# Supplementary material for: Infrared and visible image fusion algorithm based on gradient attention residuals dense block
Source: PeerJ Comput Sci. 2024 Nov 28;10:e2569. doi: 10.7717/peerj-cs.2569 (PMC11622899; doi:10.7717/peerj-cs.2569)
Supplement: Supplemental Information 2 [file peerj-cs-10-2569-s002.zip]

Archive with 79 entries (72 files):
- code/
- code/evaluate.py
- code/FusionNet1.py
- code/Fusion_Net_test.py
- code/logger.py
- code/logs/
- code/logs/BiSeNet-2023-09-17-13-12-05.log
- code/logs/BiSeNet-2023-09-17-13-18-39.log
- code/logs/BiSeNet-2023-09-17-13-21-18.log
- code/logs/BiSeNet-2023-09-17-13-28-22.log
- code/logs/BiSeNet-2024-05-13-15-22-00.log
- code/logs/BiSeNet-2024-05-13-15-30-45.log
- code/logs/BiSeNet-2024-05-13-22-09-15.log
- code/logs/BiSeNet-2024-05-14-11-06-24.log
- code/logs/BiSeNet-2024-05-14-15-17-14.log
- code/logs/BiSeNet-2024-05-14-15-27-25.log
- code/logs/BiSeNet-2024-05-14-21-12-48.log
- code/logs/BiSeNet-2024-05-17-21-23-31.log
- code/logs/BiSeNet-2024-05-17-21-26-43.log
- code/logs/BiSeNet-2024-05-26-20-38-46.log
- code/logs/BiSeNet-2024-05-26-20-40-07.log
- code/logs/BiSeNet-2024-05-26-20-43-35.log
- code/logs/BiSeNet-2024-05-26-20-46-16.log
- code/logs/BiSeNet-2024-05-26-20-47-25.log
- code/logs/BiSeNet-2024-05-26-20-48-25.log
- code/logs/BiSeNet-2024-05-26-20-59-14.log
- code/logs/BiSeNet-2024-05-26-21-06-31.log
- code/logs/BiSeNet-2024-05-28-11-14-14.log
- code/logs/BiSeNet-2024-05-30-13-02-39.log
- code/logs/BiSeNet-2024-06-07-16-03-35.log
- code/logs/BiSeNet-2024-06-07-16-11-11.log
- code/logs/BiSeNet-2024-06-17-14-26-33.log
- code/logs/BiSeNet-2024-06-17-16-06-07.log
- code/logs/BiSeNet-2024-06-17-16-21-22.log
- code/logs/BiSeNet-2024-06-17-16-22-35.log
- code/logs/BiSeNet-2024-06-17-16-23-54.log
- code/logs/BiSeNet-2024-06-17-16-36-33.log
- code/logs/BiSeNet-2024-06-17-16-40-24.log
- code/logs/BiSeNet-2024-06-17-16-46-30.log
- code/logs/BiSeNet-2024-06-17-16-51-26.log
- code/logs/BiSeNet-2024-06-17-16-52-35.log
- code/logs/BiSeNet-2024-06-17-16-54-16.log
- code/logs/BiSeNet-2024-06-17-16-57-50.log
- code/logs/BiSeNet-2024-06-17-17-04-11.log
- code/logs/BiSeNet-2024-06-17-17-05-46.log
- code/logs/BiSeNet-2024-06-17-17-06-42.log
- code/logs/BiSeNet-2024-07-19-21-07-31.log
- code/logs/BiSeNet-2024-07-19-21-09-45.log
- code/logs/BiSeNet-2024-07-19-21-10-19.log
- code/logs/BiSeNet-2024-07-19-21-10-37.log
- code/logs/BiSeNet-2024-07-20-15-04-25.log
- code/logs/BiSeNet-2024-07-20-15-13-27.log
- code/logs/BiSeNet-2024-07-20-15-15-54.log
- code/logs/BiSeNet-2024-07-20-15-44-03.log
- code/logs/BiSeNet-2024-07-20-22-29-43.log
- code/logs/BiSeNet-2024-07-21-20-20-26.log
- code/loss.py
- code/model/
- code/model/Fusion/
- code/model/Fusion/fusion_model.pth
- code/optimizer.py
- code/pytorch_msssim/
- code/pytorch_msssim/__init__.py
- code/pytorch_msssim/__pycache__/
- code/pytorch_msssim/__pycache__/__init__.cpython-36.pyc
- code/pytorch_msssim/__pycache__/__init__.cpython-39.pyc
- code/TaskFusion_dataset.py
- code/test.py
- code/train.py
- code/transform.py
- code/__pycache__/
- code/__pycache__/cityscapes.cpython-39.pyc
- code/__pycache__/FusionNet1.cpython-39.pyc
- code/__pycache__/Fusion_Net_test.cpython-39.pyc
- code/__pycache__/logger.cpython-39.pyc
- code/__pycache__/loss.cpython-39.pyc
- code/__pycache__/optimizer.cpython-39.pyc
- code/__pycache__/TaskFusion_dataset.cpython-39.pyc
- code/__pycache__/transform.cpython-39.pyc
