# Supplementary material for: Infrared and visible image fusion algorithm based on gradient attention residuals dense block
Source: PeerJ Comput Sci. 2024 Nov 28;10:e2569. doi: 10.7717/peerj-cs.2569 (PMC11622899; doi:10.7717/peerj-cs.2569)
Supplement: Supplemental Information 2 [file peerj-cs-10-2569-s002.zip › code/evaluate.py]

#!/usr/bin/python
# -*- encoding: utf-8 -*-

from logger import setup_logger
from model_TII import BiSeNet
from cityscapes import CityScapes
import cv2
import torch
import torch.nn as nn
from torch.utils.data import DataLoader
import torch.nn.functional as F
import torch.distributed as dist

import os
import os.path as osp
import logging
import time
import numpy as np
from tqdm import tqdm
import math


class MscEval(object):
    def __init__(self,
            model,
            dataloader,
            scales = [0.5, 0.75, 1, 1.25, 1.5, 1.75],
            n_classes = 19,
            lb_ignore = 255,
            cropsize = 768,
            flip = True,
            *args, **kwargs):
        self.scales = scales
        self.n_classes = n_classes
        self.lb_ignore = lb_ignore
        self.flip = flip
        self.cropsize = cropsize
        ## dataloader
        self.dl = dataloader
        self.net = model


    def pad_tensor(self, inten, size):
        N, C, H, W = inten.size()
        outten = torch.zeros(N, C, size[0], size[1]).cuda()
        outten.requires_grad = False
        margin_h, margin_w = size[0]-H, size[1]-W
        hst, hed = margin_h//2, margin_h//2+H
        wst, wed = margin_w//2, margin_w//2+W
        outten[:, :, hst:hed, wst:wed] = inten
        return outten, [hst, hed, wst, wed]


    def eval_chip(self, crop):
        with torch.no_grad():
            out = self.net(crop)[0]
            prob = F.softmax(out, 1)
            if self.flip:
                crop = torch.flip(crop, dims=(3,))
                out = self.net(crop)[0]
                out = torch.flip(out, dims=(3,))
                prob += F.softmax(out, 1)
            prob = torch.exp(prob)
        return prob


    def crop_eval(self, im):
        cropsize = self.cropsize
        stride_rate = 5/6.
        N, C, H, W = im.size()
        long_size, short_size = (H,W) if H>W else (W,H)
        if long_size < cropsize:
            im, indices = self.pad_tensor(im, (cropsize, cropsize))
            prob = self.eval_chip(im)
            prob = prob[:, :, indices[0]:indices[1], indices[2]:indices[3]]
        else:
            stride = math.ceil(cropsize*stride_rate)
            if short_size < cropsize:
                if H < W:
                    im, indices = self.pad_tensor(im, (cropsize, W))
                else:
                    im, indices = self.pad_tensor(im, (H, cropsize))
            N, C, H, W = im.size()
            n_x = math.ceil((W-cropsize)/stride)+1
            n_y = math.ceil((H-cropsize)/stride)+1
            prob = torch.zeros(N, self.n_classes, H, W).cuda()
            prob.requires_grad = False
            for iy in range(n_y):
                for ix in range(n_x):
                    hed, wed = min(H, stride*iy+cropsize), min(W, stride*ix+cropsize)
                    hst, wst = hed-cropsize, wed-cropsize
                    chip = im[:, :, hst:hed, wst:wed]
                    prob_chip = self.eval_chip(chip)
                    prob[:, :, hst:hed, wst:wed] += prob_chip
            if short_size < cropsize:
                prob = prob[:, :, indices[0]:indices[1], indices[2]:indices[3]]
        return prob


    def scale_crop_eval(self, im, scale):
        N, C, H, W = im.size()
        new_hw = [int(H*scale), int(W*scale)]
        im = F.interpolate(im, new_hw, mode='bilinear', align_corners=True)
        prob = self.crop_eval(im)
        prob = F.interpolate(prob, (H, W), mode='bilinear', align_corners=True)
        return prob


    def compute_hist(self, pred, lb):
        n_classes = self.n_classes
        ignore_idx = self.lb_ignore
        keep = np.logical_not(lb==ignore_idx)
        merge = pred[keep] * n_classes + lb[keep]
        hist = np.bincount(merge, minlength=n_classes**2)
        hist = hist.reshape((n_classes, n_classes))
        return hist


    def evaluate(self):
        ## evaluate
        n_classes = self.n_classes
        hist = np.zeros((n_classes, n_classes), dtype=np.float32)
        dloader = tqdm(self.dl)
        if dist.is_initialized() and not dist.get_rank()==0:
            dloader = self.dl
        for i, (imgs, label,fn) in enumerate(dloader):
            N, _, H, W = label.shape
            probs = torch.zeros((N, self.n_classes, H, W))
            probs.requires_grad = False
            imgs = imgs.cuda()
            for sc in self.scales:
                prob = self.scale_crop_eval(imgs, sc)
                probs += prob.detach().cpu()
            probs = probs.data.numpy()
            preds = np.argmax(probs, axis=1)
            for i in range(1):
                outpreds = preds[i]
                name = fn[i]
                folder_path = os.path.join('result')
                if not os.path.exists(folder_path):
                    os.makedirs(folder_path)
                file_path = os.path.join(folder_path, '%s_gtFine_labelIds.png'%name)
                cv2.imwrite(file_path, outpreds)

            hist_once = self.compute_hist(preds, label.data.numpy().squeeze(1))
            hist = hist + hist_once
        IOUs = np.diag(hist) / (np.sum(hist, axis=0)+np.sum(hist, axis=1)-np.diag(hist))
        mIOU = np.mean(IOUs)
        return mIOU


def evaluate(respth='./res', dspth='/data/pcl/datasets/cityscapes'):
    ## logger
    logger = logging.getLogger()

    ## model
    logger.info('\n')
    logger.info('===='*20)
    logger.info('evaluating the model ...\n')
    logger.info('setup and restore model')
    n_classes = 19
    net = BiSeNet(n_classes=n_classes)
    save_pth = osp.join(respth, 'model_final.pth')
    net.load_state_dict(torch.load(save_pth))
    net.cuda()
    net.eval()

    ## dataset
    batchsize = 1
    n_workers = 2
    dsval = CityScapes(dspth, mode='val')
    dl = DataLoader(dsval,
                    batch_size = batchsize,
                    shuffle = False,
                    num_workers = n_workers,
                    drop_last = False)

    ## evaluator
    logger.info('compute the mIOU')
    evaluator = MscEval(net, dl)

    ## eval
    mIOU = evaluator.evaluate()
    logger.info('mIOU is: {:.6f}'.format(mIOU))


if __name__ == "__main__":
    setup_logger('./res')
    evaluate()
