# Supplementary material for: Infrared and visible image fusion algorithm based on gradient attention residuals dense block
Source: PeerJ Comput Sci. 2024 Nov 28;10:e2569. doi: 10.7717/peerj-cs.2569 (PMC11622899; doi:10.7717/peerj-cs.2569)
Supplement: Supplemental Information 2 [file peerj-cs-10-2569-s002.zip › code/logger.py]

#!/usr/bin/python
# -*- encoding: utf-8 -*-


import os.path as osp
import time
import sys
import logging

import torch.distributed as dist


def setup_logger(logpth):
    logfile = 'BiSeNet-{}.log'.format(time.strftime('%Y-%m-%d-%H-%M-%S'))
    logfile = osp.join(logpth, logfile)
    FORMAT = '%(levelname)s %(filename)s(%(lineno)d): %(message)s'
    log_level = logging.INFO
    if dist.is_initialized() and not dist.get_rank()==0:
        log_level = logging.ERROR
    logging.basicConfig(level=log_level, format=FORMAT, filename=logfile)
    logging.root.addHandler(logging.StreamHandler())
