# Supplementary material for: Infrared and visible image fusion algorithm based on gradient attention residuals dense block
Source: PeerJ Comput Sci. 2024 Nov 28;10:e2569. doi: 10.7717/peerj-cs.2569 (PMC11622899; doi:10.7717/peerj-cs.2569)
Supplement: Supplemental Information 2 [file peerj-cs-10-2569-s002.zip › code/logs/BiSeNet-2023-09-17-13-12-05.log]

INFO train.py(168): Training Fusion Model start~
INFO train.py(282): step: 10/5410, l_total: 0.4174, l_in: 0.2664, l_grad: 0.1510, l_seg: 0.0000, msssim_ir: 0.3800, msssim_vis: 0.2949, mx_loss: 0.2746, eta: 4:21:42, time: 29.0781
INFO train.py(282): step: 20/5410, l_total: 0.3757, l_in: 0.2301, l_grad: 0.1456, l_seg: 0.0000, msssim_ir: 0.3994, msssim_vis: 0.2545, mx_loss: 0.2122, eta: 2:21:30, time: 2.4280
