# Supplementary material for: Infrared and visible image fusion algorithm based on gradient attention residuals dense block
Source: PeerJ Comput Sci. 2024 Nov 28;10:e2569. doi: 10.7717/peerj-cs.2569 (PMC11622899; doi:10.7717/peerj-cs.2569)
Supplement: Supplemental Information 2 [file peerj-cs-10-2569-s002.zip › code/logs/BiSeNet-2023-09-17-13-18-39.log]

INFO train.py(124): Training Fusion Model start~
INFO train.py(189): step: 10/5410, l_total: 0.2721, l_in: 0.1450, l_grad: 0.1271, msssim_ir: 0.3579, msssim_vis: 0.1681, mx_loss: 0.1392, eta: 4:04:35, time: 27.1760
INFO train.py(189): step: 20/5410, l_total: 0.2298, l_in: 0.1538, l_grad: 0.0760, msssim_ir: 0.3345, msssim_vis: 0.1754, mx_loss: 0.1356, eta: 2:12:52, time: 2.4060
