# Supplementary material for: Infrared and visible image fusion algorithm based on gradient attention residuals dense block
Source: PeerJ Comput Sci. 2024 Nov 28;10:e2569. doi: 10.7717/peerj-cs.2569 (PMC11622899; doi:10.7717/peerj-cs.2569)
Supplement: Supplemental Information 2 [file peerj-cs-10-2569-s002.zip › code/logs/BiSeNet-2023-09-17-13-28-22.log]

INFO train.py(104): Training Fusion Model start~
INFO train.py(169): step: 10/5410, l_total: 0.4093, l_in: 0.2411, l_grad: 0.1682, msssim_ir: 0.3852, msssim_vis: 0.2885, mx_loss: 0.2739, eta: 4:07:23, time: 27.4874
INFO train.py(169): step: 20/5410, l_total: 0.2031, l_in: 0.1176, l_grad: 0.0855, msssim_ir: 0.4118, msssim_vis: 0.2488, mx_loss: 0.2403, eta: 2:14:13, time: 2.3948
