# Supplementary material for: Infrared and visible image fusion algorithm based on gradient attention residuals dense block
Source: PeerJ Comput Sci. 2024 Nov 28;10:e2569. doi: 10.7717/peerj-cs.2569 (PMC11622899; doi:10.7717/peerj-cs.2569)
Supplement: Supplemental Information 2 [file peerj-cs-10-2569-s002.zip › code/logs/BiSeNet-2024-05-13-15-30-45.log]

INFO train.py(104): Training Fusion Model start~
INFO train.py(169): step: 10/5410, l_total: 0.2041, l_in: 0.1090, l_grad: 0.0951, msssim_ir: 0.3417, msssim_vis: 0.1764, mx_loss: 0.1294, eta: 4:50:46, time: 32.3081
INFO train.py(169): step: 20/5410, l_total: 0.1685, l_in: 0.0550, l_grad: 0.1136, msssim_ir: 0.4061, msssim_vis: 0.0815, mx_loss: 0.0537, eta: 2:46:15, time: 4.7082
INFO train.py(169): step: 30/5410, l_total: 0.1435, l_in: 0.0311, l_grad: 0.1124, msssim_ir: 0.3949, msssim_vis: 0.0560, mx_loss: 0.0387, eta: 2:04:41, time: 4.7012
INFO train.py(169): step: 40/5410, l_total: 0.1282, l_in: 0.0491, l_grad: 0.0791, msssim_ir: 0.3325, msssim_vis: 0.1026, mx_loss: 0.0522, eta: 1:43:52, time: 4.7102
INFO train.py(169): step: 50/5410, l_total: 0.1368, l_in: 0.0430, l_grad: 0.0938, msssim_ir: 0.4134, msssim_vis: 0.0889, mx_loss: 0.1100, eta: 1:31:22, time: 4.7122
INFO train.py(169): step: 60/5410, l_total: 0.1597, l_in: 0.0734, l_grad: 0.0864, msssim_ir: 0.4165, msssim_vis: 0.0498, mx_loss: 0.0360, eta: 1:23:00, time: 4.7112
INFO train.py(169): step: 70/5410, l_total: 0.1898, l_in: 0.1178, l_grad: 0.0720, msssim_ir: 0.3236, msssim_vis: 0.1862, mx_loss: 0.1028, eta: 1:17:00, time: 4.7181
INFO train.py(169): step: 80/5410, l_total: 0.1935, l_in: 0.1243, l_grad: 0.0692, msssim_ir: 0.3933, msssim_vis: 0.1677, mx_loss: 0.1437, eta: 1:12:29, time: 4.7171
INFO train.py(169): step: 90/5410, l_total: 0.1614, l_in: 0.0607, l_grad: 0.1007, msssim_ir: 0.4191, msssim_vis: 0.0814, mx_loss: 0.0450, eta: 1:08:58, time: 4.7191
INFO train.py(169): step: 100/5410, l_total: 0.1374, l_in: 0.0710, l_grad: 0.0664, msssim_ir: 0.3541, msssim_vis: 0.0948, mx_loss: 0.0765, eta: 1:06:09, time: 4.7450
INFO train.py(169): step: 110/5410, l_total: 0.1903, l_in: 0.0992, l_grad: 0.0911, msssim_ir: 0.3719, msssim_vis: 0.1061, mx_loss: 0.0649, eta: 1:03:49, time: 4.7251
INFO train.py(169): step: 120/5410, l_total: 0.1482, l_in: 0.0823, l_grad: 0.0659, msssim_ir: 0.3403, msssim_vis: 0.1071, mx_loss: 0.1137, eta: 1:01:52, time: 4.7400
INFO train.py(169): step: 130/5410, l_total: 0.2646, l_in: 0.1617, l_grad: 0.1029, msssim_ir: 0.4550, msssim_vis: 0.0715, mx_loss: 0.0709, eta: 1:00:12, time: 4.7341
INFO train.py(169): step: 140/5410, l_total: 0.1128, l_in: 0.0303, l_grad: 0.0824, msssim_ir: 0.3326, msssim_vis: 0.0688, mx_loss: 0.0361, eta: 0:58:46, time: 4.7321
INFO train.py(169): step: 150/5410, l_total: 0.1115, l_in: 0.0460, l_grad: 0.0656, msssim_ir: 0.3335, msssim_vis: 0.0449, mx_loss: 0.0378, eta: 0:57:31, time: 4.7351
INFO train.py(169): step: 160/5410, l_total: 0.1319, l_in: 0.0597, l_grad: 0.0722, msssim_ir: 0.4060, msssim_vis: 0.0423, mx_loss: 0.0430, eta: 0:56:24, time: 4.7371
INFO train.py(169): step: 170/5410, l_total: 0.1285, l_in: 0.0522, l_grad: 0.0764, msssim_ir: 0.3553, msssim_vis: 0.0746, mx_loss: 0.0447, eta: 0:55:26, time: 4.7619
INFO train.py(169): step: 180/5410, l_total: 0.2437, l_in: 0.1471, l_grad: 0.0967, msssim_ir: 0.4428, msssim_vis: 0.0759, mx_loss: 0.0498, eta: 0:54:33, time: 4.7480
INFO train.py(169): step: 190/5410, l_total: 0.0878, l_in: 0.0350, l_grad: 0.0528, msssim_ir: 0.3651, msssim_vis: 0.0658, mx_loss: 0.0300, eta: 0:53:45, time: 4.7550
INFO train.py(169): step: 200/5410, l_total: 0.0930, l_in: 0.0235, l_grad: 0.0695, msssim_ir: 0.3177, msssim_vis: 0.0755, mx_loss: 0.0239, eta: 0:53:02, time: 4.7410
INFO train.py(169): step: 210/5410, l_total: 0.2035, l_in: 0.1069, l_grad: 0.0966, msssim_ir: 0.4810, msssim_vis: 0.0672, mx_loss: 0.0564, eta: 0:52:22, time: 4.7600
INFO train.py(169): step: 220/5410, l_total: 0.1598, l_in: 0.0975, l_grad: 0.0623, msssim_ir: 0.2957, msssim_vis: 0.1672, mx_loss: 0.1166, eta: 0:51:46, time: 4.7560
INFO train.py(169): step: 230/5410, l_total: 0.1688, l_in: 0.0744, l_grad: 0.0945, msssim_ir: 0.2804, msssim_vis: 0.1445, mx_loss: 0.1423, eta: 0:51:12, time: 4.7580
INFO train.py(169): step: 240/5410, l_total: 0.1064, l_in: 0.0329, l_grad: 0.0735, msssim_ir: 0.3335, msssim_vis: 0.0682, mx_loss: 0.0343, eta: 0:50:41, time: 4.7560
INFO train.py(169): step: 250/5410, l_total: 0.1404, l_in: 0.0707, l_grad: 0.0697, msssim_ir: 0.3164, msssim_vis: 0.1497, mx_loss: 0.0396, eta: 0:50:12, time: 4.7739
INFO train.py(169): step: 260/5410, l_total: 0.1165, l_in: 0.0609, l_grad: 0.0556, msssim_ir: 0.3927, msssim_vis: 0.0675, mx_loss: 0.0763, eta: 0:49:45, time: 4.7858
INFO train.py(169): step: 270/5410, l_total: 0.1201, l_in: 0.0405, l_grad: 0.0796, msssim_ir: 0.3234, msssim_vis: 0.0615, mx_loss: 0.0362, eta: 0:49:20, time: 4.7500
INFO train.py(169): step: 280/5410, l_total: 0.1101, l_in: 0.0402, l_grad: 0.0698, msssim_ir: 0.3592, msssim_vis: 0.1017, mx_loss: 0.0439, eta: 0:48:56, time: 4.7669
INFO train.py(169): step: 290/5410, l_total: 0.1092, l_in: 0.0391, l_grad: 0.0701, msssim_ir: 0.3118, msssim_vis: 0.0918, mx_loss: 0.0575, eta: 0:48:33, time: 4.7560
INFO train.py(169): step: 300/5410, l_total: 0.1760, l_in: 0.0724, l_grad: 0.1037, msssim_ir: 0.3594, msssim_vis: 0.0975, mx_loss: 0.0695, eta: 0:48:12, time: 4.7729
INFO train.py(169): step: 310/5410, l_total: 0.0815, l_in: 0.0262, l_grad: 0.0554, msssim_ir: 0.3342, msssim_vis: 0.0691, mx_loss: 0.0167, eta: 0:47:51, time: 4.7609
INFO train.py(169): step: 320/5410, l_total: 0.0781, l_in: 0.0250, l_grad: 0.0531, msssim_ir: 0.3216, msssim_vis: 0.0923, mx_loss: 0.0355, eta: 0:47:32, time: 4.7530
INFO train.py(169): step: 330/5410, l_total: 0.1111, l_in: 0.0354, l_grad: 0.0757, msssim_ir: 0.3294, msssim_vis: 0.0918, mx_loss: 0.0521, eta: 0:47:13, time: 4.7600
INFO train.py(169): step: 340/5410, l_total: 0.0978, l_in: 0.0375, l_grad: 0.0603, msssim_ir: 0.3294, msssim_vis: 0.0857, mx_loss: 0.0257, eta: 0:46:55, time: 4.7619
INFO train.py(169): step: 350/5410, l_total: 0.1521, l_in: 0.0592, l_grad: 0.0929, msssim_ir: 0.3220, msssim_vis: 0.1121, mx_loss: 0.0637, eta: 0:46:38, time: 4.7639
INFO train.py(169): step: 360/5410, l_total: 0.0790, l_in: 0.0238, l_grad: 0.0552, msssim_ir: 0.3307, msssim_vis: 0.0512, mx_loss: 0.0274, eta: 0:46:22, time: 4.7580
INFO train.py(169): step: 370/5410, l_total: 0.1498, l_in: 0.0765, l_grad: 0.0733, msssim_ir: 0.4745, msssim_vis: 0.0418, mx_loss: 0.0266, eta: 0:46:06, time: 4.7540
INFO train.py(169): step: 380/5410, l_total: 0.1519, l_in: 0.0813, l_grad: 0.0707, msssim_ir: 0.4667, msssim_vis: 0.0381, mx_loss: 0.0367, eta: 0:45:51, time: 4.7460
INFO train.py(169): step: 390/5410, l_total: 0.1222, l_in: 0.0576, l_grad: 0.0647, msssim_ir: 0.3428, msssim_vis: 0.1453, mx_loss: 0.0738, eta: 0:45:36, time: 4.7659
INFO train.py(169): step: 400/5410, l_total: 0.0981, l_in: 0.0466, l_grad: 0.0515, msssim_ir: 0.2594, msssim_vis: 0.1581, mx_loss: 0.0419, eta: 0:45:22, time: 4.7520
INFO train.py(169): step: 410/5410, l_total: 0.0888, l_in: 0.0221, l_grad: 0.0667, msssim_ir: 0.3458, msssim_vis: 0.0703, mx_loss: 0.0275, eta: 0:45:08, time: 4.7629
INFO train.py(169): step: 420/5410, l_total: 0.0943, l_in: 0.0389, l_grad: 0.0554, msssim_ir: 0.3242, msssim_vis: 0.0739, mx_loss: 0.0355, eta: 0:44:55, time: 4.7609
INFO train.py(169): step: 430/5410, l_total: 0.0933, l_in: 0.0370, l_grad: 0.0563, msssim_ir: 0.3822, msssim_vis: 0.0405, mx_loss: 0.0340, eta: 0:44:43, time: 4.7759
INFO train.py(169): step: 440/5410, l_total: 0.1422, l_in: 0.0784, l_grad: 0.0638, msssim_ir: 0.3043, msssim_vis: 0.1725, mx_loss: 0.0864, eta: 0:44:30, time: 4.7530
INFO train.py(169): step: 450/5410, l_total: 0.0984, l_in: 0.0240, l_grad: 0.0743, msssim_ir: 0.3482, msssim_vis: 0.0666, mx_loss: 0.0224, eta: 0:44:18, time: 4.7629
INFO train.py(169): step: 460/5410, l_total: 0.1098, l_in: 0.0463, l_grad: 0.0634, msssim_ir: 0.4300, msssim_vis: 0.0419, mx_loss: 0.0274, eta: 0:44:06, time: 4.7590
INFO train.py(169): step: 470/5410, l_total: 0.1242, l_in: 0.0595, l_grad: 0.0646, msssim_ir: 0.4958, msssim_vis: 0.0192, mx_loss: 0.0158, eta: 0:43:55, time: 4.8028
INFO train.py(169): step: 480/5410, l_total: 0.1067, l_in: 0.0345, l_grad: 0.0721, msssim_ir: 0.4289, msssim_vis: 0.0451, mx_loss: 0.0448, eta: 0:43:44, time: 4.7659
INFO train.py(169): step: 490/5410, l_total: 0.2107, l_in: 0.1286, l_grad: 0.0821, msssim_ir: 0.4508, msssim_vis: 0.0666, mx_loss: 0.0489, eta: 0:43:33, time: 4.7679
INFO train.py(169): step: 500/5410, l_total: 0.1407, l_in: 0.0892, l_grad: 0.0515, msssim_ir: 0.3670, msssim_vis: 0.1084, mx_loss: 0.0887, eta: 0:43:22, time: 4.7699
INFO train.py(169): step: 510/5410, l_total: 0.1245, l_in: 0.0444, l_grad: 0.0801, msssim_ir: 0.3445, msssim_vis: 0.0678, mx_loss: 0.0274, eta: 0:43:12, time: 4.7709
INFO train.py(169): step: 520/5410, l_total: 0.1619, l_in: 0.0735, l_grad: 0.0884, msssim_ir: 0.4162, msssim_vis: 0.0315, mx_loss: 0.0498, eta: 0:43:02, time: 4.7779
INFO train.py(169): step: 530/5410, l_total: 0.1126, l_in: 0.0612, l_grad: 0.0514, msssim_ir: 0.2384, msssim_vis: 0.1965, mx_loss: 0.0710, eta: 0:42:52, time: 4.7689
INFO train.py(169): step: 540/5410, l_total: 0.1311, l_in: 0.0406, l_grad: 0.0905, msssim_ir: 0.4824, msssim_vis: 0.0311, mx_loss: 0.0225, eta: 0:42:42, time: 4.7689
INFO train.py(169): step: 550/5410, l_total: 0.1064, l_in: 0.0371, l_grad: 0.0693, msssim_ir: 0.2924, msssim_vis: 0.1328, mx_loss: 0.0570, eta: 0:45:57, time: 27.9703
INFO train.py(169): step: 560/5410, l_total: 0.1410, l_in: 0.0651, l_grad: 0.0760, msssim_ir: 0.3711, msssim_vis: 0.0778, mx_loss: 0.0783, eta: 0:45:44, time: 4.7560
INFO train.py(169): step: 570/5410, l_total: 0.0921, l_in: 0.0454, l_grad: 0.0468, msssim_ir: 0.3045, msssim_vis: 0.0827, mx_loss: 0.0521, eta: 0:45:30, time: 4.7371
INFO train.py(169): step: 580/5410, l_total: 0.1090, l_in: 0.0539, l_grad: 0.0551, msssim_ir: 0.2737, msssim_vis: 0.1123, mx_loss: 0.0338, eta: 0:45:17, time: 4.7520
INFO train.py(169): step: 590/5410, l_total: 0.1036, l_in: 0.0458, l_grad: 0.0578, msssim_ir: 0.2319, msssim_vis: 0.1765, mx_loss: 0.0459, eta: 0:45:04, time: 4.7410
INFO train.py(169): step: 600/5410, l_total: 0.1003, l_in: 0.0453, l_grad: 0.0551, msssim_ir: 0.4481, msssim_vis: 0.0413, mx_loss: 0.0572, eta: 0:44:52, time: 4.7580
INFO train.py(169): step: 610/5410, l_total: 0.0910, l_in: 0.0379, l_grad: 0.0532, msssim_ir: 0.2493, msssim_vis: 0.1802, mx_loss: 0.0552, eta: 0:44:40, time: 4.7420
INFO train.py(169): step: 620/5410, l_total: 0.0658, l_in: 0.0149, l_grad: 0.0509, msssim_ir: 0.3320, msssim_vis: 0.0302, mx_loss: 0.0119, eta: 0:44:28, time: 4.7550
INFO train.py(169): step: 630/5410, l_total: 0.1487, l_in: 0.0588, l_grad: 0.0899, msssim_ir: 0.2192, msssim_vis: 0.1276, mx_loss: 0.0773, eta: 0:44:16, time: 4.7709
INFO train.py(169): step: 640/5410, l_total: 0.1291, l_in: 0.0744, l_grad: 0.0547, msssim_ir: 0.4036, msssim_vis: 0.0627, mx_loss: 0.0432, eta: 0:44:04, time: 4.7570
INFO train.py(169): step: 650/5410, l_total: 0.0610, l_in: 0.0188, l_grad: 0.0422, msssim_ir: 0.3695, msssim_vis: 0.0280, mx_loss: 0.0131, eta: 0:43:53, time: 4.7520
INFO train.py(169): step: 660/5410, l_total: 0.1846, l_in: 0.0794, l_grad: 0.1052, msssim_ir: 0.4846, msssim_vis: 0.0176, mx_loss: 0.0859, eta: 0:43:42, time: 4.7629
INFO train.py(169): step: 670/5410, l_total: 0.1120, l_in: 0.0399, l_grad: 0.0721, msssim_ir: 0.1855, msssim_vis: 0.1951, mx_loss: 0.0538, eta: 0:43:31, time: 4.7609
INFO train.py(169): step: 680/5410, l_total: 0.0614, l_in: 0.0167, l_grad: 0.0446, msssim_ir: 0.2928, msssim_vis: 0.0856, mx_loss: 0.0167, eta: 0:43:20, time: 4.7639
INFO train.py(169): step: 690/5410, l_total: 0.0612, l_in: 0.0174, l_grad: 0.0437, msssim_ir: 0.3144, msssim_vis: 0.0802, mx_loss: 0.0192, eta: 0:43:10, time: 4.7669
INFO train.py(169): step: 700/5410, l_total: 0.1034, l_in: 0.0515, l_grad: 0.0519, msssim_ir: 0.3149, msssim_vis: 0.0815, mx_loss: 0.0258, eta: 0:43:00, time: 4.7719
INFO train.py(169): step: 710/5410, l_total: 0.0555, l_in: 0.0165, l_grad: 0.0390, msssim_ir: 0.3444, msssim_vis: 0.0540, mx_loss: 0.0143, eta: 0:42:49, time: 4.7570
INFO train.py(169): step: 720/5410, l_total: 0.1513, l_in: 0.0743, l_grad: 0.0770, msssim_ir: 0.3347, msssim_vis: 0.0802, mx_loss: 0.0325, eta: 0:42:39, time: 4.7520
INFO train.py(169): step: 730/5410, l_total: 0.0729, l_in: 0.0242, l_grad: 0.0487, msssim_ir: 0.4069, msssim_vis: 0.0414, mx_loss: 0.0226, eta: 0:42:29, time: 4.7619
INFO train.py(169): step: 740/5410, l_total: 0.0601, l_in: 0.0181, l_grad: 0.0419, msssim_ir: 0.3752, msssim_vis: 0.0424, mx_loss: 0.0078, eta: 0:42:19, time: 4.7460
INFO train.py(169): step: 750/5410, l_total: 0.1561, l_in: 0.0868, l_grad: 0.0693, msssim_ir: 0.4214, msssim_vis: 0.0835, mx_loss: 0.0909, eta: 0:42:10, time: 4.7619
INFO train.py(169): step: 760/5410, l_total: 0.1359, l_in: 0.0586, l_grad: 0.0773, msssim_ir: 0.5002, msssim_vis: 0.0324, mx_loss: 0.0328, eta: 0:42:00, time: 4.7580
INFO train.py(169): step: 770/5410, l_total: 0.0952, l_in: 0.0310, l_grad: 0.0642, msssim_ir: 0.4608, msssim_vis: 0.0325, mx_loss: 0.0354, eta: 0:41:51, time: 4.7699
INFO train.py(169): step: 780/5410, l_total: 0.0621, l_in: 0.0185, l_grad: 0.0436, msssim_ir: 0.3663, msssim_vis: 0.0558, mx_loss: 0.0133, eta: 0:41:42, time: 4.7490
INFO train.py(169): step: 790/5410, l_total: 0.0933, l_in: 0.0536, l_grad: 0.0397, msssim_ir: 0.3535, msssim_vis: 0.0735, mx_loss: 0.0371, eta: 0:41:32, time: 4.7659
INFO train.py(169): step: 800/5410, l_total: 0.0805, l_in: 0.0448, l_grad: 0.0357, msssim_ir: 0.2411, msssim_vis: 0.1163, mx_loss: 0.0388, eta: 0:41:23, time: 4.7609
INFO train.py(169): step: 810/5410, l_total: 0.0675, l_in: 0.0185, l_grad: 0.0489, msssim_ir: 0.2931, msssim_vis: 0.1048, mx_loss: 0.0091, eta: 0:41:14, time: 4.7699
INFO train.py(169): step: 820/5410, l_total: 0.0835, l_in: 0.0396, l_grad: 0.0438, msssim_ir: 0.4053, msssim_vis: 0.0391, mx_loss: 0.0303, eta: 0:41:06, time: 4.7480
INFO train.py(169): step: 830/5410, l_total: 0.1275, l_in: 0.0481, l_grad: 0.0794, msssim_ir: 0.4030, msssim_vis: 0.0712, mx_loss: 0.0355, eta: 0:40:57, time: 4.7659
INFO train.py(169): step: 840/5410, l_total: 0.1169, l_in: 0.0682, l_grad: 0.0488, msssim_ir: 0.3964, msssim_vis: 0.0452, mx_loss: 0.0334, eta: 0:40:48, time: 4.7629
INFO train.py(169): step: 850/5410, l_total: 0.0880, l_in: 0.0362, l_grad: 0.0518, msssim_ir: 0.3820, msssim_vis: 0.0340, mx_loss: 0.0193, eta: 0:40:40, time: 4.7689
INFO train.py(169): step: 860/5410, l_total: 0.0694, l_in: 0.0182, l_grad: 0.0512, msssim_ir: 0.3623, msssim_vis: 0.0284, mx_loss: 0.0210, eta: 0:40:31, time: 4.7560
INFO train.py(169): step: 870/5410, l_total: 0.0840, l_in: 0.0306, l_grad: 0.0534, msssim_ir: 0.3484, msssim_vis: 0.0590, mx_loss: 0.0452, eta: 0:40:23, time: 4.7779
INFO train.py(169): step: 880/5410, l_total: 0.1205, l_in: 0.0595, l_grad: 0.0610, msssim_ir: 0.3698, msssim_vis: 0.0891, mx_loss: 0.0453, eta: 0:40:15, time: 4.7560
INFO train.py(169): step: 890/5410, l_total: 0.1206, l_in: 0.0729, l_grad: 0.0478, msssim_ir: 0.2930, msssim_vis: 0.1011, mx_loss: 0.0337, eta: 0:40:06, time: 4.7779
INFO train.py(169): step: 900/5410, l_total: 0.0848, l_in: 0.0380, l_grad: 0.0468, msssim_ir: 0.4555, msssim_vis: 0.0358, mx_loss: 0.0603, eta: 0:39:58, time: 4.7619
INFO train.py(169): step: 910/5410, l_total: 0.0759, l_in: 0.0392, l_grad: 0.0367, msssim_ir: 0.2742, msssim_vis: 0.1363, mx_loss: 0.0408, eta: 0:39:50, time: 4.7779
INFO train.py(169): step: 920/5410, l_total: 0.1001, l_in: 0.0446, l_grad: 0.0555, msssim_ir: 0.2409, msssim_vis: 0.1295, mx_loss: 0.0197, eta: 0:39:42, time: 4.7828
INFO train.py(169): step: 930/5410, l_total: 0.0510, l_in: 0.0121, l_grad: 0.0389, msssim_ir: 0.3081, msssim_vis: 0.0845, mx_loss: 0.0099, eta: 0:39:34, time: 4.7460
INFO train.py(169): step: 940/5410, l_total: 0.1255, l_in: 0.0447, l_grad: 0.0808, msssim_ir: 0.4980, msssim_vis: 0.0314, mx_loss: 0.0686, eta: 0:39:27, time: 4.7759
INFO train.py(169): step: 950/5410, l_total: 0.0579, l_in: 0.0126, l_grad: 0.0452, msssim_ir: 0.3001, msssim_vis: 0.0657, mx_loss: 0.0107, eta: 0:39:19, time: 4.7679
INFO train.py(169): step: 960/5410, l_total: 0.0934, l_in: 0.0284, l_grad: 0.0650, msssim_ir: 0.2730, msssim_vis: 0.0713, mx_loss: 0.0455, eta: 0:39:11, time: 4.7570
INFO train.py(169): step: 970/5410, l_total: 0.1011, l_in: 0.0363, l_grad: 0.0647, msssim_ir: 0.4482, msssim_vis: 0.0506, mx_loss: 0.0263, eta: 0:39:03, time: 4.7659
INFO train.py(169): step: 980/5410, l_total: 0.0869, l_in: 0.0375, l_grad: 0.0494, msssim_ir: 0.3207, msssim_vis: 0.1115, mx_loss: 0.0444, eta: 0:38:56, time: 4.7649
INFO train.py(169): step: 990/5410, l_total: 0.0642, l_in: 0.0251, l_grad: 0.0392, msssim_ir: 0.3941, msssim_vis: 0.0470, mx_loss: 0.0237, eta: 0:38:48, time: 4.7490
INFO train.py(169): step: 1000/5410, l_total: 0.0474, l_in: 0.0140, l_grad: 0.0334, msssim_ir: 0.3193, msssim_vis: 0.0422, mx_loss: 0.0150, eta: 0:38:41, time: 4.7629
INFO train.py(169): step: 1010/5410, l_total: 0.0712, l_in: 0.0253, l_grad: 0.0459, msssim_ir: 0.4069, msssim_vis: 0.0426, mx_loss: 0.0155, eta: 0:38:33, time: 4.7649
INFO train.py(169): step: 1020/5410, l_total: 0.1091, l_in: 0.0513, l_grad: 0.0578, msssim_ir: 0.4667, msssim_vis: 0.0418, mx_loss: 0.0321, eta: 0:38:26, time: 4.7550
INFO train.py(169): step: 1030/5410, l_total: 0.0894, l_in: 0.0320, l_grad: 0.0574, msssim_ir: 0.4477, msssim_vis: 0.0316, mx_loss: 0.0368, eta: 0:38:18, time: 4.7699
INFO train.py(169): step: 1040/5410, l_total: 0.0965, l_in: 0.0276, l_grad: 0.0689, msssim_ir: 0.4755, msssim_vis: 0.0308, mx_loss: 0.0226, eta: 0:38:11, time: 4.7699
INFO train.py(169): step: 1050/5410, l_total: 0.0570, l_in: 0.0222, l_grad: 0.0348, msssim_ir: 0.2763, msssim_vis: 0.1151, mx_loss: 0.0254, eta: 0:38:04, time: 4.7729
INFO train.py(169): step: 1060/5410, l_total: 0.0691, l_in: 0.0286, l_grad: 0.0405, msssim_ir: 0.3055, msssim_vis: 0.0634, mx_loss: 0.0193, eta: 0:37:57, time: 4.7619
INFO train.py(169): step: 1070/5410, l_total: 0.0678, l_in: 0.0185, l_grad: 0.0493, msssim_ir: 0.3713, msssim_vis: 0.0512, mx_loss: 0.0160, eta: 0:37:50, time: 4.7530
INFO train.py(169): step: 1080/5410, l_total: 0.0765, l_in: 0.0305, l_grad: 0.0460, msssim_ir: 0.3764, msssim_vis: 0.0426, mx_loss: 0.0434, eta: 0:37:43, time: 4.7659
INFO train.py(169): step: 1090/5410, l_total: 0.0513, l_in: 0.0159, l_grad: 0.0354, msssim_ir: 0.3043, msssim_vis: 0.1104, mx_loss: 0.0137, eta: 0:39:05, time: 27.4178
INFO train.py(169): step: 1100/5410, l_total: 0.1074, l_in: 0.0449, l_grad: 0.0625, msssim_ir: 0.3062, msssim_vis: 0.0885, mx_loss: 0.0302, eta: 0:38:57, time: 4.7570
INFO train.py(169): step: 1110/5410, l_total: 0.0870, l_in: 0.0291, l_grad: 0.0579, msssim_ir: 0.3740, msssim_vis: 0.0482, mx_loss: 0.0337, eta: 0:38:49, time: 4.7311
INFO train.py(169): step: 1120/5410, l_total: 0.0796, l_in: 0.0281, l_grad: 0.0514, msssim_ir: 0.4769, msssim_vis: 0.0306, mx_loss: 0.0215, eta: 0:38:41, time: 4.7560
INFO train.py(169): step: 1130/5410, l_total: 0.0825, l_in: 0.0290, l_grad: 0.0535, msssim_ir: 0.3077, msssim_vis: 0.0714, mx_loss: 0.0347, eta: 0:38:33, time: 4.7590
INFO train.py(169): step: 1140/5410, l_total: 0.0459, l_in: 0.0131, l_grad: 0.0327, msssim_ir: 0.3621, msssim_vis: 0.0515, mx_loss: 0.0087, eta: 0:38:25, time: 4.7380
INFO train.py(169): step: 1150/5410, l_total: 0.0845, l_in: 0.0375, l_grad: 0.0470, msssim_ir: 0.3114, msssim_vis: 0.1027, mx_loss: 0.0205, eta: 0:38:18, time: 4.7619
INFO train.py(169): step: 1160/5410, l_total: 0.1019, l_in: 0.0438, l_grad: 0.0581, msssim_ir: 0.4912, msssim_vis: 0.0290, mx_loss: 0.0207, eta: 0:38:10, time: 4.7500
INFO train.py(169): step: 1170/5410, l_total: 0.0719, l_in: 0.0181, l_grad: 0.0538, msssim_ir: 0.4359, msssim_vis: 0.0272, mx_loss: 0.0176, eta: 0:38:02, time: 4.7639
INFO train.py(169): step: 1180/5410, l_total: 0.0753, l_in: 0.0357, l_grad: 0.0396, msssim_ir: 0.3792, msssim_vis: 0.0375, mx_loss: 0.0136, eta: 0:37:54, time: 4.7420
INFO train.py(169): step: 1190/5410, l_total: 0.0905, l_in: 0.0413, l_grad: 0.0492, msssim_ir: 0.2688, msssim_vis: 0.1519, mx_loss: 0.0783, eta: 0:37:47, time: 4.7659
INFO train.py(169): step: 1200/5410, l_total: 0.1019, l_in: 0.0474, l_grad: 0.0545, msssim_ir: 0.4610, msssim_vis: 0.0228, mx_loss: 0.0139, eta: 0:37:39, time: 4.7520
INFO train.py(169): step: 1210/5410, l_total: 0.0705, l_in: 0.0262, l_grad: 0.0443, msssim_ir: 0.4154, msssim_vis: 0.0721, mx_loss: 0.0289, eta: 0:37:32, time: 4.7510
INFO train.py(169): step: 1220/5410, l_total: 0.0656, l_in: 0.0244, l_grad: 0.0412, msssim_ir: 0.3785, msssim_vis: 0.0256, mx_loss: 0.0124, eta: 0:37:24, time: 4.7550
INFO train.py(169): step: 1230/5410, l_total: 0.0751, l_in: 0.0346, l_grad: 0.0405, msssim_ir: 0.3063, msssim_vis: 0.0995, mx_loss: 0.0174, eta: 0:37:17, time: 4.7580
INFO train.py(169): step: 1240/5410, l_total: 0.0828, l_in: 0.0344, l_grad: 0.0484, msssim_ir: 0.3287, msssim_vis: 0.0591, mx_loss: 0.0188, eta: 0:37:10, time: 4.7600
INFO train.py(169): step: 1250/5410, l_total: 0.1128, l_in: 0.0444, l_grad: 0.0684, msssim_ir: 0.4784, msssim_vis: 0.0460, mx_loss: 0.0531, eta: 0:37:02, time: 4.7609
INFO train.py(169): step: 1260/5410, l_total: 0.0719, l_in: 0.0261, l_grad: 0.0459, msssim_ir: 0.4463, msssim_vis: 0.0215, mx_loss: 0.0185, eta: 0:36:55, time: 4.7510
INFO train.py(169): step: 1270/5410, l_total: 0.0485, l_in: 0.0151, l_grad: 0.0335, msssim_ir: 0.2914, msssim_vis: 0.0937, mx_loss: 0.0156, eta: 0:36:48, time: 4.7689
INFO train.py(169): step: 1280/5410, l_total: 0.0878, l_in: 0.0357, l_grad: 0.0521, msssim_ir: 0.4075, msssim_vis: 0.0402, mx_loss: 0.0215, eta: 0:36:41, time: 4.7600
INFO train.py(169): step: 1290/5410, l_total: 0.0879, l_in: 0.0471, l_grad: 0.0409, msssim_ir: 0.2670, msssim_vis: 0.1215, mx_loss: 0.0429, eta: 0:36:34, time: 4.7759
INFO train.py(169): step: 1300/5410, l_total: 0.0990, l_in: 0.0383, l_grad: 0.0607, msssim_ir: 0.4814, msssim_vis: 0.0309, mx_loss: 0.0305, eta: 0:36:26, time: 4.7570
INFO train.py(169): step: 1310/5410, l_total: 0.0649, l_in: 0.0165, l_grad: 0.0484, msssim_ir: 0.3282, msssim_vis: 0.0854, mx_loss: 0.0107, eta: 0:36:19, time: 4.7659
INFO train.py(169): step: 1320/5410, l_total: 0.1021, l_in: 0.0217, l_grad: 0.0804, msssim_ir: 0.4167, msssim_vis: 0.0245, mx_loss: 0.0291, eta: 0:36:12, time: 4.7669
INFO train.py(169): step: 1330/5410, l_total: 0.0675, l_in: 0.0268, l_grad: 0.0406, msssim_ir: 0.2868, msssim_vis: 0.0873, mx_loss: 0.0276, eta: 0:36:05, time: 4.7570
INFO train.py(169): step: 1340/5410, l_total: 0.0908, l_in: 0.0450, l_grad: 0.0459, msssim_ir: 0.4691, msssim_vis: 0.0299, mx_loss: 0.0360, eta: 0:35:58, time: 4.7500
INFO train.py(169): step: 1350/5410, l_total: 0.0808, l_in: 0.0256, l_grad: 0.0552, msssim_ir: 0.4543, msssim_vis: 0.0409, mx_loss: 0.0198, eta: 0:35:51, time: 4.7789
INFO train.py(169): step: 1360/5410, l_total: 0.0588, l_in: 0.0155, l_grad: 0.0433, msssim_ir: 0.3592, msssim_vis: 0.0298, mx_loss: 0.0116, eta: 0:35:45, time: 4.7609
INFO train.py(169): step: 1370/5410, l_total: 0.0731, l_in: 0.0237, l_grad: 0.0494, msssim_ir: 0.4425, msssim_vis: 0.0215, mx_loss: 0.0190, eta: 0:35:38, time: 4.7749
INFO train.py(169): step: 1380/5410, l_total: 0.0906, l_in: 0.0413, l_grad: 0.0493, msssim_ir: 0.2511, msssim_vis: 0.1431, mx_loss: 0.0546, eta: 0:35:31, time: 4.7619
INFO train.py(169): step: 1390/5410, l_total: 0.1095, l_in: 0.0399, l_grad: 0.0696, msssim_ir: 0.3613, msssim_vis: 0.0707, mx_loss: 0.0623, eta: 0:35:24, time: 4.7749
INFO train.py(169): step: 1400/5410, l_total: 0.0851, l_in: 0.0348, l_grad: 0.0504, msssim_ir: 0.3630, msssim_vis: 0.0591, mx_loss: 0.0334, eta: 0:35:17, time: 4.7649
INFO train.py(169): step: 1410/5410, l_total: 0.0938, l_in: 0.0281, l_grad: 0.0657, msssim_ir: 0.4191, msssim_vis: 0.0318, mx_loss: 0.0204, eta: 0:35:11, time: 4.7719
INFO train.py(169): step: 1420/5410, l_total: 0.0570, l_in: 0.0248, l_grad: 0.0322, msssim_ir: 0.3385, msssim_vis: 0.0649, mx_loss: 0.0109, eta: 0:35:04, time: 4.7520
INFO train.py(169): step: 1430/5410, l_total: 0.0520, l_in: 0.0147, l_grad: 0.0373, msssim_ir: 0.2559, msssim_vis: 0.1438, mx_loss: 0.0128, eta: 0:34:57, time: 4.7619
INFO train.py(169): step: 1440/5410, l_total: 0.1065, l_in: 0.0361, l_grad: 0.0704, msssim_ir: 0.1979, msssim_vis: 0.0928, mx_loss: 0.0595, eta: 0:34:51, time: 4.7709
INFO train.py(169): step: 1450/5410, l_total: 0.1115, l_in: 0.0619, l_grad: 0.0496, msssim_ir: 0.3288, msssim_vis: 0.1334, mx_loss: 0.0537, eta: 0:34:44, time: 4.7749
INFO train.py(169): step: 1460/5410, l_total: 0.0812, l_in: 0.0316, l_grad: 0.0496, msssim_ir: 0.4945, msssim_vis: 0.0198, mx_loss: 0.0217, eta: 0:34:37, time: 4.7669
INFO train.py(169): step: 1470/5410, l_total: 0.0557, l_in: 0.0127, l_grad: 0.0431, msssim_ir: 0.3310, msssim_vis: 0.0520, mx_loss: 0.0078, eta: 0:34:31, time: 4.7649
INFO train.py(169): step: 1480/5410, l_total: 0.0989, l_in: 0.0354, l_grad: 0.0635, msssim_ir: 0.4778, msssim_vis: 0.0243, mx_loss: 0.0173, eta: 0:34:24, time: 4.7699
INFO train.py(169): step: 1490/5410, l_total: 0.1211, l_in: 0.0599, l_grad: 0.0612, msssim_ir: 0.4340, msssim_vis: 0.0444, mx_loss: 0.0210, eta: 0:34:18, time: 4.7639
INFO train.py(169): step: 1500/5410, l_total: 0.1283, l_in: 0.0616, l_grad: 0.0667, msssim_ir: 0.4910, msssim_vis: 0.0245, mx_loss: 0.0371, eta: 0:34:11, time: 4.7968
INFO train.py(169): step: 1510/5410, l_total: 0.0843, l_in: 0.0196, l_grad: 0.0648, msssim_ir: 0.4668, msssim_vis: 0.0290, mx_loss: 0.0187, eta: 0:34:05, time: 4.7978
INFO train.py(169): step: 1520/5410, l_total: 0.0922, l_in: 0.0433, l_grad: 0.0489, msssim_ir: 0.2755, msssim_vis: 0.1375, mx_loss: 0.0549, eta: 0:33:58, time: 4.7749
INFO train.py(169): step: 1530/5410, l_total: 0.0953, l_in: 0.0516, l_grad: 0.0438, msssim_ir: 0.2404, msssim_vis: 0.1618, mx_loss: 0.0695, eta: 0:33:52, time: 4.7829
INFO train.py(169): step: 1540/5410, l_total: 0.0636, l_in: 0.0192, l_grad: 0.0444, msssim_ir: 0.3319, msssim_vis: 0.0294, mx_loss: 0.0170, eta: 0:33:46, time: 4.7769
INFO train.py(169): step: 1550/5410, l_total: 0.1447, l_in: 0.0737, l_grad: 0.0710, msssim_ir: 0.3264, msssim_vis: 0.0674, mx_loss: 0.0334, eta: 0:33:39, time: 4.7699
INFO train.py(169): step: 1560/5410, l_total: 0.1069, l_in: 0.0484, l_grad: 0.0586, msssim_ir: 0.3642, msssim_vis: 0.0568, mx_loss: 0.0525, eta: 0:33:33, time: 4.7659
INFO train.py(169): step: 1570/5410, l_total: 0.0559, l_in: 0.0142, l_grad: 0.0417, msssim_ir: 0.3082, msssim_vis: 0.0908, mx_loss: 0.0110, eta: 0:33:26, time: 4.7649
INFO train.py(169): step: 1580/5410, l_total: 0.0661, l_in: 0.0193, l_grad: 0.0469, msssim_ir: 0.5038, msssim_vis: 0.0262, mx_loss: 0.0246, eta: 0:33:20, time: 4.7729
INFO train.py(169): step: 1590/5410, l_total: 0.0858, l_in: 0.0245, l_grad: 0.0613, msssim_ir: 0.2661, msssim_vis: 0.0843, mx_loss: 0.0235, eta: 0:33:14, time: 4.7789
INFO train.py(169): step: 1600/5410, l_total: 0.0735, l_in: 0.0320, l_grad: 0.0415, msssim_ir: 0.3849, msssim_vis: 0.0521, mx_loss: 0.0329, eta: 0:33:07, time: 4.7739
INFO train.py(169): step: 1610/5410, l_total: 0.0656, l_in: 0.0154, l_grad: 0.0502, msssim_ir: 0.4530, msssim_vis: 0.0224, mx_loss: 0.0138, eta: 0:33:01, time: 4.7699
INFO train.py(169): step: 1620/5410, l_total: 0.0934, l_in: 0.0451, l_grad: 0.0483, msssim_ir: 0.3906, msssim_vis: 0.0544, mx_loss: 0.0508, eta: 0:32:55, time: 4.7600
INFO train.py(169): step: 1630/5410, l_total: 0.0809, l_in: 0.0231, l_grad: 0.0578, msssim_ir: 0.3530, msssim_vis: 0.0485, mx_loss: 0.0151, eta: 0:33:42, time: 27.9474
INFO train.py(169): step: 1640/5410, l_total: 0.0776, l_in: 0.0249, l_grad: 0.0527, msssim_ir: 0.4085, msssim_vis: 0.0318, mx_loss: 0.0162, eta: 0:33:36, time: 4.7460
INFO train.py(169): step: 1650/5410, l_total: 0.0619, l_in: 0.0319, l_grad: 0.0301, msssim_ir: 0.2140, msssim_vis: 0.1452, mx_loss: 0.0205, eta: 0:33:29, time: 4.7390
INFO train.py(169): step: 1660/5410, l_total: 0.0611, l_in: 0.0246, l_grad: 0.0365, msssim_ir: 0.3010, msssim_vis: 0.1235, mx_loss: 0.0209, eta: 0:33:22, time: 4.7580
INFO train.py(169): step: 1670/5410, l_total: 0.0774, l_in: 0.0246, l_grad: 0.0528, msssim_ir: 0.4846, msssim_vis: 0.0195, mx_loss: 0.0178, eta: 0:33:16, time: 4.7540
INFO train.py(169): step: 1680/5410, l_total: 0.0729, l_in: 0.0269, l_grad: 0.0460, msssim_ir: 0.4507, msssim_vis: 0.0372, mx_loss: 0.0342, eta: 0:33:09, time: 4.7639
INFO train.py(169): step: 1690/5410, l_total: 0.0798, l_in: 0.0352, l_grad: 0.0446, msssim_ir: 0.1889, msssim_vis: 0.1639, mx_loss: 0.0471, eta: 0:33:02, time: 4.7540
INFO train.py(169): step: 1700/5410, l_total: 0.0545, l_in: 0.0155, l_grad: 0.0390, msssim_ir: 0.3508, msssim_vis: 0.0366, mx_loss: 0.0158, eta: 0:32:56, time: 4.7600
INFO train.py(169): step: 1710/5410, l_total: 0.0464, l_in: 0.0136, l_grad: 0.0328, msssim_ir: 0.2987, msssim_vis: 0.0758, mx_loss: 0.0128, eta: 0:32:49, time: 4.7619
INFO train.py(169): step: 1720/5410, l_total: 0.0964, l_in: 0.0346, l_grad: 0.0617, msssim_ir: 0.2584, msssim_vis: 0.1187, mx_loss: 0.0437, eta: 0:32:43, time: 4.7490
INFO train.py(169): step: 1730/5410, l_total: 0.0568, l_in: 0.0226, l_grad: 0.0342, msssim_ir: 0.3851, msssim_vis: 0.0294, mx_loss: 0.0082, eta: 0:32:36, time: 4.7639
INFO train.py(169): step: 1740/5410, l_total: 0.0591, l_in: 0.0203, l_grad: 0.0389, msssim_ir: 0.3367, msssim_vis: 0.0693, mx_loss: 0.0209, eta: 0:32:30, time: 4.7530
INFO train.py(169): step: 1750/5410, l_total: 0.1009, l_in: 0.0502, l_grad: 0.0508, msssim_ir: 0.3319, msssim_vis: 0.0846, mx_loss: 0.0245, eta: 0:32:23, time: 4.7609
INFO train.py(169): step: 1760/5410, l_total: 0.0692, l_in: 0.0208, l_grad: 0.0484, msssim_ir: 0.4725, msssim_vis: 0.0235, mx_loss: 0.0292, eta: 0:32:17, time: 4.7689
INFO train.py(169): step: 1770/5410, l_total: 0.0536, l_in: 0.0150, l_grad: 0.0386, msssim_ir: 0.2876, msssim_vis: 0.0683, mx_loss: 0.0109, eta: 0:32:10, time: 4.7480
INFO train.py(169): step: 1780/5410, l_total: 0.0702, l_in: 0.0262, l_grad: 0.0440, msssim_ir: 0.1993, msssim_vis: 0.1320, mx_loss: 0.0408, eta: 0:32:04, time: 4.7629
INFO train.py(169): step: 1790/5410, l_total: 0.0620, l_in: 0.0172, l_grad: 0.0448, msssim_ir: 0.2668, msssim_vis: 0.1322, mx_loss: 0.0246, eta: 0:31:58, time: 4.7629
INFO train.py(169): step: 1800/5410, l_total: 0.0920, l_in: 0.0415, l_grad: 0.0505, msssim_ir: 0.3647, msssim_vis: 0.0672, mx_loss: 0.0548, eta: 0:31:51, time: 4.7759
INFO train.py(169): step: 1810/5410, l_total: 0.0698, l_in: 0.0248, l_grad: 0.0450, msssim_ir: 0.4813, msssim_vis: 0.0209, mx_loss: 0.0155, eta: 0:31:45, time: 4.7510
INFO train.py(169): step: 1820/5410, l_total: 0.0442, l_in: 0.0122, l_grad: 0.0321, msssim_ir: 0.3665, msssim_vis: 0.0267, mx_loss: 0.0123, eta: 0:31:38, time: 4.7600
INFO train.py(169): step: 1830/5410, l_total: 0.0723, l_in: 0.0178, l_grad: 0.0545, msssim_ir: 0.4617, msssim_vis: 0.0093, mx_loss: 0.0108, eta: 0:31:32, time: 4.7649
INFO train.py(169): step: 1840/5410, l_total: 0.0623, l_in: 0.0203, l_grad: 0.0420, msssim_ir: 0.4214, msssim_vis: 0.0308, mx_loss: 0.0248, eta: 0:31:26, time: 4.7709
INFO train.py(169): step: 1850/5410, l_total: 0.0485, l_in: 0.0122, l_grad: 0.0363, msssim_ir: 0.4104, msssim_vis: 0.0294, mx_loss: 0.0086, eta: 0:31:20, time: 4.7669
INFO train.py(169): step: 1860/5410, l_total: 0.0845, l_in: 0.0423, l_grad: 0.0421, msssim_ir: 0.2267, msssim_vis: 0.1495, mx_loss: 0.0384, eta: 0:31:13, time: 4.7749
INFO train.py(169): step: 1870/5410, l_total: 0.0853, l_in: 0.0341, l_grad: 0.0512, msssim_ir: 0.4911, msssim_vis: 0.0251, mx_loss: 0.0220, eta: 0:31:07, time: 4.7669
INFO train.py(169): step: 1880/5410, l_total: 0.0398, l_in: 0.0134, l_grad: 0.0265, msssim_ir: 0.2075, msssim_vis: 0.1180, mx_loss: 0.0109, eta: 0:31:01, time: 4.7809
INFO train.py(169): step: 1890/5410, l_total: 0.0632, l_in: 0.0236, l_grad: 0.0396, msssim_ir: 0.4107, msssim_vis: 0.0510, mx_loss: 0.0258, eta: 0:30:55, time: 4.7580
INFO train.py(169): step: 1900/5410, l_total: 0.0438, l_in: 0.0122, l_grad: 0.0316, msssim_ir: 0.3708, msssim_vis: 0.0351, mx_loss: 0.0050, eta: 0:30:49, time: 4.7928
INFO train.py(169): step: 1910/5410, l_total: 0.0581, l_in: 0.0194, l_grad: 0.0387, msssim_ir: 0.4065, msssim_vis: 0.0616, mx_loss: 0.0107, eta: 0:30:42, time: 4.7619
INFO train.py(169): step: 1920/5410, l_total: 0.0576, l_in: 0.0206, l_grad: 0.0370, msssim_ir: 0.1909, msssim_vis: 0.1230, mx_loss: 0.0232, eta: 0:30:36, time: 4.7809
INFO train.py(169): step: 1930/5410, l_total: 0.0478, l_in: 0.0155, l_grad: 0.0323, msssim_ir: 0.3531, msssim_vis: 0.0612, mx_loss: 0.0164, eta: 0:30:30, time: 4.7739
INFO train.py(169): step: 1940/5410, l_total: 0.0518, l_in: 0.0120, l_grad: 0.0397, msssim_ir: 0.3196, msssim_vis: 0.1043, mx_loss: 0.0061, eta: 0:30:24, time: 4.7749
INFO train.py(169): step: 1950/5410, l_total: 0.0740, l_in: 0.0366, l_grad: 0.0374, msssim_ir: 0.3149, msssim_vis: 0.1021, mx_loss: 0.0272, eta: 0:30:18, time: 4.7799
INFO train.py(169): step: 1960/5410, l_total: 0.0551, l_in: 0.0252, l_grad: 0.0299, msssim_ir: 0.2459, msssim_vis: 0.1145, mx_loss: 0.0221, eta: 0:30:12, time: 4.7819
INFO train.py(169): step: 1970/5410, l_total: 0.1118, l_in: 0.0458, l_grad: 0.0660, msssim_ir: 0.3709, msssim_vis: 0.0679, mx_loss: 0.0228, eta: 0:30:06, time: 4.7789
INFO train.py(169): step: 1980/5410, l_total: 0.0736, l_in: 0.0303, l_grad: 0.0434, msssim_ir: 0.4184, msssim_vis: 0.0326, mx_loss: 0.0302, eta: 0:30:00, time: 4.7749
INFO train.py(169): step: 1990/5410, l_total: 0.0703, l_in: 0.0263, l_grad: 0.0440, msssim_ir: 0.3116, msssim_vis: 0.0544, mx_loss: 0.0309, eta: 0:29:54, time: 4.7838
INFO train.py(169): step: 2000/5410, l_total: 0.0760, l_in: 0.0405, l_grad: 0.0355, msssim_ir: 0.2571, msssim_vis: 0.1114, mx_loss: 0.0332, eta: 0:29:47, time: 4.7709
INFO train.py(169): step: 2010/5410, l_total: 0.0935, l_in: 0.0392, l_grad: 0.0543, msssim_ir: 0.4740, msssim_vis: 0.0134, mx_loss: 0.0115, eta: 0:29:41, time: 4.7659
INFO train.py(169): step: 2020/5410, l_total: 0.0967, l_in: 0.0410, l_grad: 0.0556, msssim_ir: 0.3449, msssim_vis: 0.0752, mx_loss: 0.0679, eta: 0:29:35, time: 4.7709
INFO train.py(169): step: 2030/5410, l_total: 0.0862, l_in: 0.0279, l_grad: 0.0583, msssim_ir: 0.2865, msssim_vis: 0.1074, mx_loss: 0.0417, eta: 0:29:29, time: 4.7799
INFO train.py(169): step: 2040/5410, l_total: 0.2202, l_in: 0.1452, l_grad: 0.0750, msssim_ir: 0.5052, msssim_vis: 0.0432, mx_loss: 0.0418, eta: 0:29:23, time: 4.7729
INFO train.py(169): step: 2050/5410, l_total: 0.0775, l_in: 0.0305, l_grad: 0.0470, msssim_ir: 0.3719, msssim_vis: 0.0678, mx_loss: 0.0145, eta: 0:29:17, time: 4.7789
INFO train.py(169): step: 2060/5410, l_total: 0.0605, l_in: 0.0144, l_grad: 0.0461, msssim_ir: 0.2918, msssim_vis: 0.1034, mx_loss: 0.0102, eta: 0:29:11, time: 4.7848
INFO train.py(169): step: 2070/5410, l_total: 0.0991, l_in: 0.0457, l_grad: 0.0534, msssim_ir: 0.4987, msssim_vis: 0.0348, mx_loss: 0.0227, eta: 0:29:05, time: 4.7799
INFO train.py(169): step: 2080/5410, l_total: 0.0790, l_in: 0.0344, l_grad: 0.0446, msssim_ir: 0.3666, msssim_vis: 0.0653, mx_loss: 0.0160, eta: 0:29:00, time: 4.7560
INFO train.py(169): step: 2090/5410, l_total: 0.0629, l_in: 0.0252, l_grad: 0.0377, msssim_ir: 0.3486, msssim_vis: 0.0586, mx_loss: 0.0121, eta: 0:28:54, time: 4.7868
INFO train.py(169): step: 2100/5410, l_total: 0.0716, l_in: 0.0307, l_grad: 0.0409, msssim_ir: 0.4162, msssim_vis: 0.0207, mx_loss: 0.0097, eta: 0:28:48, time: 4.7689
INFO train.py(169): step: 2110/5410, l_total: 0.0678, l_in: 0.0246, l_grad: 0.0432, msssim_ir: 0.3527, msssim_vis: 0.0917, mx_loss: 0.0415, eta: 0:28:42, time: 4.7789
INFO train.py(169): step: 2120/5410, l_total: 0.0456, l_in: 0.0101, l_grad: 0.0355, msssim_ir: 0.4024, msssim_vis: 0.0316, mx_loss: 0.0065, eta: 0:28:36, time: 4.7600
INFO train.py(169): step: 2130/5410, l_total: 0.0752, l_in: 0.0207, l_grad: 0.0545, msssim_ir: 0.4465, msssim_vis: 0.0483, mx_loss: 0.0128, eta: 0:28:30, time: 4.7829
INFO train.py(169): step: 2140/5410, l_total: 0.0532, l_in: 0.0177, l_grad: 0.0356, msssim_ir: 0.2587, msssim_vis: 0.0988, mx_loss: 0.0203, eta: 0:28:24, time: 4.7729
INFO train.py(169): step: 2150/5410, l_total: 0.0743, l_in: 0.0238, l_grad: 0.0505, msssim_ir: 0.2925, msssim_vis: 0.0993, mx_loss: 0.0164, eta: 0:28:18, time: 4.7958
INFO train.py(169): step: 2160/5410, l_total: 0.0552, l_in: 0.0212, l_grad: 0.0339, msssim_ir: 0.2199, msssim_vis: 0.0936, mx_loss: 0.0120, eta: 0:28:12, time: 4.7838
INFO train.py(169): step: 2170/5410, l_total: 0.0441, l_in: 0.0153, l_grad: 0.0288, msssim_ir: 0.3329, msssim_vis: 0.0551, mx_loss: 0.0070, eta: 0:28:41, time: 27.7214
INFO train.py(169): step: 2180/5410, l_total: 0.0828, l_in: 0.0288, l_grad: 0.0540, msssim_ir: 0.4107, msssim_vis: 0.0307, mx_loss: 0.0201, eta: 0:28:35, time: 4.7410
INFO train.py(169): step: 2190/5410, l_total: 0.0604, l_in: 0.0277, l_grad: 0.0327, msssim_ir: 0.2632, msssim_vis: 0.1230, mx_loss: 0.0112, eta: 0:28:28, time: 4.7460
INFO train.py(169): step: 2200/5410, l_total: 0.0636, l_in: 0.0249, l_grad: 0.0387, msssim_ir: 0.3589, msssim_vis: 0.0718, mx_loss: 0.0171, eta: 0:28:22, time: 4.7570
INFO train.py(169): step: 2210/5410, l_total: 0.0487, l_in: 0.0120, l_grad: 0.0367, msssim_ir: 0.2236, msssim_vis: 0.1083, mx_loss: 0.0111, eta: 0:28:16, time: 4.7480
INFO train.py(169): step: 2220/5410, l_total: 0.0592, l_in: 0.0192, l_grad: 0.0400, msssim_ir: 0.5012, msssim_vis: 0.0174, mx_loss: 0.0127, eta: 0:28:10, time: 4.7430
INFO train.py(169): step: 2230/5410, l_total: 0.1118, l_in: 0.0640, l_grad: 0.0479, msssim_ir: 0.4986, msssim_vis: 0.0222, mx_loss: 0.0344, eta: 0:28:04, time: 4.7689
INFO train.py(169): step: 2240/5410, l_total: 0.0365, l_in: 0.0109, l_grad: 0.0256, msssim_ir: 0.2480, msssim_vis: 0.0979, mx_loss: 0.0063, eta: 0:27:58, time: 4.7749
INFO train.py(169): step: 2250/5410, l_total: 0.0394, l_in: 0.0150, l_grad: 0.0244, msssim_ir: 0.3016, msssim_vis: 0.0765, mx_loss: 0.0077, eta: 0:27:52, time: 4.7580
INFO train.py(169): step: 2260/5410, l_total: 0.0673, l_in: 0.0174, l_grad: 0.0499, msssim_ir: 0.3410, msssim_vis: 0.0815, mx_loss: 0.0123, eta: 0:27:46, time: 4.7540
INFO train.py(169): step: 2270/5410, l_total: 0.0461, l_in: 0.0118, l_grad: 0.0343, msssim_ir: 0.3146, msssim_vis: 0.1102, mx_loss: 0.0084, eta: 0:27:40, time: 4.7639
INFO train.py(169): step: 2280/5410, l_total: 0.0611, l_in: 0.0212, l_grad: 0.0399, msssim_ir: 0.4318, msssim_vis: 0.0341, mx_loss: 0.0127, eta: 0:27:34, time: 4.7719
INFO train.py(169): step: 2290/5410, l_total: 0.0598, l_in: 0.0180, l_grad: 0.0418, msssim_ir: 0.3365, msssim_vis: 0.0853, mx_loss: 0.0110, eta: 0:27:28, time: 4.7679
INFO train.py(169): step: 2300/5410, l_total: 0.0796, l_in: 0.0318, l_grad: 0.0478, msssim_ir: 0.3599, msssim_vis: 0.0839, mx_loss: 0.0251, eta: 0:27:22, time: 4.7550
INFO train.py(169): step: 2310/5410, l_total: 0.0393, l_in: 0.0116, l_grad: 0.0277, msssim_ir: 0.3300, msssim_vis: 0.0581, mx_loss: 0.0064, eta: 0:27:16, time: 4.7649
INFO train.py(169): step: 2320/5410, l_total: 0.0801, l_in: 0.0270, l_grad: 0.0531, msssim_ir: 0.4269, msssim_vis: 0.0234, mx_loss: 0.0231, eta: 0:27:10, time: 4.7639
INFO train.py(169): step: 2330/5410, l_total: 0.0982, l_in: 0.0440, l_grad: 0.0542, msssim_ir: 0.4547, msssim_vis: 0.0527, mx_loss: 0.0175, eta: 0:27:04, time: 4.7550
INFO train.py(169): step: 2340/5410, l_total: 0.0667, l_in: 0.0350, l_grad: 0.0317, msssim_ir: 0.2439, msssim_vis: 0.1148, mx_loss: 0.0296, eta: 0:26:58, time: 4.7719
INFO train.py(169): step: 2350/5410, l_total: 0.0621, l_in: 0.0258, l_grad: 0.0364, msssim_ir: 0.4052, msssim_vis: 0.0446, mx_loss: 0.0184, eta: 0:26:52, time: 4.7550
INFO train.py(169): step: 2360/5410, l_total: 0.0743, l_in: 0.0259, l_grad: 0.0484, msssim_ir: 0.2980, msssim_vis: 0.1369, mx_loss: 0.0109, eta: 0:26:46, time: 4.7679
INFO train.py(169): step: 2370/5410, l_total: 0.1020, l_in: 0.0438, l_grad: 0.0582, msssim_ir: 0.3378, msssim_vis: 0.1037, mx_loss: 0.0441, eta: 0:26:40, time: 4.7570
INFO train.py(169): step: 2380/5410, l_total: 0.0708, l_in: 0.0337, l_grad: 0.0371, msssim_ir: 0.3182, msssim_vis: 0.0789, mx_loss: 0.0092, eta: 0:26:34, time: 4.7619
INFO train.py(169): step: 2390/5410, l_total: 0.1292, l_in: 0.0732, l_grad: 0.0560, msssim_ir: 0.4703, msssim_vis: 0.0295, mx_loss: 0.0197, eta: 0:26:28, time: 4.7679
INFO train.py(169): step: 2400/5410, l_total: 0.1326, l_in: 0.0678, l_grad: 0.0648, msssim_ir: 0.4594, msssim_vis: 0.0532, mx_loss: 0.0557, eta: 0:26:23, time: 4.7689
INFO train.py(169): step: 2410/5410, l_total: 0.0719, l_in: 0.0390, l_grad: 0.0330, msssim_ir: 0.2379, msssim_vis: 0.1354, mx_loss: 0.0305, eta: 0:26:17, time: 4.7908
INFO train.py(169): step: 2420/5410, l_total: 0.0713, l_in: 0.0334, l_grad: 0.0380, msssim_ir: 0.4234, msssim_vis: 0.0416, mx_loss: 0.0322, eta: 0:26:11, time: 4.7848
INFO train.py(169): step: 2430/5410, l_total: 0.0643, l_in: 0.0363, l_grad: 0.0279, msssim_ir: 0.2276, msssim_vis: 0.1434, mx_loss: 0.0227, eta: 0:26:05, time: 4.7679
INFO train.py(169): step: 2440/5410, l_total: 0.0483, l_in: 0.0190, l_grad: 0.0293, msssim_ir: 0.2999, msssim_vis: 0.0786, mx_loss: 0.0111, eta: 0:25:59, time: 4.7699
INFO train.py(169): step: 2450/5410, l_total: 0.0429, l_in: 0.0158, l_grad: 0.0270, msssim_ir: 0.2857, msssim_vis: 0.0992, mx_loss: 0.0069, eta: 0:25:53, time: 4.7500
INFO train.py(169): step: 2460/5410, l_total: 0.0662, l_in: 0.0275, l_grad: 0.0387, msssim_ir: 0.3229, msssim_vis: 0.0715, mx_loss: 0.0218, eta: 0:25:48, time: 4.7838
INFO train.py(169): step: 2470/5410, l_total: 0.0728, l_in: 0.0209, l_grad: 0.0520, msssim_ir: 0.4314, msssim_vis: 0.0496, mx_loss: 0.0187, eta: 0:25:42, time: 4.7619
INFO train.py(169): step: 2480/5410, l_total: 0.0767, l_in: 0.0233, l_grad: 0.0534, msssim_ir: 0.4557, msssim_vis: 0.0362, mx_loss: 0.0206, eta: 0:25:36, time: 4.7619
INFO train.py(169): step: 2490/5410, l_total: 0.0634, l_in: 0.0360, l_grad: 0.0275, msssim_ir: 0.2613, msssim_vis: 0.1127, mx_loss: 0.0275, eta: 0:25:30, time: 4.7828
INFO train.py(169): step: 2500/5410, l_total: 0.0644, l_in: 0.0189, l_grad: 0.0456, msssim_ir: 0.4108, msssim_vis: 0.0363, mx_loss: 0.0149, eta: 0:25:24, time: 4.7769
INFO train.py(169): step: 2510/5410, l_total: 0.0388, l_in: 0.0091, l_grad: 0.0297, msssim_ir: 0.2949, msssim_vis: 0.0698, mx_loss: 0.0060, eta: 0:25:19, time: 4.7709
INFO train.py(169): step: 2520/5410, l_total: 0.0435, l_in: 0.0143, l_grad: 0.0292, msssim_ir: 0.3668, msssim_vis: 0.0403, mx_loss: 0.0073, eta: 0:25:13, time: 4.7649
INFO train.py(169): step: 2530/5410, l_total: 0.0428, l_in: 0.0222, l_grad: 0.0206, msssim_ir: 0.2794, msssim_vis: 0.0723, mx_loss: 0.0107, eta: 0:25:07, time: 4.7749
INFO train.py(169): step: 2540/5410, l_total: 0.0503, l_in: 0.0122, l_grad: 0.0381, msssim_ir: 0.2644, msssim_vis: 0.0698, mx_loss: 0.0102, eta: 0:25:01, time: 4.7430
INFO train.py(169): step: 2550/5410, l_total: 0.0473, l_in: 0.0087, l_grad: 0.0386, msssim_ir: 0.3667, msssim_vis: 0.0655, mx_loss: 0.0052, eta: 0:24:55, time: 4.7669
INFO train.py(169): step: 2560/5410, l_total: 0.0521, l_in: 0.0182, l_grad: 0.0338, msssim_ir: 0.1829, msssim_vis: 0.1357, mx_loss: 0.0156, eta: 0:24:50, time: 4.7729
INFO train.py(169): step: 2570/5410, l_total: 0.0627, l_in: 0.0294, l_grad: 0.0333, msssim_ir: 0.1705, msssim_vis: 0.1466, mx_loss: 0.0235, eta: 0:24:44, time: 4.7649
INFO train.py(169): step: 2580/5410, l_total: 0.0740, l_in: 0.0232, l_grad: 0.0508, msssim_ir: 0.3099, msssim_vis: 0.0492, mx_loss: 0.0220, eta: 0:24:38, time: 4.7759
INFO train.py(169): step: 2590/5410, l_total: 0.0583, l_in: 0.0168, l_grad: 0.0415, msssim_ir: 0.4240, msssim_vis: 0.0266, mx_loss: 0.0177, eta: 0:24:33, time: 4.7629
INFO train.py(169): step: 2600/5410, l_total: 0.0385, l_in: 0.0085, l_grad: 0.0300, msssim_ir: 0.2272, msssim_vis: 0.1202, mx_loss: 0.0053, eta: 0:24:27, time: 4.7679
INFO train.py(169): step: 2610/5410, l_total: 0.1098, l_in: 0.0641, l_grad: 0.0456, msssim_ir: 0.4849, msssim_vis: 0.0200, mx_loss: 0.0138, eta: 0:24:21, time: 4.7729
INFO train.py(169): step: 2620/5410, l_total: 0.0454, l_in: 0.0148, l_grad: 0.0306, msssim_ir: 0.3621, msssim_vis: 0.0354, mx_loss: 0.0054, eta: 0:24:15, time: 4.7550
INFO train.py(169): step: 2630/5410, l_total: 0.1108, l_in: 0.0672, l_grad: 0.0436, msssim_ir: 0.4018, msssim_vis: 0.0604, mx_loss: 0.0290, eta: 0:24:10, time: 4.7689
INFO train.py(169): step: 2640/5410, l_total: 0.0521, l_in: 0.0239, l_grad: 0.0282, msssim_ir: 0.2952, msssim_vis: 0.0514, mx_loss: 0.0153, eta: 0:24:04, time: 4.7759
INFO train.py(169): step: 2650/5410, l_total: 0.0369, l_in: 0.0098, l_grad: 0.0271, msssim_ir: 0.3520, msssim_vis: 0.0549, mx_loss: 0.0054, eta: 0:23:58, time: 4.7769
INFO train.py(169): step: 2660/5410, l_total: 0.0596, l_in: 0.0185, l_grad: 0.0411, msssim_ir: 0.3371, msssim_vis: 0.0826, mx_loss: 0.0084, eta: 0:23:53, time: 4.7898
INFO train.py(169): step: 2670/5410, l_total: 0.0691, l_in: 0.0280, l_grad: 0.0412, msssim_ir: 0.4691, msssim_vis: 0.0128, mx_loss: 0.0094, eta: 0:23:47, time: 4.7699
INFO train.py(169): step: 2680/5410, l_total: 0.0640, l_in: 0.0194, l_grad: 0.0446, msssim_ir: 0.3313, msssim_vis: 0.0502, mx_loss: 0.0066, eta: 0:23:41, time: 4.7838
INFO train.py(169): step: 2690/5410, l_total: 0.0849, l_in: 0.0376, l_grad: 0.0473, msssim_ir: 0.4729, msssim_vis: 0.0168, mx_loss: 0.0128, eta: 0:23:36, time: 4.7749
INFO train.py(169): step: 2700/5410, l_total: 0.0563, l_in: 0.0137, l_grad: 0.0425, msssim_ir: 0.2341, msssim_vis: 0.1233, mx_loss: 0.0174, eta: 0:23:30, time: 4.7600
INFO train.py(169): step: 2710/5410, l_total: 0.0509, l_in: 0.0150, l_grad: 0.0359, msssim_ir: 0.2750, msssim_vis: 0.0973, mx_loss: 0.0095, eta: 0:23:47, time: 27.4387
INFO train.py(169): step: 2720/5410, l_total: 0.0599, l_in: 0.0147, l_grad: 0.0452, msssim_ir: 0.4408, msssim_vis: 0.0215, mx_loss: 0.0094, eta: 0:23:41, time: 4.7420
INFO train.py(169): step: 2730/5410, l_total: 0.0484, l_in: 0.0218, l_grad: 0.0266, msssim_ir: 0.2814, msssim_vis: 0.0715, mx_loss: 0.0092, eta: 0:23:35, time: 4.7410
INFO train.py(169): step: 2740/5410, l_total: 0.0533, l_in: 0.0250, l_grad: 0.0283, msssim_ir: 0.2073, msssim_vis: 0.1196, mx_loss: 0.0192, eta: 0:23:30, time: 4.7510
INFO train.py(169): step: 2750/5410, l_total: 0.0692, l_in: 0.0186, l_grad: 0.0506, msssim_ir: 0.4398, msssim_vis: 0.0438, mx_loss: 0.0215, eta: 0:23:24, time: 4.7689
INFO train.py(169): step: 2760/5410, l_total: 0.0508, l_in: 0.0114, l_grad: 0.0394, msssim_ir: 0.2962, msssim_vis: 0.1036, mx_loss: 0.0067, eta: 0:23:18, time: 4.7580
INFO train.py(169): step: 2770/5410, l_total: 0.0755, l_in: 0.0314, l_grad: 0.0441, msssim_ir: 0.3863, msssim_vis: 0.0552, mx_loss: 0.0230, eta: 0:23:12, time: 4.7450
INFO train.py(169): step: 2780/5410, l_total: 0.0615, l_in: 0.0259, l_grad: 0.0355, msssim_ir: 0.3400, msssim_vis: 0.1213, mx_loss: 0.0083, eta: 0:23:07, time: 4.7629
INFO train.py(169): step: 2790/5410, l_total: 0.0552, l_in: 0.0147, l_grad: 0.0404, msssim_ir: 0.2119, msssim_vis: 0.1224, mx_loss: 0.0089, eta: 0:23:01, time: 4.7600
INFO train.py(169): step: 2800/5410, l_total: 0.0662, l_in: 0.0142, l_grad: 0.0520, msssim_ir: 0.4626, msssim_vis: 0.0333, mx_loss: 0.0170, eta: 0:22:55, time: 4.7659
INFO train.py(169): step: 2810/5410, l_total: 0.0522, l_in: 0.0148, l_grad: 0.0374, msssim_ir: 0.4166, msssim_vis: 0.0347, mx_loss: 0.0065, eta: 0:22:49, time: 4.7600
INFO train.py(169): step: 2820/5410, l_total: 0.0475, l_in: 0.0178, l_grad: 0.0298, msssim_ir: 0.2607, msssim_vis: 0.1053, mx_loss: 0.0127, eta: 0:22:44, time: 4.7550
INFO train.py(169): step: 2830/5410, l_total: 0.0558, l_in: 0.0281, l_grad: 0.0277, msssim_ir: 0.2434, msssim_vis: 0.0929, mx_loss: 0.0173, eta: 0:22:38, time: 4.7600
INFO train.py(169): step: 2840/5410, l_total: 0.0628, l_in: 0.0236, l_grad: 0.0392, msssim_ir: 0.3652, msssim_vis: 0.0585, mx_loss: 0.0153, eta: 0:22:32, time: 4.7679
INFO train.py(169): step: 2850/5410, l_total: 0.0841, l_in: 0.0252, l_grad: 0.0590, msssim_ir: 0.3704, msssim_vis: 0.0597, mx_loss: 0.0140, eta: 0:22:26, time: 4.7520
INFO train.py(169): step: 2860/5410, l_total: 0.0517, l_in: 0.0194, l_grad: 0.0323, msssim_ir: 0.2639, msssim_vis: 0.0950, mx_loss: 0.0161, eta: 0:22:21, time: 4.7729
INFO train.py(169): step: 2870/5410, l_total: 0.0598, l_in: 0.0205, l_grad: 0.0393, msssim_ir: 0.2393, msssim_vis: 0.1189, mx_loss: 0.0245, eta: 0:22:15, time: 4.7600
INFO train.py(169): step: 2880/5410, l_total: 0.0873, l_in: 0.0480, l_grad: 0.0393, msssim_ir: 0.4825, msssim_vis: 0.0245, mx_loss: 0.0255, eta: 0:22:09, time: 4.7868
INFO train.py(169): step: 2890/5410, l_total: 0.0593, l_in: 0.0336, l_grad: 0.0257, msssim_ir: 0.2394, msssim_vis: 0.1088, mx_loss: 0.0258, eta: 0:22:04, time: 4.7570
INFO train.py(169): step: 2900/5410, l_total: 0.0407, l_in: 0.0130, l_grad: 0.0277, msssim_ir: 0.1794, msssim_vis: 0.1497, mx_loss: 0.0065, eta: 0:21:58, time: 4.7868
INFO train.py(169): step: 2910/5410, l_total: 0.0615, l_in: 0.0254, l_grad: 0.0362, msssim_ir: 0.2133, msssim_vis: 0.1638, mx_loss: 0.0207, eta: 0:21:52, time: 4.7619
INFO train.py(169): step: 2920/5410, l_total: 0.0798, l_in: 0.0292, l_grad: 0.0507, msssim_ir: 0.5016, msssim_vis: 0.0110, mx_loss: 0.0147, eta: 0:21:47, time: 4.7600
INFO train.py(169): step: 2930/5410, l_total: 0.0581, l_in: 0.0199, l_grad: 0.0382, msssim_ir: 0.5020, msssim_vis: 0.0140, mx_loss: 0.0169, eta: 0:21:41, time: 4.7689
INFO train.py(169): step: 2940/5410, l_total: 0.0607, l_in: 0.0177, l_grad: 0.0430, msssim_ir: 0.3470, msssim_vis: 0.0478, mx_loss: 0.0113, eta: 0:21:35, time: 4.7799
INFO train.py(169): step: 2950/5410, l_total: 0.0340, l_in: 0.0087, l_grad: 0.0252, msssim_ir: 0.3523, msssim_vis: 0.0466, mx_loss: 0.0044, eta: 0:21:30, time: 4.7789
INFO train.py(169): step: 2960/5410, l_total: 0.0967, l_in: 0.0416, l_grad: 0.0552, msssim_ir: 0.4830, msssim_vis: 0.0198, mx_loss: 0.0196, eta: 0:21:24, time: 4.7639
INFO train.py(169): step: 2970/5410, l_total: 0.0524, l_in: 0.0158, l_grad: 0.0366, msssim_ir: 0.2010, msssim_vis: 0.1538, mx_loss: 0.0098, eta: 0:21:18, time: 4.7639
INFO train.py(169): step: 2980/5410, l_total: 0.0702, l_in: 0.0326, l_grad: 0.0376, msssim_ir: 0.3836, msssim_vis: 0.0360, mx_loss: 0.0106, eta: 0:21:13, time: 4.7829
INFO train.py(169): step: 2990/5410, l_total: 0.0525, l_in: 0.0178, l_grad: 0.0347, msssim_ir: 0.2707, msssim_vis: 0.1044, mx_loss: 0.0152, eta: 0:21:07, time: 4.7759
INFO train.py(169): step: 3000/5410, l_total: 0.0731, l_in: 0.0268, l_grad: 0.0463, msssim_ir: 0.2842, msssim_vis: 0.1103, mx_loss: 0.0265, eta: 0:21:02, time: 4.7610
INFO train.py(169): step: 3010/5410, l_total: 0.0806, l_in: 0.0367, l_grad: 0.0439, msssim_ir: 0.4623, msssim_vis: 0.0278, mx_loss: 0.0217, eta: 0:20:56, time: 4.7819
INFO train.py(169): step: 3020/5410, l_total: 0.0680, l_in: 0.0266, l_grad: 0.0414, msssim_ir: 0.2836, msssim_vis: 0.0896, mx_loss: 0.0213, eta: 0:20:50, time: 4.7649
INFO train.py(169): step: 3030/5410, l_total: 0.0483, l_in: 0.0128, l_grad: 0.0356, msssim_ir: 0.2556, msssim_vis: 0.1137, mx_loss: 0.0063, eta: 0:20:45, time: 4.7639
INFO train.py(169): step: 3040/5410, l_total: 0.0543, l_in: 0.0167, l_grad: 0.0376, msssim_ir: 0.3663, msssim_vis: 0.0410, mx_loss: 0.0087, eta: 0:20:39, time: 4.7659
INFO train.py(169): step: 3050/5410, l_total: 0.0499, l_in: 0.0138, l_grad: 0.0361, msssim_ir: 0.3457, msssim_vis: 0.0642, mx_loss: 0.0091, eta: 0:20:34, time: 4.7809
INFO train.py(169): step: 3060/5410, l_total: 0.0782, l_in: 0.0303, l_grad: 0.0479, msssim_ir: 0.3089, msssim_vis: 0.0939, mx_loss: 0.0106, eta: 0:20:28, time: 4.7580
INFO train.py(169): step: 3070/5410, l_total: 0.0688, l_in: 0.0399, l_grad: 0.0290, msssim_ir: 0.2245, msssim_vis: 0.1345, mx_loss: 0.0317, eta: 0:20:22, time: 4.7729
INFO train.py(169): step: 3080/5410, l_total: 0.0446, l_in: 0.0159, l_grad: 0.0286, msssim_ir: 0.3046, msssim_vis: 0.0510, mx_loss: 0.0101, eta: 0:20:17, time: 4.7749
INFO train.py(169): step: 3090/5410, l_total: 0.0776, l_in: 0.0283, l_grad: 0.0493, msssim_ir: 0.4325, msssim_vis: 0.0170, mx_loss: 0.0170, eta: 0:20:11, time: 4.7709
INFO train.py(169): step: 3100/5410, l_total: 0.0752, l_in: 0.0296, l_grad: 0.0456, msssim_ir: 0.1861, msssim_vis: 0.1540, mx_loss: 0.0407, eta: 0:20:06, time: 4.7729
INFO train.py(169): step: 3110/5410, l_total: 0.0523, l_in: 0.0097, l_grad: 0.0426, msssim_ir: 0.2069, msssim_vis: 0.1480, mx_loss: 0.0094, eta: 0:20:00, time: 4.7639
INFO train.py(169): step: 3120/5410, l_total: 0.0443, l_in: 0.0125, l_grad: 0.0318, msssim_ir: 0.4016, msssim_vis: 0.0328, mx_loss: 0.0063, eta: 0:19:55, time: 4.7689
INFO train.py(169): step: 3130/5410, l_total: 0.0787, l_in: 0.0323, l_grad: 0.0464, msssim_ir: 0.3738, msssim_vis: 0.0985, mx_loss: 0.0245, eta: 0:19:49, time: 4.7600
INFO train.py(169): step: 3140/5410, l_total: 0.0740, l_in: 0.0325, l_grad: 0.0415, msssim_ir: 0.3595, msssim_vis: 0.0499, mx_loss: 0.0106, eta: 0:19:43, time: 4.7839
INFO train.py(169): step: 3150/5410, l_total: 0.0552, l_in: 0.0272, l_grad: 0.0279, msssim_ir: 0.1918, msssim_vis: 0.1093, mx_loss: 0.0217, eta: 0:19:38, time: 4.7629
INFO train.py(169): step: 3160/5410, l_total: 0.0523, l_in: 0.0118, l_grad: 0.0404, msssim_ir: 0.3309, msssim_vis: 0.0740, mx_loss: 0.0078, eta: 0:19:32, time: 4.7610
INFO train.py(169): step: 3170/5410, l_total: 0.0377, l_in: 0.0105, l_grad: 0.0272, msssim_ir: 0.3217, msssim_vis: 0.0618, mx_loss: 0.0073, eta: 0:19:27, time: 4.7898
INFO train.py(169): step: 3180/5410, l_total: 0.0376, l_in: 0.0118, l_grad: 0.0258, msssim_ir: 0.2968, msssim_vis: 0.0716, mx_loss: 0.0077, eta: 0:19:21, time: 4.7729
INFO train.py(169): step: 3190/5410, l_total: 0.0551, l_in: 0.0137, l_grad: 0.0414, msssim_ir: 0.2191, msssim_vis: 0.1147, mx_loss: 0.0069, eta: 0:19:16, time: 4.7669
INFO train.py(169): step: 3200/5410, l_total: 0.0613, l_in: 0.0193, l_grad: 0.0420, msssim_ir: 0.2640, msssim_vis: 0.0752, mx_loss: 0.0139, eta: 0:19:10, time: 4.7719
INFO train.py(169): step: 3210/5410, l_total: 0.0750, l_in: 0.0149, l_grad: 0.0602, msssim_ir: 0.3452, msssim_vis: 0.0689, mx_loss: 0.0168, eta: 0:19:05, time: 4.7769
INFO train.py(169): step: 3220/5410, l_total: 0.0611, l_in: 0.0374, l_grad: 0.0237, msssim_ir: 0.2378, msssim_vis: 0.1270, mx_loss: 0.0455, eta: 0:18:59, time: 4.7610
INFO train.py(169): step: 3230/5410, l_total: 0.0424, l_in: 0.0169, l_grad: 0.0256, msssim_ir: 0.2581, msssim_vis: 0.0726, mx_loss: 0.0117, eta: 0:18:54, time: 4.7898
INFO train.py(169): step: 3240/5410, l_total: 0.0433, l_in: 0.0098, l_grad: 0.0334, msssim_ir: 0.2696, msssim_vis: 0.0896, mx_loss: 0.0085, eta: 0:18:48, time: 4.7629
INFO train.py(169): step: 3250/5410, l_total: 0.0349, l_in: 0.0115, l_grad: 0.0234, msssim_ir: 0.2243, msssim_vis: 0.1051, mx_loss: 0.0055, eta: 0:18:58, time: 27.6050
INFO train.py(169): step: 3260/5410, l_total: 0.0757, l_in: 0.0283, l_grad: 0.0474, msssim_ir: 0.4409, msssim_vis: 0.0443, mx_loss: 0.0313, eta: 0:18:52, time: 4.7311
INFO train.py(169): step: 3270/5410, l_total: 0.0861, l_in: 0.0339, l_grad: 0.0522, msssim_ir: 0.3666, msssim_vis: 0.0524, mx_loss: 0.0229, eta: 0:18:47, time: 4.7430
INFO train.py(169): step: 3280/5410, l_total: 0.0603, l_in: 0.0171, l_grad: 0.0432, msssim_ir: 0.3642, msssim_vis: 0.0721, mx_loss: 0.0102, eta: 0:18:41, time: 4.7679
INFO train.py(169): step: 3290/5410, l_total: 0.0394, l_in: 0.0176, l_grad: 0.0219, msssim_ir: 0.3247, msssim_vis: 0.0479, mx_loss: 0.0122, eta: 0:18:36, time: 4.7540
INFO train.py(169): step: 3300/5410, l_total: 0.0386, l_in: 0.0123, l_grad: 0.0263, msssim_ir: 0.2509, msssim_vis: 0.1148, mx_loss: 0.0108, eta: 0:18:30, time: 4.7460
INFO train.py(169): step: 3310/5410, l_total: 0.0486, l_in: 0.0121, l_grad: 0.0364, msssim_ir: 0.3187, msssim_vis: 0.0475, mx_loss: 0.0057, eta: 0:18:24, time: 4.7590
INFO train.py(169): step: 3320/5410, l_total: 0.0591, l_in: 0.0168, l_grad: 0.0423, msssim_ir: 0.3789, msssim_vis: 0.0841, mx_loss: 0.0102, eta: 0:18:19, time: 4.7530
INFO train.py(169): step: 3330/5410, l_total: 0.0635, l_in: 0.0193, l_grad: 0.0442, msssim_ir: 0.5150, msssim_vis: 0.0133, mx_loss: 0.0163, eta: 0:18:13, time: 4.7590
INFO train.py(169): step: 3340/5410, l_total: 0.0433, l_in: 0.0132, l_grad: 0.0300, msssim_ir: 0.2258, msssim_vis: 0.1374, mx_loss: 0.0095, eta: 0:18:08, time: 4.7799
INFO train.py(169): step: 3350/5410, l_total: 0.0653, l_in: 0.0200, l_grad: 0.0453, msssim_ir: 0.4413, msssim_vis: 0.0223, mx_loss: 0.0119, eta: 0:18:02, time: 4.7530
INFO train.py(169): step: 3360/5410, l_total: 0.0411, l_in: 0.0129, l_grad: 0.0282, msssim_ir: 0.3689, msssim_vis: 0.0491, mx_loss: 0.0055, eta: 0:17:57, time: 4.7759
INFO train.py(169): step: 3370/5410, l_total: 0.0791, l_in: 0.0296, l_grad: 0.0495, msssim_ir: 0.4202, msssim_vis: 0.0678, mx_loss: 0.0211, eta: 0:17:51, time: 4.7669
INFO train.py(169): step: 3380/5410, l_total: 0.0642, l_in: 0.0209, l_grad: 0.0433, msssim_ir: 0.3432, msssim_vis: 0.0542, mx_loss: 0.0237, eta: 0:17:46, time: 4.7510
INFO train.py(169): step: 3390/5410, l_total: 0.0443, l_in: 0.0124, l_grad: 0.0320, msssim_ir: 0.3515, msssim_vis: 0.0756, mx_loss: 0.0149, eta: 0:17:40, time: 4.7629
INFO train.py(169): step: 3400/5410, l_total: 0.0519, l_in: 0.0160, l_grad: 0.0359, msssim_ir: 0.1732, msssim_vis: 0.1330, mx_loss: 0.0234, eta: 0:17:34, time: 4.7918
INFO train.py(169): step: 3410/5410, l_total: 0.0537, l_in: 0.0174, l_grad: 0.0363, msssim_ir: 0.2757, msssim_vis: 0.0948, mx_loss: 0.0107, eta: 0:17:29, time: 4.7570
INFO train.py(169): step: 3420/5410, l_total: 0.0577, l_in: 0.0177, l_grad: 0.0400, msssim_ir: 0.2823, msssim_vis: 0.0773, mx_loss: 0.0138, eta: 0:17:23, time: 4.7799
INFO train.py(169): step: 3430/5410, l_total: 0.0409, l_in: 0.0120, l_grad: 0.0289, msssim_ir: 0.3853, msssim_vis: 0.0249, mx_loss: 0.0062, eta: 0:17:18, time: 4.7580
INFO train.py(169): step: 3440/5410, l_total: 0.0624, l_in: 0.0208, l_grad: 0.0417, msssim_ir: 0.3968, msssim_vis: 0.0563, mx_loss: 0.0122, eta: 0:17:12, time: 4.7789
INFO train.py(169): step: 3450/5410, l_total: 0.0486, l_in: 0.0094, l_grad: 0.0392, msssim_ir: 0.2716, msssim_vis: 0.0670, mx_loss: 0.0068, eta: 0:17:07, time: 4.7610
INFO train.py(169): step: 3460/5410, l_total: 0.0338, l_in: 0.0088, l_grad: 0.0250, msssim_ir: 0.1934, msssim_vis: 0.1647, mx_loss: 0.0044, eta: 0:17:01, time: 4.7809
INFO train.py(169): step: 3470/5410, l_total: 0.0561, l_in: 0.0219, l_grad: 0.0342, msssim_ir: 0.1711, msssim_vis: 0.1715, mx_loss: 0.0256, eta: 0:16:56, time: 4.7699
INFO train.py(169): step: 3480/5410, l_total: 0.0393, l_in: 0.0110, l_grad: 0.0283, msssim_ir: 0.3908, msssim_vis: 0.0382, mx_loss: 0.0039, eta: 0:16:50, time: 4.7839
INFO train.py(169): step: 3490/5410, l_total: 0.0793, l_in: 0.0246, l_grad: 0.0546, msssim_ir: 0.4664, msssim_vis: 0.0656, mx_loss: 0.0160, eta: 0:16:45, time: 4.7679
INFO train.py(169): step: 3500/5410, l_total: 0.0623, l_in: 0.0163, l_grad: 0.0459, msssim_ir: 0.4233, msssim_vis: 0.0296, mx_loss: 0.0186, eta: 0:16:39, time: 4.7679
INFO train.py(169): step: 3510/5410, l_total: 0.0585, l_in: 0.0286, l_grad: 0.0299, msssim_ir: 0.2602, msssim_vis: 0.1218, mx_loss: 0.0214, eta: 0:16:34, time: 4.7629
INFO train.py(169): step: 3520/5410, l_total: 0.0408, l_in: 0.0107, l_grad: 0.0301, msssim_ir: 0.2732, msssim_vis: 0.1155, mx_loss: 0.0104, eta: 0:16:28, time: 4.7779
INFO train.py(169): step: 3530/5410, l_total: 0.0926, l_in: 0.0513, l_grad: 0.0413, msssim_ir: 0.4796, msssim_vis: 0.0157, mx_loss: 0.0085, eta: 0:16:23, time: 4.7749
INFO train.py(169): step: 3540/5410, l_total: 0.0584, l_in: 0.0151, l_grad: 0.0433, msssim_ir: 0.3457, msssim_vis: 0.0834, mx_loss: 0.0146, eta: 0:16:17, time: 4.7629
INFO train.py(169): step: 3550/5410, l_total: 0.0725, l_in: 0.0220, l_grad: 0.0505, msssim_ir: 0.4848, msssim_vis: 0.0308, mx_loss: 0.0276, eta: 0:16:12, time: 4.7819
INFO train.py(169): step: 3560/5410, l_total: 0.0602, l_in: 0.0165, l_grad: 0.0437, msssim_ir: 0.2333, msssim_vis: 0.1177, mx_loss: 0.0132, eta: 0:16:07, time: 4.7659
INFO train.py(169): step: 3570/5410, l_total: 0.0492, l_in: 0.0124, l_grad: 0.0368, msssim_ir: 0.4060, msssim_vis: 0.0270, mx_loss: 0.0107, eta: 0:16:01, time: 4.7699
INFO train.py(169): step: 3580/5410, l_total: 0.0733, l_in: 0.0264, l_grad: 0.0469, msssim_ir: 0.4561, msssim_vis: 0.0157, mx_loss: 0.0084, eta: 0:15:56, time: 4.7610
INFO train.py(169): step: 3590/5410, l_total: 0.0736, l_in: 0.0231, l_grad: 0.0504, msssim_ir: 0.4602, msssim_vis: 0.0471, mx_loss: 0.0226, eta: 0:15:50, time: 4.7699
INFO train.py(169): step: 3600/5410, l_total: 0.0419, l_in: 0.0118, l_grad: 0.0301, msssim_ir: 0.2136, msssim_vis: 0.1239, mx_loss: 0.0128, eta: 0:15:45, time: 4.7679
INFO train.py(169): step: 3610/5410, l_total: 0.0760, l_in: 0.0382, l_grad: 0.0378, msssim_ir: 0.3372, msssim_vis: 0.0699, mx_loss: 0.0155, eta: 0:15:39, time: 4.7709
INFO train.py(169): step: 3620/5410, l_total: 0.0680, l_in: 0.0181, l_grad: 0.0499, msssim_ir: 0.2429, msssim_vis: 0.1084, mx_loss: 0.0106, eta: 0:15:34, time: 4.7570
INFO train.py(169): step: 3630/5410, l_total: 0.0584, l_in: 0.0243, l_grad: 0.0341, msssim_ir: 0.3439, msssim_vis: 0.0531, mx_loss: 0.0106, eta: 0:15:28, time: 4.7858
INFO train.py(169): step: 3640/5410, l_total: 0.0408, l_in: 0.0108, l_grad: 0.0300, msssim_ir: 0.3260, msssim_vis: 0.1031, mx_loss: 0.0056, eta: 0:15:23, time: 4.7639
INFO train.py(169): step: 3650/5410, l_total: 0.0720, l_in: 0.0212, l_grad: 0.0508, msssim_ir: 0.3915, msssim_vis: 0.0586, mx_loss: 0.0179, eta: 0:15:17, time: 4.7819
INFO train.py(169): step: 3660/5410, l_total: 0.0530, l_in: 0.0183, l_grad: 0.0346, msssim_ir: 0.1885, msssim_vis: 0.1704, mx_loss: 0.0156, eta: 0:15:12, time: 4.7570
INFO train.py(169): step: 3670/5410, l_total: 0.0976, l_in: 0.0374, l_grad: 0.0602, msssim_ir: 0.1732, msssim_vis: 0.1721, mx_loss: 0.0332, eta: 0:15:07, time: 4.7709
INFO train.py(169): step: 3680/5410, l_total: 0.0573, l_in: 0.0160, l_grad: 0.0413, msssim_ir: 0.3669, msssim_vis: 0.0699, mx_loss: 0.0044, eta: 0:15:01, time: 4.7729
INFO train.py(169): step: 3690/5410, l_total: 0.0488, l_in: 0.0178, l_grad: 0.0310, msssim_ir: 0.3886, msssim_vis: 0.0600, mx_loss: 0.0101, eta: 0:14:56, time: 4.7629
INFO train.py(169): step: 3700/5410, l_total: 0.0981, l_in: 0.0479, l_grad: 0.0502, msssim_ir: 0.3057, msssim_vis: 0.0914, mx_loss: 0.0263, eta: 0:14:50, time: 4.7749
INFO train.py(169): step: 3710/5410, l_total: 0.0679, l_in: 0.0240, l_grad: 0.0440, msssim_ir: 0.4040, msssim_vis: 0.0681, mx_loss: 0.0241, eta: 0:14:45, time: 4.7888
INFO train.py(169): step: 3720/5410, l_total: 0.0392, l_in: 0.0129, l_grad: 0.0262, msssim_ir: 0.2245, msssim_vis: 0.1429, mx_loss: 0.0081, eta: 0:14:40, time: 4.7729
INFO train.py(169): step: 3730/5410, l_total: 0.0622, l_in: 0.0201, l_grad: 0.0421, msssim_ir: 0.5013, msssim_vis: 0.0104, mx_loss: 0.0103, eta: 0:14:34, time: 4.7699
INFO train.py(169): step: 3740/5410, l_total: 0.0596, l_in: 0.0172, l_grad: 0.0425, msssim_ir: 0.2468, msssim_vis: 0.1008, mx_loss: 0.0140, eta: 0:14:29, time: 4.7769
INFO train.py(169): step: 3750/5410, l_total: 0.0601, l_in: 0.0159, l_grad: 0.0442, msssim_ir: 0.4705, msssim_vis: 0.0156, mx_loss: 0.0085, eta: 0:14:23, time: 4.7679
INFO train.py(169): step: 3760/5410, l_total: 0.0519, l_in: 0.0185, l_grad: 0.0334, msssim_ir: 0.4902, msssim_vis: 0.0176, mx_loss: 0.0110, eta: 0:14:18, time: 4.7639
INFO train.py(169): step: 3770/5410, l_total: 0.0900, l_in: 0.0512, l_grad: 0.0389, msssim_ir: 0.4140, msssim_vis: 0.0575, mx_loss: 0.0172, eta: 0:14:13, time: 4.7789
INFO train.py(169): step: 3780/5410, l_total: 0.0657, l_in: 0.0187, l_grad: 0.0471, msssim_ir: 0.3555, msssim_vis: 0.0509, mx_loss: 0.0140, eta: 0:14:07, time: 4.7739
INFO train.py(169): step: 3790/5410, l_total: 0.0521, l_in: 0.0270, l_grad: 0.0251, msssim_ir: 0.3478, msssim_vis: 0.0608, mx_loss: 0.0135, eta: 0:14:12, time: 27.6020
INFO train.py(169): step: 3800/5410, l_total: 0.0414, l_in: 0.0208, l_grad: 0.0206, msssim_ir: 0.2331, msssim_vis: 0.0840, mx_loss: 0.0171, eta: 0:14:06, time: 4.7490
INFO train.py(169): step: 3810/5410, l_total: 0.0449, l_in: 0.0121, l_grad: 0.0328, msssim_ir: 0.3518, msssim_vis: 0.0354, mx_loss: 0.0062, eta: 0:14:01, time: 4.7610
INFO train.py(169): step: 3820/5410, l_total: 0.0872, l_in: 0.0416, l_grad: 0.0456, msssim_ir: 0.4418, msssim_vis: 0.0425, mx_loss: 0.0292, eta: 0:13:55, time: 4.7440
INFO train.py(169): step: 3830/5410, l_total: 0.0720, l_in: 0.0248, l_grad: 0.0472, msssim_ir: 0.2993, msssim_vis: 0.0973, mx_loss: 0.0172, eta: 0:13:50, time: 4.7689
INFO train.py(169): step: 3840/5410, l_total: 0.0474, l_in: 0.0176, l_grad: 0.0298, msssim_ir: 0.3785, msssim_vis: 0.0360, mx_loss: 0.0093, eta: 0:13:44, time: 4.7639
INFO train.py(169): step: 3850/5410, l_total: 0.0832, l_in: 0.0300, l_grad: 0.0532, msssim_ir: 0.3545, msssim_vis: 0.0879, mx_loss: 0.0271, eta: 0:13:39, time: 4.7480
INFO train.py(169): step: 3860/5410, l_total: 0.0403, l_in: 0.0092, l_grad: 0.0311, msssim_ir: 0.2425, msssim_vis: 0.1045, mx_loss: 0.0049, eta: 0:13:33, time: 4.7639
INFO train.py(169): step: 3870/5410, l_total: 0.0481, l_in: 0.0179, l_grad: 0.0302, msssim_ir: 0.1825, msssim_vis: 0.1786, mx_loss: 0.0126, eta: 0:13:28, time: 4.7659
INFO train.py(169): step: 3880/5410, l_total: 0.0481, l_in: 0.0159, l_grad: 0.0322, msssim_ir: 0.3212, msssim_vis: 0.0337, mx_loss: 0.0082, eta: 0:13:22, time: 4.7600
INFO train.py(169): step: 3890/5410, l_total: 0.0517, l_in: 0.0164, l_grad: 0.0353, msssim_ir: 0.3660, msssim_vis: 0.0546, mx_loss: 0.0102, eta: 0:13:17, time: 4.7689
INFO train.py(169): step: 3900/5410, l_total: 0.0658, l_in: 0.0205, l_grad: 0.0453, msssim_ir: 0.4120, msssim_vis: 0.0478, mx_loss: 0.0161, eta: 0:13:12, time: 4.7480
INFO train.py(169): step: 3910/5410, l_total: 0.0512, l_in: 0.0151, l_grad: 0.0361, msssim_ir: 0.2747, msssim_vis: 0.1064, mx_loss: 0.0126, eta: 0:13:06, time: 4.7669
INFO train.py(169): step: 3920/5410, l_total: 0.0394, l_in: 0.0120, l_grad: 0.0273, msssim_ir: 0.3575, msssim_vis: 0.0434, mx_loss: 0.0077, eta: 0:13:01, time: 4.7649
INFO train.py(169): step: 3930/5410, l_total: 0.1167, l_in: 0.0764, l_grad: 0.0403, msssim_ir: 0.4514, msssim_vis: 0.0263, mx_loss: 0.0159, eta: 0:12:55, time: 4.7679
INFO train.py(169): step: 3940/5410, l_total: 0.0779, l_in: 0.0362, l_grad: 0.0417, msssim_ir: 0.2294, msssim_vis: 0.1514, mx_loss: 0.0418, eta: 0:12:50, time: 4.7719
INFO train.py(169): step: 3950/5410, l_total: 0.0385, l_in: 0.0080, l_grad: 0.0305, msssim_ir: 0.3778, msssim_vis: 0.0466, mx_loss: 0.0044, eta: 0:12:44, time: 4.8058
INFO train.py(169): step: 3960/5410, l_total: 0.0554, l_in: 0.0137, l_grad: 0.0416, msssim_ir: 0.4825, msssim_vis: 0.0131, mx_loss: 0.0091, eta: 0:12:39, time: 4.7858
INFO train.py(169): step: 3970/5410, l_total: 0.0409, l_in: 0.0099, l_grad: 0.0310, msssim_ir: 0.3354, msssim_vis: 0.0280, mx_loss: 0.0035, eta: 0:12:34, time: 4.7968
INFO train.py(169): step: 3980/5410, l_total: 0.0825, l_in: 0.0353, l_grad: 0.0472, msssim_ir: 0.4326, msssim_vis: 0.0351, mx_loss: 0.0157, eta: 0:12:28, time: 4.7858
INFO train.py(169): step: 3990/5410, l_total: 0.0335, l_in: 0.0090, l_grad: 0.0244, msssim_ir: 0.3888, msssim_vis: 0.0158, mx_loss: 0.0051, eta: 0:12:23, time: 4.7699
INFO train.py(169): step: 4000/5410, l_total: 0.0514, l_in: 0.0146, l_grad: 0.0367, msssim_ir: 0.3633, msssim_vis: 0.0469, mx_loss: 0.0071, eta: 0:12:17, time: 4.7848
INFO train.py(169): step: 4010/5410, l_total: 0.1028, l_in: 0.0346, l_grad: 0.0682, msssim_ir: 0.4683, msssim_vis: 0.0410, mx_loss: 0.0182, eta: 0:12:12, time: 4.7639
INFO train.py(169): step: 4020/5410, l_total: 0.0492, l_in: 0.0159, l_grad: 0.0333, msssim_ir: 0.3213, msssim_vis: 0.0581, mx_loss: 0.0082, eta: 0:12:07, time: 4.7699
INFO train.py(169): step: 4030/5410, l_total: 0.0697, l_in: 0.0282, l_grad: 0.0415, msssim_ir: 0.3261, msssim_vis: 0.0597, mx_loss: 0.0259, eta: 0:12:01, time: 4.7858
INFO train.py(169): step: 4040/5410, l_total: 0.0570, l_in: 0.0210, l_grad: 0.0360, msssim_ir: 0.3341, msssim_vis: 0.0898, mx_loss: 0.0164, eta: 0:11:56, time: 4.7679
INFO train.py(169): step: 4050/5410, l_total: 0.0334, l_in: 0.0082, l_grad: 0.0252, msssim_ir: 0.3490, msssim_vis: 0.0460, mx_loss: 0.0070, eta: 0:11:51, time: 4.7848
INFO train.py(169): step: 4060/5410, l_total: 0.0485, l_in: 0.0141, l_grad: 0.0344, msssim_ir: 0.2903, msssim_vis: 0.0741, mx_loss: 0.0099, eta: 0:11:45, time: 4.7689
INFO train.py(169): step: 4070/5410, l_total: 0.0759, l_in: 0.0241, l_grad: 0.0519, msssim_ir: 0.4504, msssim_vis: 0.0314, mx_loss: 0.0427, eta: 0:11:40, time: 4.7749
INFO train.py(169): step: 4080/5410, l_total: 0.0573, l_in: 0.0183, l_grad: 0.0390, msssim_ir: 0.4203, msssim_vis: 0.0325, mx_loss: 0.0143, eta: 0:11:34, time: 4.7878
INFO train.py(169): step: 4090/5410, l_total: 0.0549, l_in: 0.0222, l_grad: 0.0326, msssim_ir: 0.4056, msssim_vis: 0.0309, mx_loss: 0.0122, eta: 0:11:29, time: 4.7560
INFO train.py(169): step: 4100/5410, l_total: 0.0445, l_in: 0.0090, l_grad: 0.0355, msssim_ir: 0.2366, msssim_vis: 0.0894, mx_loss: 0.0061, eta: 0:11:24, time: 4.7769
INFO train.py(169): step: 4110/5410, l_total: 0.0649, l_in: 0.0288, l_grad: 0.0361, msssim_ir: 0.2590, msssim_vis: 0.1240, mx_loss: 0.0292, eta: 0:11:18, time: 4.7898
INFO train.py(169): step: 4120/5410, l_total: 0.0492, l_in: 0.0171, l_grad: 0.0320, msssim_ir: 0.3730, msssim_vis: 0.0486, mx_loss: 0.0080, eta: 0:11:13, time: 4.7659
INFO train.py(169): step: 4130/5410, l_total: 0.0330, l_in: 0.0079, l_grad: 0.0251, msssim_ir: 0.3486, msssim_vis: 0.0497, mx_loss: 0.0069, eta: 0:11:08, time: 4.7769
INFO train.py(169): step: 4140/5410, l_total: 0.0675, l_in: 0.0206, l_grad: 0.0469, msssim_ir: 0.4335, msssim_vis: 0.0334, mx_loss: 0.0112, eta: 0:11:02, time: 4.7749
INFO train.py(169): step: 4150/5410, l_total: 0.0748, l_in: 0.0249, l_grad: 0.0500, msssim_ir: 0.2442, msssim_vis: 0.1102, mx_loss: 0.0357, eta: 0:10:57, time: 4.7759
INFO train.py(169): step: 4160/5410, l_total: 0.0435, l_in: 0.0133, l_grad: 0.0301, msssim_ir: 0.4101, msssim_vis: 0.0537, mx_loss: 0.0069, eta: 0:10:52, time: 4.7649
INFO train.py(169): step: 4170/5410, l_total: 0.0405, l_in: 0.0131, l_grad: 0.0274, msssim_ir: 0.2808, msssim_vis: 0.0592, mx_loss: 0.0076, eta: 0:10:46, time: 4.7739
INFO train.py(169): step: 4180/5410, l_total: 0.0490, l_in: 0.0224, l_grad: 0.0266, msssim_ir: 0.2433, msssim_vis: 0.0963, mx_loss: 0.0166, eta: 0:10:41, time: 4.7659
INFO train.py(169): step: 4190/5410, l_total: 0.0669, l_in: 0.0187, l_grad: 0.0482, msssim_ir: 0.5050, msssim_vis: 0.0116, mx_loss: 0.0122, eta: 0:10:35, time: 4.7729
INFO train.py(169): step: 4200/5410, l_total: 0.0611, l_in: 0.0197, l_grad: 0.0414, msssim_ir: 0.4811, msssim_vis: 0.0368, mx_loss: 0.0090, eta: 0:10:30, time: 4.8018
INFO train.py(169): step: 4210/5410, l_total: 0.0867, l_in: 0.0373, l_grad: 0.0494, msssim_ir: 0.5063, msssim_vis: 0.0264, mx_loss: 0.0202, eta: 0:10:25, time: 4.7878
INFO train.py(169): step: 4220/5410, l_total: 0.0374, l_in: 0.0085, l_grad: 0.0288, msssim_ir: 0.3964, msssim_vis: 0.0474, mx_loss: 0.0048, eta: 0:10:19, time: 4.7659
INFO train.py(169): step: 4230/5410, l_total: 0.0655, l_in: 0.0213, l_grad: 0.0442, msssim_ir: 0.4664, msssim_vis: 0.0147, mx_loss: 0.0056, eta: 0:10:14, time: 4.7918
INFO train.py(169): step: 4240/5410, l_total: 0.0371, l_in: 0.0103, l_grad: 0.0268, msssim_ir: 0.3349, msssim_vis: 0.0466, mx_loss: 0.0050, eta: 0:10:09, time: 4.7789
INFO train.py(169): step: 4250/5410, l_total: 0.0393, l_in: 0.0149, l_grad: 0.0245, msssim_ir: 0.4351, msssim_vis: 0.0136, mx_loss: 0.0068, eta: 0:10:03, time: 4.7649
INFO train.py(169): step: 4260/5410, l_total: 0.0701, l_in: 0.0218, l_grad: 0.0483, msssim_ir: 0.4105, msssim_vis: 0.0468, mx_loss: 0.0163, eta: 0:09:58, time: 4.7759
INFO train.py(169): step: 4270/5410, l_total: 0.1015, l_in: 0.0446, l_grad: 0.0569, msssim_ir: 0.4043, msssim_vis: 0.0572, mx_loss: 0.0173, eta: 0:09:53, time: 4.7679
INFO train.py(169): step: 4280/5410, l_total: 0.0752, l_in: 0.0261, l_grad: 0.0490, msssim_ir: 0.4374, msssim_vis: 0.0231, mx_loss: 0.0225, eta: 0:09:48, time: 4.7938
INFO train.py(169): step: 4290/5410, l_total: 0.0481, l_in: 0.0134, l_grad: 0.0347, msssim_ir: 0.2392, msssim_vis: 0.1516, mx_loss: 0.0108, eta: 0:09:42, time: 4.7639
INFO train.py(169): step: 4300/5410, l_total: 0.0775, l_in: 0.0370, l_grad: 0.0405, msssim_ir: 0.3946, msssim_vis: 0.0330, mx_loss: 0.0167, eta: 0:09:37, time: 4.7779
INFO train.py(169): step: 4310/5410, l_total: 0.0655, l_in: 0.0203, l_grad: 0.0452, msssim_ir: 0.4082, msssim_vis: 0.0792, mx_loss: 0.0117, eta: 0:09:32, time: 4.7739
INFO train.py(169): step: 4320/5410, l_total: 0.0358, l_in: 0.0121, l_grad: 0.0237, msssim_ir: 0.3204, msssim_vis: 0.0628, mx_loss: 0.0076, eta: 0:09:26, time: 4.7699
INFO train.py(169): step: 4330/5410, l_total: 0.0544, l_in: 0.0182, l_grad: 0.0362, msssim_ir: 0.4438, msssim_vis: 0.0453, mx_loss: 0.0087, eta: 0:09:27, time: 28.0530
INFO train.py(169): step: 4340/5410, l_total: 0.0525, l_in: 0.0220, l_grad: 0.0306, msssim_ir: 0.3707, msssim_vis: 0.0337, mx_loss: 0.0077, eta: 0:09:21, time: 4.7271
INFO train.py(169): step: 4350/5410, l_total: 0.0686, l_in: 0.0332, l_grad: 0.0354, msssim_ir: 0.4918, msssim_vis: 0.0179, mx_loss: 0.0097, eta: 0:09:16, time: 4.7699
INFO train.py(169): step: 4360/5410, l_total: 0.0284, l_in: 0.0059, l_grad: 0.0225, msssim_ir: 0.2770, msssim_vis: 0.0548, mx_loss: 0.0039, eta: 0:09:11, time: 4.7739
INFO train.py(169): step: 4370/5410, l_total: 0.0679, l_in: 0.0332, l_grad: 0.0347, msssim_ir: 0.3366, msssim_vis: 0.0648, mx_loss: 0.0076, eta: 0:09:05, time: 4.7500
INFO train.py(169): step: 4380/5410, l_total: 0.0741, l_in: 0.0246, l_grad: 0.0495, msssim_ir: 0.5231, msssim_vis: 0.0135, mx_loss: 0.0124, eta: 0:09:00, time: 4.7540
INFO train.py(169): step: 4390/5410, l_total: 0.0398, l_in: 0.0144, l_grad: 0.0254, msssim_ir: 0.2555, msssim_vis: 0.0877, mx_loss: 0.0085, eta: 0:08:55, time: 4.7450
INFO train.py(169): step: 4400/5410, l_total: 0.0559, l_in: 0.0141, l_grad: 0.0418, msssim_ir: 0.4769, msssim_vis: 0.0208, mx_loss: 0.0080, eta: 0:08:49, time: 4.7689
INFO train.py(169): step: 4410/5410, l_total: 0.0330, l_in: 0.0063, l_grad: 0.0267, msssim_ir: 0.2431, msssim_vis: 0.1061, mx_loss: 0.0041, eta: 0:08:44, time: 4.7709
INFO train.py(169): step: 4420/5410, l_total: 0.0698, l_in: 0.0184, l_grad: 0.0513, msssim_ir: 0.2571, msssim_vis: 0.1193, mx_loss: 0.0128, eta: 0:08:39, time: 4.7659
INFO train.py(169): step: 4430/5410, l_total: 0.0416, l_in: 0.0149, l_grad: 0.0268, msssim_ir: 0.1875, msssim_vis: 0.1540, mx_loss: 0.0098, eta: 0:08:33, time: 4.7679
INFO train.py(169): step: 4440/5410, l_total: 0.0408, l_in: 0.0146, l_grad: 0.0261, msssim_ir: 0.1576, msssim_vis: 0.1375, mx_loss: 0.0088, eta: 0:08:28, time: 4.7570
INFO train.py(169): step: 4450/5410, l_total: 0.0423, l_in: 0.0132, l_grad: 0.0291, msssim_ir: 0.3852, msssim_vis: 0.0227, mx_loss: 0.0065, eta: 0:08:22, time: 4.7669
INFO train.py(169): step: 4460/5410, l_total: 0.0441, l_in: 0.0117, l_grad: 0.0324, msssim_ir: 0.2667, msssim_vis: 0.0986, mx_loss: 0.0059, eta: 0:08:17, time: 4.7679
INFO train.py(169): step: 4470/5410, l_total: 0.0455, l_in: 0.0133, l_grad: 0.0322, msssim_ir: 0.2723, msssim_vis: 0.1012, mx_loss: 0.0103, eta: 0:08:12, time: 4.7639
INFO train.py(169): step: 4480/5410, l_total: 0.0614, l_in: 0.0251, l_grad: 0.0363, msssim_ir: 0.3123, msssim_vis: 0.0631, mx_loss: 0.0096, eta: 0:08:06, time: 4.7739
INFO train.py(169): step: 4490/5410, l_total: 0.0640, l_in: 0.0248, l_grad: 0.0392, msssim_ir: 0.5086, msssim_vis: 0.0381, mx_loss: 0.0085, eta: 0:08:01, time: 4.7669
INFO train.py(169): step: 4500/5410, l_total: 0.0933, l_in: 0.0449, l_grad: 0.0484, msssim_ir: 0.4876, msssim_vis: 0.0312, mx_loss: 0.0111, eta: 0:07:56, time: 4.7619
INFO train.py(169): step: 4510/5410, l_total: 0.0401, l_in: 0.0105, l_grad: 0.0296, msssim_ir: 0.2932, msssim_vis: 0.0758, mx_loss: 0.0056, eta: 0:07:50, time: 4.7829
INFO train.py(169): step: 4520/5410, l_total: 0.0669, l_in: 0.0257, l_grad: 0.0413, msssim_ir: 0.4599, msssim_vis: 0.0414, mx_loss: 0.0296, eta: 0:07:45, time: 4.7769
INFO train.py(169): step: 4530/5410, l_total: 0.0583, l_in: 0.0186, l_grad: 0.0397, msssim_ir: 0.5048, msssim_vis: 0.0151, mx_loss: 0.0134, eta: 0:07:40, time: 4.7709
INFO train.py(169): step: 4540/5410, l_total: 0.0315, l_in: 0.0091, l_grad: 0.0224, msssim_ir: 0.2756, msssim_vis: 0.0827, mx_loss: 0.0072, eta: 0:07:35, time: 4.7719
INFO train.py(169): step: 4550/5410, l_total: 0.0628, l_in: 0.0288, l_grad: 0.0339, msssim_ir: 0.1533, msssim_vis: 0.2143, mx_loss: 0.0321, eta: 0:07:29, time: 4.7749
INFO train.py(169): step: 4560/5410, l_total: 0.0950, l_in: 0.0426, l_grad: 0.0524, msssim_ir: 0.4726, msssim_vis: 0.0257, mx_loss: 0.0204, eta: 0:07:24, time: 4.7699
INFO train.py(169): step: 4570/5410, l_total: 0.0482, l_in: 0.0168, l_grad: 0.0314, msssim_ir: 0.3986, msssim_vis: 0.0260, mx_loss: 0.0168, eta: 0:07:19, time: 4.7600
INFO train.py(169): step: 4580/5410, l_total: 0.0401, l_in: 0.0118, l_grad: 0.0283, msssim_ir: 0.2394, msssim_vis: 0.0886, mx_loss: 0.0062, eta: 0:07:13, time: 4.7719
INFO train.py(169): step: 4590/5410, l_total: 0.0498, l_in: 0.0224, l_grad: 0.0274, msssim_ir: 0.1815, msssim_vis: 0.1264, mx_loss: 0.0160, eta: 0:07:08, time: 4.7699
INFO train.py(169): step: 4600/5410, l_total: 0.0714, l_in: 0.0231, l_grad: 0.0482, msssim_ir: 0.4628, msssim_vis: 0.0158, mx_loss: 0.0151, eta: 0:07:03, time: 4.7749
INFO train.py(169): step: 4610/5410, l_total: 0.0465, l_in: 0.0202, l_grad: 0.0262, msssim_ir: 0.2771, msssim_vis: 0.0921, mx_loss: 0.0117, eta: 0:06:57, time: 4.7619
INFO train.py(169): step: 4620/5410, l_total: 0.0361, l_in: 0.0114, l_grad: 0.0247, msssim_ir: 0.2301, msssim_vis: 0.0977, mx_loss: 0.0072, eta: 0:06:52, time: 4.7809
INFO train.py(169): step: 4630/5410, l_total: 0.0699, l_in: 0.0267, l_grad: 0.0432, msssim_ir: 0.3450, msssim_vis: 0.0754, mx_loss: 0.0134, eta: 0:06:47, time: 4.7699
INFO train.py(169): step: 4640/5410, l_total: 0.0609, l_in: 0.0323, l_grad: 0.0286, msssim_ir: 0.2839, msssim_vis: 0.0894, mx_loss: 0.0277, eta: 0:06:41, time: 4.7789
INFO train.py(169): step: 4650/5410, l_total: 0.0466, l_in: 0.0115, l_grad: 0.0351, msssim_ir: 0.3544, msssim_vis: 0.0606, mx_loss: 0.0082, eta: 0:06:36, time: 4.7789
INFO train.py(169): step: 4660/5410, l_total: 0.0313, l_in: 0.0078, l_grad: 0.0235, msssim_ir: 0.3535, msssim_vis: 0.0284, mx_loss: 0.0045, eta: 0:06:31, time: 4.7819
INFO train.py(169): step: 4670/5410, l_total: 0.0475, l_in: 0.0184, l_grad: 0.0290, msssim_ir: 0.2726, msssim_vis: 0.1061, mx_loss: 0.0065, eta: 0:06:26, time: 4.7530
INFO train.py(169): step: 4680/5410, l_total: 0.0556, l_in: 0.0243, l_grad: 0.0314, msssim_ir: 0.1627, msssim_vis: 0.1699, mx_loss: 0.0213, eta: 0:06:20, time: 4.7809
INFO train.py(169): step: 4690/5410, l_total: 0.0594, l_in: 0.0303, l_grad: 0.0291, msssim_ir: 0.2138, msssim_vis: 0.1389, mx_loss: 0.0315, eta: 0:06:15, time: 4.7779
INFO train.py(169): step: 4700/5410, l_total: 0.0704, l_in: 0.0200, l_grad: 0.0503, msssim_ir: 0.5079, msssim_vis: 0.0216, mx_loss: 0.0175, eta: 0:06:10, time: 4.7749
INFO train.py(169): step: 4710/5410, l_total: 0.0698, l_in: 0.0200, l_grad: 0.0498, msssim_ir: 0.4661, msssim_vis: 0.0213, mx_loss: 0.0107, eta: 0:06:04, time: 4.7629
INFO train.py(169): step: 4720/5410, l_total: 0.0477, l_in: 0.0190, l_grad: 0.0287, msssim_ir: 0.2817, msssim_vis: 0.0754, mx_loss: 0.0111, eta: 0:05:59, time: 4.7759
INFO train.py(169): step: 4730/5410, l_total: 0.0544, l_in: 0.0164, l_grad: 0.0381, msssim_ir: 0.3636, msssim_vis: 0.0626, mx_loss: 0.0061, eta: 0:05:54, time: 4.7659
INFO train.py(169): step: 4740/5410, l_total: 0.0386, l_in: 0.0102, l_grad: 0.0284, msssim_ir: 0.3218, msssim_vis: 0.0555, mx_loss: 0.0047, eta: 0:05:49, time: 4.7719
INFO train.py(169): step: 4750/5410, l_total: 0.0702, l_in: 0.0215, l_grad: 0.0488, msssim_ir: 0.4851, msssim_vis: 0.0468, mx_loss: 0.0123, eta: 0:05:43, time: 4.7709
INFO train.py(169): step: 4760/5410, l_total: 0.0527, l_in: 0.0226, l_grad: 0.0301, msssim_ir: 0.3702, msssim_vis: 0.0781, mx_loss: 0.0058, eta: 0:05:38, time: 4.7600
INFO train.py(169): step: 4770/5410, l_total: 0.0310, l_in: 0.0093, l_grad: 0.0217, msssim_ir: 0.4049, msssim_vis: 0.0310, mx_loss: 0.0040, eta: 0:05:33, time: 4.7719
INFO train.py(169): step: 4780/5410, l_total: 0.0598, l_in: 0.0219, l_grad: 0.0379, msssim_ir: 0.3493, msssim_vis: 0.0493, mx_loss: 0.0163, eta: 0:05:28, time: 4.7699
INFO train.py(169): step: 4790/5410, l_total: 0.0525, l_in: 0.0093, l_grad: 0.0431, msssim_ir: 0.2567, msssim_vis: 0.1051, mx_loss: 0.0073, eta: 0:05:22, time: 4.7570
INFO train.py(169): step: 4800/5410, l_total: 0.0726, l_in: 0.0326, l_grad: 0.0400, msssim_ir: 0.2461, msssim_vis: 0.1104, mx_loss: 0.0173, eta: 0:05:17, time: 4.7769
INFO train.py(169): step: 4810/5410, l_total: 0.0324, l_in: 0.0094, l_grad: 0.0230, msssim_ir: 0.3551, msssim_vis: 0.0446, mx_loss: 0.0048, eta: 0:05:12, time: 4.7679
INFO train.py(169): step: 4820/5410, l_total: 0.0564, l_in: 0.0175, l_grad: 0.0388, msssim_ir: 0.3455, msssim_vis: 0.0481, mx_loss: 0.0179, eta: 0:05:06, time: 4.7639
INFO train.py(169): step: 4830/5410, l_total: 0.0420, l_in: 0.0164, l_grad: 0.0256, msssim_ir: 0.3374, msssim_vis: 0.0479, mx_loss: 0.0092, eta: 0:05:01, time: 4.7659
INFO train.py(169): step: 4840/5410, l_total: 0.0525, l_in: 0.0168, l_grad: 0.0358, msssim_ir: 0.3282, msssim_vis: 0.0703, mx_loss: 0.0124, eta: 0:04:56, time: 4.7610
INFO train.py(169): step: 4850/5410, l_total: 0.0930, l_in: 0.0424, l_grad: 0.0507, msssim_ir: 0.3665, msssim_vis: 0.0570, mx_loss: 0.0201, eta: 0:04:51, time: 4.7540
INFO train.py(169): step: 4860/5410, l_total: 0.0687, l_in: 0.0329, l_grad: 0.0358, msssim_ir: 0.3380, msssim_vis: 0.0896, mx_loss: 0.0237, eta: 0:04:45, time: 4.7719
INFO train.py(169): step: 4870/5410, l_total: 0.0432, l_in: 0.0091, l_grad: 0.0341, msssim_ir: 0.2966, msssim_vis: 0.0547, mx_loss: 0.0063, eta: 0:04:43, time: 27.7573
INFO train.py(169): step: 4880/5410, l_total: 0.0633, l_in: 0.0120, l_grad: 0.0513, msssim_ir: 0.2832, msssim_vis: 0.1021, mx_loss: 0.0079, eta: 0:04:37, time: 4.7520
INFO train.py(169): step: 4890/5410, l_total: 0.0391, l_in: 0.0112, l_grad: 0.0279, msssim_ir: 0.1627, msssim_vis: 0.1498, mx_loss: 0.0120, eta: 0:04:32, time: 4.7381
INFO train.py(169): step: 4900/5410, l_total: 0.0474, l_in: 0.0140, l_grad: 0.0334, msssim_ir: 0.4214, msssim_vis: 0.0356, mx_loss: 0.0075, eta: 0:04:27, time: 4.7460
INFO train.py(169): step: 4910/5410, l_total: 0.0666, l_in: 0.0200, l_grad: 0.0466, msssim_ir: 0.4548, msssim_vis: 0.0168, mx_loss: 0.0119, eta: 0:04:22, time: 4.7629
INFO train.py(169): step: 4920/5410, l_total: 0.0380, l_in: 0.0092, l_grad: 0.0289, msssim_ir: 0.3286, msssim_vis: 0.0929, mx_loss: 0.0047, eta: 0:04:16, time: 4.7530
INFO train.py(169): step: 4930/5410, l_total: 0.0627, l_in: 0.0265, l_grad: 0.0362, msssim_ir: 0.3412, msssim_vis: 0.0449, mx_loss: 0.0113, eta: 0:04:11, time: 4.7629
INFO train.py(169): step: 4940/5410, l_total: 0.0411, l_in: 0.0116, l_grad: 0.0294, msssim_ir: 0.3832, msssim_vis: 0.0486, mx_loss: 0.0043, eta: 0:04:06, time: 4.7450
INFO train.py(169): step: 4950/5410, l_total: 0.0473, l_in: 0.0241, l_grad: 0.0232, msssim_ir: 0.2527, msssim_vis: 0.0928, mx_loss: 0.0157, eta: 0:04:00, time: 4.7619
INFO train.py(169): step: 4960/5410, l_total: 0.0630, l_in: 0.0125, l_grad: 0.0505, msssim_ir: 0.4263, msssim_vis: 0.0397, mx_loss: 0.0070, eta: 0:03:55, time: 4.7649
INFO train.py(169): step: 4970/5410, l_total: 0.0617, l_in: 0.0185, l_grad: 0.0431, msssim_ir: 0.3339, msssim_vis: 0.0833, mx_loss: 0.0119, eta: 0:03:50, time: 4.7480
INFO train.py(169): step: 4980/5410, l_total: 0.0472, l_in: 0.0143, l_grad: 0.0329, msssim_ir: 0.3276, msssim_vis: 0.0493, mx_loss: 0.0064, eta: 0:03:45, time: 4.7709
INFO train.py(169): step: 4990/5410, l_total: 0.0494, l_in: 0.0129, l_grad: 0.0366, msssim_ir: 0.3989, msssim_vis: 0.0345, mx_loss: 0.0087, eta: 0:03:39, time: 4.7600
INFO train.py(169): step: 5000/5410, l_total: 0.0533, l_in: 0.0241, l_grad: 0.0292, msssim_ir: 0.3631, msssim_vis: 0.0513, mx_loss: 0.0190, eta: 0:03:34, time: 4.7699
INFO train.py(169): step: 5010/5410, l_total: 0.0611, l_in: 0.0281, l_grad: 0.0330, msssim_ir: 0.4284, msssim_vis: 0.0253, mx_loss: 0.0087, eta: 0:03:29, time: 4.7610
INFO train.py(169): step: 5020/5410, l_total: 0.0632, l_in: 0.0216, l_grad: 0.0417, msssim_ir: 0.4250, msssim_vis: 0.0494, mx_loss: 0.0154, eta: 0:03:24, time: 4.7590
INFO train.py(169): step: 5030/5410, l_total: 0.0430, l_in: 0.0166, l_grad: 0.0264, msssim_ir: 0.3596, msssim_vis: 0.0270, mx_loss: 0.0068, eta: 0:03:18, time: 4.7679
INFO train.py(169): step: 5040/5410, l_total: 0.0395, l_in: 0.0135, l_grad: 0.0259, msssim_ir: 0.3737, msssim_vis: 0.0454, mx_loss: 0.0071, eta: 0:03:13, time: 4.7689
INFO train.py(169): step: 5050/5410, l_total: 0.0784, l_in: 0.0361, l_grad: 0.0423, msssim_ir: 0.4202, msssim_vis: 0.0403, mx_loss: 0.0160, eta: 0:03:08, time: 4.7689
INFO train.py(169): step: 5060/5410, l_total: 0.0575, l_in: 0.0130, l_grad: 0.0445, msssim_ir: 0.2396, msssim_vis: 0.1254, mx_loss: 0.0092, eta: 0:03:02, time: 4.7699
INFO train.py(169): step: 5070/5410, l_total: 0.0512, l_in: 0.0195, l_grad: 0.0318, msssim_ir: 0.1421, msssim_vis: 0.1652, mx_loss: 0.0170, eta: 0:02:57, time: 4.7659
INFO train.py(169): step: 5080/5410, l_total: 0.0587, l_in: 0.0245, l_grad: 0.0342, msssim_ir: 0.3873, msssim_vis: 0.0930, mx_loss: 0.0114, eta: 0:02:52, time: 4.7709
INFO train.py(169): step: 5090/5410, l_total: 0.0372, l_in: 0.0151, l_grad: 0.0221, msssim_ir: 0.1806, msssim_vis: 0.1517, mx_loss: 0.0139, eta: 0:02:47, time: 4.7719
INFO train.py(169): step: 5100/5410, l_total: 0.0441, l_in: 0.0122, l_grad: 0.0319, msssim_ir: 0.3611, msssim_vis: 0.0644, mx_loss: 0.0118, eta: 0:02:41, time: 4.7629
INFO train.py(169): step: 5110/5410, l_total: 0.0632, l_in: 0.0248, l_grad: 0.0384, msssim_ir: 0.4701, msssim_vis: 0.0221, mx_loss: 0.0177, eta: 0:02:36, time: 4.7550
INFO train.py(169): step: 5120/5410, l_total: 0.0476, l_in: 0.0119, l_grad: 0.0356, msssim_ir: 0.1803, msssim_vis: 0.1650, mx_loss: 0.0115, eta: 0:02:31, time: 4.7659
INFO train.py(169): step: 5130/5410, l_total: 0.0704, l_in: 0.0333, l_grad: 0.0372, msssim_ir: 0.3128, msssim_vis: 0.0743, mx_loss: 0.0120, eta: 0:02:26, time: 4.7659
INFO train.py(169): step: 5140/5410, l_total: 0.0409, l_in: 0.0135, l_grad: 0.0274, msssim_ir: 0.3857, msssim_vis: 0.0248, mx_loss: 0.0044, eta: 0:02:20, time: 4.7610
INFO train.py(169): step: 5150/5410, l_total: 0.0668, l_in: 0.0221, l_grad: 0.0447, msssim_ir: 0.4692, msssim_vis: 0.0306, mx_loss: 0.0164, eta: 0:02:15, time: 4.7600
INFO train.py(169): step: 5160/5410, l_total: 0.0440, l_in: 0.0105, l_grad: 0.0335, msssim_ir: 0.4497, msssim_vis: 0.0225, mx_loss: 0.0148, eta: 0:02:10, time: 4.7679
INFO train.py(169): step: 5170/5410, l_total: 0.0800, l_in: 0.0249, l_grad: 0.0550, msssim_ir: 0.3474, msssim_vis: 0.0869, mx_loss: 0.0162, eta: 0:02:05, time: 4.7490
INFO train.py(169): step: 5180/5410, l_total: 0.0398, l_in: 0.0091, l_grad: 0.0307, msssim_ir: 0.2324, msssim_vis: 0.1061, mx_loss: 0.0053, eta: 0:01:59, time: 4.7769
INFO train.py(169): step: 5190/5410, l_total: 0.0632, l_in: 0.0227, l_grad: 0.0405, msssim_ir: 0.4079, msssim_vis: 0.0533, mx_loss: 0.0127, eta: 0:01:54, time: 4.7500
INFO train.py(169): step: 5200/5410, l_total: 0.0491, l_in: 0.0165, l_grad: 0.0326, msssim_ir: 0.1969, msssim_vis: 0.1633, mx_loss: 0.0128, eta: 0:01:49, time: 4.7689
INFO train.py(169): step: 5210/5410, l_total: 0.0422, l_in: 0.0151, l_grad: 0.0271, msssim_ir: 0.3230, msssim_vis: 0.0650, mx_loss: 0.0069, eta: 0:01:44, time: 4.7629
INFO train.py(169): step: 5220/5410, l_total: 0.0727, l_in: 0.0312, l_grad: 0.0415, msssim_ir: 0.3883, msssim_vis: 0.0557, mx_loss: 0.0102, eta: 0:01:39, time: 4.7610
INFO train.py(169): step: 5230/5410, l_total: 0.0531, l_in: 0.0165, l_grad: 0.0366, msssim_ir: 0.3642, msssim_vis: 0.0874, mx_loss: 0.0090, eta: 0:01:33, time: 4.7600
INFO train.py(169): step: 5240/5410, l_total: 0.0453, l_in: 0.0151, l_grad: 0.0301, msssim_ir: 0.2902, msssim_vis: 0.1238, mx_loss: 0.0066, eta: 0:01:28, time: 4.7659
INFO train.py(169): step: 5250/5410, l_total: 0.0527, l_in: 0.0224, l_grad: 0.0303, msssim_ir: 0.2330, msssim_vis: 0.1008, mx_loss: 0.0125, eta: 0:01:23, time: 4.7629
INFO train.py(169): step: 5260/5410, l_total: 0.0350, l_in: 0.0074, l_grad: 0.0276, msssim_ir: 0.2603, msssim_vis: 0.0667, mx_loss: 0.0057, eta: 0:01:18, time: 4.7649
INFO train.py(169): step: 5270/5410, l_total: 0.0506, l_in: 0.0213, l_grad: 0.0293, msssim_ir: 0.3701, msssim_vis: 0.0834, mx_loss: 0.0091, eta: 0:01:12, time: 4.7580
INFO train.py(169): step: 5280/5410, l_total: 0.0652, l_in: 0.0119, l_grad: 0.0533, msssim_ir: 0.2635, msssim_vis: 0.0891, mx_loss: 0.0099, eta: 0:01:07, time: 4.7769
INFO train.py(169): step: 5290/5410, l_total: 0.0729, l_in: 0.0293, l_grad: 0.0436, msssim_ir: 0.4636, msssim_vis: 0.0268, mx_loss: 0.0227, eta: 0:01:02, time: 4.7610
INFO train.py(169): step: 5300/5410, l_total: 0.0458, l_in: 0.0099, l_grad: 0.0359, msssim_ir: 0.3471, msssim_vis: 0.0308, mx_loss: 0.0081, eta: 0:00:57, time: 4.7789
INFO train.py(169): step: 5310/5410, l_total: 0.0583, l_in: 0.0189, l_grad: 0.0393, msssim_ir: 0.4390, msssim_vis: 0.0423, mx_loss: 0.0109, eta: 0:00:52, time: 4.7610
INFO train.py(169): step: 5320/5410, l_total: 0.0425, l_in: 0.0096, l_grad: 0.0328, msssim_ir: 0.2982, msssim_vis: 0.0586, mx_loss: 0.0074, eta: 0:00:46, time: 4.7639
INFO train.py(169): step: 5330/5410, l_total: 0.1234, l_in: 0.0696, l_grad: 0.0538, msssim_ir: 0.4676, msssim_vis: 0.1014, mx_loss: 0.0218, eta: 0:00:41, time: 4.7689
INFO train.py(169): step: 5340/5410, l_total: 0.0573, l_in: 0.0201, l_grad: 0.0371, msssim_ir: 0.3548, msssim_vis: 0.0724, mx_loss: 0.0103, eta: 0:00:36, time: 4.7709
INFO train.py(169): step: 5350/5410, l_total: 0.0405, l_in: 0.0094, l_grad: 0.0311, msssim_ir: 0.3549, msssim_vis: 0.0429, mx_loss: 0.0033, eta: 0:00:31, time: 4.7550
INFO train.py(169): step: 5360/5410, l_total: 0.0401, l_in: 0.0119, l_grad: 0.0282, msssim_ir: 0.3924, msssim_vis: 0.0352, mx_loss: 0.0038, eta: 0:00:26, time: 4.7709
INFO train.py(169): step: 5370/5410, l_total: 0.0449, l_in: 0.0175, l_grad: 0.0274, msssim_ir: 0.3560, msssim_vis: 0.0629, mx_loss: 0.0093, eta: 0:00:20, time: 4.7759
INFO train.py(169): step: 5380/5410, l_total: 0.0364, l_in: 0.0108, l_grad: 0.0256, msssim_ir: 0.4033, msssim_vis: 0.0305, mx_loss: 0.0079, eta: 0:00:15, time: 4.7629
INFO train.py(169): step: 5390/5410, l_total: 0.0365, l_in: 0.0059, l_grad: 0.0306, msssim_ir: 0.2569, msssim_vis: 0.0867, mx_loss: 0.0033, eta: 0:00:10, time: 4.7819
INFO train.py(169): step: 5400/5410, l_total: 0.0349, l_in: 0.0077, l_grad: 0.0272, msssim_ir: 0.4010, msssim_vis: 0.0330, mx_loss: 0.0037, eta: 0:00:05, time: 4.7749
INFO train.py(169): step: 5410/5410, l_total: 0.0353, l_in: 0.0116, l_grad: 0.0237, msssim_ir: 0.2654, msssim_vis: 0.0494, mx_loss: 0.0085, eta: 0:00:00, time: 4.7779
INFO train.py(173): Fusion Model Save to: ./model\Fusion\fusion_model.pth
INFO train.py(174): 

INFO train.py(104): Training Fusion Model start~
INFO train.py(169): step: 10/5410, l_total: 0.0420, l_in: 0.0095, l_grad: 0.0324, msssim_ir: 0.2715, msssim_vis: 0.0966, mx_loss: 0.0070, eta: 4:03:47, time: 27.0873
INFO train.py(169): step: 20/5410, l_total: 0.0426, l_in: 0.0136, l_grad: 0.0289, msssim_ir: 0.3109, msssim_vis: 0.0449, mx_loss: 0.0073, eta: 2:22:59, time: 4.7480
INFO train.py(169): step: 30/5410, l_total: 0.0440, l_in: 0.0139, l_grad: 0.0300, msssim_ir: 0.3698, msssim_vis: 0.0340, mx_loss: 0.0042, eta: 1:49:23, time: 4.7639
INFO train.py(169): step: 40/5410, l_total: 0.0604, l_in: 0.0208, l_grad: 0.0395, msssim_ir: 0.3995, msssim_vis: 0.0477, mx_loss: 0.0146, eta: 1:32:30, time: 4.7450
INFO train.py(169): step: 50/5410, l_total: 0.0451, l_in: 0.0175, l_grad: 0.0275, msssim_ir: 0.1898, msssim_vis: 0.1149, mx_loss: 0.0144, eta: 1:22:21, time: 4.7530
INFO train.py(169): step: 60/5410, l_total: 0.0502, l_in: 0.0182, l_grad: 0.0320, msssim_ir: 0.3614, msssim_vis: 0.0512, mx_loss: 0.0075, eta: 1:15:33, time: 4.7470
INFO train.py(169): step: 70/5410, l_total: 0.0734, l_in: 0.0257, l_grad: 0.0476, msssim_ir: 0.4545, msssim_vis: 0.0268, mx_loss: 0.0152, eta: 1:10:41, time: 4.7600
INFO train.py(169): step: 80/5410, l_total: 0.0494, l_in: 0.0219, l_grad: 0.0275, msssim_ir: 0.2674, msssim_vis: 0.1027, mx_loss: 0.0100, eta: 1:07:01, time: 4.7500
INFO train.py(169): step: 90/5410, l_total: 0.0519, l_in: 0.0234, l_grad: 0.0285, msssim_ir: 0.1223, msssim_vis: 0.2102, mx_loss: 0.0189, eta: 1:04:10, time: 4.7819
INFO train.py(169): step: 100/5410, l_total: 0.0482, l_in: 0.0150, l_grad: 0.0332, msssim_ir: 0.3943, msssim_vis: 0.0614, mx_loss: 0.0179, eta: 1:01:51, time: 4.7619
INFO train.py(169): step: 110/5410, l_total: 0.0554, l_in: 0.0150, l_grad: 0.0405, msssim_ir: 0.4024, msssim_vis: 0.0518, mx_loss: 0.0116, eta: 0:59:57, time: 4.7699
INFO train.py(169): step: 120/5410, l_total: 0.0462, l_in: 0.0116, l_grad: 0.0346, msssim_ir: 0.4338, msssim_vis: 0.0283, mx_loss: 0.0110, eta: 0:58:21, time: 4.7629
INFO train.py(169): step: 130/5410, l_total: 0.0331, l_in: 0.0066, l_grad: 0.0265, msssim_ir: 0.2989, msssim_vis: 0.0456, mx_loss: 0.0043, eta: 0:57:00, time: 4.7759
INFO train.py(169): step: 140/5410, l_total: 0.0389, l_in: 0.0103, l_grad: 0.0286, msssim_ir: 0.3189, msssim_vis: 0.0849, mx_loss: 0.0048, eta: 0:55:49, time: 4.7759
INFO train.py(169): step: 150/5410, l_total: 0.0556, l_in: 0.0165, l_grad: 0.0391, msssim_ir: 0.4787, msssim_vis: 0.0153, mx_loss: 0.0079, eta: 0:54:48, time: 4.7819
INFO train.py(169): step: 160/5410, l_total: 0.0448, l_in: 0.0130, l_grad: 0.0317, msssim_ir: 0.3550, msssim_vis: 0.0663, mx_loss: 0.0080, eta: 0:53:52, time: 4.7580
INFO train.py(169): step: 170/5410, l_total: 0.0711, l_in: 0.0193, l_grad: 0.0517, msssim_ir: 0.4361, msssim_vis: 0.0537, mx_loss: 0.0158, eta: 0:53:03, time: 4.7729
INFO train.py(169): step: 180/5410, l_total: 0.0457, l_in: 0.0148, l_grad: 0.0308, msssim_ir: 0.4024, msssim_vis: 0.0399, mx_loss: 0.0097, eta: 0:52:19, time: 4.7659
INFO train.py(169): step: 190/5410, l_total: 0.0397, l_in: 0.0107, l_grad: 0.0290, msssim_ir: 0.2169, msssim_vis: 0.1091, mx_loss: 0.0098, eta: 0:51:40, time: 4.7769
INFO train.py(169): step: 200/5410, l_total: 0.0437, l_in: 0.0137, l_grad: 0.0300, msssim_ir: 0.2827, msssim_vis: 0.1210, mx_loss: 0.0095, eta: 0:51:03, time: 4.7610
INFO train.py(169): step: 210/5410, l_total: 0.0617, l_in: 0.0143, l_grad: 0.0475, msssim_ir: 0.4094, msssim_vis: 0.0690, mx_loss: 0.0224, eta: 0:50:29, time: 4.7639
INFO train.py(169): step: 220/5410, l_total: 0.0713, l_in: 0.0240, l_grad: 0.0473, msssim_ir: 0.4689, msssim_vis: 0.0639, mx_loss: 0.0187, eta: 0:49:59, time: 4.7699
INFO train.py(169): step: 230/5410, l_total: 0.0354, l_in: 0.0157, l_grad: 0.0197, msssim_ir: 0.1960, msssim_vis: 0.1060, mx_loss: 0.0120, eta: 0:49:30, time: 4.7629
INFO train.py(169): step: 240/5410, l_total: 0.0473, l_in: 0.0133, l_grad: 0.0340, msssim_ir: 0.2871, msssim_vis: 0.1471, mx_loss: 0.0064, eta: 0:49:03, time: 4.7480
INFO train.py(169): step: 250/5410, l_total: 0.0489, l_in: 0.0179, l_grad: 0.0310, msssim_ir: 0.4264, msssim_vis: 0.0446, mx_loss: 0.0088, eta: 0:48:38, time: 4.7629
INFO train.py(169): step: 260/5410, l_total: 0.0292, l_in: 0.0102, l_grad: 0.0190, msssim_ir: 0.2830, msssim_vis: 0.0641, mx_loss: 0.0057, eta: 0:48:15, time: 4.7580
INFO train.py(169): step: 270/5410, l_total: 0.0534, l_in: 0.0127, l_grad: 0.0407, msssim_ir: 0.3291, msssim_vis: 0.0660, mx_loss: 0.0080, eta: 0:47:53, time: 4.7639
INFO train.py(169): step: 280/5410, l_total: 0.0454, l_in: 0.0176, l_grad: 0.0277, msssim_ir: 0.1527, msssim_vis: 0.1442, mx_loss: 0.0125, eta: 0:47:32, time: 4.7550
INFO train.py(169): step: 290/5410, l_total: 0.0514, l_in: 0.0196, l_grad: 0.0317, msssim_ir: 0.4319, msssim_vis: 0.0243, mx_loss: 0.0139, eta: 0:47:12, time: 4.7610
INFO train.py(169): step: 300/5410, l_total: 0.0670, l_in: 0.0178, l_grad: 0.0491, msssim_ir: 0.4458, msssim_vis: 0.0445, mx_loss: 0.0192, eta: 0:46:53, time: 4.7490
INFO train.py(169): step: 310/5410, l_total: 0.0863, l_in: 0.0347, l_grad: 0.0516, msssim_ir: 0.1878, msssim_vis: 0.2035, mx_loss: 0.0278, eta: 0:46:36, time: 4.7709
INFO train.py(169): step: 320/5410, l_total: 0.0347, l_in: 0.0127, l_grad: 0.0220, msssim_ir: 0.2631, msssim_vis: 0.0720, mx_loss: 0.0070, eta: 0:46:19, time: 4.7600
INFO train.py(169): step: 330/5410, l_total: 0.0324, l_in: 0.0078, l_grad: 0.0246, msssim_ir: 0.3830, msssim_vis: 0.0332, mx_loss: 0.0034, eta: 0:46:02, time: 4.7520
INFO train.py(169): step: 340/5410, l_total: 0.0431, l_in: 0.0159, l_grad: 0.0273, msssim_ir: 0.2211, msssim_vis: 0.1100, mx_loss: 0.0134, eta: 0:45:47, time: 4.7709
INFO train.py(169): step: 350/5410, l_total: 0.0513, l_in: 0.0233, l_grad: 0.0280, msssim_ir: 0.3976, msssim_vis: 0.0551, mx_loss: 0.0071, eta: 0:45:32, time: 4.7530
INFO train.py(169): step: 360/5410, l_total: 0.0551, l_in: 0.0223, l_grad: 0.0328, msssim_ir: 0.3389, msssim_vis: 0.0767, mx_loss: 0.0108, eta: 0:45:18, time: 4.7729
INFO train.py(169): step: 370/5410, l_total: 0.0334, l_in: 0.0107, l_grad: 0.0227, msssim_ir: 0.2160, msssim_vis: 0.1108, mx_loss: 0.0075, eta: 0:45:04, time: 4.7629
INFO train.py(169): step: 380/5410, l_total: 0.0449, l_in: 0.0149, l_grad: 0.0300, msssim_ir: 0.2196, msssim_vis: 0.1205, mx_loss: 0.0165, eta: 0:44:51, time: 4.7669
INFO train.py(169): step: 390/5410, l_total: 0.0732, l_in: 0.0361, l_grad: 0.0371, msssim_ir: 0.5034, msssim_vis: 0.0097, mx_loss: 0.0063, eta: 0:44:38, time: 4.7669
INFO train.py(169): step: 400/5410, l_total: 0.0431, l_in: 0.0139, l_grad: 0.0292, msssim_ir: 0.3466, msssim_vis: 0.0336, mx_loss: 0.0064, eta: 0:44:25, time: 4.7619
INFO train.py(169): step: 410/5410, l_total: 0.1045, l_in: 0.0520, l_grad: 0.0525, msssim_ir: 0.4742, msssim_vis: 0.0901, mx_loss: 0.0203, eta: 0:44:13, time: 4.7530
INFO train.py(169): step: 420/5410, l_total: 0.0635, l_in: 0.0258, l_grad: 0.0377, msssim_ir: 0.4487, msssim_vis: 0.0335, mx_loss: 0.0245, eta: 0:44:01, time: 4.7649
INFO train.py(169): step: 430/5410, l_total: 0.0497, l_in: 0.0091, l_grad: 0.0406, msssim_ir: 0.1835, msssim_vis: 0.1679, mx_loss: 0.0054, eta: 0:43:50, time: 4.7719
INFO train.py(169): step: 440/5410, l_total: 0.0414, l_in: 0.0117, l_grad: 0.0297, msssim_ir: 0.2069, msssim_vis: 0.1736, mx_loss: 0.0088, eta: 0:43:39, time: 4.7510
INFO train.py(169): step: 450/5410, l_total: 0.0354, l_in: 0.0165, l_grad: 0.0189, msssim_ir: 0.2832, msssim_vis: 0.0771, mx_loss: 0.0078, eta: 0:43:28, time: 4.7759
INFO train.py(169): step: 460/5410, l_total: 0.0642, l_in: 0.0309, l_grad: 0.0333, msssim_ir: 0.2955, msssim_vis: 0.1199, mx_loss: 0.0268, eta: 0:43:17, time: 4.7560
INFO train.py(169): step: 470/5410, l_total: 0.0361, l_in: 0.0089, l_grad: 0.0272, msssim_ir: 0.3435, msssim_vis: 0.0608, mx_loss: 0.0034, eta: 0:43:07, time: 4.7610
INFO train.py(169): step: 480/5410, l_total: 0.0703, l_in: 0.0322, l_grad: 0.0380, msssim_ir: 0.4669, msssim_vis: 0.0144, mx_loss: 0.0094, eta: 0:42:57, time: 4.7629
INFO train.py(169): step: 490/5410, l_total: 0.0354, l_in: 0.0118, l_grad: 0.0236, msssim_ir: 0.2620, msssim_vis: 0.0515, mx_loss: 0.0101, eta: 0:42:47, time: 4.7629
INFO train.py(169): step: 500/5410, l_total: 0.0666, l_in: 0.0256, l_grad: 0.0409, msssim_ir: 0.4476, msssim_vis: 0.0312, mx_loss: 0.0192, eta: 0:42:37, time: 4.7600
INFO train.py(169): step: 510/5410, l_total: 0.0310, l_in: 0.0075, l_grad: 0.0235, msssim_ir: 0.2599, msssim_vis: 0.0841, mx_loss: 0.0045, eta: 0:42:28, time: 4.7619
INFO train.py(169): step: 520/5410, l_total: 0.0417, l_in: 0.0130, l_grad: 0.0287, msssim_ir: 0.3100, msssim_vis: 0.0623, mx_loss: 0.0079, eta: 0:42:18, time: 4.7520
INFO train.py(169): step: 530/5410, l_total: 0.0355, l_in: 0.0097, l_grad: 0.0258, msssim_ir: 0.2105, msssim_vis: 0.1253, mx_loss: 0.0070, eta: 0:42:09, time: 4.7570
INFO train.py(169): step: 540/5410, l_total: 0.0452, l_in: 0.0143, l_grad: 0.0309, msssim_ir: 0.3519, msssim_vis: 0.0315, mx_loss: 0.0107, eta: 0:42:00, time: 4.7550
INFO train.py(169): step: 550/5410, l_total: 0.0984, l_in: 0.0236, l_grad: 0.0748, msssim_ir: 0.3884, msssim_vis: 0.0526, mx_loss: 0.0181, eta: 0:45:10, time: 27.2107
INFO train.py(169): step: 560/5410, l_total: 0.0776, l_in: 0.0264, l_grad: 0.0512, msssim_ir: 0.4834, msssim_vis: 0.0359, mx_loss: 0.0184, eta: 0:44:57, time: 4.7361
INFO train.py(169): step: 570/5410, l_total: 0.0375, l_in: 0.0119, l_grad: 0.0255, msssim_ir: 0.3805, msssim_vis: 0.0455, mx_loss: 0.0053, eta: 0:44:44, time: 4.7550
INFO train.py(169): step: 580/5410, l_total: 0.0590, l_in: 0.0177, l_grad: 0.0413, msssim_ir: 0.2242, msssim_vis: 0.1507, mx_loss: 0.0153, eta: 0:44:32, time: 4.7470
INFO train.py(169): step: 590/5410, l_total: 0.0430, l_in: 0.0107, l_grad: 0.0323, msssim_ir: 0.2525, msssim_vis: 0.1635, mx_loss: 0.0078, eta: 0:44:20, time: 4.7480
INFO train.py(169): step: 600/5410, l_total: 0.0397, l_in: 0.0204, l_grad: 0.0193, msssim_ir: 0.2564, msssim_vis: 0.1002, mx_loss: 0.0233, eta: 0:44:08, time: 4.7410
INFO train.py(169): step: 610/5410, l_total: 0.0575, l_in: 0.0198, l_grad: 0.0376, msssim_ir: 0.4630, msssim_vis: 0.0489, mx_loss: 0.0150, eta: 0:43:57, time: 4.7689
INFO train.py(169): step: 620/5410, l_total: 0.0705, l_in: 0.0283, l_grad: 0.0422, msssim_ir: 0.4444, msssim_vis: 0.0410, mx_loss: 0.0188, eta: 0:43:46, time: 4.7600
INFO train.py(169): step: 630/5410, l_total: 0.0353, l_in: 0.0096, l_grad: 0.0257, msssim_ir: 0.3249, msssim_vis: 0.0451, mx_loss: 0.0052, eta: 0:43:35, time: 4.7699
INFO train.py(169): step: 640/5410, l_total: 0.0661, l_in: 0.0329, l_grad: 0.0331, msssim_ir: 0.3396, msssim_vis: 0.1149, mx_loss: 0.0233, eta: 0:43:24, time: 4.7610
INFO train.py(169): step: 650/5410, l_total: 0.0449, l_in: 0.0111, l_grad: 0.0338, msssim_ir: 0.3160, msssim_vis: 0.0472, mx_loss: 0.0082, eta: 0:43:14, time: 4.7679
INFO train.py(169): step: 660/5410, l_total: 0.0466, l_in: 0.0143, l_grad: 0.0323, msssim_ir: 0.3976, msssim_vis: 0.0397, mx_loss: 0.0205, eta: 0:43:03, time: 4.7550
INFO train.py(169): step: 670/5410, l_total: 0.0555, l_in: 0.0152, l_grad: 0.0403, msssim_ir: 0.4460, msssim_vis: 0.0231, mx_loss: 0.0102, eta: 0:42:53, time: 4.7699
INFO train.py(169): step: 680/5410, l_total: 0.0361, l_in: 0.0091, l_grad: 0.0270, msssim_ir: 0.3086, msssim_vis: 0.0894, mx_loss: 0.0062, eta: 0:42:43, time: 4.7619
INFO train.py(169): step: 690/5410, l_total: 0.0533, l_in: 0.0126, l_grad: 0.0407, msssim_ir: 0.4263, msssim_vis: 0.0219, mx_loss: 0.0152, eta: 0:42:33, time: 4.7719
INFO train.py(169): step: 700/5410, l_total: 0.0693, l_in: 0.0182, l_grad: 0.0511, msssim_ir: 0.4339, msssim_vis: 0.0564, mx_loss: 0.0091, eta: 0:42:23, time: 4.7540
INFO train.py(169): step: 710/5410, l_total: 0.0670, l_in: 0.0292, l_grad: 0.0378, msssim_ir: 0.3561, msssim_vis: 0.0624, mx_loss: 0.0083, eta: 0:42:14, time: 4.7649
INFO train.py(169): step: 720/5410, l_total: 0.0302, l_in: 0.0086, l_grad: 0.0216, msssim_ir: 0.2486, msssim_vis: 0.0827, mx_loss: 0.0055, eta: 0:42:04, time: 4.7590
INFO train.py(169): step: 730/5410, l_total: 0.0497, l_in: 0.0145, l_grad: 0.0353, msssim_ir: 0.1794, msssim_vis: 0.1864, mx_loss: 0.0087, eta: 0:41:55, time: 4.7699
INFO train.py(169): step: 740/5410, l_total: 0.0651, l_in: 0.0295, l_grad: 0.0356, msssim_ir: 0.4724, msssim_vis: 0.0185, mx_loss: 0.0230, eta: 0:41:45, time: 4.7420
INFO train.py(169): step: 750/5410, l_total: 0.0674, l_in: 0.0232, l_grad: 0.0442, msssim_ir: 0.4572, msssim_vis: 0.0372, mx_loss: 0.0227, eta: 0:41:36, time: 4.7669
INFO train.py(169): step: 760/5410, l_total: 0.0375, l_in: 0.0096, l_grad: 0.0278, msssim_ir: 0.3829, msssim_vis: 0.0273, mx_loss: 0.0056, eta: 0:41:27, time: 4.7530
INFO train.py(169): step: 770/5410, l_total: 0.0464, l_in: 0.0111, l_grad: 0.0354, msssim_ir: 0.4439, msssim_vis: 0.0254, mx_loss: 0.0194, eta: 0:41:18, time: 4.7590
INFO train.py(169): step: 780/5410, l_total: 0.0685, l_in: 0.0229, l_grad: 0.0456, msssim_ir: 0.4571, msssim_vis: 0.0197, mx_loss: 0.0068, eta: 0:41:10, time: 4.7510
INFO train.py(169): step: 790/5410, l_total: 0.0621, l_in: 0.0178, l_grad: 0.0443, msssim_ir: 0.4068, msssim_vis: 0.0462, mx_loss: 0.0148, eta: 0:41:01, time: 4.7769
INFO train.py(169): step: 800/5410, l_total: 0.0473, l_in: 0.0182, l_grad: 0.0291, msssim_ir: 0.3891, msssim_vis: 0.0603, mx_loss: 0.0090, eta: 0:40:52, time: 4.7510
INFO train.py(169): step: 810/5410, l_total: 0.0471, l_in: 0.0151, l_grad: 0.0320, msssim_ir: 0.3302, msssim_vis: 0.0568, mx_loss: 0.0079, eta: 0:40:44, time: 4.7769
INFO train.py(169): step: 820/5410, l_total: 0.0646, l_in: 0.0187, l_grad: 0.0458, msssim_ir: 0.4744, msssim_vis: 0.0188, mx_loss: 0.0158, eta: 0:40:35, time: 4.7590
INFO train.py(169): step: 830/5410, l_total: 0.0550, l_in: 0.0180, l_grad: 0.0370, msssim_ir: 0.3386, msssim_vis: 0.0745, mx_loss: 0.0073, eta: 0:40:27, time: 4.7679
INFO train.py(169): step: 840/5410, l_total: 0.0416, l_in: 0.0163, l_grad: 0.0253, msssim_ir: 0.3022, msssim_vis: 0.0660, mx_loss: 0.0089, eta: 0:40:19, time: 4.7560
INFO train.py(169): step: 850/5410, l_total: 0.0578, l_in: 0.0256, l_grad: 0.0322, msssim_ir: 0.2864, msssim_vis: 0.1095, mx_loss: 0.0154, eta: 0:40:11, time: 4.7619
INFO train.py(169): step: 860/5410, l_total: 0.0666, l_in: 0.0188, l_grad: 0.0477, msssim_ir: 0.3237, msssim_vis: 0.0466, mx_loss: 0.0120, eta: 0:40:03, time: 4.7530
INFO train.py(169): step: 870/5410, l_total: 0.0632, l_in: 0.0134, l_grad: 0.0498, msssim_ir: 0.3473, msssim_vis: 0.0691, mx_loss: 0.0125, eta: 0:39:55, time: 4.7560
INFO train.py(169): step: 880/5410, l_total: 0.0692, l_in: 0.0255, l_grad: 0.0437, msssim_ir: 0.4063, msssim_vis: 0.0539, mx_loss: 0.0184, eta: 0:39:47, time: 4.7500
INFO train.py(169): step: 890/5410, l_total: 0.0573, l_in: 0.0217, l_grad: 0.0356, msssim_ir: 0.4537, msssim_vis: 0.0258, mx_loss: 0.0162, eta: 0:39:39, time: 4.7819
INFO train.py(169): step: 900/5410, l_total: 0.0536, l_in: 0.0145, l_grad: 0.0391, msssim_ir: 0.2376, msssim_vis: 0.1007, mx_loss: 0.0044, eta: 0:39:31, time: 4.7550
INFO train.py(169): step: 910/5410, l_total: 0.0447, l_in: 0.0171, l_grad: 0.0276, msssim_ir: 0.4284, msssim_vis: 0.0277, mx_loss: 0.0115, eta: 0:39:23, time: 4.7629
INFO train.py(169): step: 920/5410, l_total: 0.0384, l_in: 0.0112, l_grad: 0.0272, msssim_ir: 0.3787, msssim_vis: 0.0361, mx_loss: 0.0047, eta: 0:39:16, time: 4.7729
INFO train.py(169): step: 930/5410, l_total: 0.0475, l_in: 0.0176, l_grad: 0.0299, msssim_ir: 0.3044, msssim_vis: 0.0558, mx_loss: 0.0085, eta: 0:39:08, time: 4.7649
INFO train.py(169): step: 940/5410, l_total: 0.0627, l_in: 0.0161, l_grad: 0.0465, msssim_ir: 0.4569, msssim_vis: 0.0191, mx_loss: 0.0095, eta: 0:39:01, time: 4.7570
INFO train.py(169): step: 950/5410, l_total: 0.0481, l_in: 0.0148, l_grad: 0.0333, msssim_ir: 0.3865, msssim_vis: 0.0327, mx_loss: 0.0119, eta: 0:38:53, time: 4.7729
INFO train.py(169): step: 960/5410, l_total: 0.0566, l_in: 0.0159, l_grad: 0.0407, msssim_ir: 0.4097, msssim_vis: 0.0457, mx_loss: 0.0138, eta: 0:38:46, time: 4.7580
INFO train.py(169): step: 970/5410, l_total: 0.0826, l_in: 0.0302, l_grad: 0.0524, msssim_ir: 0.5259, msssim_vis: 0.0101, mx_loss: 0.0075, eta: 0:38:38, time: 4.7639
INFO train.py(169): step: 980/5410, l_total: 0.0447, l_in: 0.0115, l_grad: 0.0331, msssim_ir: 0.2993, msssim_vis: 0.0793, mx_loss: 0.0070, eta: 0:38:31, time: 4.7590
INFO train.py(169): step: 990/5410, l_total: 0.0442, l_in: 0.0141, l_grad: 0.0300, msssim_ir: 0.4141, msssim_vis: 0.0455, mx_loss: 0.0051, eta: 0:38:24, time: 4.7709
INFO train.py(169): step: 1000/5410, l_total: 0.0625, l_in: 0.0177, l_grad: 0.0448, msssim_ir: 0.2631, msssim_vis: 0.0862, mx_loss: 0.0155, eta: 0:38:17, time: 4.7729
INFO train.py(169): step: 1010/5410, l_total: 0.0577, l_in: 0.0264, l_grad: 0.0313, msssim_ir: 0.3937, msssim_vis: 0.0274, mx_loss: 0.0067, eta: 0:38:10, time: 4.7689
INFO train.py(169): step: 1020/5410, l_total: 0.0758, l_in: 0.0248, l_grad: 0.0510, msssim_ir: 0.4150, msssim_vis: 0.0710, mx_loss: 0.0184, eta: 0:38:03, time: 4.7639
INFO train.py(169): step: 1030/5410, l_total: 0.0578, l_in: 0.0158, l_grad: 0.0420, msssim_ir: 0.5099, msssim_vis: 0.0084, mx_loss: 0.0086, eta: 0:37:56, time: 4.7729
INFO train.py(169): step: 1040/5410, l_total: 0.0516, l_in: 0.0154, l_grad: 0.0362, msssim_ir: 0.3474, msssim_vis: 0.0604, mx_loss: 0.0149, eta: 0:37:49, time: 4.7639
INFO train.py(169): step: 1050/5410, l_total: 0.1140, l_in: 0.0450, l_grad: 0.0690, msssim_ir: 0.3531, msssim_vis: 0.1049, mx_loss: 0.0297, eta: 0:37:42, time: 4.7570
INFO train.py(169): step: 1060/5410, l_total: 0.0558, l_in: 0.0263, l_grad: 0.0295, msssim_ir: 0.1306, msssim_vis: 0.1782, mx_loss: 0.0220, eta: 0:37:35, time: 4.7749
INFO train.py(169): step: 1070/5410, l_total: 0.0444, l_in: 0.0197, l_grad: 0.0247, msssim_ir: 0.2503, msssim_vis: 0.0647, mx_loss: 0.0122, eta: 0:37:28, time: 4.7590
INFO train.py(169): step: 1080/5410, l_total: 0.0510, l_in: 0.0148, l_grad: 0.0363, msssim_ir: 0.4211, msssim_vis: 0.0167, mx_loss: 0.0120, eta: 0:37:21, time: 4.7709
INFO train.py(169): step: 1090/5410, l_total: 0.0414, l_in: 0.0141, l_grad: 0.0273, msssim_ir: 0.3376, msssim_vis: 0.0603, mx_loss: 0.0063, eta: 0:38:46, time: 27.9534
INFO train.py(169): step: 1100/5410, l_total: 0.0421, l_in: 0.0172, l_grad: 0.0249, msssim_ir: 0.1948, msssim_vis: 0.0964, mx_loss: 0.0159, eta: 0:38:38, time: 4.7410
INFO train.py(169): step: 1110/5410, l_total: 0.0429, l_in: 0.0127, l_grad: 0.0303, msssim_ir: 0.3662, msssim_vis: 0.0440, mx_loss: 0.0063, eta: 0:38:30, time: 4.7371
INFO train.py(169): step: 1120/5410, l_total: 0.0470, l_in: 0.0150, l_grad: 0.0320, msssim_ir: 0.2485, msssim_vis: 0.1050, mx_loss: 0.0080, eta: 0:38:22, time: 4.7530
INFO train.py(169): step: 1130/5410, l_total: 0.0409, l_in: 0.0114, l_grad: 0.0296, msssim_ir: 0.4369, msssim_vis: 0.0194, mx_loss: 0.0173, eta: 0:38:15, time: 4.7371
INFO train.py(169): step: 1140/5410, l_total: 0.0674, l_in: 0.0176, l_grad: 0.0498, msssim_ir: 0.4286, msssim_vis: 0.0347, mx_loss: 0.0125, eta: 0:38:07, time: 4.7610
INFO train.py(169): step: 1150/5410, l_total: 0.0367, l_in: 0.0071, l_grad: 0.0296, msssim_ir: 0.3927, msssim_vis: 0.0301, mx_loss: 0.0040, eta: 0:37:59, time: 4.7400
INFO train.py(169): step: 1160/5410, l_total: 0.0557, l_in: 0.0193, l_grad: 0.0363, msssim_ir: 0.3325, msssim_vis: 0.0769, mx_loss: 0.0292, eta: 0:37:52, time: 4.7580
INFO train.py(169): step: 1170/5410, l_total: 0.0544, l_in: 0.0193, l_grad: 0.0351, msssim_ir: 0.2718, msssim_vis: 0.1182, mx_loss: 0.0098, eta: 0:37:44, time: 4.7570
INFO train.py(169): step: 1180/5410, l_total: 0.0366, l_in: 0.0150, l_grad: 0.0216, msssim_ir: 0.3362, msssim_vis: 0.0487, mx_loss: 0.0086, eta: 0:37:37, time: 4.7600
INFO train.py(169): step: 1190/5410, l_total: 0.0357, l_in: 0.0089, l_grad: 0.0267, msssim_ir: 0.4143, msssim_vis: 0.0478, mx_loss: 0.0036, eta: 0:37:30, time: 4.7520
INFO train.py(169): step: 1200/5410, l_total: 0.0794, l_in: 0.0277, l_grad: 0.0517, msssim_ir: 0.4630, msssim_vis: 0.0380, mx_loss: 0.0386, eta: 0:37:22, time: 4.7470
INFO train.py(169): step: 1210/5410, l_total: 0.0433, l_in: 0.0209, l_grad: 0.0225, msssim_ir: 0.2906, msssim_vis: 0.0693, mx_loss: 0.0091, eta: 0:37:15, time: 4.7679
INFO train.py(169): step: 1220/5410, l_total: 0.0600, l_in: 0.0198, l_grad: 0.0402, msssim_ir: 0.3498, msssim_vis: 0.0397, mx_loss: 0.0093, eta: 0:37:08, time: 4.7619
INFO train.py(169): step: 1230/5410, l_total: 0.0364, l_in: 0.0072, l_grad: 0.0292, msssim_ir: 0.2697, msssim_vis: 0.0620, mx_loss: 0.0043, eta: 0:37:00, time: 4.7560
INFO train.py(169): step: 1240/5410, l_total: 0.0573, l_in: 0.0135, l_grad: 0.0438, msssim_ir: 0.4512, msssim_vis: 0.0158, mx_loss: 0.0081, eta: 0:36:53, time: 4.7689
INFO train.py(169): step: 1250/5410, l_total: 0.0427, l_in: 0.0138, l_grad: 0.0289, msssim_ir: 0.4018, msssim_vis: 0.0268, mx_loss: 0.0103, eta: 0:36:46, time: 4.7659
INFO train.py(169): step: 1260/5410, l_total: 0.0805, l_in: 0.0332, l_grad: 0.0473, msssim_ir: 0.4447, msssim_vis: 0.0232, mx_loss: 0.0137, eta: 0:36:39, time: 4.7699
INFO train.py(169): step: 1270/5410, l_total: 0.0522, l_in: 0.0186, l_grad: 0.0335, msssim_ir: 0.2702, msssim_vis: 0.1149, mx_loss: 0.0082, eta: 0:36:32, time: 4.7540
INFO train.py(169): step: 1280/5410, l_total: 0.0321, l_in: 0.0088, l_grad: 0.0233, msssim_ir: 0.3554, msssim_vis: 0.0327, mx_loss: 0.0031, eta: 0:36:25, time: 4.7520
INFO train.py(169): step: 1290/5410, l_total: 0.0383, l_in: 0.0147, l_grad: 0.0236, msssim_ir: 0.2650, msssim_vis: 0.0712, mx_loss: 0.0144, eta: 0:36:18, time: 4.7649
INFO train.py(169): step: 1300/5410, l_total: 0.0577, l_in: 0.0253, l_grad: 0.0324, msssim_ir: 0.3929, msssim_vis: 0.0544, mx_loss: 0.0083, eta: 0:36:11, time: 4.7639
INFO train.py(169): step: 1310/5410, l_total: 0.0512, l_in: 0.0265, l_grad: 0.0248, msssim_ir: 0.3991, msssim_vis: 0.0267, mx_loss: 0.0081, eta: 0:36:04, time: 4.7749
INFO train.py(169): step: 1320/5410, l_total: 0.0648, l_in: 0.0185, l_grad: 0.0463, msssim_ir: 0.4924, msssim_vis: 0.0217, mx_loss: 0.0142, eta: 0:35:57, time: 4.7450
INFO train.py(169): step: 1330/5410, l_total: 0.0333, l_in: 0.0089, l_grad: 0.0244, msssim_ir: 0.4364, msssim_vis: 0.0197, mx_loss: 0.0067, eta: 0:35:50, time: 4.7729
INFO train.py(169): step: 1340/5410, l_total: 0.0500, l_in: 0.0148, l_grad: 0.0353, msssim_ir: 0.3583, msssim_vis: 0.0487, mx_loss: 0.0081, eta: 0:35:44, time: 4.7590
INFO train.py(169): step: 1350/5410, l_total: 0.0322, l_in: 0.0075, l_grad: 0.0247, msssim_ir: 0.3208, msssim_vis: 0.0461, mx_loss: 0.0048, eta: 0:35:37, time: 4.7669
INFO train.py(169): step: 1360/5410, l_total: 0.0610, l_in: 0.0130, l_grad: 0.0480, msssim_ir: 0.3453, msssim_vis: 0.0681, mx_loss: 0.0069, eta: 0:35:30, time: 4.7619
INFO train.py(169): step: 1370/5410, l_total: 0.0774, l_in: 0.0292, l_grad: 0.0482, msssim_ir: 0.2853, msssim_vis: 0.1378, mx_loss: 0.0215, eta: 0:35:23, time: 4.7659
INFO train.py(169): step: 1380/5410, l_total: 0.0458, l_in: 0.0152, l_grad: 0.0307, msssim_ir: 0.2077, msssim_vis: 0.1153, mx_loss: 0.0081, eta: 0:35:17, time: 4.7520
INFO train.py(169): step: 1390/5410, l_total: 0.0572, l_in: 0.0214, l_grad: 0.0358, msssim_ir: 0.3115, msssim_vis: 0.0877, mx_loss: 0.0100, eta: 0:35:10, time: 4.7749
INFO train.py(169): step: 1400/5410, l_total: 0.0359, l_in: 0.0076, l_grad: 0.0283, msssim_ir: 0.2542, msssim_vis: 0.0943, mx_loss: 0.0052, eta: 0:35:03, time: 4.7689
INFO train.py(169): step: 1410/5410, l_total: 0.0578, l_in: 0.0181, l_grad: 0.0397, msssim_ir: 0.1785, msssim_vis: 0.1658, mx_loss: 0.0151, eta: 0:34:57, time: 4.7749
INFO train.py(169): step: 1420/5410, l_total: 0.0544, l_in: 0.0204, l_grad: 0.0341, msssim_ir: 0.3777, msssim_vis: 0.0716, mx_loss: 0.0200, eta: 0:34:50, time: 4.7600
INFO train.py(169): step: 1430/5410, l_total: 0.0442, l_in: 0.0145, l_grad: 0.0296, msssim_ir: 0.4003, msssim_vis: 0.0276, mx_loss: 0.0126, eta: 0:34:44, time: 4.7659
INFO train.py(169): step: 1440/5410, l_total: 0.0384, l_in: 0.0112, l_grad: 0.0272, msssim_ir: 0.3043, msssim_vis: 0.1014, mx_loss: 0.0056, eta: 0:34:37, time: 4.7560
INFO train.py(169): step: 1450/5410, l_total: 0.0492, l_in: 0.0261, l_grad: 0.0231, msssim_ir: 0.2629, msssim_vis: 0.0796, mx_loss: 0.0166, eta: 0:34:31, time: 4.7679
INFO train.py(169): step: 1460/5410, l_total: 0.0596, l_in: 0.0174, l_grad: 0.0422, msssim_ir: 0.3625, msssim_vis: 0.0773, mx_loss: 0.0128, eta: 0:34:24, time: 4.7629
INFO train.py(169): step: 1470/5410, l_total: 0.0357, l_in: 0.0128, l_grad: 0.0229, msssim_ir: 0.3382, msssim_vis: 0.0517, mx_loss: 0.0072, eta: 0:34:18, time: 4.7699
INFO train.py(169): step: 1480/5410, l_total: 0.0489, l_in: 0.0215, l_grad: 0.0274, msssim_ir: 0.3200, msssim_vis: 0.0647, mx_loss: 0.0065, eta: 0:34:11, time: 4.7540
INFO train.py(169): step: 1490/5410, l_total: 0.0572, l_in: 0.0165, l_grad: 0.0407, msssim_ir: 0.3512, msssim_vis: 0.0404, mx_loss: 0.0117, eta: 0:34:05, time: 4.7699
INFO train.py(169): step: 1500/5410, l_total: 0.0545, l_in: 0.0153, l_grad: 0.0392, msssim_ir: 0.3190, msssim_vis: 0.0644, mx_loss: 0.0065, eta: 0:33:58, time: 4.7510
INFO train.py(169): step: 1510/5410, l_total: 0.0463, l_in: 0.0209, l_grad: 0.0254, msssim_ir: 0.1899, msssim_vis: 0.0908, mx_loss: 0.0194, eta: 0:33:52, time: 4.7629
INFO train.py(169): step: 1520/5410, l_total: 0.0452, l_in: 0.0171, l_grad: 0.0281, msssim_ir: 0.4257, msssim_vis: 0.0290, mx_loss: 0.0045, eta: 0:33:46, time: 4.7619
INFO train.py(169): step: 1530/5410, l_total: 0.0535, l_in: 0.0158, l_grad: 0.0377, msssim_ir: 0.2994, msssim_vis: 0.0981, mx_loss: 0.0107, eta: 0:33:39, time: 4.7550
INFO train.py(169): step: 1540/5410, l_total: 0.0500, l_in: 0.0132, l_grad: 0.0368, msssim_ir: 0.4470, msssim_vis: 0.0252, mx_loss: 0.0108, eta: 0:33:33, time: 4.7829
INFO train.py(169): step: 1550/5410, l_total: 0.0650, l_in: 0.0164, l_grad: 0.0486, msssim_ir: 0.4720, msssim_vis: 0.0364, mx_loss: 0.0076, eta: 0:33:27, time: 4.7649
INFO train.py(169): step: 1560/5410, l_total: 0.0677, l_in: 0.0193, l_grad: 0.0484, msssim_ir: 0.4675, msssim_vis: 0.0324, mx_loss: 0.0140, eta: 0:33:20, time: 4.7719
INFO train.py(169): step: 1570/5410, l_total: 0.0497, l_in: 0.0114, l_grad: 0.0383, msssim_ir: 0.2310, msssim_vis: 0.1163, mx_loss: 0.0069, eta: 0:33:14, time: 4.7689
INFO train.py(169): step: 1580/5410, l_total: 0.0841, l_in: 0.0319, l_grad: 0.0522, msssim_ir: 0.5164, msssim_vis: 0.0193, mx_loss: 0.0208, eta: 0:33:08, time: 4.7610
INFO train.py(169): step: 1590/5410, l_total: 0.0797, l_in: 0.0251, l_grad: 0.0546, msssim_ir: 0.4933, msssim_vis: 0.0420, mx_loss: 0.0121, eta: 0:33:02, time: 4.7779
INFO train.py(169): step: 1600/5410, l_total: 0.0427, l_in: 0.0130, l_grad: 0.0297, msssim_ir: 0.4532, msssim_vis: 0.0100, mx_loss: 0.0049, eta: 0:32:56, time: 4.7779
INFO train.py(169): step: 1610/5410, l_total: 0.0454, l_in: 0.0105, l_grad: 0.0349, msssim_ir: 0.2508, msssim_vis: 0.1228, mx_loss: 0.0096, eta: 0:32:49, time: 4.7480
INFO train.py(169): step: 1620/5410, l_total: 0.0868, l_in: 0.0357, l_grad: 0.0510, msssim_ir: 0.3791, msssim_vis: 0.0514, mx_loss: 0.0127, eta: 0:32:43, time: 4.7689
INFO train.py(169): step: 1630/5410, l_total: 0.0371, l_in: 0.0102, l_grad: 0.0269, msssim_ir: 0.3135, msssim_vis: 0.0694, mx_loss: 0.0062, eta: 0:33:29, time: 27.2964
INFO train.py(169): step: 1640/5410, l_total: 0.0532, l_in: 0.0133, l_grad: 0.0398, msssim_ir: 0.1851, msssim_vis: 0.1860, mx_loss: 0.0141, eta: 0:33:23, time: 4.7779
INFO train.py(169): step: 1650/5410, l_total: 0.0321, l_in: 0.0128, l_grad: 0.0193, msssim_ir: 0.2414, msssim_vis: 0.0916, mx_loss: 0.0091, eta: 0:33:16, time: 4.8117
INFO train.py(169): step: 1660/5410, l_total: 0.0731, l_in: 0.0271, l_grad: 0.0460, msssim_ir: 0.4948, msssim_vis: 0.0156, mx_loss: 0.0184, eta: 0:33:10, time: 4.7868
INFO train.py(169): step: 1670/5410, l_total: 0.0575, l_in: 0.0122, l_grad: 0.0453, msssim_ir: 0.1671, msssim_vis: 0.1734, mx_loss: 0.0110, eta: 0:33:03, time: 4.7500
INFO train.py(169): step: 1680/5410, l_total: 0.0481, l_in: 0.0118, l_grad: 0.0363, msssim_ir: 0.5231, msssim_vis: 0.0238, mx_loss: 0.0084, eta: 0:32:57, time: 4.7709
INFO train.py(169): step: 1690/5410, l_total: 0.0537, l_in: 0.0166, l_grad: 0.0371, msssim_ir: 0.4147, msssim_vis: 0.0274, mx_loss: 0.0192, eta: 0:32:51, time: 4.9073
INFO train.py(169): step: 1700/5410, l_total: 0.0525, l_in: 0.0183, l_grad: 0.0342, msssim_ir: 0.4165, msssim_vis: 0.0270, mx_loss: 0.0073, eta: 0:32:44, time: 4.9073
INFO train.py(169): step: 1710/5410, l_total: 0.0392, l_in: 0.0161, l_grad: 0.0231, msssim_ir: 0.3301, msssim_vis: 0.0579, mx_loss: 0.0066, eta: 0:32:38, time: 4.8068
INFO train.py(169): step: 1720/5410, l_total: 0.0378, l_in: 0.0099, l_grad: 0.0279, msssim_ir: 0.1684, msssim_vis: 0.1804, mx_loss: 0.0065, eta: 0:32:32, time: 4.8466
INFO train.py(169): step: 1730/5410, l_total: 0.0538, l_in: 0.0159, l_grad: 0.0379, msssim_ir: 0.5179, msssim_vis: 0.0127, mx_loss: 0.0087, eta: 0:32:25, time: 4.7789
INFO train.py(169): step: 1740/5410, l_total: 0.0309, l_in: 0.0132, l_grad: 0.0177, msssim_ir: 0.2079, msssim_vis: 0.0833, mx_loss: 0.0082, eta: 0:32:19, time: 4.7679
INFO train.py(169): step: 1750/5410, l_total: 0.0508, l_in: 0.0129, l_grad: 0.0379, msssim_ir: 0.3186, msssim_vis: 0.0829, mx_loss: 0.0098, eta: 0:32:13, time: 4.7560
INFO train.py(169): step: 1760/5410, l_total: 0.0567, l_in: 0.0114, l_grad: 0.0453, msssim_ir: 0.3526, msssim_vis: 0.0717, mx_loss: 0.0094, eta: 0:32:06, time: 4.7739
INFO train.py(169): step: 1770/5410, l_total: 0.0602, l_in: 0.0177, l_grad: 0.0425, msssim_ir: 0.4032, msssim_vis: 0.0546, mx_loss: 0.0120, eta: 0:32:00, time: 4.7819
INFO train.py(169): step: 1780/5410, l_total: 0.0365, l_in: 0.0089, l_grad: 0.0276, msssim_ir: 0.3749, msssim_vis: 0.0514, mx_loss: 0.0054, eta: 0:31:54, time: 4.7719
INFO train.py(169): step: 1790/5410, l_total: 0.0346, l_in: 0.0076, l_grad: 0.0270, msssim_ir: 0.3194, msssim_vis: 0.0658, mx_loss: 0.0047, eta: 0:31:47, time: 4.7679
INFO train.py(169): step: 1800/5410, l_total: 0.0471, l_in: 0.0142, l_grad: 0.0329, msssim_ir: 0.3444, msssim_vis: 0.0602, mx_loss: 0.0048, eta: 0:31:41, time: 4.7649
INFO train.py(169): step: 1810/5410, l_total: 0.0636, l_in: 0.0208, l_grad: 0.0428, msssim_ir: 0.3920, msssim_vis: 0.0521, mx_loss: 0.0256, eta: 0:31:35, time: 4.7669
INFO train.py(169): step: 1820/5410, l_total: 0.0367, l_in: 0.0105, l_grad: 0.0262, msssim_ir: 0.3443, msssim_vis: 0.0519, mx_loss: 0.0048, eta: 0:31:29, time: 4.7620
INFO train.py(169): step: 1830/5410, l_total: 0.0709, l_in: 0.0238, l_grad: 0.0470, msssim_ir: 0.3883, msssim_vis: 0.0314, mx_loss: 0.0114, eta: 0:31:22, time: 4.7600
INFO train.py(169): step: 1840/5410, l_total: 0.0485, l_in: 0.0210, l_grad: 0.0275, msssim_ir: 0.2316, msssim_vis: 0.1197, mx_loss: 0.0195, eta: 0:31:16, time: 4.7659
INFO train.py(169): step: 1850/5410, l_total: 0.0409, l_in: 0.0120, l_grad: 0.0289, msssim_ir: 0.2789, msssim_vis: 0.0809, mx_loss: 0.0059, eta: 0:31:10, time: 4.7689
INFO train.py(169): step: 1860/5410, l_total: 0.0343, l_in: 0.0135, l_grad: 0.0208, msssim_ir: 0.2168, msssim_vis: 0.1073, mx_loss: 0.0094, eta: 0:31:04, time: 4.7560
INFO train.py(169): step: 1870/5410, l_total: 0.0541, l_in: 0.0204, l_grad: 0.0337, msssim_ir: 0.3486, msssim_vis: 0.0379, mx_loss: 0.0058, eta: 0:30:58, time: 4.7669
INFO train.py(169): step: 1880/5410, l_total: 0.0620, l_in: 0.0223, l_grad: 0.0398, msssim_ir: 0.4551, msssim_vis: 0.0206, mx_loss: 0.0139, eta: 0:30:51, time: 4.7550
INFO train.py(169): step: 1890/5410, l_total: 0.0358, l_in: 0.0129, l_grad: 0.0229, msssim_ir: 0.4405, msssim_vis: 0.0245, mx_loss: 0.0100, eta: 0:30:45, time: 4.7759
INFO train.py(169): step: 1900/5410, l_total: 0.0309, l_in: 0.0074, l_grad: 0.0235, msssim_ir: 0.4119, msssim_vis: 0.0241, mx_loss: 0.0048, eta: 0:30:39, time: 4.7590
INFO train.py(169): step: 1910/5410, l_total: 0.0385, l_in: 0.0142, l_grad: 0.0243, msssim_ir: 0.3680, msssim_vis: 0.0222, mx_loss: 0.0042, eta: 0:30:33, time: 4.7709
INFO train.py(169): step: 1920/5410, l_total: 0.0473, l_in: 0.0080, l_grad: 0.0393, msssim_ir: 0.2688, msssim_vis: 0.0893, mx_loss: 0.0063, eta: 0:30:27, time: 4.7620
INFO train.py(169): step: 1930/5410, l_total: 0.0904, l_in: 0.0374, l_grad: 0.0530, msssim_ir: 0.3323, msssim_vis: 0.1409, mx_loss: 0.0184, eta: 0:30:21, time: 4.7709
INFO train.py(169): step: 1940/5410, l_total: 0.0822, l_in: 0.0412, l_grad: 0.0409, msssim_ir: 0.3981, msssim_vis: 0.0355, mx_loss: 0.0169, eta: 0:30:15, time: 4.7649
INFO train.py(169): step: 1950/5410, l_total: 0.0508, l_in: 0.0106, l_grad: 0.0402, msssim_ir: 0.4712, msssim_vis: 0.0212, mx_loss: 0.0054, eta: 0:30:09, time: 4.7739
INFO train.py(169): step: 1960/5410, l_total: 0.0482, l_in: 0.0106, l_grad: 0.0375, msssim_ir: 0.4460, msssim_vis: 0.0287, mx_loss: 0.0123, eta: 0:30:03, time: 4.7540
INFO train.py(169): step: 1970/5410, l_total: 0.0475, l_in: 0.0119, l_grad: 0.0356, msssim_ir: 0.3261, msssim_vis: 0.0625, mx_loss: 0.0057, eta: 0:29:57, time: 4.7649
INFO train.py(169): step: 1980/5410, l_total: 0.0548, l_in: 0.0158, l_grad: 0.0390, msssim_ir: 0.3039, msssim_vis: 0.0922, mx_loss: 0.0063, eta: 0:29:51, time: 4.7659
INFO train.py(169): step: 1990/5410, l_total: 0.0331, l_in: 0.0084, l_grad: 0.0247, msssim_ir: 0.2990, msssim_vis: 0.0731, mx_loss: 0.0042, eta: 0:29:45, time: 4.7689
INFO train.py(169): step: 2000/5410, l_total: 0.0383, l_in: 0.0092, l_grad: 0.0291, msssim_ir: 0.3458, msssim_vis: 0.0722, mx_loss: 0.0056, eta: 0:29:39, time: 4.7659
INFO train.py(169): step: 2010/5410, l_total: 0.0636, l_in: 0.0214, l_grad: 0.0422, msssim_ir: 0.4221, msssim_vis: 0.0287, mx_loss: 0.0083, eta: 0:29:33, time: 4.7550
INFO train.py(169): step: 2020/5410, l_total: 0.0397, l_in: 0.0093, l_grad: 0.0305, msssim_ir: 0.3150, msssim_vis: 0.0731, mx_loss: 0.0053, eta: 0:29:27, time: 4.7689
INFO train.py(169): step: 2030/5410, l_total: 0.0316, l_in: 0.0069, l_grad: 0.0248, msssim_ir: 0.3845, msssim_vis: 0.0370, mx_loss: 0.0045, eta: 0:29:21, time: 4.7620
INFO train.py(169): step: 2040/5410, l_total: 0.0580, l_in: 0.0195, l_grad: 0.0386, msssim_ir: 0.3235, msssim_vis: 0.0860, mx_loss: 0.0128, eta: 0:29:15, time: 4.7649
INFO train.py(169): step: 2050/5410, l_total: 0.0725, l_in: 0.0182, l_grad: 0.0542, msssim_ir: 0.4576, msssim_vis: 0.0244, mx_loss: 0.0085, eta: 0:29:09, time: 4.7639
INFO train.py(169): step: 2060/5410, l_total: 0.0467, l_in: 0.0127, l_grad: 0.0341, msssim_ir: 0.4927, msssim_vis: 0.0077, mx_loss: 0.0063, eta: 0:29:03, time: 4.7679
INFO train.py(169): step: 2070/5410, l_total: 0.0358, l_in: 0.0099, l_grad: 0.0259, msssim_ir: 0.3821, msssim_vis: 0.0474, mx_loss: 0.0063, eta: 0:28:57, time: 4.7620
INFO train.py(169): step: 2080/5410, l_total: 0.0326, l_in: 0.0084, l_grad: 0.0242, msssim_ir: 0.3525, msssim_vis: 0.0514, mx_loss: 0.0026, eta: 0:28:51, time: 4.7779
INFO train.py(169): step: 2090/5410, l_total: 0.0452, l_in: 0.0124, l_grad: 0.0328, msssim_ir: 0.3657, msssim_vis: 0.0725, mx_loss: 0.0112, eta: 0:28:45, time: 4.7570
INFO train.py(169): step: 2100/5410, l_total: 0.0390, l_in: 0.0132, l_grad: 0.0258, msssim_ir: 0.3720, msssim_vis: 0.0431, mx_loss: 0.0044, eta: 0:28:39, time: 4.7679
INFO train.py(169): step: 2110/5410, l_total: 0.0332, l_in: 0.0097, l_grad: 0.0235, msssim_ir: 0.2899, msssim_vis: 0.0802, mx_loss: 0.0052, eta: 0:28:33, time: 4.7590
INFO train.py(169): step: 2120/5410, l_total: 0.0419, l_in: 0.0107, l_grad: 0.0313, msssim_ir: 0.2870, msssim_vis: 0.0557, mx_loss: 0.0043, eta: 0:28:28, time: 4.7600
INFO train.py(169): step: 2130/5410, l_total: 0.0665, l_in: 0.0143, l_grad: 0.0522, msssim_ir: 0.4420, msssim_vis: 0.0351, mx_loss: 0.0135, eta: 0:28:22, time: 4.7600
INFO train.py(169): step: 2140/5410, l_total: 0.0553, l_in: 0.0089, l_grad: 0.0463, msssim_ir: 0.3103, msssim_vis: 0.0814, mx_loss: 0.0052, eta: 0:28:16, time: 4.7530
INFO train.py(169): step: 2150/5410, l_total: 0.0505, l_in: 0.0169, l_grad: 0.0336, msssim_ir: 0.2226, msssim_vis: 0.0951, mx_loss: 0.0224, eta: 0:28:10, time: 4.7769
INFO train.py(169): step: 2160/5410, l_total: 0.0458, l_in: 0.0126, l_grad: 0.0332, msssim_ir: 0.3982, msssim_vis: 0.0309, mx_loss: 0.0064, eta: 0:28:04, time: 4.7490
INFO train.py(169): step: 2170/5410, l_total: 0.0396, l_in: 0.0108, l_grad: 0.0288, msssim_ir: 0.3029, msssim_vis: 0.0621, mx_loss: 0.0054, eta: 0:28:32, time: 27.4278
INFO train.py(169): step: 2180/5410, l_total: 0.0517, l_in: 0.0119, l_grad: 0.0398, msssim_ir: 0.4477, msssim_vis: 0.0296, mx_loss: 0.0130, eta: 0:28:26, time: 4.7361
INFO train.py(169): step: 2190/5410, l_total: 0.0897, l_in: 0.0250, l_grad: 0.0648, msssim_ir: 0.4473, msssim_vis: 0.0670, mx_loss: 0.0186, eta: 0:28:20, time: 4.7400
INFO train.py(169): step: 2200/5410, l_total: 0.0434, l_in: 0.0132, l_grad: 0.0302, msssim_ir: 0.3069, msssim_vis: 0.1164, mx_loss: 0.0060, eta: 0:28:14, time: 4.7321
INFO train.py(169): step: 2210/5410, l_total: 0.0412, l_in: 0.0118, l_grad: 0.0294, msssim_ir: 0.4033, msssim_vis: 0.0512, mx_loss: 0.0064, eta: 0:28:08, time: 4.7719
INFO train.py(169): step: 2220/5410, l_total: 0.0902, l_in: 0.0276, l_grad: 0.0626, msssim_ir: 0.4332, msssim_vis: 0.0398, mx_loss: 0.0239, eta: 0:28:02, time: 4.7420
INFO train.py(169): step: 2230/5410, l_total: 0.0554, l_in: 0.0147, l_grad: 0.0407, msssim_ir: 0.4547, msssim_vis: 0.0149, mx_loss: 0.0107, eta: 0:27:56, time: 4.7610
INFO train.py(169): step: 2240/5410, l_total: 0.0650, l_in: 0.0270, l_grad: 0.0381, msssim_ir: 0.4005, msssim_vis: 0.0613, mx_loss: 0.0223, eta: 0:27:50, time: 4.7520
INFO train.py(169): step: 2250/5410, l_total: 0.0436, l_in: 0.0136, l_grad: 0.0300, msssim_ir: 0.1986, msssim_vis: 0.1021, mx_loss: 0.0087, eta: 0:27:44, time: 4.7530
INFO train.py(169): step: 2260/5410, l_total: 0.0628, l_in: 0.0163, l_grad: 0.0465, msssim_ir: 0.4599, msssim_vis: 0.0599, mx_loss: 0.0092, eta: 0:27:38, time: 4.7520
INFO train.py(169): step: 2270/5410, l_total: 0.0311, l_in: 0.0072, l_grad: 0.0239, msssim_ir: 0.2782, msssim_vis: 0.0787, mx_loss: 0.0040, eta: 0:27:32, time: 4.7450
INFO train.py(169): step: 2280/5410, l_total: 0.0421, l_in: 0.0121, l_grad: 0.0300, msssim_ir: 0.4076, msssim_vis: 0.0362, mx_loss: 0.0037, eta: 0:27:26, time: 4.7620
INFO train.py(169): step: 2290/5410, l_total: 0.0389, l_in: 0.0121, l_grad: 0.0268, msssim_ir: 0.4194, msssim_vis: 0.0191, mx_loss: 0.0045, eta: 0:27:20, time: 4.7719
INFO train.py(169): step: 2300/5410, l_total: 0.0304, l_in: 0.0060, l_grad: 0.0244, msssim_ir: 0.3178, msssim_vis: 0.0501, mx_loss: 0.0031, eta: 0:27:14, time: 4.7669
INFO train.py(169): step: 2310/5410, l_total: 0.0599, l_in: 0.0250, l_grad: 0.0349, msssim_ir: 0.4619, msssim_vis: 0.0102, mx_loss: 0.0103, eta: 0:27:08, time: 4.7649
INFO train.py(169): step: 2320/5410, l_total: 0.0336, l_in: 0.0088, l_grad: 0.0249, msssim_ir: 0.2235, msssim_vis: 0.0882, mx_loss: 0.0052, eta: 0:27:02, time: 4.7639
INFO train.py(169): step: 2330/5410, l_total: 0.0486, l_in: 0.0129, l_grad: 0.0357, msssim_ir: 0.4861, msssim_vis: 0.0180, mx_loss: 0.0078, eta: 0:26:56, time: 4.7769
INFO train.py(169): step: 2340/5410, l_total: 0.0430, l_in: 0.0180, l_grad: 0.0250, msssim_ir: 0.2220, msssim_vis: 0.1074, mx_loss: 0.0145, eta: 0:26:51, time: 4.7500
INFO train.py(169): step: 2350/5410, l_total: 0.0442, l_in: 0.0103, l_grad: 0.0340, msssim_ir: 0.2491, msssim_vis: 0.0789, mx_loss: 0.0056, eta: 0:26:45, time: 4.7829
INFO train.py(169): step: 2360/5410, l_total: 0.0529, l_in: 0.0095, l_grad: 0.0434, msssim_ir: 0.2580, msssim_vis: 0.1030, mx_loss: 0.0069, eta: 0:26:39, time: 4.7620
INFO train.py(169): step: 2370/5410, l_total: 0.0433, l_in: 0.0128, l_grad: 0.0305, msssim_ir: 0.2917, msssim_vis: 0.0771, mx_loss: 0.0123, eta: 0:26:33, time: 4.7689
INFO train.py(169): step: 2380/5410, l_total: 0.0401, l_in: 0.0109, l_grad: 0.0293, msssim_ir: 0.4786, msssim_vis: 0.0149, mx_loss: 0.0086, eta: 0:26:27, time: 4.7550
INFO train.py(169): step: 2390/5410, l_total: 0.0680, l_in: 0.0210, l_grad: 0.0470, msssim_ir: 0.4640, msssim_vis: 0.0080, mx_loss: 0.0079, eta: 0:26:21, time: 4.7679
INFO train.py(169): step: 2400/5410, l_total: 0.0411, l_in: 0.0153, l_grad: 0.0258, msssim_ir: 0.3962, msssim_vis: 0.0201, mx_loss: 0.0058, eta: 0:26:15, time: 4.7689
INFO train.py(169): step: 2410/5410, l_total: 0.0396, l_in: 0.0113, l_grad: 0.0282, msssim_ir: 0.3360, msssim_vis: 0.0723, mx_loss: 0.0048, eta: 0:26:10, time: 4.7799
INFO train.py(169): step: 2420/5410, l_total: 0.0470, l_in: 0.0094, l_grad: 0.0376, msssim_ir: 0.2925, msssim_vis: 0.1464, mx_loss: 0.0065, eta: 0:26:04, time: 4.7610
INFO train.py(169): step: 2430/5410, l_total: 0.0478, l_in: 0.0110, l_grad: 0.0367, msssim_ir: 0.3371, msssim_vis: 0.0745, mx_loss: 0.0059, eta: 0:25:58, time: 4.7649
INFO train.py(169): step: 2440/5410, l_total: 0.0537, l_in: 0.0234, l_grad: 0.0303, msssim_ir: 0.3109, msssim_vis: 0.1306, mx_loss: 0.0167, eta: 0:25:52, time: 4.7659
INFO train.py(169): step: 2450/5410, l_total: 0.0693, l_in: 0.0218, l_grad: 0.0475, msssim_ir: 0.3721, msssim_vis: 0.0693, mx_loss: 0.0188, eta: 0:25:46, time: 4.7669
INFO train.py(169): step: 2460/5410, l_total: 0.0546, l_in: 0.0185, l_grad: 0.0361, msssim_ir: 0.4814, msssim_vis: 0.0119, mx_loss: 0.0079, eta: 0:25:41, time: 4.7729
INFO train.py(169): step: 2470/5410, l_total: 0.0318, l_in: 0.0080, l_grad: 0.0238, msssim_ir: 0.3092, msssim_vis: 0.0446, mx_loss: 0.0044, eta: 0:25:35, time: 4.7540
INFO train.py(169): step: 2480/5410, l_total: 0.0837, l_in: 0.0317, l_grad: 0.0520, msssim_ir: 0.4583, msssim_vis: 0.0348, mx_loss: 0.0475, eta: 0:25:29, time: 4.7600
INFO train.py(169): step: 2490/5410, l_total: 0.0459, l_in: 0.0083, l_grad: 0.0376, msssim_ir: 0.2832, msssim_vis: 0.0862, mx_loss: 0.0075, eta: 0:25:23, time: 4.7580
INFO train.py(169): step: 2500/5410, l_total: 0.0528, l_in: 0.0091, l_grad: 0.0436, msssim_ir: 0.2796, msssim_vis: 0.0948, mx_loss: 0.0052, eta: 0:25:18, time: 4.7550
INFO train.py(169): step: 2510/5410, l_total: 0.0376, l_in: 0.0103, l_grad: 0.0273, msssim_ir: 0.3483, msssim_vis: 0.0376, mx_loss: 0.0046, eta: 0:25:12, time: 4.7819
INFO train.py(169): step: 2520/5410, l_total: 0.0791, l_in: 0.0288, l_grad: 0.0503, msssim_ir: 0.4792, msssim_vis: 0.0277, mx_loss: 0.0133, eta: 0:25:06, time: 4.7610
INFO train.py(169): step: 2530/5410, l_total: 0.0466, l_in: 0.0102, l_grad: 0.0365, msssim_ir: 0.3699, msssim_vis: 0.0707, mx_loss: 0.0081, eta: 0:25:00, time: 4.7689
INFO train.py(169): step: 2540/5410, l_total: 0.0549, l_in: 0.0133, l_grad: 0.0416, msssim_ir: 0.5144, msssim_vis: 0.0148, mx_loss: 0.0076, eta: 0:24:55, time: 4.7520
INFO train.py(169): step: 2550/5410, l_total: 0.0356, l_in: 0.0080, l_grad: 0.0276, msssim_ir: 0.2627, msssim_vis: 0.1157, mx_loss: 0.0045, eta: 0:24:49, time: 4.7679
INFO train.py(169): step: 2560/5410, l_total: 0.0902, l_in: 0.0334, l_grad: 0.0569, msssim_ir: 0.4764, msssim_vis: 0.0443, mx_loss: 0.0339, eta: 0:24:43, time: 4.7580
INFO train.py(169): step: 2570/5410, l_total: 0.0543, l_in: 0.0158, l_grad: 0.0386, msssim_ir: 0.4419, msssim_vis: 0.0130, mx_loss: 0.0059, eta: 0:24:38, time: 4.7699
INFO train.py(169): step: 2580/5410, l_total: 0.0361, l_in: 0.0091, l_grad: 0.0270, msssim_ir: 0.3803, msssim_vis: 0.0494, mx_loss: 0.0058, eta: 0:24:32, time: 4.7610
INFO train.py(169): step: 2590/5410, l_total: 0.0464, l_in: 0.0141, l_grad: 0.0323, msssim_ir: 0.4789, msssim_vis: 0.0123, mx_loss: 0.0110, eta: 0:24:26, time: 4.7659
INFO train.py(169): step: 2600/5410, l_total: 0.0319, l_in: 0.0095, l_grad: 0.0224, msssim_ir: 0.3755, msssim_vis: 0.0299, mx_loss: 0.0031, eta: 0:24:21, time: 4.7649
INFO train.py(169): step: 2610/5410, l_total: 0.0369, l_in: 0.0084, l_grad: 0.0285, msssim_ir: 0.3194, msssim_vis: 0.0763, mx_loss: 0.0051, eta: 0:24:15, time: 4.7629
INFO train.py(169): step: 2620/5410, l_total: 0.0405, l_in: 0.0084, l_grad: 0.0321, msssim_ir: 0.3900, msssim_vis: 0.0282, mx_loss: 0.0073, eta: 0:24:09, time: 4.7649
INFO train.py(169): step: 2630/5410, l_total: 0.0513, l_in: 0.0186, l_grad: 0.0327, msssim_ir: 0.3390, msssim_vis: 0.0619, mx_loss: 0.0090, eta: 0:24:04, time: 4.7610
INFO train.py(169): step: 2640/5410, l_total: 0.0547, l_in: 0.0293, l_grad: 0.0254, msssim_ir: 0.1878, msssim_vis: 0.1418, mx_loss: 0.0190, eta: 0:23:58, time: 4.7550
INFO train.py(169): step: 2650/5410, l_total: 0.0600, l_in: 0.0163, l_grad: 0.0437, msssim_ir: 0.3521, msssim_vis: 0.0606, mx_loss: 0.0148, eta: 0:23:52, time: 4.7639
INFO train.py(169): step: 2660/5410, l_total: 0.0507, l_in: 0.0119, l_grad: 0.0388, msssim_ir: 0.3876, msssim_vis: 0.0661, mx_loss: 0.0168, eta: 0:23:47, time: 4.7460
INFO train.py(169): step: 2670/5410, l_total: 0.0434, l_in: 0.0084, l_grad: 0.0350, msssim_ir: 0.3843, msssim_vis: 0.0501, mx_loss: 0.0052, eta: 0:23:41, time: 4.7858
INFO train.py(169): step: 2680/5410, l_total: 0.0549, l_in: 0.0142, l_grad: 0.0407, msssim_ir: 0.4349, msssim_vis: 0.0269, mx_loss: 0.0088, eta: 0:23:35, time: 4.7729
INFO train.py(169): step: 2690/5410, l_total: 0.0491, l_in: 0.0158, l_grad: 0.0333, msssim_ir: 0.3506, msssim_vis: 0.0662, mx_loss: 0.0170, eta: 0:23:30, time: 4.7709
INFO train.py(169): step: 2700/5410, l_total: 0.0456, l_in: 0.0089, l_grad: 0.0367, msssim_ir: 0.4285, msssim_vis: 0.0191, mx_loss: 0.0070, eta: 0:23:24, time: 4.7560
INFO train.py(169): step: 2710/5410, l_total: 0.0949, l_in: 0.0285, l_grad: 0.0664, msssim_ir: 0.3713, msssim_vis: 0.0573, mx_loss: 0.0241, eta: 0:23:41, time: 27.4059
INFO train.py(169): step: 2720/5410, l_total: 0.0478, l_in: 0.0140, l_grad: 0.0338, msssim_ir: 0.3756, msssim_vis: 0.0501, mx_loss: 0.0078, eta: 0:23:35, time: 4.7231
INFO train.py(169): step: 2730/5410, l_total: 0.0489, l_in: 0.0122, l_grad: 0.0366, msssim_ir: 0.4382, msssim_vis: 0.0245, mx_loss: 0.0088, eta: 0:23:30, time: 4.7500
INFO train.py(169): step: 2740/5410, l_total: 0.0389, l_in: 0.0169, l_grad: 0.0220, msssim_ir: 0.1638, msssim_vis: 0.1446, mx_loss: 0.0122, eta: 0:23:24, time: 4.7450
INFO train.py(169): step: 2750/5410, l_total: 0.0906, l_in: 0.0487, l_grad: 0.0420, msssim_ir: 0.2272, msssim_vis: 0.1824, mx_loss: 0.0396, eta: 0:23:18, time: 4.7430
INFO train.py(169): step: 2760/5410, l_total: 0.0634, l_in: 0.0252, l_grad: 0.0382, msssim_ir: 0.4266, msssim_vis: 0.0183, mx_loss: 0.0081, eta: 0:23:12, time: 4.7450
INFO train.py(169): step: 2770/5410, l_total: 0.0591, l_in: 0.0231, l_grad: 0.0360, msssim_ir: 0.2493, msssim_vis: 0.1402, mx_loss: 0.0082, eta: 0:23:07, time: 4.7560
INFO train.py(169): step: 2780/5410, l_total: 0.0453, l_in: 0.0205, l_grad: 0.0248, msssim_ir: 0.1809, msssim_vis: 0.1172, mx_loss: 0.0194, eta: 0:23:01, time: 4.7739
INFO train.py(169): step: 2790/5410, l_total: 0.0346, l_in: 0.0087, l_grad: 0.0259, msssim_ir: 0.2990, msssim_vis: 0.0789, mx_loss: 0.0053, eta: 0:22:55, time: 4.7540
INFO train.py(169): step: 2800/5410, l_total: 0.0333, l_in: 0.0079, l_grad: 0.0254, msssim_ir: 0.1887, msssim_vis: 0.1281, mx_loss: 0.0066, eta: 0:22:49, time: 4.7580
INFO train.py(169): step: 2810/5410, l_total: 0.0573, l_in: 0.0195, l_grad: 0.0378, msssim_ir: 0.4570, msssim_vis: 0.0466, mx_loss: 0.0113, eta: 0:22:44, time: 4.7729
INFO train.py(169): step: 2820/5410, l_total: 0.0474, l_in: 0.0133, l_grad: 0.0341, msssim_ir: 0.2947, msssim_vis: 0.0777, mx_loss: 0.0056, eta: 0:22:38, time: 4.7430
INFO train.py(169): step: 2830/5410, l_total: 0.0364, l_in: 0.0181, l_grad: 0.0182, msssim_ir: 0.2576, msssim_vis: 0.0762, mx_loss: 0.0111, eta: 0:22:32, time: 4.7590
INFO train.py(169): step: 2840/5410, l_total: 0.0365, l_in: 0.0093, l_grad: 0.0272, msssim_ir: 0.3914, msssim_vis: 0.0403, mx_loss: 0.0069, eta: 0:22:27, time: 4.7590
INFO train.py(169): step: 2850/5410, l_total: 0.0424, l_in: 0.0124, l_grad: 0.0299, msssim_ir: 0.3946, msssim_vis: 0.0514, mx_loss: 0.0085, eta: 0:22:21, time: 4.7500
INFO train.py(169): step: 2860/5410, l_total: 0.0423, l_in: 0.0135, l_grad: 0.0288, msssim_ir: 0.3784, msssim_vis: 0.0631, mx_loss: 0.0051, eta: 0:22:15, time: 4.7679
INFO train.py(169): step: 2870/5410, l_total: 0.0654, l_in: 0.0224, l_grad: 0.0430, msssim_ir: 0.4737, msssim_vis: 0.0179, mx_loss: 0.0082, eta: 0:22:10, time: 4.7590
INFO train.py(169): step: 2880/5410, l_total: 0.0544, l_in: 0.0167, l_grad: 0.0376, msssim_ir: 0.3571, msssim_vis: 0.0561, mx_loss: 0.0153, eta: 0:22:04, time: 4.7500
INFO train.py(169): step: 2890/5410, l_total: 0.0457, l_in: 0.0116, l_grad: 0.0341, msssim_ir: 0.3182, msssim_vis: 0.1028, mx_loss: 0.0057, eta: 0:21:58, time: 4.7629
INFO train.py(169): step: 2900/5410, l_total: 0.0319, l_in: 0.0081, l_grad: 0.0238, msssim_ir: 0.4149, msssim_vis: 0.0231, mx_loss: 0.0041, eta: 0:21:53, time: 4.7560
INFO train.py(169): step: 2910/5410, l_total: 0.0452, l_in: 0.0131, l_grad: 0.0321, msssim_ir: 0.2933, msssim_vis: 0.0912, mx_loss: 0.0097, eta: 0:21:47, time: 4.7699
INFO train.py(169): step: 2920/5410, l_total: 0.0564, l_in: 0.0175, l_grad: 0.0389, msssim_ir: 0.4354, msssim_vis: 0.0383, mx_loss: 0.0235, eta: 0:21:41, time: 4.7530
INFO train.py(169): step: 2930/5410, l_total: 0.0352, l_in: 0.0108, l_grad: 0.0244, msssim_ir: 0.2869, msssim_vis: 0.0488, mx_loss: 0.0071, eta: 0:21:36, time: 4.7669
INFO train.py(169): step: 2940/5410, l_total: 0.0405, l_in: 0.0152, l_grad: 0.0253, msssim_ir: 0.3447, msssim_vis: 0.0744, mx_loss: 0.0076, eta: 0:21:30, time: 4.7600
INFO train.py(169): step: 2950/5410, l_total: 0.0485, l_in: 0.0161, l_grad: 0.0324, msssim_ir: 0.4069, msssim_vis: 0.0434, mx_loss: 0.0159, eta: 0:21:25, time: 4.7938
INFO train.py(169): step: 2960/5410, l_total: 0.0587, l_in: 0.0232, l_grad: 0.0355, msssim_ir: 0.3408, msssim_vis: 0.0658, mx_loss: 0.0372, eta: 0:21:19, time: 4.7550
INFO train.py(169): step: 2970/5410, l_total: 0.0840, l_in: 0.0193, l_grad: 0.0647, msssim_ir: 0.4515, msssim_vis: 0.0325, mx_loss: 0.0122, eta: 0:21:13, time: 4.7709
INFO train.py(169): step: 2980/5410, l_total: 0.0676, l_in: 0.0199, l_grad: 0.0477, msssim_ir: 0.4365, msssim_vis: 0.0592, mx_loss: 0.0102, eta: 0:21:08, time: 4.7858
INFO train.py(169): step: 2990/5410, l_total: 0.0436, l_in: 0.0100, l_grad: 0.0336, msssim_ir: 0.2896, msssim_vis: 0.0889, mx_loss: 0.0061, eta: 0:21:02, time: 4.7689
INFO train.py(169): step: 3000/5410, l_total: 0.0372, l_in: 0.0084, l_grad: 0.0289, msssim_ir: 0.3572, msssim_vis: 0.0795, mx_loss: 0.0030, eta: 0:20:57, time: 4.7739
INFO train.py(169): step: 3010/5410, l_total: 0.0399, l_in: 0.0099, l_grad: 0.0300, msssim_ir: 0.2931, msssim_vis: 0.0723, mx_loss: 0.0074, eta: 0:20:51, time: 4.7769
INFO train.py(169): step: 3020/5410, l_total: 0.0679, l_in: 0.0305, l_grad: 0.0373, msssim_ir: 0.3185, msssim_vis: 0.0937, mx_loss: 0.0110, eta: 0:20:46, time: 4.7629
INFO train.py(169): step: 3030/5410, l_total: 0.0435, l_in: 0.0204, l_grad: 0.0231, msssim_ir: 0.2279, msssim_vis: 0.0815, mx_loss: 0.0129, eta: 0:20:40, time: 4.7789
INFO train.py(169): step: 3040/5410, l_total: 0.0632, l_in: 0.0209, l_grad: 0.0423, msssim_ir: 0.4977, msssim_vis: 0.0249, mx_loss: 0.0094, eta: 0:20:34, time: 4.7679
INFO train.py(169): step: 3050/5410, l_total: 0.0492, l_in: 0.0189, l_grad: 0.0303, msssim_ir: 0.4011, msssim_vis: 0.0522, mx_loss: 0.0105, eta: 0:20:29, time: 4.7699
INFO train.py(169): step: 3060/5410, l_total: 0.0353, l_in: 0.0131, l_grad: 0.0222, msssim_ir: 0.2202, msssim_vis: 0.0549, mx_loss: 0.0090, eta: 0:20:23, time: 4.7918
INFO train.py(169): step: 3070/5410, l_total: 0.0314, l_in: 0.0083, l_grad: 0.0231, msssim_ir: 0.3506, msssim_vis: 0.0519, mx_loss: 0.0038, eta: 0:20:18, time: 4.7629
INFO train.py(169): step: 3080/5410, l_total: 0.0578, l_in: 0.0222, l_grad: 0.0356, msssim_ir: 0.4749, msssim_vis: 0.0418, mx_loss: 0.0158, eta: 0:20:12, time: 4.7779
INFO train.py(169): step: 3090/5410, l_total: 0.0553, l_in: 0.0211, l_grad: 0.0341, msssim_ir: 0.2465, msssim_vis: 0.1517, mx_loss: 0.0175, eta: 0:20:07, time: 4.7719
INFO train.py(169): step: 3100/5410, l_total: 0.0791, l_in: 0.0296, l_grad: 0.0496, msssim_ir: 0.4597, msssim_vis: 0.0359, mx_loss: 0.0096, eta: 0:20:01, time: 4.7679
INFO train.py(169): step: 3110/5410, l_total: 0.0674, l_in: 0.0121, l_grad: 0.0553, msssim_ir: 0.4618, msssim_vis: 0.0173, mx_loss: 0.0090, eta: 0:19:56, time: 4.7709
INFO train.py(169): step: 3120/5410, l_total: 0.0453, l_in: 0.0143, l_grad: 0.0310, msssim_ir: 0.3593, msssim_vis: 0.0384, mx_loss: 0.0091, eta: 0:19:50, time: 4.7938
INFO train.py(169): step: 3130/5410, l_total: 0.0434, l_in: 0.0105, l_grad: 0.0329, msssim_ir: 0.3594, msssim_vis: 0.0658, mx_loss: 0.0064, eta: 0:19:45, time: 4.7759
INFO train.py(169): step: 3140/5410, l_total: 0.0357, l_in: 0.0163, l_grad: 0.0194, msssim_ir: 0.2737, msssim_vis: 0.0781, mx_loss: 0.0109, eta: 0:19:39, time: 4.7759
INFO train.py(169): step: 3150/5410, l_total: 0.0343, l_in: 0.0082, l_grad: 0.0260, msssim_ir: 0.4573, msssim_vis: 0.0095, mx_loss: 0.0053, eta: 0:19:34, time: 4.7908
INFO train.py(169): step: 3160/5410, l_total: 0.0631, l_in: 0.0291, l_grad: 0.0340, msssim_ir: 0.4069, msssim_vis: 0.0538, mx_loss: 0.0145, eta: 0:19:28, time: 4.7580
INFO train.py(169): step: 3170/5410, l_total: 0.0555, l_in: 0.0176, l_grad: 0.0379, msssim_ir: 0.4822, msssim_vis: 0.0224, mx_loss: 0.0171, eta: 0:19:23, time: 4.7829
INFO train.py(169): step: 3180/5410, l_total: 0.0498, l_in: 0.0153, l_grad: 0.0344, msssim_ir: 0.1965, msssim_vis: 0.1289, mx_loss: 0.0155, eta: 0:19:17, time: 4.7759
INFO train.py(169): step: 3190/5410, l_total: 0.0360, l_in: 0.0152, l_grad: 0.0209, msssim_ir: 0.3606, msssim_vis: 0.0443, mx_loss: 0.0046, eta: 0:19:12, time: 4.7709
INFO train.py(169): step: 3200/5410, l_total: 0.0400, l_in: 0.0090, l_grad: 0.0310, msssim_ir: 0.4175, msssim_vis: 0.0385, mx_loss: 0.0055, eta: 0:19:06, time: 4.7769
INFO train.py(169): step: 3210/5410, l_total: 0.0455, l_in: 0.0191, l_grad: 0.0264, msssim_ir: 0.4358, msssim_vis: 0.0332, mx_loss: 0.0057, eta: 0:19:01, time: 4.7719
INFO train.py(169): step: 3220/5410, l_total: 0.0319, l_in: 0.0105, l_grad: 0.0214, msssim_ir: 0.2737, msssim_vis: 0.0883, mx_loss: 0.0059, eta: 0:18:55, time: 4.7620
INFO train.py(169): step: 3230/5410, l_total: 0.0339, l_in: 0.0092, l_grad: 0.0247, msssim_ir: 0.2668, msssim_vis: 0.0808, mx_loss: 0.0065, eta: 0:18:50, time: 4.7799
INFO train.py(169): step: 3240/5410, l_total: 0.0284, l_in: 0.0076, l_grad: 0.0208, msssim_ir: 0.3030, msssim_vis: 0.0599, mx_loss: 0.0049, eta: 0:18:44, time: 4.7629
INFO train.py(169): step: 3250/5410, l_total: 0.0466, l_in: 0.0153, l_grad: 0.0313, msssim_ir: 0.3515, msssim_vis: 0.1130, mx_loss: 0.0100, eta: 0:18:54, time: 27.8658
INFO train.py(169): step: 3260/5410, l_total: 0.0519, l_in: 0.0115, l_grad: 0.0404, msssim_ir: 0.4694, msssim_vis: 0.0172, mx_loss: 0.0121, eta: 0:18:49, time: 4.7430
INFO train.py(169): step: 3270/5410, l_total: 0.0532, l_in: 0.0146, l_grad: 0.0387, msssim_ir: 0.3279, msssim_vis: 0.0690, mx_loss: 0.0049, eta: 0:18:43, time: 4.7570
INFO train.py(169): step: 3280/5410, l_total: 0.0411, l_in: 0.0091, l_grad: 0.0320, msssim_ir: 0.2895, msssim_vis: 0.0957, mx_loss: 0.0058, eta: 0:18:38, time: 4.7669
INFO train.py(169): step: 3290/5410, l_total: 0.0544, l_in: 0.0205, l_grad: 0.0340, msssim_ir: 0.2514, msssim_vis: 0.1005, mx_loss: 0.0076, eta: 0:18:32, time: 4.7520
INFO train.py(169): step: 3300/5410, l_total: 0.0403, l_in: 0.0112, l_grad: 0.0291, msssim_ir: 0.1294, msssim_vis: 0.1958, mx_loss: 0.0114, eta: 0:18:26, time: 4.7620
INFO train.py(169): step: 3310/5410, l_total: 0.0442, l_in: 0.0153, l_grad: 0.0289, msssim_ir: 0.3320, msssim_vis: 0.0630, mx_loss: 0.0108, eta: 0:18:21, time: 4.7669
INFO train.py(169): step: 3320/5410, l_total: 0.0481, l_in: 0.0147, l_grad: 0.0334, msssim_ir: 0.3735, msssim_vis: 0.0474, mx_loss: 0.0081, eta: 0:18:15, time: 4.7480
INFO train.py(169): step: 3330/5410, l_total: 0.0341, l_in: 0.0107, l_grad: 0.0234, msssim_ir: 0.3988, msssim_vis: 0.0162, mx_loss: 0.0092, eta: 0:18:10, time: 4.7610
INFO train.py(169): step: 3340/5410, l_total: 0.0384, l_in: 0.0086, l_grad: 0.0298, msssim_ir: 0.3567, msssim_vis: 0.0567, mx_loss: 0.0042, eta: 0:18:04, time: 4.7659
INFO train.py(169): step: 3350/5410, l_total: 0.0529, l_in: 0.0198, l_grad: 0.0332, msssim_ir: 0.1860, msssim_vis: 0.1448, mx_loss: 0.0099, eta: 0:17:59, time: 4.7739
INFO train.py(169): step: 3360/5410, l_total: 0.0310, l_in: 0.0094, l_grad: 0.0216, msssim_ir: 0.3140, msssim_vis: 0.0729, mx_loss: 0.0039, eta: 0:17:53, time: 4.7620
INFO train.py(169): step: 3370/5410, l_total: 0.0364, l_in: 0.0139, l_grad: 0.0224, msssim_ir: 0.3164, msssim_vis: 0.0685, mx_loss: 0.0083, eta: 0:17:48, time: 4.7769
INFO train.py(169): step: 3380/5410, l_total: 0.0535, l_in: 0.0145, l_grad: 0.0391, msssim_ir: 0.5075, msssim_vis: 0.0103, mx_loss: 0.0110, eta: 0:17:42, time: 4.7639
INFO train.py(169): step: 3390/5410, l_total: 0.0565, l_in: 0.0174, l_grad: 0.0391, msssim_ir: 0.4165, msssim_vis: 0.0756, mx_loss: 0.0124, eta: 0:17:37, time: 4.7719
INFO train.py(169): step: 3400/5410, l_total: 0.0658, l_in: 0.0230, l_grad: 0.0428, msssim_ir: 0.1564, msssim_vis: 0.1706, mx_loss: 0.0240, eta: 0:17:31, time: 4.7629
INFO train.py(169): step: 3410/5410, l_total: 0.0554, l_in: 0.0228, l_grad: 0.0326, msssim_ir: 0.3212, msssim_vis: 0.0756, mx_loss: 0.0069, eta: 0:17:26, time: 4.7868
INFO train.py(169): step: 3420/5410, l_total: 0.0508, l_in: 0.0233, l_grad: 0.0275, msssim_ir: 0.3753, msssim_vis: 0.0364, mx_loss: 0.0066, eta: 0:17:20, time: 4.7789
INFO train.py(169): step: 3430/5410, l_total: 0.0338, l_in: 0.0106, l_grad: 0.0232, msssim_ir: 0.3546, msssim_vis: 0.0314, mx_loss: 0.0072, eta: 0:17:15, time: 4.7858
INFO train.py(169): step: 3440/5410, l_total: 0.0290, l_in: 0.0074, l_grad: 0.0217, msssim_ir: 0.2900, msssim_vis: 0.0569, mx_loss: 0.0045, eta: 0:17:09, time: 4.7799
INFO train.py(169): step: 3450/5410, l_total: 0.0384, l_in: 0.0096, l_grad: 0.0288, msssim_ir: 0.3843, msssim_vis: 0.0300, mx_loss: 0.0089, eta: 0:17:04, time: 4.7819
INFO train.py(169): step: 3460/5410, l_total: 0.0289, l_in: 0.0091, l_grad: 0.0198, msssim_ir: 0.3075, msssim_vis: 0.0657, mx_loss: 0.0039, eta: 0:16:58, time: 4.7759
INFO train.py(169): step: 3470/5410, l_total: 0.0510, l_in: 0.0146, l_grad: 0.0364, msssim_ir: 0.4074, msssim_vis: 0.0655, mx_loss: 0.0096, eta: 0:16:53, time: 4.7898
INFO train.py(169): step: 3480/5410, l_total: 0.0445, l_in: 0.0116, l_grad: 0.0328, msssim_ir: 0.3853, msssim_vis: 0.0444, mx_loss: 0.0056, eta: 0:16:47, time: 4.7809
INFO train.py(169): step: 3490/5410, l_total: 0.0693, l_in: 0.0317, l_grad: 0.0375, msssim_ir: 0.5245, msssim_vis: 0.0125, mx_loss: 0.0096, eta: 0:16:42, time: 4.7689
INFO train.py(169): step: 3500/5410, l_total: 0.0511, l_in: 0.0138, l_grad: 0.0373, msssim_ir: 0.2264, msssim_vis: 0.0939, mx_loss: 0.0107, eta: 0:16:36, time: 4.7918
INFO train.py(169): step: 3510/5410, l_total: 0.0333, l_in: 0.0099, l_grad: 0.0234, msssim_ir: 0.3716, msssim_vis: 0.0304, mx_loss: 0.0044, eta: 0:16:31, time: 4.7749
INFO train.py(169): step: 3520/5410, l_total: 0.0502, l_in: 0.0224, l_grad: 0.0278, msssim_ir: 0.2422, msssim_vis: 0.0954, mx_loss: 0.0167, eta: 0:16:25, time: 4.7779
INFO train.py(169): step: 3530/5410, l_total: 0.0739, l_in: 0.0212, l_grad: 0.0527, msssim_ir: 0.2803, msssim_vis: 0.1300, mx_loss: 0.0188, eta: 0:16:20, time: 4.7809
INFO train.py(169): step: 3540/5410, l_total: 0.0542, l_in: 0.0148, l_grad: 0.0394, msssim_ir: 0.3596, msssim_vis: 0.0473, mx_loss: 0.0078, eta: 0:16:15, time: 4.7829
INFO train.py(169): step: 3550/5410, l_total: 0.0318, l_in: 0.0100, l_grad: 0.0218, msssim_ir: 0.3852, msssim_vis: 0.0397, mx_loss: 0.0043, eta: 0:16:09, time: 4.7908
INFO train.py(169): step: 3560/5410, l_total: 0.0455, l_in: 0.0207, l_grad: 0.0248, msssim_ir: 0.2580, msssim_vis: 0.0682, mx_loss: 0.0161, eta: 0:16:04, time: 4.7819
INFO train.py(169): step: 3570/5410, l_total: 0.0351, l_in: 0.0124, l_grad: 0.0227, msssim_ir: 0.4081, msssim_vis: 0.0214, mx_loss: 0.0053, eta: 0:15:58, time: 4.7839
INFO train.py(169): step: 3580/5410, l_total: 0.0337, l_in: 0.0082, l_grad: 0.0256, msssim_ir: 0.3777, msssim_vis: 0.0423, mx_loss: 0.0049, eta: 0:15:53, time: 4.7868
INFO train.py(169): step: 3590/5410, l_total: 0.0617, l_in: 0.0176, l_grad: 0.0441, msssim_ir: 0.4730, msssim_vis: 0.0258, mx_loss: 0.0134, eta: 0:15:47, time: 4.7829
INFO train.py(169): step: 3600/5410, l_total: 0.0429, l_in: 0.0098, l_grad: 0.0331, msssim_ir: 0.2884, msssim_vis: 0.1193, mx_loss: 0.0062, eta: 0:15:42, time: 4.7739
INFO train.py(169): step: 3610/5410, l_total: 0.0592, l_in: 0.0202, l_grad: 0.0390, msssim_ir: 0.4943, msssim_vis: 0.0121, mx_loss: 0.0070, eta: 0:15:37, time: 4.7898
INFO train.py(169): step: 3620/5410, l_total: 0.0362, l_in: 0.0131, l_grad: 0.0232, msssim_ir: 0.3247, msssim_vis: 0.0941, mx_loss: 0.0056, eta: 0:15:31, time: 4.7968
INFO train.py(169): step: 3630/5410, l_total: 0.0648, l_in: 0.0222, l_grad: 0.0425, msssim_ir: 0.5080, msssim_vis: 0.0123, mx_loss: 0.0063, eta: 0:15:26, time: 4.7789
INFO train.py(169): step: 3640/5410, l_total: 0.0345, l_in: 0.0069, l_grad: 0.0277, msssim_ir: 0.3063, msssim_vis: 0.0533, mx_loss: 0.0030, eta: 0:15:20, time: 4.7749
INFO train.py(169): step: 3650/5410, l_total: 0.0770, l_in: 0.0271, l_grad: 0.0499, msssim_ir: 0.3835, msssim_vis: 0.0546, mx_loss: 0.0191, eta: 0:15:15, time: 4.7849
INFO train.py(169): step: 3660/5410, l_total: 0.0493, l_in: 0.0131, l_grad: 0.0362, msssim_ir: 0.3147, msssim_vis: 0.0600, mx_loss: 0.0063, eta: 0:15:09, time: 4.7839
INFO train.py(169): step: 3670/5410, l_total: 0.0817, l_in: 0.0310, l_grad: 0.0507, msssim_ir: 0.5160, msssim_vis: 0.0162, mx_loss: 0.0137, eta: 0:15:04, time: 4.7819
INFO train.py(169): step: 3680/5410, l_total: 0.0555, l_in: 0.0135, l_grad: 0.0421, msssim_ir: 0.2885, msssim_vis: 0.0652, mx_loss: 0.0111, eta: 0:14:59, time: 4.7829
INFO train.py(169): step: 3690/5410, l_total: 0.0741, l_in: 0.0172, l_grad: 0.0570, msssim_ir: 0.4601, msssim_vis: 0.0294, mx_loss: 0.0121, eta: 0:14:53, time: 4.7839
INFO train.py(169): step: 3700/5410, l_total: 0.0438, l_in: 0.0114, l_grad: 0.0323, msssim_ir: 0.3843, msssim_vis: 0.0477, mx_loss: 0.0050, eta: 0:14:48, time: 4.7679
INFO train.py(169): step: 3710/5410, l_total: 0.0340, l_in: 0.0071, l_grad: 0.0269, msssim_ir: 0.3034, msssim_vis: 0.0782, mx_loss: 0.0034, eta: 0:14:43, time: 4.7779
INFO train.py(169): step: 3720/5410, l_total: 0.0381, l_in: 0.0120, l_grad: 0.0262, msssim_ir: 0.2819, msssim_vis: 0.0714, mx_loss: 0.0064, eta: 0:14:37, time: 4.7699
INFO train.py(169): step: 3730/5410, l_total: 0.0437, l_in: 0.0124, l_grad: 0.0313, msssim_ir: 0.3977, msssim_vis: 0.0431, mx_loss: 0.0061, eta: 0:14:32, time: 4.7679
INFO train.py(169): step: 3740/5410, l_total: 0.0348, l_in: 0.0075, l_grad: 0.0274, msssim_ir: 0.3985, msssim_vis: 0.0286, mx_loss: 0.0038, eta: 0:14:26, time: 4.7699
INFO train.py(169): step: 3750/5410, l_total: 0.0284, l_in: 0.0075, l_grad: 0.0209, msssim_ir: 0.3301, msssim_vis: 0.0536, mx_loss: 0.0037, eta: 0:14:21, time: 4.7839
INFO train.py(169): step: 3760/5410, l_total: 0.0540, l_in: 0.0224, l_grad: 0.0316, msssim_ir: 0.2614, msssim_vis: 0.0937, mx_loss: 0.0202, eta: 0:14:16, time: 4.7669
INFO train.py(169): step: 3770/5410, l_total: 0.0324, l_in: 0.0080, l_grad: 0.0243, msssim_ir: 0.3929, msssim_vis: 0.0443, mx_loss: 0.0029, eta: 0:14:10, time: 4.7649
INFO train.py(169): step: 3780/5410, l_total: 0.0716, l_in: 0.0250, l_grad: 0.0466, msssim_ir: 0.4703, msssim_vis: 0.0222, mx_loss: 0.0101, eta: 0:14:05, time: 4.7719
INFO train.py(169): step: 3790/5410, l_total: 0.0317, l_in: 0.0077, l_grad: 0.0240, msssim_ir: 0.4006, msssim_vis: 0.0421, mx_loss: 0.0036, eta: 0:14:09, time: 27.4218
INFO train.py(169): step: 3800/5410, l_total: 0.0570, l_in: 0.0207, l_grad: 0.0363, msssim_ir: 0.3444, msssim_vis: 0.0783, mx_loss: 0.0182, eta: 0:14:04, time: 4.7510
INFO train.py(169): step: 3810/5410, l_total: 0.0509, l_in: 0.0244, l_grad: 0.0265, msssim_ir: 0.4379, msssim_vis: 0.0270, mx_loss: 0.0051, eta: 0:13:58, time: 4.7639
INFO train.py(169): step: 3820/5410, l_total: 0.0772, l_in: 0.0356, l_grad: 0.0416, msssim_ir: 0.3437, msssim_vis: 0.1181, mx_loss: 0.0107, eta: 0:13:53, time: 4.7620
INFO train.py(169): step: 3830/5410, l_total: 0.0404, l_in: 0.0118, l_grad: 0.0286, msssim_ir: 0.3177, msssim_vis: 0.0969, mx_loss: 0.0047, eta: 0:13:47, time: 4.7570
INFO train.py(169): step: 3840/5410, l_total: 0.0657, l_in: 0.0192, l_grad: 0.0465, msssim_ir: 0.5216, msssim_vis: 0.0240, mx_loss: 0.0139, eta: 0:13:42, time: 4.7629
INFO train.py(169): step: 3850/5410, l_total: 0.0761, l_in: 0.0332, l_grad: 0.0429, msssim_ir: 0.4979, msssim_vis: 0.0199, mx_loss: 0.0238, eta: 0:13:37, time: 4.7520
INFO train.py(169): step: 3860/5410, l_total: 0.0469, l_in: 0.0149, l_grad: 0.0320, msssim_ir: 0.5246, msssim_vis: 0.0112, mx_loss: 0.0084, eta: 0:13:31, time: 4.7689
INFO train.py(169): step: 3870/5410, l_total: 0.0589, l_in: 0.0237, l_grad: 0.0352, msssim_ir: 0.3676, msssim_vis: 0.0862, mx_loss: 0.0158, eta: 0:13:26, time: 4.7729
INFO train.py(169): step: 3880/5410, l_total: 0.0314, l_in: 0.0117, l_grad: 0.0197, msssim_ir: 0.3086, msssim_vis: 0.0452, mx_loss: 0.0051, eta: 0:13:20, time: 4.7659
INFO train.py(169): step: 3890/5410, l_total: 0.0434, l_in: 0.0239, l_grad: 0.0194, msssim_ir: 0.2286, msssim_vis: 0.0913, mx_loss: 0.0165, eta: 0:13:15, time: 4.7769
INFO train.py(169): step: 3900/5410, l_total: 0.0438, l_in: 0.0128, l_grad: 0.0310, msssim_ir: 0.4174, msssim_vis: 0.0114, mx_loss: 0.0036, eta: 0:13:09, time: 4.7719
INFO train.py(169): step: 3910/5410, l_total: 0.0479, l_in: 0.0134, l_grad: 0.0345, msssim_ir: 0.4423, msssim_vis: 0.0254, mx_loss: 0.0145, eta: 0:13:04, time: 4.7679
INFO train.py(169): step: 3920/5410, l_total: 0.0461, l_in: 0.0164, l_grad: 0.0298, msssim_ir: 0.1952, msssim_vis: 0.1548, mx_loss: 0.0099, eta: 0:12:59, time: 4.7659
INFO train.py(169): step: 3930/5410, l_total: 0.0333, l_in: 0.0095, l_grad: 0.0238, msssim_ir: 0.4105, msssim_vis: 0.0210, mx_loss: 0.0049, eta: 0:12:53, time: 4.7829
INFO train.py(169): step: 3940/5410, l_total: 0.0394, l_in: 0.0159, l_grad: 0.0235, msssim_ir: 0.2136, msssim_vis: 0.0929, mx_loss: 0.0100, eta: 0:12:48, time: 4.7620
INFO train.py(169): step: 3950/5410, l_total: 0.0293, l_in: 0.0102, l_grad: 0.0191, msssim_ir: 0.2513, msssim_vis: 0.0630, mx_loss: 0.0089, eta: 0:12:42, time: 4.7610
INFO train.py(169): step: 3960/5410, l_total: 0.0604, l_in: 0.0237, l_grad: 0.0366, msssim_ir: 0.5103, msssim_vis: 0.0073, mx_loss: 0.0071, eta: 0:12:37, time: 4.7829
INFO train.py(169): step: 3970/5410, l_total: 0.0611, l_in: 0.0292, l_grad: 0.0319, msssim_ir: 0.3574, msssim_vis: 0.0605, mx_loss: 0.0078, eta: 0:12:32, time: 4.7769
INFO train.py(169): step: 3980/5410, l_total: 0.0417, l_in: 0.0176, l_grad: 0.0241, msssim_ir: 0.3121, msssim_vis: 0.0793, mx_loss: 0.0049, eta: 0:12:26, time: 4.7610
INFO train.py(169): step: 3990/5410, l_total: 0.0770, l_in: 0.0196, l_grad: 0.0574, msssim_ir: 0.4161, msssim_vis: 0.0389, mx_loss: 0.0125, eta: 0:12:21, time: 4.7779
INFO train.py(169): step: 4000/5410, l_total: 0.0484, l_in: 0.0122, l_grad: 0.0362, msssim_ir: 0.2506, msssim_vis: 0.1796, mx_loss: 0.0121, eta: 0:12:16, time: 4.7590
INFO train.py(169): step: 4010/5410, l_total: 0.0316, l_in: 0.0076, l_grad: 0.0240, msssim_ir: 0.3496, msssim_vis: 0.0534, mx_loss: 0.0049, eta: 0:12:10, time: 4.7809
INFO train.py(169): step: 4020/5410, l_total: 0.0594, l_in: 0.0227, l_grad: 0.0368, msssim_ir: 0.2960, msssim_vis: 0.0831, mx_loss: 0.0104, eta: 0:12:05, time: 4.7749
INFO train.py(169): step: 4030/5410, l_total: 0.0517, l_in: 0.0112, l_grad: 0.0405, msssim_ir: 0.2681, msssim_vis: 0.0774, mx_loss: 0.0072, eta: 0:11:59, time: 4.7629
INFO train.py(169): step: 4040/5410, l_total: 0.0524, l_in: 0.0140, l_grad: 0.0384, msssim_ir: 0.4831, msssim_vis: 0.0261, mx_loss: 0.0122, eta: 0:11:54, time: 4.7799
INFO train.py(169): step: 4050/5410, l_total: 0.0533, l_in: 0.0133, l_grad: 0.0400, msssim_ir: 0.4844, msssim_vis: 0.0245, mx_loss: 0.0105, eta: 0:11:49, time: 4.7639
INFO train.py(169): step: 4060/5410, l_total: 0.0385, l_in: 0.0139, l_grad: 0.0246, msssim_ir: 0.4572, msssim_vis: 0.0233, mx_loss: 0.0058, eta: 0:11:43, time: 4.7610
INFO train.py(169): step: 4070/5410, l_total: 0.0322, l_in: 0.0108, l_grad: 0.0213, msssim_ir: 0.2179, msssim_vis: 0.0962, mx_loss: 0.0063, eta: 0:11:38, time: 4.7669
INFO train.py(169): step: 4080/5410, l_total: 0.0628, l_in: 0.0245, l_grad: 0.0383, msssim_ir: 0.4351, msssim_vis: 0.0304, mx_loss: 0.0145, eta: 0:11:33, time: 4.7639
INFO train.py(169): step: 4090/5410, l_total: 0.0301, l_in: 0.0060, l_grad: 0.0241, msssim_ir: 0.3325, msssim_vis: 0.0541, mx_loss: 0.0045, eta: 0:11:27, time: 4.7819
INFO train.py(169): step: 4100/5410, l_total: 0.0404, l_in: 0.0115, l_grad: 0.0288, msssim_ir: 0.3923, msssim_vis: 0.0287, mx_loss: 0.0079, eta: 0:11:22, time: 4.7709
INFO train.py(169): step: 4110/5410, l_total: 0.0302, l_in: 0.0111, l_grad: 0.0191, msssim_ir: 0.2154, msssim_vis: 0.0878, mx_loss: 0.0065, eta: 0:11:17, time: 4.7669
INFO train.py(169): step: 4120/5410, l_total: 0.0394, l_in: 0.0098, l_grad: 0.0295, msssim_ir: 0.3548, msssim_vis: 0.0426, mx_loss: 0.0057, eta: 0:11:11, time: 4.7829
INFO train.py(169): step: 4130/5410, l_total: 0.0311, l_in: 0.0088, l_grad: 0.0223, msssim_ir: 0.2313, msssim_vis: 0.0907, mx_loss: 0.0039, eta: 0:11:06, time: 4.7739
INFO train.py(169): step: 4140/5410, l_total: 0.0360, l_in: 0.0099, l_grad: 0.0261, msssim_ir: 0.3094, msssim_vis: 0.0810, mx_loss: 0.0045, eta: 0:11:01, time: 4.7709
INFO train.py(169): step: 4150/5410, l_total: 0.0524, l_in: 0.0141, l_grad: 0.0383, msssim_ir: 0.4768, msssim_vis: 0.0118, mx_loss: 0.0065, eta: 0:10:55, time: 4.7849
INFO train.py(169): step: 4160/5410, l_total: 0.0399, l_in: 0.0090, l_grad: 0.0309, msssim_ir: 0.1646, msssim_vis: 0.1728, mx_loss: 0.0103, eta: 0:10:50, time: 4.7849
INFO train.py(169): step: 4170/5410, l_total: 0.0479, l_in: 0.0131, l_grad: 0.0349, msssim_ir: 0.3853, msssim_vis: 0.0660, mx_loss: 0.0121, eta: 0:10:45, time: 4.7729
INFO train.py(169): step: 4180/5410, l_total: 0.0404, l_in: 0.0081, l_grad: 0.0323, msssim_ir: 0.3875, msssim_vis: 0.0320, mx_loss: 0.0055, eta: 0:10:39, time: 4.7570
INFO train.py(169): step: 4190/5410, l_total: 0.0896, l_in: 0.0299, l_grad: 0.0597, msssim_ir: 0.4646, msssim_vis: 0.0486, mx_loss: 0.0368, eta: 0:10:34, time: 4.7669
INFO train.py(169): step: 4200/5410, l_total: 0.0752, l_in: 0.0216, l_grad: 0.0536, msssim_ir: 0.4660, msssim_vis: 0.0348, mx_loss: 0.0089, eta: 0:10:29, time: 4.7858
INFO train.py(169): step: 4210/5410, l_total: 0.0839, l_in: 0.0386, l_grad: 0.0453, msssim_ir: 0.3162, msssim_vis: 0.1408, mx_loss: 0.0240, eta: 0:10:23, time: 4.7620
INFO train.py(169): step: 4220/5410, l_total: 0.0275, l_in: 0.0064, l_grad: 0.0211, msssim_ir: 0.2038, msssim_vis: 0.1050, mx_loss: 0.0033, eta: 0:10:18, time: 4.7739
INFO train.py(169): step: 4230/5410, l_total: 0.0399, l_in: 0.0094, l_grad: 0.0304, msssim_ir: 0.3156, msssim_vis: 0.0930, mx_loss: 0.0052, eta: 0:10:13, time: 4.7749
INFO train.py(169): step: 4240/5410, l_total: 0.0666, l_in: 0.0192, l_grad: 0.0474, msssim_ir: 0.3914, msssim_vis: 0.0812, mx_loss: 0.0097, eta: 0:10:07, time: 4.7888
INFO train.py(169): step: 4250/5410, l_total: 0.0742, l_in: 0.0373, l_grad: 0.0369, msssim_ir: 0.3471, msssim_vis: 0.0498, mx_loss: 0.0224, eta: 0:10:02, time: 4.7739
INFO train.py(169): step: 4260/5410, l_total: 0.0368, l_in: 0.0081, l_grad: 0.0287, msssim_ir: 0.3676, msssim_vis: 0.0709, mx_loss: 0.0037, eta: 0:09:57, time: 4.7769
INFO train.py(169): step: 4270/5410, l_total: 0.0462, l_in: 0.0162, l_grad: 0.0300, msssim_ir: 0.2861, msssim_vis: 0.0765, mx_loss: 0.0121, eta: 0:09:51, time: 4.7729
INFO train.py(169): step: 4280/5410, l_total: 0.0522, l_in: 0.0152, l_grad: 0.0369, msssim_ir: 0.3975, msssim_vis: 0.0317, mx_loss: 0.0123, eta: 0:09:46, time: 4.7849
INFO train.py(169): step: 4290/5410, l_total: 0.0360, l_in: 0.0089, l_grad: 0.0270, msssim_ir: 0.4685, msssim_vis: 0.0226, mx_loss: 0.0051, eta: 0:09:41, time: 4.7689
INFO train.py(169): step: 4300/5410, l_total: 0.0628, l_in: 0.0262, l_grad: 0.0366, msssim_ir: 0.3030, msssim_vis: 0.1043, mx_loss: 0.0162, eta: 0:09:35, time: 4.7799
INFO train.py(169): step: 4310/5410, l_total: 0.0697, l_in: 0.0156, l_grad: 0.0541, msssim_ir: 0.3893, msssim_vis: 0.0600, mx_loss: 0.0133, eta: 0:09:30, time: 4.7819
INFO train.py(169): step: 4320/5410, l_total: 0.0683, l_in: 0.0256, l_grad: 0.0427, msssim_ir: 0.2725, msssim_vis: 0.1284, mx_loss: 0.0088, eta: 0:09:25, time: 4.7570
INFO train.py(169): step: 4330/5410, l_total: 0.0580, l_in: 0.0198, l_grad: 0.0381, msssim_ir: 0.3864, msssim_vis: 0.0487, mx_loss: 0.0112, eta: 0:09:25, time: 27.6667
INFO train.py(169): step: 4340/5410, l_total: 0.0393, l_in: 0.0122, l_grad: 0.0271, msssim_ir: 0.3924, msssim_vis: 0.0366, mx_loss: 0.0043, eta: 0:09:20, time: 4.7400
INFO train.py(169): step: 4350/5410, l_total: 0.0521, l_in: 0.0136, l_grad: 0.0384, msssim_ir: 0.3713, msssim_vis: 0.0566, mx_loss: 0.0157, eta: 0:09:15, time: 4.7490
INFO train.py(169): step: 4360/5410, l_total: 0.0459, l_in: 0.0122, l_grad: 0.0337, msssim_ir: 0.4146, msssim_vis: 0.0404, mx_loss: 0.0045, eta: 0:09:09, time: 4.7530
INFO train.py(169): step: 4370/5410, l_total: 0.0428, l_in: 0.0129, l_grad: 0.0299, msssim_ir: 0.4173, msssim_vis: 0.0380, mx_loss: 0.0061, eta: 0:09:04, time: 4.7709
INFO train.py(169): step: 4380/5410, l_total: 0.0452, l_in: 0.0206, l_grad: 0.0245, msssim_ir: 0.2095, msssim_vis: 0.0885, mx_loss: 0.0126, eta: 0:08:59, time: 4.7540
INFO train.py(169): step: 4390/5410, l_total: 0.0637, l_in: 0.0205, l_grad: 0.0432, msssim_ir: 0.4458, msssim_vis: 0.0235, mx_loss: 0.0115, eta: 0:08:53, time: 4.7440
INFO train.py(169): step: 4400/5410, l_total: 0.0387, l_in: 0.0087, l_grad: 0.0300, msssim_ir: 0.2885, msssim_vis: 0.1184, mx_loss: 0.0040, eta: 0:08:48, time: 4.7679
INFO train.py(169): step: 4410/5410, l_total: 0.0386, l_in: 0.0116, l_grad: 0.0270, msssim_ir: 0.3958, msssim_vis: 0.0442, mx_loss: 0.0074, eta: 0:08:42, time: 4.7769
INFO train.py(169): step: 4420/5410, l_total: 0.0323, l_in: 0.0071, l_grad: 0.0252, msssim_ir: 0.2277, msssim_vis: 0.0897, mx_loss: 0.0071, eta: 0:08:37, time: 4.7520
INFO train.py(169): step: 4430/5410, l_total: 0.0387, l_in: 0.0107, l_grad: 0.0280, msssim_ir: 0.4078, msssim_vis: 0.0303, mx_loss: 0.0051, eta: 0:08:32, time: 4.7799
INFO train.py(169): step: 4440/5410, l_total: 0.0451, l_in: 0.0131, l_grad: 0.0320, msssim_ir: 0.3026, msssim_vis: 0.1280, mx_loss: 0.0047, eta: 0:08:27, time: 4.7659
INFO train.py(169): step: 4450/5410, l_total: 0.0367, l_in: 0.0097, l_grad: 0.0270, msssim_ir: 0.3443, msssim_vis: 0.0725, mx_loss: 0.0048, eta: 0:08:21, time: 4.7629
INFO train.py(169): step: 4460/5410, l_total: 0.0454, l_in: 0.0170, l_grad: 0.0284, msssim_ir: 0.3763, msssim_vis: 0.0384, mx_loss: 0.0073, eta: 0:08:16, time: 4.7600
INFO train.py(169): step: 4470/5410, l_total: 0.0651, l_in: 0.0261, l_grad: 0.0389, msssim_ir: 0.4297, msssim_vis: 0.0410, mx_loss: 0.0129, eta: 0:08:11, time: 4.7809
INFO train.py(169): step: 4480/5410, l_total: 0.0610, l_in: 0.0190, l_grad: 0.0419, msssim_ir: 0.4024, msssim_vis: 0.0422, mx_loss: 0.0133, eta: 0:08:05, time: 4.7490
INFO train.py(169): step: 4490/5410, l_total: 0.0447, l_in: 0.0103, l_grad: 0.0344, msssim_ir: 0.3165, msssim_vis: 0.0897, mx_loss: 0.0053, eta: 0:08:00, time: 4.7749
INFO train.py(169): step: 4500/5410, l_total: 0.0566, l_in: 0.0195, l_grad: 0.0371, msssim_ir: 0.4692, msssim_vis: 0.0177, mx_loss: 0.0262, eta: 0:07:55, time: 4.7739
INFO train.py(169): step: 4510/5410, l_total: 0.0345, l_in: 0.0098, l_grad: 0.0246, msssim_ir: 0.3411, msssim_vis: 0.0566, mx_loss: 0.0042, eta: 0:07:49, time: 4.7639
INFO train.py(169): step: 4520/5410, l_total: 0.0414, l_in: 0.0103, l_grad: 0.0311, msssim_ir: 0.4357, msssim_vis: 0.0235, mx_loss: 0.0106, eta: 0:07:44, time: 4.7839
INFO train.py(169): step: 4530/5410, l_total: 0.0911, l_in: 0.0514, l_grad: 0.0397, msssim_ir: 0.2194, msssim_vis: 0.1317, mx_loss: 0.0550, eta: 0:07:39, time: 4.7789
INFO train.py(169): step: 4540/5410, l_total: 0.0422, l_in: 0.0118, l_grad: 0.0303, msssim_ir: 0.3666, msssim_vis: 0.0648, mx_loss: 0.0060, eta: 0:07:33, time: 4.7759
INFO train.py(169): step: 4550/5410, l_total: 0.0698, l_in: 0.0237, l_grad: 0.0462, msssim_ir: 0.4484, msssim_vis: 0.0571, mx_loss: 0.0088, eta: 0:07:28, time: 4.7689
INFO train.py(169): step: 4560/5410, l_total: 0.0354, l_in: 0.0103, l_grad: 0.0251, msssim_ir: 0.2372, msssim_vis: 0.1008, mx_loss: 0.0070, eta: 0:07:23, time: 4.7659
INFO train.py(169): step: 4570/5410, l_total: 0.0430, l_in: 0.0122, l_grad: 0.0308, msssim_ir: 0.2564, msssim_vis: 0.1318, mx_loss: 0.0091, eta: 0:07:17, time: 4.7759
INFO train.py(169): step: 4580/5410, l_total: 0.1266, l_in: 0.0706, l_grad: 0.0561, msssim_ir: 0.4675, msssim_vis: 0.0205, mx_loss: 0.0351, eta: 0:07:12, time: 4.7709
INFO train.py(169): step: 4590/5410, l_total: 0.0560, l_in: 0.0161, l_grad: 0.0399, msssim_ir: 0.2338, msssim_vis: 0.1238, mx_loss: 0.0111, eta: 0:07:07, time: 4.7600
INFO train.py(169): step: 4600/5410, l_total: 0.0332, l_in: 0.0065, l_grad: 0.0266, msssim_ir: 0.4190, msssim_vis: 0.0234, mx_loss: 0.0029, eta: 0:07:02, time: 4.7659
INFO train.py(169): step: 4610/5410, l_total: 0.0525, l_in: 0.0132, l_grad: 0.0393, msssim_ir: 0.2096, msssim_vis: 0.1697, mx_loss: 0.0073, eta: 0:06:56, time: 4.7699
INFO train.py(169): step: 4620/5410, l_total: 0.0561, l_in: 0.0156, l_grad: 0.0405, msssim_ir: 0.4411, msssim_vis: 0.0309, mx_loss: 0.0093, eta: 0:06:51, time: 4.7709
INFO train.py(169): step: 4630/5410, l_total: 0.0385, l_in: 0.0140, l_grad: 0.0244, msssim_ir: 0.2278, msssim_vis: 0.0766, mx_loss: 0.0101, eta: 0:06:46, time: 4.7799
INFO train.py(169): step: 4640/5410, l_total: 0.0445, l_in: 0.0135, l_grad: 0.0311, msssim_ir: 0.4847, msssim_vis: 0.0121, mx_loss: 0.0075, eta: 0:06:40, time: 4.7649
INFO train.py(169): step: 4650/5410, l_total: 0.0369, l_in: 0.0081, l_grad: 0.0289, msssim_ir: 0.3128, msssim_vis: 0.0582, mx_loss: 0.0040, eta: 0:06:35, time: 4.7759
INFO train.py(169): step: 4660/5410, l_total: 0.0429, l_in: 0.0153, l_grad: 0.0276, msssim_ir: 0.3019, msssim_vis: 0.0486, mx_loss: 0.0054, eta: 0:06:30, time: 4.7809
INFO train.py(169): step: 4670/5410, l_total: 0.0458, l_in: 0.0206, l_grad: 0.0252, msssim_ir: 0.3955, msssim_vis: 0.0440, mx_loss: 0.0077, eta: 0:06:25, time: 4.7739
INFO train.py(169): step: 4680/5410, l_total: 0.1016, l_in: 0.0413, l_grad: 0.0603, msssim_ir: 0.1528, msssim_vis: 0.2406, mx_loss: 0.0543, eta: 0:06:19, time: 4.7629
INFO train.py(169): step: 4690/5410, l_total: 0.0936, l_in: 0.0297, l_grad: 0.0639, msssim_ir: 0.4210, msssim_vis: 0.0345, mx_loss: 0.0277, eta: 0:06:14, time: 4.7689
INFO train.py(169): step: 4700/5410, l_total: 0.0456, l_in: 0.0123, l_grad: 0.0333, msssim_ir: 0.2285, msssim_vis: 0.1109, mx_loss: 0.0071, eta: 0:06:09, time: 4.7769
INFO train.py(169): step: 4710/5410, l_total: 0.0615, l_in: 0.0230, l_grad: 0.0385, msssim_ir: 0.4508, msssim_vis: 0.0159, mx_loss: 0.0164, eta: 0:06:04, time: 4.7620
INFO train.py(169): step: 4720/5410, l_total: 0.0405, l_in: 0.0135, l_grad: 0.0269, msssim_ir: 0.2825, msssim_vis: 0.1352, mx_loss: 0.0086, eta: 0:05:58, time: 4.7878
INFO train.py(169): step: 4730/5410, l_total: 0.0351, l_in: 0.0101, l_grad: 0.0250, msssim_ir: 0.2905, msssim_vis: 0.0553, mx_loss: 0.0064, eta: 0:05:53, time: 4.7849
INFO train.py(169): step: 4740/5410, l_total: 0.0469, l_in: 0.0096, l_grad: 0.0373, msssim_ir: 0.2430, msssim_vis: 0.1094, mx_loss: 0.0042, eta: 0:05:48, time: 4.7819
INFO train.py(169): step: 4750/5410, l_total: 0.0669, l_in: 0.0361, l_grad: 0.0307, msssim_ir: 0.3342, msssim_vis: 0.1081, mx_loss: 0.0292, eta: 0:05:43, time: 4.7639
INFO train.py(169): step: 4760/5410, l_total: 0.0631, l_in: 0.0252, l_grad: 0.0379, msssim_ir: 0.4017, msssim_vis: 0.0948, mx_loss: 0.0219, eta: 0:05:37, time: 4.7739
INFO train.py(169): step: 4770/5410, l_total: 0.0346, l_in: 0.0094, l_grad: 0.0252, msssim_ir: 0.3902, msssim_vis: 0.0194, mx_loss: 0.0070, eta: 0:05:32, time: 4.7659
INFO train.py(169): step: 4780/5410, l_total: 0.0332, l_in: 0.0095, l_grad: 0.0237, msssim_ir: 0.3503, msssim_vis: 0.0440, mx_loss: 0.0072, eta: 0:05:27, time: 4.7689
INFO train.py(169): step: 4790/5410, l_total: 0.0575, l_in: 0.0171, l_grad: 0.0404, msssim_ir: 0.3659, msssim_vis: 0.0827, mx_loss: 0.0104, eta: 0:05:22, time: 4.7649
INFO train.py(169): step: 4800/5410, l_total: 0.0448, l_in: 0.0146, l_grad: 0.0301, msssim_ir: 0.3976, msssim_vis: 0.0367, mx_loss: 0.0104, eta: 0:05:16, time: 4.7779
INFO train.py(169): step: 4810/5410, l_total: 0.0654, l_in: 0.0214, l_grad: 0.0439, msssim_ir: 0.4447, msssim_vis: 0.0524, mx_loss: 0.0197, eta: 0:05:11, time: 4.7769
INFO train.py(169): step: 4820/5410, l_total: 0.0405, l_in: 0.0114, l_grad: 0.0290, msssim_ir: 0.3088, msssim_vis: 0.0716, mx_loss: 0.0116, eta: 0:05:06, time: 4.7769
INFO train.py(169): step: 4830/5410, l_total: 0.0385, l_in: 0.0113, l_grad: 0.0273, msssim_ir: 0.3881, msssim_vis: 0.0551, mx_loss: 0.0053, eta: 0:05:01, time: 4.7679
INFO train.py(169): step: 4840/5410, l_total: 0.0670, l_in: 0.0269, l_grad: 0.0401, msssim_ir: 0.4440, msssim_vis: 0.0259, mx_loss: 0.0196, eta: 0:04:55, time: 4.7709
INFO train.py(169): step: 4850/5410, l_total: 0.0492, l_in: 0.0183, l_grad: 0.0309, msssim_ir: 0.3195, msssim_vis: 0.0786, mx_loss: 0.0062, eta: 0:04:50, time: 4.7679
INFO train.py(169): step: 4860/5410, l_total: 0.0451, l_in: 0.0149, l_grad: 0.0302, msssim_ir: 0.2132, msssim_vis: 0.1189, mx_loss: 0.0130, eta: 0:04:45, time: 4.7809
INFO train.py(169): step: 4870/5410, l_total: 0.0554, l_in: 0.0178, l_grad: 0.0376, msssim_ir: 0.3568, msssim_vis: 0.0620, mx_loss: 0.0054, eta: 0:04:42, time: 27.6647
INFO train.py(169): step: 4880/5410, l_total: 0.0457, l_in: 0.0156, l_grad: 0.0300, msssim_ir: 0.4242, msssim_vis: 0.0171, mx_loss: 0.0073, eta: 0:04:37, time: 4.7689
INFO train.py(169): step: 4890/5410, l_total: 0.0579, l_in: 0.0151, l_grad: 0.0428, msssim_ir: 0.3403, msssim_vis: 0.0655, mx_loss: 0.0151, eta: 0:04:32, time: 4.7291
INFO train.py(169): step: 4900/5410, l_total: 0.0791, l_in: 0.0432, l_grad: 0.0359, msssim_ir: 0.5111, msssim_vis: 0.0130, mx_loss: 0.0085, eta: 0:04:26, time: 4.7480
INFO train.py(169): step: 4910/5410, l_total: 0.0409, l_in: 0.0114, l_grad: 0.0295, msssim_ir: 0.3750, msssim_vis: 0.0339, mx_loss: 0.0071, eta: 0:04:21, time: 4.7580
INFO train.py(169): step: 4920/5410, l_total: 0.0451, l_in: 0.0122, l_grad: 0.0329, msssim_ir: 0.5085, msssim_vis: 0.0293, mx_loss: 0.0100, eta: 0:04:16, time: 4.7649
INFO train.py(169): step: 4930/5410, l_total: 0.0432, l_in: 0.0101, l_grad: 0.0331, msssim_ir: 0.4253, msssim_vis: 0.0256, mx_loss: 0.0125, eta: 0:04:10, time: 4.7510
INFO train.py(169): step: 4940/5410, l_total: 0.0406, l_in: 0.0094, l_grad: 0.0312, msssim_ir: 0.3578, msssim_vis: 0.0461, mx_loss: 0.0048, eta: 0:04:05, time: 4.7729
INFO train.py(169): step: 4950/5410, l_total: 0.0590, l_in: 0.0240, l_grad: 0.0350, msssim_ir: 0.3849, msssim_vis: 0.0443, mx_loss: 0.0083, eta: 0:04:00, time: 4.7709
INFO train.py(169): step: 4960/5410, l_total: 0.0360, l_in: 0.0166, l_grad: 0.0194, msssim_ir: 0.1773, msssim_vis: 0.0977, mx_loss: 0.0135, eta: 0:03:55, time: 4.7679
INFO train.py(169): step: 4970/5410, l_total: 0.0512, l_in: 0.0119, l_grad: 0.0393, msssim_ir: 0.3577, msssim_vis: 0.0940, mx_loss: 0.0064, eta: 0:03:49, time: 4.7620
INFO train.py(169): step: 4980/5410, l_total: 0.0354, l_in: 0.0119, l_grad: 0.0236, msssim_ir: 0.3335, msssim_vis: 0.0726, mx_loss: 0.0063, eta: 0:03:44, time: 4.7679
INFO train.py(169): step: 4990/5410, l_total: 0.0410, l_in: 0.0092, l_grad: 0.0318, msssim_ir: 0.4312, msssim_vis: 0.0371, mx_loss: 0.0040, eta: 0:03:39, time: 4.7629
INFO train.py(169): step: 5000/5410, l_total: 0.0597, l_in: 0.0137, l_grad: 0.0459, msssim_ir: 0.1483, msssim_vis: 0.1859, mx_loss: 0.0098, eta: 0:03:34, time: 4.7839
INFO train.py(169): step: 5010/5410, l_total: 0.0520, l_in: 0.0148, l_grad: 0.0371, msssim_ir: 0.3656, msssim_vis: 0.0980, mx_loss: 0.0085, eta: 0:03:28, time: 4.7769
INFO train.py(169): step: 5020/5410, l_total: 0.0362, l_in: 0.0136, l_grad: 0.0226, msssim_ir: 0.2000, msssim_vis: 0.0903, mx_loss: 0.0096, eta: 0:03:23, time: 4.7639
INFO train.py(169): step: 5030/5410, l_total: 0.0377, l_in: 0.0109, l_grad: 0.0268, msssim_ir: 0.4884, msssim_vis: 0.0144, mx_loss: 0.0120, eta: 0:03:18, time: 4.7729
INFO train.py(169): step: 5040/5410, l_total: 0.0433, l_in: 0.0087, l_grad: 0.0346, msssim_ir: 0.2200, msssim_vis: 0.1305, mx_loss: 0.0061, eta: 0:03:13, time: 4.7689
INFO train.py(169): step: 5050/5410, l_total: 0.0282, l_in: 0.0059, l_grad: 0.0223, msssim_ir: 0.4073, msssim_vis: 0.0289, mx_loss: 0.0025, eta: 0:03:07, time: 4.7639
INFO train.py(169): step: 5060/5410, l_total: 0.0347, l_in: 0.0101, l_grad: 0.0246, msssim_ir: 0.4260, msssim_vis: 0.0296, mx_loss: 0.0086, eta: 0:03:02, time: 4.7500
INFO train.py(169): step: 5070/5410, l_total: 0.0627, l_in: 0.0156, l_grad: 0.0471, msssim_ir: 0.3708, msssim_vis: 0.0644, mx_loss: 0.0083, eta: 0:02:57, time: 4.7858
INFO train.py(169): step: 5080/5410, l_total: 0.0506, l_in: 0.0110, l_grad: 0.0396, msssim_ir: 0.4035, msssim_vis: 0.0591, mx_loss: 0.0092, eta: 0:02:52, time: 4.7649
INFO train.py(169): step: 5090/5410, l_total: 0.0414, l_in: 0.0106, l_grad: 0.0307, msssim_ir: 0.2172, msssim_vis: 0.1203, mx_loss: 0.0061, eta: 0:02:46, time: 4.7938
INFO train.py(169): step: 5100/5410, l_total: 0.0495, l_in: 0.0128, l_grad: 0.0367, msssim_ir: 0.4976, msssim_vis: 0.0151, mx_loss: 0.0089, eta: 0:02:41, time: 4.7600
INFO train.py(169): step: 5110/5410, l_total: 0.0722, l_in: 0.0185, l_grad: 0.0537, msssim_ir: 0.4269, msssim_vis: 0.0332, mx_loss: 0.0140, eta: 0:02:36, time: 4.7789
INFO train.py(169): step: 5120/5410, l_total: 0.0622, l_in: 0.0319, l_grad: 0.0303, msssim_ir: 0.3470, msssim_vis: 0.1153, mx_loss: 0.0267, eta: 0:02:31, time: 4.7689
INFO train.py(169): step: 5130/5410, l_total: 0.0332, l_in: 0.0116, l_grad: 0.0216, msssim_ir: 0.2964, msssim_vis: 0.0631, mx_loss: 0.0075, eta: 0:02:25, time: 4.7749
INFO train.py(169): step: 5140/5410, l_total: 0.0363, l_in: 0.0100, l_grad: 0.0262, msssim_ir: 0.2213, msssim_vis: 0.1165, mx_loss: 0.0070, eta: 0:02:20, time: 4.7719
INFO train.py(169): step: 5150/5410, l_total: 0.0587, l_in: 0.0243, l_grad: 0.0344, msssim_ir: 0.1805, msssim_vis: 0.1590, mx_loss: 0.0272, eta: 0:02:15, time: 4.7789
INFO train.py(169): step: 5160/5410, l_total: 0.0418, l_in: 0.0142, l_grad: 0.0276, msssim_ir: 0.3022, msssim_vis: 0.0967, mx_loss: 0.0075, eta: 0:02:10, time: 4.7620
INFO train.py(169): step: 5170/5410, l_total: 0.0575, l_in: 0.0152, l_grad: 0.0422, msssim_ir: 0.4632, msssim_vis: 0.0147, mx_loss: 0.0100, eta: 0:02:04, time: 4.7729
INFO train.py(169): step: 5180/5410, l_total: 0.0512, l_in: 0.0102, l_grad: 0.0410, msssim_ir: 0.4576, msssim_vis: 0.0208, mx_loss: 0.0072, eta: 0:01:59, time: 4.7779
INFO train.py(169): step: 5190/5410, l_total: 0.0492, l_in: 0.0128, l_grad: 0.0364, msssim_ir: 0.3574, msssim_vis: 0.0867, mx_loss: 0.0065, eta: 0:01:54, time: 4.7699
INFO train.py(169): step: 5200/5410, l_total: 0.0669, l_in: 0.0205, l_grad: 0.0464, msssim_ir: 0.3845, msssim_vis: 0.0592, mx_loss: 0.0211, eta: 0:01:49, time: 4.7639
INFO train.py(169): step: 5210/5410, l_total: 0.0479, l_in: 0.0097, l_grad: 0.0382, msssim_ir: 0.3221, msssim_vis: 0.0839, mx_loss: 0.0041, eta: 0:01:44, time: 4.7759
INFO train.py(169): step: 5220/5410, l_total: 0.0494, l_in: 0.0141, l_grad: 0.0353, msssim_ir: 0.4040, msssim_vis: 0.0496, mx_loss: 0.0099, eta: 0:01:38, time: 4.7839
INFO train.py(169): step: 5230/5410, l_total: 0.0371, l_in: 0.0143, l_grad: 0.0228, msssim_ir: 0.2454, msssim_vis: 0.0588, mx_loss: 0.0101, eta: 0:01:33, time: 4.7709
INFO train.py(169): step: 5240/5410, l_total: 0.0579, l_in: 0.0130, l_grad: 0.0449, msssim_ir: 0.3908, msssim_vis: 0.0414, mx_loss: 0.0110, eta: 0:01:28, time: 4.7779
INFO train.py(169): step: 5250/5410, l_total: 0.0446, l_in: 0.0115, l_grad: 0.0332, msssim_ir: 0.2764, msssim_vis: 0.0943, mx_loss: 0.0069, eta: 0:01:23, time: 4.7669
INFO train.py(169): step: 5260/5410, l_total: 0.0345, l_in: 0.0116, l_grad: 0.0229, msssim_ir: 0.3281, msssim_vis: 0.0370, mx_loss: 0.0044, eta: 0:01:17, time: 4.7759
INFO train.py(169): step: 5270/5410, l_total: 0.0386, l_in: 0.0089, l_grad: 0.0297, msssim_ir: 0.3038, msssim_vis: 0.0400, mx_loss: 0.0042, eta: 0:01:12, time: 4.7739
INFO train.py(169): step: 5280/5410, l_total: 0.1129, l_in: 0.0325, l_grad: 0.0804, msssim_ir: 0.4324, msssim_vis: 0.0461, mx_loss: 0.0439, eta: 0:01:07, time: 4.7649
INFO train.py(169): step: 5290/5410, l_total: 0.0488, l_in: 0.0203, l_grad: 0.0284, msssim_ir: 0.3120, msssim_vis: 0.0615, mx_loss: 0.0056, eta: 0:01:02, time: 4.7779
INFO train.py(169): step: 5300/5410, l_total: 0.0524, l_in: 0.0109, l_grad: 0.0414, msssim_ir: 0.2704, msssim_vis: 0.0822, mx_loss: 0.0062, eta: 0:00:57, time: 4.7749
INFO train.py(169): step: 5310/5410, l_total: 0.0525, l_in: 0.0158, l_grad: 0.0367, msssim_ir: 0.3981, msssim_vis: 0.0560, mx_loss: 0.0075, eta: 0:00:51, time: 4.7709
INFO train.py(169): step: 5320/5410, l_total: 0.0446, l_in: 0.0103, l_grad: 0.0344, msssim_ir: 0.4860, msssim_vis: 0.0105, mx_loss: 0.0083, eta: 0:00:46, time: 4.7719
INFO train.py(169): step: 5330/5410, l_total: 0.0706, l_in: 0.0238, l_grad: 0.0469, msssim_ir: 0.4556, msssim_vis: 0.0175, mx_loss: 0.0075, eta: 0:00:41, time: 4.7570
INFO train.py(169): step: 5340/5410, l_total: 0.0491, l_in: 0.0116, l_grad: 0.0375, msssim_ir: 0.4418, msssim_vis: 0.0440, mx_loss: 0.0059, eta: 0:00:36, time: 4.7709
INFO train.py(169): step: 5350/5410, l_total: 0.0376, l_in: 0.0115, l_grad: 0.0262, msssim_ir: 0.2260, msssim_vis: 0.1390, mx_loss: 0.0066, eta: 0:00:31, time: 4.7729
INFO train.py(169): step: 5360/5410, l_total: 0.0594, l_in: 0.0220, l_grad: 0.0375, msssim_ir: 0.4911, msssim_vis: 0.0102, mx_loss: 0.0056, eta: 0:00:25, time: 4.7669
INFO train.py(169): step: 5370/5410, l_total: 0.0401, l_in: 0.0133, l_grad: 0.0268, msssim_ir: 0.4076, msssim_vis: 0.0421, mx_loss: 0.0072, eta: 0:00:20, time: 4.7799
INFO train.py(169): step: 5380/5410, l_total: 0.0375, l_in: 0.0117, l_grad: 0.0257, msssim_ir: 0.3885, msssim_vis: 0.0337, mx_loss: 0.0061, eta: 0:00:15, time: 4.7809
INFO train.py(169): step: 5390/5410, l_total: 0.0441, l_in: 0.0164, l_grad: 0.0277, msssim_ir: 0.3260, msssim_vis: 0.0660, mx_loss: 0.0131, eta: 0:00:10, time: 4.7629
INFO train.py(169): step: 5400/5410, l_total: 0.0608, l_in: 0.0122, l_grad: 0.0486, msssim_ir: 0.2626, msssim_vis: 0.0939, mx_loss: 0.0055, eta: 0:00:05, time: 4.7789
INFO train.py(169): step: 5410/5410, l_total: 0.0599, l_in: 0.0152, l_grad: 0.0448, msssim_ir: 0.3469, msssim_vis: 0.1246, mx_loss: 0.0073, eta: 0:00:00, time: 4.7689
INFO train.py(173): Fusion Model Save to: ./model\Fusion\fusion_model.pth
INFO train.py(174): 

INFO train.py(104): Training Fusion Model start~
INFO train.py(169): step: 10/5410, l_total: 0.0582, l_in: 0.0237, l_grad: 0.0345, msssim_ir: 0.4880, msssim_vis: 0.0079, mx_loss: 0.0071, eta: 4:02:37, time: 26.9588
INFO train.py(169): step: 20/5410, l_total: 0.0918, l_in: 0.0490, l_grad: 0.0428, msssim_ir: 0.3622, msssim_vis: 0.1286, mx_loss: 0.0280, eta: 2:22:27, time: 4.7570
INFO train.py(169): step: 30/5410, l_total: 0.0748, l_in: 0.0222, l_grad: 0.0526, msssim_ir: 0.4297, msssim_vis: 0.0441, mx_loss: 0.0180, eta: 1:48:58, time: 4.7460
INFO train.py(169): step: 40/5410, l_total: 0.0449, l_in: 0.0085, l_grad: 0.0364, msssim_ir: 0.3120, msssim_vis: 0.0833, mx_loss: 0.0066, eta: 1:32:15, time: 4.7699
INFO train.py(169): step: 50/5410, l_total: 0.0392, l_in: 0.0106, l_grad: 0.0286, msssim_ir: 0.3243, msssim_vis: 0.0662, mx_loss: 0.0046, eta: 1:22:10, time: 4.7620
INFO train.py(169): step: 60/5410, l_total: 0.0506, l_in: 0.0150, l_grad: 0.0357, msssim_ir: 0.4892, msssim_vis: 0.0185, mx_loss: 0.0111, eta: 1:15:27, time: 4.7799
INFO train.py(169): step: 70/5410, l_total: 0.0416, l_in: 0.0115, l_grad: 0.0302, msssim_ir: 0.4008, msssim_vis: 0.0388, mx_loss: 0.0222, eta: 1:10:36, time: 4.7610
INFO train.py(169): step: 80/5410, l_total: 0.0936, l_in: 0.0225, l_grad: 0.0711, msssim_ir: 0.3274, msssim_vis: 0.0697, mx_loss: 0.0281, eta: 1:06:57, time: 4.7629
INFO train.py(169): step: 90/5410, l_total: 0.0585, l_in: 0.0106, l_grad: 0.0479, msssim_ir: 0.2500, msssim_vis: 0.1399, mx_loss: 0.0069, eta: 1:04:06, time: 4.7699
INFO train.py(169): step: 100/5410, l_total: 0.0390, l_in: 0.0085, l_grad: 0.0305, msssim_ir: 0.3121, msssim_vis: 0.0626, mx_loss: 0.0056, eta: 1:01:48, time: 4.7639
INFO train.py(169): step: 110/5410, l_total: 0.0983, l_in: 0.0451, l_grad: 0.0532, msssim_ir: 0.4393, msssim_vis: 0.0494, mx_loss: 0.0517, eta: 0:59:53, time: 4.7580
INFO train.py(169): step: 120/5410, l_total: 0.0436, l_in: 0.0117, l_grad: 0.0318, msssim_ir: 0.3383, msssim_vis: 0.0764, mx_loss: 0.0056, eta: 0:58:18, time: 4.7639
INFO train.py(169): step: 130/5410, l_total: 0.0472, l_in: 0.0130, l_grad: 0.0342, msssim_ir: 0.4458, msssim_vis: 0.0345, mx_loss: 0.0211, eta: 0:56:56, time: 4.7600
INFO train.py(169): step: 140/5410, l_total: 0.0473, l_in: 0.0144, l_grad: 0.0329, msssim_ir: 0.2597, msssim_vis: 0.1559, mx_loss: 0.0162, eta: 0:55:45, time: 4.7629
INFO train.py(169): step: 150/5410, l_total: 0.0555, l_in: 0.0209, l_grad: 0.0345, msssim_ir: 0.4578, msssim_vis: 0.0400, mx_loss: 0.0096, eta: 0:54:43, time: 4.7620
INFO train.py(169): step: 160/5410, l_total: 0.0401, l_in: 0.0082, l_grad: 0.0320, msssim_ir: 0.3243, msssim_vis: 0.0833, mx_loss: 0.0053, eta: 0:53:49, time: 4.7709
INFO train.py(169): step: 170/5410, l_total: 0.0743, l_in: 0.0175, l_grad: 0.0568, msssim_ir: 0.4442, msssim_vis: 0.0324, mx_loss: 0.0151, eta: 0:53:00, time: 4.7858
INFO train.py(169): step: 180/5410, l_total: 0.0342, l_in: 0.0082, l_grad: 0.0260, msssim_ir: 0.4109, msssim_vis: 0.0498, mx_loss: 0.0043, eta: 0:52:16, time: 4.7649
INFO train.py(169): step: 190/5410, l_total: 0.0758, l_in: 0.0205, l_grad: 0.0553, msssim_ir: 0.4951, msssim_vis: 0.0178, mx_loss: 0.0104, eta: 0:51:37, time: 4.7689
INFO train.py(169): step: 200/5410, l_total: 0.0464, l_in: 0.0142, l_grad: 0.0322, msssim_ir: 0.2482, msssim_vis: 0.1053, mx_loss: 0.0127, eta: 0:51:00, time: 4.7749
INFO train.py(169): step: 210/5410, l_total: 0.0619, l_in: 0.0152, l_grad: 0.0467, msssim_ir: 0.2940, msssim_vis: 0.1105, mx_loss: 0.0105, eta: 0:50:27, time: 4.7789
INFO train.py(169): step: 220/5410, l_total: 0.0541, l_in: 0.0200, l_grad: 0.0342, msssim_ir: 0.4475, msssim_vis: 0.0169, mx_loss: 0.0245, eta: 0:49:57, time: 4.7659
INFO train.py(169): step: 230/5410, l_total: 0.0500, l_in: 0.0166, l_grad: 0.0334, msssim_ir: 0.2940, msssim_vis: 0.0839, mx_loss: 0.0223, eta: 0:49:28, time: 4.7639
INFO train.py(169): step: 240/5410, l_total: 0.0321, l_in: 0.0069, l_grad: 0.0252, msssim_ir: 0.3321, msssim_vis: 0.0586, mx_loss: 0.0029, eta: 0:49:02, time: 4.7739
INFO train.py(169): step: 250/5410, l_total: 0.0403, l_in: 0.0080, l_grad: 0.0323, msssim_ir: 0.4104, msssim_vis: 0.0265, mx_loss: 0.0037, eta: 0:48:37, time: 4.7649
INFO train.py(169): step: 260/5410, l_total: 0.0416, l_in: 0.0126, l_grad: 0.0290, msssim_ir: 0.2113, msssim_vis: 0.1399, mx_loss: 0.0091, eta: 0:48:14, time: 4.7620
INFO train.py(169): step: 270/5410, l_total: 0.0838, l_in: 0.0203, l_grad: 0.0635, msssim_ir: 0.4422, msssim_vis: 0.0317, mx_loss: 0.0105, eta: 0:47:52, time: 4.7749
INFO train.py(169): step: 280/5410, l_total: 0.0341, l_in: 0.0131, l_grad: 0.0210, msssim_ir: 0.2843, msssim_vis: 0.0708, mx_loss: 0.0095, eta: 0:47:32, time: 4.7779
INFO train.py(169): step: 290/5410, l_total: 0.0531, l_in: 0.0097, l_grad: 0.0434, msssim_ir: 0.3943, msssim_vis: 0.0729, mx_loss: 0.0075, eta: 0:47:12, time: 4.7799
INFO train.py(169): step: 300/5410, l_total: 0.0526, l_in: 0.0116, l_grad: 0.0411, msssim_ir: 0.4038, msssim_vis: 0.0370, mx_loss: 0.0083, eta: 0:46:54, time: 4.7739
INFO train.py(169): step: 310/5410, l_total: 0.0335, l_in: 0.0107, l_grad: 0.0228, msssim_ir: 0.1743, msssim_vis: 0.1716, mx_loss: 0.0110, eta: 0:46:36, time: 4.7819
INFO train.py(169): step: 320/5410, l_total: 0.0463, l_in: 0.0140, l_grad: 0.0323, msssim_ir: 0.2902, msssim_vis: 0.0968, mx_loss: 0.0067, eta: 0:46:19, time: 4.7639
INFO train.py(169): step: 330/5410, l_total: 0.0385, l_in: 0.0138, l_grad: 0.0247, msssim_ir: 0.3993, msssim_vis: 0.0314, mx_loss: 0.0094, eta: 0:46:03, time: 4.7729
INFO train.py(169): step: 340/5410, l_total: 0.0365, l_in: 0.0118, l_grad: 0.0247, msssim_ir: 0.2367, msssim_vis: 0.0935, mx_loss: 0.0073, eta: 0:45:48, time: 4.7779
INFO train.py(169): step: 350/5410, l_total: 0.0383, l_in: 0.0127, l_grad: 0.0256, msssim_ir: 0.3832, msssim_vis: 0.0320, mx_loss: 0.0040, eta: 0:45:33, time: 4.7620
INFO train.py(169): step: 360/5410, l_total: 0.0561, l_in: 0.0160, l_grad: 0.0400, msssim_ir: 0.4812, msssim_vis: 0.0201, mx_loss: 0.0124, eta: 0:45:19, time: 4.7918
INFO train.py(169): step: 370/5410, l_total: 0.0643, l_in: 0.0216, l_grad: 0.0428, msssim_ir: 0.3972, msssim_vis: 0.0503, mx_loss: 0.0218, eta: 0:45:05, time: 4.7659
INFO train.py(169): step: 380/5410, l_total: 0.0468, l_in: 0.0089, l_grad: 0.0379, msssim_ir: 0.2045, msssim_vis: 0.1246, mx_loss: 0.0057, eta: 0:44:52, time: 4.7759
INFO train.py(169): step: 390/5410, l_total: 0.0316, l_in: 0.0088, l_grad: 0.0227, msssim_ir: 0.2851, msssim_vis: 0.0635, mx_loss: 0.0064, eta: 0:44:39, time: 4.7719
INFO train.py(169): step: 400/5410, l_total: 0.0582, l_in: 0.0236, l_grad: 0.0346, msssim_ir: 0.4861, msssim_vis: 0.0147, mx_loss: 0.0063, eta: 0:44:27, time: 4.7610
INFO train.py(169): step: 410/5410, l_total: 0.0319, l_in: 0.0072, l_grad: 0.0248, msssim_ir: 0.2761, msssim_vis: 0.0741, mx_loss: 0.0043, eta: 0:44:15, time: 4.7849
INFO train.py(169): step: 420/5410, l_total: 0.0426, l_in: 0.0137, l_grad: 0.0288, msssim_ir: 0.2393, msssim_vis: 0.1258, mx_loss: 0.0060, eta: 0:44:03, time: 4.7819
INFO train.py(169): step: 430/5410, l_total: 0.0472, l_in: 0.0156, l_grad: 0.0316, msssim_ir: 0.4181, msssim_vis: 0.0363, mx_loss: 0.0162, eta: 0:43:52, time: 4.7809
INFO train.py(169): step: 440/5410, l_total: 0.0402, l_in: 0.0194, l_grad: 0.0207, msssim_ir: 0.2147, msssim_vis: 0.0968, mx_loss: 0.0120, eta: 0:43:41, time: 4.7759
INFO train.py(169): step: 450/5410, l_total: 0.0329, l_in: 0.0083, l_grad: 0.0247, msssim_ir: 0.1617, msssim_vis: 0.1627, mx_loss: 0.0084, eta: 0:43:30, time: 4.7799
INFO train.py(169): step: 460/5410, l_total: 0.0554, l_in: 0.0277, l_grad: 0.0277, msssim_ir: 0.2687, msssim_vis: 0.0820, mx_loss: 0.0201, eta: 0:43:20, time: 4.7938
INFO train.py(169): step: 470/5410, l_total: 0.0476, l_in: 0.0098, l_grad: 0.0378, msssim_ir: 0.3854, msssim_vis: 0.0416, mx_loss: 0.0055, eta: 0:43:09, time: 4.7719
INFO train.py(169): step: 480/5410, l_total: 0.0552, l_in: 0.0220, l_grad: 0.0333, msssim_ir: 0.4614, msssim_vis: 0.0216, mx_loss: 0.0128, eta: 0:42:59, time: 4.7759
INFO train.py(169): step: 490/5410, l_total: 0.0681, l_in: 0.0275, l_grad: 0.0406, msssim_ir: 0.4845, msssim_vis: 0.0130, mx_loss: 0.0116, eta: 0:42:50, time: 4.7719
INFO train.py(169): step: 500/5410, l_total: 0.0441, l_in: 0.0092, l_grad: 0.0349, msssim_ir: 0.2395, msssim_vis: 0.1127, mx_loss: 0.0061, eta: 0:42:40, time: 4.7799
INFO train.py(169): step: 510/5410, l_total: 0.0564, l_in: 0.0100, l_grad: 0.0464, msssim_ir: 0.4019, msssim_vis: 0.0292, mx_loss: 0.0083, eta: 0:42:31, time: 4.7719
INFO train.py(169): step: 520/5410, l_total: 0.0640, l_in: 0.0168, l_grad: 0.0472, msssim_ir: 0.5147, msssim_vis: 0.0267, mx_loss: 0.0115, eta: 0:42:21, time: 4.7809
INFO train.py(169): step: 530/5410, l_total: 0.0546, l_in: 0.0167, l_grad: 0.0379, msssim_ir: 0.2728, msssim_vis: 0.0972, mx_loss: 0.0115, eta: 0:42:12, time: 4.7868
INFO train.py(169): step: 540/5410, l_total: 0.0318, l_in: 0.0103, l_grad: 0.0215, msssim_ir: 0.2731, msssim_vis: 0.0911, mx_loss: 0.0058, eta: 0:42:03, time: 4.7590
INFO train.py(169): step: 550/5410, l_total: 0.0414, l_in: 0.0083, l_grad: 0.0332, msssim_ir: 0.2326, msssim_vis: 0.1211, mx_loss: 0.0059, eta: 0:45:15, time: 27.4716
INFO train.py(169): step: 560/5410, l_total: 0.0350, l_in: 0.0073, l_grad: 0.0277, msssim_ir: 0.4265, msssim_vis: 0.0278, mx_loss: 0.0045, eta: 0:45:02, time: 4.7331
INFO train.py(169): step: 570/5410, l_total: 0.0369, l_in: 0.0130, l_grad: 0.0239, msssim_ir: 0.3873, msssim_vis: 0.0519, mx_loss: 0.0031, eta: 0:44:50, time: 4.7639
INFO train.py(169): step: 580/5410, l_total: 0.0483, l_in: 0.0181, l_grad: 0.0301, msssim_ir: 0.3149, msssim_vis: 0.0656, mx_loss: 0.0072, eta: 0:44:37, time: 4.7610
INFO train.py(169): step: 590/5410, l_total: 0.0287, l_in: 0.0086, l_grad: 0.0201, msssim_ir: 0.2866, msssim_vis: 0.0684, mx_loss: 0.0056, eta: 0:44:25, time: 4.7400
INFO train.py(169): step: 600/5410, l_total: 0.0527, l_in: 0.0157, l_grad: 0.0370, msssim_ir: 0.4835, msssim_vis: 0.0130, mx_loss: 0.0061, eta: 0:44:14, time: 4.7669
INFO train.py(169): step: 610/5410, l_total: 0.0526, l_in: 0.0195, l_grad: 0.0331, msssim_ir: 0.4130, msssim_vis: 0.0122, mx_loss: 0.0088, eta: 0:44:02, time: 4.7679
INFO train.py(169): step: 620/5410, l_total: 0.0424, l_in: 0.0156, l_grad: 0.0268, msssim_ir: 0.1666, msssim_vis: 0.1572, mx_loss: 0.0152, eta: 0:43:51, time: 4.7649
INFO train.py(169): step: 630/5410, l_total: 0.0306, l_in: 0.0064, l_grad: 0.0243, msssim_ir: 0.2214, msssim_vis: 0.0802, mx_loss: 0.0058, eta: 0:43:40, time: 4.7639
INFO train.py(169): step: 640/5410, l_total: 0.0570, l_in: 0.0241, l_grad: 0.0330, msssim_ir: 0.4107, msssim_vis: 0.0452, mx_loss: 0.0113, eta: 0:43:29, time: 4.7669
INFO train.py(169): step: 650/5410, l_total: 0.0401, l_in: 0.0104, l_grad: 0.0297, msssim_ir: 0.3813, msssim_vis: 0.0410, mx_loss: 0.0089, eta: 0:43:19, time: 4.7769
INFO train.py(169): step: 660/5410, l_total: 0.0499, l_in: 0.0114, l_grad: 0.0385, msssim_ir: 0.2929, msssim_vis: 0.0869, mx_loss: 0.0080, eta: 0:43:08, time: 4.7580
INFO train.py(169): step: 670/5410, l_total: 0.0413, l_in: 0.0103, l_grad: 0.0310, msssim_ir: 0.4956, msssim_vis: 0.0111, mx_loss: 0.0056, eta: 0:42:58, time: 4.7679
INFO train.py(169): step: 680/5410, l_total: 0.0357, l_in: 0.0125, l_grad: 0.0232, msssim_ir: 0.2384, msssim_vis: 0.1002, mx_loss: 0.0063, eta: 0:42:48, time: 4.7739
INFO train.py(169): step: 690/5410, l_total: 0.0500, l_in: 0.0161, l_grad: 0.0339, msssim_ir: 0.3646, msssim_vis: 0.0522, mx_loss: 0.0191, eta: 0:42:38, time: 4.7639
INFO train.py(169): step: 700/5410, l_total: 0.0480, l_in: 0.0112, l_grad: 0.0368, msssim_ir: 0.1119, msssim_vis: 0.1745, mx_loss: 0.0103, eta: 0:42:28, time: 4.7769
INFO train.py(169): step: 710/5410, l_total: 0.0463, l_in: 0.0159, l_grad: 0.0304, msssim_ir: 0.2920, msssim_vis: 0.0930, mx_loss: 0.0091, eta: 0:42:18, time: 4.7709
INFO train.py(169): step: 720/5410, l_total: 0.0325, l_in: 0.0072, l_grad: 0.0253, msssim_ir: 0.4108, msssim_vis: 0.0212, mx_loss: 0.0026, eta: 0:42:09, time: 4.7878
INFO train.py(169): step: 730/5410, l_total: 0.0616, l_in: 0.0289, l_grad: 0.0327, msssim_ir: 0.3178, msssim_vis: 0.0599, mx_loss: 0.0120, eta: 0:42:00, time: 4.7819
INFO train.py(169): step: 740/5410, l_total: 0.0417, l_in: 0.0198, l_grad: 0.0219, msssim_ir: 0.2623, msssim_vis: 0.1113, mx_loss: 0.0100, eta: 0:41:50, time: 4.7669
INFO train.py(169): step: 750/5410, l_total: 0.0441, l_in: 0.0108, l_grad: 0.0333, msssim_ir: 0.3094, msssim_vis: 0.1070, mx_loss: 0.0062, eta: 0:41:41, time: 4.7749
INFO train.py(169): step: 760/5410, l_total: 0.0426, l_in: 0.0071, l_grad: 0.0355, msssim_ir: 0.2645, msssim_vis: 0.0909, mx_loss: 0.0040, eta: 0:41:32, time: 4.7759
INFO train.py(169): step: 770/5410, l_total: 0.0539, l_in: 0.0195, l_grad: 0.0344, msssim_ir: 0.4316, msssim_vis: 0.0528, mx_loss: 0.0163, eta: 0:41:23, time: 4.7600
INFO train.py(169): step: 780/5410, l_total: 0.0374, l_in: 0.0114, l_grad: 0.0260, msssim_ir: 0.3266, msssim_vis: 0.0651, mx_loss: 0.0070, eta: 0:41:15, time: 4.7789
INFO train.py(169): step: 790/5410, l_total: 0.0538, l_in: 0.0131, l_grad: 0.0407, msssim_ir: 0.4298, msssim_vis: 0.0204, mx_loss: 0.0053, eta: 0:41:06, time: 4.7759
INFO train.py(169): step: 800/5410, l_total: 0.0483, l_in: 0.0106, l_grad: 0.0377, msssim_ir: 0.4429, msssim_vis: 0.0156, mx_loss: 0.0084, eta: 0:40:57, time: 4.7779
INFO train.py(169): step: 810/5410, l_total: 0.0326, l_in: 0.0059, l_grad: 0.0267, msssim_ir: 0.3185, msssim_vis: 0.0771, mx_loss: 0.0040, eta: 0:40:49, time: 4.7679
INFO train.py(169): step: 820/5410, l_total: 0.0573, l_in: 0.0195, l_grad: 0.0377, msssim_ir: 0.4915, msssim_vis: 0.0098, mx_loss: 0.0072, eta: 0:40:40, time: 4.7908
INFO train.py(169): step: 830/5410, l_total: 0.1012, l_in: 0.0479, l_grad: 0.0533, msssim_ir: 0.4605, msssim_vis: 0.0630, mx_loss: 0.0106, eta: 0:40:32, time: 4.7709
INFO train.py(169): step: 840/5410, l_total: 0.0383, l_in: 0.0128, l_grad: 0.0255, msssim_ir: 0.2936, msssim_vis: 0.0731, mx_loss: 0.0068, eta: 0:40:24, time: 4.7759
INFO train.py(169): step: 850/5410, l_total: 0.0617, l_in: 0.0147, l_grad: 0.0470, msssim_ir: 0.4230, msssim_vis: 0.0296, mx_loss: 0.0110, eta: 0:40:16, time: 4.7759
INFO train.py(169): step: 860/5410, l_total: 0.0428, l_in: 0.0128, l_grad: 0.0300, msssim_ir: 0.3957, msssim_vis: 0.0242, mx_loss: 0.0076, eta: 0:40:08, time: 4.7659
INFO train.py(169): step: 870/5410, l_total: 0.0486, l_in: 0.0140, l_grad: 0.0345, msssim_ir: 0.1494, msssim_vis: 0.1913, mx_loss: 0.0178, eta: 0:40:00, time: 4.7799
INFO train.py(169): step: 880/5410, l_total: 0.0451, l_in: 0.0186, l_grad: 0.0265, msssim_ir: 0.2985, msssim_vis: 0.1039, mx_loss: 0.0084, eta: 0:39:52, time: 4.7709
INFO train.py(169): step: 890/5410, l_total: 0.0506, l_in: 0.0107, l_grad: 0.0399, msssim_ir: 0.2632, msssim_vis: 0.0911, mx_loss: 0.0079, eta: 0:39:44, time: 4.7669
INFO train.py(169): step: 900/5410, l_total: 0.0335, l_in: 0.0084, l_grad: 0.0251, msssim_ir: 0.2829, msssim_vis: 0.0875, mx_loss: 0.0054, eta: 0:39:36, time: 4.7849
INFO train.py(169): step: 910/5410, l_total: 0.0632, l_in: 0.0135, l_grad: 0.0497, msssim_ir: 0.4562, msssim_vis: 0.0189, mx_loss: 0.0094, eta: 0:39:28, time: 4.7749
INFO train.py(169): step: 920/5410, l_total: 0.0546, l_in: 0.0203, l_grad: 0.0343, msssim_ir: 0.2904, msssim_vis: 0.1161, mx_loss: 0.0137, eta: 0:39:21, time: 4.7729
INFO train.py(169): step: 930/5410, l_total: 0.0464, l_in: 0.0160, l_grad: 0.0304, msssim_ir: 0.2755, msssim_vis: 0.1283, mx_loss: 0.0080, eta: 0:39:13, time: 4.7669
INFO train.py(169): step: 940/5410, l_total: 0.0554, l_in: 0.0166, l_grad: 0.0388, msssim_ir: 0.3770, msssim_vis: 0.0385, mx_loss: 0.0203, eta: 0:39:06, time: 4.7779
INFO train.py(169): step: 950/5410, l_total: 0.0670, l_in: 0.0214, l_grad: 0.0456, msssim_ir: 0.4534, msssim_vis: 0.0439, mx_loss: 0.0180, eta: 0:38:58, time: 4.7639
INFO train.py(169): step: 960/5410, l_total: 0.0532, l_in: 0.0166, l_grad: 0.0366, msssim_ir: 0.4234, msssim_vis: 0.0337, mx_loss: 0.0101, eta: 0:38:51, time: 4.7829
INFO train.py(169): step: 970/5410, l_total: 0.0615, l_in: 0.0165, l_grad: 0.0449, msssim_ir: 0.4156, msssim_vis: 0.0523, mx_loss: 0.0082, eta: 0:38:43, time: 4.7839
INFO train.py(169): step: 980/5410, l_total: 0.0364, l_in: 0.0122, l_grad: 0.0242, msssim_ir: 0.3635, msssim_vis: 0.0584, mx_loss: 0.0049, eta: 0:38:36, time: 4.7849
INFO train.py(169): step: 990/5410, l_total: 0.0346, l_in: 0.0092, l_grad: 0.0254, msssim_ir: 0.3683, msssim_vis: 0.0318, mx_loss: 0.0035, eta: 0:38:29, time: 4.7739
INFO train.py(169): step: 1000/5410, l_total: 0.0336, l_in: 0.0072, l_grad: 0.0264, msssim_ir: 0.2601, msssim_vis: 0.0912, mx_loss: 0.0047, eta: 0:38:22, time: 4.7829
INFO train.py(169): step: 1010/5410, l_total: 0.0507, l_in: 0.0148, l_grad: 0.0359, msssim_ir: 0.4342, msssim_vis: 0.0356, mx_loss: 0.0175, eta: 0:38:14, time: 4.7709
INFO train.py(169): step: 1020/5410, l_total: 0.0479, l_in: 0.0241, l_grad: 0.0238, msssim_ir: 0.2527, msssim_vis: 0.1069, mx_loss: 0.0208, eta: 0:38:07, time: 4.7769
INFO train.py(169): step: 1030/5410, l_total: 0.0526, l_in: 0.0126, l_grad: 0.0400, msssim_ir: 0.2405, msssim_vis: 0.1468, mx_loss: 0.0062, eta: 0:38:00, time: 4.7649
INFO train.py(169): step: 1040/5410, l_total: 0.0568, l_in: 0.0125, l_grad: 0.0443, msssim_ir: 0.2890, msssim_vis: 0.0856, mx_loss: 0.0076, eta: 0:37:53, time: 4.7849
INFO train.py(169): step: 1050/5410, l_total: 0.0490, l_in: 0.0125, l_grad: 0.0365, msssim_ir: 0.4610, msssim_vis: 0.0231, mx_loss: 0.0062, eta: 0:37:46, time: 4.7739
INFO train.py(169): step: 1060/5410, l_total: 0.0416, l_in: 0.0091, l_grad: 0.0325, msssim_ir: 0.2750, msssim_vis: 0.1134, mx_loss: 0.0052, eta: 0:37:39, time: 4.7739
INFO train.py(169): step: 1070/5410, l_total: 0.0748, l_in: 0.0277, l_grad: 0.0471, msssim_ir: 0.4547, msssim_vis: 0.0245, mx_loss: 0.0111, eta: 0:37:32, time: 4.7629
INFO train.py(169): step: 1080/5410, l_total: 0.0503, l_in: 0.0123, l_grad: 0.0379, msssim_ir: 0.3800, msssim_vis: 0.0405, mx_loss: 0.0079, eta: 0:37:26, time: 4.7719
INFO train.py(169): step: 1090/5410, l_total: 0.0507, l_in: 0.0188, l_grad: 0.0319, msssim_ir: 0.5036, msssim_vis: 0.0190, mx_loss: 0.0091, eta: 0:38:49, time: 27.4397
INFO train.py(169): step: 1100/5410, l_total: 0.0650, l_in: 0.0173, l_grad: 0.0477, msssim_ir: 0.4168, msssim_vis: 0.0406, mx_loss: 0.0081, eta: 0:38:41, time: 4.7500
INFO train.py(169): step: 1110/5410, l_total: 0.0516, l_in: 0.0101, l_grad: 0.0415, msssim_ir: 0.4489, msssim_vis: 0.0391, mx_loss: 0.0074, eta: 0:38:33, time: 4.7540
INFO train.py(169): step: 1120/5410, l_total: 0.0360, l_in: 0.0102, l_grad: 0.0258, msssim_ir: 0.3730, msssim_vis: 0.0818, mx_loss: 0.0047, eta: 0:38:25, time: 4.7510
INFO train.py(169): step: 1130/5410, l_total: 0.0301, l_in: 0.0065, l_grad: 0.0237, msssim_ir: 0.3003, msssim_vis: 0.0464, mx_loss: 0.0026, eta: 0:38:17, time: 4.7580
INFO train.py(169): step: 1140/5410, l_total: 0.0558, l_in: 0.0156, l_grad: 0.0402, msssim_ir: 0.3340, msssim_vis: 0.0574, mx_loss: 0.0110, eta: 0:38:10, time: 4.7520
INFO train.py(169): step: 1150/5410, l_total: 0.0324, l_in: 0.0065, l_grad: 0.0259, msssim_ir: 0.3949, msssim_vis: 0.0253, mx_loss: 0.0032, eta: 0:38:02, time: 4.7560
INFO train.py(169): step: 1160/5410, l_total: 0.0535, l_in: 0.0157, l_grad: 0.0378, msssim_ir: 0.4749, msssim_vis: 0.0197, mx_loss: 0.0098, eta: 0:37:54, time: 4.7629
INFO train.py(169): step: 1170/5410, l_total: 0.0321, l_in: 0.0075, l_grad: 0.0246, msssim_ir: 0.2799, msssim_vis: 0.0637, mx_loss: 0.0039, eta: 0:37:47, time: 4.7719
INFO train.py(169): step: 1180/5410, l_total: 0.0374, l_in: 0.0097, l_grad: 0.0278, msssim_ir: 0.3362, msssim_vis: 0.0291, mx_loss: 0.0091, eta: 0:37:40, time: 4.7659
INFO train.py(169): step: 1190/5410, l_total: 0.0515, l_in: 0.0174, l_grad: 0.0341, msssim_ir: 0.4652, msssim_vis: 0.0274, mx_loss: 0.0097, eta: 0:37:32, time: 4.7639
INFO train.py(169): step: 1200/5410, l_total: 0.0400, l_in: 0.0116, l_grad: 0.0284, msssim_ir: 0.2939, msssim_vis: 0.0716, mx_loss: 0.0063, eta: 0:37:25, time: 4.7759
INFO train.py(169): step: 1210/5410, l_total: 0.0529, l_in: 0.0134, l_grad: 0.0395, msssim_ir: 0.4427, msssim_vis: 0.0268, mx_loss: 0.0187, eta: 0:37:18, time: 4.7550
INFO train.py(169): step: 1220/5410, l_total: 0.0251, l_in: 0.0061, l_grad: 0.0190, msssim_ir: 0.2546, msssim_vis: 0.0628, mx_loss: 0.0037, eta: 0:37:10, time: 4.7590
INFO train.py(169): step: 1230/5410, l_total: 0.0388, l_in: 0.0083, l_grad: 0.0305, msssim_ir: 0.3383, msssim_vis: 0.0528, mx_loss: 0.0065, eta: 0:37:03, time: 4.7699
INFO train.py(169): step: 1240/5410, l_total: 0.0611, l_in: 0.0195, l_grad: 0.0416, msssim_ir: 0.4273, msssim_vis: 0.0255, mx_loss: 0.0215, eta: 0:36:56, time: 4.7719
INFO train.py(169): step: 1250/5410, l_total: 0.0796, l_in: 0.0332, l_grad: 0.0464, msssim_ir: 0.3579, msssim_vis: 0.0705, mx_loss: 0.0163, eta: 0:36:49, time: 4.7629
INFO train.py(169): step: 1260/5410, l_total: 0.0575, l_in: 0.0176, l_grad: 0.0398, msssim_ir: 0.3292, msssim_vis: 0.0761, mx_loss: 0.0099, eta: 0:36:42, time: 4.7988
INFO train.py(169): step: 1270/5410, l_total: 0.0405, l_in: 0.0108, l_grad: 0.0298, msssim_ir: 0.5249, msssim_vis: 0.0170, mx_loss: 0.0087, eta: 0:36:35, time: 4.7709
INFO train.py(169): step: 1280/5410, l_total: 0.0366, l_in: 0.0085, l_grad: 0.0281, msssim_ir: 0.2940, msssim_vis: 0.0809, mx_loss: 0.0044, eta: 0:36:28, time: 4.7689
INFO train.py(169): step: 1290/5410, l_total: 0.0505, l_in: 0.0144, l_grad: 0.0361, msssim_ir: 0.3012, msssim_vis: 0.1324, mx_loss: 0.0072, eta: 0:36:21, time: 4.7729
INFO train.py(169): step: 1300/5410, l_total: 0.0623, l_in: 0.0170, l_grad: 0.0453, msssim_ir: 0.4909, msssim_vis: 0.0106, mx_loss: 0.0073, eta: 0:36:14, time: 4.7759
INFO train.py(169): step: 1310/5410, l_total: 0.0621, l_in: 0.0244, l_grad: 0.0376, msssim_ir: 0.4686, msssim_vis: 0.0407, mx_loss: 0.0108, eta: 0:36:07, time: 4.7659
INFO train.py(169): step: 1320/5410, l_total: 0.0356, l_in: 0.0083, l_grad: 0.0273, msssim_ir: 0.3617, msssim_vis: 0.0746, mx_loss: 0.0053, eta: 0:36:00, time: 4.7839
INFO train.py(169): step: 1330/5410, l_total: 0.0290, l_in: 0.0070, l_grad: 0.0220, msssim_ir: 0.3678, msssim_vis: 0.0676, mx_loss: 0.0038, eta: 0:35:53, time: 4.7719
INFO train.py(169): step: 1340/5410, l_total: 0.0321, l_in: 0.0087, l_grad: 0.0234, msssim_ir: 0.2476, msssim_vis: 0.1022, mx_loss: 0.0072, eta: 0:35:46, time: 4.7560
INFO train.py(169): step: 1350/5410, l_total: 0.0383, l_in: 0.0161, l_grad: 0.0222, msssim_ir: 0.2514, msssim_vis: 0.0701, mx_loss: 0.0090, eta: 0:35:39, time: 4.7819
INFO train.py(169): step: 1360/5410, l_total: 0.0466, l_in: 0.0205, l_grad: 0.0260, msssim_ir: 0.2168, msssim_vis: 0.1607, mx_loss: 0.0082, eta: 0:35:33, time: 4.7729
INFO train.py(169): step: 1370/5410, l_total: 0.0395, l_in: 0.0105, l_grad: 0.0290, msssim_ir: 0.4083, msssim_vis: 0.0366, mx_loss: 0.0041, eta: 0:35:26, time: 4.7829
INFO train.py(169): step: 1380/5410, l_total: 0.0548, l_in: 0.0093, l_grad: 0.0455, msssim_ir: 0.2898, msssim_vis: 0.0692, mx_loss: 0.0065, eta: 0:35:19, time: 4.7739
INFO train.py(169): step: 1390/5410, l_total: 0.0669, l_in: 0.0186, l_grad: 0.0482, msssim_ir: 0.4353, msssim_vis: 0.0436, mx_loss: 0.0166, eta: 0:35:13, time: 4.7849
INFO train.py(169): step: 1400/5410, l_total: 0.0563, l_in: 0.0131, l_grad: 0.0431, msssim_ir: 0.2493, msssim_vis: 0.0982, mx_loss: 0.0153, eta: 0:35:06, time: 4.7600
INFO train.py(169): step: 1410/5410, l_total: 0.0373, l_in: 0.0110, l_grad: 0.0263, msssim_ir: 0.3169, msssim_vis: 0.0580, mx_loss: 0.0063, eta: 0:34:59, time: 4.7938
INFO train.py(169): step: 1420/5410, l_total: 0.0436, l_in: 0.0192, l_grad: 0.0243, msssim_ir: 0.2148, msssim_vis: 0.0807, mx_loss: 0.0154, eta: 0:34:53, time: 4.7669
INFO train.py(169): step: 1430/5410, l_total: 0.0388, l_in: 0.0083, l_grad: 0.0304, msssim_ir: 0.1757, msssim_vis: 0.1478, mx_loss: 0.0060, eta: 0:34:46, time: 4.7610
INFO train.py(169): step: 1440/5410, l_total: 0.0441, l_in: 0.0090, l_grad: 0.0351, msssim_ir: 0.3272, msssim_vis: 0.0558, mx_loss: 0.0044, eta: 0:34:40, time: 4.7600
INFO train.py(169): step: 1450/5410, l_total: 0.0368, l_in: 0.0079, l_grad: 0.0289, msssim_ir: 0.3192, msssim_vis: 0.0647, mx_loss: 0.0034, eta: 0:34:33, time: 4.7719
INFO train.py(169): step: 1460/5410, l_total: 0.0465, l_in: 0.0129, l_grad: 0.0335, msssim_ir: 0.3405, msssim_vis: 0.0967, mx_loss: 0.0070, eta: 0:34:27, time: 4.7600
INFO train.py(169): step: 1470/5410, l_total: 0.0505, l_in: 0.0198, l_grad: 0.0307, msssim_ir: 0.3392, msssim_vis: 0.0702, mx_loss: 0.0095, eta: 0:34:20, time: 4.7779
INFO train.py(169): step: 1480/5410, l_total: 0.0674, l_in: 0.0301, l_grad: 0.0374, msssim_ir: 0.4572, msssim_vis: 0.0130, mx_loss: 0.0242, eta: 0:34:14, time: 4.7769
INFO train.py(169): step: 1490/5410, l_total: 0.0297, l_in: 0.0057, l_grad: 0.0239, msssim_ir: 0.2885, msssim_vis: 0.0897, mx_loss: 0.0038, eta: 0:34:07, time: 4.7669
INFO train.py(169): step: 1500/5410, l_total: 0.0450, l_in: 0.0115, l_grad: 0.0335, msssim_ir: 0.2378, msssim_vis: 0.1576, mx_loss: 0.0063, eta: 0:34:01, time: 4.7679
INFO train.py(169): step: 1510/5410, l_total: 0.0475, l_in: 0.0108, l_grad: 0.0367, msssim_ir: 0.4034, msssim_vis: 0.0390, mx_loss: 0.0045, eta: 0:33:55, time: 4.7789
INFO train.py(169): step: 1520/5410, l_total: 0.0379, l_in: 0.0125, l_grad: 0.0255, msssim_ir: 0.3166, msssim_vis: 0.0983, mx_loss: 0.0039, eta: 0:33:48, time: 4.7948
INFO train.py(169): step: 1530/5410, l_total: 0.0611, l_in: 0.0149, l_grad: 0.0462, msssim_ir: 0.4092, msssim_vis: 0.0505, mx_loss: 0.0100, eta: 0:33:42, time: 4.7729
INFO train.py(169): step: 1540/5410, l_total: 0.0783, l_in: 0.0397, l_grad: 0.0387, msssim_ir: 0.4854, msssim_vis: 0.0245, mx_loss: 0.0209, eta: 0:33:36, time: 4.7779
INFO train.py(169): step: 1550/5410, l_total: 0.0394, l_in: 0.0117, l_grad: 0.0277, msssim_ir: 0.2068, msssim_vis: 0.1222, mx_loss: 0.0086, eta: 0:33:29, time: 4.7878
INFO train.py(169): step: 1560/5410, l_total: 0.0549, l_in: 0.0279, l_grad: 0.0270, msssim_ir: 0.3496, msssim_vis: 0.0661, mx_loss: 0.0091, eta: 0:33:23, time: 4.7809
INFO train.py(169): step: 1570/5410, l_total: 0.0625, l_in: 0.0288, l_grad: 0.0337, msssim_ir: 0.5010, msssim_vis: 0.0113, mx_loss: 0.0061, eta: 0:33:17, time: 4.7928
INFO train.py(169): step: 1580/5410, l_total: 0.0475, l_in: 0.0201, l_grad: 0.0273, msssim_ir: 0.3529, msssim_vis: 0.0503, mx_loss: 0.0102, eta: 0:33:11, time: 4.7639
INFO train.py(169): step: 1590/5410, l_total: 0.0618, l_in: 0.0280, l_grad: 0.0338, msssim_ir: 0.2950, msssim_vis: 0.1093, mx_loss: 0.0092, eta: 0:33:04, time: 4.7739
INFO train.py(169): step: 1600/5410, l_total: 0.0479, l_in: 0.0135, l_grad: 0.0343, msssim_ir: 0.4416, msssim_vis: 0.0255, mx_loss: 0.0108, eta: 0:32:58, time: 4.7898
INFO train.py(169): step: 1610/5410, l_total: 0.0395, l_in: 0.0108, l_grad: 0.0286, msssim_ir: 0.1759, msssim_vis: 0.1459, mx_loss: 0.0063, eta: 0:32:52, time: 4.7849
INFO train.py(169): step: 1620/5410, l_total: 0.0436, l_in: 0.0117, l_grad: 0.0319, msssim_ir: 0.2956, msssim_vis: 0.0589, mx_loss: 0.0049, eta: 0:32:46, time: 4.7779
INFO train.py(169): step: 1630/5410, l_total: 0.0540, l_in: 0.0198, l_grad: 0.0342, msssim_ir: 0.3630, msssim_vis: 0.0831, mx_loss: 0.0074, eta: 0:33:33, time: 27.5950
INFO train.py(169): step: 1640/5410, l_total: 0.0414, l_in: 0.0103, l_grad: 0.0311, msssim_ir: 0.3681, msssim_vis: 0.0728, mx_loss: 0.0082, eta: 0:33:26, time: 4.7550
INFO train.py(169): step: 1650/5410, l_total: 0.0766, l_in: 0.0381, l_grad: 0.0385, msssim_ir: 0.3638, msssim_vis: 0.0465, mx_loss: 0.0183, eta: 0:33:19, time: 4.7550
INFO train.py(169): step: 1660/5410, l_total: 0.0409, l_in: 0.0098, l_grad: 0.0312, msssim_ir: 0.3220, msssim_vis: 0.0853, mx_loss: 0.0058, eta: 0:33:13, time: 4.7689
INFO train.py(169): step: 1670/5410, l_total: 0.0631, l_in: 0.0182, l_grad: 0.0449, msssim_ir: 0.3781, msssim_vis: 0.0433, mx_loss: 0.0106, eta: 0:33:06, time: 4.7639
INFO train.py(169): step: 1680/5410, l_total: 0.0574, l_in: 0.0115, l_grad: 0.0459, msssim_ir: 0.4153, msssim_vis: 0.0376, mx_loss: 0.0068, eta: 0:33:00, time: 4.7570
INFO train.py(169): step: 1690/5410, l_total: 0.0324, l_in: 0.0080, l_grad: 0.0244, msssim_ir: 0.2893, msssim_vis: 0.0735, mx_loss: 0.0051, eta: 0:32:53, time: 4.7689
INFO train.py(169): step: 1700/5410, l_total: 0.0425, l_in: 0.0140, l_grad: 0.0285, msssim_ir: 0.3000, msssim_vis: 0.0591, mx_loss: 0.0058, eta: 0:32:47, time: 4.7829
INFO train.py(169): step: 1710/5410, l_total: 0.0456, l_in: 0.0141, l_grad: 0.0315, msssim_ir: 0.3715, msssim_vis: 0.0793, mx_loss: 0.0081, eta: 0:32:40, time: 4.7769
INFO train.py(169): step: 1720/5410, l_total: 0.0833, l_in: 0.0278, l_grad: 0.0555, msssim_ir: 0.4387, msssim_vis: 0.0494, mx_loss: 0.0241, eta: 0:32:34, time: 4.7739
INFO train.py(169): step: 1730/5410, l_total: 0.0628, l_in: 0.0200, l_grad: 0.0428, msssim_ir: 0.4602, msssim_vis: 0.0247, mx_loss: 0.0083, eta: 0:32:28, time: 4.7659
INFO train.py(169): step: 1740/5410, l_total: 0.0359, l_in: 0.0136, l_grad: 0.0224, msssim_ir: 0.3059, msssim_vis: 0.0760, mx_loss: 0.0054, eta: 0:32:21, time: 4.7858
INFO train.py(169): step: 1750/5410, l_total: 0.0522, l_in: 0.0107, l_grad: 0.0415, msssim_ir: 0.4594, msssim_vis: 0.0461, mx_loss: 0.0093, eta: 0:32:15, time: 4.7669
INFO train.py(169): step: 1760/5410, l_total: 0.0386, l_in: 0.0138, l_grad: 0.0248, msssim_ir: 0.4886, msssim_vis: 0.0074, mx_loss: 0.0039, eta: 0:32:08, time: 4.7779
INFO train.py(169): step: 1770/5410, l_total: 0.0568, l_in: 0.0156, l_grad: 0.0412, msssim_ir: 0.4844, msssim_vis: 0.0197, mx_loss: 0.0118, eta: 0:32:02, time: 4.7689
INFO train.py(169): step: 1780/5410, l_total: 0.1295, l_in: 0.0689, l_grad: 0.0607, msssim_ir: 0.4921, msssim_vis: 0.0245, mx_loss: 0.0130, eta: 0:31:56, time: 4.7669
INFO train.py(169): step: 1790/5410, l_total: 0.0615, l_in: 0.0226, l_grad: 0.0389, msssim_ir: 0.5196, msssim_vis: 0.0230, mx_loss: 0.0059, eta: 0:31:49, time: 4.7749
INFO train.py(169): step: 1800/5410, l_total: 0.0641, l_in: 0.0195, l_grad: 0.0446, msssim_ir: 0.2637, msssim_vis: 0.0947, mx_loss: 0.0056, eta: 0:31:43, time: 4.7829
INFO train.py(169): step: 1810/5410, l_total: 0.0485, l_in: 0.0139, l_grad: 0.0347, msssim_ir: 0.3414, msssim_vis: 0.0608, mx_loss: 0.0135, eta: 0:31:37, time: 4.7639
INFO train.py(169): step: 1820/5410, l_total: 0.0285, l_in: 0.0066, l_grad: 0.0218, msssim_ir: 0.3972, msssim_vis: 0.0199, mx_loss: 0.0029, eta: 0:31:31, time: 4.7689
INFO train.py(169): step: 1830/5410, l_total: 0.0572, l_in: 0.0144, l_grad: 0.0428, msssim_ir: 0.4811, msssim_vis: 0.0460, mx_loss: 0.0134, eta: 0:31:24, time: 4.7729
INFO train.py(169): step: 1840/5410, l_total: 0.0449, l_in: 0.0155, l_grad: 0.0294, msssim_ir: 0.4389, msssim_vis: 0.0167, mx_loss: 0.0077, eta: 0:31:18, time: 4.7689
INFO train.py(169): step: 1850/5410, l_total: 0.0296, l_in: 0.0081, l_grad: 0.0214, msssim_ir: 0.3557, msssim_vis: 0.0702, mx_loss: 0.0030, eta: 0:31:12, time: 4.7868
INFO train.py(169): step: 1860/5410, l_total: 0.0640, l_in: 0.0237, l_grad: 0.0403, msssim_ir: 0.1776, msssim_vis: 0.1544, mx_loss: 0.0184, eta: 0:31:06, time: 4.7669
INFO train.py(169): step: 1870/5410, l_total: 0.0336, l_in: 0.0086, l_grad: 0.0250, msssim_ir: 0.3558, msssim_vis: 0.0413, mx_loss: 0.0042, eta: 0:31:00, time: 4.7789
INFO train.py(169): step: 1880/5410, l_total: 0.0384, l_in: 0.0098, l_grad: 0.0286, msssim_ir: 0.3756, msssim_vis: 0.0238, mx_loss: 0.0042, eta: 0:30:54, time: 4.7858
INFO train.py(169): step: 1890/5410, l_total: 0.0375, l_in: 0.0143, l_grad: 0.0232, msssim_ir: 0.2950, msssim_vis: 0.0484, mx_loss: 0.0060, eta: 0:30:47, time: 4.7659
INFO train.py(169): step: 1900/5410, l_total: 0.0423, l_in: 0.0147, l_grad: 0.0276, msssim_ir: 0.2125, msssim_vis: 0.1405, mx_loss: 0.0068, eta: 0:30:41, time: 4.7689
INFO train.py(169): step: 1910/5410, l_total: 0.0281, l_in: 0.0094, l_grad: 0.0187, msssim_ir: 0.2550, msssim_vis: 0.0822, mx_loss: 0.0056, eta: 0:30:35, time: 4.7839
INFO train.py(169): step: 1920/5410, l_total: 0.0575, l_in: 0.0182, l_grad: 0.0393, msssim_ir: 0.4781, msssim_vis: 0.0161, mx_loss: 0.0145, eta: 0:30:29, time: 4.7769
INFO train.py(169): step: 1930/5410, l_total: 0.0341, l_in: 0.0086, l_grad: 0.0255, msssim_ir: 0.3513, msssim_vis: 0.0456, mx_loss: 0.0045, eta: 0:30:23, time: 4.7849
INFO train.py(169): step: 1940/5410, l_total: 0.0769, l_in: 0.0405, l_grad: 0.0365, msssim_ir: 0.3474, msssim_vis: 0.0447, mx_loss: 0.0187, eta: 0:30:17, time: 4.7749
INFO train.py(169): step: 1950/5410, l_total: 0.0365, l_in: 0.0117, l_grad: 0.0248, msssim_ir: 0.2258, msssim_vis: 0.0769, mx_loss: 0.0091, eta: 0:30:11, time: 4.7819
INFO train.py(169): step: 1960/5410, l_total: 0.0570, l_in: 0.0123, l_grad: 0.0447, msssim_ir: 0.3674, msssim_vis: 0.0725, mx_loss: 0.0122, eta: 0:30:05, time: 4.7739
INFO train.py(169): step: 1970/5410, l_total: 0.0306, l_in: 0.0092, l_grad: 0.0214, msssim_ir: 0.2750, msssim_vis: 0.0619, mx_loss: 0.0061, eta: 0:29:59, time: 4.7739
INFO train.py(169): step: 1980/5410, l_total: 0.0394, l_in: 0.0156, l_grad: 0.0238, msssim_ir: 0.2531, msssim_vis: 0.0890, mx_loss: 0.0077, eta: 0:29:53, time: 4.7759
INFO train.py(169): step: 1990/5410, l_total: 0.0634, l_in: 0.0200, l_grad: 0.0434, msssim_ir: 0.2854, msssim_vis: 0.0910, mx_loss: 0.0121, eta: 0:29:47, time: 4.7729
INFO train.py(169): step: 2000/5410, l_total: 0.0770, l_in: 0.0227, l_grad: 0.0543, msssim_ir: 0.3122, msssim_vis: 0.1046, mx_loss: 0.0107, eta: 0:29:41, time: 4.7739
INFO train.py(169): step: 2010/5410, l_total: 0.0784, l_in: 0.0296, l_grad: 0.0488, msssim_ir: 0.3813, msssim_vis: 0.0961, mx_loss: 0.0203, eta: 0:29:35, time: 4.7520
INFO train.py(169): step: 2020/5410, l_total: 0.0348, l_in: 0.0124, l_grad: 0.0223, msssim_ir: 0.3109, msssim_vis: 0.0219, mx_loss: 0.0096, eta: 0:29:29, time: 4.7689
INFO train.py(169): step: 2030/5410, l_total: 0.0488, l_in: 0.0105, l_grad: 0.0383, msssim_ir: 0.1742, msssim_vis: 0.1534, mx_loss: 0.0097, eta: 0:29:23, time: 4.7550
INFO train.py(169): step: 2040/5410, l_total: 0.0507, l_in: 0.0157, l_grad: 0.0351, msssim_ir: 0.3952, msssim_vis: 0.0549, mx_loss: 0.0120, eta: 0:29:17, time: 4.7938
INFO train.py(169): step: 2050/5410, l_total: 0.0465, l_in: 0.0141, l_grad: 0.0324, msssim_ir: 0.4498, msssim_vis: 0.0223, mx_loss: 0.0270, eta: 0:29:11, time: 4.7610
INFO train.py(169): step: 2060/5410, l_total: 0.0541, l_in: 0.0296, l_grad: 0.0246, msssim_ir: 0.3827, msssim_vis: 0.0342, mx_loss: 0.0125, eta: 0:29:05, time: 4.7809
INFO train.py(169): step: 2070/5410, l_total: 0.0536, l_in: 0.0167, l_grad: 0.0369, msssim_ir: 0.2277, msssim_vis: 0.1200, mx_loss: 0.0162, eta: 0:28:59, time: 4.7779
INFO train.py(169): step: 2080/5410, l_total: 0.0485, l_in: 0.0173, l_grad: 0.0312, msssim_ir: 0.3877, msssim_vis: 0.0448, mx_loss: 0.0116, eta: 0:28:53, time: 4.7799
INFO train.py(169): step: 2090/5410, l_total: 0.0317, l_in: 0.0101, l_grad: 0.0216, msssim_ir: 0.2624, msssim_vis: 0.0682, mx_loss: 0.0080, eta: 0:28:47, time: 4.7948
INFO train.py(169): step: 2100/5410, l_total: 0.0408, l_in: 0.0098, l_grad: 0.0310, msssim_ir: 0.3529, msssim_vis: 0.0376, mx_loss: 0.0067, eta: 0:28:41, time: 4.7729
INFO train.py(169): step: 2110/5410, l_total: 0.0487, l_in: 0.0145, l_grad: 0.0342, msssim_ir: 0.3908, msssim_vis: 0.0349, mx_loss: 0.0081, eta: 0:28:36, time: 4.7829
INFO train.py(169): step: 2120/5410, l_total: 0.0605, l_in: 0.0222, l_grad: 0.0383, msssim_ir: 0.4375, msssim_vis: 0.0583, mx_loss: 0.0089, eta: 0:28:30, time: 4.7629
INFO train.py(169): step: 2130/5410, l_total: 0.0457, l_in: 0.0116, l_grad: 0.0341, msssim_ir: 0.3263, msssim_vis: 0.0653, mx_loss: 0.0042, eta: 0:28:24, time: 4.7749
INFO train.py(169): step: 2140/5410, l_total: 0.0517, l_in: 0.0134, l_grad: 0.0383, msssim_ir: 0.3427, msssim_vis: 0.0546, mx_loss: 0.0107, eta: 0:28:18, time: 4.7739
INFO train.py(169): step: 2150/5410, l_total: 0.0348, l_in: 0.0115, l_grad: 0.0233, msssim_ir: 0.2003, msssim_vis: 0.1136, mx_loss: 0.0089, eta: 0:28:12, time: 4.7590
INFO train.py(169): step: 2160/5410, l_total: 0.1345, l_in: 0.0461, l_grad: 0.0884, msssim_ir: 0.4681, msssim_vis: 0.0662, mx_loss: 0.0676, eta: 0:28:06, time: 4.7839
INFO train.py(169): step: 2170/5410, l_total: 0.0478, l_in: 0.0172, l_grad: 0.0306, msssim_ir: 0.4097, msssim_vis: 0.0556, mx_loss: 0.0058, eta: 0:28:35, time: 27.8071
INFO train.py(169): step: 2180/5410, l_total: 0.0299, l_in: 0.0063, l_grad: 0.0236, msssim_ir: 0.3934, msssim_vis: 0.0229, mx_loss: 0.0050, eta: 0:28:29, time: 4.7410
INFO train.py(169): step: 2190/5410, l_total: 0.0345, l_in: 0.0134, l_grad: 0.0211, msssim_ir: 0.2184, msssim_vis: 0.0809, mx_loss: 0.0057, eta: 0:28:23, time: 4.7520
INFO train.py(169): step: 2200/5410, l_total: 0.0672, l_in: 0.0227, l_grad: 0.0445, msssim_ir: 0.3818, msssim_vis: 0.0982, mx_loss: 0.0174, eta: 0:28:17, time: 4.7679
INFO train.py(169): step: 2210/5410, l_total: 0.0601, l_in: 0.0181, l_grad: 0.0419, msssim_ir: 0.3461, msssim_vis: 0.0878, mx_loss: 0.0092, eta: 0:28:11, time: 4.7749
INFO train.py(169): step: 2220/5410, l_total: 0.0387, l_in: 0.0082, l_grad: 0.0305, msssim_ir: 0.3732, msssim_vis: 0.0718, mx_loss: 0.0035, eta: 0:28:05, time: 4.7430
INFO train.py(169): step: 2230/5410, l_total: 0.0334, l_in: 0.0114, l_grad: 0.0219, msssim_ir: 0.2955, msssim_vis: 0.0480, mx_loss: 0.0054, eta: 0:27:59, time: 4.7769
INFO train.py(169): step: 2240/5410, l_total: 0.0503, l_in: 0.0159, l_grad: 0.0344, msssim_ir: 0.4580, msssim_vis: 0.0223, mx_loss: 0.0135, eta: 0:27:53, time: 4.7689
INFO train.py(169): step: 2250/5410, l_total: 0.0444, l_in: 0.0084, l_grad: 0.0360, msssim_ir: 0.2897, msssim_vis: 0.0749, mx_loss: 0.0058, eta: 0:27:47, time: 4.7878
INFO train.py(169): step: 2260/5410, l_total: 0.0545, l_in: 0.0103, l_grad: 0.0442, msssim_ir: 0.3640, msssim_vis: 0.0634, mx_loss: 0.0078, eta: 0:27:41, time: 4.7620
INFO train.py(169): step: 2270/5410, l_total: 0.0351, l_in: 0.0071, l_grad: 0.0280, msssim_ir: 0.3384, msssim_vis: 0.0775, mx_loss: 0.0031, eta: 0:27:35, time: 4.7809
INFO train.py(169): step: 2280/5410, l_total: 0.0323, l_in: 0.0085, l_grad: 0.0238, msssim_ir: 0.3035, msssim_vis: 0.0630, mx_loss: 0.0057, eta: 0:27:29, time: 4.7620
INFO train.py(169): step: 2290/5410, l_total: 0.0606, l_in: 0.0190, l_grad: 0.0416, msssim_ir: 0.2924, msssim_vis: 0.1307, mx_loss: 0.0206, eta: 0:27:23, time: 4.7769
INFO train.py(169): step: 2300/5410, l_total: 0.0480, l_in: 0.0137, l_grad: 0.0342, msssim_ir: 0.4662, msssim_vis: 0.0141, mx_loss: 0.0133, eta: 0:27:17, time: 4.7689
INFO train.py(169): step: 2310/5410, l_total: 0.0485, l_in: 0.0171, l_grad: 0.0313, msssim_ir: 0.5040, msssim_vis: 0.0100, mx_loss: 0.0051, eta: 0:27:11, time: 4.7659
INFO train.py(169): step: 2320/5410, l_total: 0.0583, l_in: 0.0216, l_grad: 0.0367, msssim_ir: 0.2111, msssim_vis: 0.1149, mx_loss: 0.0179, eta: 0:27:05, time: 4.7610
INFO train.py(169): step: 2330/5410, l_total: 0.0584, l_in: 0.0180, l_grad: 0.0404, msssim_ir: 0.1784, msssim_vis: 0.1941, mx_loss: 0.0152, eta: 0:26:59, time: 4.7699
INFO train.py(169): step: 2340/5410, l_total: 0.0480, l_in: 0.0139, l_grad: 0.0341, msssim_ir: 0.3020, msssim_vis: 0.1012, mx_loss: 0.0164, eta: 0:26:53, time: 4.7669
INFO train.py(169): step: 2350/5410, l_total: 0.0515, l_in: 0.0142, l_grad: 0.0373, msssim_ir: 0.4484, msssim_vis: 0.0591, mx_loss: 0.0115, eta: 0:26:47, time: 4.7729
INFO train.py(169): step: 2360/5410, l_total: 0.0435, l_in: 0.0112, l_grad: 0.0323, msssim_ir: 0.3457, msssim_vis: 0.0647, mx_loss: 0.0062, eta: 0:26:41, time: 4.7620
INFO train.py(169): step: 2370/5410, l_total: 0.0477, l_in: 0.0188, l_grad: 0.0288, msssim_ir: 0.3278, msssim_vis: 0.0757, mx_loss: 0.0053, eta: 0:26:35, time: 4.7550
INFO train.py(169): step: 2380/5410, l_total: 0.0411, l_in: 0.0123, l_grad: 0.0288, msssim_ir: 0.2750, msssim_vis: 0.1164, mx_loss: 0.0055, eta: 0:26:30, time: 4.8008
INFO train.py(169): step: 2390/5410, l_total: 0.0363, l_in: 0.0104, l_grad: 0.0259, msssim_ir: 0.3393, msssim_vis: 0.0892, mx_loss: 0.0045, eta: 0:26:24, time: 4.7809
INFO train.py(169): step: 2400/5410, l_total: 0.0312, l_in: 0.0081, l_grad: 0.0231, msssim_ir: 0.3473, msssim_vis: 0.0503, mx_loss: 0.0035, eta: 0:26:18, time: 4.7819
INFO train.py(169): step: 2410/5410, l_total: 0.0404, l_in: 0.0106, l_grad: 0.0299, msssim_ir: 0.3705, msssim_vis: 0.0381, mx_loss: 0.0065, eta: 0:26:12, time: 4.7629
INFO train.py(169): step: 2420/5410, l_total: 0.0548, l_in: 0.0136, l_grad: 0.0412, msssim_ir: 0.3491, msssim_vis: 0.0697, mx_loss: 0.0089, eta: 0:26:06, time: 4.7689
INFO train.py(169): step: 2430/5410, l_total: 0.0573, l_in: 0.0177, l_grad: 0.0396, msssim_ir: 0.4649, msssim_vis: 0.0222, mx_loss: 0.0084, eta: 0:26:00, time: 4.7709
INFO train.py(169): step: 2440/5410, l_total: 0.0392, l_in: 0.0114, l_grad: 0.0278, msssim_ir: 0.2496, msssim_vis: 0.1142, mx_loss: 0.0059, eta: 0:25:55, time: 4.7669
INFO train.py(169): step: 2450/5410, l_total: 0.0452, l_in: 0.0107, l_grad: 0.0345, msssim_ir: 0.3868, msssim_vis: 0.0508, mx_loss: 0.0049, eta: 0:25:49, time: 4.7819
INFO train.py(169): step: 2460/5410, l_total: 0.0453, l_in: 0.0233, l_grad: 0.0221, msssim_ir: 0.2017, msssim_vis: 0.0806, mx_loss: 0.0166, eta: 0:25:43, time: 4.7550
INFO train.py(169): step: 2470/5410, l_total: 0.0582, l_in: 0.0140, l_grad: 0.0441, msssim_ir: 0.3615, msssim_vis: 0.0761, mx_loss: 0.0084, eta: 0:25:37, time: 4.7829
INFO train.py(169): step: 2480/5410, l_total: 0.0524, l_in: 0.0202, l_grad: 0.0322, msssim_ir: 0.2904, msssim_vis: 0.1201, mx_loss: 0.0135, eta: 0:25:32, time: 4.7749
INFO train.py(169): step: 2490/5410, l_total: 0.0431, l_in: 0.0085, l_grad: 0.0346, msssim_ir: 0.2636, msssim_vis: 0.0917, mx_loss: 0.0064, eta: 0:25:26, time: 4.7669
INFO train.py(169): step: 2500/5410, l_total: 0.0802, l_in: 0.0282, l_grad: 0.0519, msssim_ir: 0.3648, msssim_vis: 0.0973, mx_loss: 0.0169, eta: 0:25:20, time: 4.7590
INFO train.py(169): step: 2510/5410, l_total: 0.0400, l_in: 0.0126, l_grad: 0.0274, msssim_ir: 0.3293, msssim_vis: 0.0417, mx_loss: 0.0059, eta: 0:25:14, time: 4.7908
INFO train.py(169): step: 2520/5410, l_total: 0.0522, l_in: 0.0204, l_grad: 0.0318, msssim_ir: 0.3014, msssim_vis: 0.0784, mx_loss: 0.0177, eta: 0:25:09, time: 4.7719
INFO train.py(169): step: 2530/5410, l_total: 0.0491, l_in: 0.0107, l_grad: 0.0384, msssim_ir: 0.4229, msssim_vis: 0.0314, mx_loss: 0.0111, eta: 0:25:03, time: 4.7749
INFO train.py(169): step: 2540/5410, l_total: 0.0493, l_in: 0.0148, l_grad: 0.0345, msssim_ir: 0.4867, msssim_vis: 0.0107, mx_loss: 0.0080, eta: 0:24:57, time: 4.7669
INFO train.py(169): step: 2550/5410, l_total: 0.0599, l_in: 0.0219, l_grad: 0.0380, msssim_ir: 0.4454, msssim_vis: 0.0273, mx_loss: 0.0142, eta: 0:24:51, time: 4.7679
INFO train.py(169): step: 2560/5410, l_total: 0.0355, l_in: 0.0092, l_grad: 0.0263, msssim_ir: 0.2950, msssim_vis: 0.0868, mx_loss: 0.0048, eta: 0:24:46, time: 4.7908
INFO train.py(169): step: 2570/5410, l_total: 0.0429, l_in: 0.0106, l_grad: 0.0322, msssim_ir: 0.4793, msssim_vis: 0.0069, mx_loss: 0.0041, eta: 0:24:40, time: 4.7659
INFO train.py(169): step: 2580/5410, l_total: 0.0484, l_in: 0.0131, l_grad: 0.0353, msssim_ir: 0.2439, msssim_vis: 0.1615, mx_loss: 0.0077, eta: 0:24:34, time: 4.7729
INFO train.py(169): step: 2590/5410, l_total: 0.0376, l_in: 0.0191, l_grad: 0.0186, msssim_ir: 0.2362, msssim_vis: 0.0965, mx_loss: 0.0110, eta: 0:24:29, time: 4.7669
INFO train.py(169): step: 2600/5410, l_total: 0.0481, l_in: 0.0159, l_grad: 0.0322, msssim_ir: 0.4896, msssim_vis: 0.0230, mx_loss: 0.0124, eta: 0:24:23, time: 4.7858
INFO train.py(169): step: 2610/5410, l_total: 0.0357, l_in: 0.0122, l_grad: 0.0235, msssim_ir: 0.3691, msssim_vis: 0.0264, mx_loss: 0.0058, eta: 0:24:17, time: 4.7878
INFO train.py(169): step: 2620/5410, l_total: 0.0334, l_in: 0.0102, l_grad: 0.0232, msssim_ir: 0.3561, msssim_vis: 0.0490, mx_loss: 0.0066, eta: 0:24:12, time: 4.7858
INFO train.py(169): step: 2630/5410, l_total: 0.0532, l_in: 0.0133, l_grad: 0.0399, msssim_ir: 0.3188, msssim_vis: 0.0534, mx_loss: 0.0078, eta: 0:24:06, time: 4.7729
INFO train.py(169): step: 2640/5410, l_total: 0.0454, l_in: 0.0164, l_grad: 0.0290, msssim_ir: 0.1671, msssim_vis: 0.1256, mx_loss: 0.0178, eta: 0:24:00, time: 4.7659
INFO train.py(169): step: 2650/5410, l_total: 0.0491, l_in: 0.0127, l_grad: 0.0364, msssim_ir: 0.3445, msssim_vis: 0.0967, mx_loss: 0.0072, eta: 0:23:55, time: 4.7679
INFO train.py(169): step: 2660/5410, l_total: 0.0694, l_in: 0.0222, l_grad: 0.0472, msssim_ir: 0.3969, msssim_vis: 0.0443, mx_loss: 0.0111, eta: 0:23:49, time: 4.7570
INFO train.py(169): step: 2670/5410, l_total: 0.0523, l_in: 0.0139, l_grad: 0.0384, msssim_ir: 0.3946, msssim_vis: 0.0216, mx_loss: 0.0077, eta: 0:23:43, time: 4.7719
INFO train.py(169): step: 2680/5410, l_total: 0.0474, l_in: 0.0147, l_grad: 0.0327, msssim_ir: 0.3496, msssim_vis: 0.0796, mx_loss: 0.0047, eta: 0:23:38, time: 4.7689
INFO train.py(169): step: 2690/5410, l_total: 0.0663, l_in: 0.0176, l_grad: 0.0487, msssim_ir: 0.4668, msssim_vis: 0.0223, mx_loss: 0.0110, eta: 0:23:32, time: 4.7849
INFO train.py(169): step: 2700/5410, l_total: 0.0327, l_in: 0.0073, l_grad: 0.0254, msssim_ir: 0.3813, msssim_vis: 0.0410, mx_loss: 0.0047, eta: 0:23:26, time: 4.7629
INFO train.py(169): step: 2710/5410, l_total: 0.0638, l_in: 0.0280, l_grad: 0.0358, msssim_ir: 0.4358, msssim_vis: 0.0162, mx_loss: 0.0097, eta: 0:23:44, time: 27.7922
INFO train.py(169): step: 2720/5410, l_total: 0.0363, l_in: 0.0158, l_grad: 0.0205, msssim_ir: 0.2581, msssim_vis: 0.0904, mx_loss: 0.0089, eta: 0:23:38, time: 4.7341
INFO train.py(169): step: 2730/5410, l_total: 0.0418, l_in: 0.0125, l_grad: 0.0293, msssim_ir: 0.3110, msssim_vis: 0.0899, mx_loss: 0.0059, eta: 0:23:32, time: 4.7480
INFO train.py(169): step: 2740/5410, l_total: 0.0348, l_in: 0.0074, l_grad: 0.0274, msssim_ir: 0.3773, msssim_vis: 0.0438, mx_loss: 0.0039, eta: 0:23:26, time: 4.7659
INFO train.py(169): step: 2750/5410, l_total: 0.0415, l_in: 0.0102, l_grad: 0.0313, msssim_ir: 0.3798, msssim_vis: 0.0597, mx_loss: 0.0071, eta: 0:23:21, time: 4.7580
INFO train.py(169): step: 2760/5410, l_total: 0.0559, l_in: 0.0131, l_grad: 0.0429, msssim_ir: 0.4011, msssim_vis: 0.0749, mx_loss: 0.0101, eta: 0:23:15, time: 4.7580
INFO train.py(169): step: 2770/5410, l_total: 0.0570, l_in: 0.0193, l_grad: 0.0377, msssim_ir: 0.4582, msssim_vis: 0.0275, mx_loss: 0.0110, eta: 0:23:09, time: 4.7570
INFO train.py(169): step: 2780/5410, l_total: 0.0464, l_in: 0.0161, l_grad: 0.0303, msssim_ir: 0.1420, msssim_vis: 0.1879, mx_loss: 0.0246, eta: 0:23:03, time: 4.7540
INFO train.py(169): step: 2790/5410, l_total: 0.0288, l_in: 0.0062, l_grad: 0.0226, msssim_ir: 0.3157, msssim_vis: 0.0591, mx_loss: 0.0052, eta: 0:22:58, time: 4.7709
INFO train.py(169): step: 2800/5410, l_total: 0.0408, l_in: 0.0134, l_grad: 0.0275, msssim_ir: 0.3701, msssim_vis: 0.0478, mx_loss: 0.0071, eta: 0:22:52, time: 4.7560
INFO train.py(169): step: 2810/5410, l_total: 0.0291, l_in: 0.0096, l_grad: 0.0195, msssim_ir: 0.3426, msssim_vis: 0.0238, mx_loss: 0.0030, eta: 0:22:46, time: 4.7759
INFO train.py(169): step: 2820/5410, l_total: 0.0636, l_in: 0.0186, l_grad: 0.0450, msssim_ir: 0.4788, msssim_vis: 0.0343, mx_loss: 0.0088, eta: 0:22:41, time: 4.7649
INFO train.py(169): step: 2830/5410, l_total: 0.0613, l_in: 0.0255, l_grad: 0.0359, msssim_ir: 0.4883, msssim_vis: 0.0112, mx_loss: 0.0080, eta: 0:22:35, time: 4.7659
INFO train.py(169): step: 2840/5410, l_total: 0.0317, l_in: 0.0070, l_grad: 0.0247, msssim_ir: 0.2024, msssim_vis: 0.1315, mx_loss: 0.0056, eta: 0:22:29, time: 4.7699
INFO train.py(169): step: 2850/5410, l_total: 0.0518, l_in: 0.0117, l_grad: 0.0401, msssim_ir: 0.4864, msssim_vis: 0.0198, mx_loss: 0.0074, eta: 0:22:23, time: 4.7769
INFO train.py(169): step: 2860/5410, l_total: 0.0867, l_in: 0.0283, l_grad: 0.0585, msssim_ir: 0.4600, msssim_vis: 0.0322, mx_loss: 0.0104, eta: 0:22:18, time: 4.7500
INFO train.py(169): step: 2870/5410, l_total: 0.0761, l_in: 0.0252, l_grad: 0.0510, msssim_ir: 0.4907, msssim_vis: 0.0327, mx_loss: 0.0177, eta: 0:22:12, time: 4.7669
INFO train.py(169): step: 2880/5410, l_total: 0.0274, l_in: 0.0058, l_grad: 0.0216, msssim_ir: 0.3143, msssim_vis: 0.0504, mx_loss: 0.0039, eta: 0:22:06, time: 4.7739
INFO train.py(169): step: 2890/5410, l_total: 0.0393, l_in: 0.0115, l_grad: 0.0277, msssim_ir: 0.2900, msssim_vis: 0.1160, mx_loss: 0.0064, eta: 0:22:01, time: 4.7779
INFO train.py(169): step: 2900/5410, l_total: 0.0657, l_in: 0.0262, l_grad: 0.0395, msssim_ir: 0.4533, msssim_vis: 0.0082, mx_loss: 0.0049, eta: 0:21:55, time: 4.7789
INFO train.py(169): step: 2910/5410, l_total: 0.0480, l_in: 0.0105, l_grad: 0.0374, msssim_ir: 0.4469, msssim_vis: 0.0177, mx_loss: 0.0088, eta: 0:21:49, time: 4.7719
INFO train.py(169): step: 2920/5410, l_total: 0.0407, l_in: 0.0141, l_grad: 0.0266, msssim_ir: 0.3480, msssim_vis: 0.0896, mx_loss: 0.0093, eta: 0:21:44, time: 4.7789
INFO train.py(169): step: 2930/5410, l_total: 0.0533, l_in: 0.0207, l_grad: 0.0326, msssim_ir: 0.4953, msssim_vis: 0.0082, mx_loss: 0.0050, eta: 0:21:38, time: 4.7580
INFO train.py(169): step: 2940/5410, l_total: 0.0449, l_in: 0.0161, l_grad: 0.0289, msssim_ir: 0.3698, msssim_vis: 0.0369, mx_loss: 0.0061, eta: 0:21:33, time: 4.7759
INFO train.py(169): step: 2950/5410, l_total: 0.0520, l_in: 0.0230, l_grad: 0.0290, msssim_ir: 0.3004, msssim_vis: 0.0641, mx_loss: 0.0143, eta: 0:21:27, time: 4.7769
INFO train.py(169): step: 2960/5410, l_total: 0.0420, l_in: 0.0113, l_grad: 0.0307, msssim_ir: 0.4200, msssim_vis: 0.0508, mx_loss: 0.0054, eta: 0:21:21, time: 4.7799
INFO train.py(169): step: 2970/5410, l_total: 0.0386, l_in: 0.0088, l_grad: 0.0298, msssim_ir: 0.3164, msssim_vis: 0.0873, mx_loss: 0.0062, eta: 0:21:16, time: 4.7779
INFO train.py(169): step: 2980/5410, l_total: 0.0358, l_in: 0.0105, l_grad: 0.0253, msssim_ir: 0.3432, msssim_vis: 0.0516, mx_loss: 0.0053, eta: 0:21:10, time: 4.7789
INFO train.py(169): step: 2990/5410, l_total: 0.0511, l_in: 0.0183, l_grad: 0.0328, msssim_ir: 0.4474, msssim_vis: 0.0309, mx_loss: 0.0074, eta: 0:21:05, time: 4.7629
INFO train.py(169): step: 3000/5410, l_total: 0.1006, l_in: 0.0451, l_grad: 0.0554, msssim_ir: 0.4333, msssim_vis: 0.0962, mx_loss: 0.0305, eta: 0:20:59, time: 4.7679
INFO train.py(169): step: 3010/5410, l_total: 0.0566, l_in: 0.0214, l_grad: 0.0351, msssim_ir: 0.4376, msssim_vis: 0.0378, mx_loss: 0.0062, eta: 0:20:53, time: 4.7649
INFO train.py(169): step: 3020/5410, l_total: 0.0483, l_in: 0.0186, l_grad: 0.0298, msssim_ir: 0.1634, msssim_vis: 0.1617, mx_loss: 0.0225, eta: 0:20:48, time: 4.7749
INFO train.py(169): step: 3030/5410, l_total: 0.0697, l_in: 0.0226, l_grad: 0.0471, msssim_ir: 0.3888, msssim_vis: 0.0449, mx_loss: 0.0088, eta: 0:20:42, time: 4.7669
INFO train.py(169): step: 3040/5410, l_total: 0.0626, l_in: 0.0244, l_grad: 0.0381, msssim_ir: 0.3301, msssim_vis: 0.0939, mx_loss: 0.0106, eta: 0:20:37, time: 4.7759
INFO train.py(169): step: 3050/5410, l_total: 0.0466, l_in: 0.0115, l_grad: 0.0351, msssim_ir: 0.3085, msssim_vis: 0.0987, mx_loss: 0.0079, eta: 0:20:31, time: 4.7849
INFO train.py(169): step: 3060/5410, l_total: 0.0596, l_in: 0.0179, l_grad: 0.0418, msssim_ir: 0.5014, msssim_vis: 0.0088, mx_loss: 0.0139, eta: 0:20:26, time: 4.7759
INFO train.py(169): step: 3070/5410, l_total: 0.0395, l_in: 0.0078, l_grad: 0.0316, msssim_ir: 0.4462, msssim_vis: 0.0075, mx_loss: 0.0027, eta: 0:20:20, time: 4.7669
INFO train.py(169): step: 3080/5410, l_total: 0.0326, l_in: 0.0106, l_grad: 0.0219, msssim_ir: 0.2695, msssim_vis: 0.0597, mx_loss: 0.0069, eta: 0:20:14, time: 4.7769
INFO train.py(169): step: 3090/5410, l_total: 0.0689, l_in: 0.0267, l_grad: 0.0422, msssim_ir: 0.4362, msssim_vis: 0.0608, mx_loss: 0.0229, eta: 0:20:09, time: 4.7739
INFO train.py(169): step: 3100/5410, l_total: 0.0328, l_in: 0.0071, l_grad: 0.0257, msssim_ir: 0.4023, msssim_vis: 0.0352, mx_loss: 0.0038, eta: 0:20:03, time: 4.7570
INFO train.py(169): step: 3110/5410, l_total: 0.0315, l_in: 0.0073, l_grad: 0.0242, msssim_ir: 0.3640, msssim_vis: 0.0404, mx_loss: 0.0029, eta: 0:19:58, time: 4.7868
INFO train.py(169): step: 3120/5410, l_total: 0.0348, l_in: 0.0094, l_grad: 0.0254, msssim_ir: 0.2888, msssim_vis: 0.0725, mx_loss: 0.0065, eta: 0:19:52, time: 4.7739
INFO train.py(169): step: 3130/5410, l_total: 0.0898, l_in: 0.0451, l_grad: 0.0446, msssim_ir: 0.4400, msssim_vis: 0.0468, mx_loss: 0.0076, eta: 0:19:47, time: 4.7610
INFO train.py(169): step: 3140/5410, l_total: 0.0553, l_in: 0.0193, l_grad: 0.0361, msssim_ir: 0.2974, msssim_vis: 0.0931, mx_loss: 0.0079, eta: 0:19:41, time: 4.7809
INFO train.py(169): step: 3150/5410, l_total: 0.0298, l_in: 0.0086, l_grad: 0.0212, msssim_ir: 0.3509, msssim_vis: 0.0492, mx_loss: 0.0045, eta: 0:19:36, time: 4.7799
INFO train.py(169): step: 3160/5410, l_total: 0.0401, l_in: 0.0099, l_grad: 0.0302, msssim_ir: 0.2694, msssim_vis: 0.0836, mx_loss: 0.0053, eta: 0:19:30, time: 4.7849
INFO train.py(169): step: 3170/5410, l_total: 0.0442, l_in: 0.0108, l_grad: 0.0334, msssim_ir: 0.3946, msssim_vis: 0.0357, mx_loss: 0.0036, eta: 0:19:25, time: 4.7649
INFO train.py(169): step: 3180/5410, l_total: 0.0579, l_in: 0.0173, l_grad: 0.0406, msssim_ir: 0.3602, msssim_vis: 0.0718, mx_loss: 0.0096, eta: 0:19:19, time: 4.7799
INFO train.py(169): step: 3190/5410, l_total: 0.0608, l_in: 0.0166, l_grad: 0.0442, msssim_ir: 0.4513, msssim_vis: 0.0245, mx_loss: 0.0129, eta: 0:19:14, time: 4.7779
INFO train.py(169): step: 3200/5410, l_total: 0.0581, l_in: 0.0166, l_grad: 0.0415, msssim_ir: 0.4948, msssim_vis: 0.0129, mx_loss: 0.0079, eta: 0:19:08, time: 4.7689
INFO train.py(169): step: 3210/5410, l_total: 0.0273, l_in: 0.0051, l_grad: 0.0222, msssim_ir: 0.3400, msssim_vis: 0.0374, mx_loss: 0.0027, eta: 0:19:03, time: 4.7739
INFO train.py(169): step: 3220/5410, l_total: 0.0466, l_in: 0.0127, l_grad: 0.0339, msssim_ir: 0.3220, msssim_vis: 0.0616, mx_loss: 0.0088, eta: 0:18:57, time: 4.7580
INFO train.py(169): step: 3230/5410, l_total: 0.0401, l_in: 0.0180, l_grad: 0.0221, msssim_ir: 0.3568, msssim_vis: 0.0606, mx_loss: 0.0041, eta: 0:18:52, time: 4.7779
INFO train.py(169): step: 3240/5410, l_total: 0.0426, l_in: 0.0090, l_grad: 0.0336, msssim_ir: 0.2876, msssim_vis: 0.0709, mx_loss: 0.0038, eta: 0:18:46, time: 4.7769
INFO train.py(169): step: 3250/5410, l_total: 0.0454, l_in: 0.0100, l_grad: 0.0354, msssim_ir: 0.4289, msssim_vis: 0.0515, mx_loss: 0.0052, eta: 0:18:56, time: 27.5044
INFO train.py(169): step: 3260/5410, l_total: 0.0337, l_in: 0.0100, l_grad: 0.0237, msssim_ir: 0.3677, msssim_vis: 0.0635, mx_loss: 0.0053, eta: 0:18:50, time: 4.7450
INFO train.py(169): step: 3270/5410, l_total: 0.0357, l_in: 0.0075, l_grad: 0.0282, msssim_ir: 0.3326, msssim_vis: 0.0578, mx_loss: 0.0036, eta: 0:18:45, time: 4.7669
INFO train.py(169): step: 3280/5410, l_total: 0.0458, l_in: 0.0143, l_grad: 0.0315, msssim_ir: 0.2981, msssim_vis: 0.0894, mx_loss: 0.0048, eta: 0:18:39, time: 4.7629
INFO train.py(169): step: 3290/5410, l_total: 0.0344, l_in: 0.0082, l_grad: 0.0262, msssim_ir: 0.4148, msssim_vis: 0.0410, mx_loss: 0.0041, eta: 0:18:34, time: 4.7530
INFO train.py(169): step: 3300/5410, l_total: 0.0484, l_in: 0.0188, l_grad: 0.0296, msssim_ir: 0.3258, msssim_vis: 0.0378, mx_loss: 0.0062, eta: 0:18:28, time: 4.7629
INFO train.py(169): step: 3310/5410, l_total: 0.0546, l_in: 0.0177, l_grad: 0.0369, msssim_ir: 0.1567, msssim_vis: 0.1650, mx_loss: 0.0166, eta: 0:18:22, time: 4.7460
INFO train.py(169): step: 3320/5410, l_total: 0.0320, l_in: 0.0094, l_grad: 0.0227, msssim_ir: 0.3806, msssim_vis: 0.0211, mx_loss: 0.0036, eta: 0:18:17, time: 4.7799
INFO train.py(169): step: 3330/5410, l_total: 0.0275, l_in: 0.0084, l_grad: 0.0192, msssim_ir: 0.3034, msssim_vis: 0.0490, mx_loss: 0.0054, eta: 0:18:11, time: 4.7460
INFO train.py(169): step: 3340/5410, l_total: 0.0312, l_in: 0.0059, l_grad: 0.0253, msssim_ir: 0.2814, msssim_vis: 0.0669, mx_loss: 0.0032, eta: 0:18:06, time: 4.7699
INFO train.py(169): step: 3350/5410, l_total: 0.0536, l_in: 0.0152, l_grad: 0.0384, msssim_ir: 0.4624, msssim_vis: 0.0114, mx_loss: 0.0103, eta: 0:18:00, time: 4.7659
INFO train.py(169): step: 3360/5410, l_total: 0.0384, l_in: 0.0102, l_grad: 0.0282, msssim_ir: 0.2340, msssim_vis: 0.0953, mx_loss: 0.0045, eta: 0:17:55, time: 4.7530
INFO train.py(169): step: 3370/5410, l_total: 0.0495, l_in: 0.0105, l_grad: 0.0390, msssim_ir: 0.3672, msssim_vis: 0.0378, mx_loss: 0.0079, eta: 0:17:49, time: 4.7729
INFO train.py(169): step: 3380/5410, l_total: 0.0341, l_in: 0.0098, l_grad: 0.0243, msssim_ir: 0.3135, msssim_vis: 0.0533, mx_loss: 0.0078, eta: 0:17:44, time: 4.7709
INFO train.py(169): step: 3390/5410, l_total: 0.0400, l_in: 0.0181, l_grad: 0.0219, msssim_ir: 0.2470, msssim_vis: 0.1027, mx_loss: 0.0113, eta: 0:17:38, time: 4.7819
INFO train.py(169): step: 3400/5410, l_total: 0.0763, l_in: 0.0240, l_grad: 0.0523, msssim_ir: 0.3445, msssim_vis: 0.0532, mx_loss: 0.0121, eta: 0:17:33, time: 4.7898
INFO train.py(169): step: 3410/5410, l_total: 0.0570, l_in: 0.0201, l_grad: 0.0368, msssim_ir: 0.2526, msssim_vis: 0.1056, mx_loss: 0.0132, eta: 0:17:27, time: 4.7739
INFO train.py(169): step: 3420/5410, l_total: 0.0509, l_in: 0.0154, l_grad: 0.0355, msssim_ir: 0.4008, msssim_vis: 0.0156, mx_loss: 0.0041, eta: 0:17:22, time: 4.7819
INFO train.py(169): step: 3430/5410, l_total: 0.0330, l_in: 0.0092, l_grad: 0.0238, msssim_ir: 0.3614, msssim_vis: 0.0707, mx_loss: 0.0052, eta: 0:17:16, time: 4.7649
INFO train.py(169): step: 3440/5410, l_total: 0.0589, l_in: 0.0193, l_grad: 0.0396, msssim_ir: 0.4388, msssim_vis: 0.0284, mx_loss: 0.0153, eta: 0:17:11, time: 4.7679
INFO train.py(169): step: 3450/5410, l_total: 0.0353, l_in: 0.0088, l_grad: 0.0265, msssim_ir: 0.3541, msssim_vis: 0.0384, mx_loss: 0.0042, eta: 0:17:05, time: 4.7749
INFO train.py(169): step: 3460/5410, l_total: 0.0750, l_in: 0.0321, l_grad: 0.0429, msssim_ir: 0.4746, msssim_vis: 0.0156, mx_loss: 0.0103, eta: 0:17:00, time: 4.7679
INFO train.py(169): step: 3470/5410, l_total: 0.0392, l_in: 0.0088, l_grad: 0.0303, msssim_ir: 0.3594, msssim_vis: 0.0653, mx_loss: 0.0043, eta: 0:16:54, time: 4.7769
INFO train.py(169): step: 3480/5410, l_total: 0.0381, l_in: 0.0105, l_grad: 0.0276, msssim_ir: 0.3890, msssim_vis: 0.0203, mx_loss: 0.0038, eta: 0:16:49, time: 4.7779
INFO train.py(169): step: 3490/5410, l_total: 0.0559, l_in: 0.0158, l_grad: 0.0401, msssim_ir: 0.4759, msssim_vis: 0.0105, mx_loss: 0.0095, eta: 0:16:43, time: 4.7639
INFO train.py(169): step: 3500/5410, l_total: 0.0334, l_in: 0.0088, l_grad: 0.0247, msssim_ir: 0.3954, msssim_vis: 0.0433, mx_loss: 0.0054, eta: 0:16:38, time: 4.7610
INFO train.py(169): step: 3510/5410, l_total: 0.0419, l_in: 0.0140, l_grad: 0.0279, msssim_ir: 0.3574, msssim_vis: 0.0897, mx_loss: 0.0091, eta: 0:16:32, time: 4.7868
INFO train.py(169): step: 3520/5410, l_total: 0.0524, l_in: 0.0132, l_grad: 0.0392, msssim_ir: 0.5027, msssim_vis: 0.0172, mx_loss: 0.0076, eta: 0:16:27, time: 4.7649
INFO train.py(169): step: 3530/5410, l_total: 0.0386, l_in: 0.0108, l_grad: 0.0278, msssim_ir: 0.4968, msssim_vis: 0.0071, mx_loss: 0.0084, eta: 0:16:21, time: 4.7729
INFO train.py(169): step: 3540/5410, l_total: 0.0455, l_in: 0.0190, l_grad: 0.0266, msssim_ir: 0.1996, msssim_vis: 0.1083, mx_loss: 0.0137, eta: 0:16:16, time: 4.7649
INFO train.py(169): step: 3550/5410, l_total: 0.0512, l_in: 0.0182, l_grad: 0.0331, msssim_ir: 0.4938, msssim_vis: 0.0104, mx_loss: 0.0071, eta: 0:16:10, time: 4.7789
INFO train.py(169): step: 3560/5410, l_total: 0.0424, l_in: 0.0116, l_grad: 0.0308, msssim_ir: 0.3324, msssim_vis: 0.0729, mx_loss: 0.0062, eta: 0:16:05, time: 4.7659
INFO train.py(169): step: 3570/5410, l_total: 0.0401, l_in: 0.0125, l_grad: 0.0276, msssim_ir: 0.1341, msssim_vis: 0.1626, mx_loss: 0.0099, eta: 0:15:59, time: 4.7709
INFO train.py(169): step: 3580/5410, l_total: 0.0495, l_in: 0.0180, l_grad: 0.0315, msssim_ir: 0.3718, msssim_vis: 0.0436, mx_loss: 0.0092, eta: 0:15:54, time: 4.7719
INFO train.py(169): step: 3590/5410, l_total: 0.0956, l_in: 0.0415, l_grad: 0.0541, msssim_ir: 0.4524, msssim_vis: 0.0971, mx_loss: 0.0168, eta: 0:15:49, time: 4.7689
INFO train.py(169): step: 3600/5410, l_total: 0.0367, l_in: 0.0130, l_grad: 0.0237, msssim_ir: 0.2435, msssim_vis: 0.0972, mx_loss: 0.0096, eta: 0:15:43, time: 4.7629
INFO train.py(169): step: 3610/5410, l_total: 0.0399, l_in: 0.0093, l_grad: 0.0306, msssim_ir: 0.2885, msssim_vis: 0.0920, mx_loss: 0.0042, eta: 0:15:38, time: 4.7829
INFO train.py(169): step: 3620/5410, l_total: 0.0371, l_in: 0.0099, l_grad: 0.0273, msssim_ir: 0.3201, msssim_vis: 0.0824, mx_loss: 0.0048, eta: 0:15:32, time: 4.7689
INFO train.py(169): step: 3630/5410, l_total: 0.0473, l_in: 0.0177, l_grad: 0.0296, msssim_ir: 0.4809, msssim_vis: 0.0120, mx_loss: 0.0127, eta: 0:15:27, time: 4.7789
INFO train.py(169): step: 3640/5410, l_total: 0.0591, l_in: 0.0144, l_grad: 0.0447, msssim_ir: 0.2392, msssim_vis: 0.0911, mx_loss: 0.0077, eta: 0:15:21, time: 4.7868
INFO train.py(169): step: 3650/5410, l_total: 0.0341, l_in: 0.0087, l_grad: 0.0254, msssim_ir: 0.2215, msssim_vis: 0.1298, mx_loss: 0.0063, eta: 0:15:16, time: 4.7739
INFO train.py(169): step: 3660/5410, l_total: 0.0377, l_in: 0.0105, l_grad: 0.0272, msssim_ir: 0.3972, msssim_vis: 0.0307, mx_loss: 0.0127, eta: 0:15:11, time: 4.7689
INFO train.py(169): step: 3670/5410, l_total: 0.0345, l_in: 0.0068, l_grad: 0.0278, msssim_ir: 0.4108, msssim_vis: 0.0358, mx_loss: 0.0034, eta: 0:15:05, time: 4.7749
INFO train.py(169): step: 3680/5410, l_total: 0.0470, l_in: 0.0113, l_grad: 0.0357, msssim_ir: 0.3072, msssim_vis: 0.1066, mx_loss: 0.0091, eta: 0:15:00, time: 4.7679
INFO train.py(169): step: 3690/5410, l_total: 0.0576, l_in: 0.0149, l_grad: 0.0427, msssim_ir: 0.5057, msssim_vis: 0.0141, mx_loss: 0.0084, eta: 0:14:54, time: 4.7819
INFO train.py(169): step: 3700/5410, l_total: 0.0405, l_in: 0.0087, l_grad: 0.0318, msssim_ir: 0.4076, msssim_vis: 0.0403, mx_loss: 0.0083, eta: 0:14:49, time: 4.7729
INFO train.py(169): step: 3710/5410, l_total: 0.0522, l_in: 0.0267, l_grad: 0.0256, msssim_ir: 0.2398, msssim_vis: 0.0969, mx_loss: 0.0194, eta: 0:14:44, time: 4.7779
INFO train.py(169): step: 3720/5410, l_total: 0.0286, l_in: 0.0072, l_grad: 0.0214, msssim_ir: 0.2576, msssim_vis: 0.1067, mx_loss: 0.0044, eta: 0:14:38, time: 4.7888
INFO train.py(169): step: 3730/5410, l_total: 0.0372, l_in: 0.0101, l_grad: 0.0271, msssim_ir: 0.2421, msssim_vis: 0.1424, mx_loss: 0.0070, eta: 0:14:33, time: 4.7679
INFO train.py(169): step: 3740/5410, l_total: 0.0339, l_in: 0.0116, l_grad: 0.0223, msssim_ir: 0.2705, msssim_vis: 0.0809, mx_loss: 0.0064, eta: 0:14:27, time: 4.7749
INFO train.py(169): step: 3750/5410, l_total: 0.0263, l_in: 0.0057, l_grad: 0.0207, msssim_ir: 0.3937, msssim_vis: 0.0351, mx_loss: 0.0022, eta: 0:14:22, time: 4.7639
INFO train.py(169): step: 3760/5410, l_total: 0.0658, l_in: 0.0207, l_grad: 0.0451, msssim_ir: 0.4296, msssim_vis: 0.0346, mx_loss: 0.0205, eta: 0:14:17, time: 4.7739
INFO train.py(169): step: 3770/5410, l_total: 0.0365, l_in: 0.0081, l_grad: 0.0284, msssim_ir: 0.3780, msssim_vis: 0.0608, mx_loss: 0.0049, eta: 0:14:11, time: 4.7649
INFO train.py(169): step: 3780/5410, l_total: 0.0545, l_in: 0.0160, l_grad: 0.0384, msssim_ir: 0.4963, msssim_vis: 0.0163, mx_loss: 0.0136, eta: 0:14:06, time: 4.7749
INFO train.py(169): step: 3790/5410, l_total: 0.0592, l_in: 0.0173, l_grad: 0.0419, msssim_ir: 0.3069, msssim_vis: 0.0760, mx_loss: 0.0132, eta: 0:14:10, time: 27.7553
INFO train.py(169): step: 3800/5410, l_total: 0.0506, l_in: 0.0184, l_grad: 0.0322, msssim_ir: 0.3255, msssim_vis: 0.0916, mx_loss: 0.0079, eta: 0:14:05, time: 4.7470
INFO train.py(169): step: 3810/5410, l_total: 0.0382, l_in: 0.0120, l_grad: 0.0263, msssim_ir: 0.3887, msssim_vis: 0.0567, mx_loss: 0.0050, eta: 0:13:59, time: 4.7620
INFO train.py(169): step: 3820/5410, l_total: 0.0382, l_in: 0.0096, l_grad: 0.0286, msssim_ir: 0.3752, msssim_vis: 0.0361, mx_loss: 0.0059, eta: 0:13:54, time: 4.7470
INFO train.py(169): step: 3830/5410, l_total: 0.0417, l_in: 0.0153, l_grad: 0.0263, msssim_ir: 0.3755, msssim_vis: 0.0647, mx_loss: 0.0052, eta: 0:13:48, time: 4.7520
INFO train.py(169): step: 3840/5410, l_total: 0.0416, l_in: 0.0196, l_grad: 0.0220, msssim_ir: 0.2125, msssim_vis: 0.1043, mx_loss: 0.0168, eta: 0:13:43, time: 4.7391
INFO train.py(169): step: 3850/5410, l_total: 0.0354, l_in: 0.0124, l_grad: 0.0230, msssim_ir: 0.1979, msssim_vis: 0.1383, mx_loss: 0.0062, eta: 0:13:38, time: 4.7709
INFO train.py(169): step: 3860/5410, l_total: 0.0383, l_in: 0.0097, l_grad: 0.0287, msssim_ir: 0.3422, msssim_vis: 0.0555, mx_loss: 0.0036, eta: 0:13:32, time: 4.7490
INFO train.py(169): step: 3870/5410, l_total: 0.0432, l_in: 0.0104, l_grad: 0.0329, msssim_ir: 0.4092, msssim_vis: 0.0677, mx_loss: 0.0047, eta: 0:13:27, time: 4.7719
INFO train.py(169): step: 3880/5410, l_total: 0.0392, l_in: 0.0135, l_grad: 0.0257, msssim_ir: 0.2568, msssim_vis: 0.0697, mx_loss: 0.0067, eta: 0:13:21, time: 4.7649
INFO train.py(169): step: 3890/5410, l_total: 0.0362, l_in: 0.0110, l_grad: 0.0252, msssim_ir: 0.1867, msssim_vis: 0.1236, mx_loss: 0.0072, eta: 0:13:16, time: 4.7620
INFO train.py(169): step: 3900/5410, l_total: 0.0568, l_in: 0.0266, l_grad: 0.0301, msssim_ir: 0.2622, msssim_vis: 0.0959, mx_loss: 0.0157, eta: 0:13:10, time: 4.7679
INFO train.py(169): step: 3910/5410, l_total: 0.0359, l_in: 0.0079, l_grad: 0.0280, msssim_ir: 0.1747, msssim_vis: 0.1591, mx_loss: 0.0054, eta: 0:13:05, time: 4.7868
INFO train.py(169): step: 3920/5410, l_total: 0.0418, l_in: 0.0171, l_grad: 0.0247, msssim_ir: 0.2489, msssim_vis: 0.0573, mx_loss: 0.0069, eta: 0:13:00, time: 4.7620
INFO train.py(169): step: 3930/5410, l_total: 0.0479, l_in: 0.0109, l_grad: 0.0370, msssim_ir: 0.3572, msssim_vis: 0.0555, mx_loss: 0.0089, eta: 0:12:54, time: 4.7629
INFO train.py(169): step: 3940/5410, l_total: 0.0607, l_in: 0.0095, l_grad: 0.0512, msssim_ir: 0.3985, msssim_vis: 0.0539, mx_loss: 0.0056, eta: 0:12:49, time: 4.7699
INFO train.py(169): step: 3950/5410, l_total: 0.0558, l_in: 0.0176, l_grad: 0.0382, msssim_ir: 0.3721, msssim_vis: 0.0888, mx_loss: 0.0144, eta: 0:12:43, time: 4.7968
INFO train.py(169): step: 3960/5410, l_total: 0.0345, l_in: 0.0117, l_grad: 0.0229, msssim_ir: 0.2105, msssim_vis: 0.1405, mx_loss: 0.0075, eta: 0:12:38, time: 4.7689
INFO train.py(169): step: 3970/5410, l_total: 0.0754, l_in: 0.0334, l_grad: 0.0421, msssim_ir: 0.1589, msssim_vis: 0.1690, mx_loss: 0.0390, eta: 0:12:33, time: 4.7789
INFO train.py(169): step: 3980/5410, l_total: 0.0351, l_in: 0.0077, l_grad: 0.0273, msssim_ir: 0.4054, msssim_vis: 0.0315, mx_loss: 0.0044, eta: 0:12:27, time: 4.7629
INFO train.py(169): step: 3990/5410, l_total: 0.0619, l_in: 0.0209, l_grad: 0.0410, msssim_ir: 0.5008, msssim_vis: 0.0160, mx_loss: 0.0083, eta: 0:12:22, time: 4.7689
INFO train.py(169): step: 4000/5410, l_total: 0.0471, l_in: 0.0198, l_grad: 0.0273, msssim_ir: 0.3458, msssim_vis: 0.0468, mx_loss: 0.0095, eta: 0:12:16, time: 4.7779
INFO train.py(169): step: 4010/5410, l_total: 0.0602, l_in: 0.0206, l_grad: 0.0396, msssim_ir: 0.3124, msssim_vis: 0.1478, mx_loss: 0.0091, eta: 0:12:11, time: 4.7699
INFO train.py(169): step: 4020/5410, l_total: 0.0311, l_in: 0.0066, l_grad: 0.0244, msssim_ir: 0.3680, msssim_vis: 0.0425, mx_loss: 0.0030, eta: 0:12:06, time: 4.7789
INFO train.py(169): step: 4030/5410, l_total: 0.0418, l_in: 0.0163, l_grad: 0.0255, msssim_ir: 0.3481, msssim_vis: 0.0491, mx_loss: 0.0045, eta: 0:12:00, time: 4.7699
INFO train.py(169): step: 4040/5410, l_total: 0.0517, l_in: 0.0129, l_grad: 0.0388, msssim_ir: 0.5115, msssim_vis: 0.0093, mx_loss: 0.0049, eta: 0:11:55, time: 4.7839
INFO train.py(169): step: 4050/5410, l_total: 0.0422, l_in: 0.0126, l_grad: 0.0297, msssim_ir: 0.2848, msssim_vis: 0.0754, mx_loss: 0.0083, eta: 0:11:50, time: 4.7789
INFO train.py(169): step: 4060/5410, l_total: 0.0384, l_in: 0.0075, l_grad: 0.0310, msssim_ir: 0.1939, msssim_vis: 0.1435, mx_loss: 0.0058, eta: 0:11:44, time: 4.7759
INFO train.py(169): step: 4070/5410, l_total: 0.0388, l_in: 0.0113, l_grad: 0.0274, msssim_ir: 0.1792, msssim_vis: 0.1117, mx_loss: 0.0093, eta: 0:11:39, time: 4.7699
INFO train.py(169): step: 4080/5410, l_total: 0.0523, l_in: 0.0191, l_grad: 0.0332, msssim_ir: 0.3722, msssim_vis: 0.0668, mx_loss: 0.0071, eta: 0:11:33, time: 4.7659
INFO train.py(169): step: 4090/5410, l_total: 0.0503, l_in: 0.0167, l_grad: 0.0336, msssim_ir: 0.4785, msssim_vis: 0.0131, mx_loss: 0.0066, eta: 0:11:28, time: 4.7749
INFO train.py(169): step: 4100/5410, l_total: 0.0537, l_in: 0.0126, l_grad: 0.0410, msssim_ir: 0.4360, msssim_vis: 0.0430, mx_loss: 0.0085, eta: 0:11:23, time: 4.7629
INFO train.py(169): step: 4110/5410, l_total: 0.0676, l_in: 0.0184, l_grad: 0.0492, msssim_ir: 0.3056, msssim_vis: 0.0986, mx_loss: 0.0155, eta: 0:11:17, time: 4.7659
INFO train.py(169): step: 4120/5410, l_total: 0.0429, l_in: 0.0163, l_grad: 0.0266, msssim_ir: 0.3857, msssim_vis: 0.0337, mx_loss: 0.0059, eta: 0:11:12, time: 4.7629
INFO train.py(169): step: 4130/5410, l_total: 0.0676, l_in: 0.0265, l_grad: 0.0411, msssim_ir: 0.4963, msssim_vis: 0.0505, mx_loss: 0.0224, eta: 0:11:07, time: 4.7699
INFO train.py(169): step: 4140/5410, l_total: 0.0366, l_in: 0.0088, l_grad: 0.0278, msssim_ir: 0.3867, msssim_vis: 0.0192, mx_loss: 0.0056, eta: 0:11:01, time: 4.7739
INFO train.py(169): step: 4150/5410, l_total: 0.0478, l_in: 0.0106, l_grad: 0.0373, msssim_ir: 0.3195, msssim_vis: 0.0651, mx_loss: 0.0069, eta: 0:10:56, time: 4.7669
INFO train.py(169): step: 4160/5410, l_total: 0.0519, l_in: 0.0130, l_grad: 0.0389, msssim_ir: 0.4636, msssim_vis: 0.0272, mx_loss: 0.0119, eta: 0:10:51, time: 4.7878
INFO train.py(169): step: 4170/5410, l_total: 0.0566, l_in: 0.0179, l_grad: 0.0387, msssim_ir: 0.4900, msssim_vis: 0.0400, mx_loss: 0.0077, eta: 0:10:45, time: 4.7789
INFO train.py(169): step: 4180/5410, l_total: 0.0321, l_in: 0.0103, l_grad: 0.0218, msssim_ir: 0.1726, msssim_vis: 0.1431, mx_loss: 0.0060, eta: 0:10:40, time: 4.7769
INFO train.py(169): step: 4190/5410, l_total: 0.0452, l_in: 0.0106, l_grad: 0.0347, msssim_ir: 0.3786, msssim_vis: 0.0622, mx_loss: 0.0045, eta: 0:10:35, time: 4.7729
INFO train.py(169): step: 4200/5410, l_total: 0.0444, l_in: 0.0113, l_grad: 0.0331, msssim_ir: 0.3148, msssim_vis: 0.0623, mx_loss: 0.0083, eta: 0:10:29, time: 4.7709
INFO train.py(169): step: 4210/5410, l_total: 0.0285, l_in: 0.0053, l_grad: 0.0233, msssim_ir: 0.3650, msssim_vis: 0.0300, mx_loss: 0.0040, eta: 0:10:24, time: 4.7540
INFO train.py(169): step: 4220/5410, l_total: 0.0340, l_in: 0.0082, l_grad: 0.0258, msssim_ir: 0.2499, msssim_vis: 0.0661, mx_loss: 0.0050, eta: 0:10:19, time: 4.7938
INFO train.py(169): step: 4230/5410, l_total: 0.0536, l_in: 0.0190, l_grad: 0.0346, msssim_ir: 0.1900, msssim_vis: 0.1269, mx_loss: 0.0092, eta: 0:10:13, time: 4.7809
INFO train.py(169): step: 4240/5410, l_total: 0.0484, l_in: 0.0161, l_grad: 0.0324, msssim_ir: 0.4108, msssim_vis: 0.0424, mx_loss: 0.0054, eta: 0:10:08, time: 4.7699
INFO train.py(169): step: 4250/5410, l_total: 0.0489, l_in: 0.0118, l_grad: 0.0371, msssim_ir: 0.4297, msssim_vis: 0.0234, mx_loss: 0.0102, eta: 0:10:03, time: 4.7590
INFO train.py(169): step: 4260/5410, l_total: 0.0561, l_in: 0.0144, l_grad: 0.0417, msssim_ir: 0.4312, msssim_vis: 0.0265, mx_loss: 0.0067, eta: 0:09:57, time: 4.7679
INFO train.py(169): step: 4270/5410, l_total: 0.0654, l_in: 0.0217, l_grad: 0.0437, msssim_ir: 0.4626, msssim_vis: 0.0600, mx_loss: 0.0108, eta: 0:09:52, time: 4.7649
INFO train.py(169): step: 4280/5410, l_total: 0.0363, l_in: 0.0092, l_grad: 0.0272, msssim_ir: 0.3307, msssim_vis: 0.0488, mx_loss: 0.0072, eta: 0:09:47, time: 4.7620
INFO train.py(169): step: 4290/5410, l_total: 0.0589, l_in: 0.0182, l_grad: 0.0406, msssim_ir: 0.4302, msssim_vis: 0.0236, mx_loss: 0.0163, eta: 0:09:41, time: 4.7689
INFO train.py(169): step: 4300/5410, l_total: 0.0651, l_in: 0.0270, l_grad: 0.0381, msssim_ir: 0.4215, msssim_vis: 0.0402, mx_loss: 0.0151, eta: 0:09:36, time: 4.7769
INFO train.py(169): step: 4310/5410, l_total: 0.0592, l_in: 0.0159, l_grad: 0.0433, msssim_ir: 0.3115, msssim_vis: 0.1072, mx_loss: 0.0141, eta: 0:09:31, time: 4.7500
INFO train.py(169): step: 4320/5410, l_total: 0.0395, l_in: 0.0057, l_grad: 0.0338, msssim_ir: 0.3297, msssim_vis: 0.0479, mx_loss: 0.0032, eta: 0:09:25, time: 4.7689
INFO train.py(169): step: 4330/5410, l_total: 0.0650, l_in: 0.0284, l_grad: 0.0367, msssim_ir: 0.3185, msssim_vis: 0.0738, mx_loss: 0.0118, eta: 0:09:26, time: 27.0873
INFO train.py(169): step: 4340/5410, l_total: 0.0461, l_in: 0.0095, l_grad: 0.0366, msssim_ir: 0.3371, msssim_vis: 0.0443, mx_loss: 0.0035, eta: 0:09:20, time: 4.7391
INFO train.py(169): step: 4350/5410, l_total: 0.0442, l_in: 0.0157, l_grad: 0.0285, msssim_ir: 0.3358, msssim_vis: 0.0646, mx_loss: 0.0047, eta: 0:09:15, time: 4.7510
INFO train.py(169): step: 4360/5410, l_total: 0.0738, l_in: 0.0297, l_grad: 0.0440, msssim_ir: 0.5434, msssim_vis: 0.0257, mx_loss: 0.0153, eta: 0:09:10, time: 4.7391
INFO train.py(169): step: 4370/5410, l_total: 0.0340, l_in: 0.0096, l_grad: 0.0244, msssim_ir: 0.2270, msssim_vis: 0.1739, mx_loss: 0.0134, eta: 0:09:04, time: 4.7520
INFO train.py(169): step: 4380/5410, l_total: 0.0386, l_in: 0.0113, l_grad: 0.0272, msssim_ir: 0.3313, msssim_vis: 0.0435, mx_loss: 0.0049, eta: 0:08:59, time: 4.7430
INFO train.py(169): step: 4390/5410, l_total: 0.0308, l_in: 0.0092, l_grad: 0.0216, msssim_ir: 0.3656, msssim_vis: 0.0590, mx_loss: 0.0042, eta: 0:08:54, time: 4.7669
INFO train.py(169): step: 4400/5410, l_total: 0.0426, l_in: 0.0163, l_grad: 0.0263, msssim_ir: 0.3351, msssim_vis: 0.0840, mx_loss: 0.0084, eta: 0:08:48, time: 4.7629
INFO train.py(169): step: 4410/5410, l_total: 0.0727, l_in: 0.0347, l_grad: 0.0380, msssim_ir: 0.4481, msssim_vis: 0.0281, mx_loss: 0.0094, eta: 0:08:43, time: 4.7540
INFO train.py(169): step: 4420/5410, l_total: 0.0606, l_in: 0.0171, l_grad: 0.0435, msssim_ir: 0.4614, msssim_vis: 0.0152, mx_loss: 0.0072, eta: 0:08:38, time: 4.7550
INFO train.py(169): step: 4430/5410, l_total: 0.0374, l_in: 0.0075, l_grad: 0.0299, msssim_ir: 0.4167, msssim_vis: 0.0285, mx_loss: 0.0032, eta: 0:08:32, time: 4.7629
INFO train.py(169): step: 4440/5410, l_total: 0.0318, l_in: 0.0051, l_grad: 0.0267, msssim_ir: 0.3601, msssim_vis: 0.0620, mx_loss: 0.0026, eta: 0:08:27, time: 4.7629
INFO train.py(169): step: 4450/5410, l_total: 0.0331, l_in: 0.0120, l_grad: 0.0211, msssim_ir: 0.3580, msssim_vis: 0.0344, mx_loss: 0.0134, eta: 0:08:22, time: 4.7600
INFO train.py(169): step: 4460/5410, l_total: 0.0361, l_in: 0.0160, l_grad: 0.0201, msssim_ir: 0.2013, msssim_vis: 0.1314, mx_loss: 0.0080, eta: 0:08:16, time: 4.7500
INFO train.py(169): step: 4470/5410, l_total: 0.0389, l_in: 0.0158, l_grad: 0.0232, msssim_ir: 0.4139, msssim_vis: 0.0195, mx_loss: 0.0045, eta: 0:08:11, time: 4.7689
INFO train.py(169): step: 4480/5410, l_total: 0.0333, l_in: 0.0101, l_grad: 0.0232, msssim_ir: 0.3154, msssim_vis: 0.0598, mx_loss: 0.0047, eta: 0:08:06, time: 4.7490
INFO train.py(169): step: 4490/5410, l_total: 0.0490, l_in: 0.0177, l_grad: 0.0312, msssim_ir: 0.1928, msssim_vis: 0.1420, mx_loss: 0.0179, eta: 0:08:00, time: 4.7709
INFO train.py(169): step: 4500/5410, l_total: 0.0655, l_in: 0.0182, l_grad: 0.0473, msssim_ir: 0.4489, msssim_vis: 0.0191, mx_loss: 0.0131, eta: 0:07:55, time: 4.7639
INFO train.py(169): step: 4510/5410, l_total: 0.0295, l_in: 0.0060, l_grad: 0.0235, msssim_ir: 0.3564, msssim_vis: 0.0348, mx_loss: 0.0034, eta: 0:07:50, time: 4.7639
INFO train.py(169): step: 4520/5410, l_total: 0.0407, l_in: 0.0099, l_grad: 0.0308, msssim_ir: 0.2759, msssim_vis: 0.1032, mx_loss: 0.0069, eta: 0:07:44, time: 4.7799
INFO train.py(169): step: 4530/5410, l_total: 0.0303, l_in: 0.0080, l_grad: 0.0223, msssim_ir: 0.3757, msssim_vis: 0.0532, mx_loss: 0.0033, eta: 0:07:39, time: 4.7510
INFO train.py(169): step: 4540/5410, l_total: 0.0604, l_in: 0.0186, l_grad: 0.0418, msssim_ir: 0.4356, msssim_vis: 0.0278, mx_loss: 0.0090, eta: 0:07:34, time: 4.7530
INFO train.py(169): step: 4550/5410, l_total: 0.0391, l_in: 0.0127, l_grad: 0.0265, msssim_ir: 0.3507, msssim_vis: 0.0647, mx_loss: 0.0090, eta: 0:07:28, time: 4.7699
INFO train.py(169): step: 4560/5410, l_total: 0.0296, l_in: 0.0077, l_grad: 0.0219, msssim_ir: 0.3406, msssim_vis: 0.0458, mx_loss: 0.0067, eta: 0:07:23, time: 4.7769
INFO train.py(169): step: 4570/5410, l_total: 0.0410, l_in: 0.0088, l_grad: 0.0322, msssim_ir: 0.2622, msssim_vis: 0.1057, mx_loss: 0.0061, eta: 0:07:18, time: 4.7809
INFO train.py(169): step: 4580/5410, l_total: 0.0442, l_in: 0.0139, l_grad: 0.0303, msssim_ir: 0.4406, msssim_vis: 0.0274, mx_loss: 0.0083, eta: 0:07:12, time: 4.7620
INFO train.py(169): step: 4590/5410, l_total: 0.0452, l_in: 0.0152, l_grad: 0.0300, msssim_ir: 0.2243, msssim_vis: 0.1161, mx_loss: 0.0081, eta: 0:07:07, time: 4.7639
INFO train.py(169): step: 4600/5410, l_total: 0.0493, l_in: 0.0130, l_grad: 0.0362, msssim_ir: 0.4514, msssim_vis: 0.0219, mx_loss: 0.0074, eta: 0:07:02, time: 4.7689
INFO train.py(169): step: 4610/5410, l_total: 0.0477, l_in: 0.0140, l_grad: 0.0337, msssim_ir: 0.4659, msssim_vis: 0.0184, mx_loss: 0.0064, eta: 0:06:57, time: 4.7610
INFO train.py(169): step: 4620/5410, l_total: 0.0410, l_in: 0.0161, l_grad: 0.0249, msssim_ir: 0.1059, msssim_vis: 0.1915, mx_loss: 0.0097, eta: 0:06:51, time: 4.7550
INFO train.py(169): step: 4630/5410, l_total: 0.0438, l_in: 0.0167, l_grad: 0.0271, msssim_ir: 0.3058, msssim_vis: 0.0772, mx_loss: 0.0114, eta: 0:06:46, time: 4.7729
INFO train.py(169): step: 4640/5410, l_total: 0.0333, l_in: 0.0092, l_grad: 0.0241, msssim_ir: 0.2879, msssim_vis: 0.1111, mx_loss: 0.0044, eta: 0:06:41, time: 4.7689
INFO train.py(169): step: 4650/5410, l_total: 0.0606, l_in: 0.0141, l_grad: 0.0465, msssim_ir: 0.3300, msssim_vis: 0.0892, mx_loss: 0.0093, eta: 0:06:35, time: 4.7649
INFO train.py(169): step: 4660/5410, l_total: 0.0279, l_in: 0.0056, l_grad: 0.0223, msssim_ir: 0.3359, msssim_vis: 0.0311, mx_loss: 0.0028, eta: 0:06:30, time: 4.7560
INFO train.py(169): step: 4670/5410, l_total: 0.0573, l_in: 0.0218, l_grad: 0.0355, msssim_ir: 0.3941, msssim_vis: 0.0510, mx_loss: 0.0053, eta: 0:06:25, time: 4.7769
INFO train.py(169): step: 4680/5410, l_total: 0.0324, l_in: 0.0083, l_grad: 0.0241, msssim_ir: 0.2174, msssim_vis: 0.0887, mx_loss: 0.0061, eta: 0:06:20, time: 4.7749
INFO train.py(169): step: 4690/5410, l_total: 0.0422, l_in: 0.0141, l_grad: 0.0282, msssim_ir: 0.4131, msssim_vis: 0.0596, mx_loss: 0.0044, eta: 0:06:14, time: 4.7719
INFO train.py(169): step: 4700/5410, l_total: 0.0485, l_in: 0.0138, l_grad: 0.0347, msssim_ir: 0.5083, msssim_vis: 0.0155, mx_loss: 0.0051, eta: 0:06:09, time: 4.7649
INFO train.py(169): step: 4710/5410, l_total: 0.0329, l_in: 0.0090, l_grad: 0.0239, msssim_ir: 0.3158, msssim_vis: 0.0802, mx_loss: 0.0075, eta: 0:06:04, time: 4.7719
INFO train.py(169): step: 4720/5410, l_total: 0.0468, l_in: 0.0139, l_grad: 0.0329, msssim_ir: 0.4804, msssim_vis: 0.0238, mx_loss: 0.0065, eta: 0:05:59, time: 4.7629
INFO train.py(169): step: 4730/5410, l_total: 0.0665, l_in: 0.0146, l_grad: 0.0519, msssim_ir: 0.3771, msssim_vis: 0.0514, mx_loss: 0.0111, eta: 0:05:53, time: 4.7610
INFO train.py(169): step: 4740/5410, l_total: 0.0360, l_in: 0.0119, l_grad: 0.0241, msssim_ir: 0.4239, msssim_vis: 0.0371, mx_loss: 0.0069, eta: 0:05:48, time: 4.7649
INFO train.py(169): step: 4750/5410, l_total: 0.0392, l_in: 0.0112, l_grad: 0.0280, msssim_ir: 0.4020, msssim_vis: 0.0223, mx_loss: 0.0103, eta: 0:05:43, time: 4.7610
INFO train.py(169): step: 4760/5410, l_total: 0.0681, l_in: 0.0343, l_grad: 0.0338, msssim_ir: 0.4686, msssim_vis: 0.0149, mx_loss: 0.0089, eta: 0:05:37, time: 4.7600
INFO train.py(169): step: 4770/5410, l_total: 0.0500, l_in: 0.0167, l_grad: 0.0333, msssim_ir: 0.4179, msssim_vis: 0.0592, mx_loss: 0.0089, eta: 0:05:32, time: 4.7629
INFO train.py(169): step: 4780/5410, l_total: 0.0378, l_in: 0.0070, l_grad: 0.0307, msssim_ir: 0.3933, msssim_vis: 0.0527, mx_loss: 0.0053, eta: 0:05:27, time: 4.7749
INFO train.py(169): step: 4790/5410, l_total: 0.0490, l_in: 0.0082, l_grad: 0.0409, msssim_ir: 0.3461, msssim_vis: 0.1052, mx_loss: 0.0056, eta: 0:05:22, time: 4.7829
INFO train.py(169): step: 4800/5410, l_total: 0.0306, l_in: 0.0077, l_grad: 0.0229, msssim_ir: 0.2952, msssim_vis: 0.0796, mx_loss: 0.0042, eta: 0:05:16, time: 4.7709
INFO train.py(169): step: 4810/5410, l_total: 0.0438, l_in: 0.0157, l_grad: 0.0281, msssim_ir: 0.3540, msssim_vis: 0.0670, mx_loss: 0.0092, eta: 0:05:11, time: 4.7689
INFO train.py(169): step: 4820/5410, l_total: 0.0433, l_in: 0.0144, l_grad: 0.0290, msssim_ir: 0.3432, msssim_vis: 0.0514, mx_loss: 0.0038, eta: 0:05:06, time: 4.7560
INFO train.py(169): step: 4830/5410, l_total: 0.0516, l_in: 0.0142, l_grad: 0.0374, msssim_ir: 0.2782, msssim_vis: 0.1072, mx_loss: 0.0088, eta: 0:05:01, time: 4.7759
INFO train.py(169): step: 4840/5410, l_total: 0.0435, l_in: 0.0151, l_grad: 0.0284, msssim_ir: 0.2210, msssim_vis: 0.1442, mx_loss: 0.0110, eta: 0:04:55, time: 4.7649
INFO train.py(169): step: 4850/5410, l_total: 0.0452, l_in: 0.0137, l_grad: 0.0315, msssim_ir: 0.1487, msssim_vis: 0.1825, mx_loss: 0.0158, eta: 0:04:50, time: 4.7759
INFO train.py(169): step: 4860/5410, l_total: 0.0383, l_in: 0.0126, l_grad: 0.0257, msssim_ir: 0.2702, msssim_vis: 0.1055, mx_loss: 0.0083, eta: 0:04:45, time: 4.7540
INFO train.py(169): step: 4870/5410, l_total: 0.0814, l_in: 0.0269, l_grad: 0.0545, msssim_ir: 0.4733, msssim_vis: 0.0400, mx_loss: 0.0111, eta: 0:04:42, time: 27.4377
INFO train.py(169): step: 4880/5410, l_total: 0.0512, l_in: 0.0167, l_grad: 0.0345, msssim_ir: 0.3909, msssim_vis: 0.0699, mx_loss: 0.0187, eta: 0:04:37, time: 4.7450
INFO train.py(169): step: 4890/5410, l_total: 0.0370, l_in: 0.0083, l_grad: 0.0287, msssim_ir: 0.3608, msssim_vis: 0.0467, mx_loss: 0.0043, eta: 0:04:32, time: 4.7391
INFO train.py(169): step: 4900/5410, l_total: 0.0390, l_in: 0.0112, l_grad: 0.0277, msssim_ir: 0.3811, msssim_vis: 0.0475, mx_loss: 0.0038, eta: 0:04:26, time: 4.7560
INFO train.py(169): step: 4910/5410, l_total: 0.0301, l_in: 0.0117, l_grad: 0.0184, msssim_ir: 0.2866, msssim_vis: 0.0640, mx_loss: 0.0059, eta: 0:04:21, time: 4.7540
INFO train.py(169): step: 4920/5410, l_total: 0.0313, l_in: 0.0098, l_grad: 0.0215, msssim_ir: 0.3479, msssim_vis: 0.0449, mx_loss: 0.0076, eta: 0:04:16, time: 4.7510
INFO train.py(169): step: 4930/5410, l_total: 0.0521, l_in: 0.0114, l_grad: 0.0407, msssim_ir: 0.3306, msssim_vis: 0.0864, mx_loss: 0.0075, eta: 0:04:11, time: 4.7430
INFO train.py(169): step: 4940/5410, l_total: 0.0410, l_in: 0.0093, l_grad: 0.0317, msssim_ir: 0.1458, msssim_vis: 0.1687, mx_loss: 0.0109, eta: 0:04:05, time: 4.7639
INFO train.py(169): step: 4950/5410, l_total: 0.0376, l_in: 0.0088, l_grad: 0.0289, msssim_ir: 0.3524, msssim_vis: 0.0360, mx_loss: 0.0044, eta: 0:04:00, time: 4.7530
INFO train.py(169): step: 4960/5410, l_total: 0.0355, l_in: 0.0097, l_grad: 0.0258, msssim_ir: 0.3071, msssim_vis: 0.0682, mx_loss: 0.0065, eta: 0:03:55, time: 4.7540
INFO train.py(169): step: 4970/5410, l_total: 0.0490, l_in: 0.0143, l_grad: 0.0347, msssim_ir: 0.4240, msssim_vis: 0.0427, mx_loss: 0.0076, eta: 0:03:49, time: 4.7679
INFO train.py(169): step: 4980/5410, l_total: 0.0329, l_in: 0.0068, l_grad: 0.0261, msssim_ir: 0.3175, msssim_vis: 0.0457, mx_loss: 0.0056, eta: 0:03:44, time: 4.7789
INFO train.py(169): step: 4990/5410, l_total: 0.0361, l_in: 0.0122, l_grad: 0.0239, msssim_ir: 0.2725, msssim_vis: 0.0824, mx_loss: 0.0057, eta: 0:03:39, time: 4.7669
INFO train.py(169): step: 5000/5410, l_total: 0.0694, l_in: 0.0306, l_grad: 0.0389, msssim_ir: 0.3053, msssim_vis: 0.1326, mx_loss: 0.0221, eta: 0:03:34, time: 4.7719
INFO train.py(169): step: 5010/5410, l_total: 0.0402, l_in: 0.0107, l_grad: 0.0295, msssim_ir: 0.5168, msssim_vis: 0.0045, mx_loss: 0.0093, eta: 0:03:28, time: 4.7639
INFO train.py(169): step: 5020/5410, l_total: 0.0496, l_in: 0.0179, l_grad: 0.0317, msssim_ir: 0.4138, msssim_vis: 0.0157, mx_loss: 0.0056, eta: 0:03:23, time: 4.7679
INFO train.py(169): step: 5030/5410, l_total: 0.0569, l_in: 0.0161, l_grad: 0.0407, msssim_ir: 0.3887, msssim_vis: 0.0392, mx_loss: 0.0119, eta: 0:03:18, time: 4.7679
INFO train.py(169): step: 5040/5410, l_total: 0.0398, l_in: 0.0071, l_grad: 0.0327, msssim_ir: 0.3938, msssim_vis: 0.0603, mx_loss: 0.0048, eta: 0:03:13, time: 4.7789
INFO train.py(169): step: 5050/5410, l_total: 0.0506, l_in: 0.0129, l_grad: 0.0377, msssim_ir: 0.4566, msssim_vis: 0.0139, mx_loss: 0.0089, eta: 0:03:07, time: 4.7679
INFO train.py(169): step: 5060/5410, l_total: 0.0442, l_in: 0.0120, l_grad: 0.0321, msssim_ir: 0.4395, msssim_vis: 0.0308, mx_loss: 0.0115, eta: 0:03:02, time: 4.7709
INFO train.py(169): step: 5070/5410, l_total: 0.0418, l_in: 0.0154, l_grad: 0.0264, msssim_ir: 0.2962, msssim_vis: 0.0368, mx_loss: 0.0122, eta: 0:02:57, time: 4.7580
INFO train.py(169): step: 5080/5410, l_total: 0.0645, l_in: 0.0223, l_grad: 0.0423, msssim_ir: 0.4747, msssim_vis: 0.0160, mx_loss: 0.0129, eta: 0:02:52, time: 4.7878
INFO train.py(169): step: 5090/5410, l_total: 0.0297, l_in: 0.0079, l_grad: 0.0219, msssim_ir: 0.3080, msssim_vis: 0.0844, mx_loss: 0.0038, eta: 0:02:46, time: 4.7610
INFO train.py(169): step: 5100/5410, l_total: 0.0375, l_in: 0.0119, l_grad: 0.0256, msssim_ir: 0.3355, msssim_vis: 0.0627, mx_loss: 0.0081, eta: 0:02:41, time: 4.7709
INFO train.py(169): step: 5110/5410, l_total: 0.0355, l_in: 0.0067, l_grad: 0.0288, msssim_ir: 0.3346, msssim_vis: 0.0594, mx_loss: 0.0045, eta: 0:02:36, time: 4.7749
INFO train.py(169): step: 5120/5410, l_total: 0.0384, l_in: 0.0109, l_grad: 0.0275, msssim_ir: 0.3014, msssim_vis: 0.0443, mx_loss: 0.0093, eta: 0:02:31, time: 4.7749
INFO train.py(169): step: 5130/5410, l_total: 0.0583, l_in: 0.0147, l_grad: 0.0436, msssim_ir: 0.3529, msssim_vis: 0.0746, mx_loss: 0.0068, eta: 0:02:25, time: 4.7819
INFO train.py(169): step: 5140/5410, l_total: 0.0336, l_in: 0.0108, l_grad: 0.0229, msssim_ir: 0.2494, msssim_vis: 0.0776, mx_loss: 0.0061, eta: 0:02:20, time: 4.7629
INFO train.py(169): step: 5150/5410, l_total: 0.0770, l_in: 0.0367, l_grad: 0.0403, msssim_ir: 0.4787, msssim_vis: 0.0155, mx_loss: 0.0111, eta: 0:02:15, time: 4.7779
INFO train.py(169): step: 5160/5410, l_total: 0.0414, l_in: 0.0115, l_grad: 0.0299, msssim_ir: 0.4665, msssim_vis: 0.0116, mx_loss: 0.0147, eta: 0:02:10, time: 4.7699
INFO train.py(169): step: 5170/5410, l_total: 0.0460, l_in: 0.0108, l_grad: 0.0352, msssim_ir: 0.2507, msssim_vis: 0.1094, mx_loss: 0.0069, eta: 0:02:05, time: 4.7719
INFO train.py(169): step: 5180/5410, l_total: 0.0345, l_in: 0.0100, l_grad: 0.0245, msssim_ir: 0.3674, msssim_vis: 0.0672, mx_loss: 0.0045, eta: 0:01:59, time: 4.7689
INFO train.py(169): step: 5190/5410, l_total: 0.0494, l_in: 0.0072, l_grad: 0.0422, msssim_ir: 0.2827, msssim_vis: 0.0627, mx_loss: 0.0053, eta: 0:01:54, time: 4.7679
INFO train.py(169): step: 5200/5410, l_total: 0.0281, l_in: 0.0051, l_grad: 0.0230, msssim_ir: 0.3296, msssim_vis: 0.0421, mx_loss: 0.0035, eta: 0:01:49, time: 4.7739
INFO train.py(169): step: 5210/5410, l_total: 0.0657, l_in: 0.0170, l_grad: 0.0486, msssim_ir: 0.3772, msssim_vis: 0.0612, mx_loss: 0.0084, eta: 0:01:44, time: 4.7590
INFO train.py(169): step: 5220/5410, l_total: 0.0526, l_in: 0.0163, l_grad: 0.0363, msssim_ir: 0.4314, msssim_vis: 0.0284, mx_loss: 0.0068, eta: 0:01:38, time: 4.8018
INFO train.py(169): step: 5230/5410, l_total: 0.0503, l_in: 0.0154, l_grad: 0.0349, msssim_ir: 0.2978, msssim_vis: 0.0867, mx_loss: 0.0104, eta: 0:01:33, time: 4.7759
INFO train.py(169): step: 5240/5410, l_total: 0.0496, l_in: 0.0146, l_grad: 0.0350, msssim_ir: 0.5104, msssim_vis: 0.0089, mx_loss: 0.0060, eta: 0:01:28, time: 4.7689
INFO train.py(169): step: 5250/5410, l_total: 0.0372, l_in: 0.0096, l_grad: 0.0276, msssim_ir: 0.3248, msssim_vis: 0.0663, mx_loss: 0.0065, eta: 0:01:23, time: 4.7639
INFO train.py(169): step: 5260/5410, l_total: 0.0480, l_in: 0.0180, l_grad: 0.0299, msssim_ir: 0.3720, msssim_vis: 0.0613, mx_loss: 0.0189, eta: 0:01:18, time: 4.7689
INFO train.py(169): step: 5270/5410, l_total: 0.0885, l_in: 0.0331, l_grad: 0.0554, msssim_ir: 0.4722, msssim_vis: 0.0285, mx_loss: 0.0264, eta: 0:01:12, time: 4.7759
INFO train.py(169): step: 5280/5410, l_total: 0.0470, l_in: 0.0097, l_grad: 0.0374, msssim_ir: 0.4223, msssim_vis: 0.0235, mx_loss: 0.0072, eta: 0:01:07, time: 4.7729
INFO train.py(169): step: 5290/5410, l_total: 0.0453, l_in: 0.0136, l_grad: 0.0316, msssim_ir: 0.1484, msssim_vis: 0.1382, mx_loss: 0.0127, eta: 0:01:02, time: 4.7629
INFO train.py(169): step: 5300/5410, l_total: 0.0361, l_in: 0.0116, l_grad: 0.0245, msssim_ir: 0.3858, msssim_vis: 0.0392, mx_loss: 0.0126, eta: 0:00:57, time: 4.7669
INFO train.py(169): step: 5310/5410, l_total: 0.0477, l_in: 0.0125, l_grad: 0.0351, msssim_ir: 0.4376, msssim_vis: 0.0192, mx_loss: 0.0134, eta: 0:00:51, time: 4.7729
INFO train.py(169): step: 5320/5410, l_total: 0.0339, l_in: 0.0133, l_grad: 0.0206, msssim_ir: 0.2485, msssim_vis: 0.0536, mx_loss: 0.0059, eta: 0:00:46, time: 4.7679
INFO train.py(169): step: 5330/5410, l_total: 0.0479, l_in: 0.0130, l_grad: 0.0350, msssim_ir: 0.4822, msssim_vis: 0.0060, mx_loss: 0.0069, eta: 0:00:41, time: 4.7639
INFO train.py(169): step: 5340/5410, l_total: 0.0283, l_in: 0.0076, l_grad: 0.0207, msssim_ir: 0.2259, msssim_vis: 0.0627, mx_loss: 0.0052, eta: 0:00:36, time: 4.7580
INFO train.py(169): step: 5350/5410, l_total: 0.0378, l_in: 0.0114, l_grad: 0.0264, msssim_ir: 0.2376, msssim_vis: 0.1202, mx_loss: 0.0070, eta: 0:00:31, time: 4.7669
INFO train.py(169): step: 5360/5410, l_total: 0.0568, l_in: 0.0168, l_grad: 0.0400, msssim_ir: 0.4682, msssim_vis: 0.0142, mx_loss: 0.0082, eta: 0:00:25, time: 4.7699
INFO train.py(169): step: 5370/5410, l_total: 0.0399, l_in: 0.0129, l_grad: 0.0271, msssim_ir: 0.2277, msssim_vis: 0.1199, mx_loss: 0.0074, eta: 0:00:20, time: 4.7799
INFO train.py(169): step: 5380/5410, l_total: 0.0417, l_in: 0.0100, l_grad: 0.0316, msssim_ir: 0.1741, msssim_vis: 0.1578, mx_loss: 0.0065, eta: 0:00:15, time: 4.7520
INFO train.py(169): step: 5390/5410, l_total: 0.0584, l_in: 0.0187, l_grad: 0.0398, msssim_ir: 0.3978, msssim_vis: 0.0705, mx_loss: 0.0140, eta: 0:00:10, time: 4.7649
INFO train.py(169): step: 5400/5410, l_total: 0.0362, l_in: 0.0114, l_grad: 0.0249, msssim_ir: 0.4373, msssim_vis: 0.0091, mx_loss: 0.0067, eta: 0:00:05, time: 4.7709
INFO train.py(169): step: 5410/5410, l_total: 0.0623, l_in: 0.0249, l_grad: 0.0374, msssim_ir: 0.4185, msssim_vis: 0.0547, mx_loss: 0.0124, eta: 0:00:00, time: 4.7550
INFO train.py(173): Fusion Model Save to: ./model\Fusion\fusion_model.pth
INFO train.py(174): 
