# Supplementary material for: Infrared and visible image fusion algorithm based on gradient attention residuals dense block
Source: PeerJ Comput Sci. 2024 Nov 28;10:e2569. doi: 10.7717/peerj-cs.2569 (PMC11622899; doi:10.7717/peerj-cs.2569)
Supplement: Supplemental Information 2 [file peerj-cs-10-2569-s002.zip › code/logs/BiSeNet-2024-05-13-22-09-15.log]

INFO train.py(104): Training Fusion Model start~
INFO train.py(169): step: 10/5410, l_total: 0.3580, l_in: 0.2401, l_grad: 0.1178, msssim_ir: 0.3881, msssim_vis: 0.1933, mx_loss: 0.1665, eta: 4:56:09, time: 32.9068
INFO train.py(169): step: 20/5410, l_total: 0.2894, l_in: 0.1901, l_grad: 0.0993, msssim_ir: 0.4621, msssim_vis: 0.1231, mx_loss: 0.1121, eta: 2:50:33, time: 5.0666
INFO train.py(169): step: 30/5410, l_total: 0.3204, l_in: 0.2274, l_grad: 0.0930, msssim_ir: 0.4584, msssim_vis: 0.1666, mx_loss: 0.1759, eta: 2:08:42, time: 5.0875
INFO train.py(169): step: 40/5410, l_total: 0.1732, l_in: 0.0835, l_grad: 0.0897, msssim_ir: 0.4348, msssim_vis: 0.1020, mx_loss: 0.0914, eta: 1:47:45, time: 5.0955
INFO train.py(169): step: 50/5410, l_total: 0.1495, l_in: 0.0674, l_grad: 0.0821, msssim_ir: 0.3773, msssim_vis: 0.1065, mx_loss: 0.0754, eta: 1:35:12, time: 5.1304
INFO train.py(169): step: 60/5410, l_total: 0.2382, l_in: 0.1717, l_grad: 0.0665, msssim_ir: 0.3921, msssim_vis: 0.1699, mx_loss: 0.1532, eta: 1:26:48, time: 5.1314
INFO train.py(169): step: 70/5410, l_total: 0.1414, l_in: 0.0526, l_grad: 0.0888, msssim_ir: 0.3416, msssim_vis: 0.1046, mx_loss: 0.0688, eta: 1:20:48, time: 5.1443
INFO train.py(169): step: 80/5410, l_total: 0.1734, l_in: 0.1137, l_grad: 0.0597, msssim_ir: 0.3680, msssim_vis: 0.1267, mx_loss: 0.0814, eta: 1:16:18, time: 5.1612
INFO train.py(169): step: 90/5410, l_total: 0.1829, l_in: 0.1041, l_grad: 0.0787, msssim_ir: 0.3420, msssim_vis: 0.1221, mx_loss: 0.0918, eta: 1:12:45, time: 5.1234
INFO train.py(169): step: 100/5410, l_total: 0.0853, l_in: 0.0245, l_grad: 0.0608, msssim_ir: 0.4092, msssim_vis: 0.0231, mx_loss: 0.0191, eta: 1:09:52, time: 5.1114
INFO train.py(169): step: 110/5410, l_total: 0.0977, l_in: 0.0288, l_grad: 0.0689, msssim_ir: 0.3365, msssim_vis: 0.0826, mx_loss: 0.0226, eta: 1:07:32, time: 5.1503
INFO train.py(169): step: 120/5410, l_total: 0.1998, l_in: 0.1138, l_grad: 0.0860, msssim_ir: 0.3327, msssim_vis: 0.1748, mx_loss: 0.1308, eta: 1:05:34, time: 5.1353
INFO train.py(169): step: 130/5410, l_total: 0.1113, l_in: 0.0379, l_grad: 0.0734, msssim_ir: 0.4304, msssim_vis: 0.0490, mx_loss: 0.0380, eta: 1:03:53, time: 5.1493
INFO train.py(169): step: 140/5410, l_total: 0.1019, l_in: 0.0377, l_grad: 0.0642, msssim_ir: 0.3645, msssim_vis: 0.0558, mx_loss: 0.0412, eta: 1:02:28, time: 5.1791
INFO train.py(169): step: 150/5410, l_total: 0.1055, l_in: 0.0397, l_grad: 0.0658, msssim_ir: 0.4524, msssim_vis: 0.0381, mx_loss: 0.0389, eta: 1:01:10, time: 5.1104
INFO train.py(169): step: 160/5410, l_total: 0.0972, l_in: 0.0419, l_grad: 0.0552, msssim_ir: 0.4303, msssim_vis: 0.0472, mx_loss: 0.0443, eta: 1:00:03, time: 5.1284
INFO train.py(169): step: 170/5410, l_total: 0.1559, l_in: 0.0685, l_grad: 0.0873, msssim_ir: 0.5080, msssim_vis: 0.0634, mx_loss: 0.0572, eta: 0:59:02, time: 5.1134
INFO train.py(169): step: 180/5410, l_total: 0.0932, l_in: 0.0423, l_grad: 0.0509, msssim_ir: 0.3051, msssim_vis: 0.1443, mx_loss: 0.0486, eta: 0:58:07, time: 5.1174
INFO train.py(169): step: 190/5410, l_total: 0.1324, l_in: 0.0513, l_grad: 0.0811, msssim_ir: 0.4148, msssim_vis: 0.0698, mx_loss: 0.0618, eta: 0:57:18, time: 5.1134
INFO train.py(169): step: 200/5410, l_total: 0.1073, l_in: 0.0499, l_grad: 0.0575, msssim_ir: 0.3601, msssim_vis: 0.0700, mx_loss: 0.0296, eta: 0:56:33, time: 5.0965
INFO train.py(169): step: 210/5410, l_total: 0.1272, l_in: 0.0419, l_grad: 0.0853, msssim_ir: 0.5252, msssim_vis: 0.0374, mx_loss: 0.0339, eta: 0:55:52, time: 5.1403
INFO train.py(169): step: 220/5410, l_total: 0.0725, l_in: 0.0202, l_grad: 0.0523, msssim_ir: 0.3527, msssim_vis: 0.0303, mx_loss: 0.0206, eta: 0:55:14, time: 5.1134
INFO train.py(169): step: 230/5410, l_total: 0.0861, l_in: 0.0264, l_grad: 0.0597, msssim_ir: 0.3516, msssim_vis: 0.0684, mx_loss: 0.0300, eta: 0:54:40, time: 5.1323
INFO train.py(169): step: 240/5410, l_total: 0.0647, l_in: 0.0203, l_grad: 0.0443, msssim_ir: 0.3432, msssim_vis: 0.0426, mx_loss: 0.0166, eta: 0:54:07, time: 5.1363
INFO train.py(169): step: 250/5410, l_total: 0.1156, l_in: 0.0641, l_grad: 0.0515, msssim_ir: 0.3381, msssim_vis: 0.1011, mx_loss: 0.0750, eta: 0:53:37, time: 5.1094
INFO train.py(169): step: 260/5410, l_total: 0.0788, l_in: 0.0289, l_grad: 0.0499, msssim_ir: 0.3329, msssim_vis: 0.0908, mx_loss: 0.0327, eta: 0:53:09, time: 5.1343
INFO train.py(169): step: 270/5410, l_total: 0.1315, l_in: 0.0567, l_grad: 0.0748, msssim_ir: 0.4381, msssim_vis: 0.0460, mx_loss: 0.0406, eta: 0:52:42, time: 5.1154
INFO train.py(169): step: 280/5410, l_total: 0.0963, l_in: 0.0329, l_grad: 0.0634, msssim_ir: 0.4424, msssim_vis: 0.0273, mx_loss: 0.0256, eta: 0:52:18, time: 5.1652
INFO train.py(169): step: 290/5410, l_total: 0.0723, l_in: 0.0159, l_grad: 0.0564, msssim_ir: 0.3313, msssim_vis: 0.0719, mx_loss: 0.0139, eta: 0:51:55, time: 5.1771
INFO train.py(169): step: 300/5410, l_total: 0.1164, l_in: 0.0420, l_grad: 0.0745, msssim_ir: 0.4861, msssim_vis: 0.0402, mx_loss: 0.0410, eta: 0:51:33, time: 5.1592
INFO train.py(169): step: 310/5410, l_total: 0.1191, l_in: 0.0677, l_grad: 0.0514, msssim_ir: 0.1960, msssim_vis: 0.2161, mx_loss: 0.0597, eta: 0:51:12, time: 5.1463
INFO train.py(169): step: 320/5410, l_total: 0.1158, l_in: 0.0383, l_grad: 0.0775, msssim_ir: 0.5025, msssim_vis: 0.0390, mx_loss: 0.0375, eta: 0:50:52, time: 5.1523
INFO train.py(169): step: 330/5410, l_total: 0.0856, l_in: 0.0395, l_grad: 0.0461, msssim_ir: 0.3585, msssim_vis: 0.0323, mx_loss: 0.0251, eta: 0:50:34, time: 5.1582
INFO train.py(169): step: 340/5410, l_total: 0.0971, l_in: 0.0385, l_grad: 0.0587, msssim_ir: 0.4511, msssim_vis: 0.0279, mx_loss: 0.0208, eta: 0:50:15, time: 5.1304
INFO train.py(169): step: 350/5410, l_total: 0.1260, l_in: 0.0436, l_grad: 0.0824, msssim_ir: 0.4755, msssim_vis: 0.0338, mx_loss: 0.0352, eta: 0:49:57, time: 5.1453
INFO train.py(169): step: 360/5410, l_total: 0.1254, l_in: 0.0450, l_grad: 0.0804, msssim_ir: 0.3997, msssim_vis: 0.0567, mx_loss: 0.0364, eta: 0:49:41, time: 5.1781
INFO train.py(169): step: 370/5410, l_total: 0.0837, l_in: 0.0330, l_grad: 0.0507, msssim_ir: 0.3420, msssim_vis: 0.0576, mx_loss: 0.0245, eta: 0:49:25, time: 5.1304
INFO train.py(169): step: 380/5410, l_total: 0.1034, l_in: 0.0323, l_grad: 0.0711, msssim_ir: 0.4294, msssim_vis: 0.0639, mx_loss: 0.0350, eta: 0:49:09, time: 5.1333
INFO train.py(169): step: 390/5410, l_total: 0.0719, l_in: 0.0211, l_grad: 0.0509, msssim_ir: 0.3986, msssim_vis: 0.0347, mx_loss: 0.0182, eta: 0:48:54, time: 5.1443
INFO train.py(169): step: 400/5410, l_total: 0.0610, l_in: 0.0171, l_grad: 0.0438, msssim_ir: 0.3985, msssim_vis: 0.0316, mx_loss: 0.0118, eta: 0:48:40, time: 5.1811
INFO train.py(169): step: 410/5410, l_total: 0.0935, l_in: 0.0429, l_grad: 0.0506, msssim_ir: 0.2764, msssim_vis: 0.1155, mx_loss: 0.0350, eta: 0:48:25, time: 5.1264
INFO train.py(169): step: 420/5410, l_total: 0.0886, l_in: 0.0285, l_grad: 0.0600, msssim_ir: 0.4657, msssim_vis: 0.0342, mx_loss: 0.0259, eta: 0:48:11, time: 5.1503
INFO train.py(169): step: 430/5410, l_total: 0.0670, l_in: 0.0222, l_grad: 0.0448, msssim_ir: 0.3609, msssim_vis: 0.0509, mx_loss: 0.0161, eta: 0:47:58, time: 5.1453
INFO train.py(169): step: 440/5410, l_total: 0.1011, l_in: 0.0388, l_grad: 0.0623, msssim_ir: 0.4413, msssim_vis: 0.0508, mx_loss: 0.0459, eta: 0:47:45, time: 5.1413
INFO train.py(169): step: 450/5410, l_total: 0.0643, l_in: 0.0173, l_grad: 0.0470, msssim_ir: 0.2600, msssim_vis: 0.1208, mx_loss: 0.0129, eta: 0:47:32, time: 5.1423
INFO train.py(169): step: 460/5410, l_total: 0.0913, l_in: 0.0352, l_grad: 0.0560, msssim_ir: 0.4381, msssim_vis: 0.0537, mx_loss: 0.0409, eta: 0:47:20, time: 5.1323
INFO train.py(169): step: 470/5410, l_total: 0.1171, l_in: 0.0479, l_grad: 0.0693, msssim_ir: 0.3475, msssim_vis: 0.0717, mx_loss: 0.0507, eta: 0:47:08, time: 5.1722
INFO train.py(169): step: 480/5410, l_total: 0.0613, l_in: 0.0224, l_grad: 0.0390, msssim_ir: 0.3567, msssim_vis: 0.0566, mx_loss: 0.0151, eta: 0:46:57, time: 5.1582
INFO train.py(169): step: 490/5410, l_total: 0.0468, l_in: 0.0116, l_grad: 0.0352, msssim_ir: 0.3759, msssim_vis: 0.0317, mx_loss: 0.0144, eta: 0:46:45, time: 5.1423
INFO train.py(169): step: 500/5410, l_total: 0.0652, l_in: 0.0222, l_grad: 0.0429, msssim_ir: 0.3708, msssim_vis: 0.0520, mx_loss: 0.0224, eta: 0:46:34, time: 5.1323
INFO train.py(169): step: 510/5410, l_total: 0.1206, l_in: 0.0545, l_grad: 0.0661, msssim_ir: 0.4936, msssim_vis: 0.0619, mx_loss: 0.0879, eta: 0:46:23, time: 5.1662
INFO train.py(169): step: 520/5410, l_total: 0.1288, l_in: 0.0585, l_grad: 0.0702, msssim_ir: 0.4998, msssim_vis: 0.0393, mx_loss: 0.0295, eta: 0:46:13, time: 5.1373
INFO train.py(169): step: 530/5410, l_total: 0.0958, l_in: 0.0291, l_grad: 0.0667, msssim_ir: 0.5017, msssim_vis: 0.0180, mx_loss: 0.0173, eta: 0:46:02, time: 5.1304
INFO train.py(169): step: 540/5410, l_total: 0.1032, l_in: 0.0379, l_grad: 0.0654, msssim_ir: 0.3836, msssim_vis: 0.0888, mx_loss: 0.0235, eta: 0:45:52, time: 5.1662
INFO train.py(169): step: 550/5410, l_total: 0.0549, l_in: 0.0151, l_grad: 0.0398, msssim_ir: 0.3563, msssim_vis: 0.0761, mx_loss: 0.0140, eta: 0:49:06, time: 28.2613
INFO train.py(169): step: 560/5410, l_total: 0.0618, l_in: 0.0257, l_grad: 0.0360, msssim_ir: 0.3026, msssim_vis: 0.0763, mx_loss: 0.0243, eta: 0:48:52, time: 5.1094
INFO train.py(169): step: 570/5410, l_total: 0.1095, l_in: 0.0582, l_grad: 0.0512, msssim_ir: 0.4599, msssim_vis: 0.0388, mx_loss: 0.0224, eta: 0:48:38, time: 5.1164
INFO train.py(169): step: 580/5410, l_total: 0.0835, l_in: 0.0280, l_grad: 0.0554, msssim_ir: 0.1623, msssim_vis: 0.1593, mx_loss: 0.0385, eta: 0:48:24, time: 5.1224
INFO train.py(169): step: 590/5410, l_total: 0.0779, l_in: 0.0308, l_grad: 0.0471, msssim_ir: 0.2791, msssim_vis: 0.1438, mx_loss: 0.0201, eta: 0:48:11, time: 5.1443
INFO train.py(169): step: 600/5410, l_total: 0.0856, l_in: 0.0302, l_grad: 0.0554, msssim_ir: 0.4053, msssim_vis: 0.0493, mx_loss: 0.0268, eta: 0:47:58, time: 5.1304
INFO train.py(169): step: 610/5410, l_total: 0.0548, l_in: 0.0175, l_grad: 0.0373, msssim_ir: 0.3994, msssim_vis: 0.0524, mx_loss: 0.0146, eta: 0:47:45, time: 5.1174
INFO train.py(169): step: 620/5410, l_total: 0.0514, l_in: 0.0139, l_grad: 0.0375, msssim_ir: 0.3220, msssim_vis: 0.0673, mx_loss: 0.0146, eta: 0:47:33, time: 5.1323
INFO train.py(169): step: 630/5410, l_total: 0.0648, l_in: 0.0170, l_grad: 0.0477, msssim_ir: 0.3714, msssim_vis: 0.0367, mx_loss: 0.0116, eta: 0:47:21, time: 5.1343
INFO train.py(169): step: 640/5410, l_total: 0.0997, l_in: 0.0356, l_grad: 0.0641, msssim_ir: 0.4735, msssim_vis: 0.0382, mx_loss: 0.0273, eta: 0:47:09, time: 5.1383
INFO train.py(169): step: 650/5410, l_total: 0.0769, l_in: 0.0201, l_grad: 0.0568, msssim_ir: 0.3137, msssim_vis: 0.0465, mx_loss: 0.0185, eta: 0:46:57, time: 5.1433
INFO train.py(169): step: 660/5410, l_total: 0.0791, l_in: 0.0259, l_grad: 0.0532, msssim_ir: 0.4597, msssim_vis: 0.0236, mx_loss: 0.0155, eta: 0:46:45, time: 5.1413
INFO train.py(169): step: 670/5410, l_total: 0.0685, l_in: 0.0197, l_grad: 0.0488, msssim_ir: 0.2846, msssim_vis: 0.0790, mx_loss: 0.0160, eta: 0:46:34, time: 5.1533
INFO train.py(169): step: 680/5410, l_total: 0.0850, l_in: 0.0266, l_grad: 0.0584, msssim_ir: 0.4947, msssim_vis: 0.0224, mx_loss: 0.0201, eta: 0:46:23, time: 5.1672
INFO train.py(169): step: 690/5410, l_total: 0.0883, l_in: 0.0300, l_grad: 0.0583, msssim_ir: 0.4802, msssim_vis: 0.0156, mx_loss: 0.0147, eta: 0:46:12, time: 5.1463
INFO train.py(169): step: 700/5410, l_total: 0.0715, l_in: 0.0246, l_grad: 0.0469, msssim_ir: 0.2580, msssim_vis: 0.0837, mx_loss: 0.0294, eta: 0:46:01, time: 5.1333
INFO train.py(169): step: 710/5410, l_total: 0.0603, l_in: 0.0168, l_grad: 0.0436, msssim_ir: 0.3762, msssim_vis: 0.0434, mx_loss: 0.0109, eta: 0:45:51, time: 5.1543
INFO train.py(169): step: 720/5410, l_total: 0.1047, l_in: 0.0530, l_grad: 0.0518, msssim_ir: 0.2881, msssim_vis: 0.1136, mx_loss: 0.0714, eta: 0:45:40, time: 5.1333
INFO train.py(169): step: 730/5410, l_total: 0.0870, l_in: 0.0345, l_grad: 0.0525, msssim_ir: 0.2738, msssim_vis: 0.0944, mx_loss: 0.0170, eta: 0:45:30, time: 5.1622
INFO train.py(169): step: 740/5410, l_total: 0.0827, l_in: 0.0244, l_grad: 0.0583, msssim_ir: 0.3896, msssim_vis: 0.0469, mx_loss: 0.0175, eta: 0:45:20, time: 5.1463
INFO train.py(169): step: 750/5410, l_total: 0.0822, l_in: 0.0283, l_grad: 0.0538, msssim_ir: 0.4258, msssim_vis: 0.0385, mx_loss: 0.0361, eta: 0:45:10, time: 5.1523
INFO train.py(169): step: 760/5410, l_total: 0.0517, l_in: 0.0155, l_grad: 0.0362, msssim_ir: 0.1985, msssim_vis: 0.1137, mx_loss: 0.0113, eta: 0:45:00, time: 5.1403
INFO train.py(169): step: 770/5410, l_total: 0.1180, l_in: 0.0492, l_grad: 0.0688, msssim_ir: 0.4508, msssim_vis: 0.0431, mx_loss: 0.0411, eta: 0:44:50, time: 5.1463
INFO train.py(169): step: 780/5410, l_total: 0.0728, l_in: 0.0219, l_grad: 0.0509, msssim_ir: 0.4146, msssim_vis: 0.0298, mx_loss: 0.0130, eta: 0:44:40, time: 5.1363
INFO train.py(169): step: 790/5410, l_total: 0.0622, l_in: 0.0309, l_grad: 0.0314, msssim_ir: 0.2192, msssim_vis: 0.1512, mx_loss: 0.0431, eta: 0:44:31, time: 5.1612
INFO train.py(169): step: 800/5410, l_total: 0.0894, l_in: 0.0384, l_grad: 0.0509, msssim_ir: 0.4634, msssim_vis: 0.0191, mx_loss: 0.0159, eta: 0:44:21, time: 5.1483
INFO train.py(169): step: 810/5410, l_total: 0.0768, l_in: 0.0291, l_grad: 0.0477, msssim_ir: 0.2501, msssim_vis: 0.0984, mx_loss: 0.0321, eta: 0:44:12, time: 5.1901
INFO train.py(169): step: 820/5410, l_total: 0.0919, l_in: 0.0364, l_grad: 0.0555, msssim_ir: 0.4868, msssim_vis: 0.0343, mx_loss: 0.0319, eta: 0:44:03, time: 5.1642
INFO train.py(169): step: 830/5410, l_total: 0.0663, l_in: 0.0278, l_grad: 0.0385, msssim_ir: 0.3104, msssim_vis: 0.0759, mx_loss: 0.0238, eta: 0:43:54, time: 5.1562
INFO train.py(169): step: 840/5410, l_total: 0.0642, l_in: 0.0163, l_grad: 0.0479, msssim_ir: 0.2541, msssim_vis: 0.1398, mx_loss: 0.0093, eta: 0:43:45, time: 5.1503
INFO train.py(169): step: 850/5410, l_total: 0.0876, l_in: 0.0364, l_grad: 0.0513, msssim_ir: 0.5527, msssim_vis: 0.0208, mx_loss: 0.0246, eta: 0:43:36, time: 5.1562
INFO train.py(169): step: 860/5410, l_total: 0.0622, l_in: 0.0157, l_grad: 0.0464, msssim_ir: 0.3327, msssim_vis: 0.0864, mx_loss: 0.0147, eta: 0:43:27, time: 5.1393
INFO train.py(169): step: 870/5410, l_total: 0.0948, l_in: 0.0371, l_grad: 0.0577, msssim_ir: 0.4966, msssim_vis: 0.0319, mx_loss: 0.0257, eta: 0:43:19, time: 5.1423
INFO train.py(169): step: 880/5410, l_total: 0.1277, l_in: 0.0724, l_grad: 0.0553, msssim_ir: 0.4158, msssim_vis: 0.0660, mx_loss: 0.0344, eta: 0:43:10, time: 5.1333
INFO train.py(169): step: 890/5410, l_total: 0.1074, l_in: 0.0560, l_grad: 0.0514, msssim_ir: 0.4798, msssim_vis: 0.0447, mx_loss: 0.0181, eta: 0:43:01, time: 5.1552
INFO train.py(169): step: 900/5410, l_total: 0.0507, l_in: 0.0172, l_grad: 0.0335, msssim_ir: 0.3315, msssim_vis: 0.0558, mx_loss: 0.0157, eta: 0:42:53, time: 5.1493
INFO train.py(169): step: 910/5410, l_total: 0.0637, l_in: 0.0259, l_grad: 0.0378, msssim_ir: 0.3750, msssim_vis: 0.0697, mx_loss: 0.0222, eta: 0:42:44, time: 5.1503
INFO train.py(169): step: 920/5410, l_total: 0.0923, l_in: 0.0458, l_grad: 0.0464, msssim_ir: 0.5029, msssim_vis: 0.0174, mx_loss: 0.0116, eta: 0:42:36, time: 5.1592
INFO train.py(169): step: 930/5410, l_total: 0.0561, l_in: 0.0153, l_grad: 0.0409, msssim_ir: 0.3534, msssim_vis: 0.0658, mx_loss: 0.0119, eta: 0:42:28, time: 5.1682
INFO train.py(169): step: 940/5410, l_total: 0.1010, l_in: 0.0429, l_grad: 0.0581, msssim_ir: 0.4778, msssim_vis: 0.0329, mx_loss: 0.0292, eta: 0:42:20, time: 5.1791
INFO train.py(169): step: 950/5410, l_total: 0.1173, l_in: 0.0546, l_grad: 0.0627, msssim_ir: 0.4480, msssim_vis: 0.0494, mx_loss: 0.0284, eta: 0:42:11, time: 5.1662
INFO train.py(169): step: 960/5410, l_total: 0.0805, l_in: 0.0331, l_grad: 0.0474, msssim_ir: 0.3462, msssim_vis: 0.0891, mx_loss: 0.0240, eta: 0:42:03, time: 5.1523
INFO train.py(169): step: 970/5410, l_total: 0.0672, l_in: 0.0238, l_grad: 0.0434, msssim_ir: 0.1842, msssim_vis: 0.1514, mx_loss: 0.0248, eta: 0:41:55, time: 5.1642
INFO train.py(169): step: 980/5410, l_total: 0.0587, l_in: 0.0201, l_grad: 0.0385, msssim_ir: 0.3102, msssim_vis: 0.0827, mx_loss: 0.0147, eta: 0:41:47, time: 5.1562
INFO train.py(169): step: 990/5410, l_total: 0.0720, l_in: 0.0259, l_grad: 0.0462, msssim_ir: 0.3779, msssim_vis: 0.0538, mx_loss: 0.0202, eta: 0:41:39, time: 5.1722
INFO train.py(169): step: 1000/5410, l_total: 0.2050, l_in: 0.0873, l_grad: 0.1177, msssim_ir: 0.4700, msssim_vis: 0.0728, mx_loss: 0.0713, eta: 0:41:32, time: 5.1572
INFO train.py(169): step: 1010/5410, l_total: 0.0601, l_in: 0.0196, l_grad: 0.0405, msssim_ir: 0.3189, msssim_vis: 0.0812, mx_loss: 0.0164, eta: 0:41:24, time: 5.1443
INFO train.py(169): step: 1020/5410, l_total: 0.0528, l_in: 0.0196, l_grad: 0.0332, msssim_ir: 0.2954, msssim_vis: 0.0950, mx_loss: 0.0175, eta: 0:41:16, time: 5.1602
INFO train.py(169): step: 1030/5410, l_total: 0.0686, l_in: 0.0303, l_grad: 0.0382, msssim_ir: 0.2841, msssim_vis: 0.1249, mx_loss: 0.0382, eta: 0:41:08, time: 5.1762
INFO train.py(169): step: 1040/5410, l_total: 0.0573, l_in: 0.0168, l_grad: 0.0404, msssim_ir: 0.3390, msssim_vis: 0.0700, mx_loss: 0.0193, eta: 0:41:01, time: 5.1383
INFO train.py(169): step: 1050/5410, l_total: 0.0545, l_in: 0.0210, l_grad: 0.0336, msssim_ir: 0.2236, msssim_vis: 0.1465, mx_loss: 0.0178, eta: 0:40:53, time: 5.1562
INFO train.py(169): step: 1060/5410, l_total: 0.0812, l_in: 0.0304, l_grad: 0.0508, msssim_ir: 0.4835, msssim_vis: 0.0238, mx_loss: 0.0269, eta: 0:40:46, time: 5.1911
INFO train.py(169): step: 1070/5410, l_total: 0.0607, l_in: 0.0268, l_grad: 0.0340, msssim_ir: 0.3139, msssim_vis: 0.0912, mx_loss: 0.0194, eta: 0:40:38, time: 5.1543
INFO train.py(169): step: 1080/5410, l_total: 0.0631, l_in: 0.0223, l_grad: 0.0407, msssim_ir: 0.3244, msssim_vis: 0.0929, mx_loss: 0.0260, eta: 0:40:31, time: 5.1453
INFO train.py(169): step: 1090/5410, l_total: 0.0740, l_in: 0.0289, l_grad: 0.0451, msssim_ir: 0.4387, msssim_vis: 0.0317, mx_loss: 0.0233, eta: 0:41:55, time: 28.3787
INFO train.py(169): step: 1100/5410, l_total: 0.0663, l_in: 0.0214, l_grad: 0.0448, msssim_ir: 0.4179, msssim_vis: 0.0279, mx_loss: 0.0128, eta: 0:41:47, time: 5.1085
INFO train.py(169): step: 1110/5410, l_total: 0.0749, l_in: 0.0283, l_grad: 0.0466, msssim_ir: 0.3813, msssim_vis: 0.0456, mx_loss: 0.0181, eta: 0:41:38, time: 5.1254
INFO train.py(169): step: 1120/5410, l_total: 0.0838, l_in: 0.0275, l_grad: 0.0564, msssim_ir: 0.5005, msssim_vis: 0.0206, mx_loss: 0.0202, eta: 0:41:30, time: 5.1403
INFO train.py(169): step: 1130/5410, l_total: 0.0634, l_in: 0.0224, l_grad: 0.0410, msssim_ir: 0.3771, msssim_vis: 0.0954, mx_loss: 0.0097, eta: 0:41:21, time: 5.1383
INFO train.py(169): step: 1140/5410, l_total: 0.0672, l_in: 0.0212, l_grad: 0.0460, msssim_ir: 0.3510, msssim_vis: 0.0567, mx_loss: 0.0154, eta: 0:41:13, time: 5.1214
INFO train.py(169): step: 1150/5410, l_total: 0.0904, l_in: 0.0292, l_grad: 0.0612, msssim_ir: 0.4541, msssim_vis: 0.0446, mx_loss: 0.0195, eta: 0:41:05, time: 5.1294
INFO train.py(169): step: 1160/5410, l_total: 0.0769, l_in: 0.0234, l_grad: 0.0535, msssim_ir: 0.4372, msssim_vis: 0.0176, mx_loss: 0.0110, eta: 0:40:57, time: 5.1443
INFO train.py(169): step: 1170/5410, l_total: 0.0797, l_in: 0.0328, l_grad: 0.0469, msssim_ir: 0.3259, msssim_vis: 0.1346, mx_loss: 0.0142, eta: 0:40:48, time: 5.1214
INFO train.py(169): step: 1180/5410, l_total: 0.0678, l_in: 0.0268, l_grad: 0.0410, msssim_ir: 0.3051, msssim_vis: 0.0683, mx_loss: 0.0215, eta: 0:40:40, time: 5.1333
INFO train.py(169): step: 1190/5410, l_total: 0.0539, l_in: 0.0160, l_grad: 0.0379, msssim_ir: 0.4747, msssim_vis: 0.0201, mx_loss: 0.0098, eta: 0:40:32, time: 5.1543
INFO train.py(169): step: 1200/5410, l_total: 0.0471, l_in: 0.0196, l_grad: 0.0275, msssim_ir: 0.2788, msssim_vis: 0.1253, mx_loss: 0.0067, eta: 0:40:25, time: 5.1592
INFO train.py(169): step: 1210/5410, l_total: 0.0472, l_in: 0.0160, l_grad: 0.0312, msssim_ir: 0.3172, msssim_vis: 0.0398, mx_loss: 0.0082, eta: 0:40:17, time: 5.1533
INFO train.py(169): step: 1220/5410, l_total: 0.0444, l_in: 0.0127, l_grad: 0.0316, msssim_ir: 0.3459, msssim_vis: 0.0670, mx_loss: 0.0055, eta: 0:40:09, time: 5.1413
INFO train.py(169): step: 1230/5410, l_total: 0.0642, l_in: 0.0208, l_grad: 0.0433, msssim_ir: 0.3005, msssim_vis: 0.0691, mx_loss: 0.0174, eta: 0:40:01, time: 5.1562
INFO train.py(169): step: 1240/5410, l_total: 0.0449, l_in: 0.0145, l_grad: 0.0304, msssim_ir: 0.2502, msssim_vis: 0.0937, mx_loss: 0.0126, eta: 0:39:53, time: 5.1333
INFO train.py(169): step: 1250/5410, l_total: 0.1243, l_in: 0.0620, l_grad: 0.0623, msssim_ir: 0.4880, msssim_vis: 0.0329, mx_loss: 0.0258, eta: 0:39:46, time: 5.1592
INFO train.py(169): step: 1260/5410, l_total: 0.0587, l_in: 0.0145, l_grad: 0.0442, msssim_ir: 0.4457, msssim_vis: 0.0334, mx_loss: 0.0114, eta: 0:39:38, time: 5.1433
INFO train.py(169): step: 1270/5410, l_total: 0.0446, l_in: 0.0140, l_grad: 0.0306, msssim_ir: 0.3533, msssim_vis: 0.0549, mx_loss: 0.0118, eta: 0:39:30, time: 5.1513
INFO train.py(169): step: 1280/5410, l_total: 0.0697, l_in: 0.0226, l_grad: 0.0472, msssim_ir: 0.2809, msssim_vis: 0.0815, mx_loss: 0.0162, eta: 0:39:23, time: 5.1612
INFO train.py(169): step: 1290/5410, l_total: 0.0532, l_in: 0.0164, l_grad: 0.0368, msssim_ir: 0.3714, msssim_vis: 0.0533, mx_loss: 0.0130, eta: 0:39:15, time: 5.1403
INFO train.py(169): step: 1300/5410, l_total: 0.0830, l_in: 0.0315, l_grad: 0.0515, msssim_ir: 0.3941, msssim_vis: 0.0794, mx_loss: 0.0259, eta: 0:39:08, time: 5.1652
INFO train.py(169): step: 1310/5410, l_total: 0.0700, l_in: 0.0185, l_grad: 0.0515, msssim_ir: 0.4434, msssim_vis: 0.0250, mx_loss: 0.0116, eta: 0:39:00, time: 5.1612
INFO train.py(169): step: 1320/5410, l_total: 0.0566, l_in: 0.0213, l_grad: 0.0353, msssim_ir: 0.3051, msssim_vis: 0.0729, mx_loss: 0.0113, eta: 0:38:53, time: 5.1592
INFO train.py(169): step: 1330/5410, l_total: 0.0975, l_in: 0.0460, l_grad: 0.0515, msssim_ir: 0.5006, msssim_vis: 0.0209, mx_loss: 0.0205, eta: 0:38:45, time: 5.1423
INFO train.py(169): step: 1340/5410, l_total: 0.0674, l_in: 0.0197, l_grad: 0.0476, msssim_ir: 0.4805, msssim_vis: 0.0228, mx_loss: 0.0124, eta: 0:38:38, time: 5.1582
INFO train.py(169): step: 1350/5410, l_total: 0.0495, l_in: 0.0235, l_grad: 0.0261, msssim_ir: 0.2332, msssim_vis: 0.0796, mx_loss: 0.0227, eta: 0:38:31, time: 5.1433
INFO train.py(169): step: 1360/5410, l_total: 0.0531, l_in: 0.0167, l_grad: 0.0364, msssim_ir: 0.3320, msssim_vis: 0.0838, mx_loss: 0.0131, eta: 0:38:23, time: 5.1543
INFO train.py(169): step: 1370/5410, l_total: 0.0544, l_in: 0.0142, l_grad: 0.0402, msssim_ir: 0.4208, msssim_vis: 0.0373, mx_loss: 0.0142, eta: 0:38:16, time: 5.1443
INFO train.py(169): step: 1380/5410, l_total: 0.0630, l_in: 0.0201, l_grad: 0.0429, msssim_ir: 0.2656, msssim_vis: 0.0822, mx_loss: 0.0168, eta: 0:38:09, time: 5.1652
INFO train.py(169): step: 1390/5410, l_total: 0.0586, l_in: 0.0172, l_grad: 0.0414, msssim_ir: 0.4854, msssim_vis: 0.0204, mx_loss: 0.0140, eta: 0:38:02, time: 5.1622
INFO train.py(169): step: 1400/5410, l_total: 0.0732, l_in: 0.0232, l_grad: 0.0500, msssim_ir: 0.3573, msssim_vis: 0.0832, mx_loss: 0.0169, eta: 0:37:55, time: 5.1572
INFO train.py(169): step: 1410/5410, l_total: 0.0762, l_in: 0.0336, l_grad: 0.0426, msssim_ir: 0.3562, msssim_vis: 0.0731, mx_loss: 0.0283, eta: 0:37:47, time: 5.1423
INFO train.py(169): step: 1420/5410, l_total: 0.0547, l_in: 0.0146, l_grad: 0.0401, msssim_ir: 0.4001, msssim_vis: 0.0628, mx_loss: 0.0115, eta: 0:37:40, time: 5.1473
INFO train.py(169): step: 1430/5410, l_total: 0.0635, l_in: 0.0223, l_grad: 0.0411, msssim_ir: 0.2473, msssim_vis: 0.1102, mx_loss: 0.0130, eta: 0:37:33, time: 5.1513
INFO train.py(169): step: 1440/5410, l_total: 0.0484, l_in: 0.0232, l_grad: 0.0252, msssim_ir: 0.1873, msssim_vis: 0.1191, mx_loss: 0.0172, eta: 0:37:26, time: 5.1582
INFO train.py(169): step: 1450/5410, l_total: 0.0619, l_in: 0.0344, l_grad: 0.0274, msssim_ir: 0.1993, msssim_vis: 0.1443, mx_loss: 0.0318, eta: 0:37:19, time: 5.1632
INFO train.py(169): step: 1460/5410, l_total: 0.0445, l_in: 0.0116, l_grad: 0.0329, msssim_ir: 0.2940, msssim_vis: 0.0812, mx_loss: 0.0111, eta: 0:37:12, time: 5.1582
INFO train.py(169): step: 1470/5410, l_total: 0.0631, l_in: 0.0195, l_grad: 0.0436, msssim_ir: 0.4321, msssim_vis: 0.0355, mx_loss: 0.0195, eta: 0:37:05, time: 5.1393
INFO train.py(169): step: 1480/5410, l_total: 0.0813, l_in: 0.0250, l_grad: 0.0563, msssim_ir: 0.4608, msssim_vis: 0.0172, mx_loss: 0.0193, eta: 0:36:58, time: 5.1592
INFO train.py(169): step: 1490/5410, l_total: 0.0511, l_in: 0.0193, l_grad: 0.0318, msssim_ir: 0.2463, msssim_vis: 0.0994, mx_loss: 0.0114, eta: 0:36:51, time: 5.1533
INFO train.py(169): step: 1500/5410, l_total: 0.0651, l_in: 0.0178, l_grad: 0.0473, msssim_ir: 0.3588, msssim_vis: 0.0591, mx_loss: 0.0178, eta: 0:36:44, time: 5.1323
INFO train.py(169): step: 1510/5410, l_total: 0.0586, l_in: 0.0161, l_grad: 0.0424, msssim_ir: 0.3239, msssim_vis: 0.1272, mx_loss: 0.0087, eta: 0:36:37, time: 5.1652
INFO train.py(169): step: 1520/5410, l_total: 0.0471, l_in: 0.0149, l_grad: 0.0323, msssim_ir: 0.3105, msssim_vis: 0.0641, mx_loss: 0.0117, eta: 0:36:31, time: 5.1841
INFO train.py(169): step: 1530/5410, l_total: 0.0515, l_in: 0.0155, l_grad: 0.0361, msssim_ir: 0.3801, msssim_vis: 0.0418, mx_loss: 0.0102, eta: 0:36:24, time: 5.1463
INFO train.py(169): step: 1540/5410, l_total: 0.0633, l_in: 0.0235, l_grad: 0.0398, msssim_ir: 0.3271, msssim_vis: 0.0603, mx_loss: 0.0187, eta: 0:36:17, time: 5.1433
INFO train.py(169): step: 1550/5410, l_total: 0.0594, l_in: 0.0183, l_grad: 0.0412, msssim_ir: 0.1468, msssim_vis: 0.2419, mx_loss: 0.0166, eta: 0:36:10, time: 5.1513
INFO train.py(169): step: 1560/5410, l_total: 0.0854, l_in: 0.0312, l_grad: 0.0542, msssim_ir: 0.4070, msssim_vis: 0.0412, mx_loss: 0.0143, eta: 0:36:03, time: 5.1881
INFO train.py(169): step: 1570/5410, l_total: 0.0701, l_in: 0.0191, l_grad: 0.0510, msssim_ir: 0.4370, msssim_vis: 0.0274, mx_loss: 0.0160, eta: 0:35:57, time: 5.1533
INFO train.py(169): step: 1580/5410, l_total: 0.0608, l_in: 0.0179, l_grad: 0.0429, msssim_ir: 0.4665, msssim_vis: 0.0329, mx_loss: 0.0099, eta: 0:35:50, time: 5.1851
INFO train.py(169): step: 1590/5410, l_total: 0.0648, l_in: 0.0265, l_grad: 0.0383, msssim_ir: 0.3040, msssim_vis: 0.0719, mx_loss: 0.0301, eta: 0:35:43, time: 5.1632
INFO train.py(169): step: 1600/5410, l_total: 0.0463, l_in: 0.0144, l_grad: 0.0320, msssim_ir: 0.2134, msssim_vis: 0.1027, mx_loss: 0.0146, eta: 0:35:36, time: 5.1552
INFO train.py(169): step: 1610/5410, l_total: 0.0767, l_in: 0.0237, l_grad: 0.0529, msssim_ir: 0.4955, msssim_vis: 0.0206, mx_loss: 0.0117, eta: 0:35:30, time: 5.1821
INFO train.py(169): step: 1620/5410, l_total: 0.0741, l_in: 0.0180, l_grad: 0.0561, msssim_ir: 0.3481, msssim_vis: 0.0782, mx_loss: 0.0169, eta: 0:35:23, time: 5.1144
INFO train.py(169): step: 1630/5410, l_total: 0.0522, l_in: 0.0191, l_grad: 0.0331, msssim_ir: 0.3568, msssim_vis: 0.0352, mx_loss: 0.0153, eta: 0:36:10, time: 28.1806
INFO train.py(169): step: 1640/5410, l_total: 0.0657, l_in: 0.0197, l_grad: 0.0460, msssim_ir: 0.4572, msssim_vis: 0.0539, mx_loss: 0.0159, eta: 0:36:03, time: 5.1403
INFO train.py(169): step: 1650/5410, l_total: 0.0561, l_in: 0.0269, l_grad: 0.0292, msssim_ir: 0.2247, msssim_vis: 0.1219, mx_loss: 0.0334, eta: 0:35:56, time: 5.1294
INFO train.py(169): step: 1660/5410, l_total: 0.0558, l_in: 0.0238, l_grad: 0.0320, msssim_ir: 0.3122, msssim_vis: 0.0531, mx_loss: 0.0173, eta: 0:35:49, time: 5.1264
INFO train.py(169): step: 1670/5410, l_total: 0.0467, l_in: 0.0155, l_grad: 0.0312, msssim_ir: 0.1990, msssim_vis: 0.1590, mx_loss: 0.0092, eta: 0:35:41, time: 5.1314
INFO train.py(169): step: 1680/5410, l_total: 0.0657, l_in: 0.0193, l_grad: 0.0464, msssim_ir: 0.4104, msssim_vis: 0.0396, mx_loss: 0.0158, eta: 0:35:34, time: 5.1304
INFO train.py(169): step: 1690/5410, l_total: 0.0641, l_in: 0.0277, l_grad: 0.0364, msssim_ir: 0.2087, msssim_vis: 0.1129, mx_loss: 0.0294, eta: 0:35:27, time: 5.1274
INFO train.py(169): step: 1700/5410, l_total: 0.0652, l_in: 0.0176, l_grad: 0.0476, msssim_ir: 0.3492, msssim_vis: 0.0697, mx_loss: 0.0145, eta: 0:35:20, time: 5.1373
INFO train.py(169): step: 1710/5410, l_total: 0.0416, l_in: 0.0141, l_grad: 0.0275, msssim_ir: 0.2382, msssim_vis: 0.0918, mx_loss: 0.0124, eta: 0:35:13, time: 5.1393
INFO train.py(169): step: 1720/5410, l_total: 0.0557, l_in: 0.0198, l_grad: 0.0359, msssim_ir: 0.3547, msssim_vis: 0.0762, mx_loss: 0.0144, eta: 0:35:06, time: 5.1513
INFO train.py(169): step: 1730/5410, l_total: 0.0533, l_in: 0.0148, l_grad: 0.0384, msssim_ir: 0.2943, msssim_vis: 0.0945, mx_loss: 0.0097, eta: 0:35:00, time: 5.1463
INFO train.py(169): step: 1740/5410, l_total: 0.0627, l_in: 0.0266, l_grad: 0.0361, msssim_ir: 0.3007, msssim_vis: 0.1052, mx_loss: 0.0234, eta: 0:34:53, time: 5.1592
INFO train.py(169): step: 1750/5410, l_total: 0.0781, l_in: 0.0363, l_grad: 0.0417, msssim_ir: 0.3463, msssim_vis: 0.0738, mx_loss: 0.0169, eta: 0:34:46, time: 5.1752
INFO train.py(169): step: 1760/5410, l_total: 0.0620, l_in: 0.0194, l_grad: 0.0426, msssim_ir: 0.4074, msssim_vis: 0.0435, mx_loss: 0.0168, eta: 0:34:39, time: 5.1543
INFO train.py(169): step: 1770/5410, l_total: 0.0480, l_in: 0.0157, l_grad: 0.0324, msssim_ir: 0.3401, msssim_vis: 0.0678, mx_loss: 0.0089, eta: 0:34:32, time: 5.1443
INFO train.py(169): step: 1780/5410, l_total: 0.0424, l_in: 0.0137, l_grad: 0.0288, msssim_ir: 0.2686, msssim_vis: 0.0837, mx_loss: 0.0145, eta: 0:34:26, time: 5.2040
INFO train.py(169): step: 1790/5410, l_total: 0.0431, l_in: 0.0154, l_grad: 0.0277, msssim_ir: 0.3432, msssim_vis: 0.0577, mx_loss: 0.0137, eta: 0:34:19, time: 5.1662
INFO train.py(169): step: 1800/5410, l_total: 0.0476, l_in: 0.0209, l_grad: 0.0266, msssim_ir: 0.2552, msssim_vis: 0.0649, mx_loss: 0.0197, eta: 0:34:12, time: 5.1582
INFO train.py(169): step: 1810/5410, l_total: 0.0597, l_in: 0.0186, l_grad: 0.0411, msssim_ir: 0.2317, msssim_vis: 0.1221, mx_loss: 0.0130, eta: 0:34:05, time: 5.1493
INFO train.py(169): step: 1820/5410, l_total: 0.0366, l_in: 0.0090, l_grad: 0.0275, msssim_ir: 0.2575, msssim_vis: 0.0865, mx_loss: 0.0083, eta: 0:33:58, time: 5.1214
INFO train.py(169): step: 1830/5410, l_total: 0.0582, l_in: 0.0138, l_grad: 0.0443, msssim_ir: 0.4486, msssim_vis: 0.0190, mx_loss: 0.0089, eta: 0:33:52, time: 5.1493
INFO train.py(169): step: 1840/5410, l_total: 0.0444, l_in: 0.0165, l_grad: 0.0279, msssim_ir: 0.2934, msssim_vis: 0.0592, mx_loss: 0.0127, eta: 0:33:45, time: 5.1543
INFO train.py(169): step: 1850/5410, l_total: 0.0604, l_in: 0.0270, l_grad: 0.0334, msssim_ir: 0.3702, msssim_vis: 0.0468, mx_loss: 0.0208, eta: 0:33:38, time: 5.1632
INFO train.py(169): step: 1860/5410, l_total: 0.0580, l_in: 0.0257, l_grad: 0.0323, msssim_ir: 0.3894, msssim_vis: 0.0556, mx_loss: 0.0168, eta: 0:33:32, time: 5.1602
INFO train.py(169): step: 1870/5410, l_total: 0.0655, l_in: 0.0277, l_grad: 0.0378, msssim_ir: 0.1814, msssim_vis: 0.2025, mx_loss: 0.0311, eta: 0:33:25, time: 5.1562
INFO train.py(169): step: 1880/5410, l_total: 0.0519, l_in: 0.0217, l_grad: 0.0302, msssim_ir: 0.2040, msssim_vis: 0.1312, mx_loss: 0.0226, eta: 0:33:19, time: 5.1543
INFO train.py(169): step: 1890/5410, l_total: 0.0558, l_in: 0.0254, l_grad: 0.0304, msssim_ir: 0.1704, msssim_vis: 0.1856, mx_loss: 0.0296, eta: 0:33:12, time: 5.1682
INFO train.py(169): step: 1900/5410, l_total: 0.0569, l_in: 0.0134, l_grad: 0.0436, msssim_ir: 0.4693, msssim_vis: 0.0201, mx_loss: 0.0085, eta: 0:33:05, time: 5.1592
INFO train.py(169): step: 1910/5410, l_total: 0.0587, l_in: 0.0294, l_grad: 0.0293, msssim_ir: 0.1755, msssim_vis: 0.1595, mx_loss: 0.0266, eta: 0:32:59, time: 5.1682
INFO train.py(169): step: 1920/5410, l_total: 0.0484, l_in: 0.0171, l_grad: 0.0313, msssim_ir: 0.2076, msssim_vis: 0.1110, mx_loss: 0.0133, eta: 0:32:52, time: 5.1682
INFO train.py(169): step: 1930/5410, l_total: 0.0469, l_in: 0.0144, l_grad: 0.0326, msssim_ir: 0.3646, msssim_vis: 0.0555, mx_loss: 0.0089, eta: 0:32:46, time: 5.1403
INFO train.py(169): step: 1940/5410, l_total: 0.0472, l_in: 0.0120, l_grad: 0.0352, msssim_ir: 0.3078, msssim_vis: 0.0992, mx_loss: 0.0103, eta: 0:32:39, time: 5.1622
INFO train.py(169): step: 1950/5410, l_total: 0.0701, l_in: 0.0262, l_grad: 0.0439, msssim_ir: 0.3222, msssim_vis: 0.0914, mx_loss: 0.0232, eta: 0:32:33, time: 5.1632
INFO train.py(169): step: 1960/5410, l_total: 0.1515, l_in: 0.0729, l_grad: 0.0787, msssim_ir: 0.4396, msssim_vis: 0.0448, mx_loss: 0.0374, eta: 0:32:26, time: 5.1652
INFO train.py(169): step: 1970/5410, l_total: 0.0624, l_in: 0.0174, l_grad: 0.0450, msssim_ir: 0.5067, msssim_vis: 0.0149, mx_loss: 0.0102, eta: 0:32:20, time: 5.1552
INFO train.py(169): step: 1980/5410, l_total: 0.0510, l_in: 0.0180, l_grad: 0.0330, msssim_ir: 0.3652, msssim_vis: 0.0647, mx_loss: 0.0125, eta: 0:32:13, time: 5.1572
INFO train.py(169): step: 1990/5410, l_total: 0.0592, l_in: 0.0159, l_grad: 0.0434, msssim_ir: 0.4422, msssim_vis: 0.0284, mx_loss: 0.0121, eta: 0:32:07, time: 5.1602
INFO train.py(169): step: 2000/5410, l_total: 0.0707, l_in: 0.0231, l_grad: 0.0475, msssim_ir: 0.4185, msssim_vis: 0.0356, mx_loss: 0.0187, eta: 0:32:00, time: 5.1632
INFO train.py(169): step: 2010/5410, l_total: 0.0429, l_in: 0.0127, l_grad: 0.0301, msssim_ir: 0.3223, msssim_vis: 0.0539, mx_loss: 0.0107, eta: 0:31:54, time: 5.1443
INFO train.py(169): step: 2020/5410, l_total: 0.0614, l_in: 0.0299, l_grad: 0.0315, msssim_ir: 0.2079, msssim_vis: 0.1546, mx_loss: 0.0200, eta: 0:31:47, time: 5.1632
INFO train.py(169): step: 2030/5410, l_total: 0.0579, l_in: 0.0157, l_grad: 0.0423, msssim_ir: 0.4384, msssim_vis: 0.0455, mx_loss: 0.0180, eta: 0:31:41, time: 5.1592
INFO train.py(169): step: 2040/5410, l_total: 0.0588, l_in: 0.0255, l_grad: 0.0333, msssim_ir: 0.2490, msssim_vis: 0.1159, mx_loss: 0.0131, eta: 0:31:35, time: 5.1662
INFO train.py(169): step: 2050/5410, l_total: 0.0418, l_in: 0.0102, l_grad: 0.0316, msssim_ir: 0.4361, msssim_vis: 0.0330, mx_loss: 0.0054, eta: 0:31:28, time: 5.1403
INFO train.py(169): step: 2060/5410, l_total: 0.0525, l_in: 0.0147, l_grad: 0.0379, msssim_ir: 0.3735, msssim_vis: 0.0540, mx_loss: 0.0111, eta: 0:31:22, time: 5.1752
INFO train.py(169): step: 2070/5410, l_total: 0.0391, l_in: 0.0109, l_grad: 0.0282, msssim_ir: 0.2506, msssim_vis: 0.0693, mx_loss: 0.0140, eta: 0:31:15, time: 5.1393
INFO train.py(169): step: 2080/5410, l_total: 0.0877, l_in: 0.0390, l_grad: 0.0487, msssim_ir: 0.4033, msssim_vis: 0.1091, mx_loss: 0.0263, eta: 0:31:09, time: 5.1383
INFO train.py(169): step: 2090/5410, l_total: 0.0398, l_in: 0.0124, l_grad: 0.0274, msssim_ir: 0.2924, msssim_vis: 0.0628, mx_loss: 0.0072, eta: 0:31:03, time: 5.1343
INFO train.py(169): step: 2100/5410, l_total: 0.0418, l_in: 0.0184, l_grad: 0.0234, msssim_ir: 0.2504, msssim_vis: 0.0600, mx_loss: 0.0115, eta: 0:30:56, time: 5.1592
INFO train.py(169): step: 2110/5410, l_total: 0.0464, l_in: 0.0194, l_grad: 0.0270, msssim_ir: 0.3350, msssim_vis: 0.0932, mx_loss: 0.0130, eta: 0:30:50, time: 5.1712
INFO train.py(169): step: 2120/5410, l_total: 0.0518, l_in: 0.0160, l_grad: 0.0358, msssim_ir: 0.3938, msssim_vis: 0.0342, mx_loss: 0.0083, eta: 0:30:44, time: 5.1423
INFO train.py(169): step: 2130/5410, l_total: 0.0736, l_in: 0.0247, l_grad: 0.0489, msssim_ir: 0.3685, msssim_vis: 0.0979, mx_loss: 0.0152, eta: 0:30:37, time: 5.1662
INFO train.py(169): step: 2140/5410, l_total: 0.0646, l_in: 0.0249, l_grad: 0.0397, msssim_ir: 0.3096, msssim_vis: 0.0940, mx_loss: 0.0147, eta: 0:30:31, time: 5.1403
INFO train.py(169): step: 2150/5410, l_total: 0.0415, l_in: 0.0099, l_grad: 0.0315, msssim_ir: 0.2921, msssim_vis: 0.0862, mx_loss: 0.0080, eta: 0:30:25, time: 5.1562
INFO train.py(169): step: 2160/5410, l_total: 0.0666, l_in: 0.0153, l_grad: 0.0513, msssim_ir: 0.4627, msssim_vis: 0.0217, mx_loss: 0.0071, eta: 0:30:19, time: 5.1503
INFO train.py(169): step: 2170/5410, l_total: 0.0537, l_in: 0.0196, l_grad: 0.0341, msssim_ir: 0.2708, msssim_vis: 0.0895, mx_loss: 0.0137, eta: 0:30:47, time: 28.4405
INFO train.py(169): step: 2180/5410, l_total: 0.0882, l_in: 0.0349, l_grad: 0.0533, msssim_ir: 0.3637, msssim_vis: 0.1093, mx_loss: 0.0335, eta: 0:30:41, time: 5.1383
INFO train.py(169): step: 2190/5410, l_total: 0.0532, l_in: 0.0244, l_grad: 0.0288, msssim_ir: 0.1778, msssim_vis: 0.1818, mx_loss: 0.0175, eta: 0:30:34, time: 5.1254
INFO train.py(169): step: 2200/5410, l_total: 0.0591, l_in: 0.0235, l_grad: 0.0355, msssim_ir: 0.3242, msssim_vis: 0.0835, mx_loss: 0.0174, eta: 0:30:27, time: 5.1164
INFO train.py(169): step: 2210/5410, l_total: 0.0429, l_in: 0.0092, l_grad: 0.0337, msssim_ir: 0.4663, msssim_vis: 0.0147, mx_loss: 0.0041, eta: 0:30:21, time: 5.1314
INFO train.py(169): step: 2220/5410, l_total: 0.0393, l_in: 0.0097, l_grad: 0.0296, msssim_ir: 0.2505, msssim_vis: 0.1011, mx_loss: 0.0059, eta: 0:30:14, time: 5.1294
INFO train.py(169): step: 2230/5410, l_total: 0.0382, l_in: 0.0155, l_grad: 0.0227, msssim_ir: 0.2636, msssim_vis: 0.0582, mx_loss: 0.0139, eta: 0:30:08, time: 5.1652
INFO train.py(169): step: 2240/5410, l_total: 0.0491, l_in: 0.0219, l_grad: 0.0272, msssim_ir: 0.2715, msssim_vis: 0.0871, mx_loss: 0.0179, eta: 0:30:02, time: 5.1214
INFO train.py(169): step: 2250/5410, l_total: 0.0503, l_in: 0.0146, l_grad: 0.0357, msssim_ir: 0.3685, msssim_vis: 0.0362, mx_loss: 0.0092, eta: 0:29:55, time: 5.1523
INFO train.py(169): step: 2260/5410, l_total: 0.0471, l_in: 0.0122, l_grad: 0.0350, msssim_ir: 0.4599, msssim_vis: 0.0232, mx_loss: 0.0071, eta: 0:29:49, time: 5.1433
INFO train.py(169): step: 2270/5410, l_total: 0.0522, l_in: 0.0247, l_grad: 0.0275, msssim_ir: 0.2216, msssim_vis: 0.1046, mx_loss: 0.0180, eta: 0:29:42, time: 5.1682
INFO train.py(169): step: 2280/5410, l_total: 0.0394, l_in: 0.0155, l_grad: 0.0239, msssim_ir: 0.3867, msssim_vis: 0.0463, mx_loss: 0.0075, eta: 0:29:36, time: 5.1483
INFO train.py(169): step: 2290/5410, l_total: 0.0690, l_in: 0.0194, l_grad: 0.0496, msssim_ir: 0.3987, msssim_vis: 0.0459, mx_loss: 0.0086, eta: 0:29:29, time: 5.1393
INFO train.py(169): step: 2300/5410, l_total: 0.0570, l_in: 0.0173, l_grad: 0.0397, msssim_ir: 0.3414, msssim_vis: 0.0978, mx_loss: 0.0136, eta: 0:29:23, time: 5.1582
INFO train.py(169): step: 2310/5410, l_total: 0.0559, l_in: 0.0275, l_grad: 0.0284, msssim_ir: 0.2858, msssim_vis: 0.1273, mx_loss: 0.0086, eta: 0:29:17, time: 5.1533
INFO train.py(169): step: 2320/5410, l_total: 0.0697, l_in: 0.0323, l_grad: 0.0375, msssim_ir: 0.4895, msssim_vis: 0.0119, mx_loss: 0.0055, eta: 0:29:10, time: 5.1552
INFO train.py(169): step: 2330/5410, l_total: 0.0518, l_in: 0.0192, l_grad: 0.0326, msssim_ir: 0.3554, msssim_vis: 0.0665, mx_loss: 0.0186, eta: 0:29:04, time: 5.1533
INFO train.py(169): step: 2340/5410, l_total: 0.0502, l_in: 0.0194, l_grad: 0.0308, msssim_ir: 0.4045, msssim_vis: 0.0687, mx_loss: 0.0066, eta: 0:28:58, time: 5.1413
INFO train.py(169): step: 2350/5410, l_total: 0.0621, l_in: 0.0267, l_grad: 0.0355, msssim_ir: 0.3607, msssim_vis: 0.0687, mx_loss: 0.0141, eta: 0:28:51, time: 5.1722
INFO train.py(169): step: 2360/5410, l_total: 0.0655, l_in: 0.0221, l_grad: 0.0434, msssim_ir: 0.4375, msssim_vis: 0.0499, mx_loss: 0.0154, eta: 0:28:45, time: 5.1552
INFO train.py(169): step: 2370/5410, l_total: 0.0393, l_in: 0.0117, l_grad: 0.0276, msssim_ir: 0.3667, msssim_vis: 0.0372, mx_loss: 0.0109, eta: 0:28:39, time: 5.1493
INFO train.py(169): step: 2380/5410, l_total: 0.0403, l_in: 0.0117, l_grad: 0.0285, msssim_ir: 0.4520, msssim_vis: 0.0109, mx_loss: 0.0060, eta: 0:28:33, time: 5.1821
INFO train.py(169): step: 2390/5410, l_total: 0.0421, l_in: 0.0109, l_grad: 0.0312, msssim_ir: 0.4147, msssim_vis: 0.0397, mx_loss: 0.0062, eta: 0:28:26, time: 5.1373
INFO train.py(169): step: 2400/5410, l_total: 0.0402, l_in: 0.0161, l_grad: 0.0241, msssim_ir: 0.2556, msssim_vis: 0.0803, mx_loss: 0.0119, eta: 0:28:20, time: 5.1542
INFO train.py(169): step: 2410/5410, l_total: 0.0670, l_in: 0.0202, l_grad: 0.0468, msssim_ir: 0.4429, msssim_vis: 0.0618, mx_loss: 0.0152, eta: 0:28:14, time: 5.1652
INFO train.py(169): step: 2420/5410, l_total: 0.0510, l_in: 0.0152, l_grad: 0.0359, msssim_ir: 0.4079, msssim_vis: 0.0663, mx_loss: 0.0107, eta: 0:28:07, time: 5.1632
INFO train.py(169): step: 2430/5410, l_total: 0.0679, l_in: 0.0192, l_grad: 0.0487, msssim_ir: 0.4005, msssim_vis: 0.0595, mx_loss: 0.0105, eta: 0:28:01, time: 5.1493
INFO train.py(169): step: 2440/5410, l_total: 0.0405, l_in: 0.0161, l_grad: 0.0244, msssim_ir: 0.2701, msssim_vis: 0.0761, mx_loss: 0.0131, eta: 0:27:55, time: 5.1752
INFO train.py(169): step: 2450/5410, l_total: 0.0552, l_in: 0.0169, l_grad: 0.0383, msssim_ir: 0.4037, msssim_vis: 0.0610, mx_loss: 0.0104, eta: 0:27:49, time: 5.1622
INFO train.py(169): step: 2460/5410, l_total: 0.0606, l_in: 0.0262, l_grad: 0.0343, msssim_ir: 0.3475, msssim_vis: 0.0649, mx_loss: 0.0200, eta: 0:27:43, time: 5.1562
INFO train.py(169): step: 2470/5410, l_total: 0.0492, l_in: 0.0189, l_grad: 0.0302, msssim_ir: 0.2318, msssim_vis: 0.1063, mx_loss: 0.0119, eta: 0:27:36, time: 5.1632
INFO train.py(169): step: 2480/5410, l_total: 0.0495, l_in: 0.0125, l_grad: 0.0370, msssim_ir: 0.3782, msssim_vis: 0.0724, mx_loss: 0.0067, eta: 0:27:30, time: 5.1821
INFO train.py(169): step: 2490/5410, l_total: 0.0500, l_in: 0.0163, l_grad: 0.0337, msssim_ir: 0.3685, msssim_vis: 0.0461, mx_loss: 0.0112, eta: 0:27:24, time: 5.1523
INFO train.py(169): step: 2500/5410, l_total: 0.0604, l_in: 0.0206, l_grad: 0.0398, msssim_ir: 0.3591, msssim_vis: 0.0776, mx_loss: 0.0090, eta: 0:27:18, time: 5.1513
INFO train.py(169): step: 2510/5410, l_total: 0.0626, l_in: 0.0194, l_grad: 0.0432, msssim_ir: 0.4307, msssim_vis: 0.0131, mx_loss: 0.0121, eta: 0:27:12, time: 5.1612
INFO train.py(169): step: 2520/5410, l_total: 0.0537, l_in: 0.0170, l_grad: 0.0368, msssim_ir: 0.3996, msssim_vis: 0.0434, mx_loss: 0.0089, eta: 0:27:05, time: 5.1841
INFO train.py(169): step: 2530/5410, l_total: 0.0766, l_in: 0.0305, l_grad: 0.0461, msssim_ir: 0.5076, msssim_vis: 0.0253, mx_loss: 0.0121, eta: 0:26:59, time: 5.1373
INFO train.py(169): step: 2540/5410, l_total: 0.0634, l_in: 0.0202, l_grad: 0.0432, msssim_ir: 0.4435, msssim_vis: 0.0138, mx_loss: 0.0081, eta: 0:26:53, time: 5.1582
INFO train.py(169): step: 2550/5410, l_total: 0.0705, l_in: 0.0319, l_grad: 0.0386, msssim_ir: 0.2061, msssim_vis: 0.1407, mx_loss: 0.0168, eta: 0:26:47, time: 5.1552
INFO train.py(169): step: 2560/5410, l_total: 0.0458, l_in: 0.0124, l_grad: 0.0334, msssim_ir: 0.3327, msssim_vis: 0.0889, mx_loss: 0.0077, eta: 0:26:41, time: 5.1523
INFO train.py(169): step: 2570/5410, l_total: 0.0667, l_in: 0.0295, l_grad: 0.0372, msssim_ir: 0.2834, msssim_vis: 0.1210, mx_loss: 0.0078, eta: 0:26:35, time: 5.1533
INFO train.py(169): step: 2580/5410, l_total: 0.0707, l_in: 0.0313, l_grad: 0.0394, msssim_ir: 0.2740, msssim_vis: 0.1024, mx_loss: 0.0332, eta: 0:26:29, time: 5.1393
INFO train.py(169): step: 2590/5410, l_total: 0.0508, l_in: 0.0152, l_grad: 0.0356, msssim_ir: 0.4594, msssim_vis: 0.0216, mx_loss: 0.0099, eta: 0:26:22, time: 5.1433
INFO train.py(169): step: 2600/5410, l_total: 0.0903, l_in: 0.0449, l_grad: 0.0454, msssim_ir: 0.4731, msssim_vis: 0.0318, mx_loss: 0.0100, eta: 0:26:16, time: 5.1433
INFO train.py(169): step: 2610/5410, l_total: 0.0364, l_in: 0.0096, l_grad: 0.0269, msssim_ir: 0.3109, msssim_vis: 0.0538, mx_loss: 0.0071, eta: 0:26:10, time: 5.1503
INFO train.py(169): step: 2620/5410, l_total: 0.0590, l_in: 0.0155, l_grad: 0.0435, msssim_ir: 0.3452, msssim_vis: 0.0774, mx_loss: 0.0089, eta: 0:26:04, time: 5.1821
INFO train.py(169): step: 2630/5410, l_total: 0.0492, l_in: 0.0143, l_grad: 0.0348, msssim_ir: 0.4299, msssim_vis: 0.0251, mx_loss: 0.0109, eta: 0:25:58, time: 5.1722
INFO train.py(169): step: 2640/5410, l_total: 0.0571, l_in: 0.0210, l_grad: 0.0361, msssim_ir: 0.4645, msssim_vis: 0.0125, mx_loss: 0.0056, eta: 0:25:52, time: 5.1582
INFO train.py(169): step: 2650/5410, l_total: 0.0532, l_in: 0.0176, l_grad: 0.0356, msssim_ir: 0.3298, msssim_vis: 0.0636, mx_loss: 0.0125, eta: 0:25:46, time: 5.1453
INFO train.py(169): step: 2660/5410, l_total: 0.0540, l_in: 0.0191, l_grad: 0.0349, msssim_ir: 0.2726, msssim_vis: 0.0850, mx_loss: 0.0085, eta: 0:25:40, time: 5.1523
INFO train.py(169): step: 2670/5410, l_total: 0.0528, l_in: 0.0203, l_grad: 0.0325, msssim_ir: 0.3072, msssim_vis: 0.0784, mx_loss: 0.0152, eta: 0:25:34, time: 5.1702
INFO train.py(169): step: 2680/5410, l_total: 0.0470, l_in: 0.0098, l_grad: 0.0373, msssim_ir: 0.3540, msssim_vis: 0.0740, mx_loss: 0.0077, eta: 0:25:28, time: 5.1463
INFO train.py(169): step: 2690/5410, l_total: 0.0388, l_in: 0.0104, l_grad: 0.0284, msssim_ir: 0.3493, msssim_vis: 0.0462, mx_loss: 0.0055, eta: 0:25:22, time: 5.1453
INFO train.py(169): step: 2700/5410, l_total: 0.0346, l_in: 0.0115, l_grad: 0.0230, msssim_ir: 0.2507, msssim_vis: 0.0707, mx_loss: 0.0119, eta: 0:25:16, time: 5.1732
INFO train.py(169): step: 2710/5410, l_total: 0.0416, l_in: 0.0114, l_grad: 0.0302, msssim_ir: 0.3696, msssim_vis: 0.0703, mx_loss: 0.0082, eta: 0:25:33, time: 28.3439
INFO train.py(169): step: 2720/5410, l_total: 0.0543, l_in: 0.0217, l_grad: 0.0326, msssim_ir: 0.2730, msssim_vis: 0.0955, mx_loss: 0.0154, eta: 0:25:27, time: 5.1244
INFO train.py(169): step: 2730/5410, l_total: 0.0662, l_in: 0.0265, l_grad: 0.0397, msssim_ir: 0.4842, msssim_vis: 0.0212, mx_loss: 0.0107, eta: 0:25:20, time: 5.1284
INFO train.py(169): step: 2740/5410, l_total: 0.0383, l_in: 0.0099, l_grad: 0.0284, msssim_ir: 0.3268, msssim_vis: 0.0563, mx_loss: 0.0061, eta: 0:25:14, time: 5.1363
INFO train.py(169): step: 2750/5410, l_total: 0.0379, l_in: 0.0100, l_grad: 0.0279, msssim_ir: 0.2431, msssim_vis: 0.0890, mx_loss: 0.0095, eta: 0:25:08, time: 5.1224
INFO train.py(169): step: 2760/5410, l_total: 0.0428, l_in: 0.0109, l_grad: 0.0319, msssim_ir: 0.3509, msssim_vis: 0.0768, mx_loss: 0.0067, eta: 0:25:02, time: 5.1632
INFO train.py(169): step: 2770/5410, l_total: 0.0449, l_in: 0.0179, l_grad: 0.0270, msssim_ir: 0.2167, msssim_vis: 0.1261, mx_loss: 0.0152, eta: 0:24:56, time: 5.1403
INFO train.py(169): step: 2780/5410, l_total: 0.0630, l_in: 0.0263, l_grad: 0.0367, msssim_ir: 0.4880, msssim_vis: 0.0211, mx_loss: 0.0062, eta: 0:24:49, time: 5.1314
INFO train.py(169): step: 2790/5410, l_total: 0.0611, l_in: 0.0208, l_grad: 0.0403, msssim_ir: 0.4079, msssim_vis: 0.0463, mx_loss: 0.0087, eta: 0:24:43, time: 5.1552
INFO train.py(169): step: 2800/5410, l_total: 0.0449, l_in: 0.0109, l_grad: 0.0340, msssim_ir: 0.3766, msssim_vis: 0.0497, mx_loss: 0.0072, eta: 0:24:37, time: 5.1672
INFO train.py(169): step: 2810/5410, l_total: 0.0670, l_in: 0.0169, l_grad: 0.0501, msssim_ir: 0.2741, msssim_vis: 0.1131, mx_loss: 0.0147, eta: 0:24:31, time: 5.1343
INFO train.py(169): step: 2820/5410, l_total: 0.0429, l_in: 0.0128, l_grad: 0.0301, msssim_ir: 0.3027, msssim_vis: 0.0745, mx_loss: 0.0129, eta: 0:24:25, time: 5.1552
INFO train.py(169): step: 2830/5410, l_total: 0.0447, l_in: 0.0183, l_grad: 0.0263, msssim_ir: 0.2527, msssim_vis: 0.1222, mx_loss: 0.0130, eta: 0:24:19, time: 5.1582
INFO train.py(169): step: 2840/5410, l_total: 0.0487, l_in: 0.0128, l_grad: 0.0359, msssim_ir: 0.4405, msssim_vis: 0.0208, mx_loss: 0.0080, eta: 0:24:13, time: 5.1791
INFO train.py(169): step: 2850/5410, l_total: 0.0569, l_in: 0.0167, l_grad: 0.0403, msssim_ir: 0.4626, msssim_vis: 0.0197, mx_loss: 0.0142, eta: 0:24:07, time: 5.1523
INFO train.py(169): step: 2860/5410, l_total: 0.0478, l_in: 0.0110, l_grad: 0.0368, msssim_ir: 0.4581, msssim_vis: 0.0421, mx_loss: 0.0047, eta: 0:24:00, time: 5.1712
INFO train.py(169): step: 2870/5410, l_total: 0.0477, l_in: 0.0233, l_grad: 0.0243, msssim_ir: 0.2382, msssim_vis: 0.0859, mx_loss: 0.0189, eta: 0:23:54, time: 5.1493
INFO train.py(169): step: 2880/5410, l_total: 0.0395, l_in: 0.0134, l_grad: 0.0261, msssim_ir: 0.3691, msssim_vis: 0.0406, mx_loss: 0.0048, eta: 0:23:48, time: 5.1592
INFO train.py(169): step: 2890/5410, l_total: 0.0434, l_in: 0.0123, l_grad: 0.0310, msssim_ir: 0.3868, msssim_vis: 0.0856, mx_loss: 0.0063, eta: 0:23:42, time: 5.1403
INFO train.py(169): step: 2900/5410, l_total: 0.0448, l_in: 0.0152, l_grad: 0.0297, msssim_ir: 0.3935, msssim_vis: 0.0540, mx_loss: 0.0134, eta: 0:23:36, time: 5.1543
INFO train.py(169): step: 2910/5410, l_total: 0.0506, l_in: 0.0183, l_grad: 0.0323, msssim_ir: 0.4070, msssim_vis: 0.0458, mx_loss: 0.0111, eta: 0:23:30, time: 5.1493
INFO train.py(169): step: 2920/5410, l_total: 0.0838, l_in: 0.0310, l_grad: 0.0527, msssim_ir: 0.5100, msssim_vis: 0.0327, mx_loss: 0.0386, eta: 0:23:24, time: 5.1393
INFO train.py(169): step: 2930/5410, l_total: 0.0622, l_in: 0.0248, l_grad: 0.0374, msssim_ir: 0.3795, msssim_vis: 0.0940, mx_loss: 0.0267, eta: 0:23:18, time: 5.1503
INFO train.py(169): step: 2940/5410, l_total: 0.0342, l_in: 0.0140, l_grad: 0.0202, msssim_ir: 0.2893, msssim_vis: 0.0623, mx_loss: 0.0119, eta: 0:23:12, time: 5.1642
INFO train.py(169): step: 2950/5410, l_total: 0.1080, l_in: 0.0444, l_grad: 0.0636, msssim_ir: 0.3699, msssim_vis: 0.0659, mx_loss: 0.0274, eta: 0:23:06, time: 5.1294
INFO train.py(169): step: 2960/5410, l_total: 0.0558, l_in: 0.0175, l_grad: 0.0383, msssim_ir: 0.2460, msssim_vis: 0.1420, mx_loss: 0.0107, eta: 0:23:00, time: 5.1622
INFO train.py(169): step: 2970/5410, l_total: 0.0552, l_in: 0.0185, l_grad: 0.0367, msssim_ir: 0.2905, msssim_vis: 0.0999, mx_loss: 0.0095, eta: 0:22:54, time: 5.1503
INFO train.py(169): step: 2980/5410, l_total: 0.0627, l_in: 0.0225, l_grad: 0.0402, msssim_ir: 0.3421, msssim_vis: 0.0884, mx_loss: 0.0189, eta: 0:22:48, time: 5.1602
INFO train.py(169): step: 2990/5410, l_total: 0.0486, l_in: 0.0122, l_grad: 0.0364, msssim_ir: 0.4942, msssim_vis: 0.0059, mx_loss: 0.0041, eta: 0:22:42, time: 5.1513
INFO train.py(169): step: 3000/5410, l_total: 0.0316, l_in: 0.0079, l_grad: 0.0236, msssim_ir: 0.2452, msssim_vis: 0.0719, mx_loss: 0.0066, eta: 0:22:36, time: 5.1602
INFO train.py(169): step: 3010/5410, l_total: 0.0577, l_in: 0.0238, l_grad: 0.0338, msssim_ir: 0.3111, msssim_vis: 0.1143, mx_loss: 0.0094, eta: 0:22:30, time: 5.1732
INFO train.py(169): step: 3020/5410, l_total: 0.0475, l_in: 0.0115, l_grad: 0.0360, msssim_ir: 0.4743, msssim_vis: 0.0160, mx_loss: 0.0061, eta: 0:22:24, time: 5.1632
INFO train.py(169): step: 3030/5410, l_total: 0.0615, l_in: 0.0203, l_grad: 0.0412, msssim_ir: 0.4576, msssim_vis: 0.0401, mx_loss: 0.0071, eta: 0:22:18, time: 5.1393
INFO train.py(169): step: 3040/5410, l_total: 0.0449, l_in: 0.0176, l_grad: 0.0273, msssim_ir: 0.3318, msssim_vis: 0.0365, mx_loss: 0.0089, eta: 0:22:12, time: 5.1493
INFO train.py(169): step: 3050/5410, l_total: 0.0349, l_in: 0.0097, l_grad: 0.0251, msssim_ir: 0.3177, msssim_vis: 0.0470, mx_loss: 0.0058, eta: 0:22:06, time: 5.1632
INFO train.py(169): step: 3060/5410, l_total: 0.0869, l_in: 0.0406, l_grad: 0.0463, msssim_ir: 0.3043, msssim_vis: 0.0958, mx_loss: 0.0224, eta: 0:22:00, time: 5.1562
INFO train.py(169): step: 3070/5410, l_total: 0.0496, l_in: 0.0189, l_grad: 0.0306, msssim_ir: 0.3618, msssim_vis: 0.0459, mx_loss: 0.0081, eta: 0:21:54, time: 5.1652
INFO train.py(169): step: 3080/5410, l_total: 0.0440, l_in: 0.0147, l_grad: 0.0293, msssim_ir: 0.2637, msssim_vis: 0.0870, mx_loss: 0.0132, eta: 0:21:48, time: 5.1781
INFO train.py(169): step: 3090/5410, l_total: 0.0840, l_in: 0.0359, l_grad: 0.0481, msssim_ir: 0.2924, msssim_vis: 0.1222, mx_loss: 0.0162, eta: 0:21:42, time: 5.1712
INFO train.py(169): step: 3100/5410, l_total: 0.0570, l_in: 0.0179, l_grad: 0.0391, msssim_ir: 0.4472, msssim_vis: 0.0311, mx_loss: 0.0066, eta: 0:21:36, time: 5.1314
INFO train.py(169): step: 3110/5410, l_total: 0.0540, l_in: 0.0125, l_grad: 0.0415, msssim_ir: 0.4176, msssim_vis: 0.0556, mx_loss: 0.0068, eta: 0:21:30, time: 5.1423
INFO train.py(169): step: 3120/5410, l_total: 0.0351, l_in: 0.0105, l_grad: 0.0246, msssim_ir: 0.2614, msssim_vis: 0.0941, mx_loss: 0.0090, eta: 0:21:24, time: 5.1652
INFO train.py(169): step: 3130/5410, l_total: 0.0485, l_in: 0.0135, l_grad: 0.0350, msssim_ir: 0.4367, msssim_vis: 0.0161, mx_loss: 0.0088, eta: 0:21:18, time: 5.1493
INFO train.py(169): step: 3140/5410, l_total: 0.0391, l_in: 0.0125, l_grad: 0.0266, msssim_ir: 0.2657, msssim_vis: 0.0767, mx_loss: 0.0118, eta: 0:21:12, time: 5.1483
INFO train.py(169): step: 3150/5410, l_total: 0.0448, l_in: 0.0162, l_grad: 0.0286, msssim_ir: 0.2958, msssim_vis: 0.0735, mx_loss: 0.0100, eta: 0:21:06, time: 5.1672
INFO train.py(169): step: 3160/5410, l_total: 0.0573, l_in: 0.0166, l_grad: 0.0407, msssim_ir: 0.2234, msssim_vis: 0.1415, mx_loss: 0.0125, eta: 0:21:00, time: 5.1642
INFO train.py(169): step: 3170/5410, l_total: 0.0793, l_in: 0.0353, l_grad: 0.0440, msssim_ir: 0.4493, msssim_vis: 0.0367, mx_loss: 0.0101, eta: 0:20:54, time: 5.1632
INFO train.py(169): step: 3180/5410, l_total: 0.0515, l_in: 0.0117, l_grad: 0.0398, msssim_ir: 0.2625, msssim_vis: 0.1092, mx_loss: 0.0131, eta: 0:20:49, time: 5.1582
INFO train.py(169): step: 3190/5410, l_total: 0.0390, l_in: 0.0096, l_grad: 0.0295, msssim_ir: 0.3257, msssim_vis: 0.0523, mx_loss: 0.0055, eta: 0:20:43, time: 5.1542
INFO train.py(169): step: 3200/5410, l_total: 0.0390, l_in: 0.0111, l_grad: 0.0279, msssim_ir: 0.3915, msssim_vis: 0.0564, mx_loss: 0.0072, eta: 0:20:37, time: 5.1493
INFO train.py(169): step: 3210/5410, l_total: 0.0549, l_in: 0.0149, l_grad: 0.0399, msssim_ir: 0.2772, msssim_vis: 0.1090, mx_loss: 0.0120, eta: 0:20:31, time: 5.1413
INFO train.py(169): step: 3220/5410, l_total: 0.0546, l_in: 0.0156, l_grad: 0.0390, msssim_ir: 0.3526, msssim_vis: 0.0527, mx_loss: 0.0131, eta: 0:20:25, time: 5.1483
INFO train.py(169): step: 3230/5410, l_total: 0.0550, l_in: 0.0138, l_grad: 0.0412, msssim_ir: 0.4363, msssim_vis: 0.0437, mx_loss: 0.0105, eta: 0:20:19, time: 5.1533
INFO train.py(169): step: 3240/5410, l_total: 0.0576, l_in: 0.0184, l_grad: 0.0392, msssim_ir: 0.4416, msssim_vis: 0.0300, mx_loss: 0.0080, eta: 0:20:13, time: 5.1572
INFO train.py(169): step: 3250/5410, l_total: 0.0501, l_in: 0.0128, l_grad: 0.0373, msssim_ir: 0.4255, msssim_vis: 0.0183, mx_loss: 0.0087, eta: 0:20:23, time: 28.1727
INFO train.py(169): step: 3260/5410, l_total: 0.0696, l_in: 0.0200, l_grad: 0.0496, msssim_ir: 0.3426, msssim_vis: 0.0808, mx_loss: 0.0141, eta: 0:20:16, time: 5.1094
INFO train.py(169): step: 3270/5410, l_total: 0.0548, l_in: 0.0236, l_grad: 0.0312, msssim_ir: 0.3588, msssim_vis: 0.0344, mx_loss: 0.0073, eta: 0:20:10, time: 5.1314
INFO train.py(169): step: 3280/5410, l_total: 0.0834, l_in: 0.0388, l_grad: 0.0445, msssim_ir: 0.2271, msssim_vis: 0.1782, mx_loss: 0.0343, eta: 0:20:04, time: 5.1314
INFO train.py(169): step: 3290/5410, l_total: 0.0420, l_in: 0.0138, l_grad: 0.0281, msssim_ir: 0.2723, msssim_vis: 0.0827, mx_loss: 0.0135, eta: 0:19:58, time: 5.1234
INFO train.py(169): step: 3300/5410, l_total: 0.0369, l_in: 0.0105, l_grad: 0.0264, msssim_ir: 0.3065, msssim_vis: 0.0657, mx_loss: 0.0063, eta: 0:19:52, time: 5.1333
INFO train.py(169): step: 3310/5410, l_total: 0.0323, l_in: 0.0082, l_grad: 0.0241, msssim_ir: 0.3426, msssim_vis: 0.0633, mx_loss: 0.0055, eta: 0:19:47, time: 5.1453
INFO train.py(169): step: 3320/5410, l_total: 0.0413, l_in: 0.0105, l_grad: 0.0308, msssim_ir: 0.3615, msssim_vis: 0.0642, mx_loss: 0.0077, eta: 0:19:41, time: 5.1423
INFO train.py(169): step: 3330/5410, l_total: 0.0369, l_in: 0.0142, l_grad: 0.0227, msssim_ir: 0.3514, msssim_vis: 0.0493, mx_loss: 0.0113, eta: 0:19:35, time: 5.1353
INFO train.py(169): step: 3340/5410, l_total: 0.0624, l_in: 0.0122, l_grad: 0.0502, msssim_ir: 0.4481, msssim_vis: 0.0337, mx_loss: 0.0070, eta: 0:19:29, time: 5.1323
INFO train.py(169): step: 3350/5410, l_total: 0.0391, l_in: 0.0148, l_grad: 0.0243, msssim_ir: 0.3146, msssim_vis: 0.0572, mx_loss: 0.0168, eta: 0:19:23, time: 5.1562
INFO train.py(169): step: 3360/5410, l_total: 0.0412, l_in: 0.0117, l_grad: 0.0295, msssim_ir: 0.4974, msssim_vis: 0.0148, mx_loss: 0.0079, eta: 0:19:17, time: 5.1662
INFO train.py(169): step: 3370/5410, l_total: 0.0442, l_in: 0.0133, l_grad: 0.0309, msssim_ir: 0.2758, msssim_vis: 0.0754, mx_loss: 0.0126, eta: 0:19:11, time: 5.1373
INFO train.py(169): step: 3380/5410, l_total: 0.0405, l_in: 0.0134, l_grad: 0.0271, msssim_ir: 0.2411, msssim_vis: 0.1049, mx_loss: 0.0072, eta: 0:19:05, time: 5.1612
INFO train.py(169): step: 3390/5410, l_total: 0.0490, l_in: 0.0118, l_grad: 0.0372, msssim_ir: 0.4297, msssim_vis: 0.0493, mx_loss: 0.0093, eta: 0:18:59, time: 5.1672
INFO train.py(169): step: 3400/5410, l_total: 0.0456, l_in: 0.0223, l_grad: 0.0233, msssim_ir: 0.2756, msssim_vis: 0.0678, mx_loss: 0.0135, eta: 0:18:53, time: 5.1592
INFO train.py(169): step: 3410/5410, l_total: 0.0416, l_in: 0.0119, l_grad: 0.0297, msssim_ir: 0.2561, msssim_vis: 0.0860, mx_loss: 0.0113, eta: 0:18:47, time: 5.1323
INFO train.py(169): step: 3420/5410, l_total: 0.0755, l_in: 0.0248, l_grad: 0.0507, msssim_ir: 0.4617, msssim_vis: 0.0529, mx_loss: 0.0107, eta: 0:18:41, time: 5.1642
INFO train.py(169): step: 3430/5410, l_total: 0.0563, l_in: 0.0249, l_grad: 0.0314, msssim_ir: 0.3103, msssim_vis: 0.1091, mx_loss: 0.0132, eta: 0:18:35, time: 5.1592
INFO train.py(169): step: 3440/5410, l_total: 0.0489, l_in: 0.0163, l_grad: 0.0326, msssim_ir: 0.3329, msssim_vis: 0.0907, mx_loss: 0.0101, eta: 0:18:29, time: 5.1652
INFO train.py(169): step: 3450/5410, l_total: 0.0544, l_in: 0.0125, l_grad: 0.0419, msssim_ir: 0.2282, msssim_vis: 0.1421, mx_loss: 0.0138, eta: 0:18:23, time: 5.1353
INFO train.py(169): step: 3460/5410, l_total: 0.0343, l_in: 0.0080, l_grad: 0.0263, msssim_ir: 0.3635, msssim_vis: 0.0282, mx_loss: 0.0075, eta: 0:18:17, time: 5.1632
INFO train.py(169): step: 3470/5410, l_total: 0.0626, l_in: 0.0190, l_grad: 0.0436, msssim_ir: 0.4305, msssim_vis: 0.0403, mx_loss: 0.0082, eta: 0:18:12, time: 5.1403
INFO train.py(169): step: 3480/5410, l_total: 0.0611, l_in: 0.0219, l_grad: 0.0393, msssim_ir: 0.4427, msssim_vis: 0.0415, mx_loss: 0.0075, eta: 0:18:06, time: 5.1483
INFO train.py(169): step: 3490/5410, l_total: 0.0507, l_in: 0.0139, l_grad: 0.0368, msssim_ir: 0.2282, msssim_vis: 0.1234, mx_loss: 0.0136, eta: 0:18:00, time: 5.1662
INFO train.py(169): step: 3500/5410, l_total: 0.0400, l_in: 0.0093, l_grad: 0.0307, msssim_ir: 0.2768, msssim_vis: 0.0947, mx_loss: 0.0057, eta: 0:17:54, time: 5.1662
INFO train.py(169): step: 3510/5410, l_total: 0.0393, l_in: 0.0139, l_grad: 0.0254, msssim_ir: 0.2914, msssim_vis: 0.0928, mx_loss: 0.0071, eta: 0:17:48, time: 5.1483
INFO train.py(169): step: 3520/5410, l_total: 0.0525, l_in: 0.0169, l_grad: 0.0356, msssim_ir: 0.4223, msssim_vis: 0.0325, mx_loss: 0.0113, eta: 0:17:42, time: 5.1652
INFO train.py(169): step: 3530/5410, l_total: 0.0667, l_in: 0.0148, l_grad: 0.0519, msssim_ir: 0.4364, msssim_vis: 0.0172, mx_loss: 0.0085, eta: 0:17:36, time: 5.1652
INFO train.py(169): step: 3540/5410, l_total: 0.0465, l_in: 0.0140, l_grad: 0.0325, msssim_ir: 0.4664, msssim_vis: 0.0203, mx_loss: 0.0081, eta: 0:17:30, time: 5.1513
INFO train.py(169): step: 3550/5410, l_total: 0.0361, l_in: 0.0100, l_grad: 0.0260, msssim_ir: 0.2831, msssim_vis: 0.0568, mx_loss: 0.0086, eta: 0:17:25, time: 5.1254
INFO train.py(169): step: 3560/5410, l_total: 0.0837, l_in: 0.0297, l_grad: 0.0540, msssim_ir: 0.2981, msssim_vis: 0.0668, mx_loss: 0.0157, eta: 0:17:19, time: 5.1602
INFO train.py(169): step: 3570/5410, l_total: 0.0474, l_in: 0.0138, l_grad: 0.0336, msssim_ir: 0.4357, msssim_vis: 0.0269, mx_loss: 0.0070, eta: 0:17:13, time: 5.1642
INFO train.py(169): step: 3580/5410, l_total: 0.0400, l_in: 0.0151, l_grad: 0.0249, msssim_ir: 0.3340, msssim_vis: 0.0859, mx_loss: 0.0056, eta: 0:17:07, time: 5.1373
INFO train.py(169): step: 3590/5410, l_total: 0.0608, l_in: 0.0195, l_grad: 0.0413, msssim_ir: 0.5043, msssim_vis: 0.0087, mx_loss: 0.0076, eta: 0:17:01, time: 5.1483
INFO train.py(169): step: 3600/5410, l_total: 0.0608, l_in: 0.0235, l_grad: 0.0373, msssim_ir: 0.4560, msssim_vis: 0.0196, mx_loss: 0.0132, eta: 0:16:55, time: 5.1662
INFO train.py(169): step: 3610/5410, l_total: 0.0755, l_in: 0.0344, l_grad: 0.0411, msssim_ir: 0.3979, msssim_vis: 0.0721, mx_loss: 0.0134, eta: 0:16:49, time: 5.1373
INFO train.py(169): step: 3620/5410, l_total: 0.0513, l_in: 0.0183, l_grad: 0.0330, msssim_ir: 0.3921, msssim_vis: 0.0654, mx_loss: 0.0087, eta: 0:16:44, time: 5.1473
INFO train.py(169): step: 3630/5410, l_total: 0.0341, l_in: 0.0122, l_grad: 0.0219, msssim_ir: 0.1972, msssim_vis: 0.0919, mx_loss: 0.0081, eta: 0:16:38, time: 5.1562
INFO train.py(169): step: 3640/5410, l_total: 0.0376, l_in: 0.0116, l_grad: 0.0261, msssim_ir: 0.2041, msssim_vis: 0.1620, mx_loss: 0.0070, eta: 0:16:32, time: 5.1463
INFO train.py(169): step: 3650/5410, l_total: 0.0380, l_in: 0.0107, l_grad: 0.0274, msssim_ir: 0.3253, msssim_vis: 0.0497, mx_loss: 0.0073, eta: 0:16:26, time: 5.1662
INFO train.py(169): step: 3660/5410, l_total: 0.0391, l_in: 0.0111, l_grad: 0.0280, msssim_ir: 0.3620, msssim_vis: 0.0394, mx_loss: 0.0090, eta: 0:16:20, time: 5.1433
INFO train.py(169): step: 3670/5410, l_total: 0.0502, l_in: 0.0202, l_grad: 0.0300, msssim_ir: 0.4825, msssim_vis: 0.0154, mx_loss: 0.0055, eta: 0:16:14, time: 5.1513
INFO train.py(169): step: 3680/5410, l_total: 0.0498, l_in: 0.0136, l_grad: 0.0362, msssim_ir: 0.4054, msssim_vis: 0.0452, mx_loss: 0.0104, eta: 0:16:09, time: 5.1513
INFO train.py(169): step: 3690/5410, l_total: 0.0378, l_in: 0.0110, l_grad: 0.0268, msssim_ir: 0.3776, msssim_vis: 0.0616, mx_loss: 0.0041, eta: 0:16:03, time: 5.1552
INFO train.py(169): step: 3700/5410, l_total: 0.0405, l_in: 0.0121, l_grad: 0.0284, msssim_ir: 0.2475, msssim_vis: 0.1188, mx_loss: 0.0085, eta: 0:15:57, time: 5.1642
INFO train.py(169): step: 3710/5410, l_total: 0.0363, l_in: 0.0104, l_grad: 0.0259, msssim_ir: 0.3093, msssim_vis: 0.0890, mx_loss: 0.0063, eta: 0:15:51, time: 5.1742
INFO train.py(169): step: 3720/5410, l_total: 0.0673, l_in: 0.0330, l_grad: 0.0343, msssim_ir: 0.3232, msssim_vis: 0.1150, mx_loss: 0.0211, eta: 0:15:45, time: 5.1572
INFO train.py(169): step: 3730/5410, l_total: 0.0381, l_in: 0.0099, l_grad: 0.0282, msssim_ir: 0.3285, msssim_vis: 0.1181, mx_loss: 0.0063, eta: 0:15:40, time: 5.1602
INFO train.py(169): step: 3740/5410, l_total: 0.0360, l_in: 0.0103, l_grad: 0.0257, msssim_ir: 0.2741, msssim_vis: 0.1134, mx_loss: 0.0067, eta: 0:15:34, time: 5.1742
INFO train.py(169): step: 3750/5410, l_total: 0.0392, l_in: 0.0150, l_grad: 0.0243, msssim_ir: 0.3135, msssim_vis: 0.0512, mx_loss: 0.0087, eta: 0:15:28, time: 5.1642
INFO train.py(169): step: 3760/5410, l_total: 0.0455, l_in: 0.0261, l_grad: 0.0194, msssim_ir: 0.2281, msssim_vis: 0.0769, mx_loss: 0.0217, eta: 0:15:22, time: 5.1363
INFO train.py(169): step: 3770/5410, l_total: 0.0339, l_in: 0.0080, l_grad: 0.0259, msssim_ir: 0.3037, msssim_vis: 0.0443, mx_loss: 0.0052, eta: 0:15:17, time: 5.1523
INFO train.py(169): step: 3780/5410, l_total: 0.0634, l_in: 0.0273, l_grad: 0.0361, msssim_ir: 0.4262, msssim_vis: 0.0588, mx_loss: 0.0078, eta: 0:15:11, time: 5.1453
INFO train.py(169): step: 3790/5410, l_total: 0.0573, l_in: 0.0164, l_grad: 0.0409, msssim_ir: 0.4753, msssim_vis: 0.0291, mx_loss: 0.0103, eta: 0:15:15, time: 28.0830
INFO train.py(169): step: 3800/5410, l_total: 0.0475, l_in: 0.0121, l_grad: 0.0354, msssim_ir: 0.2141, msssim_vis: 0.1796, mx_loss: 0.0075, eta: 0:15:09, time: 5.1513
INFO train.py(169): step: 3810/5410, l_total: 0.0335, l_in: 0.0095, l_grad: 0.0241, msssim_ir: 0.4221, msssim_vis: 0.0159, mx_loss: 0.0076, eta: 0:15:03, time: 5.1184
INFO train.py(169): step: 3820/5410, l_total: 0.0272, l_in: 0.0072, l_grad: 0.0200, msssim_ir: 0.2190, msssim_vis: 0.0944, mx_loss: 0.0052, eta: 0:14:57, time: 5.1304
INFO train.py(169): step: 3830/5410, l_total: 0.0395, l_in: 0.0097, l_grad: 0.0298, msssim_ir: 0.2591, msssim_vis: 0.1117, mx_loss: 0.0085, eta: 0:14:51, time: 5.1383
INFO train.py(169): step: 3840/5410, l_total: 0.0376, l_in: 0.0105, l_grad: 0.0271, msssim_ir: 0.3292, msssim_vis: 0.0407, mx_loss: 0.0081, eta: 0:14:45, time: 5.1343
INFO train.py(169): step: 3850/5410, l_total: 0.0380, l_in: 0.0113, l_grad: 0.0267, msssim_ir: 0.3693, msssim_vis: 0.0398, mx_loss: 0.0056, eta: 0:14:40, time: 5.1463
INFO train.py(169): step: 3860/5410, l_total: 0.0442, l_in: 0.0160, l_grad: 0.0282, msssim_ir: 0.2317, msssim_vis: 0.1506, mx_loss: 0.0068, eta: 0:14:34, time: 5.1403
INFO train.py(169): step: 3870/5410, l_total: 0.0623, l_in: 0.0308, l_grad: 0.0315, msssim_ir: 0.2951, msssim_vis: 0.1305, mx_loss: 0.0193, eta: 0:14:28, time: 5.1582
INFO train.py(169): step: 3880/5410, l_total: 0.0449, l_in: 0.0171, l_grad: 0.0278, msssim_ir: 0.2856, msssim_vis: 0.0874, mx_loss: 0.0112, eta: 0:14:22, time: 5.1483
INFO train.py(169): step: 3890/5410, l_total: 0.0413, l_in: 0.0097, l_grad: 0.0316, msssim_ir: 0.4231, msssim_vis: 0.0223, mx_loss: 0.0048, eta: 0:14:16, time: 5.1274
INFO train.py(169): step: 3900/5410, l_total: 0.0463, l_in: 0.0105, l_grad: 0.0358, msssim_ir: 0.4810, msssim_vis: 0.0335, mx_loss: 0.0062, eta: 0:14:10, time: 5.1572
INFO train.py(169): step: 3910/5410, l_total: 0.0478, l_in: 0.0109, l_grad: 0.0368, msssim_ir: 0.4393, msssim_vis: 0.0193, mx_loss: 0.0051, eta: 0:14:05, time: 5.1702
INFO train.py(169): step: 3920/5410, l_total: 0.0526, l_in: 0.0140, l_grad: 0.0386, msssim_ir: 0.3332, msssim_vis: 0.0780, mx_loss: 0.0068, eta: 0:13:59, time: 5.1533
INFO train.py(169): step: 3930/5410, l_total: 0.0588, l_in: 0.0166, l_grad: 0.0422, msssim_ir: 0.4127, msssim_vis: 0.0483, mx_loss: 0.0091, eta: 0:13:53, time: 5.1403
INFO train.py(169): step: 3940/5410, l_total: 0.0449, l_in: 0.0214, l_grad: 0.0235, msssim_ir: 0.2124, msssim_vis: 0.1409, mx_loss: 0.0159, eta: 0:13:47, time: 5.1831
INFO train.py(169): step: 3950/5410, l_total: 0.0457, l_in: 0.0149, l_grad: 0.0308, msssim_ir: 0.1669, msssim_vis: 0.1864, mx_loss: 0.0117, eta: 0:13:41, time: 5.1662
INFO train.py(169): step: 3960/5410, l_total: 0.0764, l_in: 0.0278, l_grad: 0.0486, msssim_ir: 0.2552, msssim_vis: 0.1429, mx_loss: 0.0180, eta: 0:13:36, time: 5.1284
INFO train.py(169): step: 3970/5410, l_total: 0.0615, l_in: 0.0143, l_grad: 0.0472, msssim_ir: 0.2778, msssim_vis: 0.0862, mx_loss: 0.0092, eta: 0:13:30, time: 5.1831
INFO train.py(169): step: 3980/5410, l_total: 0.0345, l_in: 0.0083, l_grad: 0.0261, msssim_ir: 0.3747, msssim_vis: 0.0634, mx_loss: 0.0046, eta: 0:13:24, time: 5.1592
INFO train.py(169): step: 3990/5410, l_total: 0.0554, l_in: 0.0239, l_grad: 0.0316, msssim_ir: 0.3180, msssim_vis: 0.0701, mx_loss: 0.0117, eta: 0:13:18, time: 5.1393
INFO train.py(169): step: 4000/5410, l_total: 0.0610, l_in: 0.0198, l_grad: 0.0412, msssim_ir: 0.4208, msssim_vis: 0.0566, mx_loss: 0.0133, eta: 0:13:12, time: 5.1363
INFO train.py(169): step: 4010/5410, l_total: 0.0340, l_in: 0.0092, l_grad: 0.0248, msssim_ir: 0.2922, msssim_vis: 0.0591, mx_loss: 0.0049, eta: 0:13:07, time: 5.1592
INFO train.py(169): step: 4020/5410, l_total: 0.0306, l_in: 0.0103, l_grad: 0.0203, msssim_ir: 0.2352, msssim_vis: 0.0719, mx_loss: 0.0075, eta: 0:13:01, time: 5.1543
INFO train.py(169): step: 4030/5410, l_total: 0.0469, l_in: 0.0173, l_grad: 0.0296, msssim_ir: 0.2674, msssim_vis: 0.1054, mx_loss: 0.0122, eta: 0:12:55, time: 5.1493
INFO train.py(169): step: 4040/5410, l_total: 0.0376, l_in: 0.0108, l_grad: 0.0268, msssim_ir: 0.3549, msssim_vis: 0.0447, mx_loss: 0.0051, eta: 0:12:49, time: 5.1572
INFO train.py(169): step: 4050/5410, l_total: 0.0491, l_in: 0.0155, l_grad: 0.0336, msssim_ir: 0.3797, msssim_vis: 0.0347, mx_loss: 0.0079, eta: 0:12:44, time: 5.1742
INFO train.py(169): step: 4060/5410, l_total: 0.0506, l_in: 0.0237, l_grad: 0.0269, msssim_ir: 0.1700, msssim_vis: 0.1302, mx_loss: 0.0223, eta: 0:12:38, time: 5.1552
INFO train.py(169): step: 4070/5410, l_total: 0.0514, l_in: 0.0138, l_grad: 0.0376, msssim_ir: 0.4113, msssim_vis: 0.0731, mx_loss: 0.0068, eta: 0:12:32, time: 5.1453
INFO train.py(169): step: 4080/5410, l_total: 0.0333, l_in: 0.0124, l_grad: 0.0209, msssim_ir: 0.2756, msssim_vis: 0.0758, mx_loss: 0.0069, eta: 0:12:26, time: 5.1791
INFO train.py(169): step: 4090/5410, l_total: 0.0471, l_in: 0.0119, l_grad: 0.0351, msssim_ir: 0.2301, msssim_vis: 0.1132, mx_loss: 0.0098, eta: 0:12:20, time: 5.1692
INFO train.py(169): step: 4100/5410, l_total: 0.0382, l_in: 0.0111, l_grad: 0.0271, msssim_ir: 0.3874, msssim_vis: 0.0303, mx_loss: 0.0097, eta: 0:12:15, time: 5.1682
INFO train.py(169): step: 4110/5410, l_total: 0.0344, l_in: 0.0077, l_grad: 0.0268, msssim_ir: 0.2415, msssim_vis: 0.0932, mx_loss: 0.0063, eta: 0:12:09, time: 5.1672
INFO train.py(169): step: 4120/5410, l_total: 0.0350, l_in: 0.0093, l_grad: 0.0257, msssim_ir: 0.3496, msssim_vis: 0.0656, mx_loss: 0.0038, eta: 0:12:03, time: 5.1682
INFO train.py(169): step: 4130/5410, l_total: 0.0328, l_in: 0.0101, l_grad: 0.0226, msssim_ir: 0.2427, msssim_vis: 0.0904, mx_loss: 0.0064, eta: 0:11:57, time: 5.1642
INFO train.py(169): step: 4140/5410, l_total: 0.1257, l_in: 0.0406, l_grad: 0.0852, msssim_ir: 0.4226, msssim_vis: 0.0540, mx_loss: 0.0365, eta: 0:11:52, time: 5.1592
INFO train.py(169): step: 4150/5410, l_total: 0.0472, l_in: 0.0156, l_grad: 0.0316, msssim_ir: 0.2939, msssim_vis: 0.0889, mx_loss: 0.0062, eta: 0:11:46, time: 5.1463
INFO train.py(169): step: 4160/5410, l_total: 0.0412, l_in: 0.0153, l_grad: 0.0259, msssim_ir: 0.3186, msssim_vis: 0.0704, mx_loss: 0.0071, eta: 0:11:40, time: 5.1821
INFO train.py(169): step: 4170/5410, l_total: 0.0355, l_in: 0.0116, l_grad: 0.0239, msssim_ir: 0.2018, msssim_vis: 0.1301, mx_loss: 0.0078, eta: 0:11:34, time: 5.1722
INFO train.py(169): step: 4180/5410, l_total: 0.0370, l_in: 0.0089, l_grad: 0.0281, msssim_ir: 0.3937, msssim_vis: 0.0427, mx_loss: 0.0053, eta: 0:11:29, time: 5.1791
INFO train.py(169): step: 4190/5410, l_total: 0.0382, l_in: 0.0086, l_grad: 0.0295, msssim_ir: 0.3292, msssim_vis: 0.0768, mx_loss: 0.0061, eta: 0:11:23, time: 5.1473
INFO train.py(169): step: 4200/5410, l_total: 0.0458, l_in: 0.0130, l_grad: 0.0328, msssim_ir: 0.2381, msssim_vis: 0.1187, mx_loss: 0.0082, eta: 0:11:17, time: 5.1821
INFO train.py(169): step: 4210/5410, l_total: 0.0552, l_in: 0.0142, l_grad: 0.0410, msssim_ir: 0.4464, msssim_vis: 0.0352, mx_loss: 0.0109, eta: 0:11:12, time: 5.1642
INFO train.py(169): step: 4220/5410, l_total: 0.0503, l_in: 0.0191, l_grad: 0.0312, msssim_ir: 0.2037, msssim_vis: 0.1675, mx_loss: 0.0189, eta: 0:11:06, time: 5.1682
INFO train.py(169): step: 4230/5410, l_total: 0.0408, l_in: 0.0153, l_grad: 0.0255, msssim_ir: 0.3571, msssim_vis: 0.0484, mx_loss: 0.0113, eta: 0:11:00, time: 5.1702
INFO train.py(169): step: 4240/5410, l_total: 0.0499, l_in: 0.0181, l_grad: 0.0319, msssim_ir: 0.3337, msssim_vis: 0.0715, mx_loss: 0.0122, eta: 0:10:54, time: 5.1642
INFO train.py(169): step: 4250/5410, l_total: 0.0546, l_in: 0.0251, l_grad: 0.0295, msssim_ir: 0.3023, msssim_vis: 0.0680, mx_loss: 0.0332, eta: 0:10:49, time: 5.1463
INFO train.py(169): step: 4260/5410, l_total: 0.0402, l_in: 0.0087, l_grad: 0.0314, msssim_ir: 0.3676, msssim_vis: 0.0438, mx_loss: 0.0068, eta: 0:10:43, time: 5.1543
INFO train.py(169): step: 4270/5410, l_total: 0.0590, l_in: 0.0176, l_grad: 0.0414, msssim_ir: 0.4249, msssim_vis: 0.0535, mx_loss: 0.0174, eta: 0:10:37, time: 5.1662
INFO train.py(169): step: 4280/5410, l_total: 0.0427, l_in: 0.0126, l_grad: 0.0301, msssim_ir: 0.4651, msssim_vis: 0.0093, mx_loss: 0.0045, eta: 0:10:32, time: 5.1702
INFO train.py(169): step: 4290/5410, l_total: 0.0505, l_in: 0.0160, l_grad: 0.0345, msssim_ir: 0.3438, msssim_vis: 0.0962, mx_loss: 0.0081, eta: 0:10:26, time: 5.1811
INFO train.py(169): step: 4300/5410, l_total: 0.0446, l_in: 0.0127, l_grad: 0.0319, msssim_ir: 0.5025, msssim_vis: 0.0048, mx_loss: 0.0029, eta: 0:10:20, time: 5.1433
INFO train.py(169): step: 4310/5410, l_total: 0.0341, l_in: 0.0102, l_grad: 0.0239, msssim_ir: 0.4022, msssim_vis: 0.0332, mx_loss: 0.0045, eta: 0:10:14, time: 5.1851
INFO train.py(169): step: 4320/5410, l_total: 0.0417, l_in: 0.0123, l_grad: 0.0294, msssim_ir: 0.2888, msssim_vis: 0.1072, mx_loss: 0.0074, eta: 0:10:09, time: 5.1712
INFO train.py(169): step: 4330/5410, l_total: 0.0508, l_in: 0.0147, l_grad: 0.0361, msssim_ir: 0.3046, msssim_vis: 0.0971, mx_loss: 0.0113, eta: 0:10:09, time: 28.0372
INFO train.py(169): step: 4340/5410, l_total: 0.0400, l_in: 0.0146, l_grad: 0.0253, msssim_ir: 0.3601, msssim_vis: 0.0378, mx_loss: 0.0091, eta: 0:10:03, time: 5.1333
INFO train.py(169): step: 4350/5410, l_total: 0.0280, l_in: 0.0076, l_grad: 0.0204, msssim_ir: 0.2971, msssim_vis: 0.0689, mx_loss: 0.0064, eta: 0:09:57, time: 5.1144
INFO train.py(169): step: 4360/5410, l_total: 0.0418, l_in: 0.0109, l_grad: 0.0309, msssim_ir: 0.3050, msssim_vis: 0.0603, mx_loss: 0.0069, eta: 0:09:51, time: 5.1443
INFO train.py(169): step: 4370/5410, l_total: 0.0541, l_in: 0.0182, l_grad: 0.0359, msssim_ir: 0.4710, msssim_vis: 0.0257, mx_loss: 0.0070, eta: 0:09:46, time: 5.1244
INFO train.py(169): step: 4380/5410, l_total: 0.0353, l_in: 0.0117, l_grad: 0.0236, msssim_ir: 0.3324, msssim_vis: 0.0364, mx_loss: 0.0066, eta: 0:09:40, time: 5.1652
INFO train.py(169): step: 4390/5410, l_total: 0.0686, l_in: 0.0210, l_grad: 0.0476, msssim_ir: 0.3287, msssim_vis: 0.0728, mx_loss: 0.0175, eta: 0:09:34, time: 5.1274
INFO train.py(169): step: 4400/5410, l_total: 0.0612, l_in: 0.0272, l_grad: 0.0341, msssim_ir: 0.1943, msssim_vis: 0.1851, mx_loss: 0.0192, eta: 0:09:28, time: 5.1403
INFO train.py(169): step: 4410/5410, l_total: 0.0451, l_in: 0.0078, l_grad: 0.0373, msssim_ir: 0.4504, msssim_vis: 0.0220, mx_loss: 0.0041, eta: 0:09:23, time: 5.1483
INFO train.py(169): step: 4420/5410, l_total: 0.0456, l_in: 0.0104, l_grad: 0.0351, msssim_ir: 0.3001, msssim_vis: 0.0757, mx_loss: 0.0076, eta: 0:09:17, time: 5.1592
INFO train.py(169): step: 4430/5410, l_total: 0.0499, l_in: 0.0144, l_grad: 0.0355, msssim_ir: 0.4463, msssim_vis: 0.0176, mx_loss: 0.0052, eta: 0:09:11, time: 5.1393
INFO train.py(169): step: 4440/5410, l_total: 0.0615, l_in: 0.0197, l_grad: 0.0418, msssim_ir: 0.2813, msssim_vis: 0.1255, mx_loss: 0.0204, eta: 0:09:05, time: 5.1513
INFO train.py(169): step: 4450/5410, l_total: 0.0381, l_in: 0.0076, l_grad: 0.0305, msssim_ir: 0.4207, msssim_vis: 0.0497, mx_loss: 0.0048, eta: 0:09:00, time: 5.1582
INFO train.py(169): step: 4460/5410, l_total: 0.0395, l_in: 0.0084, l_grad: 0.0311, msssim_ir: 0.4703, msssim_vis: 0.0148, mx_loss: 0.0043, eta: 0:08:54, time: 5.1493
INFO train.py(169): step: 4470/5410, l_total: 0.0350, l_in: 0.0115, l_grad: 0.0234, msssim_ir: 0.3654, msssim_vis: 0.0370, mx_loss: 0.0062, eta: 0:08:48, time: 5.1443
INFO train.py(169): step: 4480/5410, l_total: 0.0482, l_in: 0.0111, l_grad: 0.0371, msssim_ir: 0.4550, msssim_vis: 0.0133, mx_loss: 0.0048, eta: 0:08:43, time: 5.1473
INFO train.py(169): step: 4490/5410, l_total: 0.0403, l_in: 0.0097, l_grad: 0.0306, msssim_ir: 0.3024, msssim_vis: 0.0728, mx_loss: 0.0056, eta: 0:08:37, time: 5.1692
INFO train.py(169): step: 4500/5410, l_total: 0.0403, l_in: 0.0144, l_grad: 0.0260, msssim_ir: 0.1463, msssim_vis: 0.1972, mx_loss: 0.0105, eta: 0:08:31, time: 5.1453
INFO train.py(169): step: 4510/5410, l_total: 0.0331, l_in: 0.0103, l_grad: 0.0228, msssim_ir: 0.3588, msssim_vis: 0.0510, mx_loss: 0.0033, eta: 0:08:25, time: 5.1572
INFO train.py(169): step: 4520/5410, l_total: 0.0498, l_in: 0.0160, l_grad: 0.0338, msssim_ir: 0.3686, msssim_vis: 0.0534, mx_loss: 0.0102, eta: 0:08:20, time: 5.1463
INFO train.py(169): step: 4530/5410, l_total: 0.0570, l_in: 0.0131, l_grad: 0.0439, msssim_ir: 0.2107, msssim_vis: 0.1083, mx_loss: 0.0113, eta: 0:08:14, time: 5.1722
INFO train.py(169): step: 4540/5410, l_total: 0.0353, l_in: 0.0102, l_grad: 0.0251, msssim_ir: 0.3552, msssim_vis: 0.0611, mx_loss: 0.0048, eta: 0:08:08, time: 5.1393
INFO train.py(169): step: 4550/5410, l_total: 0.0357, l_in: 0.0083, l_grad: 0.0274, msssim_ir: 0.2379, msssim_vis: 0.1019, mx_loss: 0.0070, eta: 0:08:03, time: 5.1483
INFO train.py(169): step: 4560/5410, l_total: 0.0506, l_in: 0.0128, l_grad: 0.0378, msssim_ir: 0.5143, msssim_vis: 0.0234, mx_loss: 0.0060, eta: 0:07:57, time: 5.1463
INFO train.py(169): step: 4570/5410, l_total: 0.0425, l_in: 0.0149, l_grad: 0.0277, msssim_ir: 0.3770, msssim_vis: 0.0482, mx_loss: 0.0065, eta: 0:07:51, time: 5.1572
INFO train.py(169): step: 4580/5410, l_total: 0.0313, l_in: 0.0099, l_grad: 0.0214, msssim_ir: 0.3270, msssim_vis: 0.0587, mx_loss: 0.0056, eta: 0:07:45, time: 5.1652
INFO train.py(169): step: 4590/5410, l_total: 0.0685, l_in: 0.0210, l_grad: 0.0475, msssim_ir: 0.2789, msssim_vis: 0.0665, mx_loss: 0.0179, eta: 0:07:40, time: 5.1503
INFO train.py(169): step: 4600/5410, l_total: 0.0569, l_in: 0.0190, l_grad: 0.0379, msssim_ir: 0.4844, msssim_vis: 0.0112, mx_loss: 0.0108, eta: 0:07:34, time: 5.1413
INFO train.py(169): step: 4610/5410, l_total: 0.0424, l_in: 0.0091, l_grad: 0.0333, msssim_ir: 0.4461, msssim_vis: 0.0246, mx_loss: 0.0058, eta: 0:07:28, time: 5.1582
INFO train.py(169): step: 4620/5410, l_total: 0.0550, l_in: 0.0171, l_grad: 0.0379, msssim_ir: 0.3594, msssim_vis: 0.0809, mx_loss: 0.0227, eta: 0:07:23, time: 5.1752
INFO train.py(169): step: 4630/5410, l_total: 0.0403, l_in: 0.0125, l_grad: 0.0278, msssim_ir: 0.3288, msssim_vis: 0.0614, mx_loss: 0.0093, eta: 0:07:17, time: 5.1473
INFO train.py(169): step: 4640/5410, l_total: 0.0573, l_in: 0.0153, l_grad: 0.0420, msssim_ir: 0.4511, msssim_vis: 0.0392, mx_loss: 0.0072, eta: 0:07:11, time: 5.1443
INFO train.py(169): step: 4650/5410, l_total: 0.0306, l_in: 0.0073, l_grad: 0.0233, msssim_ir: 0.3606, msssim_vis: 0.0594, mx_loss: 0.0045, eta: 0:07:06, time: 5.1552
INFO train.py(169): step: 4660/5410, l_total: 0.0344, l_in: 0.0122, l_grad: 0.0222, msssim_ir: 0.2962, msssim_vis: 0.0548, mx_loss: 0.0078, eta: 0:07:00, time: 5.1612
INFO train.py(169): step: 4670/5410, l_total: 0.0468, l_in: 0.0154, l_grad: 0.0314, msssim_ir: 0.4624, msssim_vis: 0.0144, mx_loss: 0.0036, eta: 0:06:54, time: 5.1433
INFO train.py(169): step: 4680/5410, l_total: 0.0571, l_in: 0.0234, l_grad: 0.0337, msssim_ir: 0.2446, msssim_vis: 0.1286, mx_loss: 0.0334, eta: 0:06:49, time: 5.1463
INFO train.py(169): step: 4690/5410, l_total: 0.0371, l_in: 0.0109, l_grad: 0.0262, msssim_ir: 0.3536, msssim_vis: 0.0472, mx_loss: 0.0065, eta: 0:06:43, time: 5.1742
INFO train.py(169): step: 4700/5410, l_total: 0.0424, l_in: 0.0117, l_grad: 0.0307, msssim_ir: 0.3434, msssim_vis: 0.0572, mx_loss: 0.0123, eta: 0:06:37, time: 5.1463
INFO train.py(169): step: 4710/5410, l_total: 0.0442, l_in: 0.0178, l_grad: 0.0264, msssim_ir: 0.3682, msssim_vis: 0.0421, mx_loss: 0.0108, eta: 0:06:32, time: 5.1383
INFO train.py(169): step: 4720/5410, l_total: 0.0366, l_in: 0.0119, l_grad: 0.0247, msssim_ir: 0.4015, msssim_vis: 0.0183, mx_loss: 0.0039, eta: 0:06:26, time: 5.1772
INFO train.py(169): step: 4730/5410, l_total: 0.0526, l_in: 0.0198, l_grad: 0.0328, msssim_ir: 0.3094, msssim_vis: 0.0734, mx_loss: 0.0134, eta: 0:06:20, time: 5.1423
INFO train.py(169): step: 4740/5410, l_total: 0.0554, l_in: 0.0169, l_grad: 0.0385, msssim_ir: 0.3681, msssim_vis: 0.0690, mx_loss: 0.0053, eta: 0:06:15, time: 5.1612
INFO train.py(169): step: 4750/5410, l_total: 0.0586, l_in: 0.0169, l_grad: 0.0417, msssim_ir: 0.3791, msssim_vis: 0.0701, mx_loss: 0.0078, eta: 0:06:09, time: 5.1503
INFO train.py(169): step: 4760/5410, l_total: 0.0362, l_in: 0.0126, l_grad: 0.0236, msssim_ir: 0.2473, msssim_vis: 0.0767, mx_loss: 0.0103, eta: 0:06:03, time: 5.1781
INFO train.py(169): step: 4770/5410, l_total: 0.0485, l_in: 0.0142, l_grad: 0.0343, msssim_ir: 0.3023, msssim_vis: 0.1111, mx_loss: 0.0089, eta: 0:05:58, time: 5.1433
INFO train.py(169): step: 4780/5410, l_total: 0.0510, l_in: 0.0180, l_grad: 0.0330, msssim_ir: 0.2958, msssim_vis: 0.1113, mx_loss: 0.0137, eta: 0:05:52, time: 5.1911
INFO train.py(169): step: 4790/5410, l_total: 0.0476, l_in: 0.0148, l_grad: 0.0328, msssim_ir: 0.3589, msssim_vis: 0.0646, mx_loss: 0.0128, eta: 0:05:46, time: 5.1493
INFO train.py(169): step: 4800/5410, l_total: 0.0394, l_in: 0.0093, l_grad: 0.0301, msssim_ir: 0.3961, msssim_vis: 0.0539, mx_loss: 0.0071, eta: 0:05:41, time: 5.1682
INFO train.py(169): step: 4810/5410, l_total: 0.0495, l_in: 0.0154, l_grad: 0.0341, msssim_ir: 0.4640, msssim_vis: 0.0169, mx_loss: 0.0055, eta: 0:05:35, time: 5.1314
INFO train.py(169): step: 4820/5410, l_total: 0.0461, l_in: 0.0141, l_grad: 0.0320, msssim_ir: 0.3447, msssim_vis: 0.0729, mx_loss: 0.0120, eta: 0:05:29, time: 5.1433
INFO train.py(169): step: 4830/5410, l_total: 0.0448, l_in: 0.0199, l_grad: 0.0249, msssim_ir: 0.1771, msssim_vis: 0.1861, mx_loss: 0.0175, eta: 0:05:24, time: 5.1722
INFO train.py(169): step: 4840/5410, l_total: 0.0311, l_in: 0.0074, l_grad: 0.0237, msssim_ir: 0.3831, msssim_vis: 0.0237, mx_loss: 0.0054, eta: 0:05:18, time: 5.1622
INFO train.py(169): step: 4850/5410, l_total: 0.0432, l_in: 0.0091, l_grad: 0.0341, msssim_ir: 0.3409, msssim_vis: 0.0673, mx_loss: 0.0062, eta: 0:05:12, time: 5.1373
INFO train.py(169): step: 4860/5410, l_total: 0.1042, l_in: 0.0535, l_grad: 0.0507, msssim_ir: 0.4628, msssim_vis: 0.0931, mx_loss: 0.0195, eta: 0:05:07, time: 5.1493
INFO train.py(169): step: 4870/5410, l_total: 0.0477, l_in: 0.0132, l_grad: 0.0345, msssim_ir: 0.3856, msssim_vis: 0.0376, mx_loss: 0.0085, eta: 0:05:04, time: 27.9974
INFO train.py(169): step: 4880/5410, l_total: 0.0427, l_in: 0.0089, l_grad: 0.0338, msssim_ir: 0.3072, msssim_vis: 0.0792, mx_loss: 0.0080, eta: 0:04:58, time: 5.1473
INFO train.py(169): step: 4890/5410, l_total: 0.0454, l_in: 0.0149, l_grad: 0.0305, msssim_ir: 0.4799, msssim_vis: 0.0165, mx_loss: 0.0053, eta: 0:04:52, time: 5.1214
INFO train.py(169): step: 4900/5410, l_total: 0.0532, l_in: 0.0146, l_grad: 0.0385, msssim_ir: 0.4641, msssim_vis: 0.0531, mx_loss: 0.0060, eta: 0:04:47, time: 5.1363
INFO train.py(169): step: 4910/5410, l_total: 0.0442, l_in: 0.0111, l_grad: 0.0330, msssim_ir: 0.3281, msssim_vis: 0.0798, mx_loss: 0.0084, eta: 0:04:41, time: 5.1264
INFO train.py(169): step: 4920/5410, l_total: 0.0713, l_in: 0.0195, l_grad: 0.0518, msssim_ir: 0.4107, msssim_vis: 0.0565, mx_loss: 0.0111, eta: 0:04:35, time: 5.1244
INFO train.py(169): step: 4930/5410, l_total: 0.0340, l_in: 0.0122, l_grad: 0.0219, msssim_ir: 0.1811, msssim_vis: 0.1270, mx_loss: 0.0098, eta: 0:04:30, time: 5.1652
INFO train.py(169): step: 4940/5410, l_total: 0.0426, l_in: 0.0119, l_grad: 0.0307, msssim_ir: 0.3074, msssim_vis: 0.1029, mx_loss: 0.0064, eta: 0:04:24, time: 5.1373
INFO train.py(169): step: 4950/5410, l_total: 0.0454, l_in: 0.0125, l_grad: 0.0328, msssim_ir: 0.5048, msssim_vis: 0.0177, mx_loss: 0.0062, eta: 0:04:18, time: 5.1602
INFO train.py(169): step: 4960/5410, l_total: 0.0381, l_in: 0.0079, l_grad: 0.0302, msssim_ir: 0.4254, msssim_vis: 0.0363, mx_loss: 0.0048, eta: 0:04:13, time: 5.1503
INFO train.py(169): step: 4970/5410, l_total: 0.0457, l_in: 0.0105, l_grad: 0.0352, msssim_ir: 0.2619, msssim_vis: 0.1076, mx_loss: 0.0094, eta: 0:04:07, time: 5.1622
INFO train.py(169): step: 4980/5410, l_total: 0.0332, l_in: 0.0091, l_grad: 0.0242, msssim_ir: 0.2043, msssim_vis: 0.1113, mx_loss: 0.0053, eta: 0:04:01, time: 5.1284
INFO train.py(169): step: 4990/5410, l_total: 0.0389, l_in: 0.0110, l_grad: 0.0279, msssim_ir: 0.3769, msssim_vis: 0.0490, mx_loss: 0.0079, eta: 0:03:56, time: 5.1543
INFO train.py(169): step: 5000/5410, l_total: 0.0379, l_in: 0.0095, l_grad: 0.0285, msssim_ir: 0.2167, msssim_vis: 0.0949, mx_loss: 0.0065, eta: 0:03:50, time: 5.1682
INFO train.py(169): step: 5010/5410, l_total: 0.0632, l_in: 0.0223, l_grad: 0.0410, msssim_ir: 0.4919, msssim_vis: 0.0160, mx_loss: 0.0111, eta: 0:03:44, time: 5.1413
INFO train.py(169): step: 5020/5410, l_total: 0.0476, l_in: 0.0176, l_grad: 0.0300, msssim_ir: 0.3556, msssim_vis: 0.0488, mx_loss: 0.0146, eta: 0:03:39, time: 5.1473
INFO train.py(169): step: 5030/5410, l_total: 0.0491, l_in: 0.0098, l_grad: 0.0393, msssim_ir: 0.4621, msssim_vis: 0.0292, mx_loss: 0.0056, eta: 0:03:33, time: 5.1562
INFO train.py(169): step: 5040/5410, l_total: 0.0534, l_in: 0.0122, l_grad: 0.0412, msssim_ir: 0.3500, msssim_vis: 0.0603, mx_loss: 0.0086, eta: 0:03:27, time: 5.1702
INFO train.py(169): step: 5050/5410, l_total: 0.0486, l_in: 0.0133, l_grad: 0.0353, msssim_ir: 0.3437, msssim_vis: 0.0707, mx_loss: 0.0098, eta: 0:03:22, time: 5.1672
INFO train.py(169): step: 5060/5410, l_total: 0.0443, l_in: 0.0182, l_grad: 0.0261, msssim_ir: 0.4187, msssim_vis: 0.0307, mx_loss: 0.0067, eta: 0:03:16, time: 5.1433
INFO train.py(169): step: 5070/5410, l_total: 0.0492, l_in: 0.0114, l_grad: 0.0378, msssim_ir: 0.3816, msssim_vis: 0.0642, mx_loss: 0.0060, eta: 0:03:10, time: 5.1602
INFO train.py(169): step: 5080/5410, l_total: 0.0441, l_in: 0.0103, l_grad: 0.0338, msssim_ir: 0.4362, msssim_vis: 0.0215, mx_loss: 0.0065, eta: 0:03:05, time: 5.1503
INFO train.py(169): step: 5090/5410, l_total: 0.0591, l_in: 0.0132, l_grad: 0.0458, msssim_ir: 0.4456, msssim_vis: 0.0366, mx_loss: 0.0082, eta: 0:02:59, time: 5.1453
INFO train.py(169): step: 5100/5410, l_total: 0.0587, l_in: 0.0230, l_grad: 0.0358, msssim_ir: 0.3583, msssim_vis: 0.1129, mx_loss: 0.0086, eta: 0:02:53, time: 5.1582
INFO train.py(169): step: 5110/5410, l_total: 0.0573, l_in: 0.0132, l_grad: 0.0441, msssim_ir: 0.3322, msssim_vis: 0.0569, mx_loss: 0.0144, eta: 0:02:48, time: 5.1473
INFO train.py(169): step: 5120/5410, l_total: 0.0692, l_in: 0.0256, l_grad: 0.0436, msssim_ir: 0.4059, msssim_vis: 0.0530, mx_loss: 0.0195, eta: 0:02:42, time: 5.1552
INFO train.py(169): step: 5130/5410, l_total: 0.0506, l_in: 0.0190, l_grad: 0.0316, msssim_ir: 0.2825, msssim_vis: 0.1051, mx_loss: 0.0084, eta: 0:02:37, time: 5.1552
INFO train.py(169): step: 5140/5410, l_total: 0.0499, l_in: 0.0133, l_grad: 0.0367, msssim_ir: 0.3892, msssim_vis: 0.0674, mx_loss: 0.0057, eta: 0:02:31, time: 5.1702
INFO train.py(169): step: 5150/5410, l_total: 0.0507, l_in: 0.0193, l_grad: 0.0314, msssim_ir: 0.4787, msssim_vis: 0.0075, mx_loss: 0.0041, eta: 0:02:25, time: 5.1582
INFO train.py(169): step: 5160/5410, l_total: 0.0480, l_in: 0.0149, l_grad: 0.0330, msssim_ir: 0.1854, msssim_vis: 0.1142, mx_loss: 0.0105, eta: 0:02:20, time: 5.1642
INFO train.py(169): step: 5170/5410, l_total: 0.0402, l_in: 0.0116, l_grad: 0.0286, msssim_ir: 0.2488, msssim_vis: 0.1046, mx_loss: 0.0099, eta: 0:02:14, time: 5.1612
INFO train.py(169): step: 5180/5410, l_total: 0.0366, l_in: 0.0129, l_grad: 0.0237, msssim_ir: 0.2158, msssim_vis: 0.0739, mx_loss: 0.0096, eta: 0:02:08, time: 5.1702
INFO train.py(169): step: 5190/5410, l_total: 0.0381, l_in: 0.0101, l_grad: 0.0280, msssim_ir: 0.3795, msssim_vis: 0.0686, mx_loss: 0.0058, eta: 0:02:03, time: 5.1602
INFO train.py(169): step: 5200/5410, l_total: 0.0429, l_in: 0.0206, l_grad: 0.0222, msssim_ir: 0.1808, msssim_vis: 0.1090, mx_loss: 0.0174, eta: 0:01:57, time: 5.1602
INFO train.py(169): step: 5210/5410, l_total: 0.0467, l_in: 0.0141, l_grad: 0.0326, msssim_ir: 0.4067, msssim_vis: 0.0290, mx_loss: 0.0056, eta: 0:01:52, time: 5.1533
INFO train.py(169): step: 5220/5410, l_total: 0.0382, l_in: 0.0123, l_grad: 0.0258, msssim_ir: 0.3950, msssim_vis: 0.0306, mx_loss: 0.0064, eta: 0:01:46, time: 5.1403
INFO train.py(169): step: 5230/5410, l_total: 0.0527, l_in: 0.0157, l_grad: 0.0370, msssim_ir: 0.4012, msssim_vis: 0.0388, mx_loss: 0.0074, eta: 0:01:40, time: 5.1383
INFO train.py(169): step: 5240/5410, l_total: 0.0374, l_in: 0.0140, l_grad: 0.0234, msssim_ir: 0.3174, msssim_vis: 0.0411, mx_loss: 0.0099, eta: 0:01:35, time: 5.1582
INFO train.py(169): step: 5250/5410, l_total: 0.0512, l_in: 0.0179, l_grad: 0.0334, msssim_ir: 0.4373, msssim_vis: 0.0393, mx_loss: 0.0097, eta: 0:01:29, time: 5.1762
INFO train.py(169): step: 5260/5410, l_total: 0.1261, l_in: 0.0535, l_grad: 0.0727, msssim_ir: 0.4219, msssim_vis: 0.0588, mx_loss: 0.0279, eta: 0:01:23, time: 5.1572
INFO train.py(169): step: 5270/5410, l_total: 0.0357, l_in: 0.0098, l_grad: 0.0259, msssim_ir: 0.3200, msssim_vis: 0.0626, mx_loss: 0.0062, eta: 0:01:18, time: 5.1443
INFO train.py(169): step: 5280/5410, l_total: 0.0327, l_in: 0.0074, l_grad: 0.0253, msssim_ir: 0.3533, msssim_vis: 0.0358, mx_loss: 0.0046, eta: 0:01:12, time: 5.1722
INFO train.py(169): step: 5290/5410, l_total: 0.0370, l_in: 0.0142, l_grad: 0.0227, msssim_ir: 0.3156, msssim_vis: 0.0788, mx_loss: 0.0099, eta: 0:01:07, time: 5.1682
INFO train.py(169): step: 5300/5410, l_total: 0.0409, l_in: 0.0170, l_grad: 0.0239, msssim_ir: 0.2682, msssim_vis: 0.1000, mx_loss: 0.0185, eta: 0:01:01, time: 5.1483
INFO train.py(169): step: 5310/5410, l_total: 0.0579, l_in: 0.0169, l_grad: 0.0410, msssim_ir: 0.3603, msssim_vis: 0.0462, mx_loss: 0.0079, eta: 0:00:55, time: 5.1523
INFO train.py(169): step: 5320/5410, l_total: 0.0294, l_in: 0.0075, l_grad: 0.0219, msssim_ir: 0.3510, msssim_vis: 0.0516, mx_loss: 0.0037, eta: 0:00:50, time: 5.1602
INFO train.py(169): step: 5330/5410, l_total: 0.0381, l_in: 0.0105, l_grad: 0.0276, msssim_ir: 0.3388, msssim_vis: 0.0722, mx_loss: 0.0080, eta: 0:00:44, time: 5.1543
INFO train.py(169): step: 5340/5410, l_total: 0.0368, l_in: 0.0109, l_grad: 0.0259, msssim_ir: 0.2916, msssim_vis: 0.0894, mx_loss: 0.0057, eta: 0:00:39, time: 5.1592
INFO train.py(169): step: 5350/5410, l_total: 0.0338, l_in: 0.0097, l_grad: 0.0241, msssim_ir: 0.2416, msssim_vis: 0.1033, mx_loss: 0.0067, eta: 0:00:33, time: 5.1373
INFO train.py(169): step: 5360/5410, l_total: 0.0477, l_in: 0.0109, l_grad: 0.0368, msssim_ir: 0.3691, msssim_vis: 0.0769, mx_loss: 0.0095, eta: 0:00:27, time: 5.1403
INFO train.py(169): step: 5370/5410, l_total: 0.0479, l_in: 0.0147, l_grad: 0.0332, msssim_ir: 0.4749, msssim_vis: 0.0174, mx_loss: 0.0069, eta: 0:00:22, time: 5.1433
INFO train.py(169): step: 5380/5410, l_total: 0.0387, l_in: 0.0134, l_grad: 0.0253, msssim_ir: 0.2051, msssim_vis: 0.0961, mx_loss: 0.0099, eta: 0:00:16, time: 5.1552
INFO train.py(169): step: 5390/5410, l_total: 0.0448, l_in: 0.0122, l_grad: 0.0326, msssim_ir: 0.4110, msssim_vis: 0.0330, mx_loss: 0.0047, eta: 0:00:11, time: 5.1762
INFO train.py(169): step: 5400/5410, l_total: 0.0272, l_in: 0.0068, l_grad: 0.0204, msssim_ir: 0.3076, msssim_vis: 0.0541, mx_loss: 0.0045, eta: 0:00:05, time: 5.1453
INFO train.py(169): step: 5410/5410, l_total: 0.0406, l_in: 0.0161, l_grad: 0.0245, msssim_ir: 0.3071, msssim_vis: 0.1038, mx_loss: 0.0067, eta: 0:00:00, time: 5.1513
INFO train.py(173): Fusion Model Save to: ./model\Fusion\fusion_model.pth
INFO train.py(174): 

INFO train.py(104): Training Fusion Model start~
INFO train.py(169): step: 10/5410, l_total: 0.0308, l_in: 0.0090, l_grad: 0.0219, msssim_ir: 0.2628, msssim_vis: 0.0817, mx_loss: 0.0067, eta: 4:06:53, time: 27.4329
INFO train.py(169): step: 20/5410, l_total: 0.0653, l_in: 0.0203, l_grad: 0.0449, msssim_ir: 0.3908, msssim_vis: 0.0949, mx_loss: 0.0126, eta: 2:26:07, time: 5.0995
INFO train.py(169): step: 30/5410, l_total: 0.0337, l_in: 0.0087, l_grad: 0.0249, msssim_ir: 0.3813, msssim_vis: 0.0469, mx_loss: 0.0050, eta: 1:52:30, time: 5.1085
INFO train.py(169): step: 40/5410, l_total: 0.0322, l_in: 0.0100, l_grad: 0.0222, msssim_ir: 0.2829, msssim_vis: 0.0707, mx_loss: 0.0078, eta: 1:35:38, time: 5.1075
INFO train.py(169): step: 50/5410, l_total: 0.0381, l_in: 0.0114, l_grad: 0.0267, msssim_ir: 0.4149, msssim_vis: 0.0390, mx_loss: 0.0051, eta: 1:25:28, time: 5.0935
INFO train.py(169): step: 60/5410, l_total: 0.0300, l_in: 0.0097, l_grad: 0.0203, msssim_ir: 0.2692, msssim_vis: 0.0692, mx_loss: 0.0070, eta: 1:18:42, time: 5.1184
INFO train.py(169): step: 70/5410, l_total: 0.0366, l_in: 0.0111, l_grad: 0.0255, msssim_ir: 0.4199, msssim_vis: 0.0416, mx_loss: 0.0056, eta: 1:13:50, time: 5.1174
INFO train.py(169): step: 80/5410, l_total: 0.0612, l_in: 0.0245, l_grad: 0.0367, msssim_ir: 0.3223, msssim_vis: 0.1014, mx_loss: 0.0154, eta: 1:10:11, time: 5.1304
INFO train.py(169): step: 90/5410, l_total: 0.0323, l_in: 0.0124, l_grad: 0.0199, msssim_ir: 0.2984, msssim_vis: 0.0469, mx_loss: 0.0081, eta: 1:07:17, time: 5.1015
INFO train.py(169): step: 100/5410, l_total: 0.0451, l_in: 0.0150, l_grad: 0.0301, msssim_ir: 0.3946, msssim_vis: 0.0588, mx_loss: 0.0058, eta: 1:04:59, time: 5.1363
INFO train.py(169): step: 110/5410, l_total: 0.0416, l_in: 0.0111, l_grad: 0.0305, msssim_ir: 0.3401, msssim_vis: 0.0530, mx_loss: 0.0055, eta: 1:03:04, time: 5.1094
INFO train.py(169): step: 120/5410, l_total: 0.0509, l_in: 0.0179, l_grad: 0.0330, msssim_ir: 0.4964, msssim_vis: 0.0321, mx_loss: 0.0110, eta: 1:01:29, time: 5.1323
INFO train.py(169): step: 130/5410, l_total: 0.0526, l_in: 0.0170, l_grad: 0.0356, msssim_ir: 0.2684, msssim_vis: 0.1131, mx_loss: 0.0131, eta: 1:00:07, time: 5.1234
INFO train.py(169): step: 140/5410, l_total: 0.0333, l_in: 0.0079, l_grad: 0.0254, msssim_ir: 0.3664, msssim_vis: 0.0215, mx_loss: 0.0064, eta: 0:58:55, time: 5.1244
INFO train.py(169): step: 150/5410, l_total: 0.0418, l_in: 0.0130, l_grad: 0.0289, msssim_ir: 0.4396, msssim_vis: 0.0324, mx_loss: 0.0043, eta: 0:57:53, time: 5.1154
INFO train.py(169): step: 160/5410, l_total: 0.0364, l_in: 0.0121, l_grad: 0.0243, msssim_ir: 0.1735, msssim_vis: 0.1682, mx_loss: 0.0106, eta: 0:56:58, time: 5.1174
INFO train.py(169): step: 170/5410, l_total: 0.0541, l_in: 0.0179, l_grad: 0.0362, msssim_ir: 0.3529, msssim_vis: 0.1273, mx_loss: 0.0108, eta: 0:56:08, time: 5.1184
INFO train.py(169): step: 180/5410, l_total: 0.0516, l_in: 0.0133, l_grad: 0.0384, msssim_ir: 0.4019, msssim_vis: 0.0590, mx_loss: 0.0100, eta: 0:55:24, time: 5.1224
INFO train.py(169): step: 190/5410, l_total: 0.0426, l_in: 0.0111, l_grad: 0.0315, msssim_ir: 0.3393, msssim_vis: 0.0648, mx_loss: 0.0053, eta: 0:54:43, time: 5.1025
INFO train.py(169): step: 200/5410, l_total: 0.0454, l_in: 0.0167, l_grad: 0.0288, msssim_ir: 0.3100, msssim_vis: 0.1239, mx_loss: 0.0103, eta: 0:54:06, time: 5.1274
INFO train.py(169): step: 210/5410, l_total: 0.0328, l_in: 0.0069, l_grad: 0.0259, msssim_ir: 0.4268, msssim_vis: 0.0337, mx_loss: 0.0033, eta: 0:53:33, time: 5.1294
INFO train.py(169): step: 220/5410, l_total: 0.0487, l_in: 0.0159, l_grad: 0.0328, msssim_ir: 0.4854, msssim_vis: 0.0341, mx_loss: 0.0081, eta: 0:53:02, time: 5.1264
INFO train.py(169): step: 230/5410, l_total: 0.0324, l_in: 0.0081, l_grad: 0.0243, msssim_ir: 0.2756, msssim_vis: 0.0724, mx_loss: 0.0070, eta: 0:52:33, time: 5.1234
INFO train.py(169): step: 240/5410, l_total: 0.0607, l_in: 0.0162, l_grad: 0.0445, msssim_ir: 0.4104, msssim_vis: 0.0362, mx_loss: 0.0067, eta: 0:52:06, time: 5.1075
INFO train.py(169): step: 250/5410, l_total: 0.0599, l_in: 0.0138, l_grad: 0.0461, msssim_ir: 0.4276, msssim_vis: 0.0540, mx_loss: 0.0068, eta: 0:51:41, time: 5.1224
INFO train.py(169): step: 260/5410, l_total: 0.0416, l_in: 0.0150, l_grad: 0.0266, msssim_ir: 0.2368, msssim_vis: 0.1156, mx_loss: 0.0054, eta: 0:51:17, time: 5.1194
INFO train.py(169): step: 270/5410, l_total: 0.0386, l_in: 0.0122, l_grad: 0.0264, msssim_ir: 0.2430, msssim_vis: 0.1521, mx_loss: 0.0081, eta: 0:50:55, time: 5.1373
INFO train.py(169): step: 280/5410, l_total: 0.0314, l_in: 0.0119, l_grad: 0.0195, msssim_ir: 0.2001, msssim_vis: 0.0941, mx_loss: 0.0086, eta: 0:50:34, time: 5.1174
INFO train.py(169): step: 290/5410, l_total: 0.0535, l_in: 0.0179, l_grad: 0.0356, msssim_ir: 0.5041, msssim_vis: 0.0170, mx_loss: 0.0045, eta: 0:50:14, time: 5.1224
INFO train.py(169): step: 300/5410, l_total: 0.0900, l_in: 0.0232, l_grad: 0.0668, msssim_ir: 0.3541, msssim_vis: 0.0775, mx_loss: 0.0240, eta: 0:49:55, time: 5.1353
INFO train.py(169): step: 310/5410, l_total: 0.0299, l_in: 0.0079, l_grad: 0.0220, msssim_ir: 0.2920, msssim_vis: 0.0371, mx_loss: 0.0038, eta: 0:49:38, time: 5.1423
INFO train.py(169): step: 320/5410, l_total: 0.0409, l_in: 0.0126, l_grad: 0.0282, msssim_ir: 0.2863, msssim_vis: 0.1015, mx_loss: 0.0080, eta: 0:49:20, time: 5.0895
INFO train.py(169): step: 330/5410, l_total: 0.0482, l_in: 0.0205, l_grad: 0.0276, msssim_ir: 0.2424, msssim_vis: 0.1093, mx_loss: 0.0130, eta: 0:49:04, time: 5.1343
INFO train.py(169): step: 340/5410, l_total: 0.0397, l_in: 0.0114, l_grad: 0.0283, msssim_ir: 0.3817, msssim_vis: 0.0785, mx_loss: 0.0051, eta: 0:48:48, time: 5.1114
INFO train.py(169): step: 350/5410, l_total: 0.0419, l_in: 0.0108, l_grad: 0.0311, msssim_ir: 0.2484, msssim_vis: 0.1162, mx_loss: 0.0082, eta: 0:48:33, time: 5.1363
INFO train.py(169): step: 360/5410, l_total: 0.0631, l_in: 0.0247, l_grad: 0.0384, msssim_ir: 0.3304, msssim_vis: 0.1267, mx_loss: 0.0122, eta: 0:48:18, time: 5.1353
INFO train.py(169): step: 370/5410, l_total: 0.0510, l_in: 0.0115, l_grad: 0.0395, msssim_ir: 0.4657, msssim_vis: 0.0357, mx_loss: 0.0043, eta: 0:48:04, time: 5.1174
INFO train.py(169): step: 380/5410, l_total: 0.0693, l_in: 0.0222, l_grad: 0.0471, msssim_ir: 0.4828, msssim_vis: 0.0409, mx_loss: 0.0281, eta: 0:47:50, time: 5.1323
INFO train.py(169): step: 390/5410, l_total: 0.0540, l_in: 0.0224, l_grad: 0.0316, msssim_ir: 0.3683, msssim_vis: 0.0924, mx_loss: 0.0086, eta: 0:47:37, time: 5.1214
INFO train.py(169): step: 400/5410, l_total: 0.0422, l_in: 0.0082, l_grad: 0.0340, msssim_ir: 0.3905, msssim_vis: 0.0347, mx_loss: 0.0085, eta: 0:47:24, time: 5.1284
INFO train.py(169): step: 410/5410, l_total: 0.0343, l_in: 0.0081, l_grad: 0.0262, msssim_ir: 0.3587, msssim_vis: 0.0346, mx_loss: 0.0051, eta: 0:47:12, time: 5.1164
INFO train.py(169): step: 420/5410, l_total: 0.0451, l_in: 0.0149, l_grad: 0.0302, msssim_ir: 0.3661, msssim_vis: 0.0354, mx_loss: 0.0100, eta: 0:47:00, time: 5.1393
INFO train.py(169): step: 430/5410, l_total: 0.0441, l_in: 0.0131, l_grad: 0.0310, msssim_ir: 0.4313, msssim_vis: 0.0280, mx_loss: 0.0083, eta: 0:46:48, time: 5.1194
INFO train.py(169): step: 440/5410, l_total: 0.0397, l_in: 0.0110, l_grad: 0.0288, msssim_ir: 0.4168, msssim_vis: 0.0221, mx_loss: 0.0067, eta: 0:46:36, time: 5.1055
INFO train.py(169): step: 450/5410, l_total: 0.0419, l_in: 0.0193, l_grad: 0.0226, msssim_ir: 0.1695, msssim_vis: 0.1401, mx_loss: 0.0122, eta: 0:46:25, time: 5.1284
INFO train.py(169): step: 460/5410, l_total: 0.0330, l_in: 0.0070, l_grad: 0.0261, msssim_ir: 0.4427, msssim_vis: 0.0229, mx_loss: 0.0035, eta: 0:46:14, time: 5.0905
INFO train.py(169): step: 470/5410, l_total: 0.0336, l_in: 0.0095, l_grad: 0.0241, msssim_ir: 0.3521, msssim_vis: 0.0470, mx_loss: 0.0047, eta: 0:46:03, time: 5.1353
INFO train.py(169): step: 480/5410, l_total: 0.0344, l_in: 0.0084, l_grad: 0.0260, msssim_ir: 0.3174, msssim_vis: 0.0471, mx_loss: 0.0062, eta: 0:45:53, time: 5.1323
INFO train.py(169): step: 490/5410, l_total: 0.0679, l_in: 0.0265, l_grad: 0.0413, msssim_ir: 0.4718, msssim_vis: 0.0253, mx_loss: 0.0134, eta: 0:45:43, time: 5.1383
INFO train.py(169): step: 500/5410, l_total: 0.0373, l_in: 0.0113, l_grad: 0.0260, msssim_ir: 0.3363, msssim_vis: 0.0669, mx_loss: 0.0050, eta: 0:45:33, time: 5.1264
INFO train.py(169): step: 510/5410, l_total: 0.0407, l_in: 0.0110, l_grad: 0.0297, msssim_ir: 0.1425, msssim_vis: 0.1827, mx_loss: 0.0078, eta: 0:45:23, time: 5.1304
INFO train.py(169): step: 520/5410, l_total: 0.0365, l_in: 0.0121, l_grad: 0.0245, msssim_ir: 0.3058, msssim_vis: 0.0537, mx_loss: 0.0074, eta: 0:45:14, time: 5.1174
INFO train.py(169): step: 530/5410, l_total: 0.0423, l_in: 0.0085, l_grad: 0.0338, msssim_ir: 0.4730, msssim_vis: 0.0192, mx_loss: 0.0041, eta: 0:45:04, time: 5.1254
INFO train.py(169): step: 540/5410, l_total: 0.0345, l_in: 0.0076, l_grad: 0.0269, msssim_ir: 0.3103, msssim_vis: 0.0689, mx_loss: 0.0063, eta: 0:44:55, time: 5.1204
INFO train.py(169): step: 550/5410, l_total: 0.0373, l_in: 0.0131, l_grad: 0.0243, msssim_ir: 0.2688, msssim_vis: 0.1058, mx_loss: 0.0064, eta: 0:48:10, time: 28.2911
INFO train.py(169): step: 560/5410, l_total: 0.0490, l_in: 0.0157, l_grad: 0.0334, msssim_ir: 0.2995, msssim_vis: 0.0850, mx_loss: 0.0121, eta: 0:47:57, time: 5.1025
INFO train.py(169): step: 570/5410, l_total: 0.0438, l_in: 0.0128, l_grad: 0.0310, msssim_ir: 0.3408, msssim_vis: 0.0935, mx_loss: 0.0086, eta: 0:47:44, time: 5.1055
INFO train.py(169): step: 580/5410, l_total: 0.0428, l_in: 0.0148, l_grad: 0.0280, msssim_ir: 0.4171, msssim_vis: 0.0286, mx_loss: 0.0083, eta: 0:47:31, time: 5.1164
INFO train.py(169): step: 590/5410, l_total: 0.0393, l_in: 0.0116, l_grad: 0.0276, msssim_ir: 0.3061, msssim_vis: 0.0849, mx_loss: 0.0043, eta: 0:47:19, time: 5.0995
INFO train.py(169): step: 600/5410, l_total: 0.0361, l_in: 0.0091, l_grad: 0.0270, msssim_ir: 0.3886, msssim_vis: 0.0241, mx_loss: 0.0057, eta: 0:47:07, time: 5.0985
INFO train.py(169): step: 610/5410, l_total: 0.0525, l_in: 0.0128, l_grad: 0.0397, msssim_ir: 0.3400, msssim_vis: 0.0927, mx_loss: 0.0092, eta: 0:46:55, time: 5.1164
INFO train.py(169): step: 620/5410, l_total: 0.0397, l_in: 0.0102, l_grad: 0.0296, msssim_ir: 0.1730, msssim_vis: 0.1724, mx_loss: 0.0139, eta: 0:46:43, time: 5.1085
INFO train.py(169): step: 630/5410, l_total: 0.0368, l_in: 0.0101, l_grad: 0.0266, msssim_ir: 0.4390, msssim_vis: 0.0166, mx_loss: 0.0044, eta: 0:46:32, time: 5.1433
INFO train.py(169): step: 640/5410, l_total: 0.0379, l_in: 0.0141, l_grad: 0.0238, msssim_ir: 0.3609, msssim_vis: 0.0454, mx_loss: 0.0062, eta: 0:46:21, time: 5.1304
INFO train.py(169): step: 650/5410, l_total: 0.0590, l_in: 0.0122, l_grad: 0.0468, msssim_ir: 0.5047, msssim_vis: 0.0139, mx_loss: 0.0046, eta: 0:46:10, time: 5.1194
INFO train.py(169): step: 660/5410, l_total: 0.0446, l_in: 0.0171, l_grad: 0.0275, msssim_ir: 0.3347, msssim_vis: 0.0984, mx_loss: 0.0075, eta: 0:45:59, time: 5.1174
INFO train.py(169): step: 670/5410, l_total: 0.0556, l_in: 0.0190, l_grad: 0.0367, msssim_ir: 0.3519, msssim_vis: 0.0855, mx_loss: 0.0057, eta: 0:45:48, time: 5.1463
INFO train.py(169): step: 680/5410, l_total: 0.0453, l_in: 0.0087, l_grad: 0.0366, msssim_ir: 0.4323, msssim_vis: 0.0291, mx_loss: 0.0053, eta: 0:45:38, time: 5.1194
INFO train.py(169): step: 690/5410, l_total: 0.0360, l_in: 0.0101, l_grad: 0.0259, msssim_ir: 0.3325, msssim_vis: 0.0847, mx_loss: 0.0065, eta: 0:45:27, time: 5.1015
INFO train.py(169): step: 700/5410, l_total: 0.0501, l_in: 0.0209, l_grad: 0.0292, msssim_ir: 0.3866, msssim_vis: 0.0671, mx_loss: 0.0182, eta: 0:45:17, time: 5.1114
INFO train.py(169): step: 710/5410, l_total: 0.0510, l_in: 0.0167, l_grad: 0.0342, msssim_ir: 0.3781, msssim_vis: 0.0631, mx_loss: 0.0124, eta: 0:45:07, time: 5.1562
INFO train.py(169): step: 720/5410, l_total: 0.0870, l_in: 0.0295, l_grad: 0.0575, msssim_ir: 0.2936, msssim_vis: 0.1635, mx_loss: 0.0241, eta: 0:44:57, time: 5.1333
INFO train.py(169): step: 730/5410, l_total: 0.0364, l_in: 0.0132, l_grad: 0.0233, msssim_ir: 0.2698, msssim_vis: 0.0537, mx_loss: 0.0125, eta: 0:44:48, time: 5.1284
INFO train.py(169): step: 740/5410, l_total: 0.0422, l_in: 0.0131, l_grad: 0.0291, msssim_ir: 0.4591, msssim_vis: 0.0246, mx_loss: 0.0060, eta: 0:44:38, time: 5.0965
INFO train.py(169): step: 750/5410, l_total: 0.0367, l_in: 0.0108, l_grad: 0.0260, msssim_ir: 0.3635, msssim_vis: 0.0472, mx_loss: 0.0069, eta: 0:44:28, time: 5.1284
INFO train.py(169): step: 760/5410, l_total: 0.0432, l_in: 0.0125, l_grad: 0.0307, msssim_ir: 0.3326, msssim_vis: 0.1036, mx_loss: 0.0087, eta: 0:44:19, time: 5.1134
INFO train.py(169): step: 770/5410, l_total: 0.0376, l_in: 0.0120, l_grad: 0.0256, msssim_ir: 0.3030, msssim_vis: 0.0787, mx_loss: 0.0089, eta: 0:44:10, time: 5.1363
INFO train.py(169): step: 780/5410, l_total: 0.0390, l_in: 0.0087, l_grad: 0.0302, msssim_ir: 0.3274, msssim_vis: 0.1042, mx_loss: 0.0045, eta: 0:44:00, time: 5.1343
INFO train.py(169): step: 790/5410, l_total: 0.0341, l_in: 0.0116, l_grad: 0.0226, msssim_ir: 0.4161, msssim_vis: 0.0183, mx_loss: 0.0041, eta: 0:43:51, time: 5.1353
INFO train.py(169): step: 800/5410, l_total: 0.0498, l_in: 0.0215, l_grad: 0.0283, msssim_ir: 0.3522, msssim_vis: 0.0923, mx_loss: 0.0122, eta: 0:43:42, time: 5.1294
INFO train.py(169): step: 810/5410, l_total: 0.0327, l_in: 0.0063, l_grad: 0.0264, msssim_ir: 0.4163, msssim_vis: 0.0195, mx_loss: 0.0042, eta: 0:43:34, time: 5.1453
INFO train.py(169): step: 820/5410, l_total: 0.0375, l_in: 0.0151, l_grad: 0.0224, msssim_ir: 0.2542, msssim_vis: 0.0614, mx_loss: 0.0097, eta: 0:43:25, time: 5.1254
INFO train.py(169): step: 830/5410, l_total: 0.0327, l_in: 0.0082, l_grad: 0.0245, msssim_ir: 0.4253, msssim_vis: 0.0205, mx_loss: 0.0052, eta: 0:43:16, time: 5.1164
INFO train.py(169): step: 840/5410, l_total: 0.0422, l_in: 0.0150, l_grad: 0.0271, msssim_ir: 0.2482, msssim_vis: 0.1125, mx_loss: 0.0131, eta: 0:43:07, time: 5.1254
INFO train.py(169): step: 850/5410, l_total: 0.0621, l_in: 0.0154, l_grad: 0.0467, msssim_ir: 0.1975, msssim_vis: 0.1488, mx_loss: 0.0126, eta: 0:42:59, time: 5.1114
INFO train.py(169): step: 860/5410, l_total: 0.0469, l_in: 0.0117, l_grad: 0.0352, msssim_ir: 0.2863, msssim_vis: 0.0956, mx_loss: 0.0115, eta: 0:42:50, time: 5.1294
INFO train.py(169): step: 870/5410, l_total: 0.0515, l_in: 0.0199, l_grad: 0.0316, msssim_ir: 0.2770, msssim_vis: 0.1244, mx_loss: 0.0095, eta: 0:42:42, time: 5.1184
INFO train.py(169): step: 880/5410, l_total: 0.0381, l_in: 0.0133, l_grad: 0.0248, msssim_ir: 0.3234, msssim_vis: 0.0653, mx_loss: 0.0065, eta: 0:42:34, time: 5.1144
INFO train.py(169): step: 890/5410, l_total: 0.0645, l_in: 0.0122, l_grad: 0.0523, msssim_ir: 0.3648, msssim_vis: 0.0687, mx_loss: 0.0120, eta: 0:42:25, time: 5.1144
INFO train.py(169): step: 900/5410, l_total: 0.0344, l_in: 0.0059, l_grad: 0.0285, msssim_ir: 0.4261, msssim_vis: 0.0313, mx_loss: 0.0030, eta: 0:42:17, time: 5.1353
INFO train.py(169): step: 910/5410, l_total: 0.0355, l_in: 0.0092, l_grad: 0.0263, msssim_ir: 0.4202, msssim_vis: 0.0303, mx_loss: 0.0033, eta: 0:42:09, time: 5.1284
INFO train.py(169): step: 920/5410, l_total: 0.0534, l_in: 0.0237, l_grad: 0.0296, msssim_ir: 0.2882, msssim_vis: 0.1036, mx_loss: 0.0132, eta: 0:42:01, time: 5.1244
INFO train.py(169): step: 930/5410, l_total: 0.0426, l_in: 0.0110, l_grad: 0.0316, msssim_ir: 0.2181, msssim_vis: 0.1204, mx_loss: 0.0110, eta: 0:41:53, time: 5.0955
INFO train.py(169): step: 940/5410, l_total: 0.0373, l_in: 0.0091, l_grad: 0.0282, msssim_ir: 0.3209, msssim_vis: 0.0662, mx_loss: 0.0067, eta: 0:41:45, time: 5.1423
INFO train.py(169): step: 950/5410, l_total: 0.0355, l_in: 0.0104, l_grad: 0.0251, msssim_ir: 0.3759, msssim_vis: 0.0679, mx_loss: 0.0057, eta: 0:41:37, time: 5.1373
INFO train.py(169): step: 960/5410, l_total: 0.0480, l_in: 0.0111, l_grad: 0.0369, msssim_ir: 0.4537, msssim_vis: 0.0305, mx_loss: 0.0048, eta: 0:41:29, time: 5.1114
INFO train.py(169): step: 970/5410, l_total: 0.0335, l_in: 0.0088, l_grad: 0.0248, msssim_ir: 0.4105, msssim_vis: 0.0492, mx_loss: 0.0037, eta: 0:41:22, time: 5.1164
INFO train.py(169): step: 980/5410, l_total: 0.0481, l_in: 0.0158, l_grad: 0.0323, msssim_ir: 0.4501, msssim_vis: 0.0199, mx_loss: 0.0140, eta: 0:41:14, time: 5.1284
INFO train.py(169): step: 990/5410, l_total: 0.0472, l_in: 0.0126, l_grad: 0.0346, msssim_ir: 0.3121, msssim_vis: 0.0754, mx_loss: 0.0125, eta: 0:41:06, time: 5.1523
INFO train.py(169): step: 1000/5410, l_total: 0.0700, l_in: 0.0304, l_grad: 0.0396, msssim_ir: 0.5025, msssim_vis: 0.0126, mx_loss: 0.0077, eta: 0:40:59, time: 5.0915
INFO train.py(169): step: 1010/5410, l_total: 0.0573, l_in: 0.0178, l_grad: 0.0395, msssim_ir: 0.3264, msssim_vis: 0.0828, mx_loss: 0.0185, eta: 0:40:51, time: 5.1174
INFO train.py(169): step: 1020/5410, l_total: 0.0553, l_in: 0.0141, l_grad: 0.0412, msssim_ir: 0.3742, msssim_vis: 0.0607, mx_loss: 0.0136, eta: 0:40:44, time: 5.1065
INFO train.py(169): step: 1030/5410, l_total: 0.0434, l_in: 0.0162, l_grad: 0.0273, msssim_ir: 0.2303, msssim_vis: 0.0857, mx_loss: 0.0128, eta: 0:40:36, time: 5.1353
INFO train.py(169): step: 1040/5410, l_total: 0.0348, l_in: 0.0068, l_grad: 0.0280, msssim_ir: 0.4232, msssim_vis: 0.0492, mx_loss: 0.0039, eta: 0:40:29, time: 5.1224
INFO train.py(169): step: 1050/5410, l_total: 0.0379, l_in: 0.0148, l_grad: 0.0230, msssim_ir: 0.1906, msssim_vis: 0.1871, mx_loss: 0.0106, eta: 0:40:21, time: 5.1184
INFO train.py(169): step: 1060/5410, l_total: 0.0442, l_in: 0.0121, l_grad: 0.0321, msssim_ir: 0.3247, msssim_vis: 0.0557, mx_loss: 0.0092, eta: 0:40:14, time: 5.1264
INFO train.py(169): step: 1070/5410, l_total: 0.0321, l_in: 0.0081, l_grad: 0.0240, msssim_ir: 0.3165, msssim_vis: 0.0905, mx_loss: 0.0059, eta: 0:40:07, time: 5.1383
INFO train.py(169): step: 1080/5410, l_total: 0.0361, l_in: 0.0084, l_grad: 0.0277, msssim_ir: 0.3382, msssim_vis: 0.0756, mx_loss: 0.0051, eta: 0:40:00, time: 5.1174
INFO train.py(169): step: 1090/5410, l_total: 0.0481, l_in: 0.0141, l_grad: 0.0340, msssim_ir: 0.4727, msssim_vis: 0.0211, mx_loss: 0.0078, eta: 0:41:23, time: 27.9536
INFO train.py(169): step: 1100/5410, l_total: 0.0615, l_in: 0.0154, l_grad: 0.0460, msssim_ir: 0.4762, msssim_vis: 0.0444, mx_loss: 0.0120, eta: 0:41:14, time: 5.0955
INFO train.py(169): step: 1110/5410, l_total: 0.0427, l_in: 0.0151, l_grad: 0.0275, msssim_ir: 0.3742, msssim_vis: 0.0378, mx_loss: 0.0078, eta: 0:41:06, time: 5.0846
INFO train.py(169): step: 1120/5410, l_total: 0.0559, l_in: 0.0226, l_grad: 0.0333, msssim_ir: 0.4095, msssim_vis: 0.0595, mx_loss: 0.0104, eta: 0:40:58, time: 5.0935
INFO train.py(169): step: 1130/5410, l_total: 0.0542, l_in: 0.0105, l_grad: 0.0437, msssim_ir: 0.3217, msssim_vis: 0.0855, mx_loss: 0.0079, eta: 0:40:50, time: 5.0965
INFO train.py(169): step: 1140/5410, l_total: 0.0282, l_in: 0.0065, l_grad: 0.0217, msssim_ir: 0.3538, msssim_vis: 0.0566, mx_loss: 0.0050, eta: 0:40:42, time: 5.1254
INFO train.py(169): step: 1150/5410, l_total: 0.0448, l_in: 0.0179, l_grad: 0.0268, msssim_ir: 0.3107, msssim_vis: 0.0835, mx_loss: 0.0061, eta: 0:40:34, time: 5.1144
INFO train.py(169): step: 1160/5410, l_total: 0.1160, l_in: 0.0435, l_grad: 0.0724, msssim_ir: 0.4214, msssim_vis: 0.0942, mx_loss: 0.0394, eta: 0:40:26, time: 5.1065
INFO train.py(169): step: 1170/5410, l_total: 0.0283, l_in: 0.0086, l_grad: 0.0197, msssim_ir: 0.3582, msssim_vis: 0.0448, mx_loss: 0.0046, eta: 0:40:18, time: 5.1254
INFO train.py(169): step: 1180/5410, l_total: 0.0299, l_in: 0.0096, l_grad: 0.0202, msssim_ir: 0.2945, msssim_vis: 0.0632, mx_loss: 0.0060, eta: 0:40:10, time: 5.1164
INFO train.py(169): step: 1190/5410, l_total: 0.0477, l_in: 0.0133, l_grad: 0.0345, msssim_ir: 0.4553, msssim_vis: 0.0309, mx_loss: 0.0091, eta: 0:40:03, time: 5.1363
INFO train.py(169): step: 1200/5410, l_total: 0.0801, l_in: 0.0335, l_grad: 0.0466, msssim_ir: 0.3578, msssim_vis: 0.1307, mx_loss: 0.0185, eta: 0:39:55, time: 5.1204
INFO train.py(169): step: 1210/5410, l_total: 0.0253, l_in: 0.0063, l_grad: 0.0190, msssim_ir: 0.1910, msssim_vis: 0.1289, mx_loss: 0.0035, eta: 0:39:47, time: 5.1075
INFO train.py(169): step: 1220/5410, l_total: 0.0450, l_in: 0.0128, l_grad: 0.0322, msssim_ir: 0.4392, msssim_vis: 0.0154, mx_loss: 0.0041, eta: 0:39:40, time: 5.0965
INFO train.py(169): step: 1230/5410, l_total: 0.0589, l_in: 0.0182, l_grad: 0.0407, msssim_ir: 0.2428, msssim_vis: 0.1156, mx_loss: 0.0144, eta: 0:39:32, time: 5.1373
INFO train.py(169): step: 1240/5410, l_total: 0.0466, l_in: 0.0082, l_grad: 0.0384, msssim_ir: 0.4586, msssim_vis: 0.0220, mx_loss: 0.0042, eta: 0:39:24, time: 5.1314
INFO train.py(169): step: 1250/5410, l_total: 0.0471, l_in: 0.0118, l_grad: 0.0353, msssim_ir: 0.3975, msssim_vis: 0.0269, mx_loss: 0.0076, eta: 0:39:17, time: 5.1284
INFO train.py(169): step: 1260/5410, l_total: 0.0392, l_in: 0.0095, l_grad: 0.0297, msssim_ir: 0.3862, msssim_vis: 0.0727, mx_loss: 0.0069, eta: 0:39:09, time: 5.0915
INFO train.py(169): step: 1270/5410, l_total: 0.0400, l_in: 0.0133, l_grad: 0.0267, msssim_ir: 0.3879, msssim_vis: 0.0611, mx_loss: 0.0056, eta: 0:39:02, time: 5.1144
INFO train.py(169): step: 1280/5410, l_total: 0.0405, l_in: 0.0105, l_grad: 0.0300, msssim_ir: 0.3499, msssim_vis: 0.0529, mx_loss: 0.0069, eta: 0:38:55, time: 5.1104
INFO train.py(169): step: 1290/5410, l_total: 0.0357, l_in: 0.0083, l_grad: 0.0273, msssim_ir: 0.4016, msssim_vis: 0.0427, mx_loss: 0.0062, eta: 0:38:47, time: 5.1383
INFO train.py(169): step: 1300/5410, l_total: 0.0357, l_in: 0.0099, l_grad: 0.0259, msssim_ir: 0.3969, msssim_vis: 0.0471, mx_loss: 0.0057, eta: 0:38:40, time: 5.1174
INFO train.py(169): step: 1310/5410, l_total: 0.0392, l_in: 0.0115, l_grad: 0.0277, msssim_ir: 0.3585, msssim_vis: 0.0641, mx_loss: 0.0060, eta: 0:38:33, time: 5.1294
INFO train.py(169): step: 1320/5410, l_total: 0.0502, l_in: 0.0145, l_grad: 0.0357, msssim_ir: 0.3131, msssim_vis: 0.1119, mx_loss: 0.0113, eta: 0:38:25, time: 5.1224
INFO train.py(169): step: 1330/5410, l_total: 0.0392, l_in: 0.0088, l_grad: 0.0304, msssim_ir: 0.4779, msssim_vis: 0.0241, mx_loss: 0.0035, eta: 0:38:18, time: 5.1284
INFO train.py(169): step: 1340/5410, l_total: 0.0393, l_in: 0.0135, l_grad: 0.0258, msssim_ir: 0.2850, msssim_vis: 0.0789, mx_loss: 0.0080, eta: 0:38:11, time: 5.1304
INFO train.py(169): step: 1350/5410, l_total: 0.0293, l_in: 0.0071, l_grad: 0.0222, msssim_ir: 0.3933, msssim_vis: 0.0261, mx_loss: 0.0037, eta: 0:38:04, time: 5.1124
INFO train.py(169): step: 1360/5410, l_total: 0.0476, l_in: 0.0136, l_grad: 0.0340, msssim_ir: 0.4498, msssim_vis: 0.0196, mx_loss: 0.0089, eta: 0:37:57, time: 5.1373
INFO train.py(169): step: 1370/5410, l_total: 0.0436, l_in: 0.0148, l_grad: 0.0288, msssim_ir: 0.2768, msssim_vis: 0.1349, mx_loss: 0.0065, eta: 0:37:50, time: 5.1124
INFO train.py(169): step: 1380/5410, l_total: 0.0517, l_in: 0.0139, l_grad: 0.0378, msssim_ir: 0.3489, msssim_vis: 0.0397, mx_loss: 0.0123, eta: 0:37:43, time: 5.1403
INFO train.py(169): step: 1390/5410, l_total: 0.0599, l_in: 0.0220, l_grad: 0.0379, msssim_ir: 0.3888, msssim_vis: 0.0337, mx_loss: 0.0137, eta: 0:37:36, time: 5.1214
INFO train.py(169): step: 1400/5410, l_total: 0.0267, l_in: 0.0063, l_grad: 0.0204, msssim_ir: 0.2106, msssim_vis: 0.0833, mx_loss: 0.0052, eta: 0:37:29, time: 5.1114
INFO train.py(169): step: 1410/5410, l_total: 0.0344, l_in: 0.0082, l_grad: 0.0262, msssim_ir: 0.2954, msssim_vis: 0.0664, mx_loss: 0.0089, eta: 0:37:22, time: 5.1244
INFO train.py(169): step: 1420/5410, l_total: 0.0328, l_in: 0.0115, l_grad: 0.0213, msssim_ir: 0.2486, msssim_vis: 0.1130, mx_loss: 0.0087, eta: 0:37:15, time: 5.1075
INFO train.py(169): step: 1430/5410, l_total: 0.0350, l_in: 0.0090, l_grad: 0.0260, msssim_ir: 0.4675, msssim_vis: 0.0078, mx_loss: 0.0032, eta: 0:37:08, time: 5.1304
INFO train.py(169): step: 1440/5410, l_total: 0.0660, l_in: 0.0291, l_grad: 0.0369, msssim_ir: 0.2731, msssim_vis: 0.1355, mx_loss: 0.0271, eta: 0:37:01, time: 5.1164
INFO train.py(169): step: 1450/5410, l_total: 0.0479, l_in: 0.0162, l_grad: 0.0317, msssim_ir: 0.4637, msssim_vis: 0.0329, mx_loss: 0.0051, eta: 0:36:54, time: 5.1124
INFO train.py(169): step: 1460/5410, l_total: 0.0555, l_in: 0.0165, l_grad: 0.0390, msssim_ir: 0.4603, msssim_vis: 0.0475, mx_loss: 0.0075, eta: 0:36:47, time: 5.1124
INFO train.py(169): step: 1470/5410, l_total: 0.0534, l_in: 0.0146, l_grad: 0.0388, msssim_ir: 0.1927, msssim_vis: 0.1671, mx_loss: 0.0098, eta: 0:36:40, time: 5.1433
INFO train.py(169): step: 1480/5410, l_total: 0.0416, l_in: 0.0095, l_grad: 0.0321, msssim_ir: 0.3527, msssim_vis: 0.0713, mx_loss: 0.0039, eta: 0:36:33, time: 5.1333
INFO train.py(169): step: 1490/5410, l_total: 0.0376, l_in: 0.0134, l_grad: 0.0243, msssim_ir: 0.2673, msssim_vis: 0.1393, mx_loss: 0.0072, eta: 0:36:27, time: 5.1264
INFO train.py(169): step: 1500/5410, l_total: 0.0390, l_in: 0.0086, l_grad: 0.0304, msssim_ir: 0.3638, msssim_vis: 0.0635, mx_loss: 0.0065, eta: 0:36:20, time: 5.1294
INFO train.py(169): step: 1510/5410, l_total: 0.0330, l_in: 0.0131, l_grad: 0.0199, msssim_ir: 0.2062, msssim_vis: 0.1168, mx_loss: 0.0081, eta: 0:36:13, time: 5.1224
INFO train.py(169): step: 1520/5410, l_total: 0.0523, l_in: 0.0140, l_grad: 0.0382, msssim_ir: 0.4665, msssim_vis: 0.0323, mx_loss: 0.0059, eta: 0:36:06, time: 5.1104
INFO train.py(169): step: 1530/5410, l_total: 0.0497, l_in: 0.0221, l_grad: 0.0276, msssim_ir: 0.2923, msssim_vis: 0.1125, mx_loss: 0.0083, eta: 0:36:00, time: 5.1323
INFO train.py(169): step: 1540/5410, l_total: 0.0610, l_in: 0.0242, l_grad: 0.0368, msssim_ir: 0.3172, msssim_vis: 0.1218, mx_loss: 0.0152, eta: 0:35:53, time: 5.1254
INFO train.py(169): step: 1550/5410, l_total: 0.0303, l_in: 0.0074, l_grad: 0.0229, msssim_ir: 0.3905, msssim_vis: 0.0496, mx_loss: 0.0034, eta: 0:35:46, time: 5.1204
INFO train.py(169): step: 1560/5410, l_total: 0.0434, l_in: 0.0119, l_grad: 0.0316, msssim_ir: 0.3193, msssim_vis: 0.0740, mx_loss: 0.0153, eta: 0:35:40, time: 5.1483
INFO train.py(169): step: 1570/5410, l_total: 0.0457, l_in: 0.0162, l_grad: 0.0295, msssim_ir: 0.3644, msssim_vis: 0.0760, mx_loss: 0.0058, eta: 0:35:33, time: 5.1005
INFO train.py(169): step: 1580/5410, l_total: 0.0474, l_in: 0.0175, l_grad: 0.0299, msssim_ir: 0.4092, msssim_vis: 0.0469, mx_loss: 0.0063, eta: 0:35:26, time: 5.1154
INFO train.py(169): step: 1590/5410, l_total: 0.0315, l_in: 0.0077, l_grad: 0.0238, msssim_ir: 0.1469, msssim_vis: 0.1775, mx_loss: 0.0051, eta: 0:35:20, time: 5.1134
INFO train.py(169): step: 1600/5410, l_total: 0.0287, l_in: 0.0082, l_grad: 0.0205, msssim_ir: 0.3534, msssim_vis: 0.0441, mx_loss: 0.0061, eta: 0:35:13, time: 5.1333
INFO train.py(169): step: 1610/5410, l_total: 0.0352, l_in: 0.0097, l_grad: 0.0255, msssim_ir: 0.3926, msssim_vis: 0.0270, mx_loss: 0.0078, eta: 0:35:07, time: 5.1065
INFO train.py(169): step: 1620/5410, l_total: 0.0516, l_in: 0.0126, l_grad: 0.0390, msssim_ir: 0.4183, msssim_vis: 0.0355, mx_loss: 0.0063, eta: 0:35:00, time: 5.1353
INFO train.py(169): step: 1630/5410, l_total: 0.0545, l_in: 0.0169, l_grad: 0.0376, msssim_ir: 0.2463, msssim_vis: 0.1311, mx_loss: 0.0117, eta: 0:35:46, time: 27.8989
INFO train.py(169): step: 1640/5410, l_total: 0.0461, l_in: 0.0198, l_grad: 0.0263, msssim_ir: 0.3168, msssim_vis: 0.0957, mx_loss: 0.0083, eta: 0:35:39, time: 5.1094
INFO train.py(169): step: 1650/5410, l_total: 0.0343, l_in: 0.0111, l_grad: 0.0232, msssim_ir: 0.2291, msssim_vis: 0.0813, mx_loss: 0.0093, eta: 0:35:33, time: 5.1124
INFO train.py(169): step: 1660/5410, l_total: 0.0412, l_in: 0.0099, l_grad: 0.0314, msssim_ir: 0.3612, msssim_vis: 0.0625, mx_loss: 0.0087, eta: 0:35:26, time: 5.0945
INFO train.py(169): step: 1670/5410, l_total: 0.0470, l_in: 0.0091, l_grad: 0.0379, msssim_ir: 0.2863, msssim_vis: 0.0987, mx_loss: 0.0061, eta: 0:35:19, time: 5.1075
INFO train.py(169): step: 1680/5410, l_total: 0.0254, l_in: 0.0058, l_grad: 0.0196, msssim_ir: 0.2708, msssim_vis: 0.0720, mx_loss: 0.0046, eta: 0:35:12, time: 5.1304
INFO train.py(169): step: 1690/5410, l_total: 0.0515, l_in: 0.0149, l_grad: 0.0366, msssim_ir: 0.4272, msssim_vis: 0.0316, mx_loss: 0.0101, eta: 0:35:05, time: 5.1134
INFO train.py(169): step: 1700/5410, l_total: 0.0377, l_in: 0.0106, l_grad: 0.0270, msssim_ir: 0.4749, msssim_vis: 0.0218, mx_loss: 0.0039, eta: 0:34:58, time: 5.1254
INFO train.py(169): step: 1710/5410, l_total: 0.0424, l_in: 0.0123, l_grad: 0.0301, msssim_ir: 0.1613, msssim_vis: 0.1715, mx_loss: 0.0104, eta: 0:34:51, time: 5.0925
INFO train.py(169): step: 1720/5410, l_total: 0.0628, l_in: 0.0221, l_grad: 0.0407, msssim_ir: 0.3589, msssim_vis: 0.0897, mx_loss: 0.0098, eta: 0:34:44, time: 5.1124
INFO train.py(169): step: 1730/5410, l_total: 0.0347, l_in: 0.0122, l_grad: 0.0225, msssim_ir: 0.2093, msssim_vis: 0.1438, mx_loss: 0.0080, eta: 0:34:38, time: 5.1204
INFO train.py(169): step: 1740/5410, l_total: 0.0610, l_in: 0.0169, l_grad: 0.0441, msssim_ir: 0.5075, msssim_vis: 0.0196, mx_loss: 0.0090, eta: 0:34:31, time: 5.1244
INFO train.py(169): step: 1750/5410, l_total: 0.0486, l_in: 0.0187, l_grad: 0.0299, msssim_ir: 0.2938, msssim_vis: 0.0762, mx_loss: 0.0082, eta: 0:34:24, time: 5.0985
INFO train.py(169): step: 1760/5410, l_total: 0.0594, l_in: 0.0166, l_grad: 0.0428, msssim_ir: 0.4588, msssim_vis: 0.0605, mx_loss: 0.0104, eta: 0:34:17, time: 5.1204
INFO train.py(169): step: 1770/5410, l_total: 0.0585, l_in: 0.0201, l_grad: 0.0384, msssim_ir: 0.3662, msssim_vis: 0.0701, mx_loss: 0.0084, eta: 0:34:11, time: 5.1433
INFO train.py(169): step: 1780/5410, l_total: 0.0469, l_in: 0.0147, l_grad: 0.0322, msssim_ir: 0.3023, msssim_vis: 0.0588, mx_loss: 0.0102, eta: 0:34:04, time: 5.1224
INFO train.py(169): step: 1790/5410, l_total: 0.0393, l_in: 0.0107, l_grad: 0.0285, msssim_ir: 0.1313, msssim_vis: 0.1898, mx_loss: 0.0077, eta: 0:33:57, time: 5.1294
INFO train.py(169): step: 1800/5410, l_total: 0.0293, l_in: 0.0076, l_grad: 0.0217, msssim_ir: 0.2999, msssim_vis: 0.0607, mx_loss: 0.0053, eta: 0:33:51, time: 5.1085
INFO train.py(169): step: 1810/5410, l_total: 0.0411, l_in: 0.0116, l_grad: 0.0295, msssim_ir: 0.3685, msssim_vis: 0.0491, mx_loss: 0.0074, eta: 0:33:44, time: 5.1333
INFO train.py(169): step: 1820/5410, l_total: 0.0267, l_in: 0.0057, l_grad: 0.0210, msssim_ir: 0.3508, msssim_vis: 0.0511, mx_loss: 0.0039, eta: 0:33:37, time: 5.1333
INFO train.py(169): step: 1830/5410, l_total: 0.0311, l_in: 0.0068, l_grad: 0.0243, msssim_ir: 0.4409, msssim_vis: 0.0198, mx_loss: 0.0035, eta: 0:33:31, time: 5.1184
INFO train.py(169): step: 1840/5410, l_total: 0.0596, l_in: 0.0216, l_grad: 0.0381, msssim_ir: 0.3702, msssim_vis: 0.0997, mx_loss: 0.0091, eta: 0:33:24, time: 5.0955
INFO train.py(169): step: 1850/5410, l_total: 0.0349, l_in: 0.0109, l_grad: 0.0240, msssim_ir: 0.3895, msssim_vis: 0.0322, mx_loss: 0.0061, eta: 0:33:18, time: 5.1373
INFO train.py(169): step: 1860/5410, l_total: 0.0431, l_in: 0.0133, l_grad: 0.0298, msssim_ir: 0.4217, msssim_vis: 0.0343, mx_loss: 0.0050, eta: 0:33:11, time: 5.1144
INFO train.py(169): step: 1870/5410, l_total: 0.0391, l_in: 0.0113, l_grad: 0.0278, msssim_ir: 0.2599, msssim_vis: 0.0896, mx_loss: 0.0109, eta: 0:33:05, time: 5.1264
INFO train.py(169): step: 1880/5410, l_total: 0.0327, l_in: 0.0095, l_grad: 0.0232, msssim_ir: 0.2987, msssim_vis: 0.0629, mx_loss: 0.0053, eta: 0:32:58, time: 5.1124
INFO train.py(169): step: 1890/5410, l_total: 0.0383, l_in: 0.0110, l_grad: 0.0273, msssim_ir: 0.2000, msssim_vis: 0.1408, mx_loss: 0.0085, eta: 0:32:52, time: 5.1363
INFO train.py(169): step: 1900/5410, l_total: 0.0499, l_in: 0.0137, l_grad: 0.0362, msssim_ir: 0.3802, msssim_vis: 0.0514, mx_loss: 0.0095, eta: 0:32:45, time: 5.1114
INFO train.py(169): step: 1910/5410, l_total: 0.0398, l_in: 0.0092, l_grad: 0.0306, msssim_ir: 0.4861, msssim_vis: 0.0070, mx_loss: 0.0074, eta: 0:32:39, time: 5.1274
INFO train.py(169): step: 1920/5410, l_total: 0.0581, l_in: 0.0142, l_grad: 0.0439, msssim_ir: 0.2569, msssim_vis: 0.1103, mx_loss: 0.0115, eta: 0:32:32, time: 5.1254
INFO train.py(169): step: 1930/5410, l_total: 0.0388, l_in: 0.0149, l_grad: 0.0239, msssim_ir: 0.3777, msssim_vis: 0.0466, mx_loss: 0.0116, eta: 0:32:26, time: 5.1393
INFO train.py(169): step: 1940/5410, l_total: 0.0359, l_in: 0.0116, l_grad: 0.0243, msssim_ir: 0.2230, msssim_vis: 0.1098, mx_loss: 0.0086, eta: 0:32:19, time: 5.1314
INFO train.py(169): step: 1950/5410, l_total: 0.0265, l_in: 0.0052, l_grad: 0.0213, msssim_ir: 0.3304, msssim_vis: 0.0600, mx_loss: 0.0030, eta: 0:32:13, time: 5.1214
INFO train.py(169): step: 1960/5410, l_total: 0.0421, l_in: 0.0073, l_grad: 0.0348, msssim_ir: 0.4448, msssim_vis: 0.0137, mx_loss: 0.0046, eta: 0:32:07, time: 5.1294
INFO train.py(169): step: 1970/5410, l_total: 0.0491, l_in: 0.0216, l_grad: 0.0274, msssim_ir: 0.2630, msssim_vis: 0.0852, mx_loss: 0.0104, eta: 0:32:00, time: 5.1174
INFO train.py(169): step: 1980/5410, l_total: 0.0353, l_in: 0.0096, l_grad: 0.0257, msssim_ir: 0.2233, msssim_vis: 0.1484, mx_loss: 0.0088, eta: 0:31:54, time: 5.1552
INFO train.py(169): step: 1990/5410, l_total: 0.0702, l_in: 0.0191, l_grad: 0.0511, msssim_ir: 0.3892, msssim_vis: 0.0829, mx_loss: 0.0111, eta: 0:31:47, time: 5.1134
INFO train.py(169): step: 2000/5410, l_total: 0.0340, l_in: 0.0082, l_grad: 0.0258, msssim_ir: 0.4901, msssim_vis: 0.0041, mx_loss: 0.0029, eta: 0:31:41, time: 5.1483
INFO train.py(169): step: 2010/5410, l_total: 0.0429, l_in: 0.0090, l_grad: 0.0339, msssim_ir: 0.3432, msssim_vis: 0.0873, mx_loss: 0.0094, eta: 0:31:35, time: 5.1373
INFO train.py(169): step: 2020/5410, l_total: 0.0521, l_in: 0.0145, l_grad: 0.0376, msssim_ir: 0.3542, msssim_vis: 0.0617, mx_loss: 0.0062, eta: 0:31:28, time: 5.1264
INFO train.py(169): step: 2030/5410, l_total: 0.0441, l_in: 0.0098, l_grad: 0.0342, msssim_ir: 0.3868, msssim_vis: 0.0423, mx_loss: 0.0088, eta: 0:31:22, time: 5.1543
INFO train.py(169): step: 2040/5410, l_total: 0.0283, l_in: 0.0060, l_grad: 0.0223, msssim_ir: 0.3326, msssim_vis: 0.0411, mx_loss: 0.0051, eta: 0:31:16, time: 5.1274
INFO train.py(169): step: 2050/5410, l_total: 0.0418, l_in: 0.0114, l_grad: 0.0304, msssim_ir: 0.3460, msssim_vis: 0.0793, mx_loss: 0.0099, eta: 0:31:10, time: 5.1483
INFO train.py(169): step: 2060/5410, l_total: 0.0364, l_in: 0.0127, l_grad: 0.0238, msssim_ir: 0.3698, msssim_vis: 0.0297, mx_loss: 0.0051, eta: 0:31:03, time: 5.1234
INFO train.py(169): step: 2070/5410, l_total: 0.0427, l_in: 0.0163, l_grad: 0.0264, msssim_ir: 0.3816, msssim_vis: 0.0626, mx_loss: 0.0119, eta: 0:30:57, time: 5.1323
INFO train.py(169): step: 2080/5410, l_total: 0.1109, l_in: 0.0516, l_grad: 0.0593, msssim_ir: 0.4265, msssim_vis: 0.1347, mx_loss: 0.0269, eta: 0:30:51, time: 5.1533
INFO train.py(169): step: 2090/5410, l_total: 0.0504, l_in: 0.0106, l_grad: 0.0398, msssim_ir: 0.3352, msssim_vis: 0.0713, mx_loss: 0.0077, eta: 0:30:45, time: 5.1323
INFO train.py(169): step: 2100/5410, l_total: 0.0464, l_in: 0.0219, l_grad: 0.0245, msssim_ir: 0.3282, msssim_vis: 0.0578, mx_loss: 0.0076, eta: 0:30:38, time: 5.1294
INFO train.py(169): step: 2110/5410, l_total: 0.0801, l_in: 0.0324, l_grad: 0.0477, msssim_ir: 0.4159, msssim_vis: 0.0484, mx_loss: 0.0130, eta: 0:30:32, time: 5.1254
INFO train.py(169): step: 2120/5410, l_total: 0.0317, l_in: 0.0089, l_grad: 0.0228, msssim_ir: 0.3586, msssim_vis: 0.0478, mx_loss: 0.0050, eta: 0:30:26, time: 5.1363
INFO train.py(169): step: 2130/5410, l_total: 0.0421, l_in: 0.0104, l_grad: 0.0317, msssim_ir: 0.3638, msssim_vis: 0.0614, mx_loss: 0.0095, eta: 0:30:20, time: 5.1423
INFO train.py(169): step: 2140/5410, l_total: 0.0333, l_in: 0.0097, l_grad: 0.0236, msssim_ir: 0.3032, msssim_vis: 0.0767, mx_loss: 0.0081, eta: 0:30:14, time: 5.1154
INFO train.py(169): step: 2150/5410, l_total: 0.0320, l_in: 0.0072, l_grad: 0.0248, msssim_ir: 0.3417, msssim_vis: 0.0520, mx_loss: 0.0058, eta: 0:30:07, time: 5.1433
INFO train.py(169): step: 2160/5410, l_total: 0.0484, l_in: 0.0134, l_grad: 0.0349, msssim_ir: 0.4197, msssim_vis: 0.0193, mx_loss: 0.0054, eta: 0:30:01, time: 5.1224
INFO train.py(169): step: 2170/5410, l_total: 0.0475, l_in: 0.0110, l_grad: 0.0365, msssim_ir: 0.4384, msssim_vis: 0.0290, mx_loss: 0.0067, eta: 0:30:29, time: 28.1189
INFO train.py(169): step: 2180/5410, l_total: 0.0440, l_in: 0.0126, l_grad: 0.0314, msssim_ir: 0.3052, msssim_vis: 0.0660, mx_loss: 0.0069, eta: 0:30:23, time: 5.0905
INFO train.py(169): step: 2190/5410, l_total: 0.0288, l_in: 0.0087, l_grad: 0.0202, msssim_ir: 0.2986, msssim_vis: 0.0942, mx_loss: 0.0039, eta: 0:30:16, time: 5.0866
INFO train.py(169): step: 2200/5410, l_total: 0.0613, l_in: 0.0159, l_grad: 0.0454, msssim_ir: 0.4478, msssim_vis: 0.0409, mx_loss: 0.0152, eta: 0:30:10, time: 5.0766
INFO train.py(169): step: 2210/5410, l_total: 0.0319, l_in: 0.0135, l_grad: 0.0183, msssim_ir: 0.2150, msssim_vis: 0.0686, mx_loss: 0.0097, eta: 0:30:04, time: 5.0875
INFO train.py(169): step: 2220/5410, l_total: 0.0360, l_in: 0.0101, l_grad: 0.0259, msssim_ir: 0.2299, msssim_vis: 0.1066, mx_loss: 0.0061, eta: 0:29:57, time: 5.1164
INFO train.py(169): step: 2230/5410, l_total: 0.0474, l_in: 0.0116, l_grad: 0.0358, msssim_ir: 0.4475, msssim_vis: 0.0219, mx_loss: 0.0046, eta: 0:29:51, time: 5.1164
INFO train.py(169): step: 2240/5410, l_total: 0.0533, l_in: 0.0175, l_grad: 0.0358, msssim_ir: 0.2529, msssim_vis: 0.1104, mx_loss: 0.0110, eta: 0:29:44, time: 5.1323
INFO train.py(169): step: 2250/5410, l_total: 0.0320, l_in: 0.0089, l_grad: 0.0231, msssim_ir: 0.3768, msssim_vis: 0.0684, mx_loss: 0.0049, eta: 0:29:38, time: 5.1085
INFO train.py(169): step: 2260/5410, l_total: 0.0381, l_in: 0.0092, l_grad: 0.0289, msssim_ir: 0.2784, msssim_vis: 0.0672, mx_loss: 0.0100, eta: 0:29:32, time: 5.1045
INFO train.py(169): step: 2270/5410, l_total: 0.0600, l_in: 0.0192, l_grad: 0.0408, msssim_ir: 0.4743, msssim_vis: 0.0354, mx_loss: 0.0054, eta: 0:29:25, time: 5.1214
INFO train.py(169): step: 2280/5410, l_total: 0.0499, l_in: 0.0100, l_grad: 0.0399, msssim_ir: 0.2755, msssim_vis: 0.1303, mx_loss: 0.0075, eta: 0:29:19, time: 5.1065
INFO train.py(169): step: 2290/5410, l_total: 0.0366, l_in: 0.0073, l_grad: 0.0292, msssim_ir: 0.2975, msssim_vis: 0.0803, mx_loss: 0.0052, eta: 0:29:13, time: 5.1343
INFO train.py(169): step: 2300/5410, l_total: 0.0707, l_in: 0.0230, l_grad: 0.0478, msssim_ir: 0.2952, msssim_vis: 0.1450, mx_loss: 0.0216, eta: 0:29:06, time: 5.1154
INFO train.py(169): step: 2310/5410, l_total: 0.0522, l_in: 0.0124, l_grad: 0.0397, msssim_ir: 0.1103, msssim_vis: 0.2294, mx_loss: 0.0119, eta: 0:29:00, time: 5.1134
INFO train.py(169): step: 2320/5410, l_total: 0.0394, l_in: 0.0118, l_grad: 0.0277, msssim_ir: 0.1561, msssim_vis: 0.1843, mx_loss: 0.0105, eta: 0:28:54, time: 5.1234
INFO train.py(169): step: 2330/5410, l_total: 0.0386, l_in: 0.0160, l_grad: 0.0226, msssim_ir: 0.1954, msssim_vis: 0.1003, mx_loss: 0.0122, eta: 0:28:48, time: 5.1264
INFO train.py(169): step: 2340/5410, l_total: 0.0460, l_in: 0.0139, l_grad: 0.0320, msssim_ir: 0.3717, msssim_vis: 0.0432, mx_loss: 0.0050, eta: 0:28:41, time: 5.1214
INFO train.py(169): step: 2350/5410, l_total: 0.0477, l_in: 0.0131, l_grad: 0.0346, msssim_ir: 0.3820, msssim_vis: 0.0807, mx_loss: 0.0070, eta: 0:28:35, time: 5.1214
INFO train.py(169): step: 2360/5410, l_total: 0.0326, l_in: 0.0135, l_grad: 0.0191, msssim_ir: 0.2931, msssim_vis: 0.0825, mx_loss: 0.0109, eta: 0:28:29, time: 5.1055
INFO train.py(169): step: 2370/5410, l_total: 0.0338, l_in: 0.0108, l_grad: 0.0229, msssim_ir: 0.3156, msssim_vis: 0.0381, mx_loss: 0.0062, eta: 0:28:23, time: 5.1114
INFO train.py(169): step: 2380/5410, l_total: 0.0317, l_in: 0.0096, l_grad: 0.0221, msssim_ir: 0.3260, msssim_vis: 0.0717, mx_loss: 0.0048, eta: 0:28:16, time: 5.1314
INFO train.py(169): step: 2390/5410, l_total: 0.0429, l_in: 0.0119, l_grad: 0.0310, msssim_ir: 0.4073, msssim_vis: 0.0280, mx_loss: 0.0054, eta: 0:28:10, time: 5.1453
INFO train.py(169): step: 2400/5410, l_total: 0.0405, l_in: 0.0137, l_grad: 0.0268, msssim_ir: 0.3582, msssim_vis: 0.0472, mx_loss: 0.0075, eta: 0:28:04, time: 5.1094
INFO train.py(169): step: 2410/5410, l_total: 0.0405, l_in: 0.0108, l_grad: 0.0297, msssim_ir: 0.4230, msssim_vis: 0.0443, mx_loss: 0.0070, eta: 0:27:58, time: 5.1164
INFO train.py(169): step: 2420/5410, l_total: 0.0371, l_in: 0.0096, l_grad: 0.0276, msssim_ir: 0.3330, msssim_vis: 0.0579, mx_loss: 0.0074, eta: 0:27:52, time: 5.1234
INFO train.py(169): step: 2430/5410, l_total: 0.0356, l_in: 0.0083, l_grad: 0.0273, msssim_ir: 0.3484, msssim_vis: 0.0448, mx_loss: 0.0033, eta: 0:27:46, time: 5.1393
INFO train.py(169): step: 2440/5410, l_total: 0.0322, l_in: 0.0099, l_grad: 0.0223, msssim_ir: 0.2614, msssim_vis: 0.0911, mx_loss: 0.0069, eta: 0:27:39, time: 5.1244
INFO train.py(169): step: 2450/5410, l_total: 0.0469, l_in: 0.0117, l_grad: 0.0351, msssim_ir: 0.2907, msssim_vis: 0.0637, mx_loss: 0.0108, eta: 0:27:33, time: 5.1224
INFO train.py(169): step: 2460/5410, l_total: 0.0424, l_in: 0.0112, l_grad: 0.0312, msssim_ir: 0.1587, msssim_vis: 0.2029, mx_loss: 0.0153, eta: 0:27:27, time: 5.1234
INFO train.py(169): step: 2470/5410, l_total: 0.0305, l_in: 0.0088, l_grad: 0.0218, msssim_ir: 0.3357, msssim_vis: 0.0597, mx_loss: 0.0052, eta: 0:27:21, time: 5.1373
INFO train.py(169): step: 2480/5410, l_total: 0.0368, l_in: 0.0081, l_grad: 0.0287, msssim_ir: 0.4394, msssim_vis: 0.0240, mx_loss: 0.0045, eta: 0:27:15, time: 5.1244
INFO train.py(169): step: 2490/5410, l_total: 0.0401, l_in: 0.0124, l_grad: 0.0276, msssim_ir: 0.4404, msssim_vis: 0.0399, mx_loss: 0.0077, eta: 0:27:09, time: 5.1284
INFO train.py(169): step: 2500/5410, l_total: 0.0360, l_in: 0.0078, l_grad: 0.0282, msssim_ir: 0.2351, msssim_vis: 0.0874, mx_loss: 0.0066, eta: 0:27:03, time: 5.1144
INFO train.py(169): step: 2510/5410, l_total: 0.0898, l_in: 0.0219, l_grad: 0.0679, msssim_ir: 0.2827, msssim_vis: 0.0959, mx_loss: 0.0233, eta: 0:26:57, time: 5.1234
INFO train.py(169): step: 2520/5410, l_total: 0.0490, l_in: 0.0147, l_grad: 0.0344, msssim_ir: 0.2384, msssim_vis: 0.1435, mx_loss: 0.0077, eta: 0:26:50, time: 5.1164
INFO train.py(169): step: 2530/5410, l_total: 0.0409, l_in: 0.0114, l_grad: 0.0295, msssim_ir: 0.1364, msssim_vis: 0.1596, mx_loss: 0.0077, eta: 0:26:44, time: 5.1184
INFO train.py(169): step: 2540/5410, l_total: 0.0381, l_in: 0.0091, l_grad: 0.0290, msssim_ir: 0.3761, msssim_vis: 0.0512, mx_loss: 0.0085, eta: 0:26:38, time: 5.1164
INFO train.py(169): step: 2550/5410, l_total: 0.0516, l_in: 0.0165, l_grad: 0.0351, msssim_ir: 0.4717, msssim_vis: 0.0239, mx_loss: 0.0098, eta: 0:26:32, time: 5.1463
INFO train.py(169): step: 2560/5410, l_total: 0.0512, l_in: 0.0129, l_grad: 0.0383, msssim_ir: 0.3209, msssim_vis: 0.0995, mx_loss: 0.0084, eta: 0:26:26, time: 5.1274
INFO train.py(169): step: 2570/5410, l_total: 0.0442, l_in: 0.0156, l_grad: 0.0285, msssim_ir: 0.4527, msssim_vis: 0.0117, mx_loss: 0.0068, eta: 0:26:20, time: 5.1323
INFO train.py(169): step: 2580/5410, l_total: 0.0326, l_in: 0.0111, l_grad: 0.0215, msssim_ir: 0.2013, msssim_vis: 0.0961, mx_loss: 0.0099, eta: 0:26:14, time: 5.1164
INFO train.py(169): step: 2590/5410, l_total: 0.0516, l_in: 0.0129, l_grad: 0.0387, msssim_ir: 0.2399, msssim_vis: 0.1436, mx_loss: 0.0088, eta: 0:26:08, time: 5.1194
INFO train.py(169): step: 2600/5410, l_total: 0.0320, l_in: 0.0088, l_grad: 0.0232, msssim_ir: 0.3225, msssim_vis: 0.0442, mx_loss: 0.0063, eta: 0:26:02, time: 5.1214
INFO train.py(169): step: 2610/5410, l_total: 0.0578, l_in: 0.0248, l_grad: 0.0331, msssim_ir: 0.2786, msssim_vis: 0.1380, mx_loss: 0.0076, eta: 0:25:56, time: 5.1483
INFO train.py(169): step: 2620/5410, l_total: 0.0304, l_in: 0.0073, l_grad: 0.0231, msssim_ir: 0.2825, msssim_vis: 0.0601, mx_loss: 0.0050, eta: 0:25:50, time: 5.1214
INFO train.py(169): step: 2630/5410, l_total: 0.0413, l_in: 0.0142, l_grad: 0.0272, msssim_ir: 0.2826, msssim_vis: 0.0814, mx_loss: 0.0089, eta: 0:25:44, time: 5.1294
INFO train.py(169): step: 2640/5410, l_total: 0.0518, l_in: 0.0221, l_grad: 0.0296, msssim_ir: 0.3309, msssim_vis: 0.0602, mx_loss: 0.0098, eta: 0:25:38, time: 5.1333
INFO train.py(169): step: 2650/5410, l_total: 0.0394, l_in: 0.0080, l_grad: 0.0314, msssim_ir: 0.4447, msssim_vis: 0.0301, mx_loss: 0.0048, eta: 0:25:32, time: 5.1353
INFO train.py(169): step: 2660/5410, l_total: 0.0398, l_in: 0.0082, l_grad: 0.0315, msssim_ir: 0.3825, msssim_vis: 0.0597, mx_loss: 0.0039, eta: 0:25:26, time: 5.1224
INFO train.py(169): step: 2670/5410, l_total: 0.0501, l_in: 0.0128, l_grad: 0.0372, msssim_ir: 0.2043, msssim_vis: 0.1390, mx_loss: 0.0114, eta: 0:25:20, time: 5.1114
INFO train.py(169): step: 2680/5410, l_total: 0.0405, l_in: 0.0086, l_grad: 0.0319, msssim_ir: 0.3720, msssim_vis: 0.0471, mx_loss: 0.0075, eta: 0:25:14, time: 5.1154
INFO train.py(169): step: 2690/5410, l_total: 0.0392, l_in: 0.0087, l_grad: 0.0305, msssim_ir: 0.3088, msssim_vis: 0.0521, mx_loss: 0.0063, eta: 0:25:08, time: 5.1224
INFO train.py(169): step: 2700/5410, l_total: 0.0532, l_in: 0.0124, l_grad: 0.0408, msssim_ir: 0.4343, msssim_vis: 0.0479, mx_loss: 0.0085, eta: 0:25:02, time: 5.1503
INFO train.py(169): step: 2710/5410, l_total: 0.0388, l_in: 0.0101, l_grad: 0.0287, msssim_ir: 0.3221, msssim_vis: 0.0788, mx_loss: 0.0049, eta: 0:25:19, time: 28.2105
INFO train.py(169): step: 2720/5410, l_total: 0.0394, l_in: 0.0102, l_grad: 0.0293, msssim_ir: 0.4460, msssim_vis: 0.0223, mx_loss: 0.0048, eta: 0:25:13, time: 5.0656
INFO train.py(169): step: 2730/5410, l_total: 0.0428, l_in: 0.0094, l_grad: 0.0334, msssim_ir: 0.4984, msssim_vis: 0.0133, mx_loss: 0.0044, eta: 0:25:07, time: 5.1085
INFO train.py(169): step: 2740/5410, l_total: 0.0452, l_in: 0.0183, l_grad: 0.0268, msssim_ir: 0.3373, msssim_vis: 0.0539, mx_loss: 0.0129, eta: 0:25:01, time: 5.0985
INFO train.py(169): step: 2750/5410, l_total: 0.0288, l_in: 0.0071, l_grad: 0.0216, msssim_ir: 0.3829, msssim_vis: 0.0191, mx_loss: 0.0073, eta: 0:24:54, time: 5.1383
INFO train.py(169): step: 2760/5410, l_total: 0.0399, l_in: 0.0141, l_grad: 0.0258, msssim_ir: 0.4019, msssim_vis: 0.0261, mx_loss: 0.0054, eta: 0:24:48, time: 5.0975
INFO train.py(169): step: 2770/5410, l_total: 0.0382, l_in: 0.0122, l_grad: 0.0261, msssim_ir: 0.3711, msssim_vis: 0.0390, mx_loss: 0.0070, eta: 0:24:42, time: 5.1025
INFO train.py(169): step: 2780/5410, l_total: 0.0334, l_in: 0.0064, l_grad: 0.0270, msssim_ir: 0.4576, msssim_vis: 0.0170, mx_loss: 0.0049, eta: 0:24:36, time: 5.1124
INFO train.py(169): step: 2790/5410, l_total: 0.0536, l_in: 0.0126, l_grad: 0.0409, msssim_ir: 0.3436, msssim_vis: 0.0725, mx_loss: 0.0136, eta: 0:24:30, time: 5.1234
INFO train.py(169): step: 2800/5410, l_total: 0.0405, l_in: 0.0082, l_grad: 0.0323, msssim_ir: 0.4761, msssim_vis: 0.0058, mx_loss: 0.0038, eta: 0:24:24, time: 5.1274
INFO train.py(169): step: 2810/5410, l_total: 0.0413, l_in: 0.0100, l_grad: 0.0313, msssim_ir: 0.4708, msssim_vis: 0.0241, mx_loss: 0.0054, eta: 0:24:18, time: 5.1174
INFO train.py(169): step: 2820/5410, l_total: 0.0331, l_in: 0.0076, l_grad: 0.0255, msssim_ir: 0.2972, msssim_vis: 0.0620, mx_loss: 0.0056, eta: 0:24:12, time: 5.1164
INFO train.py(169): step: 2830/5410, l_total: 0.0568, l_in: 0.0237, l_grad: 0.0330, msssim_ir: 0.2969, msssim_vis: 0.0994, mx_loss: 0.0125, eta: 0:24:06, time: 5.1144
INFO train.py(169): step: 2840/5410, l_total: 0.0476, l_in: 0.0124, l_grad: 0.0352, msssim_ir: 0.4540, msssim_vis: 0.0282, mx_loss: 0.0061, eta: 0:24:00, time: 5.1254
INFO train.py(169): step: 2850/5410, l_total: 0.0480, l_in: 0.0226, l_grad: 0.0254, msssim_ir: 0.3130, msssim_vis: 0.1242, mx_loss: 0.0131, eta: 0:23:54, time: 5.1413
INFO train.py(169): step: 2860/5410, l_total: 0.0456, l_in: 0.0133, l_grad: 0.0323, msssim_ir: 0.2876, msssim_vis: 0.1114, mx_loss: 0.0071, eta: 0:23:48, time: 5.1323
INFO train.py(169): step: 2870/5410, l_total: 0.0364, l_in: 0.0093, l_grad: 0.0271, msssim_ir: 0.1903, msssim_vis: 0.1349, mx_loss: 0.0079, eta: 0:23:42, time: 5.1323
INFO train.py(169): step: 2880/5410, l_total: 0.0425, l_in: 0.0131, l_grad: 0.0294, msssim_ir: 0.4295, msssim_vis: 0.0206, mx_loss: 0.0064, eta: 0:23:36, time: 5.1284
INFO train.py(169): step: 2890/5410, l_total: 0.0455, l_in: 0.0106, l_grad: 0.0349, msssim_ir: 0.2482, msssim_vis: 0.1304, mx_loss: 0.0081, eta: 0:23:30, time: 5.1224
INFO train.py(169): step: 2900/5410, l_total: 0.0509, l_in: 0.0116, l_grad: 0.0393, msssim_ir: 0.3503, msssim_vis: 0.1157, mx_loss: 0.0083, eta: 0:23:24, time: 5.1333
INFO train.py(169): step: 2910/5410, l_total: 0.0650, l_in: 0.0255, l_grad: 0.0396, msssim_ir: 0.4472, msssim_vis: 0.0594, mx_loss: 0.0072, eta: 0:23:18, time: 5.1164
INFO train.py(169): step: 2920/5410, l_total: 0.0443, l_in: 0.0139, l_grad: 0.0304, msssim_ir: 0.4046, msssim_vis: 0.0357, mx_loss: 0.0042, eta: 0:23:12, time: 5.1294
INFO train.py(169): step: 2930/5410, l_total: 0.0428, l_in: 0.0082, l_grad: 0.0346, msssim_ir: 0.3268, msssim_vis: 0.0385, mx_loss: 0.0046, eta: 0:23:06, time: 5.1264
INFO train.py(169): step: 2940/5410, l_total: 0.0309, l_in: 0.0066, l_grad: 0.0244, msssim_ir: 0.2846, msssim_vis: 0.0562, mx_loss: 0.0047, eta: 0:23:00, time: 5.1284
INFO train.py(169): step: 2950/5410, l_total: 0.0362, l_in: 0.0089, l_grad: 0.0273, msssim_ir: 0.3935, msssim_vis: 0.0329, mx_loss: 0.0068, eta: 0:22:54, time: 5.1254
INFO train.py(169): step: 2960/5410, l_total: 0.0404, l_in: 0.0096, l_grad: 0.0308, msssim_ir: 0.3295, msssim_vis: 0.0717, mx_loss: 0.0072, eta: 0:22:48, time: 5.0975
INFO train.py(169): step: 2970/5410, l_total: 0.0564, l_in: 0.0149, l_grad: 0.0416, msssim_ir: 0.4257, msssim_vis: 0.0371, mx_loss: 0.0058, eta: 0:22:42, time: 5.1234
INFO train.py(169): step: 2980/5410, l_total: 0.0601, l_in: 0.0204, l_grad: 0.0397, msssim_ir: 0.2629, msssim_vis: 0.1059, mx_loss: 0.0115, eta: 0:22:36, time: 5.1463
INFO train.py(169): step: 2990/5410, l_total: 0.0304, l_in: 0.0084, l_grad: 0.0220, msssim_ir: 0.3447, msssim_vis: 0.0348, mx_loss: 0.0053, eta: 0:22:30, time: 5.1154
INFO train.py(169): step: 3000/5410, l_total: 0.0548, l_in: 0.0216, l_grad: 0.0332, msssim_ir: 0.4448, msssim_vis: 0.0438, mx_loss: 0.0068, eta: 0:22:24, time: 5.0965
INFO train.py(169): step: 3010/5410, l_total: 0.0413, l_in: 0.0092, l_grad: 0.0321, msssim_ir: 0.4623, msssim_vis: 0.0159, mx_loss: 0.0053, eta: 0:22:18, time: 5.1403
INFO train.py(169): step: 3020/5410, l_total: 0.0324, l_in: 0.0065, l_grad: 0.0259, msssim_ir: 0.3921, msssim_vis: 0.0167, mx_loss: 0.0041, eta: 0:22:12, time: 5.1682
INFO train.py(169): step: 3030/5410, l_total: 0.0303, l_in: 0.0093, l_grad: 0.0210, msssim_ir: 0.2626, msssim_vis: 0.0700, mx_loss: 0.0046, eta: 0:22:06, time: 5.1065
INFO train.py(169): step: 3040/5410, l_total: 0.0434, l_in: 0.0125, l_grad: 0.0309, msssim_ir: 0.3955, msssim_vis: 0.0521, mx_loss: 0.0050, eta: 0:22:00, time: 5.1144
INFO train.py(169): step: 3050/5410, l_total: 0.0476, l_in: 0.0204, l_grad: 0.0273, msssim_ir: 0.1836, msssim_vis: 0.1525, mx_loss: 0.0146, eta: 0:21:54, time: 5.1204
INFO train.py(169): step: 3060/5410, l_total: 0.0351, l_in: 0.0103, l_grad: 0.0247, msssim_ir: 0.3297, msssim_vis: 0.1058, mx_loss: 0.0082, eta: 0:21:48, time: 5.1562
INFO train.py(169): step: 3070/5410, l_total: 0.0748, l_in: 0.0364, l_grad: 0.0384, msssim_ir: 0.4234, msssim_vis: 0.0354, mx_loss: 0.0091, eta: 0:21:43, time: 5.0995
INFO train.py(169): step: 3080/5410, l_total: 0.0572, l_in: 0.0175, l_grad: 0.0397, msssim_ir: 0.5050, msssim_vis: 0.0110, mx_loss: 0.0136, eta: 0:21:37, time: 5.1085
INFO train.py(169): step: 3090/5410, l_total: 0.0339, l_in: 0.0109, l_grad: 0.0229, msssim_ir: 0.1535, msssim_vis: 0.1788, mx_loss: 0.0070, eta: 0:21:31, time: 5.1194
INFO train.py(169): step: 3100/5410, l_total: 0.0501, l_in: 0.0162, l_grad: 0.0340, msssim_ir: 0.2452, msssim_vis: 0.1409, mx_loss: 0.0082, eta: 0:21:25, time: 5.1343
INFO train.py(169): step: 3110/5410, l_total: 0.0292, l_in: 0.0075, l_grad: 0.0217, msssim_ir: 0.2561, msssim_vis: 0.0940, mx_loss: 0.0055, eta: 0:21:19, time: 5.1264
INFO train.py(169): step: 3120/5410, l_total: 0.0332, l_in: 0.0102, l_grad: 0.0230, msssim_ir: 0.4383, msssim_vis: 0.0117, mx_loss: 0.0055, eta: 0:21:13, time: 5.1264
INFO train.py(169): step: 3130/5410, l_total: 0.0419, l_in: 0.0183, l_grad: 0.0236, msssim_ir: 0.4057, msssim_vis: 0.0223, mx_loss: 0.0060, eta: 0:21:07, time: 5.1114
INFO train.py(169): step: 3140/5410, l_total: 0.0405, l_in: 0.0096, l_grad: 0.0309, msssim_ir: 0.3493, msssim_vis: 0.0673, mx_loss: 0.0060, eta: 0:21:01, time: 5.1284
INFO train.py(169): step: 3150/5410, l_total: 0.0331, l_in: 0.0096, l_grad: 0.0235, msssim_ir: 0.2647, msssim_vis: 0.0832, mx_loss: 0.0075, eta: 0:20:55, time: 5.1214
INFO train.py(169): step: 3160/5410, l_total: 0.0374, l_in: 0.0139, l_grad: 0.0234, msssim_ir: 0.3452, msssim_vis: 0.0596, mx_loss: 0.0058, eta: 0:20:50, time: 5.1294
INFO train.py(169): step: 3170/5410, l_total: 0.0529, l_in: 0.0217, l_grad: 0.0312, msssim_ir: 0.2389, msssim_vis: 0.1406, mx_loss: 0.0168, eta: 0:20:44, time: 5.0905
INFO train.py(169): step: 3180/5410, l_total: 0.0301, l_in: 0.0064, l_grad: 0.0236, msssim_ir: 0.3467, msssim_vis: 0.0530, mx_loss: 0.0040, eta: 0:20:38, time: 5.1353
INFO train.py(169): step: 3190/5410, l_total: 0.0607, l_in: 0.0164, l_grad: 0.0444, msssim_ir: 0.4030, msssim_vis: 0.0637, mx_loss: 0.0118, eta: 0:20:32, time: 5.1274
INFO train.py(169): step: 3200/5410, l_total: 0.0437, l_in: 0.0155, l_grad: 0.0282, msssim_ir: 0.4360, msssim_vis: 0.0164, mx_loss: 0.0054, eta: 0:20:26, time: 5.1323
INFO train.py(169): step: 3210/5410, l_total: 0.0369, l_in: 0.0090, l_grad: 0.0279, msssim_ir: 0.3084, msssim_vis: 0.0937, mx_loss: 0.0074, eta: 0:20:20, time: 5.1204
INFO train.py(169): step: 3220/5410, l_total: 0.0398, l_in: 0.0119, l_grad: 0.0279, msssim_ir: 0.4463, msssim_vis: 0.0152, mx_loss: 0.0049, eta: 0:20:14, time: 5.1304
INFO train.py(169): step: 3230/5410, l_total: 0.0385, l_in: 0.0179, l_grad: 0.0206, msssim_ir: 0.2096, msssim_vis: 0.1113, mx_loss: 0.0103, eta: 0:20:09, time: 5.1333
INFO train.py(169): step: 3240/5410, l_total: 0.0414, l_in: 0.0114, l_grad: 0.0300, msssim_ir: 0.3693, msssim_vis: 0.0627, mx_loss: 0.0076, eta: 0:20:03, time: 5.0945
INFO train.py(169): step: 3250/5410, l_total: 0.0476, l_in: 0.0132, l_grad: 0.0344, msssim_ir: 0.1822, msssim_vis: 0.1818, mx_loss: 0.0093, eta: 0:20:12, time: 28.3210
INFO train.py(169): step: 3260/5410, l_total: 0.0334, l_in: 0.0075, l_grad: 0.0259, msssim_ir: 0.4022, msssim_vis: 0.0300, mx_loss: 0.0051, eta: 0:20:06, time: 5.0935
INFO train.py(169): step: 3270/5410, l_total: 0.0315, l_in: 0.0084, l_grad: 0.0232, msssim_ir: 0.3887, msssim_vis: 0.0169, mx_loss: 0.0047, eta: 0:20:00, time: 5.0776
INFO train.py(169): step: 3280/5410, l_total: 0.0321, l_in: 0.0117, l_grad: 0.0204, msssim_ir: 0.2447, msssim_vis: 0.0684, mx_loss: 0.0081, eta: 0:19:54, time: 5.0846
INFO train.py(169): step: 3290/5410, l_total: 0.0337, l_in: 0.0082, l_grad: 0.0254, msssim_ir: 0.3564, msssim_vis: 0.0686, mx_loss: 0.0047, eta: 0:19:49, time: 5.1284
INFO train.py(169): step: 3300/5410, l_total: 0.0314, l_in: 0.0066, l_grad: 0.0248, msssim_ir: 0.2981, msssim_vis: 0.1194, mx_loss: 0.0041, eta: 0:19:43, time: 5.1015
INFO train.py(169): step: 3310/5410, l_total: 0.0362, l_in: 0.0100, l_grad: 0.0261, msssim_ir: 0.3370, msssim_vis: 0.0387, mx_loss: 0.0051, eta: 0:19:37, time: 5.1104
INFO train.py(169): step: 3320/5410, l_total: 0.0503, l_in: 0.0152, l_grad: 0.0350, msssim_ir: 0.2617, msssim_vis: 0.0914, mx_loss: 0.0151, eta: 0:19:31, time: 5.1214
INFO train.py(169): step: 3330/5410, l_total: 0.0401, l_in: 0.0157, l_grad: 0.0244, msssim_ir: 0.2637, msssim_vis: 0.1115, mx_loss: 0.0071, eta: 0:19:25, time: 5.1114
INFO train.py(169): step: 3340/5410, l_total: 0.0354, l_in: 0.0092, l_grad: 0.0262, msssim_ir: 0.4659, msssim_vis: 0.0070, mx_loss: 0.0057, eta: 0:19:19, time: 5.1174
INFO train.py(169): step: 3350/5410, l_total: 0.0431, l_in: 0.0125, l_grad: 0.0305, msssim_ir: 0.4489, msssim_vis: 0.0322, mx_loss: 0.0060, eta: 0:19:13, time: 5.1264
INFO train.py(169): step: 3360/5410, l_total: 0.0830, l_in: 0.0347, l_grad: 0.0483, msssim_ir: 0.4384, msssim_vis: 0.0337, mx_loss: 0.0132, eta: 0:19:07, time: 5.1164
INFO train.py(169): step: 3370/5410, l_total: 0.0493, l_in: 0.0192, l_grad: 0.0301, msssim_ir: 0.3596, msssim_vis: 0.0711, mx_loss: 0.0069, eta: 0:19:01, time: 5.1194
INFO train.py(169): step: 3380/5410, l_total: 0.0334, l_in: 0.0078, l_grad: 0.0256, msssim_ir: 0.4110, msssim_vis: 0.0309, mx_loss: 0.0040, eta: 0:18:55, time: 5.1085
INFO train.py(169): step: 3390/5410, l_total: 0.0467, l_in: 0.0112, l_grad: 0.0355, msssim_ir: 0.3564, msssim_vis: 0.1131, mx_loss: 0.0058, eta: 0:18:50, time: 5.1264
INFO train.py(169): step: 3400/5410, l_total: 0.0314, l_in: 0.0102, l_grad: 0.0212, msssim_ir: 0.2105, msssim_vis: 0.1278, mx_loss: 0.0059, eta: 0:18:44, time: 5.1094
INFO train.py(169): step: 3410/5410, l_total: 0.0461, l_in: 0.0135, l_grad: 0.0326, msssim_ir: 0.5054, msssim_vis: 0.0113, mx_loss: 0.0060, eta: 0:18:38, time: 5.1085
INFO train.py(169): step: 3420/5410, l_total: 0.0554, l_in: 0.0179, l_grad: 0.0375, msssim_ir: 0.3741, msssim_vis: 0.0551, mx_loss: 0.0192, eta: 0:18:32, time: 5.1144
INFO train.py(169): step: 3430/5410, l_total: 0.0403, l_in: 0.0129, l_grad: 0.0274, msssim_ir: 0.3558, msssim_vis: 0.0637, mx_loss: 0.0076, eta: 0:18:26, time: 5.1154
INFO train.py(169): step: 3440/5410, l_total: 0.0386, l_in: 0.0116, l_grad: 0.0271, msssim_ir: 0.1850, msssim_vis: 0.1446, mx_loss: 0.0097, eta: 0:18:20, time: 5.1353
INFO train.py(169): step: 3450/5410, l_total: 0.0315, l_in: 0.0079, l_grad: 0.0236, msssim_ir: 0.3192, msssim_vis: 0.0538, mx_loss: 0.0052, eta: 0:18:14, time: 5.1035
INFO train.py(169): step: 3460/5410, l_total: 0.0309, l_in: 0.0089, l_grad: 0.0219, msssim_ir: 0.3191, msssim_vis: 0.0556, mx_loss: 0.0047, eta: 0:18:08, time: 5.1244
INFO train.py(169): step: 3470/5410, l_total: 0.0773, l_in: 0.0328, l_grad: 0.0444, msssim_ir: 0.2806, msssim_vis: 0.1449, mx_loss: 0.0224, eta: 0:18:03, time: 5.1234
INFO train.py(169): step: 3480/5410, l_total: 0.0399, l_in: 0.0122, l_grad: 0.0277, msssim_ir: 0.1461, msssim_vis: 0.1892, mx_loss: 0.0119, eta: 0:17:57, time: 5.1314
INFO train.py(169): step: 3490/5410, l_total: 0.0504, l_in: 0.0144, l_grad: 0.0360, msssim_ir: 0.4853, msssim_vis: 0.0201, mx_loss: 0.0061, eta: 0:17:51, time: 5.1104
INFO train.py(169): step: 3500/5410, l_total: 0.0401, l_in: 0.0113, l_grad: 0.0288, msssim_ir: 0.5008, msssim_vis: 0.0067, mx_loss: 0.0030, eta: 0:17:45, time: 5.1254
INFO train.py(169): step: 3510/5410, l_total: 0.0367, l_in: 0.0087, l_grad: 0.0280, msssim_ir: 0.2348, msssim_vis: 0.1310, mx_loss: 0.0065, eta: 0:17:39, time: 5.1194
INFO train.py(169): step: 3520/5410, l_total: 0.0300, l_in: 0.0091, l_grad: 0.0209, msssim_ir: 0.1795, msssim_vis: 0.1282, mx_loss: 0.0068, eta: 0:17:33, time: 5.1214
INFO train.py(169): step: 3530/5410, l_total: 0.0360, l_in: 0.0079, l_grad: 0.0281, msssim_ir: 0.3993, msssim_vis: 0.0307, mx_loss: 0.0083, eta: 0:17:28, time: 5.1164
INFO train.py(169): step: 3540/5410, l_total: 0.0356, l_in: 0.0094, l_grad: 0.0263, msssim_ir: 0.3311, msssim_vis: 0.0655, mx_loss: 0.0079, eta: 0:17:22, time: 5.1284
INFO train.py(169): step: 3550/5410, l_total: 0.0472, l_in: 0.0144, l_grad: 0.0328, msssim_ir: 0.4477, msssim_vis: 0.0245, mx_loss: 0.0062, eta: 0:17:16, time: 5.1254
INFO train.py(169): step: 3560/5410, l_total: 0.0527, l_in: 0.0225, l_grad: 0.0302, msssim_ir: 0.3494, msssim_vis: 0.0931, mx_loss: 0.0137, eta: 0:17:10, time: 5.1134
INFO train.py(169): step: 3570/5410, l_total: 0.0353, l_in: 0.0116, l_grad: 0.0237, msssim_ir: 0.3914, msssim_vis: 0.0438, mx_loss: 0.0056, eta: 0:17:04, time: 5.1294
INFO train.py(169): step: 3580/5410, l_total: 0.0421, l_in: 0.0143, l_grad: 0.0278, msssim_ir: 0.3259, msssim_vis: 0.0631, mx_loss: 0.0059, eta: 0:16:59, time: 5.1184
INFO train.py(169): step: 3590/5410, l_total: 0.0514, l_in: 0.0151, l_grad: 0.0362, msssim_ir: 0.3684, msssim_vis: 0.0696, mx_loss: 0.0098, eta: 0:16:53, time: 5.1194
INFO train.py(169): step: 3600/5410, l_total: 0.0366, l_in: 0.0115, l_grad: 0.0251, msssim_ir: 0.2074, msssim_vis: 0.1324, mx_loss: 0.0081, eta: 0:16:47, time: 5.0975
INFO train.py(169): step: 3610/5410, l_total: 0.0467, l_in: 0.0121, l_grad: 0.0346, msssim_ir: 0.4806, msssim_vis: 0.0074, mx_loss: 0.0051, eta: 0:16:41, time: 5.1174
INFO train.py(169): step: 3620/5410, l_total: 0.0418, l_in: 0.0175, l_grad: 0.0243, msssim_ir: 0.4082, msssim_vis: 0.0213, mx_loss: 0.0087, eta: 0:16:35, time: 5.1214
INFO train.py(169): step: 3630/5410, l_total: 0.0350, l_in: 0.0092, l_grad: 0.0258, msssim_ir: 0.3738, msssim_vis: 0.0455, mx_loss: 0.0043, eta: 0:16:30, time: 5.1513
INFO train.py(169): step: 3640/5410, l_total: 0.0366, l_in: 0.0100, l_grad: 0.0266, msssim_ir: 0.4053, msssim_vis: 0.0358, mx_loss: 0.0058, eta: 0:16:24, time: 5.1214
INFO train.py(169): step: 3650/5410, l_total: 0.0326, l_in: 0.0094, l_grad: 0.0232, msssim_ir: 0.3881, msssim_vis: 0.0222, mx_loss: 0.0055, eta: 0:16:18, time: 5.1234
INFO train.py(169): step: 3660/5410, l_total: 0.0322, l_in: 0.0085, l_grad: 0.0237, msssim_ir: 0.4124, msssim_vis: 0.0357, mx_loss: 0.0030, eta: 0:16:12, time: 5.1353
INFO train.py(169): step: 3670/5410, l_total: 0.0390, l_in: 0.0103, l_grad: 0.0287, msssim_ir: 0.4803, msssim_vis: 0.0135, mx_loss: 0.0048, eta: 0:16:07, time: 5.1363
INFO train.py(169): step: 3680/5410, l_total: 0.0518, l_in: 0.0161, l_grad: 0.0357, msssim_ir: 0.4427, msssim_vis: 0.0210, mx_loss: 0.0120, eta: 0:16:01, time: 5.1274
INFO train.py(169): step: 3690/5410, l_total: 0.0607, l_in: 0.0191, l_grad: 0.0416, msssim_ir: 0.2629, msssim_vis: 0.1417, mx_loss: 0.0171, eta: 0:15:55, time: 5.1393
INFO train.py(169): step: 3700/5410, l_total: 0.0594, l_in: 0.0108, l_grad: 0.0486, msssim_ir: 0.4375, msssim_vis: 0.0251, mx_loss: 0.0047, eta: 0:15:49, time: 5.1294
INFO train.py(169): step: 3710/5410, l_total: 0.0410, l_in: 0.0146, l_grad: 0.0264, msssim_ir: 0.2845, msssim_vis: 0.1363, mx_loss: 0.0093, eta: 0:15:44, time: 5.1473
INFO train.py(169): step: 3720/5410, l_total: 0.0478, l_in: 0.0126, l_grad: 0.0352, msssim_ir: 0.4231, msssim_vis: 0.0268, mx_loss: 0.0087, eta: 0:15:38, time: 5.1274
INFO train.py(169): step: 3730/5410, l_total: 0.0283, l_in: 0.0088, l_grad: 0.0195, msssim_ir: 0.2755, msssim_vis: 0.0532, mx_loss: 0.0072, eta: 0:15:32, time: 5.1154
INFO train.py(169): step: 3740/5410, l_total: 0.0331, l_in: 0.0070, l_grad: 0.0261, msssim_ir: 0.4587, msssim_vis: 0.0153, mx_loss: 0.0031, eta: 0:15:26, time: 5.1214
INFO train.py(169): step: 3750/5410, l_total: 0.0448, l_in: 0.0141, l_grad: 0.0307, msssim_ir: 0.3687, msssim_vis: 0.0559, mx_loss: 0.0085, eta: 0:15:21, time: 5.1274
INFO train.py(169): step: 3760/5410, l_total: 0.0308, l_in: 0.0080, l_grad: 0.0228, msssim_ir: 0.2427, msssim_vis: 0.0805, mx_loss: 0.0062, eta: 0:15:15, time: 5.1264
INFO train.py(169): step: 3770/5410, l_total: 0.0393, l_in: 0.0145, l_grad: 0.0248, msssim_ir: 0.3322, msssim_vis: 0.0982, mx_loss: 0.0081, eta: 0:15:09, time: 5.1304
INFO train.py(169): step: 3780/5410, l_total: 0.0593, l_in: 0.0164, l_grad: 0.0430, msssim_ir: 0.4960, msssim_vis: 0.0171, mx_loss: 0.0066, eta: 0:15:03, time: 5.1124
INFO train.py(169): step: 3790/5410, l_total: 0.0424, l_in: 0.0108, l_grad: 0.0315, msssim_ir: 0.4178, msssim_vis: 0.0263, mx_loss: 0.0073, eta: 0:15:08, time: 28.0363
INFO train.py(169): step: 3800/5410, l_total: 0.0428, l_in: 0.0190, l_grad: 0.0238, msssim_ir: 0.3844, msssim_vis: 0.0348, mx_loss: 0.0076, eta: 0:15:02, time: 5.1065
INFO train.py(169): step: 3810/5410, l_total: 0.0537, l_in: 0.0222, l_grad: 0.0315, msssim_ir: 0.4050, msssim_vis: 0.0493, mx_loss: 0.0101, eta: 0:14:56, time: 5.0846
INFO train.py(169): step: 3820/5410, l_total: 0.0366, l_in: 0.0075, l_grad: 0.0290, msssim_ir: 0.4756, msssim_vis: 0.0182, mx_loss: 0.0040, eta: 0:14:50, time: 5.1075
INFO train.py(169): step: 3830/5410, l_total: 0.0315, l_in: 0.0093, l_grad: 0.0222, msssim_ir: 0.1918, msssim_vis: 0.0871, mx_loss: 0.0080, eta: 0:14:44, time: 5.1104
INFO train.py(169): step: 3840/5410, l_total: 0.0549, l_in: 0.0242, l_grad: 0.0307, msssim_ir: 0.4938, msssim_vis: 0.0193, mx_loss: 0.0049, eta: 0:14:38, time: 5.0846
INFO train.py(169): step: 3850/5410, l_total: 0.0406, l_in: 0.0179, l_grad: 0.0227, msssim_ir: 0.3913, msssim_vis: 0.0314, mx_loss: 0.0042, eta: 0:14:33, time: 5.1264
INFO train.py(169): step: 3860/5410, l_total: 0.0340, l_in: 0.0084, l_grad: 0.0257, msssim_ir: 0.4525, msssim_vis: 0.0159, mx_loss: 0.0053, eta: 0:14:27, time: 5.0955
INFO train.py(169): step: 3870/5410, l_total: 0.0514, l_in: 0.0169, l_grad: 0.0345, msssim_ir: 0.3124, msssim_vis: 0.1094, mx_loss: 0.0104, eta: 0:14:21, time: 5.1274
INFO train.py(169): step: 3880/5410, l_total: 0.0407, l_in: 0.0088, l_grad: 0.0320, msssim_ir: 0.4521, msssim_vis: 0.0240, mx_loss: 0.0058, eta: 0:14:15, time: 5.1184
INFO train.py(169): step: 3890/5410, l_total: 0.0287, l_in: 0.0074, l_grad: 0.0214, msssim_ir: 0.1981, msssim_vis: 0.1012, mx_loss: 0.0054, eta: 0:14:10, time: 5.1204
INFO train.py(169): step: 3900/5410, l_total: 0.0402, l_in: 0.0128, l_grad: 0.0274, msssim_ir: 0.3477, msssim_vis: 0.0862, mx_loss: 0.0093, eta: 0:14:04, time: 5.1294
INFO train.py(169): step: 3910/5410, l_total: 0.0482, l_in: 0.0245, l_grad: 0.0238, msssim_ir: 0.1717, msssim_vis: 0.1273, mx_loss: 0.0242, eta: 0:13:58, time: 5.1234
INFO train.py(169): step: 3920/5410, l_total: 0.0374, l_in: 0.0098, l_grad: 0.0276, msssim_ir: 0.3266, msssim_vis: 0.0818, mx_loss: 0.0037, eta: 0:13:52, time: 5.1363
INFO train.py(169): step: 3930/5410, l_total: 0.0357, l_in: 0.0086, l_grad: 0.0271, msssim_ir: 0.3843, msssim_vis: 0.0224, mx_loss: 0.0082, eta: 0:13:46, time: 5.1393
INFO train.py(169): step: 3940/5410, l_total: 0.0402, l_in: 0.0111, l_grad: 0.0291, msssim_ir: 0.4146, msssim_vis: 0.0544, mx_loss: 0.0082, eta: 0:13:41, time: 5.1055
INFO train.py(169): step: 3950/5410, l_total: 0.0611, l_in: 0.0177, l_grad: 0.0435, msssim_ir: 0.4393, msssim_vis: 0.0487, mx_loss: 0.0166, eta: 0:13:35, time: 5.1403
INFO train.py(169): step: 3960/5410, l_total: 0.0428, l_in: 0.0120, l_grad: 0.0307, msssim_ir: 0.3322, msssim_vis: 0.0695, mx_loss: 0.0094, eta: 0:13:29, time: 5.1214
INFO train.py(169): step: 3970/5410, l_total: 0.0354, l_in: 0.0091, l_grad: 0.0263, msssim_ir: 0.3031, msssim_vis: 0.1087, mx_loss: 0.0046, eta: 0:13:23, time: 5.1333
INFO train.py(169): step: 3980/5410, l_total: 0.0328, l_in: 0.0086, l_grad: 0.0242, msssim_ir: 0.4245, msssim_vis: 0.0312, mx_loss: 0.0042, eta: 0:13:18, time: 5.1134
INFO train.py(169): step: 3990/5410, l_total: 0.0341, l_in: 0.0111, l_grad: 0.0231, msssim_ir: 0.3808, msssim_vis: 0.0467, mx_loss: 0.0047, eta: 0:13:12, time: 5.1204
INFO train.py(169): step: 4000/5410, l_total: 0.0299, l_in: 0.0080, l_grad: 0.0219, msssim_ir: 0.4595, msssim_vis: 0.0052, mx_loss: 0.0040, eta: 0:13:06, time: 5.1224
INFO train.py(169): step: 4010/5410, l_total: 0.0343, l_in: 0.0122, l_grad: 0.0221, msssim_ir: 0.2454, msssim_vis: 0.1021, mx_loss: 0.0088, eta: 0:13:00, time: 5.1543
INFO train.py(169): step: 4020/5410, l_total: 0.0409, l_in: 0.0100, l_grad: 0.0309, msssim_ir: 0.4579, msssim_vis: 0.0570, mx_loss: 0.0049, eta: 0:12:55, time: 5.1373
INFO train.py(169): step: 4030/5410, l_total: 0.0338, l_in: 0.0091, l_grad: 0.0246, msssim_ir: 0.3888, msssim_vis: 0.0215, mx_loss: 0.0059, eta: 0:12:49, time: 5.1453
INFO train.py(169): step: 4040/5410, l_total: 0.0300, l_in: 0.0072, l_grad: 0.0228, msssim_ir: 0.3526, msssim_vis: 0.0503, mx_loss: 0.0040, eta: 0:12:43, time: 5.1194
INFO train.py(169): step: 4050/5410, l_total: 0.0410, l_in: 0.0192, l_grad: 0.0218, msssim_ir: 0.4369, msssim_vis: 0.0137, mx_loss: 0.0055, eta: 0:12:38, time: 5.1363
INFO train.py(169): step: 4060/5410, l_total: 0.0427, l_in: 0.0093, l_grad: 0.0334, msssim_ir: 0.3354, msssim_vis: 0.0565, mx_loss: 0.0093, eta: 0:12:32, time: 5.1284
INFO train.py(169): step: 4070/5410, l_total: 0.0415, l_in: 0.0133, l_grad: 0.0282, msssim_ir: 0.3882, msssim_vis: 0.0400, mx_loss: 0.0055, eta: 0:12:26, time: 5.1294
INFO train.py(169): step: 4080/5410, l_total: 0.0386, l_in: 0.0127, l_grad: 0.0259, msssim_ir: 0.2635, msssim_vis: 0.0825, mx_loss: 0.0103, eta: 0:12:20, time: 5.1373
INFO train.py(169): step: 4090/5410, l_total: 0.0327, l_in: 0.0124, l_grad: 0.0203, msssim_ir: 0.1815, msssim_vis: 0.1118, mx_loss: 0.0107, eta: 0:12:15, time: 5.1055
INFO train.py(169): step: 4100/5410, l_total: 0.0368, l_in: 0.0075, l_grad: 0.0293, msssim_ir: 0.3131, msssim_vis: 0.0766, mx_loss: 0.0047, eta: 0:12:09, time: 5.1483
INFO train.py(169): step: 4110/5410, l_total: 0.0515, l_in: 0.0115, l_grad: 0.0400, msssim_ir: 0.4549, msssim_vis: 0.0373, mx_loss: 0.0113, eta: 0:12:03, time: 5.1353
INFO train.py(169): step: 4120/5410, l_total: 0.0408, l_in: 0.0159, l_grad: 0.0249, msssim_ir: 0.3648, msssim_vis: 0.0377, mx_loss: 0.0065, eta: 0:11:58, time: 5.1353
INFO train.py(169): step: 4130/5410, l_total: 0.0426, l_in: 0.0122, l_grad: 0.0305, msssim_ir: 0.4935, msssim_vis: 0.0174, mx_loss: 0.0053, eta: 0:11:52, time: 5.1343
INFO train.py(169): step: 4140/5410, l_total: 0.0356, l_in: 0.0102, l_grad: 0.0255, msssim_ir: 0.1738, msssim_vis: 0.1179, mx_loss: 0.0075, eta: 0:11:46, time: 5.1323
INFO train.py(169): step: 4150/5410, l_total: 0.0413, l_in: 0.0131, l_grad: 0.0282, msssim_ir: 0.1577, msssim_vis: 0.2112, mx_loss: 0.0131, eta: 0:11:40, time: 5.1343
INFO train.py(169): step: 4160/5410, l_total: 0.0461, l_in: 0.0125, l_grad: 0.0336, msssim_ir: 0.3793, msssim_vis: 0.0736, mx_loss: 0.0068, eta: 0:11:35, time: 5.1612
INFO train.py(169): step: 4170/5410, l_total: 0.0286, l_in: 0.0071, l_grad: 0.0216, msssim_ir: 0.3328, msssim_vis: 0.0584, mx_loss: 0.0058, eta: 0:11:29, time: 5.1104
INFO train.py(169): step: 4180/5410, l_total: 0.0434, l_in: 0.0169, l_grad: 0.0265, msssim_ir: 0.3251, msssim_vis: 0.0605, mx_loss: 0.0161, eta: 0:11:23, time: 5.1592
INFO train.py(169): step: 4190/5410, l_total: 0.0564, l_in: 0.0179, l_grad: 0.0385, msssim_ir: 0.2794, msssim_vis: 0.1518, mx_loss: 0.0112, eta: 0:11:18, time: 5.1443
INFO train.py(169): step: 4200/5410, l_total: 0.0363, l_in: 0.0098, l_grad: 0.0265, msssim_ir: 0.3820, msssim_vis: 0.0477, mx_loss: 0.0052, eta: 0:11:12, time: 5.1214
INFO train.py(169): step: 4210/5410, l_total: 0.0307, l_in: 0.0081, l_grad: 0.0227, msssim_ir: 0.3943, msssim_vis: 0.0253, mx_loss: 0.0037, eta: 0:11:06, time: 5.1433
INFO train.py(169): step: 4220/5410, l_total: 0.0374, l_in: 0.0130, l_grad: 0.0244, msssim_ir: 0.2803, msssim_vis: 0.0585, mx_loss: 0.0056, eta: 0:11:01, time: 5.1423
INFO train.py(169): step: 4230/5410, l_total: 0.0495, l_in: 0.0156, l_grad: 0.0339, msssim_ir: 0.4611, msssim_vis: 0.0374, mx_loss: 0.0107, eta: 0:10:55, time: 5.1513
INFO train.py(169): step: 4240/5410, l_total: 0.0420, l_in: 0.0148, l_grad: 0.0273, msssim_ir: 0.3401, msssim_vis: 0.0767, mx_loss: 0.0067, eta: 0:10:49, time: 5.1254
INFO train.py(169): step: 4250/5410, l_total: 0.0404, l_in: 0.0076, l_grad: 0.0327, msssim_ir: 0.3969, msssim_vis: 0.0607, mx_loss: 0.0056, eta: 0:10:44, time: 5.1244
INFO train.py(169): step: 4260/5410, l_total: 0.0277, l_in: 0.0067, l_grad: 0.0210, msssim_ir: 0.2284, msssim_vis: 0.1323, mx_loss: 0.0040, eta: 0:10:38, time: 5.1572
INFO train.py(169): step: 4270/5410, l_total: 0.0422, l_in: 0.0143, l_grad: 0.0278, msssim_ir: 0.2817, msssim_vis: 0.0880, mx_loss: 0.0104, eta: 0:10:32, time: 5.1363
INFO train.py(169): step: 4280/5410, l_total: 0.0400, l_in: 0.0094, l_grad: 0.0306, msssim_ir: 0.4750, msssim_vis: 0.0059, mx_loss: 0.0037, eta: 0:10:27, time: 5.1323
INFO train.py(169): step: 4290/5410, l_total: 0.0532, l_in: 0.0144, l_grad: 0.0388, msssim_ir: 0.2327, msssim_vis: 0.1514, mx_loss: 0.0116, eta: 0:10:21, time: 5.1154
INFO train.py(169): step: 4300/5410, l_total: 0.0400, l_in: 0.0087, l_grad: 0.0313, msssim_ir: 0.3605, msssim_vis: 0.0518, mx_loss: 0.0058, eta: 0:10:15, time: 5.1552
INFO train.py(169): step: 4310/5410, l_total: 0.0426, l_in: 0.0116, l_grad: 0.0310, msssim_ir: 0.1953, msssim_vis: 0.1372, mx_loss: 0.0102, eta: 0:10:10, time: 5.1304
INFO train.py(169): step: 4320/5410, l_total: 0.0501, l_in: 0.0142, l_grad: 0.0359, msssim_ir: 0.4976, msssim_vis: 0.0125, mx_loss: 0.0060, eta: 0:10:04, time: 5.1204
INFO train.py(169): step: 4330/5410, l_total: 0.0401, l_in: 0.0142, l_grad: 0.0259, msssim_ir: 0.3202, msssim_vis: 0.0473, mx_loss: 0.0087, eta: 0:10:04, time: 28.9672
INFO train.py(169): step: 4340/5410, l_total: 0.0331, l_in: 0.0102, l_grad: 0.0229, msssim_ir: 0.3359, msssim_vis: 0.0589, mx_loss: 0.0069, eta: 0:09:59, time: 5.0905
INFO train.py(169): step: 4350/5410, l_total: 0.0315, l_in: 0.0074, l_grad: 0.0241, msssim_ir: 0.2806, msssim_vis: 0.0513, mx_loss: 0.0065, eta: 0:09:53, time: 5.1035
INFO train.py(169): step: 4360/5410, l_total: 0.1436, l_in: 0.0644, l_grad: 0.0792, msssim_ir: 0.2802, msssim_vis: 0.1758, mx_loss: 0.0687, eta: 0:09:47, time: 5.1294
INFO train.py(169): step: 4370/5410, l_total: 0.0414, l_in: 0.0165, l_grad: 0.0249, msssim_ir: 0.3273, msssim_vis: 0.0672, mx_loss: 0.0114, eta: 0:09:41, time: 5.1025
INFO train.py(169): step: 4380/5410, l_total: 0.0610, l_in: 0.0211, l_grad: 0.0400, msssim_ir: 0.3510, msssim_vis: 0.0837, mx_loss: 0.0170, eta: 0:09:36, time: 5.1085
INFO train.py(169): step: 4390/5410, l_total: 0.0384, l_in: 0.0167, l_grad: 0.0217, msssim_ir: 0.1376, msssim_vis: 0.1593, mx_loss: 0.0112, eta: 0:09:30, time: 5.1144
INFO train.py(169): step: 4400/5410, l_total: 0.0306, l_in: 0.0072, l_grad: 0.0234, msssim_ir: 0.3719, msssim_vis: 0.0299, mx_loss: 0.0037, eta: 0:09:24, time: 5.1622
INFO train.py(169): step: 4410/5410, l_total: 0.0415, l_in: 0.0116, l_grad: 0.0299, msssim_ir: 0.2825, msssim_vis: 0.0938, mx_loss: 0.0106, eta: 0:09:19, time: 5.1244
INFO train.py(169): step: 4420/5410, l_total: 0.0380, l_in: 0.0138, l_grad: 0.0242, msssim_ir: 0.3583, msssim_vis: 0.0592, mx_loss: 0.0043, eta: 0:09:13, time: 5.1204
INFO train.py(169): step: 4430/5410, l_total: 0.0628, l_in: 0.0138, l_grad: 0.0489, msssim_ir: 0.3140, msssim_vis: 0.0893, mx_loss: 0.0176, eta: 0:09:07, time: 5.1343
INFO train.py(169): step: 4440/5410, l_total: 0.0556, l_in: 0.0176, l_grad: 0.0380, msssim_ir: 0.3658, msssim_vis: 0.0820, mx_loss: 0.0080, eta: 0:09:02, time: 5.1403
INFO train.py(169): step: 4450/5410, l_total: 0.0405, l_in: 0.0110, l_grad: 0.0295, msssim_ir: 0.3559, msssim_vis: 0.0728, mx_loss: 0.0062, eta: 0:08:56, time: 5.1353
INFO train.py(169): step: 4460/5410, l_total: 0.0319, l_in: 0.0074, l_grad: 0.0245, msssim_ir: 0.1496, msssim_vis: 0.1804, mx_loss: 0.0045, eta: 0:08:50, time: 5.1264
INFO train.py(169): step: 4470/5410, l_total: 0.0486, l_in: 0.0130, l_grad: 0.0356, msssim_ir: 0.4542, msssim_vis: 0.0327, mx_loss: 0.0114, eta: 0:08:45, time: 5.1453
INFO train.py(169): step: 4480/5410, l_total: 0.0312, l_in: 0.0088, l_grad: 0.0224, msssim_ir: 0.1555, msssim_vis: 0.1570, mx_loss: 0.0071, eta: 0:08:39, time: 5.1483
INFO train.py(169): step: 4490/5410, l_total: 0.0458, l_in: 0.0124, l_grad: 0.0334, msssim_ir: 0.3386, msssim_vis: 0.1029, mx_loss: 0.0075, eta: 0:08:33, time: 5.1413
INFO train.py(169): step: 4500/5410, l_total: 0.0381, l_in: 0.0112, l_grad: 0.0269, msssim_ir: 0.3626, msssim_vis: 0.0398, mx_loss: 0.0124, eta: 0:08:28, time: 5.1433
INFO train.py(169): step: 4510/5410, l_total: 0.0406, l_in: 0.0094, l_grad: 0.0312, msssim_ir: 0.1818, msssim_vis: 0.1735, mx_loss: 0.0079, eta: 0:08:22, time: 5.1513
INFO train.py(169): step: 4520/5410, l_total: 0.0372, l_in: 0.0121, l_grad: 0.0251, msssim_ir: 0.4061, msssim_vis: 0.0452, mx_loss: 0.0069, eta: 0:08:16, time: 5.1453
INFO train.py(169): step: 4530/5410, l_total: 0.0396, l_in: 0.0100, l_grad: 0.0295, msssim_ir: 0.4625, msssim_vis: 0.0073, mx_loss: 0.0055, eta: 0:08:11, time: 5.1453
INFO train.py(169): step: 4540/5410, l_total: 0.0474, l_in: 0.0110, l_grad: 0.0364, msssim_ir: 0.4014, msssim_vis: 0.0816, mx_loss: 0.0081, eta: 0:08:05, time: 5.1562
INFO train.py(169): step: 4550/5410, l_total: 0.0689, l_in: 0.0229, l_grad: 0.0460, msssim_ir: 0.3714, msssim_vis: 0.0642, mx_loss: 0.0257, eta: 0:07:59, time: 5.1602
INFO train.py(169): step: 4560/5410, l_total: 0.0393, l_in: 0.0095, l_grad: 0.0299, msssim_ir: 0.2299, msssim_vis: 0.1188, mx_loss: 0.0082, eta: 0:07:54, time: 5.1353
INFO train.py(169): step: 4570/5410, l_total: 0.0540, l_in: 0.0203, l_grad: 0.0337, msssim_ir: 0.2684, msssim_vis: 0.1410, mx_loss: 0.0172, eta: 0:07:48, time: 5.1393
INFO train.py(169): step: 4580/5410, l_total: 0.0337, l_in: 0.0082, l_grad: 0.0255, msssim_ir: 0.4565, msssim_vis: 0.0104, mx_loss: 0.0057, eta: 0:07:42, time: 5.1423
INFO train.py(169): step: 4590/5410, l_total: 0.0299, l_in: 0.0094, l_grad: 0.0205, msssim_ir: 0.3623, msssim_vis: 0.0575, mx_loss: 0.0046, eta: 0:07:37, time: 5.1323
INFO train.py(169): step: 4600/5410, l_total: 0.0457, l_in: 0.0103, l_grad: 0.0354, msssim_ir: 0.3819, msssim_vis: 0.0497, mx_loss: 0.0061, eta: 0:07:31, time: 5.1383
INFO train.py(169): step: 4610/5410, l_total: 0.0430, l_in: 0.0093, l_grad: 0.0337, msssim_ir: 0.4236, msssim_vis: 0.0214, mx_loss: 0.0062, eta: 0:07:25, time: 5.1543
INFO train.py(169): step: 4620/5410, l_total: 0.0400, l_in: 0.0129, l_grad: 0.0271, msssim_ir: 0.1296, msssim_vis: 0.2128, mx_loss: 0.0190, eta: 0:07:20, time: 5.1702
INFO train.py(169): step: 4630/5410, l_total: 0.0346, l_in: 0.0096, l_grad: 0.0250, msssim_ir: 0.2870, msssim_vis: 0.0737, mx_loss: 0.0074, eta: 0:07:14, time: 5.1383
INFO train.py(169): step: 4640/5410, l_total: 0.0401, l_in: 0.0148, l_grad: 0.0253, msssim_ir: 0.1511, msssim_vis: 0.1991, mx_loss: 0.0119, eta: 0:07:08, time: 5.1562
INFO train.py(169): step: 4650/5410, l_total: 0.0298, l_in: 0.0097, l_grad: 0.0200, msssim_ir: 0.2428, msssim_vis: 0.0913, mx_loss: 0.0054, eta: 0:07:03, time: 5.1732
INFO train.py(169): step: 4660/5410, l_total: 0.0324, l_in: 0.0070, l_grad: 0.0254, msssim_ir: 0.2608, msssim_vis: 0.1005, mx_loss: 0.0054, eta: 0:06:57, time: 5.1533
INFO train.py(169): step: 4670/5410, l_total: 0.0445, l_in: 0.0198, l_grad: 0.0247, msssim_ir: 0.2193, msssim_vis: 0.1517, mx_loss: 0.0184, eta: 0:06:51, time: 5.1503
INFO train.py(169): step: 4680/5410, l_total: 0.0442, l_in: 0.0097, l_grad: 0.0345, msssim_ir: 0.4857, msssim_vis: 0.0129, mx_loss: 0.0051, eta: 0:06:46, time: 5.1622
INFO train.py(169): step: 4690/5410, l_total: 0.0357, l_in: 0.0089, l_grad: 0.0268, msssim_ir: 0.3944, msssim_vis: 0.0585, mx_loss: 0.0045, eta: 0:06:40, time: 5.1533
INFO train.py(169): step: 4700/5410, l_total: 0.0588, l_in: 0.0270, l_grad: 0.0318, msssim_ir: 0.3330, msssim_vis: 0.0693, mx_loss: 0.0116, eta: 0:06:35, time: 5.1314
INFO train.py(169): step: 4710/5410, l_total: 0.0401, l_in: 0.0167, l_grad: 0.0234, msssim_ir: 0.3364, msssim_vis: 0.0965, mx_loss: 0.0101, eta: 0:06:29, time: 5.1702
INFO train.py(169): step: 4720/5410, l_total: 0.0331, l_in: 0.0102, l_grad: 0.0229, msssim_ir: 0.1662, msssim_vis: 0.1545, mx_loss: 0.0094, eta: 0:06:23, time: 5.1483
INFO train.py(169): step: 4730/5410, l_total: 0.0364, l_in: 0.0083, l_grad: 0.0281, msssim_ir: 0.3716, msssim_vis: 0.0705, mx_loss: 0.0049, eta: 0:06:18, time: 5.1383
INFO train.py(169): step: 4740/5410, l_total: 0.0317, l_in: 0.0078, l_grad: 0.0239, msssim_ir: 0.2341, msssim_vis: 0.1002, mx_loss: 0.0054, eta: 0:06:12, time: 5.1612
INFO train.py(169): step: 4750/5410, l_total: 0.0353, l_in: 0.0077, l_grad: 0.0276, msssim_ir: 0.3954, msssim_vis: 0.0252, mx_loss: 0.0069, eta: 0:06:06, time: 5.1523
INFO train.py(169): step: 4760/5410, l_total: 0.0258, l_in: 0.0061, l_grad: 0.0197, msssim_ir: 0.3672, msssim_vis: 0.0311, mx_loss: 0.0034, eta: 0:06:01, time: 5.1274
INFO train.py(169): step: 4770/5410, l_total: 0.0591, l_in: 0.0156, l_grad: 0.0436, msssim_ir: 0.3976, msssim_vis: 0.0550, mx_loss: 0.0266, eta: 0:05:55, time: 5.1602
INFO train.py(169): step: 4780/5410, l_total: 0.0319, l_in: 0.0079, l_grad: 0.0240, msssim_ir: 0.3153, msssim_vis: 0.0560, mx_loss: 0.0059, eta: 0:05:50, time: 5.1692
INFO train.py(169): step: 4790/5410, l_total: 0.0329, l_in: 0.0068, l_grad: 0.0261, msssim_ir: 0.4090, msssim_vis: 0.0372, mx_loss: 0.0040, eta: 0:05:44, time: 5.1493
INFO train.py(169): step: 4800/5410, l_total: 0.0344, l_in: 0.0094, l_grad: 0.0250, msssim_ir: 0.2288, msssim_vis: 0.1279, mx_loss: 0.0088, eta: 0:05:38, time: 5.1333
INFO train.py(169): step: 4810/5410, l_total: 0.0321, l_in: 0.0077, l_grad: 0.0244, msssim_ir: 0.4473, msssim_vis: 0.0168, mx_loss: 0.0037, eta: 0:05:33, time: 5.1483
INFO train.py(169): step: 4820/5410, l_total: 0.0465, l_in: 0.0234, l_grad: 0.0231, msssim_ir: 0.2871, msssim_vis: 0.0616, mx_loss: 0.0088, eta: 0:05:27, time: 5.1652
INFO train.py(169): step: 4830/5410, l_total: 0.0571, l_in: 0.0152, l_grad: 0.0418, msssim_ir: 0.4657, msssim_vis: 0.0172, mx_loss: 0.0095, eta: 0:05:22, time: 5.1513
INFO train.py(169): step: 4840/5410, l_total: 0.0350, l_in: 0.0072, l_grad: 0.0278, msssim_ir: 0.2872, msssim_vis: 0.0900, mx_loss: 0.0058, eta: 0:05:16, time: 5.1612
INFO train.py(169): step: 4850/5410, l_total: 0.0493, l_in: 0.0105, l_grad: 0.0388, msssim_ir: 0.3042, msssim_vis: 0.1114, mx_loss: 0.0089, eta: 0:05:10, time: 5.1562
INFO train.py(169): step: 4860/5410, l_total: 0.0348, l_in: 0.0091, l_grad: 0.0256, msssim_ir: 0.2632, msssim_vis: 0.0636, mx_loss: 0.0066, eta: 0:05:05, time: 5.1323
INFO train.py(169): step: 4870/5410, l_total: 0.0332, l_in: 0.0087, l_grad: 0.0245, msssim_ir: 0.2340, msssim_vis: 0.1165, mx_loss: 0.0048, eta: 0:05:02, time: 29.4221
INFO train.py(169): step: 4880/5410, l_total: 0.0463, l_in: 0.0095, l_grad: 0.0368, msssim_ir: 0.4278, msssim_vis: 0.0369, mx_loss: 0.0074, eta: 0:04:56, time: 5.1363
INFO train.py(169): step: 4890/5410, l_total: 0.0494, l_in: 0.0155, l_grad: 0.0339, msssim_ir: 0.3518, msssim_vis: 0.0546, mx_loss: 0.0144, eta: 0:04:51, time: 5.1055
INFO train.py(169): step: 4900/5410, l_total: 0.0287, l_in: 0.0081, l_grad: 0.0207, msssim_ir: 0.3740, msssim_vis: 0.0278, mx_loss: 0.0037, eta: 0:04:45, time: 5.1433
INFO train.py(169): step: 4910/5410, l_total: 0.0366, l_in: 0.0082, l_grad: 0.0284, msssim_ir: 0.2702, msssim_vis: 0.0896, mx_loss: 0.0078, eta: 0:04:39, time: 5.1144
INFO train.py(169): step: 4920/5410, l_total: 0.1139, l_in: 0.0430, l_grad: 0.0709, msssim_ir: 0.3019, msssim_vis: 0.1536, mx_loss: 0.0461, eta: 0:04:34, time: 5.1284
INFO train.py(169): step: 4930/5410, l_total: 0.0489, l_in: 0.0118, l_grad: 0.0372, msssim_ir: 0.4287, msssim_vis: 0.0333, mx_loss: 0.0107, eta: 0:04:28, time: 5.1144
INFO train.py(169): step: 4940/5410, l_total: 0.0307, l_in: 0.0079, l_grad: 0.0228, msssim_ir: 0.1515, msssim_vis: 0.1504, mx_loss: 0.0062, eta: 0:04:22, time: 5.1413
INFO train.py(169): step: 4950/5410, l_total: 0.0389, l_in: 0.0086, l_grad: 0.0303, msssim_ir: 0.2098, msssim_vis: 0.1255, mx_loss: 0.0076, eta: 0:04:17, time: 5.1383
INFO train.py(169): step: 4960/5410, l_total: 0.0328, l_in: 0.0110, l_grad: 0.0218, msssim_ir: 0.2733, msssim_vis: 0.0672, mx_loss: 0.0084, eta: 0:04:11, time: 5.1333
INFO train.py(169): step: 4970/5410, l_total: 0.0746, l_in: 0.0287, l_grad: 0.0460, msssim_ir: 0.4923, msssim_vis: 0.0423, mx_loss: 0.0231, eta: 0:04:05, time: 5.1463
INFO train.py(169): step: 4980/5410, l_total: 0.0430, l_in: 0.0094, l_grad: 0.0335, msssim_ir: 0.3207, msssim_vis: 0.0956, mx_loss: 0.0054, eta: 0:04:00, time: 5.1363
INFO train.py(169): step: 4990/5410, l_total: 0.0423, l_in: 0.0095, l_grad: 0.0328, msssim_ir: 0.4731, msssim_vis: 0.0190, mx_loss: 0.0092, eta: 0:03:54, time: 5.1443
INFO train.py(169): step: 5000/5410, l_total: 0.0341, l_in: 0.0111, l_grad: 0.0230, msssim_ir: 0.4339, msssim_vis: 0.0114, mx_loss: 0.0052, eta: 0:03:49, time: 5.1463
INFO train.py(169): step: 5010/5410, l_total: 0.0435, l_in: 0.0139, l_grad: 0.0296, msssim_ir: 0.3833, msssim_vis: 0.0522, mx_loss: 0.0081, eta: 0:03:43, time: 5.1562
INFO train.py(169): step: 5020/5410, l_total: 0.0314, l_in: 0.0085, l_grad: 0.0228, msssim_ir: 0.2943, msssim_vis: 0.0821, mx_loss: 0.0064, eta: 0:03:37, time: 5.1403
INFO train.py(169): step: 5030/5410, l_total: 0.0426, l_in: 0.0106, l_grad: 0.0320, msssim_ir: 0.3454, msssim_vis: 0.0758, mx_loss: 0.0109, eta: 0:03:32, time: 5.1314
INFO train.py(169): step: 5040/5410, l_total: 0.0354, l_in: 0.0080, l_grad: 0.0274, msssim_ir: 0.4058, msssim_vis: 0.0470, mx_loss: 0.0065, eta: 0:03:26, time: 5.1463
INFO train.py(169): step: 5050/5410, l_total: 0.0690, l_in: 0.0154, l_grad: 0.0535, msssim_ir: 0.2765, msssim_vis: 0.1240, mx_loss: 0.0240, eta: 0:03:20, time: 5.1513
INFO train.py(169): step: 5060/5410, l_total: 0.0367, l_in: 0.0106, l_grad: 0.0262, msssim_ir: 0.2452, msssim_vis: 0.0965, mx_loss: 0.0056, eta: 0:03:15, time: 5.1483
INFO train.py(169): step: 5070/5410, l_total: 0.0378, l_in: 0.0132, l_grad: 0.0246, msssim_ir: 0.2882, msssim_vis: 0.0640, mx_loss: 0.0111, eta: 0:03:09, time: 5.1403
INFO train.py(169): step: 5080/5410, l_total: 0.0435, l_in: 0.0134, l_grad: 0.0301, msssim_ir: 0.2617, msssim_vis: 0.1258, mx_loss: 0.0077, eta: 0:03:04, time: 5.1572
INFO train.py(169): step: 5090/5410, l_total: 0.0603, l_in: 0.0189, l_grad: 0.0414, msssim_ir: 0.4209, msssim_vis: 0.0467, mx_loss: 0.0132, eta: 0:02:58, time: 5.1702
INFO train.py(169): step: 5100/5410, l_total: 0.0386, l_in: 0.0149, l_grad: 0.0237, msssim_ir: 0.3591, msssim_vis: 0.0608, mx_loss: 0.0106, eta: 0:02:52, time: 5.1622
INFO train.py(169): step: 5110/5410, l_total: 0.0432, l_in: 0.0090, l_grad: 0.0342, msssim_ir: 0.3038, msssim_vis: 0.0749, mx_loss: 0.0090, eta: 0:02:47, time: 5.1672
INFO train.py(169): step: 5120/5410, l_total: 0.0310, l_in: 0.0096, l_grad: 0.0214, msssim_ir: 0.2587, msssim_vis: 0.0773, mx_loss: 0.0077, eta: 0:02:41, time: 5.1533
INFO train.py(169): step: 5130/5410, l_total: 0.0340, l_in: 0.0092, l_grad: 0.0248, msssim_ir: 0.3201, msssim_vis: 0.0359, mx_loss: 0.0065, eta: 0:02:36, time: 5.1543
INFO train.py(169): step: 5140/5410, l_total: 0.0274, l_in: 0.0076, l_grad: 0.0198, msssim_ir: 0.3539, msssim_vis: 0.0377, mx_loss: 0.0030, eta: 0:02:30, time: 5.1552
INFO train.py(169): step: 5150/5410, l_total: 0.0505, l_in: 0.0108, l_grad: 0.0397, msssim_ir: 0.3755, msssim_vis: 0.0544, mx_loss: 0.0095, eta: 0:02:24, time: 5.1762
INFO train.py(169): step: 5160/5410, l_total: 0.0412, l_in: 0.0097, l_grad: 0.0315, msssim_ir: 0.4498, msssim_vis: 0.0300, mx_loss: 0.0052, eta: 0:02:19, time: 5.1314
INFO train.py(169): step: 5170/5410, l_total: 0.0315, l_in: 0.0080, l_grad: 0.0235, msssim_ir: 0.4516, msssim_vis: 0.0153, mx_loss: 0.0040, eta: 0:02:13, time: 5.1562
INFO train.py(169): step: 5180/5410, l_total: 0.0533, l_in: 0.0245, l_grad: 0.0288, msssim_ir: 0.2521, msssim_vis: 0.1501, mx_loss: 0.0259, eta: 0:02:08, time: 5.1722
INFO train.py(169): step: 5190/5410, l_total: 0.0426, l_in: 0.0084, l_grad: 0.0342, msssim_ir: 0.4080, msssim_vis: 0.0484, mx_loss: 0.0059, eta: 0:02:02, time: 5.1732
INFO train.py(169): step: 5200/5410, l_total: 0.0359, l_in: 0.0110, l_grad: 0.0249, msssim_ir: 0.3485, msssim_vis: 0.0846, mx_loss: 0.0072, eta: 0:01:56, time: 5.1612
INFO train.py(169): step: 5210/5410, l_total: 0.0377, l_in: 0.0095, l_grad: 0.0282, msssim_ir: 0.4206, msssim_vis: 0.0506, mx_loss: 0.0034, eta: 0:01:51, time: 5.1543
INFO train.py(169): step: 5220/5410, l_total: 0.0282, l_in: 0.0092, l_grad: 0.0190, msssim_ir: 0.3192, msssim_vis: 0.0381, mx_loss: 0.0046, eta: 0:01:45, time: 5.1592
INFO train.py(169): step: 5230/5410, l_total: 0.0387, l_in: 0.0104, l_grad: 0.0283, msssim_ir: 0.4198, msssim_vis: 0.0071, mx_loss: 0.0045, eta: 0:01:40, time: 5.1523
INFO train.py(169): step: 5240/5410, l_total: 0.0335, l_in: 0.0102, l_grad: 0.0232, msssim_ir: 0.3664, msssim_vis: 0.0596, mx_loss: 0.0050, eta: 0:01:34, time: 5.1383
INFO train.py(169): step: 5250/5410, l_total: 0.0331, l_in: 0.0119, l_grad: 0.0211, msssim_ir: 0.2713, msssim_vis: 0.0682, mx_loss: 0.0057, eta: 0:01:29, time: 5.1652
INFO train.py(169): step: 5260/5410, l_total: 0.0477, l_in: 0.0109, l_grad: 0.0369, msssim_ir: 0.2762, msssim_vis: 0.1080, mx_loss: 0.0107, eta: 0:01:23, time: 5.1552
INFO train.py(169): step: 5270/5410, l_total: 0.0354, l_in: 0.0068, l_grad: 0.0286, msssim_ir: 0.4506, msssim_vis: 0.0087, mx_loss: 0.0032, eta: 0:01:17, time: 5.1732
INFO train.py(169): step: 5280/5410, l_total: 0.0333, l_in: 0.0100, l_grad: 0.0232, msssim_ir: 0.1997, msssim_vis: 0.1085, mx_loss: 0.0076, eta: 0:01:12, time: 5.1602
INFO train.py(169): step: 5290/5410, l_total: 0.0418, l_in: 0.0140, l_grad: 0.0278, msssim_ir: 0.3544, msssim_vis: 0.0873, mx_loss: 0.0070, eta: 0:01:06, time: 5.1682
INFO train.py(169): step: 5300/5410, l_total: 0.0332, l_in: 0.0093, l_grad: 0.0239, msssim_ir: 0.3438, msssim_vis: 0.0365, mx_loss: 0.0040, eta: 0:01:01, time: 5.1682
INFO train.py(169): step: 5310/5410, l_total: 0.0321, l_in: 0.0104, l_grad: 0.0217, msssim_ir: 0.3987, msssim_vis: 0.0242, mx_loss: 0.0076, eta: 0:00:55, time: 5.1463
INFO train.py(169): step: 5320/5410, l_total: 0.0299, l_in: 0.0078, l_grad: 0.0222, msssim_ir: 0.2231, msssim_vis: 0.1204, mx_loss: 0.0057, eta: 0:00:50, time: 5.1572
INFO train.py(169): step: 5330/5410, l_total: 0.0268, l_in: 0.0062, l_grad: 0.0206, msssim_ir: 0.2686, msssim_vis: 0.0763, mx_loss: 0.0036, eta: 0:00:44, time: 5.1533
INFO train.py(169): step: 5340/5410, l_total: 0.0534, l_in: 0.0177, l_grad: 0.0357, msssim_ir: 0.2469, msssim_vis: 0.1556, mx_loss: 0.0141, eta: 0:00:38, time: 5.1622
INFO train.py(169): step: 5350/5410, l_total: 0.0409, l_in: 0.0083, l_grad: 0.0326, msssim_ir: 0.4651, msssim_vis: 0.0184, mx_loss: 0.0047, eta: 0:00:33, time: 5.1393
INFO train.py(169): step: 5360/5410, l_total: 0.0390, l_in: 0.0122, l_grad: 0.0268, msssim_ir: 0.2722, msssim_vis: 0.0934, mx_loss: 0.0091, eta: 0:00:27, time: 5.1632
INFO train.py(169): step: 5370/5410, l_total: 0.0420, l_in: 0.0086, l_grad: 0.0333, msssim_ir: 0.3205, msssim_vis: 0.0554, mx_loss: 0.0073, eta: 0:00:22, time: 5.1772
INFO train.py(169): step: 5380/5410, l_total: 0.0385, l_in: 0.0136, l_grad: 0.0249, msssim_ir: 0.3361, msssim_vis: 0.0848, mx_loss: 0.0064, eta: 0:00:16, time: 5.1503
INFO train.py(169): step: 5390/5410, l_total: 0.0443, l_in: 0.0169, l_grad: 0.0274, msssim_ir: 0.1774, msssim_vis: 0.1741, mx_loss: 0.0119, eta: 0:00:11, time: 5.1742
INFO train.py(169): step: 5400/5410, l_total: 0.0368, l_in: 0.0123, l_grad: 0.0245, msssim_ir: 0.3433, msssim_vis: 0.0689, mx_loss: 0.0086, eta: 0:00:05, time: 5.1572
INFO train.py(169): step: 5410/5410, l_total: 0.0542, l_in: 0.0140, l_grad: 0.0402, msssim_ir: 0.4974, msssim_vis: 0.0197, mx_loss: 0.0104, eta: 0:00:00, time: 5.1503
INFO train.py(173): Fusion Model Save to: ./model\Fusion\fusion_model.pth
INFO train.py(174): 

INFO train.py(104): Training Fusion Model start~
INFO train.py(169): step: 10/5410, l_total: 0.0334, l_in: 0.0072, l_grad: 0.0262, msssim_ir: 0.3365, msssim_vis: 0.0596, mx_loss: 0.0044, eta: 4:20:07, time: 28.9024
INFO train.py(169): step: 20/5410, l_total: 0.0405, l_in: 0.0104, l_grad: 0.0300, msssim_ir: 0.2474, msssim_vis: 0.1147, mx_loss: 0.0078, eta: 2:32:47, time: 5.1134
INFO train.py(169): step: 30/5410, l_total: 0.0504, l_in: 0.0125, l_grad: 0.0379, msssim_ir: 0.4425, msssim_vis: 0.0279, mx_loss: 0.0081, eta: 1:57:01, time: 5.1393
INFO train.py(169): step: 40/5410, l_total: 0.0299, l_in: 0.0077, l_grad: 0.0222, msssim_ir: 0.2617, msssim_vis: 0.0861, mx_loss: 0.0055, eta: 1:39:03, time: 5.1184
INFO train.py(169): step: 50/5410, l_total: 0.0342, l_in: 0.0073, l_grad: 0.0269, msssim_ir: 0.3674, msssim_vis: 0.0514, mx_loss: 0.0055, eta: 1:28:16, time: 5.1314
INFO train.py(169): step: 60/5410, l_total: 0.0450, l_in: 0.0103, l_grad: 0.0347, msssim_ir: 0.2849, msssim_vis: 0.0786, mx_loss: 0.0078, eta: 1:21:02, time: 5.1333
INFO train.py(169): step: 70/5410, l_total: 0.0425, l_in: 0.0084, l_grad: 0.0340, msssim_ir: 0.2215, msssim_vis: 0.1186, mx_loss: 0.0069, eta: 1:15:53, time: 5.1543
INFO train.py(169): step: 80/5410, l_total: 0.0359, l_in: 0.0074, l_grad: 0.0284, msssim_ir: 0.4616, msssim_vis: 0.0204, mx_loss: 0.0053, eta: 1:12:01, time: 5.1682
INFO train.py(169): step: 90/5410, l_total: 0.0533, l_in: 0.0219, l_grad: 0.0313, msssim_ir: 0.3276, msssim_vis: 0.0921, mx_loss: 0.0107, eta: 1:08:58, time: 5.1493
INFO train.py(169): step: 100/5410, l_total: 0.0414, l_in: 0.0133, l_grad: 0.0281, msssim_ir: 0.4199, msssim_vis: 0.0550, mx_loss: 0.0071, eta: 1:06:31, time: 5.1503
INFO train.py(169): step: 110/5410, l_total: 0.0441, l_in: 0.0175, l_grad: 0.0266, msssim_ir: 0.3042, msssim_vis: 0.1224, mx_loss: 0.0094, eta: 1:04:31, time: 5.1861
INFO train.py(169): step: 120/5410, l_total: 0.0454, l_in: 0.0102, l_grad: 0.0352, msssim_ir: 0.3979, msssim_vis: 0.0598, mx_loss: 0.0058, eta: 1:02:49, time: 5.1572
INFO train.py(169): step: 130/5410, l_total: 0.0388, l_in: 0.0082, l_grad: 0.0306, msssim_ir: 0.3278, msssim_vis: 0.1000, mx_loss: 0.0060, eta: 1:01:22, time: 5.1732
INFO train.py(169): step: 140/5410, l_total: 0.0270, l_in: 0.0063, l_grad: 0.0207, msssim_ir: 0.3446, msssim_vis: 0.0592, mx_loss: 0.0045, eta: 1:00:07, time: 5.1523
INFO train.py(169): step: 150/5410, l_total: 0.0449, l_in: 0.0138, l_grad: 0.0311, msssim_ir: 0.1369, msssim_vis: 0.1957, mx_loss: 0.0128, eta: 0:59:01, time: 5.1602
INFO train.py(169): step: 160/5410, l_total: 0.0332, l_in: 0.0092, l_grad: 0.0240, msssim_ir: 0.2208, msssim_vis: 0.1120, mx_loss: 0.0056, eta: 0:58:03, time: 5.1602
INFO train.py(169): step: 170/5410, l_total: 0.0334, l_in: 0.0080, l_grad: 0.0253, msssim_ir: 0.3412, msssim_vis: 0.0714, mx_loss: 0.0057, eta: 0:57:11, time: 5.1752
INFO train.py(169): step: 180/5410, l_total: 0.0363, l_in: 0.0097, l_grad: 0.0266, msssim_ir: 0.3850, msssim_vis: 0.0336, mx_loss: 0.0070, eta: 0:56:24, time: 5.1562
INFO train.py(169): step: 190/5410, l_total: 0.0445, l_in: 0.0118, l_grad: 0.0327, msssim_ir: 0.4789, msssim_vis: 0.0084, mx_loss: 0.0038, eta: 0:55:42, time: 5.1662
INFO train.py(169): step: 200/5410, l_total: 0.0281, l_in: 0.0059, l_grad: 0.0222, msssim_ir: 0.3893, msssim_vis: 0.0478, mx_loss: 0.0032, eta: 0:55:02, time: 5.1463
INFO train.py(169): step: 210/5410, l_total: 0.0386, l_in: 0.0082, l_grad: 0.0304, msssim_ir: 0.4387, msssim_vis: 0.0186, mx_loss: 0.0057, eta: 0:54:27, time: 5.1453
INFO train.py(169): step: 220/5410, l_total: 0.0376, l_in: 0.0080, l_grad: 0.0295, msssim_ir: 0.4954, msssim_vis: 0.0330, mx_loss: 0.0052, eta: 0:53:54, time: 5.1742
INFO train.py(169): step: 230/5410, l_total: 0.0293, l_in: 0.0074, l_grad: 0.0219, msssim_ir: 0.2771, msssim_vis: 0.0951, mx_loss: 0.0064, eta: 0:53:24, time: 5.1652
INFO train.py(169): step: 240/5410, l_total: 0.0376, l_in: 0.0079, l_grad: 0.0297, msssim_ir: 0.4340, msssim_vis: 0.0337, mx_loss: 0.0058, eta: 0:52:56, time: 5.1572
INFO train.py(169): step: 250/5410, l_total: 0.0425, l_in: 0.0075, l_grad: 0.0350, msssim_ir: 0.4552, msssim_vis: 0.0242, mx_loss: 0.0039, eta: 0:52:29, time: 5.1642
INFO train.py(169): step: 260/5410, l_total: 0.0320, l_in: 0.0086, l_grad: 0.0234, msssim_ir: 0.3627, msssim_vis: 0.0505, mx_loss: 0.0041, eta: 0:52:04, time: 5.1523
INFO train.py(169): step: 270/5410, l_total: 0.0337, l_in: 0.0058, l_grad: 0.0279, msssim_ir: 0.4085, msssim_vis: 0.0145, mx_loss: 0.0037, eta: 0:51:41, time: 5.1781
INFO train.py(169): step: 280/5410, l_total: 0.0759, l_in: 0.0314, l_grad: 0.0445, msssim_ir: 0.3911, msssim_vis: 0.1087, mx_loss: 0.0120, eta: 0:51:19, time: 5.1612
INFO train.py(169): step: 290/5410, l_total: 0.0497, l_in: 0.0110, l_grad: 0.0387, msssim_ir: 0.3500, msssim_vis: 0.0726, mx_loss: 0.0090, eta: 0:50:58, time: 5.1592
INFO train.py(169): step: 300/5410, l_total: 0.0436, l_in: 0.0152, l_grad: 0.0284, msssim_ir: 0.2504, msssim_vis: 0.1562, mx_loss: 0.0070, eta: 0:50:38, time: 5.1503
INFO train.py(169): step: 310/5410, l_total: 0.0416, l_in: 0.0157, l_grad: 0.0259, msssim_ir: 0.4245, msssim_vis: 0.0150, mx_loss: 0.0057, eta: 0:50:19, time: 5.1413
INFO train.py(169): step: 320/5410, l_total: 0.0352, l_in: 0.0071, l_grad: 0.0281, msssim_ir: 0.2919, msssim_vis: 0.0992, mx_loss: 0.0052, eta: 0:50:01, time: 5.1463
INFO train.py(169): step: 330/5410, l_total: 0.0375, l_in: 0.0110, l_grad: 0.0266, msssim_ir: 0.2647, msssim_vis: 0.1052, mx_loss: 0.0068, eta: 0:49:44, time: 5.1602
INFO train.py(169): step: 340/5410, l_total: 0.0462, l_in: 0.0127, l_grad: 0.0335, msssim_ir: 0.3790, msssim_vis: 0.0628, mx_loss: 0.0062, eta: 0:49:27, time: 5.1363
INFO train.py(169): step: 350/5410, l_total: 0.0310, l_in: 0.0094, l_grad: 0.0217, msssim_ir: 0.1959, msssim_vis: 0.1361, mx_loss: 0.0053, eta: 0:49:11, time: 5.1662
INFO train.py(169): step: 360/5410, l_total: 0.0358, l_in: 0.0120, l_grad: 0.0237, msssim_ir: 0.3258, msssim_vis: 0.0689, mx_loss: 0.0039, eta: 0:48:56, time: 5.1851
INFO train.py(169): step: 370/5410, l_total: 0.0398, l_in: 0.0109, l_grad: 0.0289, msssim_ir: 0.3026, msssim_vis: 0.1376, mx_loss: 0.0051, eta: 0:48:42, time: 5.1801
INFO train.py(169): step: 380/5410, l_total: 0.0518, l_in: 0.0138, l_grad: 0.0380, msssim_ir: 0.2663, msssim_vis: 0.1202, mx_loss: 0.0129, eta: 0:48:27, time: 5.1602
INFO train.py(169): step: 390/5410, l_total: 0.0282, l_in: 0.0089, l_grad: 0.0193, msssim_ir: 0.3285, msssim_vis: 0.0482, mx_loss: 0.0066, eta: 0:48:14, time: 5.1572
INFO train.py(169): step: 400/5410, l_total: 0.0465, l_in: 0.0145, l_grad: 0.0320, msssim_ir: 0.3336, msssim_vis: 0.1128, mx_loss: 0.0061, eta: 0:48:00, time: 5.1493
INFO train.py(169): step: 410/5410, l_total: 0.0308, l_in: 0.0093, l_grad: 0.0215, msssim_ir: 0.2463, msssim_vis: 0.1058, mx_loss: 0.0079, eta: 0:47:47, time: 5.1602
INFO train.py(169): step: 420/5410, l_total: 0.0305, l_in: 0.0081, l_grad: 0.0224, msssim_ir: 0.3860, msssim_vis: 0.0368, mx_loss: 0.0076, eta: 0:47:35, time: 5.1712
INFO train.py(169): step: 430/5410, l_total: 0.0306, l_in: 0.0072, l_grad: 0.0234, msssim_ir: 0.4009, msssim_vis: 0.0368, mx_loss: 0.0039, eta: 0:47:23, time: 5.1702
INFO train.py(169): step: 440/5410, l_total: 0.0364, l_in: 0.0095, l_grad: 0.0268, msssim_ir: 0.1744, msssim_vis: 0.1112, mx_loss: 0.0080, eta: 0:47:11, time: 5.1712
INFO train.py(169): step: 450/5410, l_total: 0.0468, l_in: 0.0125, l_grad: 0.0344, msssim_ir: 0.4115, msssim_vis: 0.0318, mx_loss: 0.0091, eta: 0:46:59, time: 5.1762
INFO train.py(169): step: 460/5410, l_total: 0.0441, l_in: 0.0125, l_grad: 0.0316, msssim_ir: 0.4887, msssim_vis: 0.0080, mx_loss: 0.0046, eta: 0:46:48, time: 5.1463
INFO train.py(169): step: 470/5410, l_total: 0.0321, l_in: 0.0087, l_grad: 0.0234, msssim_ir: 0.3148, msssim_vis: 0.0674, mx_loss: 0.0043, eta: 0:46:37, time: 5.1781
INFO train.py(169): step: 480/5410, l_total: 0.0343, l_in: 0.0091, l_grad: 0.0252, msssim_ir: 0.4023, msssim_vis: 0.0275, mx_loss: 0.0060, eta: 0:46:26, time: 5.1592
INFO train.py(169): step: 490/5410, l_total: 0.0473, l_in: 0.0161, l_grad: 0.0312, msssim_ir: 0.4918, msssim_vis: 0.0084, mx_loss: 0.0039, eta: 0:46:16, time: 5.1732
INFO train.py(169): step: 500/5410, l_total: 0.0550, l_in: 0.0169, l_grad: 0.0380, msssim_ir: 0.4507, msssim_vis: 0.0236, mx_loss: 0.0068, eta: 0:46:05, time: 5.1632
INFO train.py(169): step: 510/5410, l_total: 0.0331, l_in: 0.0064, l_grad: 0.0267, msssim_ir: 0.4410, msssim_vis: 0.0326, mx_loss: 0.0044, eta: 0:45:55, time: 5.1752
INFO train.py(169): step: 520/5410, l_total: 0.0495, l_in: 0.0173, l_grad: 0.0322, msssim_ir: 0.2604, msssim_vis: 0.1306, mx_loss: 0.0137, eta: 0:45:45, time: 5.1572
INFO train.py(169): step: 530/5410, l_total: 0.0860, l_in: 0.0347, l_grad: 0.0514, msssim_ir: 0.2482, msssim_vis: 0.1824, mx_loss: 0.0316, eta: 0:45:35, time: 5.1612
INFO train.py(169): step: 540/5410, l_total: 0.0617, l_in: 0.0241, l_grad: 0.0376, msssim_ir: 0.4293, msssim_vis: 0.0618, mx_loss: 0.0077, eta: 0:45:26, time: 5.1632
INFO train.py(169): step: 550/5410, l_total: 0.0383, l_in: 0.0096, l_grad: 0.0287, msssim_ir: 0.3998, msssim_vis: 0.0393, mx_loss: 0.0055, eta: 0:48:57, time: 30.0972
INFO train.py(169): step: 560/5410, l_total: 0.0381, l_in: 0.0114, l_grad: 0.0267, msssim_ir: 0.3623, msssim_vis: 0.0342, mx_loss: 0.0069, eta: 0:48:43, time: 5.1065
INFO train.py(169): step: 570/5410, l_total: 0.0379, l_in: 0.0081, l_grad: 0.0298, msssim_ir: 0.3771, msssim_vis: 0.0458, mx_loss: 0.0048, eta: 0:48:29, time: 5.1304
INFO train.py(169): step: 580/5410, l_total: 0.0404, l_in: 0.0109, l_grad: 0.0295, msssim_ir: 0.4345, msssim_vis: 0.0083, mx_loss: 0.0032, eta: 0:48:16, time: 5.1463
INFO train.py(169): step: 590/5410, l_total: 0.0403, l_in: 0.0105, l_grad: 0.0299, msssim_ir: 0.3009, msssim_vis: 0.1231, mx_loss: 0.0055, eta: 0:48:03, time: 5.1503
INFO train.py(169): step: 600/5410, l_total: 0.0365, l_in: 0.0118, l_grad: 0.0247, msssim_ir: 0.4265, msssim_vis: 0.0229, mx_loss: 0.0042, eta: 0:47:50, time: 5.1373
INFO train.py(169): step: 610/5410, l_total: 0.0283, l_in: 0.0064, l_grad: 0.0219, msssim_ir: 0.2367, msssim_vis: 0.1019, mx_loss: 0.0057, eta: 0:47:37, time: 5.1274
INFO train.py(169): step: 620/5410, l_total: 0.0358, l_in: 0.0093, l_grad: 0.0264, msssim_ir: 0.3280, msssim_vis: 0.0509, mx_loss: 0.0056, eta: 0:47:25, time: 5.1294
INFO train.py(169): step: 630/5410, l_total: 0.0400, l_in: 0.0106, l_grad: 0.0294, msssim_ir: 0.2783, msssim_vis: 0.0960, mx_loss: 0.0080, eta: 0:47:13, time: 5.1572
INFO train.py(169): step: 640/5410, l_total: 0.0349, l_in: 0.0109, l_grad: 0.0240, msssim_ir: 0.3728, msssim_vis: 0.0370, mx_loss: 0.0041, eta: 0:47:01, time: 5.1383
INFO train.py(169): step: 650/5410, l_total: 0.0331, l_in: 0.0098, l_grad: 0.0234, msssim_ir: 0.3725, msssim_vis: 0.0552, mx_loss: 0.0033, eta: 0:46:50, time: 5.1433
INFO train.py(169): step: 660/5410, l_total: 0.0289, l_in: 0.0077, l_grad: 0.0212, msssim_ir: 0.3317, msssim_vis: 0.0473, mx_loss: 0.0051, eta: 0:46:39, time: 5.1592
INFO train.py(169): step: 670/5410, l_total: 0.0387, l_in: 0.0081, l_grad: 0.0306, msssim_ir: 0.4788, msssim_vis: 0.0177, mx_loss: 0.0037, eta: 0:46:27, time: 5.1493
INFO train.py(169): step: 680/5410, l_total: 0.0546, l_in: 0.0196, l_grad: 0.0350, msssim_ir: 0.4560, msssim_vis: 0.0376, mx_loss: 0.0054, eta: 0:46:16, time: 5.1483
INFO train.py(169): step: 690/5410, l_total: 0.0413, l_in: 0.0096, l_grad: 0.0317, msssim_ir: 0.3422, msssim_vis: 0.0518, mx_loss: 0.0057, eta: 0:46:06, time: 5.1264
INFO train.py(169): step: 700/5410, l_total: 0.0418, l_in: 0.0185, l_grad: 0.0233, msssim_ir: 0.1656, msssim_vis: 0.1503, mx_loss: 0.0155, eta: 0:45:55, time: 5.1592
INFO train.py(169): step: 710/5410, l_total: 0.0317, l_in: 0.0066, l_grad: 0.0251, msssim_ir: 0.3442, msssim_vis: 0.0577, mx_loss: 0.0057, eta: 0:45:44, time: 5.1523
INFO train.py(169): step: 720/5410, l_total: 0.0384, l_in: 0.0139, l_grad: 0.0245, msssim_ir: 0.4949, msssim_vis: 0.0068, mx_loss: 0.0023, eta: 0:45:34, time: 5.1562
INFO train.py(169): step: 730/5410, l_total: 0.0433, l_in: 0.0149, l_grad: 0.0284, msssim_ir: 0.3739, msssim_vis: 0.0643, mx_loss: 0.0061, eta: 0:45:24, time: 5.1562
INFO train.py(169): step: 740/5410, l_total: 0.0352, l_in: 0.0068, l_grad: 0.0285, msssim_ir: 0.4463, msssim_vis: 0.0240, mx_loss: 0.0035, eta: 0:45:14, time: 5.1592
INFO train.py(169): step: 750/5410, l_total: 0.0477, l_in: 0.0109, l_grad: 0.0369, msssim_ir: 0.3501, msssim_vis: 0.0759, mx_loss: 0.0070, eta: 0:45:04, time: 5.1582
INFO train.py(169): step: 760/5410, l_total: 0.0429, l_in: 0.0133, l_grad: 0.0296, msssim_ir: 0.4441, msssim_vis: 0.0119, mx_loss: 0.0059, eta: 0:44:54, time: 5.1742
INFO train.py(169): step: 770/5410, l_total: 0.0325, l_in: 0.0111, l_grad: 0.0214, msssim_ir: 0.3351, msssim_vis: 0.0460, mx_loss: 0.0068, eta: 0:44:45, time: 5.1781
INFO train.py(169): step: 780/5410, l_total: 0.0294, l_in: 0.0096, l_grad: 0.0197, msssim_ir: 0.2565, msssim_vis: 0.0747, mx_loss: 0.0054, eta: 0:44:36, time: 5.1682
INFO train.py(169): step: 790/5410, l_total: 0.0297, l_in: 0.0089, l_grad: 0.0208, msssim_ir: 0.3844, msssim_vis: 0.0286, mx_loss: 0.0034, eta: 0:44:26, time: 5.1692
INFO train.py(169): step: 800/5410, l_total: 0.0449, l_in: 0.0214, l_grad: 0.0235, msssim_ir: 0.1913, msssim_vis: 0.1202, mx_loss: 0.0170, eta: 0:44:17, time: 5.1543
INFO train.py(169): step: 810/5410, l_total: 0.0280, l_in: 0.0077, l_grad: 0.0202, msssim_ir: 0.3388, msssim_vis: 0.0382, mx_loss: 0.0046, eta: 0:44:08, time: 5.1732
INFO train.py(169): step: 820/5410, l_total: 0.0554, l_in: 0.0157, l_grad: 0.0397, msssim_ir: 0.4148, msssim_vis: 0.0297, mx_loss: 0.0071, eta: 0:43:59, time: 5.1602
INFO train.py(169): step: 830/5410, l_total: 0.0908, l_in: 0.0372, l_grad: 0.0535, msssim_ir: 0.4873, msssim_vis: 0.0462, mx_loss: 0.0113, eta: 0:43:50, time: 5.1762
INFO train.py(169): step: 840/5410, l_total: 0.0347, l_in: 0.0096, l_grad: 0.0251, msssim_ir: 0.3132, msssim_vis: 0.0567, mx_loss: 0.0044, eta: 0:43:41, time: 5.1403
INFO train.py(169): step: 850/5410, l_total: 0.0445, l_in: 0.0098, l_grad: 0.0347, msssim_ir: 0.4251, msssim_vis: 0.0198, mx_loss: 0.0050, eta: 0:43:32, time: 5.1821
INFO train.py(169): step: 860/5410, l_total: 0.0308, l_in: 0.0063, l_grad: 0.0245, msssim_ir: 0.3492, msssim_vis: 0.0929, mx_loss: 0.0035, eta: 0:43:23, time: 5.1523
INFO train.py(169): step: 870/5410, l_total: 0.0366, l_in: 0.0074, l_grad: 0.0291, msssim_ir: 0.4836, msssim_vis: 0.0227, mx_loss: 0.0034, eta: 0:43:15, time: 5.1692
INFO train.py(169): step: 880/5410, l_total: 0.0530, l_in: 0.0120, l_grad: 0.0410, msssim_ir: 0.4686, msssim_vis: 0.0259, mx_loss: 0.0085, eta: 0:43:06, time: 5.1851
INFO train.py(169): step: 890/5410, l_total: 0.0333, l_in: 0.0094, l_grad: 0.0240, msssim_ir: 0.2212, msssim_vis: 0.0976, mx_loss: 0.0076, eta: 0:42:58, time: 5.1702
INFO train.py(169): step: 900/5410, l_total: 0.0436, l_in: 0.0141, l_grad: 0.0295, msssim_ir: 0.3680, msssim_vis: 0.0422, mx_loss: 0.0060, eta: 0:42:49, time: 5.1801
INFO train.py(169): step: 910/5410, l_total: 0.0395, l_in: 0.0123, l_grad: 0.0272, msssim_ir: 0.4452, msssim_vis: 0.0302, mx_loss: 0.0028, eta: 0:42:41, time: 5.1682
INFO train.py(169): step: 920/5410, l_total: 0.0426, l_in: 0.0084, l_grad: 0.0341, msssim_ir: 0.3237, msssim_vis: 0.0824, mx_loss: 0.0054, eta: 0:42:33, time: 5.1483
INFO train.py(169): step: 930/5410, l_total: 0.0455, l_in: 0.0109, l_grad: 0.0345, msssim_ir: 0.3586, msssim_vis: 0.1266, mx_loss: 0.0079, eta: 0:42:25, time: 5.1801
INFO train.py(169): step: 940/5410, l_total: 0.0349, l_in: 0.0105, l_grad: 0.0245, msssim_ir: 0.3674, msssim_vis: 0.0417, mx_loss: 0.0069, eta: 0:42:17, time: 5.1891
INFO train.py(169): step: 950/5410, l_total: 0.0379, l_in: 0.0085, l_grad: 0.0294, msssim_ir: 0.2174, msssim_vis: 0.1151, mx_loss: 0.0051, eta: 0:42:08, time: 5.1602
INFO train.py(169): step: 960/5410, l_total: 0.0498, l_in: 0.0122, l_grad: 0.0376, msssim_ir: 0.4112, msssim_vis: 0.0604, mx_loss: 0.0041, eta: 0:42:00, time: 5.1742
INFO train.py(169): step: 970/5410, l_total: 0.0368, l_in: 0.0100, l_grad: 0.0268, msssim_ir: 0.3574, msssim_vis: 0.0689, mx_loss: 0.0044, eta: 0:41:53, time: 5.1632
INFO train.py(169): step: 980/5410, l_total: 0.0768, l_in: 0.0248, l_grad: 0.0521, msssim_ir: 0.1823, msssim_vis: 0.2169, mx_loss: 0.0176, eta: 0:41:45, time: 5.1841
INFO train.py(169): step: 990/5410, l_total: 0.0407, l_in: 0.0080, l_grad: 0.0326, msssim_ir: 0.4129, msssim_vis: 0.0571, mx_loss: 0.0066, eta: 0:41:37, time: 5.1732
INFO train.py(169): step: 1000/5410, l_total: 0.0455, l_in: 0.0117, l_grad: 0.0338, msssim_ir: 0.4244, msssim_vis: 0.0416, mx_loss: 0.0048, eta: 0:41:29, time: 5.1742
INFO train.py(169): step: 1010/5410, l_total: 0.0312, l_in: 0.0075, l_grad: 0.0237, msssim_ir: 0.2949, msssim_vis: 0.0502, mx_loss: 0.0045, eta: 0:41:21, time: 5.1692
INFO train.py(169): step: 1020/5410, l_total: 0.0383, l_in: 0.0102, l_grad: 0.0282, msssim_ir: 0.3536, msssim_vis: 0.0598, mx_loss: 0.0070, eta: 0:41:14, time: 5.1861
INFO train.py(169): step: 1030/5410, l_total: 0.0519, l_in: 0.0136, l_grad: 0.0383, msssim_ir: 0.4194, msssim_vis: 0.0364, mx_loss: 0.0085, eta: 0:41:06, time: 5.1851
INFO train.py(169): step: 1040/5410, l_total: 0.0283, l_in: 0.0074, l_grad: 0.0209, msssim_ir: 0.4353, msssim_vis: 0.0276, mx_loss: 0.0035, eta: 0:40:59, time: 5.1582
INFO train.py(169): step: 1050/5410, l_total: 0.0618, l_in: 0.0279, l_grad: 0.0339, msssim_ir: 0.2970, msssim_vis: 0.0505, mx_loss: 0.0117, eta: 0:40:51, time: 5.1672
INFO train.py(169): step: 1060/5410, l_total: 0.0303, l_in: 0.0075, l_grad: 0.0228, msssim_ir: 0.4244, msssim_vis: 0.0184, mx_loss: 0.0033, eta: 0:40:44, time: 5.1672
INFO train.py(169): step: 1070/5410, l_total: 0.0302, l_in: 0.0078, l_grad: 0.0223, msssim_ir: 0.2917, msssim_vis: 0.0727, mx_loss: 0.0053, eta: 0:40:36, time: 5.1552
INFO train.py(169): step: 1080/5410, l_total: 0.0437, l_in: 0.0140, l_grad: 0.0297, msssim_ir: 0.3222, msssim_vis: 0.0844, mx_loss: 0.0114, eta: 0:40:29, time: 5.1523
INFO train.py(169): step: 1090/5410, l_total: 0.0564, l_in: 0.0146, l_grad: 0.0419, msssim_ir: 0.4845, msssim_vis: 0.0120, mx_loss: 0.0071, eta: 0:42:00, time: 30.0454
INFO train.py(169): step: 1100/5410, l_total: 0.0391, l_in: 0.0098, l_grad: 0.0293, msssim_ir: 0.2420, msssim_vis: 0.1329, mx_loss: 0.0070, eta: 0:41:51, time: 5.1104
INFO train.py(169): step: 1110/5410, l_total: 0.0485, l_in: 0.0115, l_grad: 0.0370, msssim_ir: 0.3314, msssim_vis: 0.0720, mx_loss: 0.0113, eta: 0:41:43, time: 5.1433
INFO train.py(169): step: 1120/5410, l_total: 0.0557, l_in: 0.0178, l_grad: 0.0379, msssim_ir: 0.3477, msssim_vis: 0.0828, mx_loss: 0.0107, eta: 0:41:34, time: 5.1493
INFO train.py(169): step: 1130/5410, l_total: 0.0400, l_in: 0.0121, l_grad: 0.0279, msssim_ir: 0.3235, msssim_vis: 0.0883, mx_loss: 0.0086, eta: 0:41:26, time: 5.1204
INFO train.py(169): step: 1140/5410, l_total: 0.0299, l_in: 0.0085, l_grad: 0.0213, msssim_ir: 0.1866, msssim_vis: 0.1025, mx_loss: 0.0074, eta: 0:41:18, time: 5.1433
INFO train.py(169): step: 1150/5410, l_total: 0.0404, l_in: 0.0131, l_grad: 0.0272, msssim_ir: 0.4955, msssim_vis: 0.0156, mx_loss: 0.0040, eta: 0:41:09, time: 5.1692
INFO train.py(169): step: 1160/5410, l_total: 0.0412, l_in: 0.0115, l_grad: 0.0297, msssim_ir: 0.4644, msssim_vis: 0.0117, mx_loss: 0.0032, eta: 0:41:01, time: 5.1592
INFO train.py(169): step: 1170/5410, l_total: 0.0644, l_in: 0.0122, l_grad: 0.0522, msssim_ir: 0.4167, msssim_vis: 0.0592, mx_loss: 0.0083, eta: 0:40:53, time: 5.1463
INFO train.py(169): step: 1180/5410, l_total: 0.0496, l_in: 0.0100, l_grad: 0.0396, msssim_ir: 0.4290, msssim_vis: 0.0312, mx_loss: 0.0045, eta: 0:40:45, time: 5.1463
INFO train.py(169): step: 1190/5410, l_total: 0.0334, l_in: 0.0096, l_grad: 0.0238, msssim_ir: 0.2900, msssim_vis: 0.0851, mx_loss: 0.0073, eta: 0:40:37, time: 5.1662
INFO train.py(169): step: 1200/5410, l_total: 0.0259, l_in: 0.0060, l_grad: 0.0198, msssim_ir: 0.3731, msssim_vis: 0.0444, mx_loss: 0.0036, eta: 0:40:29, time: 5.1742
INFO train.py(169): step: 1210/5410, l_total: 0.0442, l_in: 0.0113, l_grad: 0.0329, msssim_ir: 0.4822, msssim_vis: 0.0242, mx_loss: 0.0036, eta: 0:40:21, time: 5.1762
INFO train.py(169): step: 1220/5410, l_total: 0.0332, l_in: 0.0106, l_grad: 0.0226, msssim_ir: 0.2948, msssim_vis: 0.1151, mx_loss: 0.0064, eta: 0:40:14, time: 5.1682
INFO train.py(169): step: 1230/5410, l_total: 0.0315, l_in: 0.0083, l_grad: 0.0232, msssim_ir: 0.3782, msssim_vis: 0.0322, mx_loss: 0.0039, eta: 0:40:06, time: 5.1891
INFO train.py(169): step: 1240/5410, l_total: 0.0402, l_in: 0.0101, l_grad: 0.0301, msssim_ir: 0.4500, msssim_vis: 0.0130, mx_loss: 0.0033, eta: 0:39:58, time: 5.1572
INFO train.py(169): step: 1250/5410, l_total: 0.0450, l_in: 0.0110, l_grad: 0.0340, msssim_ir: 0.1653, msssim_vis: 0.1994, mx_loss: 0.0083, eta: 0:39:50, time: 5.1582
INFO train.py(169): step: 1260/5410, l_total: 0.0481, l_in: 0.0114, l_grad: 0.0367, msssim_ir: 0.3188, msssim_vis: 0.0647, mx_loss: 0.0063, eta: 0:39:43, time: 5.1543
INFO train.py(169): step: 1270/5410, l_total: 0.0319, l_in: 0.0077, l_grad: 0.0242, msssim_ir: 0.3504, msssim_vis: 0.0610, mx_loss: 0.0051, eta: 0:39:35, time: 5.1473
INFO train.py(169): step: 1280/5410, l_total: 0.0466, l_in: 0.0107, l_grad: 0.0359, msssim_ir: 0.4443, msssim_vis: 0.0273, mx_loss: 0.0054, eta: 0:39:27, time: 5.1542
INFO train.py(169): step: 1290/5410, l_total: 0.0510, l_in: 0.0137, l_grad: 0.0373, msssim_ir: 0.4785, msssim_vis: 0.0129, mx_loss: 0.0097, eta: 0:39:20, time: 5.1652
INFO train.py(169): step: 1300/5410, l_total: 0.0287, l_in: 0.0068, l_grad: 0.0219, msssim_ir: 0.2375, msssim_vis: 0.1176, mx_loss: 0.0058, eta: 0:39:12, time: 5.1592
INFO train.py(169): step: 1310/5410, l_total: 0.0370, l_in: 0.0100, l_grad: 0.0269, msssim_ir: 0.2763, msssim_vis: 0.0757, mx_loss: 0.0086, eta: 0:39:05, time: 5.1463
INFO train.py(169): step: 1320/5410, l_total: 0.0337, l_in: 0.0096, l_grad: 0.0241, msssim_ir: 0.3157, msssim_vis: 0.0926, mx_loss: 0.0051, eta: 0:38:57, time: 5.1582
INFO train.py(169): step: 1330/5410, l_total: 0.0370, l_in: 0.0085, l_grad: 0.0285, msssim_ir: 0.3823, msssim_vis: 0.0694, mx_loss: 0.0037, eta: 0:38:50, time: 5.1602
INFO train.py(169): step: 1340/5410, l_total: 0.0339, l_in: 0.0080, l_grad: 0.0259, msssim_ir: 0.3376, msssim_vis: 0.0729, mx_loss: 0.0049, eta: 0:38:42, time: 5.1662
INFO train.py(169): step: 1350/5410, l_total: 0.0296, l_in: 0.0102, l_grad: 0.0194, msssim_ir: 0.1860, msssim_vis: 0.1296, mx_loss: 0.0062, eta: 0:38:35, time: 5.1712
INFO train.py(169): step: 1360/5410, l_total: 0.0469, l_in: 0.0152, l_grad: 0.0317, msssim_ir: 0.4936, msssim_vis: 0.0160, mx_loss: 0.0038, eta: 0:38:28, time: 5.1821
INFO train.py(169): step: 1370/5410, l_total: 0.0423, l_in: 0.0083, l_grad: 0.0339, msssim_ir: 0.3930, msssim_vis: 0.0506, mx_loss: 0.0084, eta: 0:38:21, time: 5.1742
INFO train.py(169): step: 1380/5410, l_total: 0.0335, l_in: 0.0074, l_grad: 0.0262, msssim_ir: 0.3169, msssim_vis: 0.0791, mx_loss: 0.0043, eta: 0:38:13, time: 5.1562
INFO train.py(169): step: 1390/5410, l_total: 0.0267, l_in: 0.0069, l_grad: 0.0199, msssim_ir: 0.2122, msssim_vis: 0.0667, mx_loss: 0.0069, eta: 0:38:06, time: 5.1811
INFO train.py(169): step: 1400/5410, l_total: 0.0328, l_in: 0.0077, l_grad: 0.0250, msssim_ir: 0.3047, msssim_vis: 0.0658, mx_loss: 0.0047, eta: 0:37:59, time: 5.1622
INFO train.py(169): step: 1410/5410, l_total: 0.0326, l_in: 0.0130, l_grad: 0.0196, msssim_ir: 0.2374, msssim_vis: 0.0794, mx_loss: 0.0086, eta: 0:37:52, time: 5.1433
INFO train.py(169): step: 1420/5410, l_total: 0.0512, l_in: 0.0148, l_grad: 0.0365, msssim_ir: 0.2785, msssim_vis: 0.0976, mx_loss: 0.0101, eta: 0:37:45, time: 5.1632
INFO train.py(169): step: 1430/5410, l_total: 0.0403, l_in: 0.0092, l_grad: 0.0312, msssim_ir: 0.4372, msssim_vis: 0.0211, mx_loss: 0.0050, eta: 0:37:38, time: 5.1702
INFO train.py(169): step: 1440/5410, l_total: 0.0442, l_in: 0.0138, l_grad: 0.0304, msssim_ir: 0.3353, msssim_vis: 0.0835, mx_loss: 0.0052, eta: 0:37:31, time: 5.1652
INFO train.py(169): step: 1450/5410, l_total: 0.0543, l_in: 0.0129, l_grad: 0.0414, msssim_ir: 0.2940, msssim_vis: 0.0915, mx_loss: 0.0173, eta: 0:37:23, time: 5.1662
INFO train.py(169): step: 1460/5410, l_total: 0.0338, l_in: 0.0071, l_grad: 0.0267, msssim_ir: 0.2514, msssim_vis: 0.1008, mx_loss: 0.0053, eta: 0:37:16, time: 5.1712
INFO train.py(169): step: 1470/5410, l_total: 0.0318, l_in: 0.0067, l_grad: 0.0251, msssim_ir: 0.3281, msssim_vis: 0.0649, mx_loss: 0.0040, eta: 0:37:09, time: 5.1642
INFO train.py(169): step: 1480/5410, l_total: 0.0682, l_in: 0.0263, l_grad: 0.0419, msssim_ir: 0.4979, msssim_vis: 0.0146, mx_loss: 0.0076, eta: 0:37:02, time: 5.1682
INFO train.py(169): step: 1490/5410, l_total: 0.0449, l_in: 0.0134, l_grad: 0.0315, msssim_ir: 0.3700, msssim_vis: 0.0549, mx_loss: 0.0123, eta: 0:36:56, time: 5.1831
INFO train.py(169): step: 1500/5410, l_total: 0.0315, l_in: 0.0076, l_grad: 0.0238, msssim_ir: 0.3428, msssim_vis: 0.0389, mx_loss: 0.0037, eta: 0:36:49, time: 5.1652
INFO train.py(169): step: 1510/5410, l_total: 0.0395, l_in: 0.0120, l_grad: 0.0276, msssim_ir: 0.4990, msssim_vis: 0.0102, mx_loss: 0.0040, eta: 0:36:42, time: 5.1831
INFO train.py(169): step: 1520/5410, l_total: 0.0419, l_in: 0.0143, l_grad: 0.0276, msssim_ir: 0.3602, msssim_vis: 0.0461, mx_loss: 0.0062, eta: 0:36:35, time: 5.1732
INFO train.py(169): step: 1530/5410, l_total: 0.0399, l_in: 0.0163, l_grad: 0.0236, msssim_ir: 0.3855, msssim_vis: 0.0445, mx_loss: 0.0045, eta: 0:36:28, time: 5.1742
INFO train.py(169): step: 1540/5410, l_total: 0.0407, l_in: 0.0164, l_grad: 0.0243, msssim_ir: 0.4016, msssim_vis: 0.0235, mx_loss: 0.0060, eta: 0:36:21, time: 5.1851
INFO train.py(169): step: 1550/5410, l_total: 0.0280, l_in: 0.0092, l_grad: 0.0188, msssim_ir: 0.1827, msssim_vis: 0.0981, mx_loss: 0.0061, eta: 0:36:15, time: 5.1881
INFO train.py(169): step: 1560/5410, l_total: 0.0370, l_in: 0.0104, l_grad: 0.0266, msssim_ir: 0.4715, msssim_vis: 0.0155, mx_loss: 0.0056, eta: 0:36:08, time: 5.1543
INFO train.py(169): step: 1570/5410, l_total: 0.0435, l_in: 0.0146, l_grad: 0.0289, msssim_ir: 0.3666, msssim_vis: 0.0436, mx_loss: 0.0050, eta: 0:36:01, time: 5.1503
INFO train.py(169): step: 1580/5410, l_total: 0.0281, l_in: 0.0079, l_grad: 0.0202, msssim_ir: 0.3850, msssim_vis: 0.0324, mx_loss: 0.0047, eta: 0:35:54, time: 5.1632
INFO train.py(169): step: 1590/5410, l_total: 0.0517, l_in: 0.0132, l_grad: 0.0384, msssim_ir: 0.4750, msssim_vis: 0.0431, mx_loss: 0.0085, eta: 0:35:47, time: 5.1543
INFO train.py(169): step: 1600/5410, l_total: 0.0370, l_in: 0.0120, l_grad: 0.0250, msssim_ir: 0.2159, msssim_vis: 0.0819, mx_loss: 0.0084, eta: 0:35:41, time: 5.1552
INFO train.py(169): step: 1610/5410, l_total: 0.0310, l_in: 0.0096, l_grad: 0.0214, msssim_ir: 0.3111, msssim_vis: 0.0440, mx_loss: 0.0066, eta: 0:35:34, time: 5.1602
INFO train.py(169): step: 1620/5410, l_total: 0.0507, l_in: 0.0203, l_grad: 0.0304, msssim_ir: 0.3009, msssim_vis: 0.1097, mx_loss: 0.0108, eta: 0:35:27, time: 5.1642
INFO train.py(169): step: 1630/5410, l_total: 0.0411, l_in: 0.0105, l_grad: 0.0306, msssim_ir: 0.4719, msssim_vis: 0.0070, mx_loss: 0.0042, eta: 0:36:18, time: 29.9528
INFO train.py(169): step: 1640/5410, l_total: 0.0474, l_in: 0.0144, l_grad: 0.0330, msssim_ir: 0.2897, msssim_vis: 0.1174, mx_loss: 0.0074, eta: 0:36:11, time: 5.1254
INFO train.py(169): step: 1650/5410, l_total: 0.0337, l_in: 0.0091, l_grad: 0.0246, msssim_ir: 0.2952, msssim_vis: 0.0625, mx_loss: 0.0056, eta: 0:36:04, time: 5.1314
INFO train.py(169): step: 1660/5410, l_total: 0.0433, l_in: 0.0081, l_grad: 0.0352, msssim_ir: 0.4560, msssim_vis: 0.0239, mx_loss: 0.0056, eta: 0:35:57, time: 5.1234
INFO train.py(169): step: 1670/5410, l_total: 0.0404, l_in: 0.0122, l_grad: 0.0282, msssim_ir: 0.2196, msssim_vis: 0.1404, mx_loss: 0.0085, eta: 0:35:49, time: 5.1582
INFO train.py(169): step: 1680/5410, l_total: 0.0358, l_in: 0.0080, l_grad: 0.0278, msssim_ir: 0.2739, msssim_vis: 0.1043, mx_loss: 0.0042, eta: 0:35:42, time: 5.1582
INFO train.py(169): step: 1690/5410, l_total: 0.0339, l_in: 0.0080, l_grad: 0.0259, msssim_ir: 0.2905, msssim_vis: 0.0826, mx_loss: 0.0047, eta: 0:35:35, time: 5.1572
INFO train.py(169): step: 1700/5410, l_total: 0.0333, l_in: 0.0079, l_grad: 0.0254, msssim_ir: 0.3298, msssim_vis: 0.0475, mx_loss: 0.0036, eta: 0:35:28, time: 5.1602
INFO train.py(169): step: 1710/5410, l_total: 0.0428, l_in: 0.0092, l_grad: 0.0335, msssim_ir: 0.4559, msssim_vis: 0.0106, mx_loss: 0.0039, eta: 0:35:21, time: 5.1473
INFO train.py(169): step: 1720/5410, l_total: 0.0406, l_in: 0.0091, l_grad: 0.0315, msssim_ir: 0.4691, msssim_vis: 0.0283, mx_loss: 0.0048, eta: 0:35:14, time: 5.1791
INFO train.py(169): step: 1730/5410, l_total: 0.0537, l_in: 0.0137, l_grad: 0.0399, msssim_ir: 0.4755, msssim_vis: 0.0219, mx_loss: 0.0054, eta: 0:35:07, time: 5.1821
INFO train.py(169): step: 1740/5410, l_total: 0.0378, l_in: 0.0128, l_grad: 0.0250, msssim_ir: 0.2203, msssim_vis: 0.1163, mx_loss: 0.0081, eta: 0:35:01, time: 5.1393
INFO train.py(169): step: 1750/5410, l_total: 0.0466, l_in: 0.0115, l_grad: 0.0351, msssim_ir: 0.4045, msssim_vis: 0.0637, mx_loss: 0.0078, eta: 0:34:54, time: 5.1662
INFO train.py(169): step: 1760/5410, l_total: 0.0296, l_in: 0.0090, l_grad: 0.0206, msssim_ir: 0.1856, msssim_vis: 0.1370, mx_loss: 0.0062, eta: 0:34:47, time: 5.1762
INFO train.py(169): step: 1770/5410, l_total: 0.0314, l_in: 0.0126, l_grad: 0.0188, msssim_ir: 0.1885, msssim_vis: 0.1238, mx_loss: 0.0100, eta: 0:34:40, time: 5.1602
INFO train.py(169): step: 1780/5410, l_total: 0.0454, l_in: 0.0164, l_grad: 0.0290, msssim_ir: 0.3883, msssim_vis: 0.0206, mx_loss: 0.0094, eta: 0:34:33, time: 5.1702
INFO train.py(169): step: 1790/5410, l_total: 0.0379, l_in: 0.0088, l_grad: 0.0291, msssim_ir: 0.3319, msssim_vis: 0.0513, mx_loss: 0.0077, eta: 0:34:26, time: 5.1702
INFO train.py(169): step: 1800/5410, l_total: 0.0442, l_in: 0.0232, l_grad: 0.0210, msssim_ir: 0.2120, msssim_vis: 0.1091, mx_loss: 0.0286, eta: 0:34:19, time: 5.1642
INFO train.py(169): step: 1810/5410, l_total: 0.0525, l_in: 0.0106, l_grad: 0.0420, msssim_ir: 0.5016, msssim_vis: 0.0163, mx_loss: 0.0039, eta: 0:34:13, time: 5.1662
INFO train.py(169): step: 1820/5410, l_total: 0.0455, l_in: 0.0097, l_grad: 0.0358, msssim_ir: 0.3821, msssim_vis: 0.0843, mx_loss: 0.0074, eta: 0:34:06, time: 5.1582
INFO train.py(169): step: 1830/5410, l_total: 0.0488, l_in: 0.0107, l_grad: 0.0381, msssim_ir: 0.4108, msssim_vis: 0.0333, mx_loss: 0.0093, eta: 0:33:59, time: 5.1632
INFO train.py(169): step: 1840/5410, l_total: 0.0409, l_in: 0.0113, l_grad: 0.0297, msssim_ir: 0.3515, msssim_vis: 0.0640, mx_loss: 0.0052, eta: 0:33:52, time: 5.1991
INFO train.py(169): step: 1850/5410, l_total: 0.0358, l_in: 0.0149, l_grad: 0.0209, msssim_ir: 0.2475, msssim_vis: 0.0716, mx_loss: 0.0089, eta: 0:33:46, time: 5.1582
INFO train.py(169): step: 1860/5410, l_total: 0.0805, l_in: 0.0241, l_grad: 0.0564, msssim_ir: 0.4247, msssim_vis: 0.0909, mx_loss: 0.0196, eta: 0:33:39, time: 5.1562
INFO train.py(169): step: 1870/5410, l_total: 0.0450, l_in: 0.0136, l_grad: 0.0314, msssim_ir: 0.3823, msssim_vis: 0.0416, mx_loss: 0.0081, eta: 0:33:32, time: 5.1831
INFO train.py(169): step: 1880/5410, l_total: 0.0420, l_in: 0.0097, l_grad: 0.0323, msssim_ir: 0.4160, msssim_vis: 0.0276, mx_loss: 0.0052, eta: 0:33:26, time: 5.1682
INFO train.py(169): step: 1890/5410, l_total: 0.0327, l_in: 0.0099, l_grad: 0.0227, msssim_ir: 0.3962, msssim_vis: 0.0510, mx_loss: 0.0060, eta: 0:33:19, time: 5.1582
INFO train.py(169): step: 1900/5410, l_total: 0.0298, l_in: 0.0079, l_grad: 0.0220, msssim_ir: 0.2372, msssim_vis: 0.0974, mx_loss: 0.0056, eta: 0:33:12, time: 5.1791
INFO train.py(169): step: 1910/5410, l_total: 0.0332, l_in: 0.0079, l_grad: 0.0252, msssim_ir: 0.3553, msssim_vis: 0.0405, mx_loss: 0.0050, eta: 0:33:06, time: 5.1821
INFO train.py(169): step: 1920/5410, l_total: 0.0338, l_in: 0.0112, l_grad: 0.0225, msssim_ir: 0.3171, msssim_vis: 0.0726, mx_loss: 0.0093, eta: 0:32:59, time: 5.1801
INFO train.py(169): step: 1930/5410, l_total: 0.0356, l_in: 0.0097, l_grad: 0.0259, msssim_ir: 0.4150, msssim_vis: 0.0406, mx_loss: 0.0051, eta: 0:32:53, time: 5.1543
INFO train.py(169): step: 1940/5410, l_total: 0.0366, l_in: 0.0096, l_grad: 0.0270, msssim_ir: 0.2765, msssim_vis: 0.0800, mx_loss: 0.0059, eta: 0:32:46, time: 5.1791
INFO train.py(169): step: 1950/5410, l_total: 0.0470, l_in: 0.0143, l_grad: 0.0327, msssim_ir: 0.3579, msssim_vis: 0.0739, mx_loss: 0.0084, eta: 0:32:40, time: 5.1742
INFO train.py(169): step: 1960/5410, l_total: 0.0382, l_in: 0.0087, l_grad: 0.0295, msssim_ir: 0.3365, msssim_vis: 0.0534, mx_loss: 0.0051, eta: 0:32:33, time: 5.1851
INFO train.py(169): step: 1970/5410, l_total: 0.0526, l_in: 0.0102, l_grad: 0.0424, msssim_ir: 0.4604, msssim_vis: 0.0170, mx_loss: 0.0048, eta: 0:32:27, time: 5.1781
INFO train.py(169): step: 1980/5410, l_total: 0.0688, l_in: 0.0284, l_grad: 0.0404, msssim_ir: 0.2985, msssim_vis: 0.1588, mx_loss: 0.0208, eta: 0:32:20, time: 5.1801
INFO train.py(169): step: 1990/5410, l_total: 0.0408, l_in: 0.0111, l_grad: 0.0297, msssim_ir: 0.4726, msssim_vis: 0.0103, mx_loss: 0.0033, eta: 0:32:14, time: 5.1951
INFO train.py(169): step: 2000/5410, l_total: 0.0423, l_in: 0.0085, l_grad: 0.0338, msssim_ir: 0.2919, msssim_vis: 0.0669, mx_loss: 0.0058, eta: 0:32:07, time: 5.1772
INFO train.py(169): step: 2010/5410, l_total: 0.0451, l_in: 0.0126, l_grad: 0.0326, msssim_ir: 0.4989, msssim_vis: 0.0174, mx_loss: 0.0071, eta: 0:32:01, time: 5.1762
INFO train.py(169): step: 2020/5410, l_total: 0.0232, l_in: 0.0050, l_grad: 0.0182, msssim_ir: 0.2517, msssim_vis: 0.0688, mx_loss: 0.0044, eta: 0:31:54, time: 5.1712
INFO train.py(169): step: 2030/5410, l_total: 0.0370, l_in: 0.0109, l_grad: 0.0261, msssim_ir: 0.3417, msssim_vis: 0.0687, mx_loss: 0.0055, eta: 0:31:48, time: 5.1861
INFO train.py(169): step: 2040/5410, l_total: 0.0370, l_in: 0.0082, l_grad: 0.0288, msssim_ir: 0.4054, msssim_vis: 0.0562, mx_loss: 0.0054, eta: 0:31:41, time: 5.1742
INFO train.py(169): step: 2050/5410, l_total: 0.0285, l_in: 0.0068, l_grad: 0.0217, msssim_ir: 0.2978, msssim_vis: 0.0841, mx_loss: 0.0023, eta: 0:31:35, time: 5.2050
INFO train.py(169): step: 2060/5410, l_total: 0.0279, l_in: 0.0069, l_grad: 0.0210, msssim_ir: 0.2415, msssim_vis: 0.0701, mx_loss: 0.0046, eta: 0:31:29, time: 5.2229
INFO train.py(169): step: 2070/5410, l_total: 0.0315, l_in: 0.0077, l_grad: 0.0238, msssim_ir: 0.3842, msssim_vis: 0.0387, mx_loss: 0.0049, eta: 0:31:22, time: 5.1742
INFO train.py(169): step: 2080/5410, l_total: 0.0326, l_in: 0.0077, l_grad: 0.0248, msssim_ir: 0.1868, msssim_vis: 0.1670, mx_loss: 0.0060, eta: 0:31:16, time: 5.2000
INFO train.py(169): step: 2090/5410, l_total: 0.0317, l_in: 0.0075, l_grad: 0.0243, msssim_ir: 0.4274, msssim_vis: 0.0273, mx_loss: 0.0032, eta: 0:31:10, time: 5.1841
INFO train.py(169): step: 2100/5410, l_total: 0.0356, l_in: 0.0101, l_grad: 0.0256, msssim_ir: 0.2048, msssim_vis: 0.1269, mx_loss: 0.0065, eta: 0:31:03, time: 5.1901
INFO train.py(169): step: 2110/5410, l_total: 0.0543, l_in: 0.0142, l_grad: 0.0401, msssim_ir: 0.3821, msssim_vis: 0.0634, mx_loss: 0.0082, eta: 0:30:57, time: 5.1971
INFO train.py(169): step: 2120/5410, l_total: 0.0429, l_in: 0.0157, l_grad: 0.0272, msssim_ir: 0.2744, msssim_vis: 0.1091, mx_loss: 0.0093, eta: 0:30:51, time: 5.1931
INFO train.py(169): step: 2130/5410, l_total: 0.0368, l_in: 0.0073, l_grad: 0.0294, msssim_ir: 0.4456, msssim_vis: 0.0180, mx_loss: 0.0039, eta: 0:30:44, time: 5.1771
INFO train.py(169): step: 2140/5410, l_total: 0.0309, l_in: 0.0097, l_grad: 0.0212, msssim_ir: 0.3844, msssim_vis: 0.0555, mx_loss: 0.0031, eta: 0:30:38, time: 5.1961
INFO train.py(169): step: 2150/5410, l_total: 0.0336, l_in: 0.0073, l_grad: 0.0263, msssim_ir: 0.3907, msssim_vis: 0.0420, mx_loss: 0.0050, eta: 0:30:32, time: 5.1811
INFO train.py(169): step: 2160/5410, l_total: 0.0376, l_in: 0.0140, l_grad: 0.0235, msssim_ir: 0.3488, msssim_vis: 0.0417, mx_loss: 0.0090, eta: 0:30:26, time: 5.1582
INFO train.py(169): step: 2170/5410, l_total: 0.0439, l_in: 0.0136, l_grad: 0.0303, msssim_ir: 0.2973, msssim_vis: 0.1079, mx_loss: 0.0069, eta: 0:30:58, time: 30.8150
INFO train.py(169): step: 2180/5410, l_total: 0.0630, l_in: 0.0179, l_grad: 0.0451, msssim_ir: 0.3748, msssim_vis: 0.1099, mx_loss: 0.0213, eta: 0:30:51, time: 5.1234
INFO train.py(169): step: 2190/5410, l_total: 0.0466, l_in: 0.0121, l_grad: 0.0345, msssim_ir: 0.3003, msssim_vis: 0.1004, mx_loss: 0.0066, eta: 0:30:44, time: 5.1403
INFO train.py(169): step: 2200/5410, l_total: 0.0352, l_in: 0.0080, l_grad: 0.0272, msssim_ir: 0.2871, msssim_vis: 0.0981, mx_loss: 0.0072, eta: 0:30:38, time: 5.1154
INFO train.py(169): step: 2210/5410, l_total: 0.0289, l_in: 0.0064, l_grad: 0.0225, msssim_ir: 0.2586, msssim_vis: 0.1259, mx_loss: 0.0045, eta: 0:30:31, time: 5.1801
INFO train.py(169): step: 2220/5410, l_total: 0.0460, l_in: 0.0118, l_grad: 0.0342, msssim_ir: 0.4760, msssim_vis: 0.0313, mx_loss: 0.0066, eta: 0:30:25, time: 5.1662
INFO train.py(169): step: 2230/5410, l_total: 0.0368, l_in: 0.0060, l_grad: 0.0308, msssim_ir: 0.3888, msssim_vis: 0.0170, mx_loss: 0.0043, eta: 0:30:18, time: 5.1582
INFO train.py(169): step: 2240/5410, l_total: 0.0466, l_in: 0.0128, l_grad: 0.0338, msssim_ir: 0.4180, msssim_vis: 0.0605, mx_loss: 0.0061, eta: 0:30:12, time: 5.1791
INFO train.py(169): step: 2250/5410, l_total: 0.0489, l_in: 0.0145, l_grad: 0.0344, msssim_ir: 0.3706, msssim_vis: 0.0483, mx_loss: 0.0062, eta: 0:30:05, time: 5.2070
INFO train.py(169): step: 2260/5410, l_total: 0.0492, l_in: 0.0280, l_grad: 0.0211, msssim_ir: 0.1550, msssim_vis: 0.1746, mx_loss: 0.0259, eta: 0:29:59, time: 5.1632
INFO train.py(169): step: 2270/5410, l_total: 0.0361, l_in: 0.0091, l_grad: 0.0270, msssim_ir: 0.2853, msssim_vis: 0.0887, mx_loss: 0.0053, eta: 0:29:52, time: 5.1612
INFO train.py(169): step: 2280/5410, l_total: 0.0419, l_in: 0.0097, l_grad: 0.0322, msssim_ir: 0.3459, msssim_vis: 0.0779, mx_loss: 0.0074, eta: 0:29:46, time: 5.1911
INFO train.py(169): step: 2290/5410, l_total: 0.0611, l_in: 0.0201, l_grad: 0.0410, msssim_ir: 0.3848, msssim_vis: 0.0500, mx_loss: 0.0136, eta: 0:29:39, time: 5.1811
INFO train.py(169): step: 2300/5410, l_total: 0.0362, l_in: 0.0086, l_grad: 0.0276, msssim_ir: 0.4020, msssim_vis: 0.0555, mx_loss: 0.0059, eta: 0:29:33, time: 5.1931
INFO train.py(169): step: 2310/5410, l_total: 0.0347, l_in: 0.0087, l_grad: 0.0260, msssim_ir: 0.4024, msssim_vis: 0.0368, mx_loss: 0.0076, eta: 0:29:27, time: 5.1682
INFO train.py(169): step: 2320/5410, l_total: 0.0252, l_in: 0.0082, l_grad: 0.0170, msssim_ir: 0.3049, msssim_vis: 0.0477, mx_loss: 0.0054, eta: 0:29:20, time: 5.1881
INFO train.py(169): step: 2330/5410, l_total: 0.0351, l_in: 0.0102, l_grad: 0.0249, msssim_ir: 0.2575, msssim_vis: 0.0938, mx_loss: 0.0076, eta: 0:29:14, time: 5.1692
INFO train.py(169): step: 2340/5410, l_total: 0.0329, l_in: 0.0093, l_grad: 0.0236, msssim_ir: 0.4276, msssim_vis: 0.0243, mx_loss: 0.0036, eta: 0:29:07, time: 5.1732
INFO train.py(169): step: 2350/5410, l_total: 0.0340, l_in: 0.0075, l_grad: 0.0264, msssim_ir: 0.3235, msssim_vis: 0.0535, mx_loss: 0.0042, eta: 0:29:01, time: 5.1602
INFO train.py(169): step: 2360/5410, l_total: 0.0244, l_in: 0.0066, l_grad: 0.0178, msssim_ir: 0.2387, msssim_vis: 0.0663, mx_loss: 0.0055, eta: 0:28:55, time: 5.1702
INFO train.py(169): step: 2370/5410, l_total: 0.0528, l_in: 0.0170, l_grad: 0.0358, msssim_ir: 0.4629, msssim_vis: 0.0396, mx_loss: 0.0093, eta: 0:28:48, time: 5.1891
INFO train.py(169): step: 2380/5410, l_total: 0.0382, l_in: 0.0105, l_grad: 0.0276, msssim_ir: 0.2103, msssim_vis: 0.1168, mx_loss: 0.0095, eta: 0:28:42, time: 5.1941
INFO train.py(169): step: 2390/5410, l_total: 0.0417, l_in: 0.0113, l_grad: 0.0305, msssim_ir: 0.2691, msssim_vis: 0.1193, mx_loss: 0.0064, eta: 0:28:36, time: 5.1612
INFO train.py(169): step: 2400/5410, l_total: 0.0325, l_in: 0.0093, l_grad: 0.0232, msssim_ir: 0.3052, msssim_vis: 0.0647, mx_loss: 0.0068, eta: 0:28:29, time: 5.1781
INFO train.py(169): step: 2410/5410, l_total: 0.0384, l_in: 0.0123, l_grad: 0.0261, msssim_ir: 0.3282, msssim_vis: 0.0723, mx_loss: 0.0061, eta: 0:28:23, time: 5.1941
INFO train.py(169): step: 2420/5410, l_total: 0.0393, l_in: 0.0079, l_grad: 0.0313, msssim_ir: 0.2998, msssim_vis: 0.0787, mx_loss: 0.0048, eta: 0:28:17, time: 5.1791
INFO train.py(169): step: 2430/5410, l_total: 0.0430, l_in: 0.0120, l_grad: 0.0310, msssim_ir: 0.2800, msssim_vis: 0.1221, mx_loss: 0.0076, eta: 0:28:10, time: 5.1901
INFO train.py(169): step: 2440/5410, l_total: 0.0446, l_in: 0.0106, l_grad: 0.0340, msssim_ir: 0.4579, msssim_vis: 0.0221, mx_loss: 0.0065, eta: 0:28:04, time: 5.1682
INFO train.py(169): step: 2450/5410, l_total: 0.0359, l_in: 0.0121, l_grad: 0.0238, msssim_ir: 0.2232, msssim_vis: 0.1395, mx_loss: 0.0065, eta: 0:27:58, time: 5.1941
INFO train.py(169): step: 2460/5410, l_total: 0.0264, l_in: 0.0079, l_grad: 0.0185, msssim_ir: 0.2240, msssim_vis: 0.1530, mx_loss: 0.0033, eta: 0:27:52, time: 5.1702
INFO train.py(169): step: 2470/5410, l_total: 0.0271, l_in: 0.0073, l_grad: 0.0199, msssim_ir: 0.3520, msssim_vis: 0.0331, mx_loss: 0.0047, eta: 0:27:45, time: 5.1831
INFO train.py(169): step: 2480/5410, l_total: 0.0362, l_in: 0.0101, l_grad: 0.0262, msssim_ir: 0.4371, msssim_vis: 0.0275, mx_loss: 0.0041, eta: 0:27:39, time: 5.1841
INFO train.py(169): step: 2490/5410, l_total: 0.0547, l_in: 0.0133, l_grad: 0.0414, msssim_ir: 0.2312, msssim_vis: 0.1656, mx_loss: 0.0103, eta: 0:27:33, time: 5.1762
INFO train.py(169): step: 2500/5410, l_total: 0.0304, l_in: 0.0090, l_grad: 0.0214, msssim_ir: 0.3619, msssim_vis: 0.0494, mx_loss: 0.0062, eta: 0:27:27, time: 5.2000
INFO train.py(169): step: 2510/5410, l_total: 0.0254, l_in: 0.0065, l_grad: 0.0189, msssim_ir: 0.2264, msssim_vis: 0.0795, mx_loss: 0.0050, eta: 0:27:21, time: 5.1602
INFO train.py(169): step: 2520/5410, l_total: 0.0404, l_in: 0.0113, l_grad: 0.0291, msssim_ir: 0.4539, msssim_vis: 0.0200, mx_loss: 0.0039, eta: 0:27:14, time: 5.1991
INFO train.py(169): step: 2530/5410, l_total: 0.0448, l_in: 0.0091, l_grad: 0.0356, msssim_ir: 0.1868, msssim_vis: 0.1627, mx_loss: 0.0082, eta: 0:27:08, time: 5.1891
INFO train.py(169): step: 2540/5410, l_total: 0.0595, l_in: 0.0195, l_grad: 0.0400, msssim_ir: 0.3730, msssim_vis: 0.1296, mx_loss: 0.0135, eta: 0:27:02, time: 5.1602
INFO train.py(169): step: 2550/5410, l_total: 0.0404, l_in: 0.0115, l_grad: 0.0289, msssim_ir: 0.3578, msssim_vis: 0.0684, mx_loss: 0.0070, eta: 0:26:56, time: 5.2060
INFO train.py(169): step: 2560/5410, l_total: 0.0346, l_in: 0.0103, l_grad: 0.0243, msssim_ir: 0.3223, msssim_vis: 0.0767, mx_loss: 0.0035, eta: 0:26:50, time: 5.1612
INFO train.py(169): step: 2570/5410, l_total: 0.0316, l_in: 0.0093, l_grad: 0.0222, msssim_ir: 0.3372, msssim_vis: 0.0365, mx_loss: 0.0098, eta: 0:26:43, time: 5.1722
INFO train.py(169): step: 2580/5410, l_total: 0.0298, l_in: 0.0080, l_grad: 0.0217, msssim_ir: 0.2037, msssim_vis: 0.0682, mx_loss: 0.0063, eta: 0:26:37, time: 5.1941
INFO train.py(169): step: 2590/5410, l_total: 0.0289, l_in: 0.0061, l_grad: 0.0229, msssim_ir: 0.4046, msssim_vis: 0.0315, mx_loss: 0.0034, eta: 0:26:31, time: 5.1781
INFO train.py(169): step: 2600/5410, l_total: 0.0399, l_in: 0.0105, l_grad: 0.0294, msssim_ir: 0.3518, msssim_vis: 0.0704, mx_loss: 0.0059, eta: 0:26:25, time: 5.2030
INFO train.py(169): step: 2610/5410, l_total: 0.0276, l_in: 0.0074, l_grad: 0.0201, msssim_ir: 0.2401, msssim_vis: 0.1149, mx_loss: 0.0045, eta: 0:26:19, time: 5.1742
INFO train.py(169): step: 2620/5410, l_total: 0.0301, l_in: 0.0091, l_grad: 0.0210, msssim_ir: 0.3641, msssim_vis: 0.0317, mx_loss: 0.0074, eta: 0:26:13, time: 5.1831
INFO train.py(169): step: 2630/5410, l_total: 0.0419, l_in: 0.0176, l_grad: 0.0244, msssim_ir: 0.3124, msssim_vis: 0.0969, mx_loss: 0.0070, eta: 0:26:07, time: 5.2000
INFO train.py(169): step: 2640/5410, l_total: 0.0490, l_in: 0.0139, l_grad: 0.0351, msssim_ir: 0.4422, msssim_vis: 0.0359, mx_loss: 0.0044, eta: 0:26:00, time: 5.1742
INFO train.py(169): step: 2650/5410, l_total: 0.0390, l_in: 0.0093, l_grad: 0.0297, msssim_ir: 0.4348, msssim_vis: 0.0398, mx_loss: 0.0053, eta: 0:25:54, time: 5.2190
INFO train.py(169): step: 2660/5410, l_total: 0.0564, l_in: 0.0144, l_grad: 0.0420, msssim_ir: 0.4922, msssim_vis: 0.0284, mx_loss: 0.0088, eta: 0:25:48, time: 5.1722
INFO train.py(169): step: 2670/5410, l_total: 0.0431, l_in: 0.0117, l_grad: 0.0314, msssim_ir: 0.5040, msssim_vis: 0.0127, mx_loss: 0.0038, eta: 0:25:42, time: 5.1772
INFO train.py(169): step: 2680/5410, l_total: 0.0379, l_in: 0.0089, l_grad: 0.0290, msssim_ir: 0.4596, msssim_vis: 0.0114, mx_loss: 0.0031, eta: 0:25:36, time: 5.1702
INFO train.py(169): step: 2690/5410, l_total: 0.0614, l_in: 0.0165, l_grad: 0.0449, msssim_ir: 0.2766, msssim_vis: 0.0997, mx_loss: 0.0189, eta: 0:25:30, time: 5.1821
INFO train.py(169): step: 2700/5410, l_total: 0.0616, l_in: 0.0111, l_grad: 0.0504, msssim_ir: 0.4316, msssim_vis: 0.0455, mx_loss: 0.0052, eta: 0:25:24, time: 5.1801
INFO train.py(169): step: 2710/5410, l_total: 0.0745, l_in: 0.0146, l_grad: 0.0598, msssim_ir: 0.3814, msssim_vis: 0.0732, mx_loss: 0.0104, eta: 0:25:43, time: 30.5820
INFO train.py(169): step: 2720/5410, l_total: 0.0344, l_in: 0.0082, l_grad: 0.0262, msssim_ir: 0.2494, msssim_vis: 0.1174, mx_loss: 0.0051, eta: 0:25:37, time: 5.1264
INFO train.py(169): step: 2730/5410, l_total: 0.0424, l_in: 0.0111, l_grad: 0.0313, msssim_ir: 0.3540, msssim_vis: 0.0514, mx_loss: 0.0121, eta: 0:25:31, time: 5.1114
INFO train.py(169): step: 2740/5410, l_total: 0.0374, l_in: 0.0102, l_grad: 0.0272, msssim_ir: 0.4085, msssim_vis: 0.0354, mx_loss: 0.0062, eta: 0:25:24, time: 5.1533
INFO train.py(169): step: 2750/5410, l_total: 0.0267, l_in: 0.0081, l_grad: 0.0186, msssim_ir: 0.2522, msssim_vis: 0.0655, mx_loss: 0.0082, eta: 0:25:18, time: 5.1592
INFO train.py(169): step: 2760/5410, l_total: 0.0405, l_in: 0.0142, l_grad: 0.0263, msssim_ir: 0.1890, msssim_vis: 0.1895, mx_loss: 0.0106, eta: 0:25:12, time: 5.1134
INFO train.py(169): step: 2770/5410, l_total: 0.0347, l_in: 0.0089, l_grad: 0.0259, msssim_ir: 0.3314, msssim_vis: 0.0467, mx_loss: 0.0052, eta: 0:25:06, time: 5.1323
INFO train.py(169): step: 2780/5410, l_total: 0.0425, l_in: 0.0122, l_grad: 0.0303, msssim_ir: 0.4549, msssim_vis: 0.0229, mx_loss: 0.0071, eta: 0:24:59, time: 5.1363
INFO train.py(169): step: 2790/5410, l_total: 0.0541, l_in: 0.0178, l_grad: 0.0363, msssim_ir: 0.4869, msssim_vis: 0.0380, mx_loss: 0.0045, eta: 0:24:53, time: 5.1403
INFO train.py(169): step: 2800/5410, l_total: 0.0281, l_in: 0.0065, l_grad: 0.0216, msssim_ir: 0.3468, msssim_vis: 0.0741, mx_loss: 0.0042, eta: 0:24:47, time: 5.1433
INFO train.py(169): step: 2810/5410, l_total: 0.0365, l_in: 0.0136, l_grad: 0.0229, msssim_ir: 0.2663, msssim_vis: 0.0890, mx_loss: 0.0070, eta: 0:24:41, time: 5.1154
INFO train.py(169): step: 2820/5410, l_total: 0.0335, l_in: 0.0075, l_grad: 0.0260, msssim_ir: 0.3268, msssim_vis: 0.1078, mx_loss: 0.0040, eta: 0:24:34, time: 5.1463
INFO train.py(169): step: 2830/5410, l_total: 0.0440, l_in: 0.0074, l_grad: 0.0366, msssim_ir: 0.4031, msssim_vis: 0.0302, mx_loss: 0.0060, eta: 0:24:28, time: 5.1552
INFO train.py(169): step: 2840/5410, l_total: 0.0386, l_in: 0.0068, l_grad: 0.0318, msssim_ir: 0.4239, msssim_vis: 0.0363, mx_loss: 0.0055, eta: 0:24:22, time: 5.1274
INFO train.py(169): step: 2850/5410, l_total: 0.0470, l_in: 0.0157, l_grad: 0.0313, msssim_ir: 0.2850, msssim_vis: 0.1204, mx_loss: 0.0119, eta: 0:24:16, time: 5.1323
INFO train.py(169): step: 2860/5410, l_total: 0.0323, l_in: 0.0113, l_grad: 0.0210, msssim_ir: 0.3337, msssim_vis: 0.0359, mx_loss: 0.0067, eta: 0:24:10, time: 5.1433
INFO train.py(169): step: 2870/5410, l_total: 0.0519, l_in: 0.0190, l_grad: 0.0329, msssim_ir: 0.4798, msssim_vis: 0.0094, mx_loss: 0.0056, eta: 0:24:03, time: 5.1333
INFO train.py(169): step: 2880/5410, l_total: 0.0404, l_in: 0.0113, l_grad: 0.0292, msssim_ir: 0.2507, msssim_vis: 0.1441, mx_loss: 0.0086, eta: 0:23:57, time: 5.1264
INFO train.py(169): step: 2890/5410, l_total: 0.0468, l_in: 0.0093, l_grad: 0.0375, msssim_ir: 0.2945, msssim_vis: 0.0842, mx_loss: 0.0063, eta: 0:23:51, time: 5.1274
INFO train.py(169): step: 2900/5410, l_total: 0.0274, l_in: 0.0069, l_grad: 0.0204, msssim_ir: 0.2288, msssim_vis: 0.0864, mx_loss: 0.0055, eta: 0:23:45, time: 5.1234
INFO train.py(169): step: 2910/5410, l_total: 0.0549, l_in: 0.0207, l_grad: 0.0342, msssim_ir: 0.4177, msssim_vis: 0.0348, mx_loss: 0.0087, eta: 0:23:39, time: 5.1373
INFO train.py(169): step: 2920/5410, l_total: 0.0349, l_in: 0.0100, l_grad: 0.0249, msssim_ir: 0.3368, msssim_vis: 0.0291, mx_loss: 0.0042, eta: 0:23:33, time: 5.1443
INFO train.py(169): step: 2930/5410, l_total: 0.0415, l_in: 0.0106, l_grad: 0.0309, msssim_ir: 0.2372, msssim_vis: 0.1013, mx_loss: 0.0103, eta: 0:23:27, time: 5.1463
INFO train.py(169): step: 2940/5410, l_total: 0.0755, l_in: 0.0285, l_grad: 0.0470, msssim_ir: 0.4431, msssim_vis: 0.0269, mx_loss: 0.0143, eta: 0:23:20, time: 5.1443
INFO train.py(169): step: 2950/5410, l_total: 0.0441, l_in: 0.0136, l_grad: 0.0305, msssim_ir: 0.3470, msssim_vis: 0.0811, mx_loss: 0.0111, eta: 0:23:14, time: 5.1463
INFO train.py(169): step: 2960/5410, l_total: 0.0529, l_in: 0.0211, l_grad: 0.0318, msssim_ir: 0.1838, msssim_vis: 0.1584, mx_loss: 0.0205, eta: 0:23:08, time: 5.1393
INFO train.py(169): step: 2970/5410, l_total: 0.0367, l_in: 0.0104, l_grad: 0.0263, msssim_ir: 0.4611, msssim_vis: 0.0061, mx_loss: 0.0045, eta: 0:23:02, time: 5.1503
INFO train.py(169): step: 2980/5410, l_total: 0.0267, l_in: 0.0067, l_grad: 0.0201, msssim_ir: 0.2566, msssim_vis: 0.0841, mx_loss: 0.0053, eta: 0:22:56, time: 5.1343
INFO train.py(169): step: 2990/5410, l_total: 0.0454, l_in: 0.0109, l_grad: 0.0345, msssim_ir: 0.2775, msssim_vis: 0.0915, mx_loss: 0.0154, eta: 0:22:50, time: 5.1453
INFO train.py(169): step: 3000/5410, l_total: 0.0387, l_in: 0.0121, l_grad: 0.0265, msssim_ir: 0.2835, msssim_vis: 0.0888, mx_loss: 0.0064, eta: 0:22:44, time: 5.1493
INFO train.py(169): step: 3010/5410, l_total: 0.0469, l_in: 0.0123, l_grad: 0.0346, msssim_ir: 0.4175, msssim_vis: 0.0641, mx_loss: 0.0053, eta: 0:22:38, time: 5.1264
INFO train.py(169): step: 3020/5410, l_total: 0.0437, l_in: 0.0099, l_grad: 0.0337, msssim_ir: 0.3554, msssim_vis: 0.0711, mx_loss: 0.0047, eta: 0:22:32, time: 5.1304
INFO train.py(169): step: 3030/5410, l_total: 0.0293, l_in: 0.0061, l_grad: 0.0233, msssim_ir: 0.3534, msssim_vis: 0.0344, mx_loss: 0.0042, eta: 0:22:26, time: 5.1443
INFO train.py(169): step: 3040/5410, l_total: 0.0446, l_in: 0.0201, l_grad: 0.0245, msssim_ir: 0.2423, msssim_vis: 0.1380, mx_loss: 0.0118, eta: 0:22:20, time: 5.1363
INFO train.py(169): step: 3050/5410, l_total: 0.0475, l_in: 0.0134, l_grad: 0.0341, msssim_ir: 0.3662, msssim_vis: 0.0904, mx_loss: 0.0061, eta: 0:22:14, time: 5.1403
INFO train.py(169): step: 3060/5410, l_total: 0.0413, l_in: 0.0099, l_grad: 0.0314, msssim_ir: 0.3576, msssim_vis: 0.0653, mx_loss: 0.0051, eta: 0:22:07, time: 5.1134
INFO train.py(169): step: 3070/5410, l_total: 0.0438, l_in: 0.0092, l_grad: 0.0347, msssim_ir: 0.4966, msssim_vis: 0.0206, mx_loss: 0.0058, eta: 0:22:01, time: 5.1592
INFO train.py(169): step: 3080/5410, l_total: 0.0287, l_in: 0.0072, l_grad: 0.0215, msssim_ir: 0.2217, msssim_vis: 0.1004, mx_loss: 0.0057, eta: 0:21:55, time: 5.1314
INFO train.py(169): step: 3090/5410, l_total: 0.0384, l_in: 0.0104, l_grad: 0.0280, msssim_ir: 0.3989, msssim_vis: 0.0662, mx_loss: 0.0056, eta: 0:21:49, time: 5.1304
INFO train.py(169): step: 3100/5410, l_total: 0.0345, l_in: 0.0079, l_grad: 0.0266, msssim_ir: 0.4603, msssim_vis: 0.0248, mx_loss: 0.0049, eta: 0:21:43, time: 5.1333
INFO train.py(169): step: 3110/5410, l_total: 0.0486, l_in: 0.0163, l_grad: 0.0323, msssim_ir: 0.3246, msssim_vis: 0.1111, mx_loss: 0.0091, eta: 0:21:37, time: 5.1423
INFO train.py(169): step: 3120/5410, l_total: 0.0627, l_in: 0.0288, l_grad: 0.0339, msssim_ir: 0.3450, msssim_vis: 0.0475, mx_loss: 0.0139, eta: 0:21:31, time: 5.1523
INFO train.py(169): step: 3130/5410, l_total: 0.0382, l_in: 0.0130, l_grad: 0.0252, msssim_ir: 0.2376, msssim_vis: 0.1185, mx_loss: 0.0082, eta: 0:21:25, time: 5.1045
INFO train.py(169): step: 3140/5410, l_total: 0.0395, l_in: 0.0096, l_grad: 0.0299, msssim_ir: 0.4279, msssim_vis: 0.0245, mx_loss: 0.0046, eta: 0:21:19, time: 5.1304
INFO train.py(169): step: 3150/5410, l_total: 0.0385, l_in: 0.0070, l_grad: 0.0315, msssim_ir: 0.4173, msssim_vis: 0.0636, mx_loss: 0.0050, eta: 0:21:13, time: 5.1503
INFO train.py(169): step: 3160/5410, l_total: 0.0517, l_in: 0.0126, l_grad: 0.0392, msssim_ir: 0.3254, msssim_vis: 0.0944, mx_loss: 0.0115, eta: 0:21:07, time: 5.1423
INFO train.py(169): step: 3170/5410, l_total: 0.0572, l_in: 0.0156, l_grad: 0.0416, msssim_ir: 0.5242, msssim_vis: 0.0130, mx_loss: 0.0058, eta: 0:21:01, time: 5.1562
INFO train.py(169): step: 3180/5410, l_total: 0.0322, l_in: 0.0071, l_grad: 0.0251, msssim_ir: 0.3939, msssim_vis: 0.0295, mx_loss: 0.0062, eta: 0:20:55, time: 5.1244
INFO train.py(169): step: 3190/5410, l_total: 0.0400, l_in: 0.0097, l_grad: 0.0302, msssim_ir: 0.3182, msssim_vis: 0.1134, mx_loss: 0.0083, eta: 0:20:49, time: 5.1533
INFO train.py(169): step: 3200/5410, l_total: 0.0455, l_in: 0.0135, l_grad: 0.0319, msssim_ir: 0.4362, msssim_vis: 0.0226, mx_loss: 0.0068, eta: 0:20:43, time: 5.1513
INFO train.py(169): step: 3210/5410, l_total: 0.0438, l_in: 0.0099, l_grad: 0.0339, msssim_ir: 0.4155, msssim_vis: 0.0355, mx_loss: 0.0059, eta: 0:20:37, time: 5.1294
INFO train.py(169): step: 3220/5410, l_total: 0.0492, l_in: 0.0170, l_grad: 0.0322, msssim_ir: 0.3138, msssim_vis: 0.1054, mx_loss: 0.0107, eta: 0:20:31, time: 5.1533
INFO train.py(169): step: 3230/5410, l_total: 0.0426, l_in: 0.0108, l_grad: 0.0319, msssim_ir: 0.1539, msssim_vis: 0.1809, mx_loss: 0.0076, eta: 0:20:26, time: 5.1552
INFO train.py(169): step: 3240/5410, l_total: 0.0368, l_in: 0.0098, l_grad: 0.0270, msssim_ir: 0.3358, msssim_vis: 0.0556, mx_loss: 0.0080, eta: 0:20:20, time: 5.1473
INFO train.py(169): step: 3250/5410, l_total: 0.0367, l_in: 0.0113, l_grad: 0.0254, msssim_ir: 0.1756, msssim_vis: 0.1487, mx_loss: 0.0060, eta: 0:20:29, time: 28.9751
INFO train.py(169): step: 3260/5410, l_total: 0.0532, l_in: 0.0169, l_grad: 0.0363, msssim_ir: 0.4160, msssim_vis: 0.0376, mx_loss: 0.0086, eta: 0:20:23, time: 5.1204
INFO train.py(169): step: 3270/5410, l_total: 0.0414, l_in: 0.0132, l_grad: 0.0282, msssim_ir: 0.3358, msssim_vis: 0.0910, mx_loss: 0.0074, eta: 0:20:17, time: 5.0955
INFO train.py(169): step: 3280/5410, l_total: 0.0362, l_in: 0.0081, l_grad: 0.0281, msssim_ir: 0.3168, msssim_vis: 0.0487, mx_loss: 0.0055, eta: 0:20:11, time: 5.1274
INFO train.py(169): step: 3290/5410, l_total: 0.0291, l_in: 0.0072, l_grad: 0.0218, msssim_ir: 0.2461, msssim_vis: 0.0825, mx_loss: 0.0073, eta: 0:20:05, time: 5.1075
INFO train.py(169): step: 3300/5410, l_total: 0.0419, l_in: 0.0128, l_grad: 0.0291, msssim_ir: 0.4482, msssim_vis: 0.0226, mx_loss: 0.0045, eta: 0:19:59, time: 5.1383
INFO train.py(169): step: 3310/5410, l_total: 0.0376, l_in: 0.0070, l_grad: 0.0306, msssim_ir: 0.4467, msssim_vis: 0.0179, mx_loss: 0.0046, eta: 0:19:53, time: 5.1134
INFO train.py(169): step: 3320/5410, l_total: 0.0345, l_in: 0.0072, l_grad: 0.0273, msssim_ir: 0.4013, msssim_vis: 0.0316, mx_loss: 0.0052, eta: 0:19:47, time: 5.1353
INFO train.py(169): step: 3330/5410, l_total: 0.0318, l_in: 0.0074, l_grad: 0.0244, msssim_ir: 0.2771, msssim_vis: 0.0898, mx_loss: 0.0069, eta: 0:19:41, time: 5.1264
INFO train.py(169): step: 3340/5410, l_total: 0.0326, l_in: 0.0074, l_grad: 0.0252, msssim_ir: 0.3792, msssim_vis: 0.0378, mx_loss: 0.0083, eta: 0:19:35, time: 5.1513
INFO train.py(169): step: 3350/5410, l_total: 0.0453, l_in: 0.0110, l_grad: 0.0343, msssim_ir: 0.3420, msssim_vis: 0.0768, mx_loss: 0.0044, eta: 0:19:29, time: 5.1393
INFO train.py(169): step: 3360/5410, l_total: 0.0357, l_in: 0.0113, l_grad: 0.0244, msssim_ir: 0.1638, msssim_vis: 0.1409, mx_loss: 0.0113, eta: 0:19:23, time: 5.1244
INFO train.py(169): step: 3370/5410, l_total: 0.0251, l_in: 0.0056, l_grad: 0.0195, msssim_ir: 0.3785, msssim_vis: 0.0347, mx_loss: 0.0034, eta: 0:19:17, time: 5.1413
INFO train.py(169): step: 3380/5410, l_total: 0.0335, l_in: 0.0096, l_grad: 0.0239, msssim_ir: 0.4031, msssim_vis: 0.0360, mx_loss: 0.0027, eta: 0:19:11, time: 5.1493
INFO train.py(169): step: 3390/5410, l_total: 0.0331, l_in: 0.0071, l_grad: 0.0259, msssim_ir: 0.2724, msssim_vis: 0.0899, mx_loss: 0.0056, eta: 0:19:05, time: 5.1294
INFO train.py(169): step: 3400/5410, l_total: 0.0280, l_in: 0.0073, l_grad: 0.0207, msssim_ir: 0.2638, msssim_vis: 0.0696, mx_loss: 0.0055, eta: 0:18:59, time: 5.1463
INFO train.py(169): step: 3410/5410, l_total: 0.0464, l_in: 0.0175, l_grad: 0.0289, msssim_ir: 0.2222, msssim_vis: 0.1593, mx_loss: 0.0113, eta: 0:18:53, time: 5.1154
INFO train.py(169): step: 3420/5410, l_total: 0.0247, l_in: 0.0044, l_grad: 0.0203, msssim_ir: 0.3481, msssim_vis: 0.0521, mx_loss: 0.0025, eta: 0:18:47, time: 5.1552
INFO train.py(169): step: 3430/5410, l_total: 0.0469, l_in: 0.0118, l_grad: 0.0351, msssim_ir: 0.2872, msssim_vis: 0.1163, mx_loss: 0.0106, eta: 0:18:41, time: 5.1244
INFO train.py(169): step: 3440/5410, l_total: 0.0434, l_in: 0.0106, l_grad: 0.0328, msssim_ir: 0.5027, msssim_vis: 0.0085, mx_loss: 0.0040, eta: 0:18:35, time: 5.1493
INFO train.py(169): step: 3450/5410, l_total: 0.0281, l_in: 0.0078, l_grad: 0.0203, msssim_ir: 0.3530, msssim_vis: 0.0477, mx_loss: 0.0049, eta: 0:18:29, time: 5.1443
INFO train.py(169): step: 3460/5410, l_total: 0.0421, l_in: 0.0109, l_grad: 0.0312, msssim_ir: 0.4352, msssim_vis: 0.0221, mx_loss: 0.0051, eta: 0:18:23, time: 5.1423
INFO train.py(169): step: 3470/5410, l_total: 0.0383, l_in: 0.0112, l_grad: 0.0271, msssim_ir: 0.1683, msssim_vis: 0.1384, mx_loss: 0.0097, eta: 0:18:17, time: 5.1523
INFO train.py(169): step: 3480/5410, l_total: 0.0356, l_in: 0.0081, l_grad: 0.0275, msssim_ir: 0.3424, msssim_vis: 0.0518, mx_loss: 0.0050, eta: 0:18:11, time: 5.1513
INFO train.py(169): step: 3490/5410, l_total: 0.0293, l_in: 0.0077, l_grad: 0.0216, msssim_ir: 0.3489, msssim_vis: 0.0461, mx_loss: 0.0040, eta: 0:18:05, time: 5.1373
INFO train.py(169): step: 3500/5410, l_total: 0.0363, l_in: 0.0085, l_grad: 0.0278, msssim_ir: 0.3864, msssim_vis: 0.0781, mx_loss: 0.0037, eta: 0:18:00, time: 5.1552
INFO train.py(169): step: 3510/5410, l_total: 0.0326, l_in: 0.0068, l_grad: 0.0257, msssim_ir: 0.3390, msssim_vis: 0.0509, mx_loss: 0.0052, eta: 0:17:54, time: 5.1224
INFO train.py(169): step: 3520/5410, l_total: 0.0327, l_in: 0.0080, l_grad: 0.0247, msssim_ir: 0.2977, msssim_vis: 0.0848, mx_loss: 0.0066, eta: 0:17:48, time: 5.1423
INFO train.py(169): step: 3530/5410, l_total: 0.0536, l_in: 0.0128, l_grad: 0.0409, msssim_ir: 0.2226, msssim_vis: 0.1672, mx_loss: 0.0089, eta: 0:17:42, time: 5.1443
INFO train.py(169): step: 3540/5410, l_total: 0.0463, l_in: 0.0130, l_grad: 0.0333, msssim_ir: 0.2974, msssim_vis: 0.0865, mx_loss: 0.0085, eta: 0:17:36, time: 5.1284
INFO train.py(169): step: 3550/5410, l_total: 0.0408, l_in: 0.0115, l_grad: 0.0292, msssim_ir: 0.3340, msssim_vis: 0.0897, mx_loss: 0.0072, eta: 0:17:30, time: 5.1423
INFO train.py(169): step: 3560/5410, l_total: 0.0368, l_in: 0.0095, l_grad: 0.0273, msssim_ir: 0.4714, msssim_vis: 0.0194, mx_loss: 0.0047, eta: 0:17:24, time: 5.1383
INFO train.py(169): step: 3570/5410, l_total: 0.0287, l_in: 0.0074, l_grad: 0.0212, msssim_ir: 0.2188, msssim_vis: 0.0610, mx_loss: 0.0064, eta: 0:17:18, time: 5.1413
INFO train.py(169): step: 3580/5410, l_total: 0.0400, l_in: 0.0108, l_grad: 0.0291, msssim_ir: 0.3100, msssim_vis: 0.0716, mx_loss: 0.0109, eta: 0:17:12, time: 5.1582
INFO train.py(169): step: 3590/5410, l_total: 0.0458, l_in: 0.0196, l_grad: 0.0262, msssim_ir: 0.3727, msssim_vis: 0.0463, mx_loss: 0.0043, eta: 0:17:06, time: 5.1214
INFO train.py(169): step: 3600/5410, l_total: 0.0386, l_in: 0.0083, l_grad: 0.0303, msssim_ir: 0.4780, msssim_vis: 0.0241, mx_loss: 0.0043, eta: 0:17:00, time: 5.1552
INFO train.py(169): step: 3610/5410, l_total: 0.0559, l_in: 0.0178, l_grad: 0.0380, msssim_ir: 0.4599, msssim_vis: 0.0183, mx_loss: 0.0123, eta: 0:16:54, time: 5.1562
INFO train.py(169): step: 3620/5410, l_total: 0.1070, l_in: 0.0394, l_grad: 0.0676, msssim_ir: 0.4061, msssim_vis: 0.0972, mx_loss: 0.0320, eta: 0:16:49, time: 5.1672
INFO train.py(169): step: 3630/5410, l_total: 0.0366, l_in: 0.0086, l_grad: 0.0280, msssim_ir: 0.3119, msssim_vis: 0.0551, mx_loss: 0.0047, eta: 0:16:43, time: 5.1523
INFO train.py(169): step: 3640/5410, l_total: 0.0286, l_in: 0.0071, l_grad: 0.0215, msssim_ir: 0.3980, msssim_vis: 0.0308, mx_loss: 0.0041, eta: 0:16:37, time: 5.1423
INFO train.py(169): step: 3650/5410, l_total: 0.0355, l_in: 0.0068, l_grad: 0.0287, msssim_ir: 0.3883, msssim_vis: 0.0441, mx_loss: 0.0038, eta: 0:16:31, time: 5.1562
INFO train.py(169): step: 3660/5410, l_total: 0.0294, l_in: 0.0080, l_grad: 0.0214, msssim_ir: 0.3278, msssim_vis: 0.0319, mx_loss: 0.0071, eta: 0:16:25, time: 5.1333
INFO train.py(169): step: 3670/5410, l_total: 0.0372, l_in: 0.0083, l_grad: 0.0289, msssim_ir: 0.3004, msssim_vis: 0.0610, mx_loss: 0.0071, eta: 0:16:19, time: 5.1483
INFO train.py(169): step: 3680/5410, l_total: 0.0308, l_in: 0.0074, l_grad: 0.0233, msssim_ir: 0.2070, msssim_vis: 0.1245, mx_loss: 0.0076, eta: 0:16:13, time: 5.1652
INFO train.py(169): step: 3690/5410, l_total: 0.0282, l_in: 0.0065, l_grad: 0.0217, msssim_ir: 0.4000, msssim_vis: 0.0421, mx_loss: 0.0036, eta: 0:16:08, time: 5.1284
INFO train.py(169): step: 3700/5410, l_total: 0.0350, l_in: 0.0066, l_grad: 0.0283, msssim_ir: 0.4317, msssim_vis: 0.0313, mx_loss: 0.0044, eta: 0:16:02, time: 5.1314
INFO train.py(169): step: 3710/5410, l_total: 0.0673, l_in: 0.0272, l_grad: 0.0401, msssim_ir: 0.3017, msssim_vis: 0.1773, mx_loss: 0.0204, eta: 0:15:56, time: 5.1433
INFO train.py(169): step: 3720/5410, l_total: 0.0310, l_in: 0.0069, l_grad: 0.0241, msssim_ir: 0.4009, msssim_vis: 0.0483, mx_loss: 0.0044, eta: 0:15:50, time: 5.1383
INFO train.py(169): step: 3730/5410, l_total: 0.0335, l_in: 0.0084, l_grad: 0.0252, msssim_ir: 0.3880, msssim_vis: 0.0312, mx_loss: 0.0044, eta: 0:15:44, time: 5.1572
INFO train.py(169): step: 3740/5410, l_total: 0.0331, l_in: 0.0072, l_grad: 0.0259, msssim_ir: 0.2394, msssim_vis: 0.1022, mx_loss: 0.0053, eta: 0:15:38, time: 5.1513
INFO train.py(169): step: 3750/5410, l_total: 0.0268, l_in: 0.0060, l_grad: 0.0208, msssim_ir: 0.3358, msssim_vis: 0.0390, mx_loss: 0.0037, eta: 0:15:32, time: 5.1274
INFO train.py(169): step: 3760/5410, l_total: 0.0369, l_in: 0.0138, l_grad: 0.0231, msssim_ir: 0.3236, msssim_vis: 0.0557, mx_loss: 0.0053, eta: 0:15:27, time: 5.1483
INFO train.py(169): step: 3770/5410, l_total: 0.0444, l_in: 0.0136, l_grad: 0.0309, msssim_ir: 0.3196, msssim_vis: 0.0820, mx_loss: 0.0056, eta: 0:15:21, time: 5.1513
INFO train.py(169): step: 3780/5410, l_total: 0.0388, l_in: 0.0162, l_grad: 0.0227, msssim_ir: 0.3154, msssim_vis: 0.0693, mx_loss: 0.0064, eta: 0:15:15, time: 5.1443
INFO train.py(169): step: 3790/5410, l_total: 0.0383, l_in: 0.0081, l_grad: 0.0302, msssim_ir: 0.3629, msssim_vis: 0.0413, mx_loss: 0.0053, eta: 0:15:19, time: 29.1752
INFO train.py(169): step: 3800/5410, l_total: 0.0335, l_in: 0.0090, l_grad: 0.0245, msssim_ir: 0.2007, msssim_vis: 0.1503, mx_loss: 0.0040, eta: 0:15:14, time: 5.1214
INFO train.py(169): step: 3810/5410, l_total: 0.0652, l_in: 0.0237, l_grad: 0.0415, msssim_ir: 0.2728, msssim_vis: 0.1476, mx_loss: 0.0175, eta: 0:15:08, time: 5.0935
INFO train.py(169): step: 3820/5410, l_total: 0.0351, l_in: 0.0070, l_grad: 0.0281, msssim_ir: 0.4160, msssim_vis: 0.0273, mx_loss: 0.0054, eta: 0:15:02, time: 5.1164
INFO train.py(169): step: 3830/5410, l_total: 0.0420, l_in: 0.0093, l_grad: 0.0327, msssim_ir: 0.4265, msssim_vis: 0.0387, mx_loss: 0.0067, eta: 0:14:56, time: 5.1184
INFO train.py(169): step: 3840/5410, l_total: 0.0263, l_in: 0.0057, l_grad: 0.0205, msssim_ir: 0.3076, msssim_vis: 0.0604, mx_loss: 0.0036, eta: 0:14:50, time: 5.1383
INFO train.py(169): step: 3850/5410, l_total: 0.0340, l_in: 0.0086, l_grad: 0.0254, msssim_ir: 0.3815, msssim_vis: 0.0228, mx_loss: 0.0058, eta: 0:14:44, time: 5.1383
INFO train.py(169): step: 3860/5410, l_total: 0.0350, l_in: 0.0095, l_grad: 0.0255, msssim_ir: 0.2565, msssim_vis: 0.1211, mx_loss: 0.0063, eta: 0:14:38, time: 5.1453
INFO train.py(169): step: 3870/5410, l_total: 0.0305, l_in: 0.0088, l_grad: 0.0217, msssim_ir: 0.2464, msssim_vis: 0.0900, mx_loss: 0.0072, eta: 0:14:32, time: 5.1393
INFO train.py(169): step: 3880/5410, l_total: 0.0501, l_in: 0.0135, l_grad: 0.0366, msssim_ir: 0.3629, msssim_vis: 0.0976, mx_loss: 0.0072, eta: 0:14:26, time: 5.1274
INFO train.py(169): step: 3890/5410, l_total: 0.0341, l_in: 0.0103, l_grad: 0.0238, msssim_ir: 0.3355, msssim_vis: 0.0658, mx_loss: 0.0057, eta: 0:14:21, time: 5.1314
INFO train.py(169): step: 3900/5410, l_total: 0.0568, l_in: 0.0183, l_grad: 0.0385, msssim_ir: 0.3176, msssim_vis: 0.1302, mx_loss: 0.0103, eta: 0:14:15, time: 5.1383
INFO train.py(169): step: 3910/5410, l_total: 0.0276, l_in: 0.0090, l_grad: 0.0186, msssim_ir: 0.2018, msssim_vis: 0.0797, mx_loss: 0.0062, eta: 0:14:09, time: 5.1274
INFO train.py(169): step: 3920/5410, l_total: 0.0377, l_in: 0.0094, l_grad: 0.0282, msssim_ir: 0.4335, msssim_vis: 0.0314, mx_loss: 0.0049, eta: 0:14:03, time: 5.1523
INFO train.py(169): step: 3930/5410, l_total: 0.0537, l_in: 0.0161, l_grad: 0.0376, msssim_ir: 0.4927, msssim_vis: 0.0133, mx_loss: 0.0094, eta: 0:13:57, time: 5.1244
INFO train.py(169): step: 3940/5410, l_total: 0.0448, l_in: 0.0122, l_grad: 0.0326, msssim_ir: 0.4786, msssim_vis: 0.0160, mx_loss: 0.0044, eta: 0:13:51, time: 5.1503
INFO train.py(169): step: 3950/5410, l_total: 0.0310, l_in: 0.0060, l_grad: 0.0249, msssim_ir: 0.2592, msssim_vis: 0.0941, mx_loss: 0.0047, eta: 0:13:45, time: 5.1622
INFO train.py(169): step: 3960/5410, l_total: 0.0282, l_in: 0.0056, l_grad: 0.0227, msssim_ir: 0.3590, msssim_vis: 0.0316, mx_loss: 0.0037, eta: 0:13:40, time: 5.1294
INFO train.py(169): step: 3970/5410, l_total: 0.0286, l_in: 0.0069, l_grad: 0.0217, msssim_ir: 0.3179, msssim_vis: 0.0955, mx_loss: 0.0034, eta: 0:13:34, time: 5.1602
INFO train.py(169): step: 3980/5410, l_total: 0.0487, l_in: 0.0124, l_grad: 0.0363, msssim_ir: 0.3881, msssim_vis: 0.0552, mx_loss: 0.0111, eta: 0:13:28, time: 5.1433
INFO train.py(169): step: 3990/5410, l_total: 0.0707, l_in: 0.0223, l_grad: 0.0483, msssim_ir: 0.4544, msssim_vis: 0.0231, mx_loss: 0.0091, eta: 0:13:22, time: 5.1543
INFO train.py(169): step: 4000/5410, l_total: 0.0480, l_in: 0.0089, l_grad: 0.0391, msssim_ir: 0.2650, msssim_vis: 0.1129, mx_loss: 0.0074, eta: 0:13:16, time: 5.1453
INFO train.py(169): step: 4010/5410, l_total: 0.0362, l_in: 0.0085, l_grad: 0.0276, msssim_ir: 0.2538, msssim_vis: 0.1180, mx_loss: 0.0060, eta: 0:13:10, time: 5.1433
INFO train.py(169): step: 4020/5410, l_total: 0.0394, l_in: 0.0090, l_grad: 0.0304, msssim_ir: 0.4631, msssim_vis: 0.0233, mx_loss: 0.0055, eta: 0:13:05, time: 5.1632
INFO train.py(169): step: 4030/5410, l_total: 0.0397, l_in: 0.0086, l_grad: 0.0311, msssim_ir: 0.4709, msssim_vis: 0.0133, mx_loss: 0.0037, eta: 0:12:59, time: 5.1423
INFO train.py(169): step: 4040/5410, l_total: 0.0472, l_in: 0.0170, l_grad: 0.0302, msssim_ir: 0.4627, msssim_vis: 0.0304, mx_loss: 0.0055, eta: 0:12:53, time: 5.1543
INFO train.py(169): step: 4050/5410, l_total: 0.0508, l_in: 0.0149, l_grad: 0.0359, msssim_ir: 0.3979, msssim_vis: 0.0768, mx_loss: 0.0084, eta: 0:12:47, time: 5.1543
INFO train.py(169): step: 4060/5410, l_total: 0.0447, l_in: 0.0158, l_grad: 0.0289, msssim_ir: 0.2987, msssim_vis: 0.0919, mx_loss: 0.0142, eta: 0:12:41, time: 5.1463
INFO train.py(169): step: 4070/5410, l_total: 0.0316, l_in: 0.0054, l_grad: 0.0262, msssim_ir: 0.2902, msssim_vis: 0.0606, mx_loss: 0.0043, eta: 0:12:35, time: 5.1373
INFO train.py(169): step: 4080/5410, l_total: 0.0413, l_in: 0.0109, l_grad: 0.0304, msssim_ir: 0.3287, msssim_vis: 0.0783, mx_loss: 0.0123, eta: 0:12:30, time: 5.1742
INFO train.py(169): step: 4090/5410, l_total: 0.0379, l_in: 0.0106, l_grad: 0.0273, msssim_ir: 0.2998, msssim_vis: 0.0934, mx_loss: 0.0090, eta: 0:12:24, time: 5.1314
INFO train.py(169): step: 4100/5410, l_total: 0.0299, l_in: 0.0089, l_grad: 0.0210, msssim_ir: 0.2854, msssim_vis: 0.1090, mx_loss: 0.0051, eta: 0:12:18, time: 5.1463
INFO train.py(169): step: 4110/5410, l_total: 0.0358, l_in: 0.0097, l_grad: 0.0261, msssim_ir: 0.3187, msssim_vis: 0.1086, mx_loss: 0.0049, eta: 0:12:12, time: 5.1582
INFO train.py(169): step: 4120/5410, l_total: 0.0314, l_in: 0.0081, l_grad: 0.0233, msssim_ir: 0.3606, msssim_vis: 0.0310, mx_loss: 0.0079, eta: 0:12:07, time: 5.1513
INFO train.py(169): step: 4130/5410, l_total: 0.0422, l_in: 0.0096, l_grad: 0.0326, msssim_ir: 0.3725, msssim_vis: 0.0725, mx_loss: 0.0055, eta: 0:12:01, time: 5.1473
INFO train.py(169): step: 4140/5410, l_total: 0.0339, l_in: 0.0068, l_grad: 0.0271, msssim_ir: 0.4131, msssim_vis: 0.0549, mx_loss: 0.0041, eta: 0:11:55, time: 5.1543
INFO train.py(169): step: 4150/5410, l_total: 0.0320, l_in: 0.0093, l_grad: 0.0227, msssim_ir: 0.3107, msssim_vis: 0.0580, mx_loss: 0.0043, eta: 0:11:49, time: 5.1612
INFO train.py(169): step: 4160/5410, l_total: 0.0728, l_in: 0.0197, l_grad: 0.0532, msssim_ir: 0.4763, msssim_vis: 0.0172, mx_loss: 0.0074, eta: 0:11:43, time: 5.1483
INFO train.py(169): step: 4170/5410, l_total: 0.0319, l_in: 0.0119, l_grad: 0.0201, msssim_ir: 0.2282, msssim_vis: 0.1414, mx_loss: 0.0040, eta: 0:11:38, time: 5.1323
INFO train.py(169): step: 4180/5410, l_total: 0.0320, l_in: 0.0095, l_grad: 0.0225, msssim_ir: 0.2438, msssim_vis: 0.0974, mx_loss: 0.0074, eta: 0:11:32, time: 5.1453
INFO train.py(169): step: 4190/5410, l_total: 0.0384, l_in: 0.0108, l_grad: 0.0275, msssim_ir: 0.3221, msssim_vis: 0.0982, mx_loss: 0.0052, eta: 0:11:26, time: 5.1403
INFO train.py(169): step: 4200/5410, l_total: 0.0381, l_in: 0.0070, l_grad: 0.0311, msssim_ir: 0.3104, msssim_vis: 0.0785, mx_loss: 0.0054, eta: 0:11:20, time: 5.1672
INFO train.py(169): step: 4210/5410, l_total: 0.0407, l_in: 0.0088, l_grad: 0.0318, msssim_ir: 0.2750, msssim_vis: 0.1203, mx_loss: 0.0073, eta: 0:11:15, time: 5.1393
INFO train.py(169): step: 4220/5410, l_total: 0.0275, l_in: 0.0069, l_grad: 0.0207, msssim_ir: 0.2863, msssim_vis: 0.0744, mx_loss: 0.0069, eta: 0:11:09, time: 5.1533
INFO train.py(169): step: 4230/5410, l_total: 0.0395, l_in: 0.0106, l_grad: 0.0289, msssim_ir: 0.1956, msssim_vis: 0.1282, mx_loss: 0.0068, eta: 0:11:03, time: 5.1692
INFO train.py(169): step: 4240/5410, l_total: 0.0395, l_in: 0.0102, l_grad: 0.0293, msssim_ir: 0.3096, msssim_vis: 0.0856, mx_loss: 0.0050, eta: 0:10:57, time: 5.1443
INFO train.py(169): step: 4250/5410, l_total: 0.0299, l_in: 0.0111, l_grad: 0.0188, msssim_ir: 0.2140, msssim_vis: 0.0874, mx_loss: 0.0077, eta: 0:10:52, time: 5.1523
INFO train.py(169): step: 4260/5410, l_total: 0.0327, l_in: 0.0084, l_grad: 0.0243, msssim_ir: 0.3206, msssim_vis: 0.0958, mx_loss: 0.0039, eta: 0:10:46, time: 5.1383
INFO train.py(169): step: 4270/5410, l_total: 0.0820, l_in: 0.0295, l_grad: 0.0526, msssim_ir: 0.3577, msssim_vis: 0.0668, mx_loss: 0.0151, eta: 0:10:40, time: 5.1393
INFO train.py(169): step: 4280/5410, l_total: 0.0282, l_in: 0.0079, l_grad: 0.0203, msssim_ir: 0.1954, msssim_vis: 0.1114, mx_loss: 0.0059, eta: 0:10:34, time: 5.1423
INFO train.py(169): step: 4290/5410, l_total: 0.0400, l_in: 0.0074, l_grad: 0.0326, msssim_ir: 0.4180, msssim_vis: 0.0615, mx_loss: 0.0053, eta: 0:10:29, time: 5.1413
INFO train.py(169): step: 4300/5410, l_total: 0.0372, l_in: 0.0083, l_grad: 0.0289, msssim_ir: 0.4837, msssim_vis: 0.0218, mx_loss: 0.0039, eta: 0:10:23, time: 5.1493
INFO train.py(169): step: 4310/5410, l_total: 0.0375, l_in: 0.0077, l_grad: 0.0299, msssim_ir: 0.3196, msssim_vis: 0.0746, mx_loss: 0.0083, eta: 0:10:17, time: 5.1473
INFO train.py(169): step: 4320/5410, l_total: 0.0299, l_in: 0.0089, l_grad: 0.0210, msssim_ir: 0.2538, msssim_vis: 0.0546, mx_loss: 0.0073, eta: 0:10:11, time: 5.1552
INFO train.py(169): step: 4330/5410, l_total: 0.0311, l_in: 0.0082, l_grad: 0.0229, msssim_ir: 0.3511, msssim_vis: 0.0395, mx_loss: 0.0053, eta: 0:10:12, time: 29.6661
INFO train.py(169): step: 4340/5410, l_total: 0.0333, l_in: 0.0088, l_grad: 0.0245, msssim_ir: 0.3889, msssim_vis: 0.0574, mx_loss: 0.0050, eta: 0:10:06, time: 5.1065
INFO train.py(169): step: 4350/5410, l_total: 0.0295, l_in: 0.0068, l_grad: 0.0227, msssim_ir: 0.1985, msssim_vis: 0.1212, mx_loss: 0.0051, eta: 0:10:00, time: 5.1104
INFO train.py(169): step: 4360/5410, l_total: 0.0341, l_in: 0.0089, l_grad: 0.0253, msssim_ir: 0.3233, msssim_vis: 0.0771, mx_loss: 0.0057, eta: 0:09:54, time: 5.1035
INFO train.py(169): step: 4370/5410, l_total: 0.0311, l_in: 0.0082, l_grad: 0.0229, msssim_ir: 0.2194, msssim_vis: 0.0843, mx_loss: 0.0073, eta: 0:09:49, time: 5.1075
INFO train.py(169): step: 4380/5410, l_total: 0.0317, l_in: 0.0070, l_grad: 0.0247, msssim_ir: 0.3356, msssim_vis: 0.0602, mx_loss: 0.0055, eta: 0:09:43, time: 5.1314
INFO train.py(169): step: 4390/5410, l_total: 0.0348, l_in: 0.0093, l_grad: 0.0255, msssim_ir: 0.2151, msssim_vis: 0.1016, mx_loss: 0.0085, eta: 0:09:37, time: 5.1323
INFO train.py(169): step: 4400/5410, l_total: 0.0330, l_in: 0.0081, l_grad: 0.0249, msssim_ir: 0.1970, msssim_vis: 0.1114, mx_loss: 0.0060, eta: 0:09:31, time: 5.1433
INFO train.py(169): step: 4410/5410, l_total: 0.0343, l_in: 0.0121, l_grad: 0.0222, msssim_ir: 0.2032, msssim_vis: 0.1076, mx_loss: 0.0079, eta: 0:09:25, time: 5.1134
INFO train.py(169): step: 4420/5410, l_total: 0.0399, l_in: 0.0072, l_grad: 0.0328, msssim_ir: 0.5243, msssim_vis: 0.0085, mx_loss: 0.0028, eta: 0:09:20, time: 5.1333
INFO train.py(169): step: 4430/5410, l_total: 0.0610, l_in: 0.0186, l_grad: 0.0424, msssim_ir: 0.4592, msssim_vis: 0.0114, mx_loss: 0.0061, eta: 0:09:14, time: 5.1413
INFO train.py(169): step: 4440/5410, l_total: 0.0410, l_in: 0.0091, l_grad: 0.0319, msssim_ir: 0.4948, msssim_vis: 0.0254, mx_loss: 0.0036, eta: 0:09:08, time: 5.1413
INFO train.py(169): step: 4450/5410, l_total: 0.0329, l_in: 0.0097, l_grad: 0.0232, msssim_ir: 0.1460, msssim_vis: 0.1538, mx_loss: 0.0102, eta: 0:09:02, time: 5.1503
INFO train.py(169): step: 4460/5410, l_total: 0.0337, l_in: 0.0082, l_grad: 0.0255, msssim_ir: 0.4018, msssim_vis: 0.0392, mx_loss: 0.0045, eta: 0:08:57, time: 5.1204
INFO train.py(169): step: 4470/5410, l_total: 0.0384, l_in: 0.0102, l_grad: 0.0282, msssim_ir: 0.3258, msssim_vis: 0.0381, mx_loss: 0.0055, eta: 0:08:51, time: 5.1552
INFO train.py(169): step: 4480/5410, l_total: 0.0433, l_in: 0.0111, l_grad: 0.0322, msssim_ir: 0.4996, msssim_vis: 0.0087, mx_loss: 0.0058, eta: 0:08:45, time: 5.1304
INFO train.py(169): step: 4490/5410, l_total: 0.0289, l_in: 0.0060, l_grad: 0.0228, msssim_ir: 0.3892, msssim_vis: 0.0410, mx_loss: 0.0037, eta: 0:08:39, time: 5.1333
INFO train.py(169): step: 4500/5410, l_total: 0.0306, l_in: 0.0071, l_grad: 0.0236, msssim_ir: 0.2374, msssim_vis: 0.1268, mx_loss: 0.0050, eta: 0:08:33, time: 5.1314
INFO train.py(169): step: 4510/5410, l_total: 0.0273, l_in: 0.0070, l_grad: 0.0203, msssim_ir: 0.2287, msssim_vis: 0.1009, mx_loss: 0.0053, eta: 0:08:28, time: 5.1353
INFO train.py(169): step: 4520/5410, l_total: 0.0334, l_in: 0.0089, l_grad: 0.0245, msssim_ir: 0.3769, msssim_vis: 0.0694, mx_loss: 0.0044, eta: 0:08:22, time: 5.1473
INFO train.py(169): step: 4530/5410, l_total: 0.0487, l_in: 0.0127, l_grad: 0.0360, msssim_ir: 0.4349, msssim_vis: 0.0242, mx_loss: 0.0103, eta: 0:08:16, time: 5.1314
INFO train.py(169): step: 4540/5410, l_total: 0.0315, l_in: 0.0083, l_grad: 0.0233, msssim_ir: 0.2965, msssim_vis: 0.0605, mx_loss: 0.0053, eta: 0:08:11, time: 5.1373
INFO train.py(169): step: 4550/5410, l_total: 0.0370, l_in: 0.0146, l_grad: 0.0224, msssim_ir: 0.2600, msssim_vis: 0.0874, mx_loss: 0.0101, eta: 0:08:05, time: 5.1483
INFO train.py(169): step: 4560/5410, l_total: 0.0536, l_in: 0.0175, l_grad: 0.0362, msssim_ir: 0.3332, msssim_vis: 0.0979, mx_loss: 0.0166, eta: 0:07:59, time: 5.1184
INFO train.py(169): step: 4570/5410, l_total: 0.0461, l_in: 0.0127, l_grad: 0.0335, msssim_ir: 0.3519, msssim_vis: 0.0628, mx_loss: 0.0104, eta: 0:07:53, time: 5.1473
INFO train.py(169): step: 4580/5410, l_total: 0.0433, l_in: 0.0147, l_grad: 0.0286, msssim_ir: 0.2650, msssim_vis: 0.0737, mx_loss: 0.0086, eta: 0:07:48, time: 5.1224
INFO train.py(169): step: 4590/5410, l_total: 0.0284, l_in: 0.0066, l_grad: 0.0218, msssim_ir: 0.2127, msssim_vis: 0.0692, mx_loss: 0.0047, eta: 0:07:42, time: 5.1542
INFO train.py(169): step: 4600/5410, l_total: 0.0335, l_in: 0.0105, l_grad: 0.0230, msssim_ir: 0.2931, msssim_vis: 0.0831, mx_loss: 0.0056, eta: 0:07:36, time: 5.1572
INFO train.py(169): step: 4610/5410, l_total: 0.0350, l_in: 0.0080, l_grad: 0.0270, msssim_ir: 0.2111, msssim_vis: 0.1321, mx_loss: 0.0076, eta: 0:07:30, time: 5.1413
INFO train.py(169): step: 4620/5410, l_total: 0.0397, l_in: 0.0129, l_grad: 0.0268, msssim_ir: 0.3038, msssim_vis: 0.1032, mx_loss: 0.0058, eta: 0:07:25, time: 5.1373
INFO train.py(169): step: 4630/5410, l_total: 0.0361, l_in: 0.0126, l_grad: 0.0235, msssim_ir: 0.2524, msssim_vis: 0.1490, mx_loss: 0.0076, eta: 0:07:19, time: 5.1483
INFO train.py(169): step: 4640/5410, l_total: 0.0324, l_in: 0.0083, l_grad: 0.0241, msssim_ir: 0.2652, msssim_vis: 0.0772, mx_loss: 0.0074, eta: 0:07:13, time: 5.1304
INFO train.py(169): step: 4650/5410, l_total: 0.0520, l_in: 0.0198, l_grad: 0.0322, msssim_ir: 0.3053, msssim_vis: 0.1007, mx_loss: 0.0054, eta: 0:07:08, time: 5.1433
INFO train.py(169): step: 4660/5410, l_total: 0.0342, l_in: 0.0084, l_grad: 0.0258, msssim_ir: 0.3548, msssim_vis: 0.0432, mx_loss: 0.0050, eta: 0:07:02, time: 5.1513
INFO train.py(169): step: 4670/5410, l_total: 0.0406, l_in: 0.0073, l_grad: 0.0333, msssim_ir: 0.4228, msssim_vis: 0.0245, mx_loss: 0.0044, eta: 0:06:56, time: 5.1314
INFO train.py(169): step: 4680/5410, l_total: 0.0307, l_in: 0.0090, l_grad: 0.0218, msssim_ir: 0.3867, msssim_vis: 0.0333, mx_loss: 0.0032, eta: 0:06:50, time: 5.1552
INFO train.py(169): step: 4690/5410, l_total: 0.0539, l_in: 0.0204, l_grad: 0.0335, msssim_ir: 0.3388, msssim_vis: 0.0971, mx_loss: 0.0092, eta: 0:06:45, time: 5.1453
INFO train.py(169): step: 4700/5410, l_total: 0.0418, l_in: 0.0091, l_grad: 0.0327, msssim_ir: 0.4869, msssim_vis: 0.0203, mx_loss: 0.0038, eta: 0:06:39, time: 5.1463
INFO train.py(169): step: 4710/5410, l_total: 0.0325, l_in: 0.0088, l_grad: 0.0237, msssim_ir: 0.3375, msssim_vis: 0.0505, mx_loss: 0.0055, eta: 0:06:33, time: 5.1513
INFO train.py(169): step: 4720/5410, l_total: 0.0415, l_in: 0.0087, l_grad: 0.0328, msssim_ir: 0.4336, msssim_vis: 0.0238, mx_loss: 0.0060, eta: 0:06:28, time: 5.1373
INFO train.py(169): step: 4730/5410, l_total: 0.0451, l_in: 0.0087, l_grad: 0.0364, msssim_ir: 0.4307, msssim_vis: 0.0342, mx_loss: 0.0050, eta: 0:06:22, time: 5.1503
INFO train.py(169): step: 4740/5410, l_total: 0.0322, l_in: 0.0071, l_grad: 0.0251, msssim_ir: 0.4357, msssim_vis: 0.0168, mx_loss: 0.0031, eta: 0:06:16, time: 5.1403
INFO train.py(169): step: 4750/5410, l_total: 0.1089, l_in: 0.0564, l_grad: 0.0525, msssim_ir: 0.4609, msssim_vis: 0.0406, mx_loss: 0.0289, eta: 0:06:11, time: 5.1533
INFO train.py(169): step: 4760/5410, l_total: 0.0282, l_in: 0.0076, l_grad: 0.0206, msssim_ir: 0.3724, msssim_vis: 0.0331, mx_loss: 0.0031, eta: 0:06:05, time: 5.1274
INFO train.py(169): step: 4770/5410, l_total: 0.0446, l_in: 0.0116, l_grad: 0.0329, msssim_ir: 0.3851, msssim_vis: 0.0616, mx_loss: 0.0045, eta: 0:05:59, time: 5.1363
INFO train.py(169): step: 4780/5410, l_total: 0.0356, l_in: 0.0081, l_grad: 0.0274, msssim_ir: 0.3724, msssim_vis: 0.0300, mx_loss: 0.0064, eta: 0:05:53, time: 5.1204
INFO train.py(169): step: 4790/5410, l_total: 0.0530, l_in: 0.0154, l_grad: 0.0376, msssim_ir: 0.4026, msssim_vis: 0.0649, mx_loss: 0.0177, eta: 0:05:48, time: 5.1592
INFO train.py(169): step: 4800/5410, l_total: 0.0349, l_in: 0.0090, l_grad: 0.0259, msssim_ir: 0.4227, msssim_vis: 0.0219, mx_loss: 0.0041, eta: 0:05:42, time: 5.1572
INFO train.py(169): step: 4810/5410, l_total: 0.0352, l_in: 0.0081, l_grad: 0.0271, msssim_ir: 0.3711, msssim_vis: 0.0166, mx_loss: 0.0043, eta: 0:05:36, time: 5.1632
INFO train.py(169): step: 4820/5410, l_total: 0.0363, l_in: 0.0089, l_grad: 0.0274, msssim_ir: 0.4108, msssim_vis: 0.0543, mx_loss: 0.0041, eta: 0:05:31, time: 5.1323
INFO train.py(169): step: 4830/5410, l_total: 0.0278, l_in: 0.0067, l_grad: 0.0211, msssim_ir: 0.3573, msssim_vis: 0.0531, mx_loss: 0.0028, eta: 0:05:25, time: 5.1652
INFO train.py(169): step: 4840/5410, l_total: 0.0345, l_in: 0.0128, l_grad: 0.0217, msssim_ir: 0.2622, msssim_vis: 0.1413, mx_loss: 0.0077, eta: 0:05:19, time: 5.1533
INFO train.py(169): step: 4850/5410, l_total: 0.0341, l_in: 0.0075, l_grad: 0.0266, msssim_ir: 0.4373, msssim_vis: 0.0162, mx_loss: 0.0032, eta: 0:05:14, time: 5.1314
INFO train.py(169): step: 4860/5410, l_total: 0.0475, l_in: 0.0213, l_grad: 0.0263, msssim_ir: 0.2850, msssim_vis: 0.1001, mx_loss: 0.0164, eta: 0:05:08, time: 5.1433
INFO train.py(169): step: 4870/5410, l_total: 0.0372, l_in: 0.0074, l_grad: 0.0297, msssim_ir: 0.4528, msssim_vis: 0.0209, mx_loss: 0.0042, eta: 0:05:05, time: 29.2071
INFO train.py(169): step: 4880/5410, l_total: 0.0420, l_in: 0.0137, l_grad: 0.0283, msssim_ir: 0.2738, msssim_vis: 0.1492, mx_loss: 0.0060, eta: 0:04:59, time: 5.1264
INFO train.py(169): step: 4890/5410, l_total: 0.0317, l_in: 0.0088, l_grad: 0.0228, msssim_ir: 0.3222, msssim_vis: 0.0472, mx_loss: 0.0064, eta: 0:04:54, time: 5.1443
INFO train.py(169): step: 4900/5410, l_total: 0.0485, l_in: 0.0242, l_grad: 0.0243, msssim_ir: 0.3220, msssim_vis: 0.0926, mx_loss: 0.0112, eta: 0:04:48, time: 5.1204
INFO train.py(169): step: 4910/5410, l_total: 0.0668, l_in: 0.0276, l_grad: 0.0392, msssim_ir: 0.5083, msssim_vis: 0.0206, mx_loss: 0.0084, eta: 0:04:42, time: 5.1184
INFO train.py(169): step: 4920/5410, l_total: 0.0440, l_in: 0.0138, l_grad: 0.0302, msssim_ir: 0.3889, msssim_vis: 0.0536, mx_loss: 0.0067, eta: 0:04:37, time: 5.1413
INFO train.py(169): step: 4930/5410, l_total: 0.0358, l_in: 0.0086, l_grad: 0.0272, msssim_ir: 0.2896, msssim_vis: 0.0771, mx_loss: 0.0079, eta: 0:04:31, time: 5.1433
INFO train.py(169): step: 4940/5410, l_total: 0.0462, l_in: 0.0127, l_grad: 0.0336, msssim_ir: 0.4513, msssim_vis: 0.0333, mx_loss: 0.0047, eta: 0:04:25, time: 5.1194
INFO train.py(169): step: 4950/5410, l_total: 0.0309, l_in: 0.0067, l_grad: 0.0241, msssim_ir: 0.5117, msssim_vis: 0.0072, mx_loss: 0.0021, eta: 0:04:19, time: 5.1383
INFO train.py(169): step: 4960/5410, l_total: 0.0282, l_in: 0.0088, l_grad: 0.0194, msssim_ir: 0.2826, msssim_vis: 0.0715, mx_loss: 0.0065, eta: 0:04:14, time: 5.1363
INFO train.py(169): step: 4970/5410, l_total: 0.0279, l_in: 0.0076, l_grad: 0.0203, msssim_ir: 0.2217, msssim_vis: 0.1043, mx_loss: 0.0045, eta: 0:04:08, time: 5.1463
INFO train.py(169): step: 4980/5410, l_total: 0.0481, l_in: 0.0154, l_grad: 0.0327, msssim_ir: 0.1507, msssim_vis: 0.2480, mx_loss: 0.0131, eta: 0:04:02, time: 5.1513
INFO train.py(169): step: 4990/5410, l_total: 0.0400, l_in: 0.0121, l_grad: 0.0279, msssim_ir: 0.3293, msssim_vis: 0.0818, mx_loss: 0.0064, eta: 0:03:57, time: 5.1323
INFO train.py(169): step: 5000/5410, l_total: 0.0290, l_in: 0.0075, l_grad: 0.0215, msssim_ir: 0.2828, msssim_vis: 0.0618, mx_loss: 0.0093, eta: 0:03:51, time: 5.1602
INFO train.py(169): step: 5010/5410, l_total: 0.0306, l_in: 0.0072, l_grad: 0.0234, msssim_ir: 0.2830, msssim_vis: 0.1145, mx_loss: 0.0043, eta: 0:03:45, time: 5.1781
INFO train.py(169): step: 5020/5410, l_total: 0.0372, l_in: 0.0090, l_grad: 0.0282, msssim_ir: 0.3121, msssim_vis: 0.0620, mx_loss: 0.0077, eta: 0:03:40, time: 5.1513
INFO train.py(169): step: 5030/5410, l_total: 0.0377, l_in: 0.0152, l_grad: 0.0224, msssim_ir: 0.1646, msssim_vis: 0.1176, mx_loss: 0.0133, eta: 0:03:34, time: 5.1353
INFO train.py(169): step: 5040/5410, l_total: 0.0470, l_in: 0.0135, l_grad: 0.0335, msssim_ir: 0.2105, msssim_vis: 0.1437, mx_loss: 0.0073, eta: 0:03:28, time: 5.1582
INFO train.py(169): step: 5050/5410, l_total: 0.0557, l_in: 0.0206, l_grad: 0.0351, msssim_ir: 0.2966, msssim_vis: 0.1377, mx_loss: 0.0143, eta: 0:03:23, time: 5.1602
INFO train.py(169): step: 5060/5410, l_total: 0.0304, l_in: 0.0071, l_grad: 0.0234, msssim_ir: 0.2206, msssim_vis: 0.0613, mx_loss: 0.0062, eta: 0:03:17, time: 5.1523
INFO train.py(169): step: 5070/5410, l_total: 0.0353, l_in: 0.0089, l_grad: 0.0264, msssim_ir: 0.2716, msssim_vis: 0.0793, mx_loss: 0.0055, eta: 0:03:11, time: 5.1493
INFO train.py(169): step: 5080/5410, l_total: 0.0388, l_in: 0.0099, l_grad: 0.0289, msssim_ir: 0.2510, msssim_vis: 0.0991, mx_loss: 0.0064, eta: 0:03:06, time: 5.1493
INFO train.py(169): step: 5090/5410, l_total: 0.0474, l_in: 0.0168, l_grad: 0.0306, msssim_ir: 0.4635, msssim_vis: 0.0122, mx_loss: 0.0029, eta: 0:03:00, time: 5.1383
INFO train.py(169): step: 5100/5410, l_total: 0.0389, l_in: 0.0106, l_grad: 0.0284, msssim_ir: 0.4064, msssim_vis: 0.0453, mx_loss: 0.0050, eta: 0:02:54, time: 5.1722
INFO train.py(169): step: 5110/5410, l_total: 0.0515, l_in: 0.0150, l_grad: 0.0364, msssim_ir: 0.4456, msssim_vis: 0.0326, mx_loss: 0.0065, eta: 0:02:49, time: 5.1453
INFO train.py(169): step: 5120/5410, l_total: 0.0283, l_in: 0.0067, l_grad: 0.0216, msssim_ir: 0.3893, msssim_vis: 0.0319, mx_loss: 0.0044, eta: 0:02:43, time: 5.1493
INFO train.py(169): step: 5130/5410, l_total: 0.0318, l_in: 0.0075, l_grad: 0.0243, msssim_ir: 0.3155, msssim_vis: 0.0514, mx_loss: 0.0066, eta: 0:02:37, time: 5.1771
INFO train.py(169): step: 5140/5410, l_total: 0.0373, l_in: 0.0080, l_grad: 0.0294, msssim_ir: 0.3326, msssim_vis: 0.0768, mx_loss: 0.0054, eta: 0:02:32, time: 5.1672
INFO train.py(169): step: 5150/5410, l_total: 0.0410, l_in: 0.0084, l_grad: 0.0326, msssim_ir: 0.3397, msssim_vis: 0.0675, mx_loss: 0.0058, eta: 0:02:26, time: 5.1433
INFO train.py(169): step: 5160/5410, l_total: 0.0331, l_in: 0.0085, l_grad: 0.0246, msssim_ir: 0.4430, msssim_vis: 0.0776, mx_loss: 0.0050, eta: 0:02:20, time: 5.1692
INFO train.py(169): step: 5170/5410, l_total: 0.0342, l_in: 0.0079, l_grad: 0.0263, msssim_ir: 0.3764, msssim_vis: 0.0661, mx_loss: 0.0053, eta: 0:02:15, time: 5.1433
INFO train.py(169): step: 5180/5410, l_total: 0.0264, l_in: 0.0065, l_grad: 0.0199, msssim_ir: 0.3241, msssim_vis: 0.0466, mx_loss: 0.0045, eta: 0:02:09, time: 5.1363
INFO train.py(169): step: 5190/5410, l_total: 0.0337, l_in: 0.0109, l_grad: 0.0228, msssim_ir: 0.3074, msssim_vis: 0.1142, mx_loss: 0.0055, eta: 0:02:03, time: 5.1523
INFO train.py(169): step: 5200/5410, l_total: 0.0295, l_in: 0.0068, l_grad: 0.0227, msssim_ir: 0.4123, msssim_vis: 0.0309, mx_loss: 0.0036, eta: 0:01:58, time: 5.1542
INFO train.py(169): step: 5210/5410, l_total: 0.0363, l_in: 0.0121, l_grad: 0.0241, msssim_ir: 0.2462, msssim_vis: 0.0545, mx_loss: 0.0115, eta: 0:01:52, time: 5.1622
INFO train.py(169): step: 5220/5410, l_total: 0.0511, l_in: 0.0103, l_grad: 0.0408, msssim_ir: 0.3829, msssim_vis: 0.0767, mx_loss: 0.0095, eta: 0:01:46, time: 5.1453
INFO train.py(169): step: 5230/5410, l_total: 0.0336, l_in: 0.0110, l_grad: 0.0227, msssim_ir: 0.2124, msssim_vis: 0.0897, mx_loss: 0.0070, eta: 0:01:41, time: 5.1562
INFO train.py(169): step: 5240/5410, l_total: 0.0358, l_in: 0.0110, l_grad: 0.0248, msssim_ir: 0.3513, msssim_vis: 0.0714, mx_loss: 0.0059, eta: 0:01:35, time: 5.1702
INFO train.py(169): step: 5250/5410, l_total: 0.0587, l_in: 0.0283, l_grad: 0.0304, msssim_ir: 0.2711, msssim_vis: 0.1331, mx_loss: 0.0147, eta: 0:01:29, time: 5.1523
INFO train.py(169): step: 5260/5410, l_total: 0.0323, l_in: 0.0095, l_grad: 0.0228, msssim_ir: 0.4000, msssim_vis: 0.0470, mx_loss: 0.0049, eta: 0:01:24, time: 5.1353
INFO train.py(169): step: 5270/5410, l_total: 0.0283, l_in: 0.0090, l_grad: 0.0192, msssim_ir: 0.1711, msssim_vis: 0.1628, mx_loss: 0.0074, eta: 0:01:18, time: 5.1602
INFO train.py(169): step: 5280/5410, l_total: 0.0249, l_in: 0.0061, l_grad: 0.0188, msssim_ir: 0.2374, msssim_vis: 0.0938, mx_loss: 0.0047, eta: 0:01:13, time: 5.1413
INFO train.py(169): step: 5290/5410, l_total: 0.0273, l_in: 0.0084, l_grad: 0.0189, msssim_ir: 0.3047, msssim_vis: 0.0520, mx_loss: 0.0065, eta: 0:01:07, time: 5.1463
INFO train.py(169): step: 5300/5410, l_total: 0.0420, l_in: 0.0137, l_grad: 0.0282, msssim_ir: 0.4681, msssim_vis: 0.0140, mx_loss: 0.0050, eta: 0:01:01, time: 5.1453
INFO train.py(169): step: 5310/5410, l_total: 0.0342, l_in: 0.0106, l_grad: 0.0236, msssim_ir: 0.4054, msssim_vis: 0.0296, mx_loss: 0.0077, eta: 0:00:56, time: 5.1523
INFO train.py(169): step: 5320/5410, l_total: 0.0477, l_in: 0.0155, l_grad: 0.0322, msssim_ir: 0.4751, msssim_vis: 0.0172, mx_loss: 0.0057, eta: 0:00:50, time: 5.1453
INFO train.py(169): step: 5330/5410, l_total: 0.0329, l_in: 0.0065, l_grad: 0.0264, msssim_ir: 0.2775, msssim_vis: 0.0899, mx_loss: 0.0053, eta: 0:00:44, time: 5.1363
INFO train.py(169): step: 5340/5410, l_total: 0.0506, l_in: 0.0158, l_grad: 0.0348, msssim_ir: 0.3961, msssim_vis: 0.0936, mx_loss: 0.0070, eta: 0:00:39, time: 5.1562
INFO train.py(169): step: 5350/5410, l_total: 0.0382, l_in: 0.0078, l_grad: 0.0304, msssim_ir: 0.4812, msssim_vis: 0.0057, mx_loss: 0.0050, eta: 0:00:33, time: 5.1523
INFO train.py(169): step: 5360/5410, l_total: 0.0352, l_in: 0.0094, l_grad: 0.0258, msssim_ir: 0.3654, msssim_vis: 0.0408, mx_loss: 0.0049, eta: 0:00:28, time: 5.1513
INFO train.py(169): step: 5370/5410, l_total: 0.0317, l_in: 0.0114, l_grad: 0.0204, msssim_ir: 0.3689, msssim_vis: 0.0447, mx_loss: 0.0085, eta: 0:00:22, time: 5.1393
INFO train.py(169): step: 5380/5410, l_total: 0.0335, l_in: 0.0075, l_grad: 0.0260, msssim_ir: 0.3351, msssim_vis: 0.0648, mx_loss: 0.0068, eta: 0:00:16, time: 5.1612
INFO train.py(169): step: 5390/5410, l_total: 0.0377, l_in: 0.0099, l_grad: 0.0278, msssim_ir: 0.2773, msssim_vis: 0.1189, mx_loss: 0.0062, eta: 0:00:11, time: 5.1164
INFO train.py(169): step: 5400/5410, l_total: 0.0399, l_in: 0.0158, l_grad: 0.0241, msssim_ir: 0.3830, msssim_vis: 0.0847, mx_loss: 0.0098, eta: 0:00:05, time: 5.1642
INFO train.py(169): step: 5410/5410, l_total: 0.0400, l_in: 0.0117, l_grad: 0.0283, msssim_ir: 0.3371, msssim_vis: 0.0767, mx_loss: 0.0097, eta: 0:00:00, time: 5.1443
INFO train.py(173): Fusion Model Save to: ./model\Fusion\fusion_model.pth
INFO train.py(174): 
