# Supplementary material for: Infrared and visible image fusion algorithm based on gradient attention residuals dense block
Source: PeerJ Comput Sci. 2024 Nov 28;10:e2569. doi: 10.7717/peerj-cs.2569 (PMC11622899; doi:10.7717/peerj-cs.2569)
Supplement: Supplemental Information 2 [file peerj-cs-10-2569-s002.zip › code/logs/BiSeNet-2024-05-14-11-06-24.log]

INFO train.py(104): Training Fusion Model start~
INFO train.py(169): step: 10/5410, l_total: 0.2194, l_in: 0.0970, l_grad: 0.1225, msssim_ir: 0.3436, msssim_vis: 0.2175, mx_loss: 0.1358, eta: 4:32:40, time: 30.2965
INFO train.py(169): step: 20/5410, l_total: 0.1549, l_in: 0.0661, l_grad: 0.0888, msssim_ir: 0.3828, msssim_vis: 0.0807, mx_loss: 0.0653, eta: 2:34:48, time: 4.1686
INFO train.py(169): step: 30/5410, l_total: 0.3187, l_in: 0.1887, l_grad: 0.1300, msssim_ir: 0.3732, msssim_vis: 0.2110, mx_loss: 0.1895, eta: 1:55:27, time: 4.1647
INFO train.py(169): step: 40/5410, l_total: 0.2116, l_in: 0.1349, l_grad: 0.0767, msssim_ir: 0.3517, msssim_vis: 0.1752, mx_loss: 0.1167, eta: 1:35:48, time: 4.1895
INFO train.py(169): step: 50/5410, l_total: 0.1520, l_in: 0.0990, l_grad: 0.0530, msssim_ir: 0.3296, msssim_vis: 0.1531, mx_loss: 0.0690, eta: 1:23:59, time: 4.1915
INFO train.py(169): step: 60/5410, l_total: 0.2011, l_in: 0.1242, l_grad: 0.0769, msssim_ir: 0.3905, msssim_vis: 0.1433, mx_loss: 0.1119, eta: 1:16:04, time: 4.1796
INFO train.py(169): step: 70/5410, l_total: 0.1393, l_in: 0.0448, l_grad: 0.0945, msssim_ir: 0.3732, msssim_vis: 0.1259, mx_loss: 0.0512, eta: 1:10:25, time: 4.1935
INFO train.py(169): step: 80/5410, l_total: 0.1114, l_in: 0.0517, l_grad: 0.0597, msssim_ir: 0.4405, msssim_vis: 0.0237, mx_loss: 0.0355, eta: 1:06:10, time: 4.2055
INFO train.py(169): step: 90/5410, l_total: 0.1153, l_in: 0.0678, l_grad: 0.0475, msssim_ir: 0.3379, msssim_vis: 0.1067, mx_loss: 0.0412, eta: 1:02:50, time: 4.1990
INFO train.py(169): step: 100/5410, l_total: 0.1273, l_in: 0.0566, l_grad: 0.0707, msssim_ir: 0.3859, msssim_vis: 0.0746, mx_loss: 0.0466, eta: 1:00:10, time: 4.1965
INFO train.py(169): step: 110/5410, l_total: 0.1376, l_in: 0.0528, l_grad: 0.0849, msssim_ir: 0.4318, msssim_vis: 0.0523, mx_loss: 0.0391, eta: 0:57:59, time: 4.2284
INFO train.py(169): step: 120/5410, l_total: 0.0912, l_in: 0.0320, l_grad: 0.0592, msssim_ir: 0.3098, msssim_vis: 0.0802, mx_loss: 0.0280, eta: 0:56:09, time: 4.2104
INFO train.py(169): step: 130/5410, l_total: 0.2276, l_in: 0.1337, l_grad: 0.0939, msssim_ir: 0.5040, msssim_vis: 0.0430, mx_loss: 0.0389, eta: 0:54:35, time: 4.2114
INFO train.py(169): step: 140/5410, l_total: 0.1642, l_in: 0.0871, l_grad: 0.0772, msssim_ir: 0.4042, msssim_vis: 0.1002, mx_loss: 0.0863, eta: 0:53:13, time: 4.2095
INFO train.py(169): step: 150/5410, l_total: 0.1552, l_in: 0.0872, l_grad: 0.0680, msssim_ir: 0.4068, msssim_vis: 0.1155, mx_loss: 0.0954, eta: 0:52:03, time: 4.2174
INFO train.py(169): step: 160/5410, l_total: 0.1063, l_in: 0.0421, l_grad: 0.0642, msssim_ir: 0.3060, msssim_vis: 0.1064, mx_loss: 0.0297, eta: 0:51:00, time: 4.2114
INFO train.py(169): step: 170/5410, l_total: 0.1155, l_in: 0.0537, l_grad: 0.0618, msssim_ir: 0.3421, msssim_vis: 0.0862, mx_loss: 0.0490, eta: 0:50:04, time: 4.2148
INFO train.py(169): step: 180/5410, l_total: 0.1150, l_in: 0.0376, l_grad: 0.0775, msssim_ir: 0.2976, msssim_vis: 0.0920, mx_loss: 0.0379, eta: 0:49:14, time: 4.2095
INFO train.py(169): step: 190/5410, l_total: 0.1109, l_in: 0.0631, l_grad: 0.0478, msssim_ir: 0.3335, msssim_vis: 0.0768, mx_loss: 0.0410, eta: 0:48:29, time: 4.2204
INFO train.py(169): step: 200/5410, l_total: 0.1301, l_in: 0.0587, l_grad: 0.0714, msssim_ir: 0.3644, msssim_vis: 0.1238, mx_loss: 0.0579, eta: 0:47:49, time: 4.2257
INFO train.py(169): step: 210/5410, l_total: 0.1544, l_in: 0.0840, l_grad: 0.0705, msssim_ir: 0.2458, msssim_vis: 0.2114, mx_loss: 0.1051, eta: 0:47:12, time: 4.2324
INFO train.py(169): step: 220/5410, l_total: 0.0944, l_in: 0.0322, l_grad: 0.0621, msssim_ir: 0.3935, msssim_vis: 0.0392, mx_loss: 0.0292, eta: 0:46:37, time: 4.2244
INFO train.py(169): step: 230/5410, l_total: 0.1126, l_in: 0.0438, l_grad: 0.0688, msssim_ir: 0.2104, msssim_vis: 0.1780, mx_loss: 0.0247, eta: 0:46:06, time: 4.2254
INFO train.py(169): step: 240/5410, l_total: 0.1105, l_in: 0.0392, l_grad: 0.0713, msssim_ir: 0.2897, msssim_vis: 0.1040, mx_loss: 0.0678, eta: 0:45:36, time: 4.2234
INFO train.py(169): step: 250/5410, l_total: 0.0779, l_in: 0.0248, l_grad: 0.0531, msssim_ir: 0.3880, msssim_vis: 0.0570, mx_loss: 0.0168, eta: 0:45:09, time: 4.2274
INFO train.py(169): step: 260/5410, l_total: 0.0777, l_in: 0.0229, l_grad: 0.0548, msssim_ir: 0.3756, msssim_vis: 0.0396, mx_loss: 0.0219, eta: 0:44:44, time: 4.2324
INFO train.py(169): step: 270/5410, l_total: 0.1312, l_in: 0.0422, l_grad: 0.0890, msssim_ir: 0.5153, msssim_vis: 0.0503, mx_loss: 0.0546, eta: 0:44:20, time: 4.2314
INFO train.py(169): step: 280/5410, l_total: 0.1474, l_in: 0.0907, l_grad: 0.0568, msssim_ir: 0.2561, msssim_vis: 0.1998, mx_loss: 0.0881, eta: 0:43:58, time: 4.2443
INFO train.py(169): step: 290/5410, l_total: 0.1139, l_in: 0.0414, l_grad: 0.0726, msssim_ir: 0.4102, msssim_vis: 0.0440, mx_loss: 0.0250, eta: 0:43:36, time: 4.2324
INFO train.py(169): step: 300/5410, l_total: 0.0923, l_in: 0.0360, l_grad: 0.0563, msssim_ir: 0.4280, msssim_vis: 0.0396, mx_loss: 0.0164, eta: 0:43:16, time: 4.2224
INFO train.py(169): step: 310/5410, l_total: 0.1005, l_in: 0.0425, l_grad: 0.0580, msssim_ir: 0.4212, msssim_vis: 0.0320, mx_loss: 0.0507, eta: 0:42:57, time: 4.2304
INFO train.py(169): step: 320/5410, l_total: 0.1099, l_in: 0.0386, l_grad: 0.0713, msssim_ir: 0.4703, msssim_vis: 0.0425, mx_loss: 0.0603, eta: 0:42:39, time: 4.2423
INFO train.py(169): step: 330/5410, l_total: 0.0905, l_in: 0.0383, l_grad: 0.0522, msssim_ir: 0.3915, msssim_vis: 0.0685, mx_loss: 0.0215, eta: 0:42:22, time: 4.2343
INFO train.py(169): step: 340/5410, l_total: 0.1173, l_in: 0.0641, l_grad: 0.0533, msssim_ir: 0.1691, msssim_vis: 0.2261, mx_loss: 0.0607, eta: 0:42:05, time: 4.2433
INFO train.py(169): step: 350/5410, l_total: 0.0912, l_in: 0.0441, l_grad: 0.0471, msssim_ir: 0.3447, msssim_vis: 0.0646, mx_loss: 0.0318, eta: 0:41:50, time: 4.2333
INFO train.py(169): step: 360/5410, l_total: 0.0679, l_in: 0.0229, l_grad: 0.0450, msssim_ir: 0.3580, msssim_vis: 0.0474, mx_loss: 0.0142, eta: 0:41:35, time: 4.2403
INFO train.py(169): step: 370/5410, l_total: 0.0923, l_in: 0.0403, l_grad: 0.0519, msssim_ir: 0.3329, msssim_vis: 0.0996, mx_loss: 0.0183, eta: 0:41:20, time: 4.2383
INFO train.py(169): step: 380/5410, l_total: 0.1133, l_in: 0.0415, l_grad: 0.0718, msssim_ir: 0.2982, msssim_vis: 0.0713, mx_loss: 0.0310, eta: 0:41:06, time: 4.2264
INFO train.py(169): step: 390/5410, l_total: 0.1171, l_in: 0.0630, l_grad: 0.0542, msssim_ir: 0.3060, msssim_vis: 0.1177, mx_loss: 0.0723, eta: 0:40:52, time: 4.2254
INFO train.py(169): step: 400/5410, l_total: 0.1019, l_in: 0.0441, l_grad: 0.0578, msssim_ir: 0.2586, msssim_vis: 0.1432, mx_loss: 0.0379, eta: 0:40:39, time: 4.2317
INFO train.py(169): step: 410/5410, l_total: 0.0900, l_in: 0.0230, l_grad: 0.0670, msssim_ir: 0.3970, msssim_vis: 0.0505, mx_loss: 0.0290, eta: 0:40:26, time: 4.2285
INFO train.py(169): step: 420/5410, l_total: 0.0583, l_in: 0.0179, l_grad: 0.0404, msssim_ir: 0.3706, msssim_vis: 0.0589, mx_loss: 0.0234, eta: 0:40:14, time: 4.2314
INFO train.py(169): step: 430/5410, l_total: 0.0903, l_in: 0.0329, l_grad: 0.0574, msssim_ir: 0.3189, msssim_vis: 0.0692, mx_loss: 0.0360, eta: 0:40:02, time: 4.2338
INFO train.py(169): step: 440/5410, l_total: 0.0807, l_in: 0.0391, l_grad: 0.0416, msssim_ir: 0.3067, msssim_vis: 0.1000, mx_loss: 0.0292, eta: 0:39:51, time: 4.2254
INFO train.py(169): step: 450/5410, l_total: 0.0998, l_in: 0.0553, l_grad: 0.0445, msssim_ir: 0.3352, msssim_vis: 0.0879, mx_loss: 0.0471, eta: 0:39:40, time: 4.2398
INFO train.py(169): step: 460/5410, l_total: 0.1201, l_in: 0.0516, l_grad: 0.0685, msssim_ir: 0.4996, msssim_vis: 0.0220, mx_loss: 0.0236, eta: 0:39:29, time: 4.2383
INFO train.py(169): step: 470/5410, l_total: 0.1131, l_in: 0.0370, l_grad: 0.0761, msssim_ir: 0.4176, msssim_vis: 0.0465, mx_loss: 0.0365, eta: 0:39:18, time: 4.2254
INFO train.py(169): step: 480/5410, l_total: 0.0783, l_in: 0.0324, l_grad: 0.0458, msssim_ir: 0.3585, msssim_vis: 0.0577, mx_loss: 0.0232, eta: 0:39:08, time: 4.2333
INFO train.py(169): step: 490/5410, l_total: 0.1026, l_in: 0.0370, l_grad: 0.0656, msssim_ir: 0.3212, msssim_vis: 0.0810, mx_loss: 0.0260, eta: 0:38:58, time: 4.2363
INFO train.py(169): step: 500/5410, l_total: 0.1170, l_in: 0.0548, l_grad: 0.0622, msssim_ir: 0.4713, msssim_vis: 0.0247, mx_loss: 0.0266, eta: 0:38:48, time: 4.2274
INFO train.py(169): step: 510/5410, l_total: 0.0586, l_in: 0.0161, l_grad: 0.0425, msssim_ir: 0.3552, msssim_vis: 0.0718, mx_loss: 0.0140, eta: 0:38:38, time: 4.2363
INFO train.py(169): step: 520/5410, l_total: 0.0583, l_in: 0.0214, l_grad: 0.0370, msssim_ir: 0.3825, msssim_vis: 0.0427, mx_loss: 0.0147, eta: 0:38:29, time: 4.2423
INFO train.py(169): step: 530/5410, l_total: 0.0782, l_in: 0.0272, l_grad: 0.0510, msssim_ir: 0.4336, msssim_vis: 0.0198, mx_loss: 0.0178, eta: 0:38:20, time: 4.2453
INFO train.py(169): step: 540/5410, l_total: 0.1083, l_in: 0.0518, l_grad: 0.0566, msssim_ir: 0.4112, msssim_vis: 0.0291, mx_loss: 0.0211, eta: 0:38:11, time: 4.2284
INFO train.py(169): step: 550/5410, l_total: 0.0675, l_in: 0.0226, l_grad: 0.0449, msssim_ir: 0.3212, msssim_vis: 0.0708, mx_loss: 0.0228, eta: 0:41:19, time: 26.5981
INFO train.py(169): step: 560/5410, l_total: 0.0847, l_in: 0.0304, l_grad: 0.0543, msssim_ir: 0.4036, msssim_vis: 0.0560, mx_loss: 0.0311, eta: 0:41:07, time: 4.2104
INFO train.py(169): step: 570/5410, l_total: 0.1100, l_in: 0.0499, l_grad: 0.0601, msssim_ir: 0.4925, msssim_vis: 0.0244, mx_loss: 0.0229, eta: 0:40:54, time: 4.2265
INFO train.py(169): step: 580/5410, l_total: 0.0734, l_in: 0.0280, l_grad: 0.0455, msssim_ir: 0.4326, msssim_vis: 0.0409, mx_loss: 0.0139, eta: 0:40:51, time: 5.2375
INFO train.py(169): step: 590/5410, l_total: 0.1811, l_in: 0.0948, l_grad: 0.0862, msssim_ir: 0.3503, msssim_vis: 0.1618, mx_loss: 0.1373, eta: 0:40:39, time: 4.2712
INFO train.py(169): step: 600/5410, l_total: 0.0875, l_in: 0.0385, l_grad: 0.0489, msssim_ir: 0.2980, msssim_vis: 0.1050, mx_loss: 0.0425, eta: 0:40:27, time: 4.2572
INFO train.py(169): step: 610/5410, l_total: 0.0987, l_in: 0.0383, l_grad: 0.0604, msssim_ir: 0.4692, msssim_vis: 0.0534, mx_loss: 0.0303, eta: 0:40:16, time: 4.2423
INFO train.py(169): step: 620/5410, l_total: 0.0696, l_in: 0.0249, l_grad: 0.0447, msssim_ir: 0.4296, msssim_vis: 0.0419, mx_loss: 0.0250, eta: 0:40:05, time: 4.2642
INFO train.py(169): step: 630/5410, l_total: 0.0694, l_in: 0.0347, l_grad: 0.0346, msssim_ir: 0.2160, msssim_vis: 0.1221, mx_loss: 0.0363, eta: 0:39:58, time: 4.7794
INFO train.py(169): step: 640/5410, l_total: 0.0809, l_in: 0.0197, l_grad: 0.0612, msssim_ir: 0.3550, msssim_vis: 0.0687, mx_loss: 0.0163, eta: 0:39:52, time: 4.8496
INFO train.py(169): step: 650/5410, l_total: 0.0630, l_in: 0.0201, l_grad: 0.0429, msssim_ir: 0.2878, msssim_vis: 0.0959, mx_loss: 0.0150, eta: 0:39:42, time: 4.2971
INFO train.py(169): step: 660/5410, l_total: 0.0830, l_in: 0.0243, l_grad: 0.0587, msssim_ir: 0.3155, msssim_vis: 0.0651, mx_loss: 0.0296, eta: 0:39:31, time: 4.2490
INFO train.py(169): step: 670/5410, l_total: 0.0638, l_in: 0.0183, l_grad: 0.0455, msssim_ir: 0.3985, msssim_vis: 0.0499, mx_loss: 0.0191, eta: 0:39:21, time: 4.2373
INFO train.py(169): step: 680/5410, l_total: 0.0649, l_in: 0.0173, l_grad: 0.0475, msssim_ir: 0.3812, msssim_vis: 0.0745, mx_loss: 0.0152, eta: 0:39:11, time: 4.2388
INFO train.py(169): step: 690/5410, l_total: 0.1140, l_in: 0.0555, l_grad: 0.0585, msssim_ir: 0.3452, msssim_vis: 0.1204, mx_loss: 0.0483, eta: 0:39:01, time: 4.2314
INFO train.py(169): step: 700/5410, l_total: 0.0783, l_in: 0.0284, l_grad: 0.0498, msssim_ir: 0.2869, msssim_vis: 0.0900, mx_loss: 0.0274, eta: 0:38:51, time: 4.2453
INFO train.py(169): step: 710/5410, l_total: 0.0701, l_in: 0.0224, l_grad: 0.0477, msssim_ir: 0.3609, msssim_vis: 0.0625, mx_loss: 0.0200, eta: 0:38:41, time: 4.2428
INFO train.py(169): step: 720/5410, l_total: 0.0583, l_in: 0.0180, l_grad: 0.0404, msssim_ir: 0.3392, msssim_vis: 0.0424, mx_loss: 0.0247, eta: 0:38:32, time: 4.2473
INFO train.py(169): step: 730/5410, l_total: 0.0995, l_in: 0.0331, l_grad: 0.0664, msssim_ir: 0.3881, msssim_vis: 0.0529, mx_loss: 0.0445, eta: 0:38:22, time: 4.2274
INFO train.py(169): step: 740/5410, l_total: 0.0638, l_in: 0.0227, l_grad: 0.0411, msssim_ir: 0.2842, msssim_vis: 0.0929, mx_loss: 0.0245, eta: 0:38:13, time: 4.2363
INFO train.py(169): step: 750/5410, l_total: 0.0692, l_in: 0.0243, l_grad: 0.0449, msssim_ir: 0.4227, msssim_vis: 0.0453, mx_loss: 0.0158, eta: 0:38:04, time: 4.2284
INFO train.py(169): step: 760/5410, l_total: 0.0583, l_in: 0.0187, l_grad: 0.0396, msssim_ir: 0.2346, msssim_vis: 0.1173, mx_loss: 0.0137, eta: 0:37:55, time: 4.2373
INFO train.py(169): step: 770/5410, l_total: 0.0799, l_in: 0.0346, l_grad: 0.0453, msssim_ir: 0.2987, msssim_vis: 0.0482, mx_loss: 0.0206, eta: 0:37:46, time: 4.2274
INFO train.py(169): step: 780/5410, l_total: 0.0854, l_in: 0.0310, l_grad: 0.0544, msssim_ir: 0.4248, msssim_vis: 0.0225, mx_loss: 0.0177, eta: 0:37:37, time: 4.2433
INFO train.py(169): step: 790/5410, l_total: 0.0723, l_in: 0.0212, l_grad: 0.0511, msssim_ir: 0.4056, msssim_vis: 0.0365, mx_loss: 0.0161, eta: 0:37:29, time: 4.2337
INFO train.py(169): step: 800/5410, l_total: 0.0864, l_in: 0.0418, l_grad: 0.0446, msssim_ir: 0.2563, msssim_vis: 0.0737, mx_loss: 0.0246, eta: 0:37:20, time: 4.2343
INFO train.py(169): step: 810/5410, l_total: 0.0521, l_in: 0.0158, l_grad: 0.0363, msssim_ir: 0.4125, msssim_vis: 0.0392, mx_loss: 0.0106, eta: 0:37:12, time: 4.2274
INFO train.py(169): step: 820/5410, l_total: 0.1021, l_in: 0.0331, l_grad: 0.0689, msssim_ir: 0.4710, msssim_vis: 0.0313, mx_loss: 0.0295, eta: 0:37:04, time: 4.2493
INFO train.py(169): step: 830/5410, l_total: 0.0834, l_in: 0.0263, l_grad: 0.0572, msssim_ir: 0.4741, msssim_vis: 0.0295, mx_loss: 0.0156, eta: 0:36:55, time: 4.2413
INFO train.py(169): step: 840/5410, l_total: 0.0674, l_in: 0.0272, l_grad: 0.0402, msssim_ir: 0.4076, msssim_vis: 0.0557, mx_loss: 0.0129, eta: 0:36:47, time: 4.2393
INFO train.py(169): step: 850/5410, l_total: 0.0818, l_in: 0.0217, l_grad: 0.0601, msssim_ir: 0.4200, msssim_vis: 0.0349, mx_loss: 0.0145, eta: 0:36:39, time: 4.2353
INFO train.py(169): step: 860/5410, l_total: 0.0619, l_in: 0.0203, l_grad: 0.0415, msssim_ir: 0.4617, msssim_vis: 0.0204, mx_loss: 0.0115, eta: 0:36:31, time: 4.2413
INFO train.py(169): step: 870/5410, l_total: 0.0788, l_in: 0.0351, l_grad: 0.0436, msssim_ir: 0.3871, msssim_vis: 0.0693, mx_loss: 0.0272, eta: 0:36:23, time: 4.2299
INFO train.py(169): step: 880/5410, l_total: 0.0785, l_in: 0.0292, l_grad: 0.0492, msssim_ir: 0.3412, msssim_vis: 0.0750, mx_loss: 0.0293, eta: 0:36:16, time: 4.2423
INFO train.py(169): step: 890/5410, l_total: 0.0649, l_in: 0.0198, l_grad: 0.0451, msssim_ir: 0.3771, msssim_vis: 0.0420, mx_loss: 0.0160, eta: 0:36:08, time: 4.2264
INFO train.py(169): step: 900/5410, l_total: 0.0888, l_in: 0.0360, l_grad: 0.0528, msssim_ir: 0.3757, msssim_vis: 0.0932, mx_loss: 0.0430, eta: 0:36:00, time: 4.2324
INFO train.py(169): step: 910/5410, l_total: 0.0559, l_in: 0.0186, l_grad: 0.0373, msssim_ir: 0.3369, msssim_vis: 0.0549, mx_loss: 0.0153, eta: 0:35:53, time: 4.2373
INFO train.py(169): step: 920/5410, l_total: 0.0945, l_in: 0.0457, l_grad: 0.0489, msssim_ir: 0.4792, msssim_vis: 0.0274, mx_loss: 0.0133, eta: 0:35:45, time: 4.2264
INFO train.py(169): step: 930/5410, l_total: 0.0583, l_in: 0.0166, l_grad: 0.0417, msssim_ir: 0.3167, msssim_vis: 0.0783, mx_loss: 0.0120, eta: 0:35:38, time: 4.2383
INFO train.py(169): step: 940/5410, l_total: 0.0684, l_in: 0.0269, l_grad: 0.0415, msssim_ir: 0.3126, msssim_vis: 0.0624, mx_loss: 0.0152, eta: 0:35:31, time: 4.2443
INFO train.py(169): step: 950/5410, l_total: 0.0709, l_in: 0.0160, l_grad: 0.0549, msssim_ir: 0.3406, msssim_vis: 0.0858, mx_loss: 0.0123, eta: 0:35:23, time: 4.2343
INFO train.py(169): step: 960/5410, l_total: 0.0785, l_in: 0.0342, l_grad: 0.0444, msssim_ir: 0.2304, msssim_vis: 0.1162, mx_loss: 0.0421, eta: 0:35:16, time: 4.2393
INFO train.py(169): step: 970/5410, l_total: 0.0682, l_in: 0.0216, l_grad: 0.0466, msssim_ir: 0.4624, msssim_vis: 0.0227, mx_loss: 0.0181, eta: 0:35:09, time: 4.2314
INFO train.py(169): step: 980/5410, l_total: 0.0677, l_in: 0.0210, l_grad: 0.0467, msssim_ir: 0.3461, msssim_vis: 0.0708, mx_loss: 0.0096, eta: 0:35:02, time: 4.2363
INFO train.py(169): step: 990/5410, l_total: 0.1062, l_in: 0.0383, l_grad: 0.0679, msssim_ir: 0.4749, msssim_vis: 0.0362, mx_loss: 0.0168, eta: 0:34:55, time: 4.2423
INFO train.py(169): step: 1000/5410, l_total: 0.0916, l_in: 0.0365, l_grad: 0.0551, msssim_ir: 0.4722, msssim_vis: 0.0338, mx_loss: 0.0238, eta: 0:34:48, time: 4.2353
INFO train.py(169): step: 1010/5410, l_total: 0.1395, l_in: 0.0559, l_grad: 0.0836, msssim_ir: 0.4602, msssim_vis: 0.0593, mx_loss: 0.0506, eta: 0:34:41, time: 4.2413
INFO train.py(169): step: 1020/5410, l_total: 0.1151, l_in: 0.0518, l_grad: 0.0633, msssim_ir: 0.4140, msssim_vis: 0.0618, mx_loss: 0.0325, eta: 0:34:34, time: 4.2384
INFO train.py(169): step: 1030/5410, l_total: 0.0755, l_in: 0.0328, l_grad: 0.0427, msssim_ir: 0.4648, msssim_vis: 0.0168, mx_loss: 0.0114, eta: 0:34:27, time: 4.2373
INFO train.py(169): step: 1040/5410, l_total: 0.0709, l_in: 0.0298, l_grad: 0.0412, msssim_ir: 0.2281, msssim_vis: 0.1230, mx_loss: 0.0232, eta: 0:34:21, time: 4.2473
INFO train.py(169): step: 1050/5410, l_total: 0.0828, l_in: 0.0220, l_grad: 0.0607, msssim_ir: 0.3486, msssim_vis: 0.0647, mx_loss: 0.0205, eta: 0:34:14, time: 4.2294
INFO train.py(169): step: 1060/5410, l_total: 0.0669, l_in: 0.0249, l_grad: 0.0419, msssim_ir: 0.3823, msssim_vis: 0.0366, mx_loss: 0.0103, eta: 0:34:07, time: 4.2393
INFO train.py(169): step: 1070/5410, l_total: 0.0653, l_in: 0.0239, l_grad: 0.0415, msssim_ir: 0.4135, msssim_vis: 0.0302, mx_loss: 0.0146, eta: 0:34:01, time: 4.2444
INFO train.py(169): step: 1080/5410, l_total: 0.1454, l_in: 0.0497, l_grad: 0.0957, msssim_ir: 0.4992, msssim_vis: 0.0357, mx_loss: 0.0358, eta: 0:33:54, time: 4.2353
INFO train.py(169): step: 1090/5410, l_total: 0.0668, l_in: 0.0207, l_grad: 0.0460, msssim_ir: 0.3190, msssim_vis: 0.0647, mx_loss: 0.0201, eta: 0:35:14, time: 26.1269
INFO train.py(169): step: 1100/5410, l_total: 0.0898, l_in: 0.0339, l_grad: 0.0558, msssim_ir: 0.3678, msssim_vis: 0.0614, mx_loss: 0.0231, eta: 0:35:07, time: 4.2018
INFO train.py(169): step: 1110/5410, l_total: 0.0510, l_in: 0.0140, l_grad: 0.0370, msssim_ir: 0.3114, msssim_vis: 0.0468, mx_loss: 0.0118, eta: 0:34:59, time: 4.2095
INFO train.py(169): step: 1120/5410, l_total: 0.0735, l_in: 0.0237, l_grad: 0.0497, msssim_ir: 0.4333, msssim_vis: 0.0275, mx_loss: 0.0127, eta: 0:34:52, time: 4.2174
INFO train.py(169): step: 1130/5410, l_total: 0.0973, l_in: 0.0368, l_grad: 0.0605, msssim_ir: 0.4087, msssim_vis: 0.0468, mx_loss: 0.0330, eta: 0:34:44, time: 4.2204
INFO train.py(169): step: 1140/5410, l_total: 0.1161, l_in: 0.0477, l_grad: 0.0684, msssim_ir: 0.2695, msssim_vis: 0.1543, mx_loss: 0.0403, eta: 0:34:37, time: 4.2204
INFO train.py(169): step: 1150/5410, l_total: 0.1216, l_in: 0.0677, l_grad: 0.0539, msssim_ir: 0.4628, msssim_vis: 0.0318, mx_loss: 0.0247, eta: 0:34:30, time: 4.2264
INFO train.py(169): step: 1160/5410, l_total: 0.0406, l_in: 0.0089, l_grad: 0.0317, msssim_ir: 0.3433, msssim_vis: 0.0710, mx_loss: 0.0064, eta: 0:34:23, time: 4.2257
INFO train.py(169): step: 1170/5410, l_total: 0.0635, l_in: 0.0287, l_grad: 0.0347, msssim_ir: 0.2268, msssim_vis: 0.1352, mx_loss: 0.0371, eta: 0:34:16, time: 4.2264
INFO train.py(169): step: 1180/5410, l_total: 0.0968, l_in: 0.0267, l_grad: 0.0702, msssim_ir: 0.4777, msssim_vis: 0.0212, mx_loss: 0.0154, eta: 0:34:09, time: 4.2234
INFO train.py(169): step: 1190/5410, l_total: 0.0713, l_in: 0.0262, l_grad: 0.0451, msssim_ir: 0.1506, msssim_vis: 0.1714, mx_loss: 0.0365, eta: 0:34:02, time: 4.2383
INFO train.py(169): step: 1200/5410, l_total: 0.0558, l_in: 0.0252, l_grad: 0.0306, msssim_ir: 0.2192, msssim_vis: 0.1105, mx_loss: 0.0221, eta: 0:33:55, time: 4.2413
INFO train.py(169): step: 1210/5410, l_total: 0.0634, l_in: 0.0257, l_grad: 0.0377, msssim_ir: 0.2049, msssim_vis: 0.1181, mx_loss: 0.0244, eta: 0:33:48, time: 4.2304
INFO train.py(169): step: 1220/5410, l_total: 0.1114, l_in: 0.0565, l_grad: 0.0549, msssim_ir: 0.4788, msssim_vis: 0.0283, mx_loss: 0.0171, eta: 0:33:41, time: 4.2258
INFO train.py(169): step: 1230/5410, l_total: 0.0734, l_in: 0.0228, l_grad: 0.0506, msssim_ir: 0.4253, msssim_vis: 0.0338, mx_loss: 0.0149, eta: 0:33:34, time: 4.2314
INFO train.py(169): step: 1240/5410, l_total: 0.0989, l_in: 0.0373, l_grad: 0.0616, msssim_ir: 0.5151, msssim_vis: 0.0102, mx_loss: 0.0200, eta: 0:33:27, time: 4.2264
INFO train.py(169): step: 1250/5410, l_total: 0.0407, l_in: 0.0148, l_grad: 0.0260, msssim_ir: 0.2977, msssim_vis: 0.0790, mx_loss: 0.0094, eta: 0:33:20, time: 4.2294
INFO train.py(169): step: 1260/5410, l_total: 0.0633, l_in: 0.0205, l_grad: 0.0428, msssim_ir: 0.2583, msssim_vis: 0.1241, mx_loss: 0.0333, eta: 0:33:14, time: 4.2493
INFO train.py(169): step: 1270/5410, l_total: 0.0775, l_in: 0.0304, l_grad: 0.0471, msssim_ir: 0.3591, msssim_vis: 0.0513, mx_loss: 0.0155, eta: 0:33:07, time: 4.2363
INFO train.py(169): step: 1280/5410, l_total: 0.0556, l_in: 0.0185, l_grad: 0.0371, msssim_ir: 0.2594, msssim_vis: 0.0920, mx_loss: 0.0217, eta: 0:33:00, time: 4.2343
INFO train.py(169): step: 1290/5410, l_total: 0.0549, l_in: 0.0189, l_grad: 0.0360, msssim_ir: 0.2657, msssim_vis: 0.0720, mx_loss: 0.0156, eta: 0:32:54, time: 4.2324
INFO train.py(169): step: 1300/5410, l_total: 0.0712, l_in: 0.0276, l_grad: 0.0435, msssim_ir: 0.3341, msssim_vis: 0.0668, mx_loss: 0.0168, eta: 0:32:47, time: 4.2343
INFO train.py(169): step: 1310/5410, l_total: 0.0440, l_in: 0.0123, l_grad: 0.0317, msssim_ir: 0.3358, msssim_vis: 0.0558, mx_loss: 0.0093, eta: 0:32:41, time: 4.2403
INFO train.py(169): step: 1320/5410, l_total: 0.0501, l_in: 0.0175, l_grad: 0.0326, msssim_ir: 0.3570, msssim_vis: 0.0484, mx_loss: 0.0129, eta: 0:32:34, time: 4.2337
INFO train.py(169): step: 1330/5410, l_total: 0.0557, l_in: 0.0187, l_grad: 0.0370, msssim_ir: 0.4860, msssim_vis: 0.0120, mx_loss: 0.0063, eta: 0:32:28, time: 4.2274
INFO train.py(169): step: 1340/5410, l_total: 0.0473, l_in: 0.0187, l_grad: 0.0286, msssim_ir: 0.3639, msssim_vis: 0.0355, mx_loss: 0.0104, eta: 0:32:21, time: 4.2423
INFO train.py(169): step: 1350/5410, l_total: 0.0437, l_in: 0.0141, l_grad: 0.0296, msssim_ir: 0.1622, msssim_vis: 0.1901, mx_loss: 0.0094, eta: 0:32:15, time: 4.2403
INFO train.py(169): step: 1360/5410, l_total: 0.0462, l_in: 0.0216, l_grad: 0.0245, msssim_ir: 0.2265, msssim_vis: 0.0968, mx_loss: 0.0174, eta: 0:32:09, time: 4.2365
INFO train.py(169): step: 1370/5410, l_total: 0.0764, l_in: 0.0235, l_grad: 0.0530, msssim_ir: 0.4159, msssim_vis: 0.0429, mx_loss: 0.0118, eta: 0:32:02, time: 4.2314
INFO train.py(169): step: 1380/5410, l_total: 0.0580, l_in: 0.0189, l_grad: 0.0392, msssim_ir: 0.3005, msssim_vis: 0.1097, mx_loss: 0.0127, eta: 0:31:56, time: 4.2373
INFO train.py(169): step: 1390/5410, l_total: 0.0825, l_in: 0.0393, l_grad: 0.0433, msssim_ir: 0.2288, msssim_vis: 0.1417, mx_loss: 0.0553, eta: 0:31:50, time: 4.2383
INFO train.py(169): step: 1400/5410, l_total: 0.0664, l_in: 0.0248, l_grad: 0.0417, msssim_ir: 0.4465, msssim_vis: 0.0296, mx_loss: 0.0070, eta: 0:31:44, time: 4.2393
INFO train.py(169): step: 1410/5410, l_total: 0.0567, l_in: 0.0159, l_grad: 0.0408, msssim_ir: 0.3277, msssim_vis: 0.0822, mx_loss: 0.0104, eta: 0:31:37, time: 4.2413
INFO train.py(169): step: 1420/5410, l_total: 0.0727, l_in: 0.0222, l_grad: 0.0505, msssim_ir: 0.3486, msssim_vis: 0.1121, mx_loss: 0.0259, eta: 0:31:31, time: 4.2543
INFO train.py(169): step: 1430/5410, l_total: 0.0668, l_in: 0.0176, l_grad: 0.0492, msssim_ir: 0.4251, msssim_vis: 0.0212, mx_loss: 0.0117, eta: 0:31:25, time: 4.2493
INFO train.py(169): step: 1440/5410, l_total: 0.0603, l_in: 0.0171, l_grad: 0.0432, msssim_ir: 0.3869, msssim_vis: 0.0767, mx_loss: 0.0105, eta: 0:31:19, time: 4.2284
INFO train.py(169): step: 1450/5410, l_total: 0.0712, l_in: 0.0301, l_grad: 0.0411, msssim_ir: 0.2727, msssim_vis: 0.1123, mx_loss: 0.0332, eta: 0:31:13, time: 4.2363
INFO train.py(169): step: 1460/5410, l_total: 0.0616, l_in: 0.0195, l_grad: 0.0421, msssim_ir: 0.3045, msssim_vis: 0.0968, mx_loss: 0.0193, eta: 0:31:07, time: 4.2294
INFO train.py(169): step: 1470/5410, l_total: 0.0705, l_in: 0.0273, l_grad: 0.0432, msssim_ir: 0.3729, msssim_vis: 0.0622, mx_loss: 0.0220, eta: 0:31:01, time: 4.2373
INFO train.py(169): step: 1480/5410, l_total: 0.0493, l_in: 0.0126, l_grad: 0.0367, msssim_ir: 0.2307, msssim_vis: 0.0946, mx_loss: 0.0111, eta: 0:30:55, time: 4.2692
INFO train.py(169): step: 1490/5410, l_total: 0.1016, l_in: 0.0302, l_grad: 0.0714, msssim_ir: 0.4223, msssim_vis: 0.0203, mx_loss: 0.0115, eta: 0:30:49, time: 4.2592
INFO train.py(169): step: 1500/5410, l_total: 0.0586, l_in: 0.0207, l_grad: 0.0378, msssim_ir: 0.3767, msssim_vis: 0.0777, mx_loss: 0.0077, eta: 0:30:43, time: 4.2373
INFO train.py(169): step: 1510/5410, l_total: 0.0784, l_in: 0.0398, l_grad: 0.0385, msssim_ir: 0.2995, msssim_vis: 0.0936, mx_loss: 0.0178, eta: 0:30:37, time: 4.2314
INFO train.py(169): step: 1520/5410, l_total: 0.0557, l_in: 0.0255, l_grad: 0.0302, msssim_ir: 0.2985, msssim_vis: 0.0991, mx_loss: 0.0131, eta: 0:30:31, time: 4.2642
INFO train.py(169): step: 1530/5410, l_total: 0.0431, l_in: 0.0158, l_grad: 0.0273, msssim_ir: 0.3539, msssim_vis: 0.0492, mx_loss: 0.0102, eta: 0:30:25, time: 4.2642
INFO train.py(169): step: 1540/5410, l_total: 0.0803, l_in: 0.0305, l_grad: 0.0498, msssim_ir: 0.2426, msssim_vis: 0.0867, mx_loss: 0.0198, eta: 0:30:19, time: 4.2333
INFO train.py(169): step: 1550/5410, l_total: 0.1391, l_in: 0.0555, l_grad: 0.0837, msssim_ir: 0.4941, msssim_vis: 0.0362, mx_loss: 0.0211, eta: 0:30:14, time: 4.2363
INFO train.py(169): step: 1560/5410, l_total: 0.0560, l_in: 0.0213, l_grad: 0.0347, msssim_ir: 0.2184, msssim_vis: 0.1760, mx_loss: 0.0208, eta: 0:30:08, time: 4.2367
INFO train.py(169): step: 1570/5410, l_total: 0.0543, l_in: 0.0264, l_grad: 0.0278, msssim_ir: 0.2241, msssim_vis: 0.1416, mx_loss: 0.0179, eta: 0:30:02, time: 4.2376
INFO train.py(169): step: 1580/5410, l_total: 0.0489, l_in: 0.0211, l_grad: 0.0278, msssim_ir: 0.3787, msssim_vis: 0.0432, mx_loss: 0.0119, eta: 0:29:56, time: 4.2463
INFO train.py(169): step: 1590/5410, l_total: 0.1081, l_in: 0.0496, l_grad: 0.0585, msssim_ir: 0.4496, msssim_vis: 0.0435, mx_loss: 0.0136, eta: 0:29:50, time: 4.2419
INFO train.py(169): step: 1600/5410, l_total: 0.0943, l_in: 0.0373, l_grad: 0.0570, msssim_ir: 0.4081, msssim_vis: 0.0354, mx_loss: 0.0186, eta: 0:29:45, time: 4.2353
INFO train.py(169): step: 1610/5410, l_total: 0.0483, l_in: 0.0190, l_grad: 0.0293, msssim_ir: 0.2635, msssim_vis: 0.0658, mx_loss: 0.0141, eta: 0:29:39, time: 4.2463
INFO train.py(169): step: 1620/5410, l_total: 0.0518, l_in: 0.0190, l_grad: 0.0327, msssim_ir: 0.3735, msssim_vis: 0.0496, mx_loss: 0.0164, eta: 0:29:33, time: 4.2272
INFO train.py(169): step: 1630/5410, l_total: 0.0456, l_in: 0.0160, l_grad: 0.0296, msssim_ir: 0.2835, msssim_vis: 0.0844, mx_loss: 0.0128, eta: 0:30:18, time: 26.0342
INFO train.py(169): step: 1640/5410, l_total: 0.0574, l_in: 0.0245, l_grad: 0.0329, msssim_ir: 0.1381, msssim_vis: 0.1924, mx_loss: 0.0163, eta: 0:30:12, time: 4.2095
INFO train.py(169): step: 1650/5410, l_total: 0.0749, l_in: 0.0261, l_grad: 0.0489, msssim_ir: 0.4886, msssim_vis: 0.0282, mx_loss: 0.0079, eta: 0:30:06, time: 4.2095
INFO train.py(169): step: 1660/5410, l_total: 0.1163, l_in: 0.0612, l_grad: 0.0552, msssim_ir: 0.3326, msssim_vis: 0.1118, mx_loss: 0.0487, eta: 0:29:59, time: 4.2184
INFO train.py(169): step: 1670/5410, l_total: 0.0307, l_in: 0.0085, l_grad: 0.0222, msssim_ir: 0.2535, msssim_vis: 0.0726, mx_loss: 0.0074, eta: 0:29:53, time: 4.2137
INFO train.py(169): step: 1680/5410, l_total: 0.0953, l_in: 0.0297, l_grad: 0.0656, msssim_ir: 0.2949, msssim_vis: 0.0770, mx_loss: 0.0226, eta: 0:29:47, time: 4.2204
INFO train.py(169): step: 1690/5410, l_total: 0.0819, l_in: 0.0284, l_grad: 0.0535, msssim_ir: 0.2835, msssim_vis: 0.1134, mx_loss: 0.0143, eta: 0:29:41, time: 4.2274
INFO train.py(169): step: 1700/5410, l_total: 0.0642, l_in: 0.0240, l_grad: 0.0402, msssim_ir: 0.3554, msssim_vis: 0.0652, mx_loss: 0.0191, eta: 0:29:35, time: 4.2324
INFO train.py(169): step: 1710/5410, l_total: 0.0466, l_in: 0.0110, l_grad: 0.0357, msssim_ir: 0.3479, msssim_vis: 0.0730, mx_loss: 0.0076, eta: 0:29:29, time: 4.2314
INFO train.py(169): step: 1720/5410, l_total: 0.0597, l_in: 0.0146, l_grad: 0.0451, msssim_ir: 0.3933, msssim_vis: 0.0654, mx_loss: 0.0093, eta: 0:29:23, time: 4.2353
INFO train.py(169): step: 1730/5410, l_total: 0.0657, l_in: 0.0207, l_grad: 0.0450, msssim_ir: 0.1601, msssim_vis: 0.1922, mx_loss: 0.0239, eta: 0:29:17, time: 4.2374
INFO train.py(169): step: 1740/5410, l_total: 0.0560, l_in: 0.0213, l_grad: 0.0346, msssim_ir: 0.3057, msssim_vis: 0.1083, mx_loss: 0.0118, eta: 0:29:11, time: 4.2194
INFO train.py(169): step: 1750/5410, l_total: 0.0745, l_in: 0.0256, l_grad: 0.0490, msssim_ir: 0.4292, msssim_vis: 0.0173, mx_loss: 0.0102, eta: 0:29:06, time: 4.2373
INFO train.py(169): step: 1760/5410, l_total: 0.0934, l_in: 0.0372, l_grad: 0.0561, msssim_ir: 0.3529, msssim_vis: 0.0514, mx_loss: 0.0242, eta: 0:29:00, time: 4.2383
INFO train.py(169): step: 1770/5410, l_total: 0.0605, l_in: 0.0187, l_grad: 0.0418, msssim_ir: 0.4488, msssim_vis: 0.0168, mx_loss: 0.0118, eta: 0:28:54, time: 4.2333
INFO train.py(169): step: 1780/5410, l_total: 0.0853, l_in: 0.0278, l_grad: 0.0575, msssim_ir: 0.4547, msssim_vis: 0.0264, mx_loss: 0.0141, eta: 0:28:48, time: 4.2324
INFO train.py(169): step: 1790/5410, l_total: 0.0748, l_in: 0.0327, l_grad: 0.0421, msssim_ir: 0.3002, msssim_vis: 0.0903, mx_loss: 0.0110, eta: 0:28:42, time: 4.2493
INFO train.py(169): step: 1800/5410, l_total: 0.0643, l_in: 0.0305, l_grad: 0.0338, msssim_ir: 0.1887, msssim_vis: 0.1823, mx_loss: 0.0259, eta: 0:28:36, time: 4.2333
INFO train.py(169): step: 1810/5410, l_total: 0.0520, l_in: 0.0222, l_grad: 0.0298, msssim_ir: 0.3983, msssim_vis: 0.0425, mx_loss: 0.0149, eta: 0:28:30, time: 4.2287
INFO train.py(169): step: 1820/5410, l_total: 0.0578, l_in: 0.0238, l_grad: 0.0340, msssim_ir: 0.4009, msssim_vis: 0.0401, mx_loss: 0.0091, eta: 0:28:25, time: 4.2294
INFO train.py(169): step: 1830/5410, l_total: 0.0658, l_in: 0.0279, l_grad: 0.0378, msssim_ir: 0.4114, msssim_vis: 0.0448, mx_loss: 0.0135, eta: 0:28:19, time: 4.2294
INFO train.py(169): step: 1840/5410, l_total: 0.1046, l_in: 0.0534, l_grad: 0.0512, msssim_ir: 0.2457, msssim_vis: 0.1278, mx_loss: 0.0534, eta: 0:28:13, time: 4.2453
INFO train.py(169): step: 1850/5410, l_total: 0.0584, l_in: 0.0179, l_grad: 0.0405, msssim_ir: 0.3743, msssim_vis: 0.0662, mx_loss: 0.0101, eta: 0:28:08, time: 4.2376
INFO train.py(169): step: 1860/5410, l_total: 0.0752, l_in: 0.0230, l_grad: 0.0522, msssim_ir: 0.3575, msssim_vis: 0.0771, mx_loss: 0.0232, eta: 0:28:02, time: 4.2397
INFO train.py(169): step: 1870/5410, l_total: 0.0787, l_in: 0.0161, l_grad: 0.0626, msssim_ir: 0.4725, msssim_vis: 0.0110, mx_loss: 0.0074, eta: 0:27:56, time: 4.2314
INFO train.py(169): step: 1880/5410, l_total: 0.0731, l_in: 0.0219, l_grad: 0.0513, msssim_ir: 0.3548, msssim_vis: 0.0822, mx_loss: 0.0118, eta: 0:27:50, time: 4.2423
INFO train.py(169): step: 1890/5410, l_total: 0.1226, l_in: 0.0407, l_grad: 0.0819, msssim_ir: 0.4138, msssim_vis: 0.0491, mx_loss: 0.0257, eta: 0:27:45, time: 4.2443
INFO train.py(169): step: 1900/5410, l_total: 0.0396, l_in: 0.0086, l_grad: 0.0310, msssim_ir: 0.3595, msssim_vis: 0.0250, mx_loss: 0.0066, eta: 0:27:39, time: 4.2483
INFO train.py(169): step: 1910/5410, l_total: 0.0601, l_in: 0.0210, l_grad: 0.0391, msssim_ir: 0.3707, msssim_vis: 0.0565, mx_loss: 0.0209, eta: 0:27:34, time: 4.2453
INFO train.py(169): step: 1920/5410, l_total: 0.0651, l_in: 0.0203, l_grad: 0.0447, msssim_ir: 0.3142, msssim_vis: 0.1237, mx_loss: 0.0180, eta: 0:27:28, time: 4.2433
INFO train.py(169): step: 1930/5410, l_total: 0.0539, l_in: 0.0214, l_grad: 0.0325, msssim_ir: 0.3184, msssim_vis: 0.0640, mx_loss: 0.0135, eta: 0:27:22, time: 4.2333
INFO train.py(169): step: 1940/5410, l_total: 0.0871, l_in: 0.0423, l_grad: 0.0449, msssim_ir: 0.3396, msssim_vis: 0.1121, mx_loss: 0.0297, eta: 0:27:17, time: 4.2426
INFO train.py(169): step: 1950/5410, l_total: 0.0476, l_in: 0.0140, l_grad: 0.0337, msssim_ir: 0.4020, msssim_vis: 0.0549, mx_loss: 0.0064, eta: 0:27:11, time: 4.2327
INFO train.py(169): step: 1960/5410, l_total: 0.1004, l_in: 0.0346, l_grad: 0.0658, msssim_ir: 0.3432, msssim_vis: 0.0912, mx_loss: 0.0296, eta: 0:27:06, time: 4.2712
INFO train.py(169): step: 1970/5410, l_total: 0.0782, l_in: 0.0371, l_grad: 0.0411, msssim_ir: 0.3308, msssim_vis: 0.0519, mx_loss: 0.0184, eta: 0:27:00, time: 4.2363
INFO train.py(169): step: 1980/5410, l_total: 0.0562, l_in: 0.0159, l_grad: 0.0404, msssim_ir: 0.3026, msssim_vis: 0.0730, mx_loss: 0.0145, eta: 0:26:55, time: 4.2692
INFO train.py(169): step: 1990/5410, l_total: 0.0418, l_in: 0.0114, l_grad: 0.0304, msssim_ir: 0.4000, msssim_vis: 0.0418, mx_loss: 0.0065, eta: 0:26:49, time: 4.2498
INFO train.py(169): step: 2000/5410, l_total: 0.0598, l_in: 0.0219, l_grad: 0.0379, msssim_ir: 0.4576, msssim_vis: 0.0080, mx_loss: 0.0053, eta: 0:26:44, time: 4.2463
INFO train.py(169): step: 2010/5410, l_total: 0.0424, l_in: 0.0183, l_grad: 0.0241, msssim_ir: 0.3061, msssim_vis: 0.0691, mx_loss: 0.0124, eta: 0:26:38, time: 4.2423
INFO train.py(169): step: 2020/5410, l_total: 0.0783, l_in: 0.0247, l_grad: 0.0536, msssim_ir: 0.2504, msssim_vis: 0.0967, mx_loss: 0.0205, eta: 0:26:33, time: 4.2343
INFO train.py(169): step: 2030/5410, l_total: 0.0503, l_in: 0.0164, l_grad: 0.0339, msssim_ir: 0.3048, msssim_vis: 0.0850, mx_loss: 0.0113, eta: 0:26:27, time: 4.2602
INFO train.py(169): step: 2040/5410, l_total: 0.0803, l_in: 0.0258, l_grad: 0.0545, msssim_ir: 0.2493, msssim_vis: 0.0832, mx_loss: 0.0202, eta: 0:26:22, time: 4.2513
INFO train.py(169): step: 2050/5410, l_total: 0.0600, l_in: 0.0177, l_grad: 0.0422, msssim_ir: 0.3136, msssim_vis: 0.0435, mx_loss: 0.0128, eta: 0:26:16, time: 4.2443
INFO train.py(169): step: 2060/5410, l_total: 0.0600, l_in: 0.0152, l_grad: 0.0448, msssim_ir: 0.4115, msssim_vis: 0.0657, mx_loss: 0.0108, eta: 0:26:11, time: 4.2337
INFO train.py(169): step: 2070/5410, l_total: 0.0421, l_in: 0.0135, l_grad: 0.0286, msssim_ir: 0.3328, msssim_vis: 0.0541, mx_loss: 0.0102, eta: 0:26:06, time: 4.2546
INFO train.py(169): step: 2080/5410, l_total: 0.0570, l_in: 0.0184, l_grad: 0.0387, msssim_ir: 0.2276, msssim_vis: 0.0990, mx_loss: 0.0177, eta: 0:26:00, time: 4.2383
INFO train.py(169): step: 2090/5410, l_total: 0.0539, l_in: 0.0295, l_grad: 0.0244, msssim_ir: 0.2717, msssim_vis: 0.0841, mx_loss: 0.0295, eta: 0:25:55, time: 4.2523
INFO train.py(169): step: 2100/5410, l_total: 0.0657, l_in: 0.0238, l_grad: 0.0419, msssim_ir: 0.4108, msssim_vis: 0.0437, mx_loss: 0.0176, eta: 0:25:49, time: 4.2393
INFO train.py(169): step: 2110/5410, l_total: 0.0613, l_in: 0.0200, l_grad: 0.0412, msssim_ir: 0.4221, msssim_vis: 0.0305, mx_loss: 0.0114, eta: 0:25:44, time: 4.2499
INFO train.py(169): step: 2120/5410, l_total: 0.0557, l_in: 0.0179, l_grad: 0.0378, msssim_ir: 0.2314, msssim_vis: 0.0798, mx_loss: 0.0130, eta: 0:25:39, time: 4.2486
INFO train.py(169): step: 2130/5410, l_total: 0.0517, l_in: 0.0198, l_grad: 0.0319, msssim_ir: 0.2216, msssim_vis: 0.1134, mx_loss: 0.0182, eta: 0:25:33, time: 4.2353
INFO train.py(169): step: 2140/5410, l_total: 0.0561, l_in: 0.0235, l_grad: 0.0327, msssim_ir: 0.2715, msssim_vis: 0.0721, mx_loss: 0.0115, eta: 0:25:28, time: 4.2463
INFO train.py(169): step: 2150/5410, l_total: 0.0779, l_in: 0.0363, l_grad: 0.0416, msssim_ir: 0.3908, msssim_vis: 0.0544, mx_loss: 0.0158, eta: 0:25:23, time: 4.2543
INFO train.py(169): step: 2160/5410, l_total: 0.0423, l_in: 0.0143, l_grad: 0.0279, msssim_ir: 0.3092, msssim_vis: 0.0812, mx_loss: 0.0089, eta: 0:25:17, time: 4.2796
INFO train.py(169): step: 2170/5410, l_total: 0.0502, l_in: 0.0166, l_grad: 0.0336, msssim_ir: 0.3802, msssim_vis: 0.0389, mx_loss: 0.0081, eta: 0:25:45, time: 26.5703
INFO train.py(169): step: 2180/5410, l_total: 0.0585, l_in: 0.0277, l_grad: 0.0308, msssim_ir: 0.2237, msssim_vis: 0.1171, mx_loss: 0.0203, eta: 0:25:40, time: 4.2214
INFO train.py(169): step: 2190/5410, l_total: 0.0461, l_in: 0.0141, l_grad: 0.0321, msssim_ir: 0.3805, msssim_vis: 0.0290, mx_loss: 0.0128, eta: 0:25:34, time: 4.2148
INFO train.py(169): step: 2200/5410, l_total: 0.0470, l_in: 0.0130, l_grad: 0.0340, msssim_ir: 0.4246, msssim_vis: 0.0256, mx_loss: 0.0096, eta: 0:25:29, time: 4.2204
INFO train.py(169): step: 2210/5410, l_total: 0.0462, l_in: 0.0134, l_grad: 0.0328, msssim_ir: 0.4044, msssim_vis: 0.0402, mx_loss: 0.0061, eta: 0:25:23, time: 4.2204
INFO train.py(169): step: 2220/5410, l_total: 0.0863, l_in: 0.0333, l_grad: 0.0529, msssim_ir: 0.4355, msssim_vis: 0.0480, mx_loss: 0.0210, eta: 0:25:18, time: 4.2204
INFO train.py(169): step: 2230/5410, l_total: 0.0544, l_in: 0.0273, l_grad: 0.0271, msssim_ir: 0.3298, msssim_vis: 0.0655, mx_loss: 0.0110, eta: 0:25:12, time: 4.2394
INFO train.py(169): step: 2240/5410, l_total: 0.0357, l_in: 0.0100, l_grad: 0.0258, msssim_ir: 0.2605, msssim_vis: 0.0752, mx_loss: 0.0094, eta: 0:25:07, time: 4.2284
INFO train.py(169): step: 2250/5410, l_total: 0.0629, l_in: 0.0258, l_grad: 0.0371, msssim_ir: 0.3169, msssim_vis: 0.0619, mx_loss: 0.0107, eta: 0:25:01, time: 4.2353
INFO train.py(169): step: 2260/5410, l_total: 0.0460, l_in: 0.0167, l_grad: 0.0293, msssim_ir: 0.3017, msssim_vis: 0.0754, mx_loss: 0.0124, eta: 0:24:56, time: 4.2357
INFO train.py(169): step: 2270/5410, l_total: 0.0403, l_in: 0.0179, l_grad: 0.0224, msssim_ir: 0.2586, msssim_vis: 0.0954, mx_loss: 0.0115, eta: 0:24:50, time: 4.2314
INFO train.py(169): step: 2280/5410, l_total: 0.0530, l_in: 0.0134, l_grad: 0.0396, msssim_ir: 0.1263, msssim_vis: 0.2192, mx_loss: 0.0145, eta: 0:24:45, time: 4.2314
INFO train.py(169): step: 2290/5410, l_total: 0.0549, l_in: 0.0123, l_grad: 0.0426, msssim_ir: 0.4396, msssim_vis: 0.0407, mx_loss: 0.0043, eta: 0:24:39, time: 4.2413
INFO train.py(169): step: 2300/5410, l_total: 0.0544, l_in: 0.0141, l_grad: 0.0403, msssim_ir: 0.4633, msssim_vis: 0.0518, mx_loss: 0.0069, eta: 0:24:34, time: 4.2353
INFO train.py(169): step: 2310/5410, l_total: 0.0493, l_in: 0.0152, l_grad: 0.0342, msssim_ir: 0.3615, msssim_vis: 0.0560, mx_loss: 0.0119, eta: 0:24:28, time: 4.2274
INFO train.py(169): step: 2320/5410, l_total: 0.0339, l_in: 0.0103, l_grad: 0.0236, msssim_ir: 0.2239, msssim_vis: 0.0653, mx_loss: 0.0085, eta: 0:24:23, time: 4.2304
INFO train.py(169): step: 2330/5410, l_total: 0.0601, l_in: 0.0180, l_grad: 0.0421, msssim_ir: 0.5058, msssim_vis: 0.0164, mx_loss: 0.0094, eta: 0:24:18, time: 4.2274
INFO train.py(169): step: 2340/5410, l_total: 0.0504, l_in: 0.0133, l_grad: 0.0371, msssim_ir: 0.3598, msssim_vis: 0.0577, mx_loss: 0.0094, eta: 0:24:12, time: 4.2264
INFO train.py(169): step: 2350/5410, l_total: 0.0947, l_in: 0.0443, l_grad: 0.0503, msssim_ir: 0.4720, msssim_vis: 0.0361, mx_loss: 0.0099, eta: 0:24:07, time: 4.2443
INFO train.py(169): step: 2360/5410, l_total: 0.0613, l_in: 0.0159, l_grad: 0.0455, msssim_ir: 0.2811, msssim_vis: 0.1045, mx_loss: 0.0143, eta: 0:24:01, time: 4.2363
INFO train.py(169): step: 2370/5410, l_total: 0.0418, l_in: 0.0121, l_grad: 0.0298, msssim_ir: 0.2065, msssim_vis: 0.1478, mx_loss: 0.0105, eta: 0:23:56, time: 4.2314
INFO train.py(169): step: 2380/5410, l_total: 0.0570, l_in: 0.0217, l_grad: 0.0353, msssim_ir: 0.3915, msssim_vis: 0.0388, mx_loss: 0.0097, eta: 0:23:51, time: 4.2363
INFO train.py(169): step: 2390/5410, l_total: 0.0621, l_in: 0.0179, l_grad: 0.0442, msssim_ir: 0.4896, msssim_vis: 0.0156, mx_loss: 0.0056, eta: 0:23:45, time: 4.2401
INFO train.py(169): step: 2400/5410, l_total: 0.0448, l_in: 0.0113, l_grad: 0.0335, msssim_ir: 0.2809, msssim_vis: 0.0945, mx_loss: 0.0051, eta: 0:23:40, time: 4.2423
INFO train.py(169): step: 2410/5410, l_total: 0.0503, l_in: 0.0156, l_grad: 0.0347, msssim_ir: 0.3987, msssim_vis: 0.0363, mx_loss: 0.0140, eta: 0:23:35, time: 4.2443
INFO train.py(169): step: 2420/5410, l_total: 0.0401, l_in: 0.0113, l_grad: 0.0288, msssim_ir: 0.3377, msssim_vis: 0.0536, mx_loss: 0.0098, eta: 0:23:30, time: 4.2841
INFO train.py(169): step: 2430/5410, l_total: 0.0389, l_in: 0.0136, l_grad: 0.0253, msssim_ir: 0.1776, msssim_vis: 0.1356, mx_loss: 0.0157, eta: 0:23:24, time: 4.2393
INFO train.py(169): step: 2440/5410, l_total: 0.0562, l_in: 0.0228, l_grad: 0.0334, msssim_ir: 0.4402, msssim_vis: 0.0547, mx_loss: 0.0072, eta: 0:23:19, time: 4.2324
INFO train.py(169): step: 2450/5410, l_total: 0.0887, l_in: 0.0306, l_grad: 0.0581, msssim_ir: 0.4311, msssim_vis: 0.0248, mx_loss: 0.0223, eta: 0:23:14, time: 4.2297
INFO train.py(169): step: 2460/5410, l_total: 0.0450, l_in: 0.0107, l_grad: 0.0343, msssim_ir: 0.2222, msssim_vis: 0.1073, mx_loss: 0.0076, eta: 0:23:08, time: 4.2433
INFO train.py(169): step: 2470/5410, l_total: 0.0613, l_in: 0.0193, l_grad: 0.0420, msssim_ir: 0.4314, msssim_vis: 0.0287, mx_loss: 0.0144, eta: 0:23:03, time: 4.2324
INFO train.py(169): step: 2480/5410, l_total: 0.0448, l_in: 0.0190, l_grad: 0.0258, msssim_ir: 0.2914, msssim_vis: 0.1133, mx_loss: 0.0139, eta: 0:22:58, time: 4.2416
INFO train.py(169): step: 2490/5410, l_total: 0.0681, l_in: 0.0273, l_grad: 0.0408, msssim_ir: 0.4143, msssim_vis: 0.0537, mx_loss: 0.0054, eta: 0:22:53, time: 4.2572
INFO train.py(169): step: 2500/5410, l_total: 0.0468, l_in: 0.0111, l_grad: 0.0357, msssim_ir: 0.1393, msssim_vis: 0.1971, mx_loss: 0.0128, eta: 0:22:47, time: 4.2506
INFO train.py(169): step: 2510/5410, l_total: 0.0478, l_in: 0.0147, l_grad: 0.0331, msssim_ir: 0.4022, msssim_vis: 0.0690, mx_loss: 0.0064, eta: 0:22:42, time: 4.2433
INFO train.py(169): step: 2520/5410, l_total: 0.0408, l_in: 0.0112, l_grad: 0.0296, msssim_ir: 0.3665, msssim_vis: 0.0413, mx_loss: 0.0058, eta: 0:22:37, time: 4.2752
INFO train.py(169): step: 2530/5410, l_total: 0.0455, l_in: 0.0134, l_grad: 0.0321, msssim_ir: 0.3815, msssim_vis: 0.0402, mx_loss: 0.0115, eta: 0:22:32, time: 4.2652
INFO train.py(169): step: 2540/5410, l_total: 0.0637, l_in: 0.0276, l_grad: 0.0361, msssim_ir: 0.3838, msssim_vis: 0.0612, mx_loss: 0.0179, eta: 0:22:27, time: 4.2393
INFO train.py(169): step: 2550/5410, l_total: 0.0934, l_in: 0.0395, l_grad: 0.0539, msssim_ir: 0.4123, msssim_vis: 0.0393, mx_loss: 0.0103, eta: 0:22:21, time: 4.2503
INFO train.py(169): step: 2560/5410, l_total: 0.0634, l_in: 0.0221, l_grad: 0.0413, msssim_ir: 0.3040, msssim_vis: 0.0706, mx_loss: 0.0123, eta: 0:22:16, time: 4.2503
INFO train.py(169): step: 2570/5410, l_total: 0.0513, l_in: 0.0154, l_grad: 0.0359, msssim_ir: 0.4374, msssim_vis: 0.0193, mx_loss: 0.0089, eta: 0:22:11, time: 4.2423
INFO train.py(169): step: 2580/5410, l_total: 0.0498, l_in: 0.0155, l_grad: 0.0342, msssim_ir: 0.2255, msssim_vis: 0.1111, mx_loss: 0.0134, eta: 0:22:06, time: 4.2453
INFO train.py(169): step: 2590/5410, l_total: 0.0449, l_in: 0.0199, l_grad: 0.0250, msssim_ir: 0.2046, msssim_vis: 0.1497, mx_loss: 0.0112, eta: 0:22:01, time: 4.2393
INFO train.py(169): step: 2600/5410, l_total: 0.1519, l_in: 0.0661, l_grad: 0.0857, msssim_ir: 0.4338, msssim_vis: 0.0735, mx_loss: 0.0453, eta: 0:21:56, time: 4.2523
INFO train.py(169): step: 2610/5410, l_total: 0.0821, l_in: 0.0381, l_grad: 0.0440, msssim_ir: 0.4986, msssim_vis: 0.0134, mx_loss: 0.0110, eta: 0:21:50, time: 4.2363
INFO train.py(169): step: 2620/5410, l_total: 0.0474, l_in: 0.0128, l_grad: 0.0346, msssim_ir: 0.3830, msssim_vis: 0.0412, mx_loss: 0.0060, eta: 0:21:45, time: 4.2612
INFO train.py(169): step: 2630/5410, l_total: 0.0516, l_in: 0.0159, l_grad: 0.0357, msssim_ir: 0.2978, msssim_vis: 0.0878, mx_loss: 0.0120, eta: 0:21:40, time: 4.2377
INFO train.py(169): step: 2640/5410, l_total: 0.0448, l_in: 0.0152, l_grad: 0.0296, msssim_ir: 0.3940, msssim_vis: 0.0524, mx_loss: 0.0068, eta: 0:21:35, time: 4.2423
INFO train.py(169): step: 2650/5410, l_total: 0.0594, l_in: 0.0180, l_grad: 0.0415, msssim_ir: 0.2712, msssim_vis: 0.1056, mx_loss: 0.0133, eta: 0:21:30, time: 4.2762
INFO train.py(169): step: 2660/5410, l_total: 0.0433, l_in: 0.0158, l_grad: 0.0275, msssim_ir: 0.2572, msssim_vis: 0.0779, mx_loss: 0.0145, eta: 0:21:25, time: 4.2315
INFO train.py(169): step: 2670/5410, l_total: 0.0379, l_in: 0.0103, l_grad: 0.0276, msssim_ir: 0.3688, msssim_vis: 0.0382, mx_loss: 0.0083, eta: 0:21:20, time: 4.2453
INFO train.py(169): step: 2680/5410, l_total: 0.0665, l_in: 0.0230, l_grad: 0.0435, msssim_ir: 0.4497, msssim_vis: 0.0319, mx_loss: 0.0082, eta: 0:21:15, time: 4.2503
INFO train.py(169): step: 2690/5410, l_total: 0.0331, l_in: 0.0076, l_grad: 0.0255, msssim_ir: 0.2059, msssim_vis: 0.1338, mx_loss: 0.0051, eta: 0:21:09, time: 4.2632
INFO train.py(169): step: 2700/5410, l_total: 0.0441, l_in: 0.0113, l_grad: 0.0328, msssim_ir: 0.4640, msssim_vis: 0.0070, mx_loss: 0.0057, eta: 0:21:04, time: 4.2396
INFO train.py(169): step: 2710/5410, l_total: 0.0648, l_in: 0.0196, l_grad: 0.0452, msssim_ir: 0.4048, msssim_vis: 0.0348, mx_loss: 0.0133, eta: 0:21:21, time: 26.2208
INFO train.py(169): step: 2720/5410, l_total: 0.0520, l_in: 0.0146, l_grad: 0.0374, msssim_ir: 0.4745, msssim_vis: 0.0152, mx_loss: 0.0050, eta: 0:21:16, time: 4.2045
INFO train.py(169): step: 2730/5410, l_total: 0.0586, l_in: 0.0112, l_grad: 0.0473, msssim_ir: 0.4580, msssim_vis: 0.0063, mx_loss: 0.0048, eta: 0:21:11, time: 4.2144
INFO train.py(169): step: 2740/5410, l_total: 0.0709, l_in: 0.0193, l_grad: 0.0515, msssim_ir: 0.3334, msssim_vis: 0.0913, mx_loss: 0.0119, eta: 0:21:05, time: 4.2088
INFO train.py(169): step: 2750/5410, l_total: 0.0594, l_in: 0.0223, l_grad: 0.0371, msssim_ir: 0.2198, msssim_vis: 0.1590, mx_loss: 0.0196, eta: 0:21:00, time: 4.2199
INFO train.py(169): step: 2760/5410, l_total: 0.0549, l_in: 0.0203, l_grad: 0.0346, msssim_ir: 0.1655, msssim_vis: 0.1962, mx_loss: 0.0200, eta: 0:20:55, time: 4.2227
INFO train.py(169): step: 2770/5410, l_total: 0.0417, l_in: 0.0155, l_grad: 0.0262, msssim_ir: 0.4203, msssim_vis: 0.0231, mx_loss: 0.0076, eta: 0:20:50, time: 4.2353
INFO train.py(169): step: 2780/5410, l_total: 0.0733, l_in: 0.0271, l_grad: 0.0462, msssim_ir: 0.4612, msssim_vis: 0.0278, mx_loss: 0.0092, eta: 0:20:44, time: 4.2267
INFO train.py(169): step: 2790/5410, l_total: 0.0769, l_in: 0.0222, l_grad: 0.0547, msssim_ir: 0.4374, msssim_vis: 0.0520, mx_loss: 0.0146, eta: 0:20:39, time: 4.2244
INFO train.py(169): step: 2800/5410, l_total: 0.0383, l_in: 0.0092, l_grad: 0.0291, msssim_ir: 0.3061, msssim_vis: 0.0629, mx_loss: 0.0078, eta: 0:20:34, time: 4.2284
INFO train.py(169): step: 2810/5410, l_total: 0.0581, l_in: 0.0204, l_grad: 0.0377, msssim_ir: 0.2632, msssim_vis: 0.0975, mx_loss: 0.0114, eta: 0:20:29, time: 4.2154
INFO train.py(169): step: 2820/5410, l_total: 0.0427, l_in: 0.0180, l_grad: 0.0246, msssim_ir: 0.2211, msssim_vis: 0.1301, mx_loss: 0.0095, eta: 0:20:24, time: 4.2404
INFO train.py(169): step: 2830/5410, l_total: 0.0622, l_in: 0.0199, l_grad: 0.0422, msssim_ir: 0.4626, msssim_vis: 0.0211, mx_loss: 0.0102, eta: 0:20:18, time: 4.2383
INFO train.py(169): step: 2840/5410, l_total: 0.0540, l_in: 0.0240, l_grad: 0.0300, msssim_ir: 0.2128, msssim_vis: 0.1611, mx_loss: 0.0111, eta: 0:20:13, time: 4.2383
INFO train.py(169): step: 2850/5410, l_total: 0.0493, l_in: 0.0216, l_grad: 0.0278, msssim_ir: 0.4261, msssim_vis: 0.0273, mx_loss: 0.0062, eta: 0:20:08, time: 4.2393
INFO train.py(169): step: 2860/5410, l_total: 0.0488, l_in: 0.0172, l_grad: 0.0316, msssim_ir: 0.1706, msssim_vis: 0.2041, mx_loss: 0.0099, eta: 0:20:03, time: 4.2294
INFO train.py(169): step: 2870/5410, l_total: 0.0476, l_in: 0.0200, l_grad: 0.0276, msssim_ir: 0.1898, msssim_vis: 0.1314, mx_loss: 0.0179, eta: 0:19:58, time: 4.2334
INFO train.py(169): step: 2880/5410, l_total: 0.0534, l_in: 0.0143, l_grad: 0.0391, msssim_ir: 0.3013, msssim_vis: 0.0888, mx_loss: 0.0100, eta: 0:19:53, time: 4.2513
INFO train.py(169): step: 2890/5410, l_total: 0.0449, l_in: 0.0139, l_grad: 0.0311, msssim_ir: 0.1513, msssim_vis: 0.1950, mx_loss: 0.0192, eta: 0:19:48, time: 4.2363
INFO train.py(169): step: 2900/5410, l_total: 0.0654, l_in: 0.0281, l_grad: 0.0373, msssim_ir: 0.4089, msssim_vis: 0.0417, mx_loss: 0.0082, eta: 0:19:42, time: 4.2294
INFO train.py(169): step: 2910/5410, l_total: 0.0456, l_in: 0.0137, l_grad: 0.0318, msssim_ir: 0.4577, msssim_vis: 0.0110, mx_loss: 0.0038, eta: 0:19:37, time: 4.2284
INFO train.py(169): step: 2920/5410, l_total: 0.0395, l_in: 0.0146, l_grad: 0.0248, msssim_ir: 0.3705, msssim_vis: 0.0550, mx_loss: 0.0070, eta: 0:19:32, time: 4.2393
INFO train.py(169): step: 2930/5410, l_total: 0.0434, l_in: 0.0156, l_grad: 0.0278, msssim_ir: 0.2271, msssim_vis: 0.1182, mx_loss: 0.0085, eta: 0:19:27, time: 4.2493
INFO train.py(169): step: 2940/5410, l_total: 0.0418, l_in: 0.0192, l_grad: 0.0226, msssim_ir: 0.2386, msssim_vis: 0.0916, mx_loss: 0.0127, eta: 0:19:22, time: 4.2413
INFO train.py(169): step: 2950/5410, l_total: 0.0411, l_in: 0.0119, l_grad: 0.0293, msssim_ir: 0.3956, msssim_vis: 0.0303, mx_loss: 0.0055, eta: 0:19:17, time: 4.2413
INFO train.py(169): step: 2960/5410, l_total: 0.0380, l_in: 0.0082, l_grad: 0.0299, msssim_ir: 0.1801, msssim_vis: 0.1151, mx_loss: 0.0067, eta: 0:19:12, time: 4.2523
INFO train.py(169): step: 2970/5410, l_total: 0.0542, l_in: 0.0254, l_grad: 0.0288, msssim_ir: 0.3389, msssim_vis: 0.0899, mx_loss: 0.0145, eta: 0:19:07, time: 4.2553
INFO train.py(169): step: 2980/5410, l_total: 0.0374, l_in: 0.0154, l_grad: 0.0219, msssim_ir: 0.4141, msssim_vis: 0.0378, mx_loss: 0.0081, eta: 0:19:02, time: 4.2343
INFO train.py(169): step: 2990/5410, l_total: 0.0735, l_in: 0.0251, l_grad: 0.0484, msssim_ir: 0.4343, msssim_vis: 0.0220, mx_loss: 0.0089, eta: 0:18:57, time: 4.2373
INFO train.py(169): step: 3000/5410, l_total: 0.0484, l_in: 0.0163, l_grad: 0.0321, msssim_ir: 0.2851, msssim_vis: 0.0850, mx_loss: 0.0121, eta: 0:18:52, time: 4.2562
INFO train.py(169): step: 3010/5410, l_total: 0.0679, l_in: 0.0253, l_grad: 0.0426, msssim_ir: 0.3912, msssim_vis: 0.0345, mx_loss: 0.0154, eta: 0:18:46, time: 4.2393
INFO train.py(169): step: 3020/5410, l_total: 0.0554, l_in: 0.0160, l_grad: 0.0394, msssim_ir: 0.4284, msssim_vis: 0.0642, mx_loss: 0.0085, eta: 0:18:41, time: 4.2353
INFO train.py(169): step: 3030/5410, l_total: 0.0501, l_in: 0.0145, l_grad: 0.0355, msssim_ir: 0.3360, msssim_vis: 0.0799, mx_loss: 0.0072, eta: 0:18:36, time: 4.2602
INFO train.py(169): step: 3040/5410, l_total: 0.0457, l_in: 0.0119, l_grad: 0.0338, msssim_ir: 0.3517, msssim_vis: 0.0665, mx_loss: 0.0069, eta: 0:18:31, time: 4.2413
INFO train.py(169): step: 3050/5410, l_total: 0.0545, l_in: 0.0149, l_grad: 0.0396, msssim_ir: 0.4625, msssim_vis: 0.0232, mx_loss: 0.0061, eta: 0:18:26, time: 4.2463
INFO train.py(169): step: 3060/5410, l_total: 0.0402, l_in: 0.0108, l_grad: 0.0294, msssim_ir: 0.3363, msssim_vis: 0.0532, mx_loss: 0.0047, eta: 0:18:21, time: 4.2881
INFO train.py(169): step: 3070/5410, l_total: 0.0469, l_in: 0.0120, l_grad: 0.0350, msssim_ir: 0.4541, msssim_vis: 0.0202, mx_loss: 0.0047, eta: 0:18:16, time: 4.2353
INFO train.py(169): step: 3080/5410, l_total: 0.0713, l_in: 0.0230, l_grad: 0.0484, msssim_ir: 0.3913, msssim_vis: 0.0662, mx_loss: 0.0134, eta: 0:18:11, time: 4.2443
INFO train.py(169): step: 3090/5410, l_total: 0.0918, l_in: 0.0293, l_grad: 0.0625, msssim_ir: 0.4571, msssim_vis: 0.0151, mx_loss: 0.0124, eta: 0:18:06, time: 4.2513
INFO train.py(169): step: 3100/5410, l_total: 0.0377, l_in: 0.0116, l_grad: 0.0260, msssim_ir: 0.2624, msssim_vis: 0.0589, mx_loss: 0.0108, eta: 0:18:01, time: 4.2393
INFO train.py(169): step: 3110/5410, l_total: 0.0324, l_in: 0.0100, l_grad: 0.0224, msssim_ir: 0.3242, msssim_vis: 0.0541, mx_loss: 0.0067, eta: 0:17:56, time: 4.2662
INFO train.py(169): step: 3120/5410, l_total: 0.0463, l_in: 0.0254, l_grad: 0.0209, msssim_ir: 0.2163, msssim_vis: 0.0795, mx_loss: 0.0185, eta: 0:17:51, time: 4.2333
INFO train.py(169): step: 3130/5410, l_total: 0.0701, l_in: 0.0234, l_grad: 0.0466, msssim_ir: 0.4512, msssim_vis: 0.0238, mx_loss: 0.0057, eta: 0:17:46, time: 4.2533
INFO train.py(169): step: 3140/5410, l_total: 0.0428, l_in: 0.0128, l_grad: 0.0299, msssim_ir: 0.1905, msssim_vis: 0.1542, mx_loss: 0.0105, eta: 0:17:41, time: 4.2473
INFO train.py(169): step: 3150/5410, l_total: 0.0457, l_in: 0.0109, l_grad: 0.0347, msssim_ir: 0.4029, msssim_vis: 0.0349, mx_loss: 0.0055, eta: 0:17:36, time: 4.2582
INFO train.py(169): step: 3160/5410, l_total: 0.0566, l_in: 0.0149, l_grad: 0.0417, msssim_ir: 0.4113, msssim_vis: 0.0392, mx_loss: 0.0083, eta: 0:17:31, time: 4.2433
INFO train.py(169): step: 3170/5410, l_total: 0.0662, l_in: 0.0249, l_grad: 0.0412, msssim_ir: 0.3916, msssim_vis: 0.0780, mx_loss: 0.0104, eta: 0:17:26, time: 4.2387
INFO train.py(169): step: 3180/5410, l_total: 0.0509, l_in: 0.0162, l_grad: 0.0347, msssim_ir: 0.4618, msssim_vis: 0.0509, mx_loss: 0.0095, eta: 0:17:21, time: 4.2478
INFO train.py(169): step: 3190/5410, l_total: 0.0615, l_in: 0.0120, l_grad: 0.0496, msssim_ir: 0.2861, msssim_vis: 0.0869, mx_loss: 0.0094, eta: 0:17:16, time: 4.2503
INFO train.py(169): step: 3200/5410, l_total: 0.0524, l_in: 0.0152, l_grad: 0.0371, msssim_ir: 0.3936, msssim_vis: 0.0365, mx_loss: 0.0081, eta: 0:17:11, time: 4.2386
INFO train.py(169): step: 3210/5410, l_total: 0.0483, l_in: 0.0148, l_grad: 0.0335, msssim_ir: 0.4704, msssim_vis: 0.0100, mx_loss: 0.0046, eta: 0:17:06, time: 4.2772
INFO train.py(169): step: 3220/5410, l_total: 0.0597, l_in: 0.0155, l_grad: 0.0441, msssim_ir: 0.2421, msssim_vis: 0.1105, mx_loss: 0.0139, eta: 0:17:01, time: 4.2456
INFO train.py(169): step: 3230/5410, l_total: 0.0547, l_in: 0.0174, l_grad: 0.0373, msssim_ir: 0.3106, msssim_vis: 0.0883, mx_loss: 0.0086, eta: 0:16:57, time: 4.2413
INFO train.py(169): step: 3240/5410, l_total: 0.0481, l_in: 0.0235, l_grad: 0.0246, msssim_ir: 0.3226, msssim_vis: 0.0698, mx_loss: 0.0092, eta: 0:16:52, time: 4.2556
INFO train.py(169): step: 3250/5410, l_total: 0.0333, l_in: 0.0088, l_grad: 0.0246, msssim_ir: 0.4008, msssim_vis: 0.0235, mx_loss: 0.0057, eta: 0:17:01, time: 26.2666
INFO train.py(169): step: 3260/5410, l_total: 0.0785, l_in: 0.0341, l_grad: 0.0444, msssim_ir: 0.4452, msssim_vis: 0.0271, mx_loss: 0.0085, eta: 0:16:56, time: 4.2035
INFO train.py(169): step: 3270/5410, l_total: 0.0523, l_in: 0.0213, l_grad: 0.0310, msssim_ir: 0.3857, msssim_vis: 0.0263, mx_loss: 0.0110, eta: 0:16:51, time: 4.2234
INFO train.py(169): step: 3280/5410, l_total: 0.0367, l_in: 0.0104, l_grad: 0.0263, msssim_ir: 0.1536, msssim_vis: 0.1379, mx_loss: 0.0076, eta: 0:16:46, time: 4.2184
INFO train.py(169): step: 3290/5410, l_total: 0.0538, l_in: 0.0200, l_grad: 0.0338, msssim_ir: 0.3676, msssim_vis: 0.0813, mx_loss: 0.0216, eta: 0:16:41, time: 4.2204
INFO train.py(169): step: 3300/5410, l_total: 0.0581, l_in: 0.0266, l_grad: 0.0315, msssim_ir: 0.4218, msssim_vis: 0.0374, mx_loss: 0.0071, eta: 0:16:36, time: 4.2284
INFO train.py(169): step: 3310/5410, l_total: 0.0399, l_in: 0.0162, l_grad: 0.0237, msssim_ir: 0.3161, msssim_vis: 0.0682, mx_loss: 0.0061, eta: 0:16:31, time: 4.2294
INFO train.py(169): step: 3320/5410, l_total: 0.0532, l_in: 0.0147, l_grad: 0.0384, msssim_ir: 0.1794, msssim_vis: 0.1993, mx_loss: 0.0093, eta: 0:16:26, time: 4.2254
INFO train.py(169): step: 3330/5410, l_total: 0.0466, l_in: 0.0119, l_grad: 0.0347, msssim_ir: 0.4861, msssim_vis: 0.0099, mx_loss: 0.0056, eta: 0:16:21, time: 4.2309
INFO train.py(169): step: 3340/5410, l_total: 0.0436, l_in: 0.0124, l_grad: 0.0312, msssim_ir: 0.5081, msssim_vis: 0.0259, mx_loss: 0.0035, eta: 0:16:16, time: 4.2304
INFO train.py(169): step: 3350/5410, l_total: 0.0515, l_in: 0.0196, l_grad: 0.0319, msssim_ir: 0.3738, msssim_vis: 0.0818, mx_loss: 0.0057, eta: 0:16:11, time: 4.2346
INFO train.py(169): step: 3360/5410, l_total: 0.0615, l_in: 0.0345, l_grad: 0.0270, msssim_ir: 0.1618, msssim_vis: 0.1867, mx_loss: 0.0476, eta: 0:16:06, time: 4.2259
INFO train.py(169): step: 3370/5410, l_total: 0.0615, l_in: 0.0177, l_grad: 0.0438, msssim_ir: 0.4622, msssim_vis: 0.0145, mx_loss: 0.0072, eta: 0:16:01, time: 4.2314
INFO train.py(169): step: 3380/5410, l_total: 0.0363, l_in: 0.0114, l_grad: 0.0249, msssim_ir: 0.3012, msssim_vis: 0.0462, mx_loss: 0.0077, eta: 0:15:56, time: 4.2383
INFO train.py(169): step: 3390/5410, l_total: 0.0588, l_in: 0.0124, l_grad: 0.0464, msssim_ir: 0.4085, msssim_vis: 0.0482, mx_loss: 0.0122, eta: 0:15:51, time: 4.2363
INFO train.py(169): step: 3400/5410, l_total: 0.0511, l_in: 0.0197, l_grad: 0.0314, msssim_ir: 0.2383, msssim_vis: 0.1164, mx_loss: 0.0115, eta: 0:15:46, time: 4.2332
INFO train.py(169): step: 3410/5410, l_total: 0.0502, l_in: 0.0154, l_grad: 0.0348, msssim_ir: 0.3690, msssim_vis: 0.1036, mx_loss: 0.0084, eta: 0:15:41, time: 4.2393
INFO train.py(169): step: 3420/5410, l_total: 0.0362, l_in: 0.0113, l_grad: 0.0249, msssim_ir: 0.3448, msssim_vis: 0.0735, mx_loss: 0.0077, eta: 0:15:36, time: 4.2274
INFO train.py(169): step: 3430/5410, l_total: 0.0478, l_in: 0.0127, l_grad: 0.0351, msssim_ir: 0.3712, msssim_vis: 0.0667, mx_loss: 0.0063, eta: 0:15:31, time: 4.2463
INFO train.py(169): step: 3440/5410, l_total: 0.0410, l_in: 0.0081, l_grad: 0.0329, msssim_ir: 0.2891, msssim_vis: 0.0784, mx_loss: 0.0046, eta: 0:15:26, time: 4.2353
INFO train.py(169): step: 3450/5410, l_total: 0.0528, l_in: 0.0129, l_grad: 0.0399, msssim_ir: 0.3133, msssim_vis: 0.0522, mx_loss: 0.0060, eta: 0:15:21, time: 4.2343
INFO train.py(169): step: 3460/5410, l_total: 0.0654, l_in: 0.0139, l_grad: 0.0516, msssim_ir: 0.4027, msssim_vis: 0.0663, mx_loss: 0.0076, eta: 0:15:16, time: 4.2393
INFO train.py(169): step: 3470/5410, l_total: 0.0393, l_in: 0.0096, l_grad: 0.0297, msssim_ir: 0.1420, msssim_vis: 0.1368, mx_loss: 0.0078, eta: 0:15:11, time: 4.2333
INFO train.py(169): step: 3480/5410, l_total: 0.0858, l_in: 0.0448, l_grad: 0.0411, msssim_ir: 0.3334, msssim_vis: 0.1274, mx_loss: 0.0329, eta: 0:15:06, time: 4.2463
INFO train.py(169): step: 3490/5410, l_total: 0.0674, l_in: 0.0316, l_grad: 0.0358, msssim_ir: 0.3568, msssim_vis: 0.0421, mx_loss: 0.0148, eta: 0:15:01, time: 4.2353
INFO train.py(169): step: 3500/5410, l_total: 0.0454, l_in: 0.0161, l_grad: 0.0293, msssim_ir: 0.3131, msssim_vis: 0.0992, mx_loss: 0.0109, eta: 0:14:56, time: 4.2443
INFO train.py(169): step: 3510/5410, l_total: 0.0486, l_in: 0.0217, l_grad: 0.0269, msssim_ir: 0.3504, msssim_vis: 0.0888, mx_loss: 0.0119, eta: 0:14:51, time: 4.2453
INFO train.py(169): step: 3520/5410, l_total: 0.0758, l_in: 0.0240, l_grad: 0.0517, msssim_ir: 0.3160, msssim_vis: 0.1082, mx_loss: 0.0110, eta: 0:14:46, time: 4.2396
INFO train.py(169): step: 3530/5410, l_total: 0.0353, l_in: 0.0141, l_grad: 0.0211, msssim_ir: 0.2297, msssim_vis: 0.0739, mx_loss: 0.0112, eta: 0:14:41, time: 4.2463
INFO train.py(169): step: 3540/5410, l_total: 0.0584, l_in: 0.0188, l_grad: 0.0396, msssim_ir: 0.3389, msssim_vis: 0.0569, mx_loss: 0.0121, eta: 0:14:36, time: 4.2434
INFO train.py(169): step: 3550/5410, l_total: 0.0446, l_in: 0.0096, l_grad: 0.0350, msssim_ir: 0.4820, msssim_vis: 0.0150, mx_loss: 0.0040, eta: 0:14:32, time: 4.2805
INFO train.py(169): step: 3560/5410, l_total: 0.0610, l_in: 0.0205, l_grad: 0.0405, msssim_ir: 0.3455, msssim_vis: 0.0709, mx_loss: 0.0295, eta: 0:14:27, time: 4.2463
INFO train.py(169): step: 3570/5410, l_total: 0.0472, l_in: 0.0173, l_grad: 0.0299, msssim_ir: 0.2657, msssim_vis: 0.1087, mx_loss: 0.0088, eta: 0:14:22, time: 4.2334
INFO train.py(169): step: 3580/5410, l_total: 0.0423, l_in: 0.0127, l_grad: 0.0296, msssim_ir: 0.3625, msssim_vis: 0.0880, mx_loss: 0.0076, eta: 0:14:17, time: 4.2568
INFO train.py(169): step: 3590/5410, l_total: 0.0637, l_in: 0.0254, l_grad: 0.0383, msssim_ir: 0.4100, msssim_vis: 0.0445, mx_loss: 0.0116, eta: 0:14:12, time: 4.2314
INFO train.py(169): step: 3600/5410, l_total: 0.0547, l_in: 0.0146, l_grad: 0.0400, msssim_ir: 0.4573, msssim_vis: 0.0222, mx_loss: 0.0093, eta: 0:14:07, time: 4.2383
INFO train.py(169): step: 3610/5410, l_total: 0.0405, l_in: 0.0116, l_grad: 0.0289, msssim_ir: 0.3534, msssim_vis: 0.0525, mx_loss: 0.0044, eta: 0:14:02, time: 4.2503
INFO train.py(169): step: 3620/5410, l_total: 0.0371, l_in: 0.0142, l_grad: 0.0228, msssim_ir: 0.2526, msssim_vis: 0.0735, mx_loss: 0.0083, eta: 0:13:57, time: 4.2423
INFO train.py(169): step: 3630/5410, l_total: 0.0322, l_in: 0.0095, l_grad: 0.0227, msssim_ir: 0.2619, msssim_vis: 0.0838, mx_loss: 0.0077, eta: 0:13:52, time: 4.2443
INFO train.py(169): step: 3640/5410, l_total: 0.0558, l_in: 0.0197, l_grad: 0.0362, msssim_ir: 0.2316, msssim_vis: 0.1525, mx_loss: 0.0109, eta: 0:13:47, time: 4.2463
INFO train.py(169): step: 3650/5410, l_total: 0.0394, l_in: 0.0109, l_grad: 0.0286, msssim_ir: 0.3674, msssim_vis: 0.0418, mx_loss: 0.0055, eta: 0:13:43, time: 4.2592
INFO train.py(169): step: 3660/5410, l_total: 0.0612, l_in: 0.0193, l_grad: 0.0418, msssim_ir: 0.3370, msssim_vis: 0.1108, mx_loss: 0.0103, eta: 0:13:38, time: 4.2483
INFO train.py(169): step: 3670/5410, l_total: 0.0357, l_in: 0.0115, l_grad: 0.0242, msssim_ir: 0.2450, msssim_vis: 0.1137, mx_loss: 0.0076, eta: 0:13:33, time: 4.2369
INFO train.py(169): step: 3680/5410, l_total: 0.0351, l_in: 0.0133, l_grad: 0.0218, msssim_ir: 0.3413, msssim_vis: 0.0396, mx_loss: 0.0069, eta: 0:13:28, time: 4.2523
INFO train.py(169): step: 3690/5410, l_total: 0.0472, l_in: 0.0132, l_grad: 0.0340, msssim_ir: 0.3350, msssim_vis: 0.1398, mx_loss: 0.0052, eta: 0:13:23, time: 4.2343
INFO train.py(169): step: 3700/5410, l_total: 0.0486, l_in: 0.0165, l_grad: 0.0321, msssim_ir: 0.3652, msssim_vis: 0.0435, mx_loss: 0.0086, eta: 0:13:18, time: 4.2493
INFO train.py(169): step: 3710/5410, l_total: 0.0693, l_in: 0.0256, l_grad: 0.0437, msssim_ir: 0.3181, msssim_vis: 0.1409, mx_loss: 0.0213, eta: 0:13:13, time: 4.2493
INFO train.py(169): step: 3720/5410, l_total: 0.0479, l_in: 0.0194, l_grad: 0.0286, msssim_ir: 0.3259, msssim_vis: 0.0783, mx_loss: 0.0107, eta: 0:13:08, time: 4.2423
INFO train.py(169): step: 3730/5410, l_total: 0.0499, l_in: 0.0165, l_grad: 0.0334, msssim_ir: 0.2548, msssim_vis: 0.0663, mx_loss: 0.0140, eta: 0:13:04, time: 4.2404
INFO train.py(169): step: 3740/5410, l_total: 0.0630, l_in: 0.0168, l_grad: 0.0462, msssim_ir: 0.4939, msssim_vis: 0.0244, mx_loss: 0.0071, eta: 0:12:59, time: 4.2413
INFO train.py(169): step: 3750/5410, l_total: 0.0375, l_in: 0.0155, l_grad: 0.0220, msssim_ir: 0.2199, msssim_vis: 0.0949, mx_loss: 0.0136, eta: 0:12:54, time: 4.2672
INFO train.py(169): step: 3760/5410, l_total: 0.0433, l_in: 0.0159, l_grad: 0.0274, msssim_ir: 0.2223, msssim_vis: 0.0972, mx_loss: 0.0106, eta: 0:12:49, time: 4.2473
INFO train.py(169): step: 3770/5410, l_total: 0.0339, l_in: 0.0154, l_grad: 0.0186, msssim_ir: 0.2122, msssim_vis: 0.0975, mx_loss: 0.0133, eta: 0:12:44, time: 4.2434
INFO train.py(169): step: 3780/5410, l_total: 0.0591, l_in: 0.0118, l_grad: 0.0473, msssim_ir: 0.4112, msssim_vis: 0.0251, mx_loss: 0.0053, eta: 0:12:39, time: 4.2408
INFO train.py(169): step: 3790/5410, l_total: 0.0349, l_in: 0.0109, l_grad: 0.0240, msssim_ir: 0.3571, msssim_vis: 0.0506, mx_loss: 0.0073, eta: 0:12:44, time: 26.2185
INFO train.py(169): step: 3800/5410, l_total: 0.0450, l_in: 0.0105, l_grad: 0.0344, msssim_ir: 0.4138, msssim_vis: 0.0632, mx_loss: 0.0043, eta: 0:12:39, time: 4.2085
INFO train.py(169): step: 3810/5410, l_total: 0.0358, l_in: 0.0120, l_grad: 0.0239, msssim_ir: 0.2238, msssim_vis: 0.0772, mx_loss: 0.0114, eta: 0:12:34, time: 4.2184
INFO train.py(169): step: 3820/5410, l_total: 0.0484, l_in: 0.0148, l_grad: 0.0336, msssim_ir: 0.1241, msssim_vis: 0.1659, mx_loss: 0.0188, eta: 0:12:29, time: 4.2324
INFO train.py(169): step: 3830/5410, l_total: 0.0381, l_in: 0.0124, l_grad: 0.0257, msssim_ir: 0.4079, msssim_vis: 0.0306, mx_loss: 0.0037, eta: 0:12:24, time: 4.2204
INFO train.py(169): step: 3840/5410, l_total: 0.0759, l_in: 0.0297, l_grad: 0.0462, msssim_ir: 0.4331, msssim_vis: 0.0278, mx_loss: 0.0083, eta: 0:12:19, time: 4.2184
INFO train.py(169): step: 3850/5410, l_total: 0.0457, l_in: 0.0126, l_grad: 0.0330, msssim_ir: 0.3395, msssim_vis: 0.0793, mx_loss: 0.0073, eta: 0:12:14, time: 4.2327
INFO train.py(169): step: 3860/5410, l_total: 0.0558, l_in: 0.0261, l_grad: 0.0297, msssim_ir: 0.3140, msssim_vis: 0.0843, mx_loss: 0.0089, eta: 0:12:09, time: 4.2234
INFO train.py(169): step: 3870/5410, l_total: 0.0569, l_in: 0.0209, l_grad: 0.0360, msssim_ir: 0.3639, msssim_vis: 0.0476, mx_loss: 0.0094, eta: 0:12:05, time: 4.2264
INFO train.py(169): step: 3880/5410, l_total: 0.0645, l_in: 0.0187, l_grad: 0.0458, msssim_ir: 0.4147, msssim_vis: 0.0422, mx_loss: 0.0127, eta: 0:12:00, time: 4.2284
INFO train.py(169): step: 3890/5410, l_total: 0.0543, l_in: 0.0193, l_grad: 0.0349, msssim_ir: 0.4959, msssim_vis: 0.0097, mx_loss: 0.0056, eta: 0:11:55, time: 4.2308
INFO train.py(169): step: 3900/5410, l_total: 0.0519, l_in: 0.0190, l_grad: 0.0329, msssim_ir: 0.4332, msssim_vis: 0.0180, mx_loss: 0.0062, eta: 0:11:50, time: 4.2279
INFO train.py(169): step: 3910/5410, l_total: 0.0591, l_in: 0.0190, l_grad: 0.0401, msssim_ir: 0.4304, msssim_vis: 0.0366, mx_loss: 0.0041, eta: 0:11:45, time: 4.2316
INFO train.py(169): step: 3920/5410, l_total: 0.0413, l_in: 0.0102, l_grad: 0.0311, msssim_ir: 0.4185, msssim_vis: 0.0355, mx_loss: 0.0056, eta: 0:11:40, time: 4.2353
INFO train.py(169): step: 3930/5410, l_total: 0.0398, l_in: 0.0163, l_grad: 0.0235, msssim_ir: 0.1945, msssim_vis: 0.1483, mx_loss: 0.0128, eta: 0:11:35, time: 4.2287
INFO train.py(169): step: 3940/5410, l_total: 0.0330, l_in: 0.0101, l_grad: 0.0229, msssim_ir: 0.2405, msssim_vis: 0.0731, mx_loss: 0.0071, eta: 0:11:30, time: 4.2353
INFO train.py(169): step: 3950/5410, l_total: 0.0365, l_in: 0.0155, l_grad: 0.0210, msssim_ir: 0.2920, msssim_vis: 0.0831, mx_loss: 0.0090, eta: 0:11:25, time: 4.2473
INFO train.py(169): step: 3960/5410, l_total: 0.0460, l_in: 0.0134, l_grad: 0.0326, msssim_ir: 0.4549, msssim_vis: 0.0245, mx_loss: 0.0045, eta: 0:11:21, time: 4.2439
INFO train.py(169): step: 3970/5410, l_total: 0.0535, l_in: 0.0120, l_grad: 0.0415, msssim_ir: 0.4819, msssim_vis: 0.0174, mx_loss: 0.0049, eta: 0:11:16, time: 4.2353
INFO train.py(169): step: 3980/5410, l_total: 0.0603, l_in: 0.0236, l_grad: 0.0367, msssim_ir: 0.5042, msssim_vis: 0.0068, mx_loss: 0.0049, eta: 0:11:11, time: 4.2254
INFO train.py(169): step: 3990/5410, l_total: 0.0417, l_in: 0.0104, l_grad: 0.0313, msssim_ir: 0.3918, msssim_vis: 0.0503, mx_loss: 0.0061, eta: 0:11:06, time: 4.2403
INFO train.py(169): step: 4000/5410, l_total: 0.0659, l_in: 0.0121, l_grad: 0.0537, msssim_ir: 0.3038, msssim_vis: 0.0597, mx_loss: 0.0085, eta: 0:11:01, time: 4.2582
INFO train.py(169): step: 4010/5410, l_total: 0.0630, l_in: 0.0257, l_grad: 0.0374, msssim_ir: 0.3644, msssim_vis: 0.0463, mx_loss: 0.0092, eta: 0:10:56, time: 4.2453
INFO train.py(169): step: 4020/5410, l_total: 0.0634, l_in: 0.0218, l_grad: 0.0416, msssim_ir: 0.3829, msssim_vis: 0.0564, mx_loss: 0.0119, eta: 0:10:51, time: 4.2294
INFO train.py(169): step: 4030/5410, l_total: 0.0482, l_in: 0.0102, l_grad: 0.0380, msssim_ir: 0.3531, msssim_vis: 0.1043, mx_loss: 0.0055, eta: 0:10:47, time: 4.2393
INFO train.py(169): step: 4040/5410, l_total: 0.0356, l_in: 0.0089, l_grad: 0.0266, msssim_ir: 0.2222, msssim_vis: 0.1098, mx_loss: 0.0074, eta: 0:10:42, time: 4.2523
INFO train.py(169): step: 4050/5410, l_total: 0.0325, l_in: 0.0106, l_grad: 0.0219, msssim_ir: 0.3884, msssim_vis: 0.0281, mx_loss: 0.0042, eta: 0:10:37, time: 4.2353
INFO train.py(169): step: 4060/5410, l_total: 0.0434, l_in: 0.0207, l_grad: 0.0227, msssim_ir: 0.2525, msssim_vis: 0.0882, mx_loss: 0.0164, eta: 0:10:32, time: 4.2443
INFO train.py(169): step: 4070/5410, l_total: 0.0309, l_in: 0.0100, l_grad: 0.0209, msssim_ir: 0.3197, msssim_vis: 0.0580, mx_loss: 0.0065, eta: 0:10:27, time: 4.2433
INFO train.py(169): step: 4080/5410, l_total: 0.0516, l_in: 0.0195, l_grad: 0.0320, msssim_ir: 0.2145, msssim_vis: 0.1285, mx_loss: 0.0147, eta: 0:10:22, time: 4.2572
INFO train.py(169): step: 4090/5410, l_total: 0.0512, l_in: 0.0138, l_grad: 0.0374, msssim_ir: 0.2156, msssim_vis: 0.1334, mx_loss: 0.0083, eta: 0:10:18, time: 4.2562
INFO train.py(169): step: 4100/5410, l_total: 0.0440, l_in: 0.0096, l_grad: 0.0343, msssim_ir: 0.3663, msssim_vis: 0.0525, mx_loss: 0.0060, eta: 0:10:13, time: 4.2513
INFO train.py(169): step: 4110/5410, l_total: 0.0525, l_in: 0.0099, l_grad: 0.0426, msssim_ir: 0.3507, msssim_vis: 0.0509, mx_loss: 0.0060, eta: 0:10:08, time: 4.2423
INFO train.py(169): step: 4120/5410, l_total: 0.0608, l_in: 0.0133, l_grad: 0.0475, msssim_ir: 0.4611, msssim_vis: 0.0100, mx_loss: 0.0034, eta: 0:10:03, time: 4.2443
INFO train.py(169): step: 4130/5410, l_total: 0.0600, l_in: 0.0126, l_grad: 0.0475, msssim_ir: 0.2514, msssim_vis: 0.0869, mx_loss: 0.0165, eta: 0:09:58, time: 4.2373
INFO train.py(169): step: 4140/5410, l_total: 0.0427, l_in: 0.0167, l_grad: 0.0260, msssim_ir: 0.1784, msssim_vis: 0.1843, mx_loss: 0.0116, eta: 0:09:54, time: 4.2553
INFO train.py(169): step: 4150/5410, l_total: 0.0392, l_in: 0.0090, l_grad: 0.0302, msssim_ir: 0.4798, msssim_vis: 0.0062, mx_loss: 0.0029, eta: 0:09:49, time: 4.2503
INFO train.py(169): step: 4160/5410, l_total: 0.0324, l_in: 0.0087, l_grad: 0.0237, msssim_ir: 0.2608, msssim_vis: 0.1135, mx_loss: 0.0057, eta: 0:09:44, time: 4.2493
INFO train.py(169): step: 4170/5410, l_total: 0.0349, l_in: 0.0076, l_grad: 0.0274, msssim_ir: 0.2445, msssim_vis: 0.0841, mx_loss: 0.0050, eta: 0:09:39, time: 4.2513
INFO train.py(169): step: 4180/5410, l_total: 0.0343, l_in: 0.0104, l_grad: 0.0240, msssim_ir: 0.2747, msssim_vis: 0.0539, mx_loss: 0.0113, eta: 0:09:34, time: 4.2801
INFO train.py(169): step: 4190/5410, l_total: 0.0869, l_in: 0.0433, l_grad: 0.0436, msssim_ir: 0.5043, msssim_vis: 0.0212, mx_loss: 0.0131, eta: 0:09:30, time: 4.2503
INFO train.py(169): step: 4200/5410, l_total: 0.0618, l_in: 0.0260, l_grad: 0.0358, msssim_ir: 0.5040, msssim_vis: 0.0148, mx_loss: 0.0062, eta: 0:09:25, time: 4.2503
INFO train.py(169): step: 4210/5410, l_total: 0.0512, l_in: 0.0170, l_grad: 0.0342, msssim_ir: 0.3192, msssim_vis: 0.0693, mx_loss: 0.0071, eta: 0:09:20, time: 4.2343
INFO train.py(169): step: 4220/5410, l_total: 0.0752, l_in: 0.0200, l_grad: 0.0552, msssim_ir: 0.4625, msssim_vis: 0.0203, mx_loss: 0.0082, eta: 0:09:15, time: 4.2443
INFO train.py(169): step: 4230/5410, l_total: 0.0340, l_in: 0.0093, l_grad: 0.0246, msssim_ir: 0.3787, msssim_vis: 0.0623, mx_loss: 0.0071, eta: 0:09:10, time: 4.2543
INFO train.py(169): step: 4240/5410, l_total: 0.0871, l_in: 0.0270, l_grad: 0.0601, msssim_ir: 0.4859, msssim_vis: 0.0146, mx_loss: 0.0100, eta: 0:09:06, time: 4.2573
INFO train.py(169): step: 4250/5410, l_total: 0.0505, l_in: 0.0141, l_grad: 0.0364, msssim_ir: 0.4904, msssim_vis: 0.0131, mx_loss: 0.0031, eta: 0:09:01, time: 4.2373
INFO train.py(169): step: 4260/5410, l_total: 0.0435, l_in: 0.0130, l_grad: 0.0305, msssim_ir: 0.3261, msssim_vis: 0.0923, mx_loss: 0.0077, eta: 0:08:56, time: 4.2427
INFO train.py(169): step: 4270/5410, l_total: 0.0550, l_in: 0.0217, l_grad: 0.0332, msssim_ir: 0.4606, msssim_vis: 0.0250, mx_loss: 0.0120, eta: 0:08:51, time: 4.2523
INFO train.py(169): step: 4280/5410, l_total: 0.0452, l_in: 0.0125, l_grad: 0.0327, msssim_ir: 0.4761, msssim_vis: 0.0103, mx_loss: 0.0048, eta: 0:08:47, time: 4.2453
INFO train.py(169): step: 4290/5410, l_total: 0.0430, l_in: 0.0111, l_grad: 0.0319, msssim_ir: 0.4289, msssim_vis: 0.0155, mx_loss: 0.0054, eta: 0:08:42, time: 4.2453
INFO train.py(169): step: 4300/5410, l_total: 0.0441, l_in: 0.0118, l_grad: 0.0322, msssim_ir: 0.3139, msssim_vis: 0.0809, mx_loss: 0.0070, eta: 0:08:37, time: 4.2573
INFO train.py(169): step: 4310/5410, l_total: 0.0525, l_in: 0.0109, l_grad: 0.0416, msssim_ir: 0.3909, msssim_vis: 0.0672, mx_loss: 0.0074, eta: 0:08:32, time: 4.2387
INFO train.py(169): step: 4320/5410, l_total: 0.0380, l_in: 0.0082, l_grad: 0.0298, msssim_ir: 0.3641, msssim_vis: 0.0346, mx_loss: 0.0036, eta: 0:08:27, time: 4.2702
INFO train.py(169): step: 4330/5410, l_total: 0.0381, l_in: 0.0169, l_grad: 0.0212, msssim_ir: 0.2300, msssim_vis: 0.0904, mx_loss: 0.0081, eta: 0:08:28, time: 26.2092
INFO train.py(169): step: 4340/5410, l_total: 0.0420, l_in: 0.0125, l_grad: 0.0295, msssim_ir: 0.3953, msssim_vis: 0.0410, mx_loss: 0.0052, eta: 0:08:23, time: 4.2025
INFO train.py(169): step: 4350/5410, l_total: 0.0673, l_in: 0.0295, l_grad: 0.0378, msssim_ir: 0.4693, msssim_vis: 0.0177, mx_loss: 0.0088, eta: 0:08:18, time: 4.2104
INFO train.py(169): step: 4360/5410, l_total: 0.0634, l_in: 0.0211, l_grad: 0.0423, msssim_ir: 0.4684, msssim_vis: 0.0192, mx_loss: 0.0039, eta: 0:08:14, time: 4.2146
INFO train.py(169): step: 4370/5410, l_total: 0.0357, l_in: 0.0141, l_grad: 0.0216, msssim_ir: 0.2314, msssim_vis: 0.1033, mx_loss: 0.0132, eta: 0:08:09, time: 4.2154
INFO train.py(169): step: 4380/5410, l_total: 0.0344, l_in: 0.0126, l_grad: 0.0217, msssim_ir: 0.3199, msssim_vis: 0.0647, mx_loss: 0.0072, eta: 0:08:04, time: 4.2194
INFO train.py(169): step: 4390/5410, l_total: 0.0439, l_in: 0.0116, l_grad: 0.0323, msssim_ir: 0.3574, msssim_vis: 0.0678, mx_loss: 0.0056, eta: 0:07:59, time: 4.2234
INFO train.py(169): step: 4400/5410, l_total: 0.0408, l_in: 0.0112, l_grad: 0.0296, msssim_ir: 0.4757, msssim_vis: 0.0145, mx_loss: 0.0033, eta: 0:07:54, time: 4.2244
INFO train.py(169): step: 4410/5410, l_total: 0.0591, l_in: 0.0152, l_grad: 0.0440, msssim_ir: 0.3220, msssim_vis: 0.0724, mx_loss: 0.0057, eta: 0:07:50, time: 4.2247
INFO train.py(169): step: 4420/5410, l_total: 0.0422, l_in: 0.0116, l_grad: 0.0306, msssim_ir: 0.3782, msssim_vis: 0.0658, mx_loss: 0.0082, eta: 0:07:45, time: 4.2373
INFO train.py(169): step: 4430/5410, l_total: 0.0479, l_in: 0.0090, l_grad: 0.0389, msssim_ir: 0.2746, msssim_vis: 0.1272, mx_loss: 0.0056, eta: 0:07:40, time: 4.2244
INFO train.py(169): step: 4440/5410, l_total: 0.0650, l_in: 0.0218, l_grad: 0.0433, msssim_ir: 0.4899, msssim_vis: 0.0250, mx_loss: 0.0065, eta: 0:07:35, time: 4.2304
INFO train.py(169): step: 4450/5410, l_total: 0.0545, l_in: 0.0121, l_grad: 0.0424, msssim_ir: 0.2814, msssim_vis: 0.0861, mx_loss: 0.0120, eta: 0:07:30, time: 4.2353
INFO train.py(169): step: 4460/5410, l_total: 0.0577, l_in: 0.0172, l_grad: 0.0406, msssim_ir: 0.4050, msssim_vis: 0.0682, mx_loss: 0.0088, eta: 0:07:26, time: 4.2386
INFO train.py(169): step: 4470/5410, l_total: 0.0293, l_in: 0.0071, l_grad: 0.0222, msssim_ir: 0.3543, msssim_vis: 0.0247, mx_loss: 0.0046, eta: 0:07:21, time: 4.2363
INFO train.py(169): step: 4480/5410, l_total: 0.0290, l_in: 0.0114, l_grad: 0.0177, msssim_ir: 0.2432, msssim_vis: 0.0507, mx_loss: 0.0082, eta: 0:07:16, time: 4.2264
INFO train.py(169): step: 4490/5410, l_total: 0.0439, l_in: 0.0116, l_grad: 0.0323, msssim_ir: 0.3216, msssim_vis: 0.0670, mx_loss: 0.0063, eta: 0:07:11, time: 4.2383
INFO train.py(169): step: 4500/5410, l_total: 0.0240, l_in: 0.0051, l_grad: 0.0189, msssim_ir: 0.3208, msssim_vis: 0.0513, mx_loss: 0.0048, eta: 0:07:06, time: 4.2314
INFO train.py(169): step: 4510/5410, l_total: 0.0475, l_in: 0.0171, l_grad: 0.0304, msssim_ir: 0.3358, msssim_vis: 0.0843, mx_loss: 0.0078, eta: 0:07:02, time: 4.2254
INFO train.py(169): step: 4520/5410, l_total: 0.0638, l_in: 0.0228, l_grad: 0.0410, msssim_ir: 0.3728, msssim_vis: 0.0766, mx_loss: 0.0136, eta: 0:06:57, time: 4.2383
INFO train.py(169): step: 4530/5410, l_total: 0.0406, l_in: 0.0143, l_grad: 0.0263, msssim_ir: 0.3667, msssim_vis: 0.0481, mx_loss: 0.0084, eta: 0:06:52, time: 4.2393
INFO train.py(169): step: 4540/5410, l_total: 0.0350, l_in: 0.0108, l_grad: 0.0243, msssim_ir: 0.2851, msssim_vis: 0.0481, mx_loss: 0.0080, eta: 0:06:47, time: 4.2274
INFO train.py(169): step: 4550/5410, l_total: 0.0573, l_in: 0.0161, l_grad: 0.0412, msssim_ir: 0.4529, msssim_vis: 0.0221, mx_loss: 0.0057, eta: 0:06:43, time: 4.2592
INFO train.py(169): step: 4560/5410, l_total: 0.0324, l_in: 0.0093, l_grad: 0.0231, msssim_ir: 0.2723, msssim_vis: 0.0777, mx_loss: 0.0082, eta: 0:06:38, time: 4.2406
INFO train.py(169): step: 4570/5410, l_total: 0.0433, l_in: 0.0186, l_grad: 0.0247, msssim_ir: 0.1743, msssim_vis: 0.1212, mx_loss: 0.0115, eta: 0:06:33, time: 4.2264
INFO train.py(169): step: 4580/5410, l_total: 0.0434, l_in: 0.0114, l_grad: 0.0319, msssim_ir: 0.3732, msssim_vis: 0.0443, mx_loss: 0.0061, eta: 0:06:28, time: 4.2433
INFO train.py(169): step: 4590/5410, l_total: 0.0494, l_in: 0.0207, l_grad: 0.0286, msssim_ir: 0.2131, msssim_vis: 0.1077, mx_loss: 0.0145, eta: 0:06:23, time: 4.2443
INFO train.py(169): step: 4600/5410, l_total: 0.0385, l_in: 0.0072, l_grad: 0.0312, msssim_ir: 0.3427, msssim_vis: 0.0443, mx_loss: 0.0048, eta: 0:06:19, time: 4.2513
INFO train.py(169): step: 4610/5410, l_total: 0.0455, l_in: 0.0147, l_grad: 0.0307, msssim_ir: 0.2842, msssim_vis: 0.0927, mx_loss: 0.0062, eta: 0:06:14, time: 4.2393
INFO train.py(169): step: 4620/5410, l_total: 0.0487, l_in: 0.0164, l_grad: 0.0323, msssim_ir: 0.3426, msssim_vis: 0.0781, mx_loss: 0.0074, eta: 0:06:09, time: 4.2453
INFO train.py(169): step: 4630/5410, l_total: 0.0367, l_in: 0.0141, l_grad: 0.0225, msssim_ir: 0.2552, msssim_vis: 0.0738, mx_loss: 0.0087, eta: 0:06:04, time: 4.2523
INFO train.py(169): step: 4640/5410, l_total: 0.0403, l_in: 0.0091, l_grad: 0.0312, msssim_ir: 0.2754, msssim_vis: 0.0620, mx_loss: 0.0054, eta: 0:06:00, time: 4.2324
INFO train.py(169): step: 4650/5410, l_total: 0.0672, l_in: 0.0228, l_grad: 0.0444, msssim_ir: 0.3089, msssim_vis: 0.0592, mx_loss: 0.0118, eta: 0:05:55, time: 4.2513
INFO train.py(169): step: 4660/5410, l_total: 0.0339, l_in: 0.0108, l_grad: 0.0231, msssim_ir: 0.3472, msssim_vis: 0.0462, mx_loss: 0.0059, eta: 0:05:50, time: 4.2475
INFO train.py(169): step: 4670/5410, l_total: 0.0381, l_in: 0.0096, l_grad: 0.0284, msssim_ir: 0.3717, msssim_vis: 0.0388, mx_loss: 0.0055, eta: 0:05:45, time: 4.2523
INFO train.py(169): step: 4680/5410, l_total: 0.0543, l_in: 0.0159, l_grad: 0.0384, msssim_ir: 0.3862, msssim_vis: 0.0242, mx_loss: 0.0082, eta: 0:05:41, time: 4.2446
INFO train.py(169): step: 4690/5410, l_total: 0.0479, l_in: 0.0151, l_grad: 0.0328, msssim_ir: 0.4240, msssim_vis: 0.0489, mx_loss: 0.0095, eta: 0:05:36, time: 4.2314
INFO train.py(169): step: 4700/5410, l_total: 0.0352, l_in: 0.0139, l_grad: 0.0214, msssim_ir: 0.2790, msssim_vis: 0.0819, mx_loss: 0.0082, eta: 0:05:31, time: 4.2493
INFO train.py(169): step: 4710/5410, l_total: 0.0430, l_in: 0.0111, l_grad: 0.0319, msssim_ir: 0.2777, msssim_vis: 0.1094, mx_loss: 0.0073, eta: 0:05:27, time: 4.2692
INFO train.py(169): step: 4720/5410, l_total: 0.0546, l_in: 0.0193, l_grad: 0.0353, msssim_ir: 0.1427, msssim_vis: 0.2097, mx_loss: 0.0173, eta: 0:05:22, time: 4.2811
INFO train.py(169): step: 4730/5410, l_total: 0.0462, l_in: 0.0155, l_grad: 0.0307, msssim_ir: 0.4995, msssim_vis: 0.0072, mx_loss: 0.0031, eta: 0:05:17, time: 4.2386
INFO train.py(169): step: 4740/5410, l_total: 0.0452, l_in: 0.0107, l_grad: 0.0345, msssim_ir: 0.4914, msssim_vis: 0.0269, mx_loss: 0.0060, eta: 0:05:12, time: 4.2513
INFO train.py(169): step: 4750/5410, l_total: 0.0504, l_in: 0.0115, l_grad: 0.0389, msssim_ir: 0.3150, msssim_vis: 0.0921, mx_loss: 0.0132, eta: 0:05:08, time: 4.2572
INFO train.py(169): step: 4760/5410, l_total: 0.0455, l_in: 0.0118, l_grad: 0.0337, msssim_ir: 0.5050, msssim_vis: 0.0113, mx_loss: 0.0054, eta: 0:05:03, time: 4.2433
INFO train.py(169): step: 4770/5410, l_total: 0.0363, l_in: 0.0116, l_grad: 0.0247, msssim_ir: 0.3144, msssim_vis: 0.0625, mx_loss: 0.0086, eta: 0:04:58, time: 4.2543
INFO train.py(169): step: 4780/5410, l_total: 0.0406, l_in: 0.0145, l_grad: 0.0262, msssim_ir: 0.2395, msssim_vis: 0.1111, mx_loss: 0.0075, eta: 0:04:53, time: 4.2483
INFO train.py(169): step: 4790/5410, l_total: 0.0402, l_in: 0.0104, l_grad: 0.0298, msssim_ir: 0.3783, msssim_vis: 0.0634, mx_loss: 0.0058, eta: 0:04:49, time: 4.2433
INFO train.py(169): step: 4800/5410, l_total: 0.0471, l_in: 0.0127, l_grad: 0.0344, msssim_ir: 0.4125, msssim_vis: 0.0330, mx_loss: 0.0072, eta: 0:04:44, time: 4.2483
INFO train.py(169): step: 4810/5410, l_total: 0.0626, l_in: 0.0104, l_grad: 0.0522, msssim_ir: 0.4763, msssim_vis: 0.0176, mx_loss: 0.0056, eta: 0:04:39, time: 4.2871
INFO train.py(169): step: 4820/5410, l_total: 0.0473, l_in: 0.0098, l_grad: 0.0375, msssim_ir: 0.2470, msssim_vis: 0.1357, mx_loss: 0.0080, eta: 0:04:35, time: 4.2403
INFO train.py(169): step: 4830/5410, l_total: 0.0486, l_in: 0.0113, l_grad: 0.0373, msssim_ir: 0.4185, msssim_vis: 0.0148, mx_loss: 0.0067, eta: 0:04:30, time: 4.2466
INFO train.py(169): step: 4840/5410, l_total: 0.1173, l_in: 0.0375, l_grad: 0.0798, msssim_ir: 0.3597, msssim_vis: 0.0598, mx_loss: 0.0246, eta: 0:04:25, time: 4.2592
INFO train.py(169): step: 4850/5410, l_total: 0.0351, l_in: 0.0082, l_grad: 0.0270, msssim_ir: 0.3864, msssim_vis: 0.0520, mx_loss: 0.0048, eta: 0:04:20, time: 4.2562
INFO train.py(169): step: 4860/5410, l_total: 0.0634, l_in: 0.0099, l_grad: 0.0536, msssim_ir: 0.3657, msssim_vis: 0.0516, mx_loss: 0.0093, eta: 0:04:16, time: 4.2413
INFO train.py(169): step: 4870/5410, l_total: 0.0819, l_in: 0.0244, l_grad: 0.0575, msssim_ir: 0.4463, msssim_vis: 0.0196, mx_loss: 0.0064, eta: 0:04:13, time: 26.4080
INFO train.py(169): step: 4880/5410, l_total: 0.0491, l_in: 0.0137, l_grad: 0.0354, msssim_ir: 0.3489, msssim_vis: 0.0735, mx_loss: 0.0106, eta: 0:04:09, time: 4.2194
INFO train.py(169): step: 4890/5410, l_total: 0.1099, l_in: 0.0572, l_grad: 0.0527, msssim_ir: 0.4732, msssim_vis: 0.0321, mx_loss: 0.0193, eta: 0:04:04, time: 4.2075
INFO train.py(169): step: 4900/5410, l_total: 0.0413, l_in: 0.0173, l_grad: 0.0240, msssim_ir: 0.2590, msssim_vis: 0.0678, mx_loss: 0.0109, eta: 0:03:59, time: 4.2164
INFO train.py(169): step: 4910/5410, l_total: 0.0413, l_in: 0.0136, l_grad: 0.0277, msssim_ir: 0.1744, msssim_vis: 0.1633, mx_loss: 0.0093, eta: 0:03:54, time: 4.2184
INFO train.py(169): step: 4920/5410, l_total: 0.0533, l_in: 0.0123, l_grad: 0.0410, msssim_ir: 0.3475, msssim_vis: 0.0623, mx_loss: 0.0096, eta: 0:03:50, time: 4.2204
INFO train.py(169): step: 4930/5410, l_total: 0.0428, l_in: 0.0113, l_grad: 0.0315, msssim_ir: 0.3537, msssim_vis: 0.0339, mx_loss: 0.0060, eta: 0:03:45, time: 4.2184
INFO train.py(169): step: 4940/5410, l_total: 0.0437, l_in: 0.0093, l_grad: 0.0345, msssim_ir: 0.5091, msssim_vis: 0.0183, mx_loss: 0.0030, eta: 0:03:40, time: 4.2347
INFO train.py(169): step: 4950/5410, l_total: 0.0439, l_in: 0.0224, l_grad: 0.0215, msssim_ir: 0.1908, msssim_vis: 0.1287, mx_loss: 0.0153, eta: 0:03:35, time: 4.2383
INFO train.py(169): step: 4960/5410, l_total: 0.0556, l_in: 0.0146, l_grad: 0.0410, msssim_ir: 0.3750, msssim_vis: 0.0491, mx_loss: 0.0075, eta: 0:03:31, time: 4.2274
INFO train.py(169): step: 4970/5410, l_total: 0.0524, l_in: 0.0151, l_grad: 0.0374, msssim_ir: 0.4293, msssim_vis: 0.0321, mx_loss: 0.0097, eta: 0:03:26, time: 4.2274
INFO train.py(169): step: 4980/5410, l_total: 0.0381, l_in: 0.0126, l_grad: 0.0254, msssim_ir: 0.1881, msssim_vis: 0.1096, mx_loss: 0.0130, eta: 0:03:21, time: 4.2324
INFO train.py(169): step: 4990/5410, l_total: 0.0801, l_in: 0.0288, l_grad: 0.0513, msssim_ir: 0.4797, msssim_vis: 0.0202, mx_loss: 0.0094, eta: 0:03:17, time: 4.2184
INFO train.py(169): step: 5000/5410, l_total: 0.0395, l_in: 0.0104, l_grad: 0.0291, msssim_ir: 0.3167, msssim_vis: 0.0750, mx_loss: 0.0076, eta: 0:03:12, time: 4.2284
INFO train.py(169): step: 5010/5410, l_total: 0.0492, l_in: 0.0103, l_grad: 0.0388, msssim_ir: 0.4043, msssim_vis: 0.0082, mx_loss: 0.0045, eta: 0:03:07, time: 4.2381
INFO train.py(169): step: 5020/5410, l_total: 0.0383, l_in: 0.0119, l_grad: 0.0265, msssim_ir: 0.2221, msssim_vis: 0.1199, mx_loss: 0.0078, eta: 0:03:02, time: 4.2314
INFO train.py(169): step: 5030/5410, l_total: 0.0417, l_in: 0.0114, l_grad: 0.0303, msssim_ir: 0.3297, msssim_vis: 0.0372, mx_loss: 0.0059, eta: 0:02:58, time: 4.2383
INFO train.py(169): step: 5040/5410, l_total: 0.0709, l_in: 0.0242, l_grad: 0.0466, msssim_ir: 0.4168, msssim_vis: 0.0629, mx_loss: 0.0111, eta: 0:02:53, time: 4.2393
INFO train.py(169): step: 5050/5410, l_total: 0.0420, l_in: 0.0130, l_grad: 0.0290, msssim_ir: 0.3417, msssim_vis: 0.0450, mx_loss: 0.0052, eta: 0:02:48, time: 4.2346
INFO train.py(169): step: 5060/5410, l_total: 0.0347, l_in: 0.0134, l_grad: 0.0213, msssim_ir: 0.2218, msssim_vis: 0.0716, mx_loss: 0.0091, eta: 0:02:43, time: 4.2333
INFO train.py(169): step: 5070/5410, l_total: 0.1122, l_in: 0.0500, l_grad: 0.0623, msssim_ir: 0.4360, msssim_vis: 0.0819, mx_loss: 0.0246, eta: 0:02:39, time: 4.2496
INFO train.py(169): step: 5080/5410, l_total: 0.0552, l_in: 0.0125, l_grad: 0.0427, msssim_ir: 0.4285, msssim_vis: 0.0287, mx_loss: 0.0062, eta: 0:02:34, time: 4.2333
INFO train.py(169): step: 5090/5410, l_total: 0.0568, l_in: 0.0162, l_grad: 0.0406, msssim_ir: 0.4241, msssim_vis: 0.0450, mx_loss: 0.0064, eta: 0:02:29, time: 4.2523
INFO train.py(169): step: 5100/5410, l_total: 0.0403, l_in: 0.0159, l_grad: 0.0244, msssim_ir: 0.2764, msssim_vis: 0.0865, mx_loss: 0.0068, eta: 0:02:25, time: 4.2324
INFO train.py(169): step: 5110/5410, l_total: 0.0548, l_in: 0.0120, l_grad: 0.0428, msssim_ir: 0.2188, msssim_vis: 0.1642, mx_loss: 0.0086, eta: 0:02:20, time: 4.2403
INFO train.py(169): step: 5120/5410, l_total: 0.0384, l_in: 0.0080, l_grad: 0.0304, msssim_ir: 0.3617, msssim_vis: 0.0485, mx_loss: 0.0035, eta: 0:02:15, time: 4.2473
INFO train.py(169): step: 5130/5410, l_total: 0.0342, l_in: 0.0087, l_grad: 0.0254, msssim_ir: 0.3266, msssim_vis: 0.0738, mx_loss: 0.0056, eta: 0:02:11, time: 4.2415
INFO train.py(169): step: 5140/5410, l_total: 0.0400, l_in: 0.0126, l_grad: 0.0274, msssim_ir: 0.1921, msssim_vis: 0.1229, mx_loss: 0.0070, eta: 0:02:06, time: 4.2534
INFO train.py(169): step: 5150/5410, l_total: 0.0387, l_in: 0.0063, l_grad: 0.0324, msssim_ir: 0.4656, msssim_vis: 0.0164, mx_loss: 0.0034, eta: 0:02:01, time: 4.2333
INFO train.py(169): step: 5160/5410, l_total: 0.0412, l_in: 0.0132, l_grad: 0.0280, msssim_ir: 0.3560, msssim_vis: 0.0595, mx_loss: 0.0061, eta: 0:01:56, time: 4.2672
INFO train.py(169): step: 5170/5410, l_total: 0.0503, l_in: 0.0153, l_grad: 0.0350, msssim_ir: 0.3901, msssim_vis: 0.0316, mx_loss: 0.0101, eta: 0:01:52, time: 4.2403
INFO train.py(169): step: 5180/5410, l_total: 0.0295, l_in: 0.0069, l_grad: 0.0227, msssim_ir: 0.3261, msssim_vis: 0.0442, mx_loss: 0.0053, eta: 0:01:47, time: 4.2622
INFO train.py(169): step: 5190/5410, l_total: 0.0555, l_in: 0.0193, l_grad: 0.0362, msssim_ir: 0.4297, msssim_vis: 0.0222, mx_loss: 0.0076, eta: 0:01:42, time: 4.2363
INFO train.py(169): step: 5200/5410, l_total: 0.0738, l_in: 0.0223, l_grad: 0.0515, msssim_ir: 0.4486, msssim_vis: 0.0577, mx_loss: 0.0236, eta: 0:01:38, time: 4.2383
INFO train.py(169): step: 5210/5410, l_total: 0.0276, l_in: 0.0087, l_grad: 0.0189, msssim_ir: 0.2665, msssim_vis: 0.0624, mx_loss: 0.0048, eta: 0:01:33, time: 4.2453
INFO train.py(169): step: 5220/5410, l_total: 0.0341, l_in: 0.0102, l_grad: 0.0239, msssim_ir: 0.3643, msssim_vis: 0.0434, mx_loss: 0.0053, eta: 0:01:28, time: 4.2443
INFO train.py(169): step: 5230/5410, l_total: 0.0404, l_in: 0.0091, l_grad: 0.0313, msssim_ir: 0.4076, msssim_vis: 0.0358, mx_loss: 0.0047, eta: 0:01:24, time: 4.2901
INFO train.py(169): step: 5240/5410, l_total: 0.0457, l_in: 0.0148, l_grad: 0.0309, msssim_ir: 0.3086, msssim_vis: 0.0740, mx_loss: 0.0066, eta: 0:01:19, time: 4.2463
INFO train.py(169): step: 5250/5410, l_total: 0.0347, l_in: 0.0086, l_grad: 0.0261, msssim_ir: 0.2622, msssim_vis: 0.0594, mx_loss: 0.0060, eta: 0:01:14, time: 4.2592
INFO train.py(169): step: 5260/5410, l_total: 0.0302, l_in: 0.0079, l_grad: 0.0222, msssim_ir: 0.3832, msssim_vis: 0.0363, mx_loss: 0.0040, eta: 0:01:10, time: 4.2325
INFO train.py(169): step: 5270/5410, l_total: 0.0534, l_in: 0.0209, l_grad: 0.0325, msssim_ir: 0.3282, msssim_vis: 0.0767, mx_loss: 0.0082, eta: 0:01:05, time: 4.2615
INFO train.py(169): step: 5280/5410, l_total: 0.0451, l_in: 0.0144, l_grad: 0.0307, msssim_ir: 0.4747, msssim_vis: 0.0260, mx_loss: 0.0042, eta: 0:01:00, time: 4.2393
INFO train.py(169): step: 5290/5410, l_total: 0.0559, l_in: 0.0134, l_grad: 0.0426, msssim_ir: 0.4605, msssim_vis: 0.0297, mx_loss: 0.0075, eta: 0:00:55, time: 4.2427
INFO train.py(169): step: 5300/5410, l_total: 0.0420, l_in: 0.0165, l_grad: 0.0255, msssim_ir: 0.3610, msssim_vis: 0.0442, mx_loss: 0.0081, eta: 0:00:51, time: 4.2413
INFO train.py(169): step: 5310/5410, l_total: 0.0591, l_in: 0.0164, l_grad: 0.0426, msssim_ir: 0.3698, msssim_vis: 0.0681, mx_loss: 0.0091, eta: 0:00:46, time: 4.2553
INFO train.py(169): step: 5320/5410, l_total: 0.0449, l_in: 0.0091, l_grad: 0.0358, msssim_ir: 0.4288, msssim_vis: 0.0308, mx_loss: 0.0057, eta: 0:00:41, time: 4.2353
INFO train.py(169): step: 5330/5410, l_total: 0.0423, l_in: 0.0113, l_grad: 0.0310, msssim_ir: 0.1951, msssim_vis: 0.1827, mx_loss: 0.0082, eta: 0:00:37, time: 4.2329
INFO train.py(169): step: 5340/5410, l_total: 0.0349, l_in: 0.0128, l_grad: 0.0222, msssim_ir: 0.3954, msssim_vis: 0.0363, mx_loss: 0.0036, eta: 0:00:32, time: 4.2702
INFO train.py(169): step: 5350/5410, l_total: 0.0306, l_in: 0.0088, l_grad: 0.0218, msssim_ir: 0.2849, msssim_vis: 0.0615, mx_loss: 0.0061, eta: 0:00:27, time: 4.2413
INFO train.py(169): step: 5360/5410, l_total: 0.0336, l_in: 0.0097, l_grad: 0.0239, msssim_ir: 0.3409, msssim_vis: 0.0413, mx_loss: 0.0049, eta: 0:00:23, time: 4.2373
INFO train.py(169): step: 5370/5410, l_total: 0.0621, l_in: 0.0179, l_grad: 0.0443, msssim_ir: 0.4512, msssim_vis: 0.0369, mx_loss: 0.0064, eta: 0:00:18, time: 4.2622
INFO train.py(169): step: 5380/5410, l_total: 0.0455, l_in: 0.0132, l_grad: 0.0323, msssim_ir: 0.4421, msssim_vis: 0.0232, mx_loss: 0.0055, eta: 0:00:13, time: 4.2304
INFO train.py(169): step: 5390/5410, l_total: 0.0454, l_in: 0.0142, l_grad: 0.0312, msssim_ir: 0.4142, msssim_vis: 0.0413, mx_loss: 0.0054, eta: 0:00:09, time: 4.2861
INFO train.py(169): step: 5400/5410, l_total: 0.0500, l_in: 0.0156, l_grad: 0.0344, msssim_ir: 0.2984, msssim_vis: 0.0932, mx_loss: 0.0134, eta: 0:00:04, time: 4.2446
INFO train.py(169): step: 5410/5410, l_total: 0.0656, l_in: 0.0249, l_grad: 0.0407, msssim_ir: 0.4119, msssim_vis: 0.0407, mx_loss: 0.0102, eta: 0:00:00, time: 4.2463
INFO train.py(173): Fusion Model Save to: ./model\Fusion\fusion_model.pth
INFO train.py(174): 

INFO train.py(104): Training Fusion Model start~
INFO train.py(169): step: 10/5410, l_total: 0.0401, l_in: 0.0094, l_grad: 0.0307, msssim_ir: 0.2595, msssim_vis: 0.1133, mx_loss: 0.0051, eta: 3:52:10, time: 25.7979
INFO train.py(169): step: 20/5410, l_total: 0.0410, l_in: 0.0117, l_grad: 0.0293, msssim_ir: 0.2285, msssim_vis: 0.0927, mx_loss: 0.0081, eta: 2:14:45, time: 4.2045
INFO train.py(169): step: 30/5410, l_total: 0.0385, l_in: 0.0190, l_grad: 0.0195, msssim_ir: 0.1498, msssim_vis: 0.1077, mx_loss: 0.0132, eta: 1:42:16, time: 4.2137
INFO train.py(169): step: 40/5410, l_total: 0.0366, l_in: 0.0124, l_grad: 0.0242, msssim_ir: 0.3936, msssim_vis: 0.0357, mx_loss: 0.0043, eta: 1:26:00, time: 4.2234
INFO train.py(169): step: 50/5410, l_total: 0.0431, l_in: 0.0108, l_grad: 0.0322, msssim_ir: 0.3957, msssim_vis: 0.0482, mx_loss: 0.0062, eta: 1:16:12, time: 4.2147
INFO train.py(169): step: 60/5410, l_total: 0.0375, l_in: 0.0103, l_grad: 0.0273, msssim_ir: 0.3703, msssim_vis: 0.0410, mx_loss: 0.0052, eta: 1:09:40, time: 4.2284
INFO train.py(169): step: 70/5410, l_total: 0.0446, l_in: 0.0105, l_grad: 0.0341, msssim_ir: 0.4590, msssim_vis: 0.0092, mx_loss: 0.0037, eta: 1:04:59, time: 4.2317
INFO train.py(169): step: 80/5410, l_total: 0.0463, l_in: 0.0156, l_grad: 0.0307, msssim_ir: 0.4388, msssim_vis: 0.0154, mx_loss: 0.0039, eta: 1:01:27, time: 4.2363
INFO train.py(169): step: 90/5410, l_total: 0.0432, l_in: 0.0119, l_grad: 0.0313, msssim_ir: 0.2278, msssim_vis: 0.1239, mx_loss: 0.0057, eta: 0:58:41, time: 4.2217
INFO train.py(169): step: 100/5410, l_total: 0.0469, l_in: 0.0248, l_grad: 0.0221, msssim_ir: 0.1942, msssim_vis: 0.1253, mx_loss: 0.0247, eta: 0:56:27, time: 4.2294
INFO train.py(169): step: 110/5410, l_total: 0.0671, l_in: 0.0231, l_grad: 0.0440, msssim_ir: 0.4234, msssim_vis: 0.0368, mx_loss: 0.0168, eta: 0:54:37, time: 4.2294
INFO train.py(169): step: 120/5410, l_total: 0.0356, l_in: 0.0130, l_grad: 0.0227, msssim_ir: 0.2143, msssim_vis: 0.0975, mx_loss: 0.0088, eta: 0:53:05, time: 4.2314
INFO train.py(169): step: 130/5410, l_total: 0.0402, l_in: 0.0093, l_grad: 0.0309, msssim_ir: 0.3870, msssim_vis: 0.0412, mx_loss: 0.0050, eta: 0:51:47, time: 4.2433
INFO train.py(169): step: 140/5410, l_total: 0.0377, l_in: 0.0112, l_grad: 0.0264, msssim_ir: 0.3455, msssim_vis: 0.0451, mx_loss: 0.0092, eta: 0:50:39, time: 4.2353
INFO train.py(169): step: 150/5410, l_total: 0.0399, l_in: 0.0145, l_grad: 0.0254, msssim_ir: 0.1948, msssim_vis: 0.1610, mx_loss: 0.0075, eta: 0:49:39, time: 4.2324
INFO train.py(169): step: 160/5410, l_total: 0.0658, l_in: 0.0229, l_grad: 0.0429, msssim_ir: 0.3806, msssim_vis: 0.0465, mx_loss: 0.0093, eta: 0:48:47, time: 4.2363
INFO train.py(169): step: 170/5410, l_total: 0.0858, l_in: 0.0252, l_grad: 0.0606, msssim_ir: 0.4393, msssim_vis: 0.0424, mx_loss: 0.0255, eta: 0:48:00, time: 4.2297
INFO train.py(169): step: 180/5410, l_total: 0.0307, l_in: 0.0090, l_grad: 0.0217, msssim_ir: 0.3315, msssim_vis: 0.0474, mx_loss: 0.0074, eta: 0:47:18, time: 4.2363
INFO train.py(169): step: 190/5410, l_total: 0.0497, l_in: 0.0138, l_grad: 0.0359, msssim_ir: 0.4639, msssim_vis: 0.0226, mx_loss: 0.0039, eta: 0:46:40, time: 4.2413
INFO train.py(169): step: 200/5410, l_total: 0.0587, l_in: 0.0228, l_grad: 0.0359, msssim_ir: 0.1734, msssim_vis: 0.1494, mx_loss: 0.0202, eta: 0:46:05, time: 4.2363
INFO train.py(169): step: 210/5410, l_total: 0.0513, l_in: 0.0176, l_grad: 0.0337, msssim_ir: 0.2533, msssim_vis: 0.1301, mx_loss: 0.0124, eta: 0:45:33, time: 4.2324
INFO train.py(169): step: 220/5410, l_total: 0.0430, l_in: 0.0099, l_grad: 0.0331, msssim_ir: 0.4209, msssim_vis: 0.0249, mx_loss: 0.0046, eta: 0:45:03, time: 4.2324
INFO train.py(169): step: 230/5410, l_total: 0.0486, l_in: 0.0176, l_grad: 0.0310, msssim_ir: 0.3651, msssim_vis: 0.0722, mx_loss: 0.0149, eta: 0:44:36, time: 4.2416
INFO train.py(169): step: 240/5410, l_total: 0.0590, l_in: 0.0159, l_grad: 0.0430, msssim_ir: 0.4747, msssim_vis: 0.0202, mx_loss: 0.0113, eta: 0:44:11, time: 4.2425
INFO train.py(169): step: 250/5410, l_total: 0.0388, l_in: 0.0199, l_grad: 0.0189, msssim_ir: 0.2181, msssim_vis: 0.1000, mx_loss: 0.0118, eta: 0:43:48, time: 4.2403
INFO train.py(169): step: 260/5410, l_total: 0.0313, l_in: 0.0101, l_grad: 0.0211, msssim_ir: 0.2910, msssim_vis: 0.0848, mx_loss: 0.0070, eta: 0:43:26, time: 4.2353
INFO train.py(169): step: 270/5410, l_total: 0.0430, l_in: 0.0100, l_grad: 0.0330, msssim_ir: 0.4731, msssim_vis: 0.0150, mx_loss: 0.0037, eta: 0:43:05, time: 4.2554
INFO train.py(169): step: 280/5410, l_total: 0.0452, l_in: 0.0132, l_grad: 0.0320, msssim_ir: 0.4424, msssim_vis: 0.0260, mx_loss: 0.0058, eta: 0:42:47, time: 4.2915
INFO train.py(169): step: 290/5410, l_total: 0.0382, l_in: 0.0081, l_grad: 0.0301, msssim_ir: 0.3010, msssim_vis: 0.0788, mx_loss: 0.0056, eta: 0:42:28, time: 4.2443
INFO train.py(169): step: 300/5410, l_total: 0.0326, l_in: 0.0110, l_grad: 0.0217, msssim_ir: 0.2333, msssim_vis: 0.1196, mx_loss: 0.0077, eta: 0:42:11, time: 4.2453
INFO train.py(169): step: 310/5410, l_total: 0.0340, l_in: 0.0081, l_grad: 0.0259, msssim_ir: 0.3082, msssim_vis: 0.0627, mx_loss: 0.0056, eta: 0:41:54, time: 4.2366
INFO train.py(169): step: 320/5410, l_total: 0.0300, l_in: 0.0085, l_grad: 0.0214, msssim_ir: 0.2737, msssim_vis: 0.0697, mx_loss: 0.0059, eta: 0:41:38, time: 4.2493
INFO train.py(169): step: 330/5410, l_total: 0.0397, l_in: 0.0106, l_grad: 0.0292, msssim_ir: 0.3296, msssim_vis: 0.0775, mx_loss: 0.0063, eta: 0:41:23, time: 4.2563
INFO train.py(169): step: 340/5410, l_total: 0.0944, l_in: 0.0400, l_grad: 0.0545, msssim_ir: 0.5115, msssim_vis: 0.0134, mx_loss: 0.0099, eta: 0:41:09, time: 4.2571
INFO train.py(169): step: 350/5410, l_total: 0.0365, l_in: 0.0105, l_grad: 0.0261, msssim_ir: 0.3399, msssim_vis: 0.0736, mx_loss: 0.0053, eta: 0:40:55, time: 4.2483
INFO train.py(169): step: 360/5410, l_total: 0.0364, l_in: 0.0082, l_grad: 0.0282, msssim_ir: 0.3437, msssim_vis: 0.0605, mx_loss: 0.0041, eta: 0:40:42, time: 4.2386
INFO train.py(169): step: 370/5410, l_total: 0.0335, l_in: 0.0090, l_grad: 0.0245, msssim_ir: 0.2902, msssim_vis: 0.0680, mx_loss: 0.0046, eta: 0:40:29, time: 4.2477
INFO train.py(169): step: 380/5410, l_total: 0.0374, l_in: 0.0125, l_grad: 0.0249, msssim_ir: 0.2297, msssim_vis: 0.1129, mx_loss: 0.0075, eta: 0:40:17, time: 4.2523
INFO train.py(169): step: 390/5410, l_total: 0.0548, l_in: 0.0146, l_grad: 0.0402, msssim_ir: 0.2623, msssim_vis: 0.0624, mx_loss: 0.0127, eta: 0:40:05, time: 4.2443
INFO train.py(169): step: 400/5410, l_total: 0.0308, l_in: 0.0078, l_grad: 0.0230, msssim_ir: 0.2895, msssim_vis: 0.0660, mx_loss: 0.0073, eta: 0:39:53, time: 4.2473
INFO train.py(169): step: 410/5410, l_total: 0.0430, l_in: 0.0094, l_grad: 0.0335, msssim_ir: 0.4479, msssim_vis: 0.0375, mx_loss: 0.0053, eta: 0:39:42, time: 4.2483
INFO train.py(169): step: 420/5410, l_total: 0.0400, l_in: 0.0138, l_grad: 0.0262, msssim_ir: 0.1660, msssim_vis: 0.1618, mx_loss: 0.0128, eta: 0:39:31, time: 4.2592
INFO train.py(169): step: 430/5410, l_total: 0.0332, l_in: 0.0076, l_grad: 0.0256, msssim_ir: 0.2991, msssim_vis: 0.0444, mx_loss: 0.0064, eta: 0:39:20, time: 4.2363
INFO train.py(169): step: 440/5410, l_total: 0.0620, l_in: 0.0139, l_grad: 0.0482, msssim_ir: 0.3877, msssim_vis: 0.0464, mx_loss: 0.0104, eta: 0:39:10, time: 4.2383
INFO train.py(169): step: 450/5410, l_total: 0.0368, l_in: 0.0088, l_grad: 0.0280, msssim_ir: 0.3267, msssim_vis: 0.0619, mx_loss: 0.0053, eta: 0:39:00, time: 4.2453
INFO train.py(169): step: 460/5410, l_total: 0.0414, l_in: 0.0096, l_grad: 0.0318, msssim_ir: 0.3674, msssim_vis: 0.0368, mx_loss: 0.0047, eta: 0:38:50, time: 4.2891
INFO train.py(169): step: 470/5410, l_total: 0.0315, l_in: 0.0117, l_grad: 0.0198, msssim_ir: 0.3174, msssim_vis: 0.0367, mx_loss: 0.0070, eta: 0:38:41, time: 4.2344
INFO train.py(169): step: 480/5410, l_total: 0.0342, l_in: 0.0065, l_grad: 0.0277, msssim_ir: 0.3327, msssim_vis: 0.0430, mx_loss: 0.0036, eta: 0:38:31, time: 4.2513
INFO train.py(169): step: 490/5410, l_total: 0.0586, l_in: 0.0157, l_grad: 0.0430, msssim_ir: 0.4422, msssim_vis: 0.0315, mx_loss: 0.0054, eta: 0:38:22, time: 4.2333
INFO train.py(169): step: 500/5410, l_total: 0.0340, l_in: 0.0074, l_grad: 0.0265, msssim_ir: 0.1972, msssim_vis: 0.0763, mx_loss: 0.0059, eta: 0:38:13, time: 4.2523
INFO train.py(169): step: 510/5410, l_total: 0.0416, l_in: 0.0092, l_grad: 0.0324, msssim_ir: 0.4793, msssim_vis: 0.0112, mx_loss: 0.0034, eta: 0:38:04, time: 4.2371
INFO train.py(169): step: 520/5410, l_total: 0.0513, l_in: 0.0158, l_grad: 0.0355, msssim_ir: 0.4367, msssim_vis: 0.0267, mx_loss: 0.0065, eta: 0:37:56, time: 4.2395
INFO train.py(169): step: 530/5410, l_total: 0.0401, l_in: 0.0102, l_grad: 0.0299, msssim_ir: 0.3753, msssim_vis: 0.0323, mx_loss: 0.0058, eta: 0:37:47, time: 4.2244
INFO train.py(169): step: 540/5410, l_total: 0.0481, l_in: 0.0110, l_grad: 0.0372, msssim_ir: 0.2793, msssim_vis: 0.1327, mx_loss: 0.0054, eta: 0:37:39, time: 4.2363
INFO train.py(169): step: 550/5410, l_total: 0.0353, l_in: 0.0111, l_grad: 0.0243, msssim_ir: 0.3379, msssim_vis: 0.0395, mx_loss: 0.0049, eta: 0:40:43, time: 25.9540
INFO train.py(169): step: 560/5410, l_total: 0.0333, l_in: 0.0094, l_grad: 0.0239, msssim_ir: 0.2384, msssim_vis: 0.1050, mx_loss: 0.0069, eta: 0:40:30, time: 4.2088
INFO train.py(169): step: 570/5410, l_total: 0.0457, l_in: 0.0145, l_grad: 0.0312, msssim_ir: 0.4278, msssim_vis: 0.0513, mx_loss: 0.0079, eta: 0:40:19, time: 4.2222
INFO train.py(169): step: 580/5410, l_total: 0.0488, l_in: 0.0165, l_grad: 0.0324, msssim_ir: 0.3806, msssim_vis: 0.0762, mx_loss: 0.0089, eta: 0:40:07, time: 4.2234
INFO train.py(169): step: 590/5410, l_total: 0.0291, l_in: 0.0073, l_grad: 0.0218, msssim_ir: 0.3167, msssim_vis: 0.0693, mx_loss: 0.0054, eta: 0:39:56, time: 4.2224
INFO train.py(169): step: 600/5410, l_total: 0.0553, l_in: 0.0102, l_grad: 0.0451, msssim_ir: 0.4202, msssim_vis: 0.0528, mx_loss: 0.0042, eta: 0:39:45, time: 4.2244
INFO train.py(169): step: 610/5410, l_total: 0.0430, l_in: 0.0129, l_grad: 0.0301, msssim_ir: 0.2789, msssim_vis: 0.0725, mx_loss: 0.0075, eta: 0:39:34, time: 4.2324
INFO train.py(169): step: 620/5410, l_total: 0.0437, l_in: 0.0106, l_grad: 0.0331, msssim_ir: 0.3375, msssim_vis: 0.0358, mx_loss: 0.0077, eta: 0:39:24, time: 4.2254
INFO train.py(169): step: 630/5410, l_total: 0.0322, l_in: 0.0085, l_grad: 0.0237, msssim_ir: 0.3811, msssim_vis: 0.0293, mx_loss: 0.0054, eta: 0:39:14, time: 4.2433
INFO train.py(169): step: 640/5410, l_total: 0.0396, l_in: 0.0131, l_grad: 0.0264, msssim_ir: 0.2692, msssim_vis: 0.1215, mx_loss: 0.0057, eta: 0:39:04, time: 4.2264
INFO train.py(169): step: 650/5410, l_total: 0.0648, l_in: 0.0202, l_grad: 0.0446, msssim_ir: 0.4682, msssim_vis: 0.0516, mx_loss: 0.0126, eta: 0:38:54, time: 4.2383
INFO train.py(169): step: 660/5410, l_total: 0.0775, l_in: 0.0201, l_grad: 0.0575, msssim_ir: 0.2600, msssim_vis: 0.1346, mx_loss: 0.0207, eta: 0:38:44, time: 4.2363
INFO train.py(169): step: 670/5410, l_total: 0.0410, l_in: 0.0114, l_grad: 0.0297, msssim_ir: 0.3445, msssim_vis: 0.0613, mx_loss: 0.0053, eta: 0:38:34, time: 4.2473
INFO train.py(169): step: 680/5410, l_total: 0.0443, l_in: 0.0145, l_grad: 0.0298, msssim_ir: 0.3133, msssim_vis: 0.1044, mx_loss: 0.0080, eta: 0:38:25, time: 4.2373
INFO train.py(169): step: 690/5410, l_total: 0.0551, l_in: 0.0169, l_grad: 0.0381, msssim_ir: 0.4368, msssim_vis: 0.0427, mx_loss: 0.0045, eta: 0:38:16, time: 4.2404
INFO train.py(169): step: 700/5410, l_total: 0.0390, l_in: 0.0093, l_grad: 0.0298, msssim_ir: 0.4315, msssim_vis: 0.0090, mx_loss: 0.0043, eta: 0:38:07, time: 4.2324
INFO train.py(169): step: 710/5410, l_total: 0.0431, l_in: 0.0085, l_grad: 0.0345, msssim_ir: 0.4510, msssim_vis: 0.0065, mx_loss: 0.0035, eta: 0:37:58, time: 4.2324
INFO train.py(169): step: 720/5410, l_total: 0.0491, l_in: 0.0104, l_grad: 0.0387, msssim_ir: 0.2254, msssim_vis: 0.1288, mx_loss: 0.0073, eta: 0:37:49, time: 4.2373
INFO train.py(169): step: 730/5410, l_total: 0.0532, l_in: 0.0128, l_grad: 0.0405, msssim_ir: 0.3687, msssim_vis: 0.0760, mx_loss: 0.0106, eta: 0:37:40, time: 4.2314
INFO train.py(169): step: 740/5410, l_total: 0.0388, l_in: 0.0110, l_grad: 0.0278, msssim_ir: 0.3894, msssim_vis: 0.0317, mx_loss: 0.0073, eta: 0:37:32, time: 4.2443
INFO train.py(169): step: 750/5410, l_total: 0.0436, l_in: 0.0167, l_grad: 0.0269, msssim_ir: 0.2060, msssim_vis: 0.1147, mx_loss: 0.0078, eta: 0:37:23, time: 4.2304
INFO train.py(169): step: 760/5410, l_total: 0.0508, l_in: 0.0148, l_grad: 0.0360, msssim_ir: 0.3743, msssim_vis: 0.0665, mx_loss: 0.0044, eta: 0:37:15, time: 4.2453
INFO train.py(169): step: 770/5410, l_total: 0.0374, l_in: 0.0119, l_grad: 0.0255, msssim_ir: 0.3594, msssim_vis: 0.0522, mx_loss: 0.0048, eta: 0:37:07, time: 4.2443
INFO train.py(169): step: 780/5410, l_total: 0.0309, l_in: 0.0097, l_grad: 0.0213, msssim_ir: 0.3017, msssim_vis: 0.0444, mx_loss: 0.0057, eta: 0:36:59, time: 4.2433
INFO train.py(169): step: 790/5410, l_total: 0.0587, l_in: 0.0225, l_grad: 0.0362, msssim_ir: 0.3270, msssim_vis: 0.0617, mx_loss: 0.0106, eta: 0:36:51, time: 4.2523
INFO train.py(169): step: 800/5410, l_total: 0.0571, l_in: 0.0120, l_grad: 0.0451, msssim_ir: 0.4521, msssim_vis: 0.0135, mx_loss: 0.0031, eta: 0:36:43, time: 4.2473
INFO train.py(169): step: 810/5410, l_total: 0.0426, l_in: 0.0096, l_grad: 0.0329, msssim_ir: 0.2672, msssim_vis: 0.0948, mx_loss: 0.0058, eta: 0:36:35, time: 4.2453
INFO train.py(169): step: 820/5410, l_total: 0.0375, l_in: 0.0071, l_grad: 0.0304, msssim_ir: 0.4697, msssim_vis: 0.0123, mx_loss: 0.0034, eta: 0:36:27, time: 4.2353
INFO train.py(169): step: 830/5410, l_total: 0.0541, l_in: 0.0222, l_grad: 0.0319, msssim_ir: 0.2732, msssim_vis: 0.1338, mx_loss: 0.0146, eta: 0:36:19, time: 4.2423
INFO train.py(169): step: 840/5410, l_total: 0.0457, l_in: 0.0109, l_grad: 0.0348, msssim_ir: 0.4642, msssim_vis: 0.0320, mx_loss: 0.0055, eta: 0:36:12, time: 4.2941
INFO train.py(169): step: 850/5410, l_total: 0.0517, l_in: 0.0151, l_grad: 0.0366, msssim_ir: 0.3730, msssim_vis: 0.0475, mx_loss: 0.0101, eta: 0:36:05, time: 4.2373
INFO train.py(169): step: 860/5410, l_total: 0.0337, l_in: 0.0094, l_grad: 0.0243, msssim_ir: 0.3412, msssim_vis: 0.0560, mx_loss: 0.0057, eta: 0:35:57, time: 4.2436
INFO train.py(169): step: 870/5410, l_total: 0.0467, l_in: 0.0191, l_grad: 0.0276, msssim_ir: 0.2196, msssim_vis: 0.1373, mx_loss: 0.0162, eta: 0:35:50, time: 4.2413
INFO train.py(169): step: 880/5410, l_total: 0.0318, l_in: 0.0088, l_grad: 0.0231, msssim_ir: 0.1974, msssim_vis: 0.1407, mx_loss: 0.0104, eta: 0:35:43, time: 4.2503
INFO train.py(169): step: 890/5410, l_total: 0.0547, l_in: 0.0121, l_grad: 0.0426, msssim_ir: 0.3576, msssim_vis: 0.0688, mx_loss: 0.0046, eta: 0:35:35, time: 4.2533
INFO train.py(169): step: 900/5410, l_total: 0.0549, l_in: 0.0096, l_grad: 0.0453, msssim_ir: 0.4951, msssim_vis: 0.0324, mx_loss: 0.0056, eta: 0:35:28, time: 4.2523
INFO train.py(169): step: 910/5410, l_total: 0.0662, l_in: 0.0262, l_grad: 0.0400, msssim_ir: 0.4750, msssim_vis: 0.0168, mx_loss: 0.0155, eta: 0:35:21, time: 4.2403
INFO train.py(169): step: 920/5410, l_total: 0.0346, l_in: 0.0089, l_grad: 0.0257, msssim_ir: 0.3813, msssim_vis: 0.0246, mx_loss: 0.0037, eta: 0:35:14, time: 4.2533
INFO train.py(169): step: 930/5410, l_total: 0.0442, l_in: 0.0110, l_grad: 0.0332, msssim_ir: 0.3072, msssim_vis: 0.1051, mx_loss: 0.0042, eta: 0:35:07, time: 4.2655
INFO train.py(169): step: 940/5410, l_total: 0.0381, l_in: 0.0094, l_grad: 0.0287, msssim_ir: 0.3189, msssim_vis: 0.0289, mx_loss: 0.0042, eta: 0:35:01, time: 4.2393
INFO train.py(169): step: 950/5410, l_total: 0.0399, l_in: 0.0079, l_grad: 0.0320, msssim_ir: 0.4097, msssim_vis: 0.0320, mx_loss: 0.0041, eta: 0:34:54, time: 4.2378
INFO train.py(169): step: 960/5410, l_total: 0.0339, l_in: 0.0081, l_grad: 0.0257, msssim_ir: 0.4235, msssim_vis: 0.0120, mx_loss: 0.0059, eta: 0:34:47, time: 4.2526
INFO train.py(169): step: 970/5410, l_total: 0.0538, l_in: 0.0109, l_grad: 0.0429, msssim_ir: 0.3220, msssim_vis: 0.0784, mx_loss: 0.0093, eta: 0:34:40, time: 4.2496
INFO train.py(169): step: 980/5410, l_total: 0.0410, l_in: 0.0190, l_grad: 0.0220, msssim_ir: 0.2051, msssim_vis: 0.0817, mx_loss: 0.0148, eta: 0:34:34, time: 4.2413
INFO train.py(169): step: 990/5410, l_total: 0.0453, l_in: 0.0137, l_grad: 0.0315, msssim_ir: 0.3631, msssim_vis: 0.0653, mx_loss: 0.0074, eta: 0:34:27, time: 4.2473
INFO train.py(169): step: 1000/5410, l_total: 0.0307, l_in: 0.0089, l_grad: 0.0218, msssim_ir: 0.1732, msssim_vis: 0.1357, mx_loss: 0.0070, eta: 0:34:20, time: 4.2573
INFO train.py(169): step: 1010/5410, l_total: 0.0467, l_in: 0.0085, l_grad: 0.0383, msssim_ir: 0.4305, msssim_vis: 0.0161, mx_loss: 0.0051, eta: 0:34:14, time: 4.2572
INFO train.py(169): step: 1020/5410, l_total: 0.0283, l_in: 0.0064, l_grad: 0.0219, msssim_ir: 0.3722, msssim_vis: 0.0322, mx_loss: 0.0039, eta: 0:34:07, time: 4.2458
INFO train.py(169): step: 1030/5410, l_total: 0.0396, l_in: 0.0128, l_grad: 0.0268, msssim_ir: 0.3653, msssim_vis: 0.0382, mx_loss: 0.0066, eta: 0:34:01, time: 4.2363
INFO train.py(169): step: 1040/5410, l_total: 0.0397, l_in: 0.0106, l_grad: 0.0291, msssim_ir: 0.2856, msssim_vis: 0.0942, mx_loss: 0.0060, eta: 0:33:55, time: 4.2553
INFO train.py(169): step: 1050/5410, l_total: 0.0413, l_in: 0.0154, l_grad: 0.0259, msssim_ir: 0.3857, msssim_vis: 0.0391, mx_loss: 0.0057, eta: 0:33:48, time: 4.2533
INFO train.py(169): step: 1060/5410, l_total: 0.0321, l_in: 0.0100, l_grad: 0.0221, msssim_ir: 0.3146, msssim_vis: 0.0695, mx_loss: 0.0052, eta: 0:33:42, time: 4.2436
INFO train.py(169): step: 1070/5410, l_total: 0.0369, l_in: 0.0113, l_grad: 0.0256, msssim_ir: 0.3744, msssim_vis: 0.0396, mx_loss: 0.0069, eta: 0:33:36, time: 4.2563
INFO train.py(169): step: 1080/5410, l_total: 0.0423, l_in: 0.0115, l_grad: 0.0307, msssim_ir: 0.2851, msssim_vis: 0.1227, mx_loss: 0.0052, eta: 0:33:29, time: 4.2493
INFO train.py(169): step: 1090/5410, l_total: 0.0431, l_in: 0.0135, l_grad: 0.0296, msssim_ir: 0.2850, msssim_vis: 0.0850, mx_loss: 0.0082, eta: 0:34:50, time: 26.2175
INFO train.py(169): step: 1100/5410, l_total: 0.0511, l_in: 0.0200, l_grad: 0.0311, msssim_ir: 0.2774, msssim_vis: 0.0843, mx_loss: 0.0112, eta: 0:34:43, time: 4.2144
INFO train.py(169): step: 1110/5410, l_total: 0.0369, l_in: 0.0096, l_grad: 0.0272, msssim_ir: 0.2550, msssim_vis: 0.1108, mx_loss: 0.0050, eta: 0:34:36, time: 4.2174
INFO train.py(169): step: 1120/5410, l_total: 0.0673, l_in: 0.0306, l_grad: 0.0367, msssim_ir: 0.5222, msssim_vis: 0.0236, mx_loss: 0.0043, eta: 0:34:29, time: 4.2075
INFO train.py(169): step: 1130/5410, l_total: 0.0338, l_in: 0.0095, l_grad: 0.0243, msssim_ir: 0.3684, msssim_vis: 0.0464, mx_loss: 0.0054, eta: 0:34:21, time: 4.2085
INFO train.py(169): step: 1140/5410, l_total: 0.0482, l_in: 0.0138, l_grad: 0.0343, msssim_ir: 0.3565, msssim_vis: 0.0427, mx_loss: 0.0082, eta: 0:34:14, time: 4.2254
INFO train.py(169): step: 1150/5410, l_total: 0.0399, l_in: 0.0136, l_grad: 0.0263, msssim_ir: 0.2497, msssim_vis: 0.1099, mx_loss: 0.0112, eta: 0:34:07, time: 4.2257
INFO train.py(169): step: 1160/5410, l_total: 0.0341, l_in: 0.0086, l_grad: 0.0256, msssim_ir: 0.3447, msssim_vis: 0.0520, mx_loss: 0.0058, eta: 0:34:00, time: 4.2274
INFO train.py(169): step: 1170/5410, l_total: 0.0522, l_in: 0.0163, l_grad: 0.0358, msssim_ir: 0.2841, msssim_vis: 0.0975, mx_loss: 0.0074, eta: 0:33:54, time: 4.2373
INFO train.py(169): step: 1180/5410, l_total: 0.0383, l_in: 0.0073, l_grad: 0.0309, msssim_ir: 0.3079, msssim_vis: 0.0742, mx_loss: 0.0057, eta: 0:33:47, time: 4.2338
INFO train.py(169): step: 1190/5410, l_total: 0.0577, l_in: 0.0149, l_grad: 0.0429, msssim_ir: 0.3029, msssim_vis: 0.0979, mx_loss: 0.0085, eta: 0:33:40, time: 4.2393
INFO train.py(169): step: 1200/5410, l_total: 0.0255, l_in: 0.0072, l_grad: 0.0182, msssim_ir: 0.2853, msssim_vis: 0.0593, mx_loss: 0.0048, eta: 0:33:33, time: 4.2353
INFO train.py(169): step: 1210/5410, l_total: 0.0376, l_in: 0.0170, l_grad: 0.0207, msssim_ir: 0.1708, msssim_vis: 0.0906, mx_loss: 0.0172, eta: 0:33:27, time: 4.2373
INFO train.py(169): step: 1220/5410, l_total: 0.0618, l_in: 0.0203, l_grad: 0.0415, msssim_ir: 0.4742, msssim_vis: 0.0130, mx_loss: 0.0066, eta: 0:33:20, time: 4.2425
INFO train.py(169): step: 1230/5410, l_total: 0.0399, l_in: 0.0088, l_grad: 0.0311, msssim_ir: 0.3711, msssim_vis: 0.0494, mx_loss: 0.0045, eta: 0:33:13, time: 4.2373
INFO train.py(169): step: 1240/5410, l_total: 0.0391, l_in: 0.0076, l_grad: 0.0315, msssim_ir: 0.4258, msssim_vis: 0.0327, mx_loss: 0.0072, eta: 0:33:07, time: 4.2373
INFO train.py(169): step: 1250/5410, l_total: 0.0621, l_in: 0.0172, l_grad: 0.0449, msssim_ir: 0.4568, msssim_vis: 0.0365, mx_loss: 0.0085, eta: 0:33:00, time: 4.2373
INFO train.py(169): step: 1260/5410, l_total: 0.0271, l_in: 0.0066, l_grad: 0.0205, msssim_ir: 0.2572, msssim_vis: 0.0743, mx_loss: 0.0053, eta: 0:32:54, time: 4.2333
INFO train.py(169): step: 1270/5410, l_total: 0.0284, l_in: 0.0085, l_grad: 0.0199, msssim_ir: 0.2160, msssim_vis: 0.0781, mx_loss: 0.0061, eta: 0:32:47, time: 4.2333
INFO train.py(169): step: 1280/5410, l_total: 0.0421, l_in: 0.0149, l_grad: 0.0271, msssim_ir: 0.4741, msssim_vis: 0.0140, mx_loss: 0.0040, eta: 0:32:41, time: 4.2403
INFO train.py(169): step: 1290/5410, l_total: 0.0415, l_in: 0.0115, l_grad: 0.0300, msssim_ir: 0.2943, msssim_vis: 0.0548, mx_loss: 0.0099, eta: 0:32:35, time: 4.2463
INFO train.py(169): step: 1300/5410, l_total: 0.0392, l_in: 0.0104, l_grad: 0.0288, msssim_ir: 0.4252, msssim_vis: 0.0460, mx_loss: 0.0067, eta: 0:32:28, time: 4.2443
INFO train.py(169): step: 1310/5410, l_total: 0.0368, l_in: 0.0087, l_grad: 0.0280, msssim_ir: 0.3177, msssim_vis: 0.0423, mx_loss: 0.0086, eta: 0:32:22, time: 4.2513
INFO train.py(169): step: 1320/5410, l_total: 0.0289, l_in: 0.0083, l_grad: 0.0206, msssim_ir: 0.2697, msssim_vis: 0.0746, mx_loss: 0.0050, eta: 0:32:16, time: 4.2447
INFO train.py(169): step: 1330/5410, l_total: 0.0405, l_in: 0.0068, l_grad: 0.0337, msssim_ir: 0.4900, msssim_vis: 0.0088, mx_loss: 0.0024, eta: 0:32:09, time: 4.2483
INFO train.py(169): step: 1340/5410, l_total: 0.0459, l_in: 0.0152, l_grad: 0.0307, msssim_ir: 0.2897, msssim_vis: 0.1229, mx_loss: 0.0087, eta: 0:32:03, time: 4.2423
INFO train.py(169): step: 1350/5410, l_total: 0.0618, l_in: 0.0150, l_grad: 0.0469, msssim_ir: 0.4022, msssim_vis: 0.0535, mx_loss: 0.0136, eta: 0:31:57, time: 4.2523
INFO train.py(169): step: 1360/5410, l_total: 0.0485, l_in: 0.0118, l_grad: 0.0367, msssim_ir: 0.4442, msssim_vis: 0.0271, mx_loss: 0.0040, eta: 0:31:51, time: 4.2443
INFO train.py(169): step: 1370/5410, l_total: 0.0320, l_in: 0.0109, l_grad: 0.0212, msssim_ir: 0.2522, msssim_vis: 0.0583, mx_loss: 0.0079, eta: 0:31:45, time: 4.2413
INFO train.py(169): step: 1380/5410, l_total: 0.0826, l_in: 0.0352, l_grad: 0.0474, msssim_ir: 0.4728, msssim_vis: 0.0213, mx_loss: 0.0129, eta: 0:31:39, time: 4.2373
INFO train.py(169): step: 1390/5410, l_total: 0.0341, l_in: 0.0116, l_grad: 0.0225, msssim_ir: 0.2462, msssim_vis: 0.0770, mx_loss: 0.0078, eta: 0:31:33, time: 4.2523
INFO train.py(169): step: 1400/5410, l_total: 0.0364, l_in: 0.0126, l_grad: 0.0238, msssim_ir: 0.2323, msssim_vis: 0.0734, mx_loss: 0.0097, eta: 0:31:27, time: 4.2801
INFO train.py(169): step: 1410/5410, l_total: 0.0360, l_in: 0.0102, l_grad: 0.0258, msssim_ir: 0.2159, msssim_vis: 0.0764, mx_loss: 0.0072, eta: 0:31:21, time: 4.2612
INFO train.py(169): step: 1420/5410, l_total: 0.0436, l_in: 0.0106, l_grad: 0.0330, msssim_ir: 0.2295, msssim_vis: 0.1276, mx_loss: 0.0096, eta: 0:31:15, time: 4.2562
INFO train.py(169): step: 1430/5410, l_total: 0.0335, l_in: 0.0084, l_grad: 0.0250, msssim_ir: 0.3317, msssim_vis: 0.0567, mx_loss: 0.0052, eta: 0:31:09, time: 4.2463
INFO train.py(169): step: 1440/5410, l_total: 0.0357, l_in: 0.0159, l_grad: 0.0197, msssim_ir: 0.2432, msssim_vis: 0.0743, mx_loss: 0.0086, eta: 0:31:03, time: 4.2506
INFO train.py(169): step: 1450/5410, l_total: 0.0631, l_in: 0.0255, l_grad: 0.0377, msssim_ir: 0.1584, msssim_vis: 0.1566, mx_loss: 0.0276, eta: 0:30:57, time: 4.2582
INFO train.py(169): step: 1460/5410, l_total: 0.0388, l_in: 0.0078, l_grad: 0.0310, msssim_ir: 0.2191, msssim_vis: 0.1124, mx_loss: 0.0053, eta: 0:30:51, time: 4.2343
INFO train.py(169): step: 1470/5410, l_total: 0.0409, l_in: 0.0164, l_grad: 0.0245, msssim_ir: 0.2967, msssim_vis: 0.0892, mx_loss: 0.0086, eta: 0:30:45, time: 4.2346
INFO train.py(169): step: 1480/5410, l_total: 0.0456, l_in: 0.0128, l_grad: 0.0328, msssim_ir: 0.4173, msssim_vis: 0.0216, mx_loss: 0.0088, eta: 0:30:39, time: 4.2543
INFO train.py(169): step: 1490/5410, l_total: 0.0306, l_in: 0.0077, l_grad: 0.0230, msssim_ir: 0.1716, msssim_vis: 0.1357, mx_loss: 0.0053, eta: 0:30:34, time: 4.2523
INFO train.py(169): step: 1500/5410, l_total: 0.0432, l_in: 0.0096, l_grad: 0.0336, msssim_ir: 0.3556, msssim_vis: 0.0672, mx_loss: 0.0058, eta: 0:30:28, time: 4.2423
INFO train.py(169): step: 1510/5410, l_total: 0.0401, l_in: 0.0077, l_grad: 0.0324, msssim_ir: 0.4982, msssim_vis: 0.0098, mx_loss: 0.0028, eta: 0:30:22, time: 4.2951
INFO train.py(169): step: 1520/5410, l_total: 0.0534, l_in: 0.0106, l_grad: 0.0429, msssim_ir: 0.3703, msssim_vis: 0.0383, mx_loss: 0.0133, eta: 0:30:16, time: 4.2483
INFO train.py(169): step: 1530/5410, l_total: 0.0507, l_in: 0.0129, l_grad: 0.0378, msssim_ir: 0.3688, msssim_vis: 0.0491, mx_loss: 0.0073, eta: 0:30:11, time: 4.2324
INFO train.py(169): step: 1540/5410, l_total: 0.0418, l_in: 0.0086, l_grad: 0.0332, msssim_ir: 0.2881, msssim_vis: 0.1049, mx_loss: 0.0060, eta: 0:30:05, time: 4.2418
INFO train.py(169): step: 1550/5410, l_total: 0.0265, l_in: 0.0068, l_grad: 0.0197, msssim_ir: 0.2007, msssim_vis: 0.0835, mx_loss: 0.0057, eta: 0:29:59, time: 4.2954
INFO train.py(169): step: 1560/5410, l_total: 0.0448, l_in: 0.0238, l_grad: 0.0210, msssim_ir: 0.1540, msssim_vis: 0.1379, mx_loss: 0.0185, eta: 0:29:54, time: 4.2516
INFO train.py(169): step: 1570/5410, l_total: 0.0554, l_in: 0.0154, l_grad: 0.0400, msssim_ir: 0.2996, msssim_vis: 0.1101, mx_loss: 0.0107, eta: 0:29:48, time: 4.2343
INFO train.py(169): step: 1580/5410, l_total: 0.0540, l_in: 0.0281, l_grad: 0.0260, msssim_ir: 0.2132, msssim_vis: 0.1439, mx_loss: 0.0190, eta: 0:29:42, time: 4.2513
INFO train.py(169): step: 1590/5410, l_total: 0.0249, l_in: 0.0067, l_grad: 0.0182, msssim_ir: 0.3148, msssim_vis: 0.0625, mx_loss: 0.0047, eta: 0:29:37, time: 4.2523
INFO train.py(169): step: 1600/5410, l_total: 0.0433, l_in: 0.0100, l_grad: 0.0333, msssim_ir: 0.4824, msssim_vis: 0.0373, mx_loss: 0.0037, eta: 0:29:31, time: 4.2443
INFO train.py(169): step: 1610/5410, l_total: 0.0374, l_in: 0.0109, l_grad: 0.0265, msssim_ir: 0.3402, msssim_vis: 0.0529, mx_loss: 0.0055, eta: 0:29:25, time: 4.2314
INFO train.py(169): step: 1620/5410, l_total: 0.0402, l_in: 0.0116, l_grad: 0.0287, msssim_ir: 0.3442, msssim_vis: 0.0772, mx_loss: 0.0068, eta: 0:29:20, time: 4.2612
INFO train.py(169): step: 1630/5410, l_total: 0.0292, l_in: 0.0081, l_grad: 0.0211, msssim_ir: 0.2204, msssim_vis: 0.0702, mx_loss: 0.0076, eta: 0:30:06, time: 26.5759
INFO train.py(169): step: 1640/5410, l_total: 0.0306, l_in: 0.0086, l_grad: 0.0220, msssim_ir: 0.3952, msssim_vis: 0.0234, mx_loss: 0.0051, eta: 0:30:00, time: 4.1995
INFO train.py(169): step: 1650/5410, l_total: 0.0485, l_in: 0.0185, l_grad: 0.0300, msssim_ir: 0.2610, msssim_vis: 0.0970, mx_loss: 0.0133, eta: 0:29:54, time: 4.2174
INFO train.py(169): step: 1660/5410, l_total: 0.0491, l_in: 0.0226, l_grad: 0.0264, msssim_ir: 0.1330, msssim_vis: 0.1946, mx_loss: 0.0176, eta: 0:29:48, time: 4.2085
INFO train.py(169): step: 1670/5410, l_total: 0.0528, l_in: 0.0102, l_grad: 0.0426, msssim_ir: 0.2310, msssim_vis: 0.1202, mx_loss: 0.0081, eta: 0:29:42, time: 4.2164
INFO train.py(169): step: 1680/5410, l_total: 0.0333, l_in: 0.0076, l_grad: 0.0257, msssim_ir: 0.3060, msssim_vis: 0.0676, mx_loss: 0.0043, eta: 0:29:36, time: 4.2154
INFO train.py(169): step: 1690/5410, l_total: 0.0492, l_in: 0.0156, l_grad: 0.0336, msssim_ir: 0.2927, msssim_vis: 0.1021, mx_loss: 0.0113, eta: 0:29:30, time: 4.2194
INFO train.py(169): step: 1700/5410, l_total: 0.0499, l_in: 0.0114, l_grad: 0.0385, msssim_ir: 0.4649, msssim_vis: 0.0174, mx_loss: 0.0044, eta: 0:29:24, time: 4.2204
INFO train.py(169): step: 1710/5410, l_total: 0.0487, l_in: 0.0097, l_grad: 0.0390, msssim_ir: 0.3115, msssim_vis: 0.0410, mx_loss: 0.0056, eta: 0:29:18, time: 4.2304
INFO train.py(169): step: 1720/5410, l_total: 0.0306, l_in: 0.0086, l_grad: 0.0221, msssim_ir: 0.2657, msssim_vis: 0.0769, mx_loss: 0.0052, eta: 0:29:12, time: 4.2265
INFO train.py(169): step: 1730/5410, l_total: 0.0307, l_in: 0.0086, l_grad: 0.0221, msssim_ir: 0.1985, msssim_vis: 0.1696, mx_loss: 0.0049, eta: 0:29:06, time: 4.2224
INFO train.py(169): step: 1740/5410, l_total: 0.0328, l_in: 0.0102, l_grad: 0.0226, msssim_ir: 0.3786, msssim_vis: 0.0358, mx_loss: 0.0044, eta: 0:29:00, time: 4.2314
INFO train.py(169): step: 1750/5410, l_total: 0.0412, l_in: 0.0109, l_grad: 0.0303, msssim_ir: 0.3793, msssim_vis: 0.0389, mx_loss: 0.0054, eta: 0:28:55, time: 4.2274
INFO train.py(169): step: 1760/5410, l_total: 0.0488, l_in: 0.0099, l_grad: 0.0390, msssim_ir: 0.4657, msssim_vis: 0.0132, mx_loss: 0.0052, eta: 0:28:49, time: 4.2373
INFO train.py(169): step: 1770/5410, l_total: 0.0308, l_in: 0.0092, l_grad: 0.0216, msssim_ir: 0.3243, msssim_vis: 0.0491, mx_loss: 0.0049, eta: 0:28:43, time: 4.2314
INFO train.py(169): step: 1780/5410, l_total: 0.0511, l_in: 0.0115, l_grad: 0.0396, msssim_ir: 0.2891, msssim_vis: 0.1020, mx_loss: 0.0082, eta: 0:28:37, time: 4.2403
INFO train.py(169): step: 1790/5410, l_total: 0.0519, l_in: 0.0189, l_grad: 0.0330, msssim_ir: 0.2943, msssim_vis: 0.1080, mx_loss: 0.0082, eta: 0:28:32, time: 4.2244
INFO train.py(169): step: 1800/5410, l_total: 0.0386, l_in: 0.0113, l_grad: 0.0272, msssim_ir: 0.3415, msssim_vis: 0.0427, mx_loss: 0.0062, eta: 0:28:26, time: 4.2264
INFO train.py(169): step: 1810/5410, l_total: 0.0414, l_in: 0.0128, l_grad: 0.0287, msssim_ir: 0.2883, msssim_vis: 0.0955, mx_loss: 0.0059, eta: 0:28:20, time: 4.2473
INFO train.py(169): step: 1820/5410, l_total: 0.0356, l_in: 0.0123, l_grad: 0.0233, msssim_ir: 0.2352, msssim_vis: 0.1091, mx_loss: 0.0080, eta: 0:28:14, time: 4.2363
INFO train.py(169): step: 1830/5410, l_total: 0.0512, l_in: 0.0179, l_grad: 0.0333, msssim_ir: 0.4286, msssim_vis: 0.0463, mx_loss: 0.0137, eta: 0:28:09, time: 4.2363
INFO train.py(169): step: 1840/5410, l_total: 0.0274, l_in: 0.0085, l_grad: 0.0189, msssim_ir: 0.3296, msssim_vis: 0.0425, mx_loss: 0.0039, eta: 0:28:03, time: 4.2356
INFO train.py(169): step: 1850/5410, l_total: 0.0908, l_in: 0.0281, l_grad: 0.0626, msssim_ir: 0.3664, msssim_vis: 0.0697, mx_loss: 0.0254, eta: 0:27:57, time: 4.2347
INFO train.py(169): step: 1860/5410, l_total: 0.0653, l_in: 0.0241, l_grad: 0.0412, msssim_ir: 0.3670, msssim_vis: 0.0569, mx_loss: 0.0181, eta: 0:27:52, time: 4.2841
INFO train.py(169): step: 1870/5410, l_total: 0.0523, l_in: 0.0158, l_grad: 0.0365, msssim_ir: 0.3648, msssim_vis: 0.0660, mx_loss: 0.0108, eta: 0:27:46, time: 4.2426
INFO train.py(169): step: 1880/5410, l_total: 0.0349, l_in: 0.0098, l_grad: 0.0251, msssim_ir: 0.1938, msssim_vis: 0.1164, mx_loss: 0.0069, eta: 0:27:41, time: 4.2483
INFO train.py(169): step: 1890/5410, l_total: 0.0518, l_in: 0.0152, l_grad: 0.0367, msssim_ir: 0.5106, msssim_vis: 0.0284, mx_loss: 0.0123, eta: 0:27:35, time: 4.2622
INFO train.py(169): step: 1900/5410, l_total: 0.0428, l_in: 0.0100, l_grad: 0.0328, msssim_ir: 0.4513, msssim_vis: 0.0349, mx_loss: 0.0078, eta: 0:27:30, time: 4.2483
INFO train.py(169): step: 1910/5410, l_total: 0.0648, l_in: 0.0160, l_grad: 0.0488, msssim_ir: 0.3406, msssim_vis: 0.0572, mx_loss: 0.0086, eta: 0:27:24, time: 4.2284
INFO train.py(169): step: 1920/5410, l_total: 0.0492, l_in: 0.0175, l_grad: 0.0317, msssim_ir: 0.3136, msssim_vis: 0.1118, mx_loss: 0.0089, eta: 0:27:19, time: 4.2503
INFO train.py(169): step: 1930/5410, l_total: 0.0297, l_in: 0.0108, l_grad: 0.0188, msssim_ir: 0.3754, msssim_vis: 0.0201, mx_loss: 0.0036, eta: 0:27:13, time: 4.2453
INFO train.py(169): step: 1940/5410, l_total: 0.0447, l_in: 0.0165, l_grad: 0.0282, msssim_ir: 0.2829, msssim_vis: 0.0898, mx_loss: 0.0102, eta: 0:27:08, time: 4.2553
INFO train.py(169): step: 1950/5410, l_total: 0.0474, l_in: 0.0135, l_grad: 0.0338, msssim_ir: 0.4956, msssim_vis: 0.0205, mx_loss: 0.0048, eta: 0:27:02, time: 4.2692
INFO train.py(169): step: 1960/5410, l_total: 0.0513, l_in: 0.0144, l_grad: 0.0369, msssim_ir: 0.3555, msssim_vis: 0.0356, mx_loss: 0.0117, eta: 0:26:57, time: 4.2493
INFO train.py(169): step: 1970/5410, l_total: 0.0368, l_in: 0.0098, l_grad: 0.0269, msssim_ir: 0.2668, msssim_vis: 0.0649, mx_loss: 0.0062, eta: 0:26:51, time: 4.2463
INFO train.py(169): step: 1980/5410, l_total: 0.0357, l_in: 0.0105, l_grad: 0.0252, msssim_ir: 0.2756, msssim_vis: 0.0790, mx_loss: 0.0070, eta: 0:26:46, time: 4.2413
INFO train.py(169): step: 1990/5410, l_total: 0.0293, l_in: 0.0073, l_grad: 0.0220, msssim_ir: 0.2684, msssim_vis: 0.0660, mx_loss: 0.0054, eta: 0:26:40, time: 4.2544
INFO train.py(169): step: 2000/5410, l_total: 0.0332, l_in: 0.0123, l_grad: 0.0209, msssim_ir: 0.3061, msssim_vis: 0.0802, mx_loss: 0.0052, eta: 0:26:35, time: 4.2346
INFO train.py(169): step: 2010/5410, l_total: 0.0767, l_in: 0.0316, l_grad: 0.0451, msssim_ir: 0.2556, msssim_vis: 0.1448, mx_loss: 0.0228, eta: 0:26:30, time: 4.2662
INFO train.py(169): step: 2020/5410, l_total: 0.0354, l_in: 0.0105, l_grad: 0.0250, msssim_ir: 0.2953, msssim_vis: 0.0703, mx_loss: 0.0037, eta: 0:26:24, time: 4.2493
INFO train.py(169): step: 2030/5410, l_total: 0.0391, l_in: 0.0139, l_grad: 0.0252, msssim_ir: 0.3664, msssim_vis: 0.0546, mx_loss: 0.0059, eta: 0:26:19, time: 4.2523
INFO train.py(169): step: 2040/5410, l_total: 0.0484, l_in: 0.0115, l_grad: 0.0369, msssim_ir: 0.3779, msssim_vis: 0.0640, mx_loss: 0.0096, eta: 0:26:13, time: 4.2557
INFO train.py(169): step: 2050/5410, l_total: 0.0297, l_in: 0.0083, l_grad: 0.0214, msssim_ir: 0.4202, msssim_vis: 0.0219, mx_loss: 0.0034, eta: 0:26:08, time: 4.2811
INFO train.py(169): step: 2060/5410, l_total: 0.0370, l_in: 0.0081, l_grad: 0.0289, msssim_ir: 0.3693, msssim_vis: 0.0467, mx_loss: 0.0076, eta: 0:26:03, time: 4.2403
INFO train.py(169): step: 2070/5410, l_total: 0.0379, l_in: 0.0111, l_grad: 0.0267, msssim_ir: 0.2573, msssim_vis: 0.0949, mx_loss: 0.0077, eta: 0:25:57, time: 4.2393
INFO train.py(169): step: 2080/5410, l_total: 0.0461, l_in: 0.0103, l_grad: 0.0359, msssim_ir: 0.3866, msssim_vis: 0.0809, mx_loss: 0.0059, eta: 0:25:52, time: 4.2496
INFO train.py(169): step: 2090/5410, l_total: 0.0309, l_in: 0.0057, l_grad: 0.0252, msssim_ir: 0.1762, msssim_vis: 0.1142, mx_loss: 0.0039, eta: 0:25:47, time: 4.2423
INFO train.py(169): step: 2100/5410, l_total: 0.0484, l_in: 0.0143, l_grad: 0.0341, msssim_ir: 0.4011, msssim_vis: 0.0687, mx_loss: 0.0066, eta: 0:25:41, time: 4.2383
INFO train.py(169): step: 2110/5410, l_total: 0.0357, l_in: 0.0091, l_grad: 0.0266, msssim_ir: 0.3507, msssim_vis: 0.0553, mx_loss: 0.0051, eta: 0:25:36, time: 4.2543
INFO train.py(169): step: 2120/5410, l_total: 0.0496, l_in: 0.0159, l_grad: 0.0337, msssim_ir: 0.4133, msssim_vis: 0.0340, mx_loss: 0.0079, eta: 0:25:31, time: 4.2503
INFO train.py(169): step: 2130/5410, l_total: 0.0447, l_in: 0.0147, l_grad: 0.0300, msssim_ir: 0.1731, msssim_vis: 0.1172, mx_loss: 0.0135, eta: 0:25:26, time: 4.2612
INFO train.py(169): step: 2140/5410, l_total: 0.0348, l_in: 0.0092, l_grad: 0.0256, msssim_ir: 0.2756, msssim_vis: 0.0815, mx_loss: 0.0079, eta: 0:25:20, time: 4.2592
INFO train.py(169): step: 2150/5410, l_total: 0.0532, l_in: 0.0149, l_grad: 0.0383, msssim_ir: 0.4373, msssim_vis: 0.0210, mx_loss: 0.0056, eta: 0:25:15, time: 4.2493
INFO train.py(169): step: 2160/5410, l_total: 0.0343, l_in: 0.0071, l_grad: 0.0272, msssim_ir: 0.4333, msssim_vis: 0.0288, mx_loss: 0.0032, eta: 0:25:10, time: 4.2455
INFO train.py(169): step: 2170/5410, l_total: 0.0463, l_in: 0.0108, l_grad: 0.0355, msssim_ir: 0.4522, msssim_vis: 0.0236, mx_loss: 0.0035, eta: 0:25:37, time: 26.2892
INFO train.py(169): step: 2180/5410, l_total: 0.0554, l_in: 0.0272, l_grad: 0.0283, msssim_ir: 0.2198, msssim_vis: 0.1642, mx_loss: 0.0218, eta: 0:25:32, time: 4.2184
INFO train.py(169): step: 2190/5410, l_total: 0.0715, l_in: 0.0271, l_grad: 0.0444, msssim_ir: 0.4309, msssim_vis: 0.0695, mx_loss: 0.0172, eta: 0:25:26, time: 4.2207
INFO train.py(169): step: 2200/5410, l_total: 0.0311, l_in: 0.0094, l_grad: 0.0216, msssim_ir: 0.3404, msssim_vis: 0.0424, mx_loss: 0.0068, eta: 0:25:21, time: 4.2114
INFO train.py(169): step: 2210/5410, l_total: 0.0567, l_in: 0.0190, l_grad: 0.0377, msssim_ir: 0.4904, msssim_vis: 0.0279, mx_loss: 0.0108, eta: 0:25:15, time: 4.2185
INFO train.py(169): step: 2220/5410, l_total: 0.0482, l_in: 0.0108, l_grad: 0.0373, msssim_ir: 0.4656, msssim_vis: 0.0207, mx_loss: 0.0052, eta: 0:25:10, time: 4.2154
INFO train.py(169): step: 2230/5410, l_total: 0.0314, l_in: 0.0102, l_grad: 0.0213, msssim_ir: 0.1809, msssim_vis: 0.1511, mx_loss: 0.0069, eta: 0:25:04, time: 4.2334
INFO train.py(169): step: 2240/5410, l_total: 0.0390, l_in: 0.0110, l_grad: 0.0280, msssim_ir: 0.3168, msssim_vis: 0.0896, mx_loss: 0.0037, eta: 0:24:59, time: 4.2314
INFO train.py(169): step: 2250/5410, l_total: 0.0331, l_in: 0.0112, l_grad: 0.0219, msssim_ir: 0.3587, msssim_vis: 0.0386, mx_loss: 0.0066, eta: 0:24:54, time: 4.2244
INFO train.py(169): step: 2260/5410, l_total: 0.0405, l_in: 0.0108, l_grad: 0.0298, msssim_ir: 0.4222, msssim_vis: 0.0369, mx_loss: 0.0051, eta: 0:24:48, time: 4.2254
INFO train.py(169): step: 2270/5410, l_total: 0.0366, l_in: 0.0110, l_grad: 0.0256, msssim_ir: 0.2448, msssim_vis: 0.0840, mx_loss: 0.0066, eta: 0:24:43, time: 4.2318
INFO train.py(169): step: 2280/5410, l_total: 0.0326, l_in: 0.0093, l_grad: 0.0233, msssim_ir: 0.1619, msssim_vis: 0.1636, mx_loss: 0.0062, eta: 0:24:37, time: 4.2234
INFO train.py(169): step: 2290/5410, l_total: 0.0343, l_in: 0.0069, l_grad: 0.0274, msssim_ir: 0.4699, msssim_vis: 0.0118, mx_loss: 0.0027, eta: 0:24:32, time: 4.2314
INFO train.py(169): step: 2300/5410, l_total: 0.0398, l_in: 0.0102, l_grad: 0.0297, msssim_ir: 0.4035, msssim_vis: 0.0729, mx_loss: 0.0048, eta: 0:24:27, time: 4.2363
INFO train.py(169): step: 2310/5410, l_total: 0.0452, l_in: 0.0097, l_grad: 0.0356, msssim_ir: 0.4097, msssim_vis: 0.0428, mx_loss: 0.0062, eta: 0:24:21, time: 4.2373
INFO train.py(169): step: 2320/5410, l_total: 0.0419, l_in: 0.0092, l_grad: 0.0327, msssim_ir: 0.4319, msssim_vis: 0.0159, mx_loss: 0.0045, eta: 0:24:16, time: 4.2366
INFO train.py(169): step: 2330/5410, l_total: 0.0332, l_in: 0.0109, l_grad: 0.0223, msssim_ir: 0.3495, msssim_vis: 0.0412, mx_loss: 0.0048, eta: 0:24:11, time: 4.2373
INFO train.py(169): step: 2340/5410, l_total: 0.0427, l_in: 0.0133, l_grad: 0.0295, msssim_ir: 0.2537, msssim_vis: 0.0743, mx_loss: 0.0079, eta: 0:24:05, time: 4.2334
INFO train.py(169): step: 2350/5410, l_total: 0.0353, l_in: 0.0097, l_grad: 0.0257, msssim_ir: 0.3441, msssim_vis: 0.0397, mx_loss: 0.0049, eta: 0:24:00, time: 4.2325
INFO train.py(169): step: 2360/5410, l_total: 0.0438, l_in: 0.0135, l_grad: 0.0303, msssim_ir: 0.4757, msssim_vis: 0.0622, mx_loss: 0.0073, eta: 0:23:55, time: 4.2264
INFO train.py(169): step: 2370/5410, l_total: 0.0348, l_in: 0.0090, l_grad: 0.0258, msssim_ir: 0.1928, msssim_vis: 0.1533, mx_loss: 0.0090, eta: 0:23:49, time: 4.2234
INFO train.py(169): step: 2380/5410, l_total: 0.0368, l_in: 0.0074, l_grad: 0.0294, msssim_ir: 0.4738, msssim_vis: 0.0186, mx_loss: 0.0033, eta: 0:23:44, time: 4.2324
INFO train.py(169): step: 2390/5410, l_total: 0.0361, l_in: 0.0099, l_grad: 0.0263, msssim_ir: 0.3066, msssim_vis: 0.1156, mx_loss: 0.0062, eta: 0:23:39, time: 4.2536
INFO train.py(169): step: 2400/5410, l_total: 0.0289, l_in: 0.0077, l_grad: 0.0212, msssim_ir: 0.1820, msssim_vis: 0.1644, mx_loss: 0.0050, eta: 0:23:33, time: 4.2841
INFO train.py(169): step: 2410/5410, l_total: 0.0336, l_in: 0.0125, l_grad: 0.0211, msssim_ir: 0.3176, msssim_vis: 0.0416, mx_loss: 0.0064, eta: 0:23:28, time: 4.2406
INFO train.py(169): step: 2420/5410, l_total: 0.0333, l_in: 0.0078, l_grad: 0.0256, msssim_ir: 0.3358, msssim_vis: 0.0483, mx_loss: 0.0050, eta: 0:23:23, time: 4.2582
INFO train.py(169): step: 2430/5410, l_total: 0.0350, l_in: 0.0068, l_grad: 0.0282, msssim_ir: 0.3009, msssim_vis: 0.0714, mx_loss: 0.0052, eta: 0:23:18, time: 4.2473
INFO train.py(169): step: 2440/5410, l_total: 0.0300, l_in: 0.0081, l_grad: 0.0219, msssim_ir: 0.2996, msssim_vis: 0.0647, mx_loss: 0.0050, eta: 0:23:12, time: 4.2373
INFO train.py(169): step: 2450/5410, l_total: 0.0400, l_in: 0.0082, l_grad: 0.0318, msssim_ir: 0.2633, msssim_vis: 0.1219, mx_loss: 0.0056, eta: 0:23:07, time: 4.2582
INFO train.py(169): step: 2460/5410, l_total: 0.0393, l_in: 0.0172, l_grad: 0.0221, msssim_ir: 0.1683, msssim_vis: 0.1518, mx_loss: 0.0097, eta: 0:23:02, time: 4.2508
INFO train.py(169): step: 2470/5410, l_total: 0.0428, l_in: 0.0076, l_grad: 0.0352, msssim_ir: 0.4097, msssim_vis: 0.0665, mx_loss: 0.0061, eta: 0:22:57, time: 4.2592
INFO train.py(169): step: 2480/5410, l_total: 0.0410, l_in: 0.0116, l_grad: 0.0295, msssim_ir: 0.3009, msssim_vis: 0.0556, mx_loss: 0.0041, eta: 0:22:52, time: 4.2523
INFO train.py(169): step: 2490/5410, l_total: 0.0501, l_in: 0.0107, l_grad: 0.0394, msssim_ir: 0.3987, msssim_vis: 0.0641, mx_loss: 0.0066, eta: 0:22:46, time: 4.2453
INFO train.py(169): step: 2500/5410, l_total: 0.0482, l_in: 0.0116, l_grad: 0.0366, msssim_ir: 0.3916, msssim_vis: 0.0803, mx_loss: 0.0046, eta: 0:22:41, time: 4.2433
INFO train.py(169): step: 2510/5410, l_total: 0.0448, l_in: 0.0089, l_grad: 0.0359, msssim_ir: 0.2806, msssim_vis: 0.0628, mx_loss: 0.0093, eta: 0:22:36, time: 4.2615
INFO train.py(169): step: 2520/5410, l_total: 0.0470, l_in: 0.0279, l_grad: 0.0191, msssim_ir: 0.1604, msssim_vis: 0.1378, mx_loss: 0.0231, eta: 0:22:31, time: 4.2386
INFO train.py(169): step: 2530/5410, l_total: 0.0413, l_in: 0.0090, l_grad: 0.0323, msssim_ir: 0.3297, msssim_vis: 0.0712, mx_loss: 0.0041, eta: 0:22:26, time: 4.2446
INFO train.py(169): step: 2540/5410, l_total: 0.0411, l_in: 0.0087, l_grad: 0.0323, msssim_ir: 0.4320, msssim_vis: 0.0347, mx_loss: 0.0033, eta: 0:22:21, time: 4.2533
INFO train.py(169): step: 2550/5410, l_total: 0.0505, l_in: 0.0137, l_grad: 0.0368, msssim_ir: 0.3956, msssim_vis: 0.0597, mx_loss: 0.0103, eta: 0:22:15, time: 4.2513
INFO train.py(169): step: 2560/5410, l_total: 0.0395, l_in: 0.0162, l_grad: 0.0232, msssim_ir: 0.3496, msssim_vis: 0.0362, mx_loss: 0.0106, eta: 0:22:10, time: 4.2533
INFO train.py(169): step: 2570/5410, l_total: 0.0391, l_in: 0.0075, l_grad: 0.0316, msssim_ir: 0.2651, msssim_vis: 0.1330, mx_loss: 0.0047, eta: 0:22:05, time: 4.2503
INFO train.py(169): step: 2580/5410, l_total: 0.0450, l_in: 0.0139, l_grad: 0.0312, msssim_ir: 0.3808, msssim_vis: 0.0596, mx_loss: 0.0070, eta: 0:22:00, time: 4.2552
INFO train.py(169): step: 2590/5410, l_total: 0.0284, l_in: 0.0067, l_grad: 0.0218, msssim_ir: 0.2499, msssim_vis: 0.0671, mx_loss: 0.0045, eta: 0:21:55, time: 4.3100
INFO train.py(169): step: 2600/5410, l_total: 0.0363, l_in: 0.0087, l_grad: 0.0276, msssim_ir: 0.2851, msssim_vis: 0.0842, mx_loss: 0.0073, eta: 0:21:50, time: 4.2533
INFO train.py(169): step: 2610/5410, l_total: 0.0303, l_in: 0.0097, l_grad: 0.0205, msssim_ir: 0.2079, msssim_vis: 0.0981, mx_loss: 0.0062, eta: 0:21:45, time: 4.2931
INFO train.py(169): step: 2620/5410, l_total: 0.0410, l_in: 0.0097, l_grad: 0.0313, msssim_ir: 0.2427, msssim_vis: 0.0983, mx_loss: 0.0064, eta: 0:21:40, time: 4.2294
INFO train.py(169): step: 2630/5410, l_total: 0.0334, l_in: 0.0111, l_grad: 0.0222, msssim_ir: 0.2330, msssim_vis: 0.1184, mx_loss: 0.0072, eta: 0:21:35, time: 4.2383
INFO train.py(169): step: 2640/5410, l_total: 0.0373, l_in: 0.0080, l_grad: 0.0293, msssim_ir: 0.3620, msssim_vis: 0.0547, mx_loss: 0.0050, eta: 0:21:29, time: 4.2408
INFO train.py(169): step: 2650/5410, l_total: 0.0511, l_in: 0.0094, l_grad: 0.0417, msssim_ir: 0.2126, msssim_vis: 0.1100, mx_loss: 0.0071, eta: 0:21:24, time: 4.2363
INFO train.py(169): step: 2660/5410, l_total: 0.0320, l_in: 0.0130, l_grad: 0.0190, msssim_ir: 0.2261, msssim_vis: 0.0968, mx_loss: 0.0073, eta: 0:21:19, time: 4.2453
INFO train.py(169): step: 2670/5410, l_total: 0.0403, l_in: 0.0099, l_grad: 0.0304, msssim_ir: 0.2906, msssim_vis: 0.0866, mx_loss: 0.0089, eta: 0:21:14, time: 4.2562
INFO train.py(169): step: 2680/5410, l_total: 0.0326, l_in: 0.0103, l_grad: 0.0223, msssim_ir: 0.2885, msssim_vis: 0.0754, mx_loss: 0.0063, eta: 0:21:09, time: 4.2423
INFO train.py(169): step: 2690/5410, l_total: 0.0449, l_in: 0.0123, l_grad: 0.0326, msssim_ir: 0.2432, msssim_vis: 0.1628, mx_loss: 0.0068, eta: 0:21:04, time: 4.2653
INFO train.py(169): step: 2700/5410, l_total: 0.0373, l_in: 0.0082, l_grad: 0.0291, msssim_ir: 0.3853, msssim_vis: 0.0398, mx_loss: 0.0049, eta: 0:20:59, time: 4.2831
INFO train.py(169): step: 2710/5410, l_total: 0.0522, l_in: 0.0113, l_grad: 0.0409, msssim_ir: 0.4168, msssim_vis: 0.0265, mx_loss: 0.0088, eta: 0:21:16, time: 26.3012
INFO train.py(169): step: 2720/5410, l_total: 0.0528, l_in: 0.0176, l_grad: 0.0352, msssim_ir: 0.3486, msssim_vis: 0.0432, mx_loss: 0.0097, eta: 0:21:11, time: 4.2104
INFO train.py(169): step: 2730/5410, l_total: 0.0339, l_in: 0.0100, l_grad: 0.0239, msssim_ir: 0.4083, msssim_vis: 0.0251, mx_loss: 0.0052, eta: 0:21:06, time: 4.2214
INFO train.py(169): step: 2740/5410, l_total: 0.0391, l_in: 0.0124, l_grad: 0.0267, msssim_ir: 0.3343, msssim_vis: 0.0961, mx_loss: 0.0082, eta: 0:21:00, time: 4.2075
INFO train.py(169): step: 2750/5410, l_total: 0.0350, l_in: 0.0098, l_grad: 0.0252, msssim_ir: 0.3230, msssim_vis: 0.0550, mx_loss: 0.0051, eta: 0:20:55, time: 4.2164
INFO train.py(169): step: 2760/5410, l_total: 0.0370, l_in: 0.0091, l_grad: 0.0279, msssim_ir: 0.1869, msssim_vis: 0.1614, mx_loss: 0.0074, eta: 0:20:50, time: 4.2154
INFO train.py(169): step: 2770/5410, l_total: 0.0364, l_in: 0.0077, l_grad: 0.0286, msssim_ir: 0.3642, msssim_vis: 0.0362, mx_loss: 0.0067, eta: 0:20:45, time: 4.2214
INFO train.py(169): step: 2780/5410, l_total: 0.0410, l_in: 0.0112, l_grad: 0.0298, msssim_ir: 0.3631, msssim_vis: 0.0740, mx_loss: 0.0080, eta: 0:20:40, time: 4.2333
INFO train.py(169): step: 2790/5410, l_total: 0.0465, l_in: 0.0126, l_grad: 0.0339, msssim_ir: 0.4611, msssim_vis: 0.0227, mx_loss: 0.0052, eta: 0:20:34, time: 4.2214
INFO train.py(169): step: 2800/5410, l_total: 0.0438, l_in: 0.0112, l_grad: 0.0326, msssim_ir: 0.2493, msssim_vis: 0.1158, mx_loss: 0.0084, eta: 0:20:29, time: 4.2363
INFO train.py(169): step: 2810/5410, l_total: 0.0321, l_in: 0.0119, l_grad: 0.0203, msssim_ir: 0.2236, msssim_vis: 0.0837, mx_loss: 0.0071, eta: 0:20:24, time: 4.2314
INFO train.py(169): step: 2820/5410, l_total: 0.0474, l_in: 0.0188, l_grad: 0.0286, msssim_ir: 0.2774, msssim_vis: 0.1382, mx_loss: 0.0110, eta: 0:20:19, time: 4.2314
INFO train.py(169): step: 2830/5410, l_total: 0.0416, l_in: 0.0146, l_grad: 0.0270, msssim_ir: 0.3243, msssim_vis: 0.1226, mx_loss: 0.0055, eta: 0:20:14, time: 4.2317
INFO train.py(169): step: 2840/5410, l_total: 0.0318, l_in: 0.0097, l_grad: 0.0222, msssim_ir: 0.4000, msssim_vis: 0.0233, mx_loss: 0.0037, eta: 0:20:09, time: 4.2393
INFO train.py(169): step: 2850/5410, l_total: 0.0317, l_in: 0.0094, l_grad: 0.0223, msssim_ir: 0.2083, msssim_vis: 0.1122, mx_loss: 0.0054, eta: 0:20:04, time: 4.2443
INFO train.py(169): step: 2860/5410, l_total: 0.0322, l_in: 0.0084, l_grad: 0.0238, msssim_ir: 0.3152, msssim_vis: 0.0477, mx_loss: 0.0052, eta: 0:19:58, time: 4.2304
INFO train.py(169): step: 2870/5410, l_total: 0.0578, l_in: 0.0176, l_grad: 0.0402, msssim_ir: 0.4036, msssim_vis: 0.0695, mx_loss: 0.0105, eta: 0:19:53, time: 4.2503
INFO train.py(169): step: 2880/5410, l_total: 0.0424, l_in: 0.0123, l_grad: 0.0302, msssim_ir: 0.2351, msssim_vis: 0.1191, mx_loss: 0.0089, eta: 0:19:48, time: 4.2284
INFO train.py(169): step: 2890/5410, l_total: 0.0374, l_in: 0.0106, l_grad: 0.0268, msssim_ir: 0.3245, msssim_vis: 0.1021, mx_loss: 0.0040, eta: 0:19:43, time: 4.2324
INFO train.py(169): step: 2900/5410, l_total: 0.0475, l_in: 0.0130, l_grad: 0.0345, msssim_ir: 0.3481, msssim_vis: 0.0540, mx_loss: 0.0108, eta: 0:19:38, time: 4.2333
INFO train.py(169): step: 2910/5410, l_total: 0.0388, l_in: 0.0071, l_grad: 0.0317, msssim_ir: 0.3763, msssim_vis: 0.0643, mx_loss: 0.0036, eta: 0:19:33, time: 4.2343
INFO train.py(169): step: 2920/5410, l_total: 0.0303, l_in: 0.0091, l_grad: 0.0212, msssim_ir: 0.4153, msssim_vis: 0.0301, mx_loss: 0.0064, eta: 0:19:28, time: 4.2443
INFO train.py(169): step: 2930/5410, l_total: 0.0502, l_in: 0.0244, l_grad: 0.0257, msssim_ir: 0.3850, msssim_vis: 0.0474, mx_loss: 0.0076, eta: 0:19:23, time: 4.2373
INFO train.py(169): step: 2940/5410, l_total: 0.0264, l_in: 0.0051, l_grad: 0.0213, msssim_ir: 0.3926, msssim_vis: 0.0420, mx_loss: 0.0026, eta: 0:19:18, time: 4.2612
INFO train.py(169): step: 2950/5410, l_total: 0.0527, l_in: 0.0318, l_grad: 0.0209, msssim_ir: 0.1579, msssim_vis: 0.1280, mx_loss: 0.0314, eta: 0:19:13, time: 4.2582
INFO train.py(169): step: 2960/5410, l_total: 0.0371, l_in: 0.0114, l_grad: 0.0256, msssim_ir: 0.2934, msssim_vis: 0.0943, mx_loss: 0.0054, eta: 0:19:08, time: 4.2373
INFO train.py(169): step: 2970/5410, l_total: 0.0404, l_in: 0.0100, l_grad: 0.0304, msssim_ir: 0.4212, msssim_vis: 0.0188, mx_loss: 0.0044, eta: 0:19:03, time: 4.2324
INFO train.py(169): step: 2980/5410, l_total: 0.0613, l_in: 0.0158, l_grad: 0.0455, msssim_ir: 0.3514, msssim_vis: 0.1127, mx_loss: 0.0104, eta: 0:18:58, time: 4.2553
INFO train.py(169): step: 2990/5410, l_total: 0.0676, l_in: 0.0133, l_grad: 0.0543, msssim_ir: 0.3350, msssim_vis: 0.0767, mx_loss: 0.0110, eta: 0:18:52, time: 4.2503
INFO train.py(169): step: 3000/5410, l_total: 0.0376, l_in: 0.0107, l_grad: 0.0269, msssim_ir: 0.3011, msssim_vis: 0.1356, mx_loss: 0.0050, eta: 0:18:47, time: 4.2612
INFO train.py(169): step: 3010/5410, l_total: 0.0350, l_in: 0.0093, l_grad: 0.0257, msssim_ir: 0.3114, msssim_vis: 0.0631, mx_loss: 0.0124, eta: 0:18:42, time: 4.2373
INFO train.py(169): step: 3020/5410, l_total: 0.0291, l_in: 0.0076, l_grad: 0.0215, msssim_ir: 0.2086, msssim_vis: 0.1004, mx_loss: 0.0045, eta: 0:18:37, time: 4.2562
INFO train.py(169): step: 3030/5410, l_total: 0.0530, l_in: 0.0179, l_grad: 0.0351, msssim_ir: 0.2432, msssim_vis: 0.1366, mx_loss: 0.0109, eta: 0:18:32, time: 4.2363
INFO train.py(169): step: 3040/5410, l_total: 0.0508, l_in: 0.0087, l_grad: 0.0421, msssim_ir: 0.3966, msssim_vis: 0.0557, mx_loss: 0.0061, eta: 0:18:27, time: 4.2931
INFO train.py(169): step: 3050/5410, l_total: 0.0454, l_in: 0.0105, l_grad: 0.0348, msssim_ir: 0.4043, msssim_vis: 0.0312, mx_loss: 0.0081, eta: 0:18:22, time: 4.2406
INFO train.py(169): step: 3060/5410, l_total: 0.0482, l_in: 0.0116, l_grad: 0.0365, msssim_ir: 0.4726, msssim_vis: 0.0176, mx_loss: 0.0056, eta: 0:18:17, time: 4.2493
INFO train.py(169): step: 3070/5410, l_total: 0.0482, l_in: 0.0091, l_grad: 0.0391, msssim_ir: 0.4770, msssim_vis: 0.0303, mx_loss: 0.0039, eta: 0:18:12, time: 4.2493
INFO train.py(169): step: 3080/5410, l_total: 0.0332, l_in: 0.0078, l_grad: 0.0254, msssim_ir: 0.3233, msssim_vis: 0.0601, mx_loss: 0.0058, eta: 0:18:07, time: 4.2473
INFO train.py(169): step: 3090/5410, l_total: 0.0552, l_in: 0.0185, l_grad: 0.0367, msssim_ir: 0.3980, msssim_vis: 0.0421, mx_loss: 0.0094, eta: 0:18:02, time: 4.2891
INFO train.py(169): step: 3100/5410, l_total: 0.0280, l_in: 0.0078, l_grad: 0.0202, msssim_ir: 0.4401, msssim_vis: 0.0202, mx_loss: 0.0038, eta: 0:17:57, time: 4.2403
INFO train.py(169): step: 3110/5410, l_total: 0.0371, l_in: 0.0095, l_grad: 0.0276, msssim_ir: 0.4975, msssim_vis: 0.0108, mx_loss: 0.0031, eta: 0:17:52, time: 4.2483
INFO train.py(169): step: 3120/5410, l_total: 0.0420, l_in: 0.0117, l_grad: 0.0302, msssim_ir: 0.3985, msssim_vis: 0.0270, mx_loss: 0.0043, eta: 0:17:48, time: 4.2463
INFO train.py(169): step: 3130/5410, l_total: 0.0423, l_in: 0.0095, l_grad: 0.0327, msssim_ir: 0.4761, msssim_vis: 0.0075, mx_loss: 0.0040, eta: 0:17:43, time: 4.2393
INFO train.py(169): step: 3140/5410, l_total: 0.0328, l_in: 0.0087, l_grad: 0.0240, msssim_ir: 0.2707, msssim_vis: 0.0852, mx_loss: 0.0067, eta: 0:17:38, time: 4.2491
INFO train.py(169): step: 3150/5410, l_total: 0.0522, l_in: 0.0182, l_grad: 0.0339, msssim_ir: 0.3433, msssim_vis: 0.0582, mx_loss: 0.0069, eta: 0:17:33, time: 4.2821
INFO train.py(169): step: 3160/5410, l_total: 0.0692, l_in: 0.0185, l_grad: 0.0507, msssim_ir: 0.2987, msssim_vis: 0.1038, mx_loss: 0.0192, eta: 0:17:28, time: 4.2569
INFO train.py(169): step: 3170/5410, l_total: 0.0371, l_in: 0.0091, l_grad: 0.0279, msssim_ir: 0.2797, msssim_vis: 0.0573, mx_loss: 0.0044, eta: 0:17:23, time: 4.2366
INFO train.py(169): step: 3180/5410, l_total: 0.0483, l_in: 0.0086, l_grad: 0.0397, msssim_ir: 0.2784, msssim_vis: 0.0995, mx_loss: 0.0051, eta: 0:17:18, time: 4.2573
INFO train.py(169): step: 3190/5410, l_total: 0.0480, l_in: 0.0153, l_grad: 0.0327, msssim_ir: 0.3416, msssim_vis: 0.0665, mx_loss: 0.0072, eta: 0:17:13, time: 4.2533
INFO train.py(169): step: 3200/5410, l_total: 0.0412, l_in: 0.0105, l_grad: 0.0307, msssim_ir: 0.4111, msssim_vis: 0.0552, mx_loss: 0.0060, eta: 0:17:08, time: 4.2635
INFO train.py(169): step: 3210/5410, l_total: 0.0462, l_in: 0.0124, l_grad: 0.0338, msssim_ir: 0.3303, msssim_vis: 0.0758, mx_loss: 0.0089, eta: 0:17:03, time: 4.2466
INFO train.py(169): step: 3220/5410, l_total: 0.0382, l_in: 0.0136, l_grad: 0.0246, msssim_ir: 0.4374, msssim_vis: 0.0225, mx_loss: 0.0040, eta: 0:16:58, time: 4.2615
INFO train.py(169): step: 3230/5410, l_total: 0.0333, l_in: 0.0080, l_grad: 0.0253, msssim_ir: 0.4098, msssim_vis: 0.0159, mx_loss: 0.0051, eta: 0:16:53, time: 4.2403
INFO train.py(169): step: 3240/5410, l_total: 0.0397, l_in: 0.0138, l_grad: 0.0259, msssim_ir: 0.4849, msssim_vis: 0.0212, mx_loss: 0.0030, eta: 0:16:48, time: 4.2592
INFO train.py(169): step: 3250/5410, l_total: 0.0339, l_in: 0.0085, l_grad: 0.0254, msssim_ir: 0.2673, msssim_vis: 0.1466, mx_loss: 0.0065, eta: 0:16:58, time: 26.1747
INFO train.py(169): step: 3260/5410, l_total: 0.0340, l_in: 0.0105, l_grad: 0.0235, msssim_ir: 0.4161, msssim_vis: 0.0382, mx_loss: 0.0048, eta: 0:16:53, time: 4.2194
INFO train.py(169): step: 3270/5410, l_total: 0.0536, l_in: 0.0161, l_grad: 0.0375, msssim_ir: 0.3065, msssim_vis: 0.0863, mx_loss: 0.0121, eta: 0:16:48, time: 4.2075
INFO train.py(169): step: 3280/5410, l_total: 0.0369, l_in: 0.0082, l_grad: 0.0286, msssim_ir: 0.3792, msssim_vis: 0.0532, mx_loss: 0.0067, eta: 0:16:43, time: 4.2114
INFO train.py(169): step: 3290/5410, l_total: 0.0439, l_in: 0.0155, l_grad: 0.0284, msssim_ir: 0.2612, msssim_vis: 0.1091, mx_loss: 0.0066, eta: 0:16:38, time: 4.2214
INFO train.py(169): step: 3300/5410, l_total: 0.0399, l_in: 0.0137, l_grad: 0.0262, msssim_ir: 0.3713, msssim_vis: 0.0443, mx_loss: 0.0048, eta: 0:16:33, time: 4.2244
INFO train.py(169): step: 3310/5410, l_total: 0.0487, l_in: 0.0134, l_grad: 0.0354, msssim_ir: 0.2559, msssim_vis: 0.0934, mx_loss: 0.0092, eta: 0:16:28, time: 4.2373
INFO train.py(169): step: 3320/5410, l_total: 0.0341, l_in: 0.0133, l_grad: 0.0208, msssim_ir: 0.1844, msssim_vis: 0.1020, mx_loss: 0.0122, eta: 0:16:23, time: 4.2277
INFO train.py(169): step: 3330/5410, l_total: 0.0269, l_in: 0.0084, l_grad: 0.0185, msssim_ir: 0.3643, msssim_vis: 0.0365, mx_loss: 0.0050, eta: 0:16:18, time: 4.2207
INFO train.py(169): step: 3340/5410, l_total: 0.0428, l_in: 0.0121, l_grad: 0.0307, msssim_ir: 0.4584, msssim_vis: 0.0113, mx_loss: 0.0043, eta: 0:16:13, time: 4.2393
INFO train.py(169): step: 3350/5410, l_total: 0.0423, l_in: 0.0072, l_grad: 0.0351, msssim_ir: 0.3262, msssim_vis: 0.0481, mx_loss: 0.0044, eta: 0:16:08, time: 4.2334
INFO train.py(169): step: 3360/5410, l_total: 0.0452, l_in: 0.0137, l_grad: 0.0314, msssim_ir: 0.3025, msssim_vis: 0.0882, mx_loss: 0.0072, eta: 0:16:03, time: 4.2314
INFO train.py(169): step: 3370/5410, l_total: 0.0440, l_in: 0.0120, l_grad: 0.0320, msssim_ir: 0.3235, msssim_vis: 0.0806, mx_loss: 0.0093, eta: 0:15:58, time: 4.2443
INFO train.py(169): step: 3380/5410, l_total: 0.0398, l_in: 0.0114, l_grad: 0.0284, msssim_ir: 0.2768, msssim_vis: 0.1162, mx_loss: 0.0047, eta: 0:15:53, time: 4.2244
INFO train.py(169): step: 3390/5410, l_total: 0.0347, l_in: 0.0131, l_grad: 0.0215, msssim_ir: 0.3819, msssim_vis: 0.0379, mx_loss: 0.0107, eta: 0:15:48, time: 4.2304
INFO train.py(169): step: 3400/5410, l_total: 0.0490, l_in: 0.0116, l_grad: 0.0373, msssim_ir: 0.4230, msssim_vis: 0.0464, mx_loss: 0.0050, eta: 0:15:43, time: 4.2264
INFO train.py(169): step: 3410/5410, l_total: 0.0394, l_in: 0.0094, l_grad: 0.0300, msssim_ir: 0.3098, msssim_vis: 0.0510, mx_loss: 0.0043, eta: 0:15:38, time: 4.2294
INFO train.py(169): step: 3420/5410, l_total: 0.0334, l_in: 0.0077, l_grad: 0.0257, msssim_ir: 0.2268, msssim_vis: 0.0972, mx_loss: 0.0056, eta: 0:15:33, time: 4.2363
INFO train.py(169): step: 3430/5410, l_total: 0.0568, l_in: 0.0119, l_grad: 0.0449, msssim_ir: 0.4490, msssim_vis: 0.0157, mx_loss: 0.0043, eta: 0:15:28, time: 4.2443
INFO train.py(169): step: 3440/5410, l_total: 0.0563, l_in: 0.0200, l_grad: 0.0362, msssim_ir: 0.4657, msssim_vis: 0.0105, mx_loss: 0.0052, eta: 0:15:23, time: 4.2333
INFO train.py(169): step: 3450/5410, l_total: 0.0348, l_in: 0.0151, l_grad: 0.0197, msssim_ir: 0.3443, msssim_vis: 0.0395, mx_loss: 0.0062, eta: 0:15:18, time: 4.2526
INFO train.py(169): step: 3460/5410, l_total: 0.0310, l_in: 0.0072, l_grad: 0.0238, msssim_ir: 0.3445, msssim_vis: 0.0460, mx_loss: 0.0075, eta: 0:15:13, time: 4.2389
INFO train.py(169): step: 3470/5410, l_total: 0.0512, l_in: 0.0188, l_grad: 0.0324, msssim_ir: 0.3721, msssim_vis: 0.0681, mx_loss: 0.0107, eta: 0:15:08, time: 4.2304
INFO train.py(169): step: 3480/5410, l_total: 0.0419, l_in: 0.0119, l_grad: 0.0299, msssim_ir: 0.2991, msssim_vis: 0.0502, mx_loss: 0.0059, eta: 0:15:03, time: 4.2497
INFO train.py(169): step: 3490/5410, l_total: 0.0512, l_in: 0.0156, l_grad: 0.0356, msssim_ir: 0.3023, msssim_vis: 0.0786, mx_loss: 0.0114, eta: 0:14:58, time: 4.2387
INFO train.py(169): step: 3500/5410, l_total: 0.0475, l_in: 0.0205, l_grad: 0.0269, msssim_ir: 0.3804, msssim_vis: 0.0701, mx_loss: 0.0146, eta: 0:14:53, time: 4.2377
INFO train.py(169): step: 3510/5410, l_total: 0.0347, l_in: 0.0080, l_grad: 0.0267, msssim_ir: 0.2878, msssim_vis: 0.0878, mx_loss: 0.0056, eta: 0:14:49, time: 4.2523
INFO train.py(169): step: 3520/5410, l_total: 0.0328, l_in: 0.0089, l_grad: 0.0239, msssim_ir: 0.3383, msssim_vis: 0.0700, mx_loss: 0.0039, eta: 0:14:44, time: 4.2463
INFO train.py(169): step: 3530/5410, l_total: 0.0535, l_in: 0.0189, l_grad: 0.0346, msssim_ir: 0.1431, msssim_vis: 0.1835, mx_loss: 0.0147, eta: 0:14:39, time: 4.2712
INFO train.py(169): step: 3540/5410, l_total: 0.0375, l_in: 0.0099, l_grad: 0.0276, msssim_ir: 0.4145, msssim_vis: 0.0453, mx_loss: 0.0059, eta: 0:14:34, time: 4.2553
INFO train.py(169): step: 3550/5410, l_total: 0.0391, l_in: 0.0095, l_grad: 0.0296, msssim_ir: 0.4276, msssim_vis: 0.0264, mx_loss: 0.0052, eta: 0:14:29, time: 4.2642
INFO train.py(169): step: 3560/5410, l_total: 0.0413, l_in: 0.0163, l_grad: 0.0250, msssim_ir: 0.1403, msssim_vis: 0.1571, mx_loss: 0.0125, eta: 0:14:24, time: 4.2463
INFO train.py(169): step: 3570/5410, l_total: 0.0444, l_in: 0.0098, l_grad: 0.0345, msssim_ir: 0.4183, msssim_vis: 0.0357, mx_loss: 0.0039, eta: 0:14:19, time: 4.2675
INFO train.py(169): step: 3580/5410, l_total: 0.0306, l_in: 0.0070, l_grad: 0.0236, msssim_ir: 0.1820, msssim_vis: 0.1566, mx_loss: 0.0055, eta: 0:14:14, time: 4.2466
INFO train.py(169): step: 3590/5410, l_total: 0.0683, l_in: 0.0116, l_grad: 0.0567, msssim_ir: 0.4446, msssim_vis: 0.0222, mx_loss: 0.0045, eta: 0:14:09, time: 4.2413
INFO train.py(169): step: 3600/5410, l_total: 0.0392, l_in: 0.0123, l_grad: 0.0269, msssim_ir: 0.1606, msssim_vis: 0.1905, mx_loss: 0.0092, eta: 0:14:05, time: 4.2473
INFO train.py(169): step: 3610/5410, l_total: 0.0433, l_in: 0.0118, l_grad: 0.0315, msssim_ir: 0.3086, msssim_vis: 0.0880, mx_loss: 0.0082, eta: 0:14:00, time: 4.2732
INFO train.py(169): step: 3620/5410, l_total: 0.0529, l_in: 0.0152, l_grad: 0.0378, msssim_ir: 0.2615, msssim_vis: 0.1340, mx_loss: 0.0066, eta: 0:13:55, time: 4.2353
INFO train.py(169): step: 3630/5410, l_total: 0.0419, l_in: 0.0097, l_grad: 0.0322, msssim_ir: 0.4695, msssim_vis: 0.0105, mx_loss: 0.0050, eta: 0:13:50, time: 4.2811
INFO train.py(169): step: 3640/5410, l_total: 0.0692, l_in: 0.0131, l_grad: 0.0562, msssim_ir: 0.2562, msssim_vis: 0.1208, mx_loss: 0.0086, eta: 0:13:45, time: 4.2722
INFO train.py(169): step: 3650/5410, l_total: 0.0351, l_in: 0.0089, l_grad: 0.0262, msssim_ir: 0.4365, msssim_vis: 0.0196, mx_loss: 0.0042, eta: 0:13:40, time: 4.2505
INFO train.py(169): step: 3660/5410, l_total: 0.0412, l_in: 0.0085, l_grad: 0.0327, msssim_ir: 0.3543, msssim_vis: 0.0680, mx_loss: 0.0044, eta: 0:13:35, time: 4.2396
INFO train.py(169): step: 3670/5410, l_total: 0.0642, l_in: 0.0227, l_grad: 0.0414, msssim_ir: 0.4792, msssim_vis: 0.0319, mx_loss: 0.0190, eta: 0:13:30, time: 4.2941
INFO train.py(169): step: 3680/5410, l_total: 0.0390, l_in: 0.0062, l_grad: 0.0327, msssim_ir: 0.2491, msssim_vis: 0.1017, mx_loss: 0.0051, eta: 0:13:26, time: 4.2413
INFO train.py(169): step: 3690/5410, l_total: 0.0524, l_in: 0.0136, l_grad: 0.0388, msssim_ir: 0.4487, msssim_vis: 0.0266, mx_loss: 0.0059, eta: 0:13:21, time: 4.2413
INFO train.py(169): step: 3700/5410, l_total: 0.0400, l_in: 0.0098, l_grad: 0.0302, msssim_ir: 0.2116, msssim_vis: 0.0985, mx_loss: 0.0079, eta: 0:13:16, time: 4.2682
INFO train.py(169): step: 3710/5410, l_total: 0.0392, l_in: 0.0128, l_grad: 0.0264, msssim_ir: 0.3578, msssim_vis: 0.0597, mx_loss: 0.0077, eta: 0:13:11, time: 4.2438
INFO train.py(169): step: 3720/5410, l_total: 0.0753, l_in: 0.0237, l_grad: 0.0515, msssim_ir: 0.3553, msssim_vis: 0.1106, mx_loss: 0.0126, eta: 0:13:06, time: 4.2314
INFO train.py(169): step: 3730/5410, l_total: 0.0655, l_in: 0.0225, l_grad: 0.0430, msssim_ir: 0.4573, msssim_vis: 0.0228, mx_loss: 0.0060, eta: 0:13:01, time: 4.2503
INFO train.py(169): step: 3740/5410, l_total: 0.0289, l_in: 0.0069, l_grad: 0.0220, msssim_ir: 0.1956, msssim_vis: 0.1112, mx_loss: 0.0050, eta: 0:12:57, time: 4.2496
INFO train.py(169): step: 3750/5410, l_total: 0.0509, l_in: 0.0101, l_grad: 0.0408, msssim_ir: 0.4797, msssim_vis: 0.0553, mx_loss: 0.0050, eta: 0:12:52, time: 4.2612
INFO train.py(169): step: 3760/5410, l_total: 0.0412, l_in: 0.0149, l_grad: 0.0263, msssim_ir: 0.2592, msssim_vis: 0.1511, mx_loss: 0.0080, eta: 0:12:47, time: 4.2493
INFO train.py(169): step: 3770/5410, l_total: 0.0406, l_in: 0.0106, l_grad: 0.0301, msssim_ir: 0.3506, msssim_vis: 0.1110, mx_loss: 0.0047, eta: 0:12:42, time: 4.2742
INFO train.py(169): step: 3780/5410, l_total: 0.0615, l_in: 0.0122, l_grad: 0.0494, msssim_ir: 0.4474, msssim_vis: 0.0300, mx_loss: 0.0057, eta: 0:12:37, time: 4.2732
INFO train.py(169): step: 3790/5410, l_total: 0.0440, l_in: 0.0118, l_grad: 0.0322, msssim_ir: 0.3654, msssim_vis: 0.0476, mx_loss: 0.0053, eta: 0:12:42, time: 26.0797
INFO train.py(169): step: 3800/5410, l_total: 0.0415, l_in: 0.0132, l_grad: 0.0283, msssim_ir: 0.3436, msssim_vis: 0.0838, mx_loss: 0.0051, eta: 0:12:37, time: 4.1978
INFO train.py(169): step: 3810/5410, l_total: 0.0290, l_in: 0.0106, l_grad: 0.0183, msssim_ir: 0.2819, msssim_vis: 0.0399, mx_loss: 0.0060, eta: 0:12:32, time: 4.2164
INFO train.py(169): step: 3820/5410, l_total: 0.0377, l_in: 0.0090, l_grad: 0.0287, msssim_ir: 0.3071, msssim_vis: 0.0554, mx_loss: 0.0063, eta: 0:12:27, time: 4.2158
INFO train.py(169): step: 3830/5410, l_total: 0.0479, l_in: 0.0146, l_grad: 0.0333, msssim_ir: 0.4342, msssim_vis: 0.0222, mx_loss: 0.0086, eta: 0:12:22, time: 4.2154
INFO train.py(169): step: 3840/5410, l_total: 0.0309, l_in: 0.0065, l_grad: 0.0244, msssim_ir: 0.2613, msssim_vis: 0.0806, mx_loss: 0.0057, eta: 0:12:17, time: 4.2174
INFO train.py(169): step: 3850/5410, l_total: 0.0451, l_in: 0.0134, l_grad: 0.0317, msssim_ir: 0.3313, msssim_vis: 0.0563, mx_loss: 0.0050, eta: 0:12:12, time: 4.2254
INFO train.py(169): step: 3860/5410, l_total: 0.0378, l_in: 0.0070, l_grad: 0.0307, msssim_ir: 0.5167, msssim_vis: 0.0116, mx_loss: 0.0023, eta: 0:12:07, time: 4.2294
INFO train.py(169): step: 3870/5410, l_total: 0.0317, l_in: 0.0075, l_grad: 0.0242, msssim_ir: 0.3526, msssim_vis: 0.0397, mx_loss: 0.0044, eta: 0:12:03, time: 4.2284
INFO train.py(169): step: 3880/5410, l_total: 0.0380, l_in: 0.0108, l_grad: 0.0272, msssim_ir: 0.4082, msssim_vis: 0.0286, mx_loss: 0.0044, eta: 0:11:58, time: 4.2423
INFO train.py(169): step: 3890/5410, l_total: 0.0364, l_in: 0.0083, l_grad: 0.0281, msssim_ir: 0.2727, msssim_vis: 0.0700, mx_loss: 0.0046, eta: 0:11:53, time: 4.2287
INFO train.py(169): step: 3900/5410, l_total: 0.0401, l_in: 0.0078, l_grad: 0.0323, msssim_ir: 0.2326, msssim_vis: 0.1063, mx_loss: 0.0067, eta: 0:11:48, time: 4.2349
INFO train.py(169): step: 3910/5410, l_total: 0.0342, l_in: 0.0064, l_grad: 0.0278, msssim_ir: 0.4451, msssim_vis: 0.0273, mx_loss: 0.0033, eta: 0:11:43, time: 4.2337
INFO train.py(169): step: 3920/5410, l_total: 0.0432, l_in: 0.0103, l_grad: 0.0329, msssim_ir: 0.3562, msssim_vis: 0.0688, mx_loss: 0.0071, eta: 0:11:38, time: 4.2373
INFO train.py(169): step: 3930/5410, l_total: 0.0554, l_in: 0.0174, l_grad: 0.0380, msssim_ir: 0.4942, msssim_vis: 0.0159, mx_loss: 0.0043, eta: 0:11:33, time: 4.2383
INFO train.py(169): step: 3940/5410, l_total: 0.0700, l_in: 0.0217, l_grad: 0.0482, msssim_ir: 0.4347, msssim_vis: 0.0287, mx_loss: 0.0168, eta: 0:11:29, time: 4.2433
INFO train.py(169): step: 3950/5410, l_total: 0.0355, l_in: 0.0114, l_grad: 0.0240, msssim_ir: 0.2795, msssim_vis: 0.0878, mx_loss: 0.0086, eta: 0:11:24, time: 4.2393
INFO train.py(169): step: 3960/5410, l_total: 0.0324, l_in: 0.0093, l_grad: 0.0231, msssim_ir: 0.3411, msssim_vis: 0.0522, mx_loss: 0.0039, eta: 0:11:19, time: 4.2373
INFO train.py(169): step: 3970/5410, l_total: 0.0369, l_in: 0.0138, l_grad: 0.0232, msssim_ir: 0.2732, msssim_vis: 0.0932, mx_loss: 0.0053, eta: 0:11:14, time: 4.2254
INFO train.py(169): step: 3980/5410, l_total: 0.0445, l_in: 0.0079, l_grad: 0.0366, msssim_ir: 0.4607, msssim_vis: 0.0196, mx_loss: 0.0030, eta: 0:11:09, time: 4.2353
INFO train.py(169): step: 3990/5410, l_total: 0.0422, l_in: 0.0093, l_grad: 0.0329, msssim_ir: 0.2551, msssim_vis: 0.1291, mx_loss: 0.0057, eta: 0:11:04, time: 4.2363
INFO train.py(169): step: 4000/5410, l_total: 0.0384, l_in: 0.0078, l_grad: 0.0306, msssim_ir: 0.4716, msssim_vis: 0.0252, mx_loss: 0.0029, eta: 0:10:59, time: 4.2543
INFO train.py(169): step: 4010/5410, l_total: 0.0429, l_in: 0.0123, l_grad: 0.0305, msssim_ir: 0.2310, msssim_vis: 0.1280, mx_loss: 0.0077, eta: 0:10:55, time: 4.2343
INFO train.py(169): step: 4020/5410, l_total: 0.0410, l_in: 0.0102, l_grad: 0.0308, msssim_ir: 0.2970, msssim_vis: 0.0836, mx_loss: 0.0060, eta: 0:10:50, time: 4.2453
INFO train.py(169): step: 4030/5410, l_total: 0.0623, l_in: 0.0165, l_grad: 0.0458, msssim_ir: 0.3143, msssim_vis: 0.1103, mx_loss: 0.0148, eta: 0:10:45, time: 4.2543
INFO train.py(169): step: 4040/5410, l_total: 0.0527, l_in: 0.0121, l_grad: 0.0405, msssim_ir: 0.3295, msssim_vis: 0.0965, mx_loss: 0.0097, eta: 0:10:40, time: 4.2373
INFO train.py(169): step: 4050/5410, l_total: 0.0329, l_in: 0.0088, l_grad: 0.0241, msssim_ir: 0.3857, msssim_vis: 0.0688, mx_loss: 0.0040, eta: 0:10:35, time: 4.2553
INFO train.py(169): step: 4060/5410, l_total: 0.0359, l_in: 0.0140, l_grad: 0.0219, msssim_ir: 0.3317, msssim_vis: 0.0919, mx_loss: 0.0068, eta: 0:10:31, time: 4.2443
INFO train.py(169): step: 4070/5410, l_total: 0.0539, l_in: 0.0211, l_grad: 0.0328, msssim_ir: 0.3690, msssim_vis: 0.0582, mx_loss: 0.0096, eta: 0:10:26, time: 4.2264
INFO train.py(169): step: 4080/5410, l_total: 0.0652, l_in: 0.0189, l_grad: 0.0463, msssim_ir: 0.3393, msssim_vis: 0.0555, mx_loss: 0.0232, eta: 0:10:21, time: 4.2473
INFO train.py(169): step: 4090/5410, l_total: 0.0337, l_in: 0.0117, l_grad: 0.0221, msssim_ir: 0.2240, msssim_vis: 0.0749, mx_loss: 0.0080, eta: 0:10:16, time: 4.2612
INFO train.py(169): step: 4100/5410, l_total: 0.0451, l_in: 0.0087, l_grad: 0.0364, msssim_ir: 0.4417, msssim_vis: 0.0258, mx_loss: 0.0039, eta: 0:10:11, time: 4.2433
INFO train.py(169): step: 4110/5410, l_total: 0.0375, l_in: 0.0073, l_grad: 0.0303, msssim_ir: 0.2779, msssim_vis: 0.1099, mx_loss: 0.0044, eta: 0:10:06, time: 4.2533
INFO train.py(169): step: 4120/5410, l_total: 0.0619, l_in: 0.0131, l_grad: 0.0487, msssim_ir: 0.4578, msssim_vis: 0.0336, mx_loss: 0.0067, eta: 0:10:02, time: 4.2525
INFO train.py(169): step: 4130/5410, l_total: 0.0446, l_in: 0.0105, l_grad: 0.0342, msssim_ir: 0.3129, msssim_vis: 0.0724, mx_loss: 0.0055, eta: 0:09:57, time: 4.2523
INFO train.py(169): step: 4140/5410, l_total: 0.0411, l_in: 0.0112, l_grad: 0.0299, msssim_ir: 0.4192, msssim_vis: 0.0388, mx_loss: 0.0062, eta: 0:09:52, time: 4.3010
INFO train.py(169): step: 4150/5410, l_total: 0.0593, l_in: 0.0165, l_grad: 0.0429, msssim_ir: 0.3497, msssim_vis: 0.0810, mx_loss: 0.0192, eta: 0:09:47, time: 4.2453
INFO train.py(169): step: 4160/5410, l_total: 0.0455, l_in: 0.0128, l_grad: 0.0327, msssim_ir: 0.3994, msssim_vis: 0.0303, mx_loss: 0.0052, eta: 0:09:42, time: 4.2543
INFO train.py(169): step: 4170/5410, l_total: 0.0354, l_in: 0.0091, l_grad: 0.0263, msssim_ir: 0.1268, msssim_vis: 0.1811, mx_loss: 0.0075, eta: 0:09:38, time: 4.2353
INFO train.py(169): step: 4180/5410, l_total: 0.0360, l_in: 0.0109, l_grad: 0.0251, msssim_ir: 0.4185, msssim_vis: 0.0600, mx_loss: 0.0047, eta: 0:09:33, time: 4.2572
INFO train.py(169): step: 4190/5410, l_total: 0.0368, l_in: 0.0070, l_grad: 0.0298, msssim_ir: 0.4700, msssim_vis: 0.0061, mx_loss: 0.0029, eta: 0:09:28, time: 4.2553
INFO train.py(169): step: 4200/5410, l_total: 0.0616, l_in: 0.0158, l_grad: 0.0458, msssim_ir: 0.4052, msssim_vis: 0.0418, mx_loss: 0.0052, eta: 0:09:23, time: 4.2543
INFO train.py(169): step: 4210/5410, l_total: 0.0371, l_in: 0.0083, l_grad: 0.0288, msssim_ir: 0.3607, msssim_vis: 0.0301, mx_loss: 0.0041, eta: 0:09:19, time: 4.2363
INFO train.py(169): step: 4220/5410, l_total: 0.0431, l_in: 0.0078, l_grad: 0.0353, msssim_ir: 0.4787, msssim_vis: 0.0300, mx_loss: 0.0027, eta: 0:09:14, time: 4.2543
INFO train.py(169): step: 4230/5410, l_total: 0.0431, l_in: 0.0117, l_grad: 0.0315, msssim_ir: 0.2977, msssim_vis: 0.0989, mx_loss: 0.0057, eta: 0:09:09, time: 4.2423
INFO train.py(169): step: 4240/5410, l_total: 0.0337, l_in: 0.0113, l_grad: 0.0224, msssim_ir: 0.3694, msssim_vis: 0.0515, mx_loss: 0.0048, eta: 0:09:04, time: 4.2547
INFO train.py(169): step: 4250/5410, l_total: 0.0368, l_in: 0.0116, l_grad: 0.0253, msssim_ir: 0.2615, msssim_vis: 0.0942, mx_loss: 0.0073, eta: 0:09:00, time: 4.2622
INFO train.py(169): step: 4260/5410, l_total: 0.0343, l_in: 0.0093, l_grad: 0.0249, msssim_ir: 0.3982, msssim_vis: 0.0357, mx_loss: 0.0039, eta: 0:08:55, time: 4.2363
INFO train.py(169): step: 4270/5410, l_total: 0.0380, l_in: 0.0094, l_grad: 0.0286, msssim_ir: 0.2498, msssim_vis: 0.1317, mx_loss: 0.0053, eta: 0:08:50, time: 4.2406
INFO train.py(169): step: 4280/5410, l_total: 0.0375, l_in: 0.0115, l_grad: 0.0259, msssim_ir: 0.1672, msssim_vis: 0.1782, mx_loss: 0.0135, eta: 0:08:45, time: 4.2473
INFO train.py(169): step: 4290/5410, l_total: 0.0396, l_in: 0.0116, l_grad: 0.0280, msssim_ir: 0.2096, msssim_vis: 0.1356, mx_loss: 0.0065, eta: 0:08:40, time: 4.2652
INFO train.py(169): step: 4300/5410, l_total: 0.0395, l_in: 0.0102, l_grad: 0.0293, msssim_ir: 0.4275, msssim_vis: 0.0260, mx_loss: 0.0046, eta: 0:08:36, time: 4.2533
INFO train.py(169): step: 4310/5410, l_total: 0.0251, l_in: 0.0055, l_grad: 0.0195, msssim_ir: 0.1787, msssim_vis: 0.1097, mx_loss: 0.0039, eta: 0:08:31, time: 4.2503
INFO train.py(169): step: 4320/5410, l_total: 0.0447, l_in: 0.0090, l_grad: 0.0357, msssim_ir: 0.4810, msssim_vis: 0.0200, mx_loss: 0.0043, eta: 0:08:26, time: 4.2353
INFO train.py(169): step: 4330/5410, l_total: 0.0440, l_in: 0.0086, l_grad: 0.0354, msssim_ir: 0.4273, msssim_vis: 0.0443, mx_loss: 0.0042, eta: 0:08:27, time: 26.3858
INFO train.py(169): step: 4340/5410, l_total: 0.0389, l_in: 0.0116, l_grad: 0.0273, msssim_ir: 0.3564, msssim_vis: 0.0487, mx_loss: 0.0099, eta: 0:08:22, time: 4.2010
INFO train.py(169): step: 4350/5410, l_total: 0.0430, l_in: 0.0113, l_grad: 0.0316, msssim_ir: 0.5131, msssim_vis: 0.0063, mx_loss: 0.0037, eta: 0:08:17, time: 4.2124
INFO train.py(169): step: 4360/5410, l_total: 0.0752, l_in: 0.0286, l_grad: 0.0466, msssim_ir: 0.4082, msssim_vis: 0.0552, mx_loss: 0.0162, eta: 0:08:13, time: 4.2144
INFO train.py(169): step: 4370/5410, l_total: 0.0405, l_in: 0.0095, l_grad: 0.0311, msssim_ir: 0.3273, msssim_vis: 0.0647, mx_loss: 0.0060, eta: 0:08:08, time: 4.2178
INFO train.py(169): step: 4380/5410, l_total: 0.0515, l_in: 0.0106, l_grad: 0.0408, msssim_ir: 0.3866, msssim_vis: 0.0321, mx_loss: 0.0063, eta: 0:08:03, time: 4.2194
INFO train.py(169): step: 4390/5410, l_total: 0.0521, l_in: 0.0155, l_grad: 0.0367, msssim_ir: 0.3586, msssim_vis: 0.0669, mx_loss: 0.0084, eta: 0:07:58, time: 4.2234
INFO train.py(169): step: 4400/5410, l_total: 0.0371, l_in: 0.0116, l_grad: 0.0255, msssim_ir: 0.2957, msssim_vis: 0.0724, mx_loss: 0.0063, eta: 0:07:53, time: 4.2333
INFO train.py(169): step: 4410/5410, l_total: 0.0337, l_in: 0.0108, l_grad: 0.0229, msssim_ir: 0.3137, msssim_vis: 0.0764, mx_loss: 0.0051, eta: 0:07:49, time: 4.2230
INFO train.py(169): step: 4420/5410, l_total: 0.0468, l_in: 0.0122, l_grad: 0.0345, msssim_ir: 0.2346, msssim_vis: 0.1026, mx_loss: 0.0110, eta: 0:07:44, time: 4.2254
INFO train.py(169): step: 4430/5410, l_total: 0.0362, l_in: 0.0094, l_grad: 0.0268, msssim_ir: 0.3647, msssim_vis: 0.0667, mx_loss: 0.0045, eta: 0:07:39, time: 4.2295
INFO train.py(169): step: 4440/5410, l_total: 0.0556, l_in: 0.0137, l_grad: 0.0419, msssim_ir: 0.4556, msssim_vis: 0.0211, mx_loss: 0.0032, eta: 0:07:34, time: 4.2294
INFO train.py(169): step: 4450/5410, l_total: 0.0532, l_in: 0.0161, l_grad: 0.0371, msssim_ir: 0.3444, msssim_vis: 0.0798, mx_loss: 0.0058, eta: 0:07:29, time: 4.2214
INFO train.py(169): step: 4460/5410, l_total: 0.0375, l_in: 0.0172, l_grad: 0.0203, msssim_ir: 0.1908, msssim_vis: 0.0901, mx_loss: 0.0123, eta: 0:07:25, time: 4.2174
INFO train.py(169): step: 4470/5410, l_total: 0.0439, l_in: 0.0136, l_grad: 0.0303, msssim_ir: 0.5137, msssim_vis: 0.0090, mx_loss: 0.0025, eta: 0:07:20, time: 4.2186
INFO train.py(169): step: 4480/5410, l_total: 0.0346, l_in: 0.0061, l_grad: 0.0284, msssim_ir: 0.3713, msssim_vis: 0.0336, mx_loss: 0.0041, eta: 0:07:15, time: 4.2373
INFO train.py(169): step: 4490/5410, l_total: 0.0351, l_in: 0.0085, l_grad: 0.0266, msssim_ir: 0.2854, msssim_vis: 0.0503, mx_loss: 0.0071, eta: 0:07:10, time: 4.2373
INFO train.py(169): step: 4500/5410, l_total: 0.0706, l_in: 0.0129, l_grad: 0.0577, msssim_ir: 0.3994, msssim_vis: 0.0577, mx_loss: 0.0076, eta: 0:07:05, time: 4.2334
INFO train.py(169): step: 4510/5410, l_total: 0.0372, l_in: 0.0080, l_grad: 0.0292, msssim_ir: 0.4546, msssim_vis: 0.0061, mx_loss: 0.0021, eta: 0:07:01, time: 4.2333
INFO train.py(169): step: 4520/5410, l_total: 0.0378, l_in: 0.0076, l_grad: 0.0302, msssim_ir: 0.3714, msssim_vis: 0.0642, mx_loss: 0.0048, eta: 0:06:56, time: 4.2373
INFO train.py(169): step: 4530/5410, l_total: 0.0344, l_in: 0.0076, l_grad: 0.0269, msssim_ir: 0.4620, msssim_vis: 0.0119, mx_loss: 0.0042, eta: 0:06:51, time: 4.2406
INFO train.py(169): step: 4540/5410, l_total: 0.0402, l_in: 0.0127, l_grad: 0.0276, msssim_ir: 0.4202, msssim_vis: 0.0349, mx_loss: 0.0054, eta: 0:06:46, time: 4.2393
INFO train.py(169): step: 4550/5410, l_total: 0.0400, l_in: 0.0104, l_grad: 0.0296, msssim_ir: 0.5175, msssim_vis: 0.0063, mx_loss: 0.0028, eta: 0:06:42, time: 4.2363
INFO train.py(169): step: 4560/5410, l_total: 0.0440, l_in: 0.0153, l_grad: 0.0286, msssim_ir: 0.2993, msssim_vis: 0.0860, mx_loss: 0.0066, eta: 0:06:37, time: 4.2244
INFO train.py(169): step: 4570/5410, l_total: 0.0451, l_in: 0.0114, l_grad: 0.0337, msssim_ir: 0.2953, msssim_vis: 0.0721, mx_loss: 0.0056, eta: 0:06:32, time: 4.2413
INFO train.py(169): step: 4580/5410, l_total: 0.0550, l_in: 0.0130, l_grad: 0.0420, msssim_ir: 0.4524, msssim_vis: 0.0300, mx_loss: 0.0049, eta: 0:06:27, time: 4.2334
INFO train.py(169): step: 4590/5410, l_total: 0.0560, l_in: 0.0129, l_grad: 0.0431, msssim_ir: 0.4286, msssim_vis: 0.0578, mx_loss: 0.0059, eta: 0:06:23, time: 4.2304
INFO train.py(169): step: 4600/5410, l_total: 0.0571, l_in: 0.0164, l_grad: 0.0406, msssim_ir: 0.3421, msssim_vis: 0.1177, mx_loss: 0.0090, eta: 0:06:18, time: 4.2304
INFO train.py(169): step: 4610/5410, l_total: 0.0288, l_in: 0.0066, l_grad: 0.0222, msssim_ir: 0.2213, msssim_vis: 0.1115, mx_loss: 0.0053, eta: 0:06:13, time: 4.2348
INFO train.py(169): step: 4620/5410, l_total: 0.0512, l_in: 0.0163, l_grad: 0.0349, msssim_ir: 0.3975, msssim_vis: 0.0657, mx_loss: 0.0072, eta: 0:06:08, time: 4.2448
INFO train.py(169): step: 4630/5410, l_total: 0.0473, l_in: 0.0142, l_grad: 0.0331, msssim_ir: 0.4120, msssim_vis: 0.0666, mx_loss: 0.0072, eta: 0:06:04, time: 4.2333
INFO train.py(169): step: 4640/5410, l_total: 0.0298, l_in: 0.0087, l_grad: 0.0211, msssim_ir: 0.3777, msssim_vis: 0.0517, mx_loss: 0.0033, eta: 0:05:59, time: 4.2284
INFO train.py(169): step: 4650/5410, l_total: 0.0399, l_in: 0.0105, l_grad: 0.0295, msssim_ir: 0.4332, msssim_vis: 0.0247, mx_loss: 0.0043, eta: 0:05:54, time: 4.2453
INFO train.py(169): step: 4660/5410, l_total: 0.0450, l_in: 0.0109, l_grad: 0.0341, msssim_ir: 0.1874, msssim_vis: 0.1417, mx_loss: 0.0086, eta: 0:05:49, time: 4.2383
INFO train.py(169): step: 4670/5410, l_total: 0.0283, l_in: 0.0066, l_grad: 0.0217, msssim_ir: 0.3278, msssim_vis: 0.0759, mx_loss: 0.0030, eta: 0:05:45, time: 4.2393
INFO train.py(169): step: 4680/5410, l_total: 0.0265, l_in: 0.0062, l_grad: 0.0203, msssim_ir: 0.2701, msssim_vis: 0.0556, mx_loss: 0.0042, eta: 0:05:40, time: 4.2413
INFO train.py(169): step: 4690/5410, l_total: 0.0621, l_in: 0.0181, l_grad: 0.0440, msssim_ir: 0.4934, msssim_vis: 0.0291, mx_loss: 0.0233, eta: 0:05:35, time: 4.2433
INFO train.py(169): step: 4700/5410, l_total: 0.0510, l_in: 0.0090, l_grad: 0.0420, msssim_ir: 0.3182, msssim_vis: 0.0619, mx_loss: 0.0072, eta: 0:05:30, time: 4.2423
INFO train.py(169): step: 4710/5410, l_total: 0.0733, l_in: 0.0334, l_grad: 0.0399, msssim_ir: 0.3578, msssim_vis: 0.0880, mx_loss: 0.0157, eta: 0:05:26, time: 4.2433
INFO train.py(169): step: 4720/5410, l_total: 0.0404, l_in: 0.0091, l_grad: 0.0313, msssim_ir: 0.3509, msssim_vis: 0.0375, mx_loss: 0.0062, eta: 0:05:21, time: 4.2393
INFO train.py(169): step: 4730/5410, l_total: 0.0495, l_in: 0.0136, l_grad: 0.0359, msssim_ir: 0.4777, msssim_vis: 0.0116, mx_loss: 0.0046, eta: 0:05:16, time: 4.2453
INFO train.py(169): step: 4740/5410, l_total: 0.0416, l_in: 0.0082, l_grad: 0.0334, msssim_ir: 0.4544, msssim_vis: 0.0122, mx_loss: 0.0033, eta: 0:05:12, time: 4.2387
INFO train.py(169): step: 4750/5410, l_total: 0.0442, l_in: 0.0082, l_grad: 0.0360, msssim_ir: 0.2353, msssim_vis: 0.1141, mx_loss: 0.0069, eta: 0:05:07, time: 4.2363
INFO train.py(169): step: 4760/5410, l_total: 0.0487, l_in: 0.0104, l_grad: 0.0383, msssim_ir: 0.3780, msssim_vis: 0.0609, mx_loss: 0.0058, eta: 0:05:02, time: 4.2463
INFO train.py(169): step: 4770/5410, l_total: 0.0420, l_in: 0.0123, l_grad: 0.0297, msssim_ir: 0.3274, msssim_vis: 0.0647, mx_loss: 0.0062, eta: 0:04:57, time: 4.2383
INFO train.py(169): step: 4780/5410, l_total: 0.0288, l_in: 0.0074, l_grad: 0.0215, msssim_ir: 0.3756, msssim_vis: 0.0229, mx_loss: 0.0050, eta: 0:04:53, time: 4.2337
INFO train.py(169): step: 4790/5410, l_total: 0.0443, l_in: 0.0158, l_grad: 0.0285, msssim_ir: 0.4141, msssim_vis: 0.0570, mx_loss: 0.0055, eta: 0:04:48, time: 4.2383
INFO train.py(169): step: 4800/5410, l_total: 0.0423, l_in: 0.0094, l_grad: 0.0329, msssim_ir: 0.4197, msssim_vis: 0.0229, mx_loss: 0.0053, eta: 0:04:43, time: 4.2307
INFO train.py(169): step: 4810/5410, l_total: 0.0291, l_in: 0.0081, l_grad: 0.0209, msssim_ir: 0.2899, msssim_vis: 0.0599, mx_loss: 0.0064, eta: 0:04:39, time: 4.2439
INFO train.py(169): step: 4820/5410, l_total: 0.0387, l_in: 0.0117, l_grad: 0.0270, msssim_ir: 0.3733, msssim_vis: 0.0677, mx_loss: 0.0055, eta: 0:04:34, time: 4.2403
INFO train.py(169): step: 4830/5410, l_total: 0.0378, l_in: 0.0091, l_grad: 0.0288, msssim_ir: 0.3956, msssim_vis: 0.0352, mx_loss: 0.0050, eta: 0:04:29, time: 4.2503
INFO train.py(169): step: 4840/5410, l_total: 0.0374, l_in: 0.0105, l_grad: 0.0269, msssim_ir: 0.3339, msssim_vis: 0.0532, mx_loss: 0.0054, eta: 0:04:25, time: 4.2327
INFO train.py(169): step: 4850/5410, l_total: 0.0364, l_in: 0.0132, l_grad: 0.0232, msssim_ir: 0.4106, msssim_vis: 0.0325, mx_loss: 0.0069, eta: 0:04:20, time: 4.2294
INFO train.py(169): step: 4860/5410, l_total: 0.0307, l_in: 0.0088, l_grad: 0.0219, msssim_ir: 0.2081, msssim_vis: 0.1191, mx_loss: 0.0069, eta: 0:04:15, time: 4.2516
INFO train.py(169): step: 4870/5410, l_total: 0.0298, l_in: 0.0085, l_grad: 0.0213, msssim_ir: 0.2700, msssim_vis: 0.0754, mx_loss: 0.0056, eta: 0:04:13, time: 25.9840
INFO train.py(169): step: 4880/5410, l_total: 0.0480, l_in: 0.0112, l_grad: 0.0368, msssim_ir: 0.4493, msssim_vis: 0.0274, mx_loss: 0.0047, eta: 0:04:08, time: 4.2204
INFO train.py(169): step: 4890/5410, l_total: 0.0295, l_in: 0.0078, l_grad: 0.0217, msssim_ir: 0.1936, msssim_vis: 0.1253, mx_loss: 0.0056, eta: 0:04:03, time: 4.2065
INFO train.py(169): step: 4900/5410, l_total: 0.0335, l_in: 0.0130, l_grad: 0.0205, msssim_ir: 0.1999, msssim_vis: 0.0787, mx_loss: 0.0107, eta: 0:03:59, time: 4.2095
INFO train.py(169): step: 4910/5410, l_total: 0.0570, l_in: 0.0117, l_grad: 0.0453, msssim_ir: 0.2426, msssim_vis: 0.1989, mx_loss: 0.0058, eta: 0:03:54, time: 4.2154
INFO train.py(169): step: 4920/5410, l_total: 0.0262, l_in: 0.0085, l_grad: 0.0177, msssim_ir: 0.2949, msssim_vis: 0.0729, mx_loss: 0.0043, eta: 0:03:49, time: 4.2102
INFO train.py(169): step: 4930/5410, l_total: 0.0411, l_in: 0.0098, l_grad: 0.0313, msssim_ir: 0.3497, msssim_vis: 0.0500, mx_loss: 0.0043, eta: 0:03:44, time: 4.2224
INFO train.py(169): step: 4940/5410, l_total: 0.0421, l_in: 0.0085, l_grad: 0.0336, msssim_ir: 0.3445, msssim_vis: 0.0627, mx_loss: 0.0064, eta: 0:03:40, time: 4.2353
INFO train.py(169): step: 4950/5410, l_total: 0.0443, l_in: 0.0082, l_grad: 0.0361, msssim_ir: 0.4673, msssim_vis: 0.0206, mx_loss: 0.0044, eta: 0:03:35, time: 4.2294
INFO train.py(169): step: 4960/5410, l_total: 0.0482, l_in: 0.0092, l_grad: 0.0390, msssim_ir: 0.4027, msssim_vis: 0.0386, mx_loss: 0.0090, eta: 0:03:30, time: 4.2254
INFO train.py(169): step: 4970/5410, l_total: 0.0295, l_in: 0.0064, l_grad: 0.0230, msssim_ir: 0.3990, msssim_vis: 0.0241, mx_loss: 0.0033, eta: 0:03:26, time: 4.2274
INFO train.py(169): step: 4980/5410, l_total: 0.0353, l_in: 0.0099, l_grad: 0.0255, msssim_ir: 0.3439, msssim_vis: 0.0436, mx_loss: 0.0049, eta: 0:03:21, time: 4.2264
INFO train.py(169): step: 4990/5410, l_total: 0.0514, l_in: 0.0132, l_grad: 0.0382, msssim_ir: 0.4523, msssim_vis: 0.0593, mx_loss: 0.0133, eta: 0:03:16, time: 4.2214
INFO train.py(169): step: 5000/5410, l_total: 0.0307, l_in: 0.0063, l_grad: 0.0244, msssim_ir: 0.3693, msssim_vis: 0.0402, mx_loss: 0.0036, eta: 0:03:11, time: 4.2383
INFO train.py(169): step: 5010/5410, l_total: 0.0338, l_in: 0.0114, l_grad: 0.0223, msssim_ir: 0.1585, msssim_vis: 0.1816, mx_loss: 0.0073, eta: 0:03:07, time: 4.2388
INFO train.py(169): step: 5020/5410, l_total: 0.0402, l_in: 0.0157, l_grad: 0.0245, msssim_ir: 0.3099, msssim_vis: 0.0968, mx_loss: 0.0064, eta: 0:03:02, time: 4.2254
INFO train.py(169): step: 5030/5410, l_total: 0.0349, l_in: 0.0071, l_grad: 0.0278, msssim_ir: 0.3747, msssim_vis: 0.0462, mx_loss: 0.0034, eta: 0:02:57, time: 4.2317
INFO train.py(169): step: 5040/5410, l_total: 0.0547, l_in: 0.0157, l_grad: 0.0391, msssim_ir: 0.3276, msssim_vis: 0.0848, mx_loss: 0.0099, eta: 0:02:53, time: 4.2413
INFO train.py(169): step: 5050/5410, l_total: 0.0344, l_in: 0.0086, l_grad: 0.0258, msssim_ir: 0.1833, msssim_vis: 0.1460, mx_loss: 0.0062, eta: 0:02:48, time: 4.2403
INFO train.py(169): step: 5060/5410, l_total: 0.0344, l_in: 0.0070, l_grad: 0.0274, msssim_ir: 0.3677, msssim_vis: 0.0566, mx_loss: 0.0030, eta: 0:02:43, time: 4.2353
INFO train.py(169): step: 5070/5410, l_total: 0.0554, l_in: 0.0101, l_grad: 0.0453, msssim_ir: 0.4642, msssim_vis: 0.0283, mx_loss: 0.0060, eta: 0:02:38, time: 4.2284
INFO train.py(169): step: 5080/5410, l_total: 0.0301, l_in: 0.0072, l_grad: 0.0229, msssim_ir: 0.2000, msssim_vis: 0.1188, mx_loss: 0.0044, eta: 0:02:34, time: 4.2324
INFO train.py(169): step: 5090/5410, l_total: 0.0335, l_in: 0.0106, l_grad: 0.0229, msssim_ir: 0.4078, msssim_vis: 0.0361, mx_loss: 0.0048, eta: 0:02:29, time: 4.2333
INFO train.py(169): step: 5100/5410, l_total: 0.0536, l_in: 0.0081, l_grad: 0.0455, msssim_ir: 0.4707, msssim_vis: 0.0250, mx_loss: 0.0038, eta: 0:02:24, time: 4.2317
INFO train.py(169): step: 5110/5410, l_total: 0.0333, l_in: 0.0094, l_grad: 0.0238, msssim_ir: 0.2901, msssim_vis: 0.0893, mx_loss: 0.0034, eta: 0:02:20, time: 4.2333
INFO train.py(169): step: 5120/5410, l_total: 0.0404, l_in: 0.0073, l_grad: 0.0331, msssim_ir: 0.3522, msssim_vis: 0.0299, mx_loss: 0.0052, eta: 0:02:15, time: 4.2294
INFO train.py(169): step: 5130/5410, l_total: 0.0643, l_in: 0.0170, l_grad: 0.0473, msssim_ir: 0.3227, msssim_vis: 0.0547, mx_loss: 0.0113, eta: 0:02:10, time: 4.2413
INFO train.py(169): step: 5140/5410, l_total: 0.0779, l_in: 0.0213, l_grad: 0.0566, msssim_ir: 0.4327, msssim_vis: 0.0311, mx_loss: 0.0175, eta: 0:02:06, time: 4.2443
INFO train.py(169): step: 5150/5410, l_total: 0.0310, l_in: 0.0109, l_grad: 0.0201, msssim_ir: 0.2601, msssim_vis: 0.0843, mx_loss: 0.0072, eta: 0:02:01, time: 4.2274
INFO train.py(169): step: 5160/5410, l_total: 0.0584, l_in: 0.0174, l_grad: 0.0409, msssim_ir: 0.4883, msssim_vis: 0.0155, mx_loss: 0.0084, eta: 0:01:56, time: 4.2264
INFO train.py(169): step: 5170/5410, l_total: 0.0281, l_in: 0.0060, l_grad: 0.0221, msssim_ir: 0.3360, msssim_vis: 0.0450, mx_loss: 0.0038, eta: 0:01:51, time: 4.2363
INFO train.py(169): step: 5180/5410, l_total: 0.0405, l_in: 0.0138, l_grad: 0.0266, msssim_ir: 0.5010, msssim_vis: 0.0152, mx_loss: 0.0030, eta: 0:01:47, time: 4.2324
INFO train.py(169): step: 5190/5410, l_total: 0.0492, l_in: 0.0152, l_grad: 0.0340, msssim_ir: 0.4135, msssim_vis: 0.0406, mx_loss: 0.0054, eta: 0:01:42, time: 4.2383
INFO train.py(169): step: 5200/5410, l_total: 0.0409, l_in: 0.0108, l_grad: 0.0301, msssim_ir: 0.3432, msssim_vis: 0.0901, mx_loss: 0.0062, eta: 0:01:37, time: 4.2346
INFO train.py(169): step: 5210/5410, l_total: 0.0364, l_in: 0.0126, l_grad: 0.0238, msssim_ir: 0.4207, msssim_vis: 0.0249, mx_loss: 0.0042, eta: 0:01:33, time: 4.2408
INFO train.py(169): step: 5220/5410, l_total: 0.0433, l_in: 0.0107, l_grad: 0.0326, msssim_ir: 0.4729, msssim_vis: 0.0151, mx_loss: 0.0040, eta: 0:01:28, time: 4.2254
INFO train.py(169): step: 5230/5410, l_total: 0.0414, l_in: 0.0141, l_grad: 0.0273, msssim_ir: 0.4782, msssim_vis: 0.0109, mx_loss: 0.0035, eta: 0:01:23, time: 4.2304
INFO train.py(169): step: 5240/5410, l_total: 0.0442, l_in: 0.0130, l_grad: 0.0312, msssim_ir: 0.3641, msssim_vis: 0.0949, mx_loss: 0.0047, eta: 0:01:19, time: 4.2343
INFO train.py(169): step: 5250/5410, l_total: 0.0498, l_in: 0.0099, l_grad: 0.0399, msssim_ir: 0.4662, msssim_vis: 0.0271, mx_loss: 0.0034, eta: 0:01:14, time: 4.2304
INFO train.py(169): step: 5260/5410, l_total: 0.0520, l_in: 0.0138, l_grad: 0.0382, msssim_ir: 0.2538, msssim_vis: 0.1239, mx_loss: 0.0181, eta: 0:01:09, time: 4.2304
INFO train.py(169): step: 5270/5410, l_total: 0.0473, l_in: 0.0147, l_grad: 0.0325, msssim_ir: 0.3226, msssim_vis: 0.1062, mx_loss: 0.0091, eta: 0:01:05, time: 4.2373
INFO train.py(169): step: 5280/5410, l_total: 0.0485, l_in: 0.0097, l_grad: 0.0388, msssim_ir: 0.4839, msssim_vis: 0.0159, mx_loss: 0.0026, eta: 0:01:00, time: 4.2284
INFO train.py(169): step: 5290/5410, l_total: 0.0345, l_in: 0.0097, l_grad: 0.0249, msssim_ir: 0.3829, msssim_vis: 0.0398, mx_loss: 0.0034, eta: 0:00:55, time: 4.2294
INFO train.py(169): step: 5300/5410, l_total: 0.0398, l_in: 0.0104, l_grad: 0.0295, msssim_ir: 0.2527, msssim_vis: 0.0979, mx_loss: 0.0113, eta: 0:00:51, time: 4.2463
INFO train.py(169): step: 5310/5410, l_total: 0.0351, l_in: 0.0098, l_grad: 0.0254, msssim_ir: 0.4241, msssim_vis: 0.0305, mx_loss: 0.0031, eta: 0:00:46, time: 4.2333
INFO train.py(169): step: 5320/5410, l_total: 0.0379, l_in: 0.0083, l_grad: 0.0295, msssim_ir: 0.4410, msssim_vis: 0.0098, mx_loss: 0.0053, eta: 0:00:41, time: 4.2314
INFO train.py(169): step: 5330/5410, l_total: 0.0353, l_in: 0.0077, l_grad: 0.0277, msssim_ir: 0.3413, msssim_vis: 0.1257, mx_loss: 0.0039, eta: 0:00:37, time: 4.2373
INFO train.py(169): step: 5340/5410, l_total: 0.0545, l_in: 0.0161, l_grad: 0.0384, msssim_ir: 0.3949, msssim_vis: 0.0431, mx_loss: 0.0080, eta: 0:00:32, time: 4.2403
INFO train.py(169): step: 5350/5410, l_total: 0.0234, l_in: 0.0074, l_grad: 0.0159, msssim_ir: 0.1584, msssim_vis: 0.1614, mx_loss: 0.0043, eta: 0:00:27, time: 4.2423
INFO train.py(169): step: 5360/5410, l_total: 0.0320, l_in: 0.0125, l_grad: 0.0195, msssim_ir: 0.2108, msssim_vis: 0.0663, mx_loss: 0.0089, eta: 0:00:23, time: 4.2383
INFO train.py(169): step: 5370/5410, l_total: 0.0354, l_in: 0.0128, l_grad: 0.0226, msssim_ir: 0.2973, msssim_vis: 0.0770, mx_loss: 0.0082, eta: 0:00:18, time: 4.2267
INFO train.py(169): step: 5380/5410, l_total: 0.0492, l_in: 0.0117, l_grad: 0.0375, msssim_ir: 0.3377, msssim_vis: 0.0843, mx_loss: 0.0097, eta: 0:00:13, time: 4.2314
INFO train.py(169): step: 5390/5410, l_total: 0.0535, l_in: 0.0207, l_grad: 0.0328, msssim_ir: 0.1725, msssim_vis: 0.1790, mx_loss: 0.0155, eta: 0:00:09, time: 4.2254
INFO train.py(169): step: 5400/5410, l_total: 0.0446, l_in: 0.0105, l_grad: 0.0341, msssim_ir: 0.3692, msssim_vis: 0.0706, mx_loss: 0.0068, eta: 0:00:04, time: 4.2353
INFO train.py(169): step: 5410/5410, l_total: 0.0394, l_in: 0.0073, l_grad: 0.0321, msssim_ir: 0.4388, msssim_vis: 0.0129, mx_loss: 0.0037, eta: 0:00:00, time: 4.2403
INFO train.py(173): Fusion Model Save to: ./model\Fusion\fusion_model.pth
INFO train.py(174): 

INFO train.py(104): Training Fusion Model start~
INFO train.py(169): step: 10/5410, l_total: 0.0475, l_in: 0.0131, l_grad: 0.0344, msssim_ir: 0.3215, msssim_vis: 0.0677, mx_loss: 0.0046, eta: 3:49:43, time: 25.5249
INFO train.py(169): step: 20/5410, l_total: 0.0497, l_in: 0.0144, l_grad: 0.0353, msssim_ir: 0.1539, msssim_vis: 0.1874, mx_loss: 0.0092, eta: 2:13:33, time: 4.2085
INFO train.py(169): step: 30/5410, l_total: 0.0436, l_in: 0.0108, l_grad: 0.0328, msssim_ir: 0.3693, msssim_vis: 0.0668, mx_loss: 0.0061, eta: 1:41:28, time: 4.2184
INFO train.py(169): step: 40/5410, l_total: 0.0476, l_in: 0.0119, l_grad: 0.0356, msssim_ir: 0.4632, msssim_vis: 0.0344, mx_loss: 0.0035, eta: 1:25:23, time: 4.2154
INFO train.py(169): step: 50/5410, l_total: 0.0595, l_in: 0.0155, l_grad: 0.0440, msssim_ir: 0.5088, msssim_vis: 0.0095, mx_loss: 0.0046, eta: 1:15:43, time: 4.2144
INFO train.py(169): step: 60/5410, l_total: 0.0445, l_in: 0.0154, l_grad: 0.0292, msssim_ir: 0.4878, msssim_vis: 0.0120, mx_loss: 0.0033, eta: 1:09:14, time: 4.2164
INFO train.py(169): step: 70/5410, l_total: 0.0553, l_in: 0.0163, l_grad: 0.0390, msssim_ir: 0.3218, msssim_vis: 0.1214, mx_loss: 0.0148, eta: 1:04:36, time: 4.2224
INFO train.py(169): step: 80/5410, l_total: 0.0397, l_in: 0.0080, l_grad: 0.0317, msssim_ir: 0.4137, msssim_vis: 0.0548, mx_loss: 0.0047, eta: 1:01:08, time: 4.2433
INFO train.py(169): step: 90/5410, l_total: 0.0362, l_in: 0.0099, l_grad: 0.0263, msssim_ir: 0.3394, msssim_vis: 0.0737, mx_loss: 0.0049, eta: 0:58:24, time: 4.2304
INFO train.py(169): step: 100/5410, l_total: 0.0552, l_in: 0.0149, l_grad: 0.0402, msssim_ir: 0.4088, msssim_vis: 0.0267, mx_loss: 0.0085, eta: 0:56:13, time: 4.2294
INFO train.py(169): step: 110/5410, l_total: 0.0328, l_in: 0.0075, l_grad: 0.0253, msssim_ir: 0.2934, msssim_vis: 0.0792, mx_loss: 0.0042, eta: 0:54:24, time: 4.2214
INFO train.py(169): step: 120/5410, l_total: 0.0293, l_in: 0.0084, l_grad: 0.0210, msssim_ir: 0.3386, msssim_vis: 0.0562, mx_loss: 0.0055, eta: 0:52:52, time: 4.2254
INFO train.py(169): step: 130/5410, l_total: 0.0488, l_in: 0.0075, l_grad: 0.0413, msssim_ir: 0.4151, msssim_vis: 0.0382, mx_loss: 0.0052, eta: 0:51:34, time: 4.2314
INFO train.py(169): step: 140/5410, l_total: 0.0312, l_in: 0.0064, l_grad: 0.0248, msssim_ir: 0.3469, msssim_vis: 0.0409, mx_loss: 0.0042, eta: 0:50:27, time: 4.2297
INFO train.py(169): step: 150/5410, l_total: 0.0651, l_in: 0.0139, l_grad: 0.0512, msssim_ir: 0.3391, msssim_vis: 0.1250, mx_loss: 0.0119, eta: 0:49:29, time: 4.2373
INFO train.py(169): step: 160/5410, l_total: 0.0519, l_in: 0.0119, l_grad: 0.0400, msssim_ir: 0.3667, msssim_vis: 0.0644, mx_loss: 0.0084, eta: 0:48:37, time: 4.2353
INFO train.py(169): step: 170/5410, l_total: 0.0505, l_in: 0.0133, l_grad: 0.0372, msssim_ir: 0.4754, msssim_vis: 0.0105, mx_loss: 0.0046, eta: 0:47:50, time: 4.2314
INFO train.py(169): step: 180/5410, l_total: 0.0325, l_in: 0.0106, l_grad: 0.0219, msssim_ir: 0.4370, msssim_vis: 0.0282, mx_loss: 0.0025, eta: 0:47:09, time: 4.2318
INFO train.py(169): step: 190/5410, l_total: 0.0404, l_in: 0.0070, l_grad: 0.0335, msssim_ir: 0.3127, msssim_vis: 0.0559, mx_loss: 0.0050, eta: 0:46:31, time: 4.2224
INFO train.py(169): step: 200/5410, l_total: 0.0478, l_in: 0.0132, l_grad: 0.0346, msssim_ir: 0.1438, msssim_vis: 0.2365, mx_loss: 0.0163, eta: 0:45:56, time: 4.2333
INFO train.py(169): step: 210/5410, l_total: 0.0295, l_in: 0.0088, l_grad: 0.0206, msssim_ir: 0.4418, msssim_vis: 0.0250, mx_loss: 0.0028, eta: 0:45:25, time: 4.2333
INFO train.py(169): step: 220/5410, l_total: 0.0744, l_in: 0.0189, l_grad: 0.0555, msssim_ir: 0.4422, msssim_vis: 0.0359, mx_loss: 0.0140, eta: 0:44:56, time: 4.2333
INFO train.py(169): step: 230/5410, l_total: 0.0335, l_in: 0.0085, l_grad: 0.0250, msssim_ir: 0.2497, msssim_vis: 0.1088, mx_loss: 0.0076, eta: 0:44:29, time: 4.2333
INFO train.py(169): step: 240/5410, l_total: 0.0353, l_in: 0.0136, l_grad: 0.0217, msssim_ir: 0.3443, msssim_vis: 0.0373, mx_loss: 0.0084, eta: 0:44:04, time: 4.2324
INFO train.py(169): step: 250/5410, l_total: 0.0285, l_in: 0.0052, l_grad: 0.0233, msssim_ir: 0.3963, msssim_vis: 0.0292, mx_loss: 0.0025, eta: 0:43:40, time: 4.2264
INFO train.py(169): step: 260/5410, l_total: 0.0410, l_in: 0.0095, l_grad: 0.0315, msssim_ir: 0.5045, msssim_vis: 0.0043, mx_loss: 0.0020, eta: 0:43:19, time: 4.2363
INFO train.py(169): step: 270/5410, l_total: 0.0458, l_in: 0.0142, l_grad: 0.0316, msssim_ir: 0.3211, msssim_vis: 0.0547, mx_loss: 0.0086, eta: 0:42:58, time: 4.2433
INFO train.py(169): step: 280/5410, l_total: 0.0519, l_in: 0.0142, l_grad: 0.0377, msssim_ir: 0.3711, msssim_vis: 0.0698, mx_loss: 0.0075, eta: 0:42:39, time: 4.2333
INFO train.py(169): step: 290/5410, l_total: 0.0879, l_in: 0.0376, l_grad: 0.0503, msssim_ir: 0.4411, msssim_vis: 0.0754, mx_loss: 0.0404, eta: 0:42:20, time: 4.2284
INFO train.py(169): step: 300/5410, l_total: 0.0453, l_in: 0.0120, l_grad: 0.0332, msssim_ir: 0.3054, msssim_vis: 0.0791, mx_loss: 0.0069, eta: 0:42:03, time: 4.2317
INFO train.py(169): step: 310/5410, l_total: 0.0478, l_in: 0.0131, l_grad: 0.0347, msssim_ir: 0.4368, msssim_vis: 0.0447, mx_loss: 0.0066, eta: 0:41:46, time: 4.2314
INFO train.py(169): step: 320/5410, l_total: 0.0562, l_in: 0.0158, l_grad: 0.0404, msssim_ir: 0.5105, msssim_vis: 0.0129, mx_loss: 0.0038, eta: 0:41:31, time: 4.2324
INFO train.py(169): step: 330/5410, l_total: 0.0450, l_in: 0.0104, l_grad: 0.0346, msssim_ir: 0.2744, msssim_vis: 0.1263, mx_loss: 0.0080, eta: 0:41:16, time: 4.2324
INFO train.py(169): step: 340/5410, l_total: 0.0431, l_in: 0.0078, l_grad: 0.0353, msssim_ir: 0.4014, msssim_vis: 0.0724, mx_loss: 0.0052, eta: 0:41:01, time: 4.2324
INFO train.py(169): step: 350/5410, l_total: 0.0493, l_in: 0.0198, l_grad: 0.0295, msssim_ir: 0.4787, msssim_vis: 0.0100, mx_loss: 0.0048, eta: 0:40:47, time: 4.2386
INFO train.py(169): step: 360/5410, l_total: 0.0385, l_in: 0.0116, l_grad: 0.0269, msssim_ir: 0.2385, msssim_vis: 0.0926, mx_loss: 0.0082, eta: 0:40:34, time: 4.2463
INFO train.py(169): step: 370/5410, l_total: 0.0452, l_in: 0.0187, l_grad: 0.0264, msssim_ir: 0.2512, msssim_vis: 0.1481, mx_loss: 0.0130, eta: 0:40:21, time: 4.2304
INFO train.py(169): step: 380/5410, l_total: 0.0351, l_in: 0.0104, l_grad: 0.0247, msssim_ir: 0.2500, msssim_vis: 0.0765, mx_loss: 0.0166, eta: 0:40:09, time: 4.2383
INFO train.py(169): step: 390/5410, l_total: 0.0310, l_in: 0.0096, l_grad: 0.0214, msssim_ir: 0.1906, msssim_vis: 0.1354, mx_loss: 0.0067, eta: 0:39:57, time: 4.2334
INFO train.py(169): step: 400/5410, l_total: 0.0362, l_in: 0.0096, l_grad: 0.0266, msssim_ir: 0.4749, msssim_vis: 0.0221, mx_loss: 0.0044, eta: 0:39:45, time: 4.2267
INFO train.py(169): step: 410/5410, l_total: 0.0480, l_in: 0.0154, l_grad: 0.0326, msssim_ir: 0.5026, msssim_vis: 0.0076, mx_loss: 0.0061, eta: 0:39:34, time: 4.2264
INFO train.py(169): step: 420/5410, l_total: 0.0382, l_in: 0.0154, l_grad: 0.0228, msssim_ir: 0.3779, msssim_vis: 0.0382, mx_loss: 0.0087, eta: 0:39:23, time: 4.2393
INFO train.py(169): step: 430/5410, l_total: 0.0443, l_in: 0.0125, l_grad: 0.0319, msssim_ir: 0.2845, msssim_vis: 0.1140, mx_loss: 0.0087, eta: 0:39:13, time: 4.2265
INFO train.py(169): step: 440/5410, l_total: 0.0477, l_in: 0.0094, l_grad: 0.0383, msssim_ir: 0.4553, msssim_vis: 0.0274, mx_loss: 0.0043, eta: 0:39:02, time: 4.2294
INFO train.py(169): step: 450/5410, l_total: 0.0290, l_in: 0.0064, l_grad: 0.0226, msssim_ir: 0.2945, msssim_vis: 0.0544, mx_loss: 0.0037, eta: 0:38:52, time: 4.2428
INFO train.py(169): step: 460/5410, l_total: 0.0336, l_in: 0.0128, l_grad: 0.0207, msssim_ir: 0.1832, msssim_vis: 0.1213, mx_loss: 0.0072, eta: 0:38:43, time: 4.2327
INFO train.py(169): step: 470/5410, l_total: 0.0233, l_in: 0.0058, l_grad: 0.0174, msssim_ir: 0.1743, msssim_vis: 0.0848, mx_loss: 0.0054, eta: 0:38:33, time: 4.2343
INFO train.py(169): step: 480/5410, l_total: 0.0372, l_in: 0.0098, l_grad: 0.0274, msssim_ir: 0.3189, msssim_vis: 0.0455, mx_loss: 0.0053, eta: 0:38:24, time: 4.2453
INFO train.py(169): step: 490/5410, l_total: 0.0471, l_in: 0.0108, l_grad: 0.0363, msssim_ir: 0.4658, msssim_vis: 0.0156, mx_loss: 0.0032, eta: 0:38:15, time: 4.2234
INFO train.py(169): step: 500/5410, l_total: 0.0366, l_in: 0.0078, l_grad: 0.0288, msssim_ir: 0.4230, msssim_vis: 0.0326, mx_loss: 0.0054, eta: 0:38:06, time: 4.2393
INFO train.py(169): step: 510/5410, l_total: 0.0322, l_in: 0.0073, l_grad: 0.0248, msssim_ir: 0.3295, msssim_vis: 0.0487, mx_loss: 0.0061, eta: 0:37:57, time: 4.2436
INFO train.py(169): step: 520/5410, l_total: 0.0652, l_in: 0.0177, l_grad: 0.0474, msssim_ir: 0.2902, msssim_vis: 0.0957, mx_loss: 0.0106, eta: 0:37:49, time: 4.2317
INFO train.py(169): step: 530/5410, l_total: 0.0440, l_in: 0.0113, l_grad: 0.0327, msssim_ir: 0.3222, msssim_vis: 0.0766, mx_loss: 0.0101, eta: 0:37:40, time: 4.2413
INFO train.py(169): step: 540/5410, l_total: 0.0445, l_in: 0.0135, l_grad: 0.0311, msssim_ir: 0.2527, msssim_vis: 0.1031, mx_loss: 0.0087, eta: 0:37:32, time: 4.2284
INFO train.py(169): step: 550/5410, l_total: 0.0512, l_in: 0.0146, l_grad: 0.0366, msssim_ir: 0.3757, msssim_vis: 0.0701, mx_loss: 0.0052, eta: 0:40:37, time: 26.0429
INFO train.py(169): step: 560/5410, l_total: 0.0378, l_in: 0.0090, l_grad: 0.0288, msssim_ir: 0.4113, msssim_vis: 0.0368, mx_loss: 0.0041, eta: 0:40:25, time: 4.2124
INFO train.py(169): step: 570/5410, l_total: 0.0440, l_in: 0.0155, l_grad: 0.0285, msssim_ir: 0.4097, msssim_vis: 0.0326, mx_loss: 0.0060, eta: 0:40:13, time: 4.2124
INFO train.py(169): step: 580/5410, l_total: 0.0297, l_in: 0.0102, l_grad: 0.0195, msssim_ir: 0.2089, msssim_vis: 0.0778, mx_loss: 0.0082, eta: 0:40:02, time: 4.2124
INFO train.py(169): step: 590/5410, l_total: 0.0389, l_in: 0.0130, l_grad: 0.0259, msssim_ir: 0.1408, msssim_vis: 0.1672, mx_loss: 0.0114, eta: 0:39:50, time: 4.2045
INFO train.py(169): step: 600/5410, l_total: 0.0272, l_in: 0.0057, l_grad: 0.0215, msssim_ir: 0.3830, msssim_vis: 0.0389, mx_loss: 0.0029, eta: 0:39:40, time: 4.2194
INFO train.py(169): step: 610/5410, l_total: 0.0483, l_in: 0.0138, l_grad: 0.0345, msssim_ir: 0.4020, msssim_vis: 0.0620, mx_loss: 0.0049, eta: 0:39:29, time: 4.2174
INFO train.py(169): step: 620/5410, l_total: 0.0388, l_in: 0.0095, l_grad: 0.0293, msssim_ir: 0.3303, msssim_vis: 0.0493, mx_loss: 0.0066, eta: 0:39:18, time: 4.2274
INFO train.py(169): step: 630/5410, l_total: 0.0615, l_in: 0.0118, l_grad: 0.0497, msssim_ir: 0.3659, msssim_vis: 0.0643, mx_loss: 0.0087, eta: 0:39:08, time: 4.2363
INFO train.py(169): step: 640/5410, l_total: 0.0428, l_in: 0.0086, l_grad: 0.0342, msssim_ir: 0.3258, msssim_vis: 0.1250, mx_loss: 0.0037, eta: 0:38:58, time: 4.2324
INFO train.py(169): step: 650/5410, l_total: 0.0427, l_in: 0.0098, l_grad: 0.0329, msssim_ir: 0.0994, msssim_vis: 0.1796, mx_loss: 0.0081, eta: 0:38:48, time: 4.2264
INFO train.py(169): step: 660/5410, l_total: 0.0341, l_in: 0.0071, l_grad: 0.0270, msssim_ir: 0.1746, msssim_vis: 0.1244, mx_loss: 0.0079, eta: 0:38:39, time: 4.2393
INFO train.py(169): step: 670/5410, l_total: 0.0516, l_in: 0.0138, l_grad: 0.0379, msssim_ir: 0.3099, msssim_vis: 0.1036, mx_loss: 0.0085, eta: 0:38:29, time: 4.2194
INFO train.py(169): step: 680/5410, l_total: 0.0494, l_in: 0.0073, l_grad: 0.0422, msssim_ir: 0.4812, msssim_vis: 0.0149, mx_loss: 0.0028, eta: 0:38:20, time: 4.2343
INFO train.py(169): step: 690/5410, l_total: 0.0353, l_in: 0.0107, l_grad: 0.0246, msssim_ir: 0.3735, msssim_vis: 0.0632, mx_loss: 0.0060, eta: 0:38:11, time: 4.2453
INFO train.py(169): step: 700/5410, l_total: 0.0284, l_in: 0.0076, l_grad: 0.0208, msssim_ir: 0.2890, msssim_vis: 0.0470, mx_loss: 0.0055, eta: 0:38:02, time: 4.2214
INFO train.py(169): step: 710/5410, l_total: 0.0332, l_in: 0.0115, l_grad: 0.0217, msssim_ir: 0.2999, msssim_vis: 0.0983, mx_loss: 0.0060, eta: 0:37:53, time: 4.2257
INFO train.py(169): step: 720/5410, l_total: 0.0410, l_in: 0.0082, l_grad: 0.0328, msssim_ir: 0.4561, msssim_vis: 0.0214, mx_loss: 0.0024, eta: 0:37:44, time: 4.2284
INFO train.py(169): step: 730/5410, l_total: 0.0324, l_in: 0.0074, l_grad: 0.0250, msssim_ir: 0.3974, msssim_vis: 0.0270, mx_loss: 0.0041, eta: 0:37:35, time: 4.2436
INFO train.py(169): step: 740/5410, l_total: 0.0689, l_in: 0.0125, l_grad: 0.0564, msssim_ir: 0.2956, msssim_vis: 0.1245, mx_loss: 0.0163, eta: 0:37:27, time: 4.2294
INFO train.py(169): step: 750/5410, l_total: 0.0364, l_in: 0.0087, l_grad: 0.0277, msssim_ir: 0.2788, msssim_vis: 0.1235, mx_loss: 0.0052, eta: 0:37:18, time: 4.2294
INFO train.py(169): step: 760/5410, l_total: 0.0681, l_in: 0.0159, l_grad: 0.0522, msssim_ir: 0.4291, msssim_vis: 0.0510, mx_loss: 0.0050, eta: 0:37:10, time: 4.2287
INFO train.py(169): step: 770/5410, l_total: 0.0326, l_in: 0.0098, l_grad: 0.0228, msssim_ir: 0.3572, msssim_vis: 0.0738, mx_loss: 0.0071, eta: 0:37:02, time: 4.2287
INFO train.py(169): step: 780/5410, l_total: 0.0317, l_in: 0.0083, l_grad: 0.0234, msssim_ir: 0.3426, msssim_vis: 0.0354, mx_loss: 0.0042, eta: 0:36:54, time: 4.2397
INFO train.py(169): step: 790/5410, l_total: 0.0352, l_in: 0.0072, l_grad: 0.0280, msssim_ir: 0.4730, msssim_vis: 0.0216, mx_loss: 0.0029, eta: 0:36:46, time: 4.2324
INFO train.py(169): step: 800/5410, l_total: 0.0299, l_in: 0.0087, l_grad: 0.0212, msssim_ir: 0.2360, msssim_vis: 0.0757, mx_loss: 0.0075, eta: 0:36:38, time: 4.2254
INFO train.py(169): step: 810/5410, l_total: 0.0538, l_in: 0.0120, l_grad: 0.0419, msssim_ir: 0.3877, msssim_vis: 0.0395, mx_loss: 0.0081, eta: 0:36:30, time: 4.2314
INFO train.py(169): step: 820/5410, l_total: 0.0248, l_in: 0.0063, l_grad: 0.0185, msssim_ir: 0.2474, msssim_vis: 0.0718, mx_loss: 0.0043, eta: 0:36:22, time: 4.2353
INFO train.py(169): step: 830/5410, l_total: 0.0478, l_in: 0.0095, l_grad: 0.0383, msssim_ir: 0.3080, msssim_vis: 0.0879, mx_loss: 0.0056, eta: 0:36:15, time: 4.2343
INFO train.py(169): step: 840/5410, l_total: 0.0329, l_in: 0.0082, l_grad: 0.0248, msssim_ir: 0.4010, msssim_vis: 0.0343, mx_loss: 0.0033, eta: 0:36:07, time: 4.2383
INFO train.py(169): step: 850/5410, l_total: 0.0348, l_in: 0.0075, l_grad: 0.0272, msssim_ir: 0.3631, msssim_vis: 0.0672, mx_loss: 0.0054, eta: 0:36:00, time: 4.2443
INFO train.py(169): step: 860/5410, l_total: 0.0329, l_in: 0.0055, l_grad: 0.0274, msssim_ir: 0.3693, msssim_vis: 0.0217, mx_loss: 0.0040, eta: 0:35:52, time: 4.2393
INFO train.py(169): step: 870/5410, l_total: 0.0356, l_in: 0.0117, l_grad: 0.0239, msssim_ir: 0.2842, msssim_vis: 0.0656, mx_loss: 0.0072, eta: 0:35:45, time: 4.2297
INFO train.py(169): step: 880/5410, l_total: 0.0351, l_in: 0.0088, l_grad: 0.0263, msssim_ir: 0.4822, msssim_vis: 0.0108, mx_loss: 0.0023, eta: 0:35:38, time: 4.2363
INFO train.py(169): step: 890/5410, l_total: 0.0343, l_in: 0.0101, l_grad: 0.0243, msssim_ir: 0.4030, msssim_vis: 0.0434, mx_loss: 0.0043, eta: 0:35:31, time: 4.2254
INFO train.py(169): step: 900/5410, l_total: 0.0364, l_in: 0.0072, l_grad: 0.0291, msssim_ir: 0.4435, msssim_vis: 0.0107, mx_loss: 0.0031, eta: 0:35:23, time: 4.2353
INFO train.py(169): step: 910/5410, l_total: 0.0378, l_in: 0.0115, l_grad: 0.0263, msssim_ir: 0.3589, msssim_vis: 0.0559, mx_loss: 0.0051, eta: 0:35:16, time: 4.2363
INFO train.py(169): step: 920/5410, l_total: 0.0614, l_in: 0.0139, l_grad: 0.0475, msssim_ir: 0.3228, msssim_vis: 0.0694, mx_loss: 0.0083, eta: 0:35:09, time: 4.2393
INFO train.py(169): step: 930/5410, l_total: 0.0357, l_in: 0.0092, l_grad: 0.0265, msssim_ir: 0.3230, msssim_vis: 0.0659, mx_loss: 0.0058, eta: 0:35:03, time: 4.2403
INFO train.py(169): step: 940/5410, l_total: 0.0264, l_in: 0.0058, l_grad: 0.0206, msssim_ir: 0.1834, msssim_vis: 0.1098, mx_loss: 0.0046, eta: 0:34:56, time: 4.2353
INFO train.py(169): step: 950/5410, l_total: 0.0483, l_in: 0.0129, l_grad: 0.0354, msssim_ir: 0.3323, msssim_vis: 0.0957, mx_loss: 0.0060, eta: 0:34:49, time: 4.2426
INFO train.py(169): step: 960/5410, l_total: 0.0396, l_in: 0.0099, l_grad: 0.0296, msssim_ir: 0.3739, msssim_vis: 0.0587, mx_loss: 0.0134, eta: 0:34:42, time: 4.2383
INFO train.py(169): step: 970/5410, l_total: 0.0496, l_in: 0.0118, l_grad: 0.0378, msssim_ir: 0.2496, msssim_vis: 0.1102, mx_loss: 0.0057, eta: 0:34:35, time: 4.2214
INFO train.py(169): step: 980/5410, l_total: 0.0387, l_in: 0.0080, l_grad: 0.0306, msssim_ir: 0.3299, msssim_vis: 0.0487, mx_loss: 0.0054, eta: 0:34:29, time: 4.2373
INFO train.py(169): step: 990/5410, l_total: 0.0360, l_in: 0.0125, l_grad: 0.0235, msssim_ir: 0.1724, msssim_vis: 0.1167, mx_loss: 0.0095, eta: 0:34:22, time: 4.2446
INFO train.py(169): step: 1000/5410, l_total: 0.0421, l_in: 0.0112, l_grad: 0.0309, msssim_ir: 0.4921, msssim_vis: 0.0127, mx_loss: 0.0029, eta: 0:34:15, time: 4.2294
INFO train.py(169): step: 1010/5410, l_total: 0.0440, l_in: 0.0161, l_grad: 0.0279, msssim_ir: 0.1526, msssim_vis: 0.1705, mx_loss: 0.0095, eta: 0:34:09, time: 4.2363
INFO train.py(169): step: 1020/5410, l_total: 0.0235, l_in: 0.0073, l_grad: 0.0161, msssim_ir: 0.3474, msssim_vis: 0.0417, mx_loss: 0.0024, eta: 0:34:03, time: 4.2363
INFO train.py(169): step: 1030/5410, l_total: 0.0518, l_in: 0.0134, l_grad: 0.0384, msssim_ir: 0.2928, msssim_vis: 0.1020, mx_loss: 0.0076, eta: 0:33:56, time: 4.2329
INFO train.py(169): step: 1040/5410, l_total: 0.0307, l_in: 0.0072, l_grad: 0.0235, msssim_ir: 0.3043, msssim_vis: 0.0532, mx_loss: 0.0064, eta: 0:33:50, time: 4.2294
INFO train.py(169): step: 1050/5410, l_total: 0.0443, l_in: 0.0190, l_grad: 0.0253, msssim_ir: 0.1424, msssim_vis: 0.1452, mx_loss: 0.0136, eta: 0:33:43, time: 4.2356
INFO train.py(169): step: 1060/5410, l_total: 0.0517, l_in: 0.0176, l_grad: 0.0342, msssim_ir: 0.4442, msssim_vis: 0.0304, mx_loss: 0.0068, eta: 0:33:37, time: 4.2294
INFO train.py(169): step: 1070/5410, l_total: 0.0376, l_in: 0.0086, l_grad: 0.0290, msssim_ir: 0.1721, msssim_vis: 0.0971, mx_loss: 0.0065, eta: 0:33:31, time: 4.2314
INFO train.py(169): step: 1080/5410, l_total: 0.0709, l_in: 0.0283, l_grad: 0.0426, msssim_ir: 0.3784, msssim_vis: 0.0710, mx_loss: 0.0124, eta: 0:33:24, time: 4.2324
INFO train.py(169): step: 1090/5410, l_total: 0.0506, l_in: 0.0085, l_grad: 0.0421, msssim_ir: 0.3448, msssim_vis: 0.0574, mx_loss: 0.0071, eta: 0:34:45, time: 26.2198
INFO train.py(169): step: 1100/5410, l_total: 0.0408, l_in: 0.0100, l_grad: 0.0308, msssim_ir: 0.3925, msssim_vis: 0.0427, mx_loss: 0.0046, eta: 0:34:38, time: 4.1995
INFO train.py(169): step: 1110/5410, l_total: 0.0290, l_in: 0.0097, l_grad: 0.0193, msssim_ir: 0.3636, msssim_vis: 0.0260, mx_loss: 0.0035, eta: 0:34:31, time: 4.2058
INFO train.py(169): step: 1120/5410, l_total: 0.0381, l_in: 0.0131, l_grad: 0.0251, msssim_ir: 0.3384, msssim_vis: 0.0991, mx_loss: 0.0085, eta: 0:34:24, time: 4.2194
INFO train.py(169): step: 1130/5410, l_total: 0.0357, l_in: 0.0082, l_grad: 0.0275, msssim_ir: 0.3435, msssim_vis: 0.0507, mx_loss: 0.0039, eta: 0:34:17, time: 4.2144
INFO train.py(169): step: 1140/5410, l_total: 0.0609, l_in: 0.0168, l_grad: 0.0441, msssim_ir: 0.4305, msssim_vis: 0.0297, mx_loss: 0.0066, eta: 0:34:10, time: 4.2177
INFO train.py(169): step: 1150/5410, l_total: 0.0373, l_in: 0.0101, l_grad: 0.0272, msssim_ir: 0.3484, msssim_vis: 0.0708, mx_loss: 0.0051, eta: 0:34:03, time: 4.2224
INFO train.py(169): step: 1160/5410, l_total: 0.0338, l_in: 0.0062, l_grad: 0.0275, msssim_ir: 0.4819, msssim_vis: 0.0107, mx_loss: 0.0023, eta: 0:33:56, time: 4.2281
INFO train.py(169): step: 1170/5410, l_total: 0.0383, l_in: 0.0110, l_grad: 0.0273, msssim_ir: 0.3581, msssim_vis: 0.0745, mx_loss: 0.0049, eta: 0:33:49, time: 4.2396
INFO train.py(169): step: 1180/5410, l_total: 0.0323, l_in: 0.0125, l_grad: 0.0198, msssim_ir: 0.3026, msssim_vis: 0.0669, mx_loss: 0.0068, eta: 0:33:42, time: 4.2284
INFO train.py(169): step: 1190/5410, l_total: 0.1097, l_in: 0.0311, l_grad: 0.0786, msssim_ir: 0.4038, msssim_vis: 0.0671, mx_loss: 0.0182, eta: 0:33:36, time: 4.2334
INFO train.py(169): step: 1200/5410, l_total: 0.0400, l_in: 0.0088, l_grad: 0.0312, msssim_ir: 0.4025, msssim_vis: 0.0419, mx_loss: 0.0037, eta: 0:33:29, time: 4.2353
INFO train.py(169): step: 1210/5410, l_total: 0.0365, l_in: 0.0099, l_grad: 0.0267, msssim_ir: 0.4136, msssim_vis: 0.0538, mx_loss: 0.0069, eta: 0:33:22, time: 4.2234
INFO train.py(169): step: 1220/5410, l_total: 0.0383, l_in: 0.0121, l_grad: 0.0262, msssim_ir: 0.4104, msssim_vis: 0.0386, mx_loss: 0.0067, eta: 0:33:16, time: 4.2304
INFO train.py(169): step: 1230/5410, l_total: 0.0494, l_in: 0.0127, l_grad: 0.0368, msssim_ir: 0.3982, msssim_vis: 0.0450, mx_loss: 0.0064, eta: 0:33:09, time: 4.2366
INFO train.py(169): step: 1240/5410, l_total: 0.0269, l_in: 0.0062, l_grad: 0.0206, msssim_ir: 0.3090, msssim_vis: 0.0443, mx_loss: 0.0034, eta: 0:33:02, time: 4.2234
INFO train.py(169): step: 1250/5410, l_total: 0.0537, l_in: 0.0174, l_grad: 0.0364, msssim_ir: 0.4410, msssim_vis: 0.0567, mx_loss: 0.0041, eta: 0:32:56, time: 4.2214
INFO train.py(169): step: 1260/5410, l_total: 0.0295, l_in: 0.0075, l_grad: 0.0220, msssim_ir: 0.3721, msssim_vis: 0.0532, mx_loss: 0.0029, eta: 0:32:49, time: 4.2350
INFO train.py(169): step: 1270/5410, l_total: 0.0385, l_in: 0.0099, l_grad: 0.0286, msssim_ir: 0.3332, msssim_vis: 0.0808, mx_loss: 0.0079, eta: 0:32:43, time: 4.2386
INFO train.py(169): step: 1280/5410, l_total: 0.0329, l_in: 0.0074, l_grad: 0.0256, msssim_ir: 0.3583, msssim_vis: 0.0883, mx_loss: 0.0040, eta: 0:32:37, time: 4.2333
INFO train.py(169): step: 1290/5410, l_total: 0.0347, l_in: 0.0074, l_grad: 0.0272, msssim_ir: 0.2005, msssim_vis: 0.1586, mx_loss: 0.0055, eta: 0:32:30, time: 4.2373
INFO train.py(169): step: 1300/5410, l_total: 0.0245, l_in: 0.0057, l_grad: 0.0188, msssim_ir: 0.3414, msssim_vis: 0.0485, mx_loss: 0.0032, eta: 0:32:24, time: 4.2427
INFO train.py(169): step: 1310/5410, l_total: 0.0469, l_in: 0.0087, l_grad: 0.0382, msssim_ir: 0.4415, msssim_vis: 0.0145, mx_loss: 0.0030, eta: 0:32:18, time: 4.2244
INFO train.py(169): step: 1320/5410, l_total: 0.0236, l_in: 0.0048, l_grad: 0.0188, msssim_ir: 0.2799, msssim_vis: 0.0679, mx_loss: 0.0034, eta: 0:32:11, time: 4.2284
INFO train.py(169): step: 1330/5410, l_total: 0.0342, l_in: 0.0080, l_grad: 0.0262, msssim_ir: 0.1845, msssim_vis: 0.1441, mx_loss: 0.0044, eta: 0:32:05, time: 4.2264
INFO train.py(169): step: 1340/5410, l_total: 0.0259, l_in: 0.0063, l_grad: 0.0196, msssim_ir: 0.2700, msssim_vis: 0.0785, mx_loss: 0.0042, eta: 0:31:59, time: 4.2523
INFO train.py(169): step: 1350/5410, l_total: 0.0314, l_in: 0.0107, l_grad: 0.0207, msssim_ir: 0.1739, msssim_vis: 0.1234, mx_loss: 0.0076, eta: 0:31:53, time: 4.2374
INFO train.py(169): step: 1360/5410, l_total: 0.0487, l_in: 0.0079, l_grad: 0.0408, msssim_ir: 0.3055, msssim_vis: 0.1210, mx_loss: 0.0049, eta: 0:31:47, time: 4.2463
INFO train.py(169): step: 1370/5410, l_total: 0.0362, l_in: 0.0082, l_grad: 0.0280, msssim_ir: 0.4347, msssim_vis: 0.0279, mx_loss: 0.0032, eta: 0:31:41, time: 4.2264
INFO train.py(169): step: 1380/5410, l_total: 0.0428, l_in: 0.0146, l_grad: 0.0282, msssim_ir: 0.4006, msssim_vis: 0.0545, mx_loss: 0.0124, eta: 0:31:35, time: 4.2353
INFO train.py(169): step: 1390/5410, l_total: 0.0362, l_in: 0.0103, l_grad: 0.0259, msssim_ir: 0.1245, msssim_vis: 0.1937, mx_loss: 0.0081, eta: 0:31:29, time: 4.2324
INFO train.py(169): step: 1400/5410, l_total: 0.0295, l_in: 0.0077, l_grad: 0.0218, msssim_ir: 0.2209, msssim_vis: 0.0673, mx_loss: 0.0062, eta: 0:31:22, time: 4.2324
INFO train.py(169): step: 1410/5410, l_total: 0.0366, l_in: 0.0116, l_grad: 0.0251, msssim_ir: 0.2889, msssim_vis: 0.1369, mx_loss: 0.0069, eta: 0:31:16, time: 4.2373
INFO train.py(169): step: 1420/5410, l_total: 0.0544, l_in: 0.0111, l_grad: 0.0433, msssim_ir: 0.4526, msssim_vis: 0.0457, mx_loss: 0.0046, eta: 0:31:11, time: 4.2306
INFO train.py(169): step: 1430/5410, l_total: 0.0346, l_in: 0.0070, l_grad: 0.0276, msssim_ir: 0.3881, msssim_vis: 0.0524, mx_loss: 0.0036, eta: 0:31:05, time: 4.2287
INFO train.py(169): step: 1440/5410, l_total: 0.0320, l_in: 0.0071, l_grad: 0.0249, msssim_ir: 0.2484, msssim_vis: 0.0979, mx_loss: 0.0037, eta: 0:30:59, time: 4.2254
INFO train.py(169): step: 1450/5410, l_total: 0.0280, l_in: 0.0082, l_grad: 0.0198, msssim_ir: 0.2864, msssim_vis: 0.0643, mx_loss: 0.0045, eta: 0:30:53, time: 4.2366
INFO train.py(169): step: 1460/5410, l_total: 0.0444, l_in: 0.0103, l_grad: 0.0341, msssim_ir: 0.3301, msssim_vis: 0.1032, mx_loss: 0.0059, eta: 0:30:47, time: 4.2353
INFO train.py(169): step: 1470/5410, l_total: 0.0342, l_in: 0.0068, l_grad: 0.0275, msssim_ir: 0.2690, msssim_vis: 0.1088, mx_loss: 0.0040, eta: 0:30:41, time: 4.2473
INFO train.py(169): step: 1480/5410, l_total: 0.0282, l_in: 0.0111, l_grad: 0.0171, msssim_ir: 0.2295, msssim_vis: 0.0455, mx_loss: 0.0078, eta: 0:30:35, time: 4.2284
INFO train.py(169): step: 1490/5410, l_total: 0.0451, l_in: 0.0085, l_grad: 0.0365, msssim_ir: 0.3654, msssim_vis: 0.0701, mx_loss: 0.0052, eta: 0:30:29, time: 4.2337
INFO train.py(169): step: 1500/5410, l_total: 0.0628, l_in: 0.0155, l_grad: 0.0474, msssim_ir: 0.2998, msssim_vis: 0.0746, mx_loss: 0.0098, eta: 0:30:23, time: 4.2343
INFO train.py(169): step: 1510/5410, l_total: 0.0282, l_in: 0.0069, l_grad: 0.0212, msssim_ir: 0.2720, msssim_vis: 0.1048, mx_loss: 0.0051, eta: 0:30:18, time: 4.2453
INFO train.py(169): step: 1520/5410, l_total: 0.0298, l_in: 0.0071, l_grad: 0.0226, msssim_ir: 0.3296, msssim_vis: 0.0435, mx_loss: 0.0050, eta: 0:30:12, time: 4.2343
INFO train.py(169): step: 1530/5410, l_total: 0.0381, l_in: 0.0105, l_grad: 0.0276, msssim_ir: 0.2097, msssim_vis: 0.1030, mx_loss: 0.0073, eta: 0:30:06, time: 4.2393
INFO train.py(169): step: 1540/5410, l_total: 0.0425, l_in: 0.0101, l_grad: 0.0324, msssim_ir: 0.3363, msssim_vis: 0.1124, mx_loss: 0.0046, eta: 0:30:01, time: 4.2413
INFO train.py(169): step: 1550/5410, l_total: 0.0308, l_in: 0.0062, l_grad: 0.0246, msssim_ir: 0.2353, msssim_vis: 0.1182, mx_loss: 0.0048, eta: 0:29:55, time: 4.2443
INFO train.py(169): step: 1560/5410, l_total: 0.0397, l_in: 0.0116, l_grad: 0.0281, msssim_ir: 0.4186, msssim_vis: 0.0384, mx_loss: 0.0067, eta: 0:29:49, time: 4.2334
INFO train.py(169): step: 1570/5410, l_total: 0.0450, l_in: 0.0103, l_grad: 0.0347, msssim_ir: 0.4894, msssim_vis: 0.0243, mx_loss: 0.0031, eta: 0:29:44, time: 4.2214
INFO train.py(169): step: 1580/5410, l_total: 0.0569, l_in: 0.0174, l_grad: 0.0395, msssim_ir: 0.4323, msssim_vis: 0.0501, mx_loss: 0.0119, eta: 0:29:38, time: 4.2347
INFO train.py(169): step: 1590/5410, l_total: 0.0330, l_in: 0.0060, l_grad: 0.0270, msssim_ir: 0.3378, msssim_vis: 0.0816, mx_loss: 0.0042, eta: 0:29:32, time: 4.2343
INFO train.py(169): step: 1600/5410, l_total: 0.0314, l_in: 0.0121, l_grad: 0.0193, msssim_ir: 0.2620, msssim_vis: 0.0634, mx_loss: 0.0069, eta: 0:29:27, time: 4.2333
INFO train.py(169): step: 1610/5410, l_total: 0.0453, l_in: 0.0104, l_grad: 0.0349, msssim_ir: 0.2721, msssim_vis: 0.0938, mx_loss: 0.0078, eta: 0:29:21, time: 4.2284
INFO train.py(169): step: 1620/5410, l_total: 0.0311, l_in: 0.0066, l_grad: 0.0246, msssim_ir: 0.3267, msssim_vis: 0.0584, mx_loss: 0.0061, eta: 0:29:15, time: 4.2373
INFO train.py(169): step: 1630/5410, l_total: 0.0265, l_in: 0.0057, l_grad: 0.0209, msssim_ir: 0.3196, msssim_vis: 0.0778, mx_loss: 0.0033, eta: 0:30:01, time: 26.4076
INFO train.py(169): step: 1640/5410, l_total: 0.0424, l_in: 0.0151, l_grad: 0.0274, msssim_ir: 0.3067, msssim_vis: 0.0777, mx_loss: 0.0147, eta: 0:29:55, time: 4.2108
INFO train.py(169): step: 1650/5410, l_total: 0.0334, l_in: 0.0088, l_grad: 0.0246, msssim_ir: 0.3855, msssim_vis: 0.0395, mx_loss: 0.0053, eta: 0:29:49, time: 4.2048
INFO train.py(169): step: 1660/5410, l_total: 0.0283, l_in: 0.0066, l_grad: 0.0216, msssim_ir: 0.2858, msssim_vis: 0.0622, mx_loss: 0.0055, eta: 0:29:43, time: 4.2134
INFO train.py(169): step: 1670/5410, l_total: 0.0462, l_in: 0.0128, l_grad: 0.0335, msssim_ir: 0.3568, msssim_vis: 0.0664, mx_loss: 0.0061, eta: 0:29:37, time: 4.2167
INFO train.py(169): step: 1680/5410, l_total: 0.0448, l_in: 0.0159, l_grad: 0.0289, msssim_ir: 0.2542, msssim_vis: 0.0866, mx_loss: 0.0086, eta: 0:29:31, time: 4.2194
INFO train.py(169): step: 1690/5410, l_total: 0.0802, l_in: 0.0207, l_grad: 0.0595, msssim_ir: 0.4349, msssim_vis: 0.0558, mx_loss: 0.0127, eta: 0:29:25, time: 4.2194
INFO train.py(169): step: 1700/5410, l_total: 0.0447, l_in: 0.0151, l_grad: 0.0296, msssim_ir: 0.4674, msssim_vis: 0.0114, mx_loss: 0.0042, eta: 0:29:20, time: 4.2334
INFO train.py(169): step: 1710/5410, l_total: 0.0372, l_in: 0.0101, l_grad: 0.0271, msssim_ir: 0.3609, msssim_vis: 0.0412, mx_loss: 0.0074, eta: 0:29:14, time: 4.2207
INFO train.py(169): step: 1720/5410, l_total: 0.0332, l_in: 0.0069, l_grad: 0.0263, msssim_ir: 0.3895, msssim_vis: 0.0248, mx_loss: 0.0032, eta: 0:29:08, time: 4.2194
INFO train.py(169): step: 1730/5410, l_total: 0.0654, l_in: 0.0104, l_grad: 0.0551, msssim_ir: 0.4213, msssim_vis: 0.0362, mx_loss: 0.0056, eta: 0:29:02, time: 4.2224
INFO train.py(169): step: 1740/5410, l_total: 0.0464, l_in: 0.0161, l_grad: 0.0303, msssim_ir: 0.4738, msssim_vis: 0.0313, mx_loss: 0.0038, eta: 0:28:56, time: 4.2373
INFO train.py(169): step: 1750/5410, l_total: 0.0541, l_in: 0.0102, l_grad: 0.0439, msssim_ir: 0.4658, msssim_vis: 0.0177, mx_loss: 0.0082, eta: 0:28:50, time: 4.2294
INFO train.py(169): step: 1760/5410, l_total: 0.0440, l_in: 0.0132, l_grad: 0.0308, msssim_ir: 0.4158, msssim_vis: 0.0296, mx_loss: 0.0056, eta: 0:28:45, time: 4.2207
INFO train.py(169): step: 1770/5410, l_total: 0.0403, l_in: 0.0103, l_grad: 0.0300, msssim_ir: 0.4518, msssim_vis: 0.0304, mx_loss: 0.0037, eta: 0:28:39, time: 4.2383
INFO train.py(169): step: 1780/5410, l_total: 0.0444, l_in: 0.0078, l_grad: 0.0365, msssim_ir: 0.4143, msssim_vis: 0.0292, mx_loss: 0.0044, eta: 0:28:33, time: 4.2423
INFO train.py(169): step: 1790/5410, l_total: 0.0484, l_in: 0.0167, l_grad: 0.0317, msssim_ir: 0.2485, msssim_vis: 0.1351, mx_loss: 0.0119, eta: 0:28:27, time: 4.2284
INFO train.py(169): step: 1800/5410, l_total: 0.0536, l_in: 0.0098, l_grad: 0.0438, msssim_ir: 0.3481, msssim_vis: 0.0512, mx_loss: 0.0076, eta: 0:28:22, time: 4.2314
INFO train.py(169): step: 1810/5410, l_total: 0.0357, l_in: 0.0099, l_grad: 0.0259, msssim_ir: 0.1876, msssim_vis: 0.1255, mx_loss: 0.0074, eta: 0:28:16, time: 4.2443
INFO train.py(169): step: 1820/5410, l_total: 0.0377, l_in: 0.0088, l_grad: 0.0289, msssim_ir: 0.3570, msssim_vis: 0.0491, mx_loss: 0.0065, eta: 0:28:10, time: 4.2294
INFO train.py(169): step: 1830/5410, l_total: 0.0350, l_in: 0.0068, l_grad: 0.0282, msssim_ir: 0.2583, msssim_vis: 0.0977, mx_loss: 0.0048, eta: 0:28:05, time: 4.2234
INFO train.py(169): step: 1840/5410, l_total: 0.0375, l_in: 0.0111, l_grad: 0.0264, msssim_ir: 0.3214, msssim_vis: 0.0945, mx_loss: 0.0053, eta: 0:27:59, time: 4.2353
INFO train.py(169): step: 1850/5410, l_total: 0.0394, l_in: 0.0081, l_grad: 0.0314, msssim_ir: 0.1677, msssim_vis: 0.1717, mx_loss: 0.0056, eta: 0:27:54, time: 4.2264
INFO train.py(169): step: 1860/5410, l_total: 0.0294, l_in: 0.0058, l_grad: 0.0236, msssim_ir: 0.3163, msssim_vis: 0.0855, mx_loss: 0.0030, eta: 0:27:48, time: 4.2294
INFO train.py(169): step: 1870/5410, l_total: 0.0385, l_in: 0.0090, l_grad: 0.0295, msssim_ir: 0.4943, msssim_vis: 0.0111, mx_loss: 0.0025, eta: 0:27:42, time: 4.2363
INFO train.py(169): step: 1880/5410, l_total: 0.0543, l_in: 0.0140, l_grad: 0.0402, msssim_ir: 0.4670, msssim_vis: 0.0189, mx_loss: 0.0065, eta: 0:27:37, time: 4.2304
INFO train.py(169): step: 1890/5410, l_total: 0.0392, l_in: 0.0080, l_grad: 0.0312, msssim_ir: 0.3185, msssim_vis: 0.0718, mx_loss: 0.0083, eta: 0:27:31, time: 4.2363
INFO train.py(169): step: 1900/5410, l_total: 0.0600, l_in: 0.0224, l_grad: 0.0376, msssim_ir: 0.2069, msssim_vis: 0.1592, mx_loss: 0.0166, eta: 0:27:26, time: 4.2383
INFO train.py(169): step: 1910/5410, l_total: 0.0479, l_in: 0.0097, l_grad: 0.0382, msssim_ir: 0.3014, msssim_vis: 0.1103, mx_loss: 0.0098, eta: 0:27:20, time: 4.2403
INFO train.py(169): step: 1920/5410, l_total: 0.0418, l_in: 0.0116, l_grad: 0.0301, msssim_ir: 0.4726, msssim_vis: 0.0120, mx_loss: 0.0035, eta: 0:27:15, time: 4.2304
INFO train.py(169): step: 1930/5410, l_total: 0.0388, l_in: 0.0064, l_grad: 0.0325, msssim_ir: 0.4855, msssim_vis: 0.0114, mx_loss: 0.0028, eta: 0:27:09, time: 4.2413
INFO train.py(169): step: 1940/5410, l_total: 0.0382, l_in: 0.0097, l_grad: 0.0285, msssim_ir: 0.2361, msssim_vis: 0.1008, mx_loss: 0.0079, eta: 0:27:04, time: 4.2284
INFO train.py(169): step: 1950/5410, l_total: 0.0491, l_in: 0.0180, l_grad: 0.0311, msssim_ir: 0.5075, msssim_vis: 0.0107, mx_loss: 0.0029, eta: 0:26:58, time: 4.2423
INFO train.py(169): step: 1960/5410, l_total: 0.0534, l_in: 0.0199, l_grad: 0.0335, msssim_ir: 0.1419, msssim_vis: 0.1775, mx_loss: 0.0129, eta: 0:26:53, time: 4.2413
INFO train.py(169): step: 1970/5410, l_total: 0.0282, l_in: 0.0074, l_grad: 0.0208, msssim_ir: 0.3443, msssim_vis: 0.0308, mx_loss: 0.0041, eta: 0:26:47, time: 4.2373
INFO train.py(169): step: 1980/5410, l_total: 0.0414, l_in: 0.0120, l_grad: 0.0295, msssim_ir: 0.1237, msssim_vis: 0.1351, mx_loss: 0.0137, eta: 0:26:42, time: 4.2353
INFO train.py(169): step: 1990/5410, l_total: 0.0341, l_in: 0.0059, l_grad: 0.0282, msssim_ir: 0.4012, msssim_vis: 0.0625, mx_loss: 0.0034, eta: 0:26:36, time: 4.2353
INFO train.py(169): step: 2000/5410, l_total: 0.0369, l_in: 0.0102, l_grad: 0.0267, msssim_ir: 0.3311, msssim_vis: 0.0721, mx_loss: 0.0046, eta: 0:26:31, time: 4.2343
INFO train.py(169): step: 2010/5410, l_total: 0.0519, l_in: 0.0155, l_grad: 0.0364, msssim_ir: 0.4936, msssim_vis: 0.0079, mx_loss: 0.0032, eta: 0:26:26, time: 4.2294
INFO train.py(169): step: 2020/5410, l_total: 0.0402, l_in: 0.0191, l_grad: 0.0210, msssim_ir: 0.2027, msssim_vis: 0.1071, mx_loss: 0.0119, eta: 0:26:20, time: 4.2363
INFO train.py(169): step: 2030/5410, l_total: 0.0382, l_in: 0.0126, l_grad: 0.0256, msssim_ir: 0.2515, msssim_vis: 0.1300, mx_loss: 0.0073, eta: 0:26:15, time: 4.2363
INFO train.py(169): step: 2040/5410, l_total: 0.0327, l_in: 0.0068, l_grad: 0.0258, msssim_ir: 0.3365, msssim_vis: 0.0560, mx_loss: 0.0034, eta: 0:26:10, time: 4.2413
INFO train.py(169): step: 2050/5410, l_total: 0.0329, l_in: 0.0073, l_grad: 0.0256, msssim_ir: 0.3043, msssim_vis: 0.0782, mx_loss: 0.0041, eta: 0:26:04, time: 4.2324
INFO train.py(169): step: 2060/5410, l_total: 0.0311, l_in: 0.0135, l_grad: 0.0176, msssim_ir: 0.2205, msssim_vis: 0.0816, mx_loss: 0.0095, eta: 0:25:59, time: 4.2403
INFO train.py(169): step: 2070/5410, l_total: 0.0331, l_in: 0.0140, l_grad: 0.0191, msssim_ir: 0.2000, msssim_vis: 0.0810, mx_loss: 0.0095, eta: 0:25:54, time: 4.2284
INFO train.py(169): step: 2080/5410, l_total: 0.0330, l_in: 0.0084, l_grad: 0.0246, msssim_ir: 0.1713, msssim_vis: 0.1503, mx_loss: 0.0069, eta: 0:25:48, time: 4.2353
INFO train.py(169): step: 2090/5410, l_total: 0.0352, l_in: 0.0084, l_grad: 0.0267, msssim_ir: 0.4605, msssim_vis: 0.0368, mx_loss: 0.0025, eta: 0:25:43, time: 4.2373
INFO train.py(169): step: 2100/5410, l_total: 0.0360, l_in: 0.0073, l_grad: 0.0287, msssim_ir: 0.4973, msssim_vis: 0.0045, mx_loss: 0.0022, eta: 0:25:38, time: 4.2304
INFO train.py(169): step: 2110/5410, l_total: 0.0323, l_in: 0.0087, l_grad: 0.0236, msssim_ir: 0.3506, msssim_vis: 0.0316, mx_loss: 0.0073, eta: 0:25:32, time: 4.2314
INFO train.py(169): step: 2120/5410, l_total: 0.0634, l_in: 0.0139, l_grad: 0.0495, msssim_ir: 0.3315, msssim_vis: 0.0846, mx_loss: 0.0100, eta: 0:25:27, time: 4.2244
INFO train.py(169): step: 2130/5410, l_total: 0.0388, l_in: 0.0073, l_grad: 0.0315, msssim_ir: 0.3237, msssim_vis: 0.1017, mx_loss: 0.0039, eta: 0:25:22, time: 4.2294
INFO train.py(169): step: 2140/5410, l_total: 0.1005, l_in: 0.0471, l_grad: 0.0534, msssim_ir: 0.4301, msssim_vis: 0.0475, mx_loss: 0.0131, eta: 0:25:16, time: 4.2493
INFO train.py(169): step: 2150/5410, l_total: 0.0366, l_in: 0.0073, l_grad: 0.0293, msssim_ir: 0.3749, msssim_vis: 0.0471, mx_loss: 0.0047, eta: 0:25:11, time: 4.2423
INFO train.py(169): step: 2160/5410, l_total: 0.0300, l_in: 0.0064, l_grad: 0.0236, msssim_ir: 0.4219, msssim_vis: 0.0364, mx_loss: 0.0029, eta: 0:25:06, time: 4.2314
INFO train.py(169): step: 2170/5410, l_total: 0.0311, l_in: 0.0089, l_grad: 0.0222, msssim_ir: 0.3109, msssim_vis: 0.0988, mx_loss: 0.0050, eta: 0:25:33, time: 26.0555
INFO train.py(169): step: 2180/5410, l_total: 0.0358, l_in: 0.0065, l_grad: 0.0293, msssim_ir: 0.4310, msssim_vis: 0.0382, mx_loss: 0.0045, eta: 0:25:28, time: 4.2095
INFO train.py(169): step: 2190/5410, l_total: 0.0560, l_in: 0.0142, l_grad: 0.0417, msssim_ir: 0.2143, msssim_vis: 0.1829, mx_loss: 0.0087, eta: 0:25:22, time: 4.2144
INFO train.py(169): step: 2200/5410, l_total: 0.0946, l_in: 0.0461, l_grad: 0.0485, msssim_ir: 0.3957, msssim_vis: 0.0916, mx_loss: 0.0107, eta: 0:25:17, time: 4.2234
INFO train.py(169): step: 2210/5410, l_total: 0.0361, l_in: 0.0116, l_grad: 0.0245, msssim_ir: 0.2981, msssim_vis: 0.0826, mx_loss: 0.0059, eta: 0:25:11, time: 4.2154
INFO train.py(169): step: 2220/5410, l_total: 0.0353, l_in: 0.0103, l_grad: 0.0250, msssim_ir: 0.3893, msssim_vis: 0.0269, mx_loss: 0.0056, eta: 0:25:06, time: 4.2164
INFO train.py(169): step: 2230/5410, l_total: 0.0278, l_in: 0.0072, l_grad: 0.0205, msssim_ir: 0.2707, msssim_vis: 0.0776, mx_loss: 0.0039, eta: 0:25:01, time: 4.2227
INFO train.py(169): step: 2240/5410, l_total: 0.0379, l_in: 0.0065, l_grad: 0.0315, msssim_ir: 0.4217, msssim_vis: 0.0227, mx_loss: 0.0036, eta: 0:24:55, time: 4.2353
INFO train.py(169): step: 2250/5410, l_total: 0.0499, l_in: 0.0163, l_grad: 0.0336, msssim_ir: 0.4314, msssim_vis: 0.0349, mx_loss: 0.0073, eta: 0:24:50, time: 4.2304
INFO train.py(169): step: 2260/5410, l_total: 0.0301, l_in: 0.0064, l_grad: 0.0237, msssim_ir: 0.3176, msssim_vis: 0.0535, mx_loss: 0.0043, eta: 0:24:44, time: 4.2363
INFO train.py(169): step: 2270/5410, l_total: 0.0498, l_in: 0.0084, l_grad: 0.0413, msssim_ir: 0.4516, msssim_vis: 0.0291, mx_loss: 0.0053, eta: 0:24:39, time: 4.2304
INFO train.py(169): step: 2280/5410, l_total: 0.0507, l_in: 0.0132, l_grad: 0.0375, msssim_ir: 0.3951, msssim_vis: 0.0468, mx_loss: 0.0110, eta: 0:24:34, time: 4.2244
INFO train.py(169): step: 2290/5410, l_total: 0.0309, l_in: 0.0087, l_grad: 0.0222, msssim_ir: 0.2803, msssim_vis: 0.0807, mx_loss: 0.0055, eta: 0:24:28, time: 4.2314
INFO train.py(169): step: 2300/5410, l_total: 0.0340, l_in: 0.0087, l_grad: 0.0252, msssim_ir: 0.1879, msssim_vis: 0.0924, mx_loss: 0.0071, eta: 0:24:23, time: 4.2343
INFO train.py(169): step: 2310/5410, l_total: 0.0390, l_in: 0.0136, l_grad: 0.0254, msssim_ir: 0.3318, msssim_vis: 0.0786, mx_loss: 0.0079, eta: 0:24:18, time: 4.2324
INFO train.py(169): step: 2320/5410, l_total: 0.0386, l_in: 0.0093, l_grad: 0.0293, msssim_ir: 0.2598, msssim_vis: 0.0876, mx_loss: 0.0087, eta: 0:24:12, time: 4.2373
INFO train.py(169): step: 2330/5410, l_total: 0.0445, l_in: 0.0105, l_grad: 0.0340, msssim_ir: 0.2996, msssim_vis: 0.0913, mx_loss: 0.0048, eta: 0:24:07, time: 4.2304
INFO train.py(169): step: 2340/5410, l_total: 0.0536, l_in: 0.0123, l_grad: 0.0413, msssim_ir: 0.3661, msssim_vis: 0.0614, mx_loss: 0.0064, eta: 0:24:02, time: 4.2254
INFO train.py(169): step: 2350/5410, l_total: 0.0461, l_in: 0.0106, l_grad: 0.0355, msssim_ir: 0.4635, msssim_vis: 0.0245, mx_loss: 0.0032, eta: 0:23:56, time: 4.2303
INFO train.py(169): step: 2360/5410, l_total: 0.0265, l_in: 0.0055, l_grad: 0.0210, msssim_ir: 0.3320, msssim_vis: 0.0475, mx_loss: 0.0041, eta: 0:23:51, time: 4.2393
INFO train.py(169): step: 2370/5410, l_total: 0.0358, l_in: 0.0104, l_grad: 0.0254, msssim_ir: 0.3615, msssim_vis: 0.0509, mx_loss: 0.0045, eta: 0:23:46, time: 4.2423
INFO train.py(169): step: 2380/5410, l_total: 0.0423, l_in: 0.0090, l_grad: 0.0333, msssim_ir: 0.1975, msssim_vis: 0.1937, mx_loss: 0.0051, eta: 0:23:40, time: 4.2324
INFO train.py(169): step: 2390/5410, l_total: 0.0368, l_in: 0.0078, l_grad: 0.0290, msssim_ir: 0.2199, msssim_vis: 0.1204, mx_loss: 0.0060, eta: 0:23:35, time: 4.2336
INFO train.py(169): step: 2400/5410, l_total: 0.0440, l_in: 0.0133, l_grad: 0.0307, msssim_ir: 0.4097, msssim_vis: 0.0704, mx_loss: 0.0084, eta: 0:23:30, time: 4.2383
INFO train.py(169): step: 2410/5410, l_total: 0.0467, l_in: 0.0120, l_grad: 0.0348, msssim_ir: 0.3420, msssim_vis: 0.0754, mx_loss: 0.0050, eta: 0:23:25, time: 4.2343
INFO train.py(169): step: 2420/5410, l_total: 0.0378, l_in: 0.0084, l_grad: 0.0294, msssim_ir: 0.2704, msssim_vis: 0.0773, mx_loss: 0.0038, eta: 0:23:19, time: 4.2314
INFO train.py(169): step: 2430/5410, l_total: 0.0394, l_in: 0.0098, l_grad: 0.0296, msssim_ir: 0.3555, msssim_vis: 0.0529, mx_loss: 0.0119, eta: 0:23:14, time: 4.2254
INFO train.py(169): step: 2440/5410, l_total: 0.0366, l_in: 0.0094, l_grad: 0.0272, msssim_ir: 0.4582, msssim_vis: 0.0047, mx_loss: 0.0034, eta: 0:23:09, time: 4.2383
INFO train.py(169): step: 2450/5410, l_total: 0.0416, l_in: 0.0113, l_grad: 0.0303, msssim_ir: 0.4650, msssim_vis: 0.0148, mx_loss: 0.0024, eta: 0:23:04, time: 4.2343
INFO train.py(169): step: 2460/5410, l_total: 0.0283, l_in: 0.0080, l_grad: 0.0203, msssim_ir: 0.2936, msssim_vis: 0.0460, mx_loss: 0.0048, eta: 0:22:59, time: 4.2327
INFO train.py(169): step: 2470/5410, l_total: 0.0490, l_in: 0.0144, l_grad: 0.0346, msssim_ir: 0.3209, msssim_vis: 0.1254, mx_loss: 0.0062, eta: 0:22:53, time: 4.2403
INFO train.py(169): step: 2480/5410, l_total: 0.0418, l_in: 0.0102, l_grad: 0.0315, msssim_ir: 0.3015, msssim_vis: 0.0549, mx_loss: 0.0099, eta: 0:22:48, time: 4.2314
INFO train.py(169): step: 2490/5410, l_total: 0.0447, l_in: 0.0093, l_grad: 0.0353, msssim_ir: 0.4458, msssim_vis: 0.0512, mx_loss: 0.0048, eta: 0:22:43, time: 4.2353
INFO train.py(169): step: 2500/5410, l_total: 0.0557, l_in: 0.0132, l_grad: 0.0425, msssim_ir: 0.2838, msssim_vis: 0.1224, mx_loss: 0.0083, eta: 0:22:38, time: 4.2353
INFO train.py(169): step: 2510/5410, l_total: 0.0375, l_in: 0.0072, l_grad: 0.0303, msssim_ir: 0.1874, msssim_vis: 0.1066, mx_loss: 0.0065, eta: 0:22:33, time: 4.2314
INFO train.py(169): step: 2520/5410, l_total: 0.0504, l_in: 0.0126, l_grad: 0.0379, msssim_ir: 0.3248, msssim_vis: 0.1171, mx_loss: 0.0052, eta: 0:22:27, time: 4.2344
INFO train.py(169): step: 2530/5410, l_total: 0.0380, l_in: 0.0101, l_grad: 0.0280, msssim_ir: 0.3830, msssim_vis: 0.0451, mx_loss: 0.0069, eta: 0:22:22, time: 4.2431
INFO train.py(169): step: 2540/5410, l_total: 0.0445, l_in: 0.0140, l_grad: 0.0305, msssim_ir: 0.2933, msssim_vis: 0.1206, mx_loss: 0.0055, eta: 0:22:17, time: 4.2373
INFO train.py(169): step: 2550/5410, l_total: 0.0328, l_in: 0.0105, l_grad: 0.0223, msssim_ir: 0.2180, msssim_vis: 0.0815, mx_loss: 0.0068, eta: 0:22:12, time: 4.2343
INFO train.py(169): step: 2560/5410, l_total: 0.0320, l_in: 0.0076, l_grad: 0.0244, msssim_ir: 0.3697, msssim_vis: 0.0541, mx_loss: 0.0027, eta: 0:22:07, time: 4.2383
INFO train.py(169): step: 2570/5410, l_total: 0.0500, l_in: 0.0200, l_grad: 0.0300, msssim_ir: 0.2106, msssim_vis: 0.1530, mx_loss: 0.0094, eta: 0:22:02, time: 4.2343
INFO train.py(169): step: 2580/5410, l_total: 0.0272, l_in: 0.0064, l_grad: 0.0208, msssim_ir: 0.3836, msssim_vis: 0.0304, mx_loss: 0.0032, eta: 0:21:57, time: 4.2417
INFO train.py(169): step: 2590/5410, l_total: 0.0238, l_in: 0.0061, l_grad: 0.0177, msssim_ir: 0.2781, msssim_vis: 0.0607, mx_loss: 0.0039, eta: 0:21:52, time: 4.2403
INFO train.py(169): step: 2600/5410, l_total: 0.0341, l_in: 0.0148, l_grad: 0.0193, msssim_ir: 0.3251, msssim_vis: 0.0614, mx_loss: 0.0087, eta: 0:21:46, time: 4.2365
INFO train.py(169): step: 2610/5410, l_total: 0.0505, l_in: 0.0112, l_grad: 0.0393, msssim_ir: 0.5180, msssim_vis: 0.0156, mx_loss: 0.0034, eta: 0:21:41, time: 4.2387
INFO train.py(169): step: 2620/5410, l_total: 0.0493, l_in: 0.0089, l_grad: 0.0404, msssim_ir: 0.3677, msssim_vis: 0.0474, mx_loss: 0.0073, eta: 0:21:36, time: 4.2304
INFO train.py(169): step: 2630/5410, l_total: 0.0475, l_in: 0.0105, l_grad: 0.0370, msssim_ir: 0.4484, msssim_vis: 0.0300, mx_loss: 0.0070, eta: 0:21:31, time: 4.2363
INFO train.py(169): step: 2640/5410, l_total: 0.0529, l_in: 0.0091, l_grad: 0.0437, msssim_ir: 0.2279, msssim_vis: 0.1276, mx_loss: 0.0064, eta: 0:21:26, time: 4.2294
INFO train.py(169): step: 2650/5410, l_total: 0.0432, l_in: 0.0106, l_grad: 0.0326, msssim_ir: 0.3179, msssim_vis: 0.1032, mx_loss: 0.0077, eta: 0:21:21, time: 4.2363
INFO train.py(169): step: 2660/5410, l_total: 0.0413, l_in: 0.0123, l_grad: 0.0290, msssim_ir: 0.3100, msssim_vis: 0.1409, mx_loss: 0.0060, eta: 0:21:16, time: 4.2433
INFO train.py(169): step: 2670/5410, l_total: 0.0604, l_in: 0.0188, l_grad: 0.0416, msssim_ir: 0.3640, msssim_vis: 0.0834, mx_loss: 0.0098, eta: 0:21:11, time: 4.2413
INFO train.py(169): step: 2680/5410, l_total: 0.0282, l_in: 0.0083, l_grad: 0.0199, msssim_ir: 0.3186, msssim_vis: 0.0459, mx_loss: 0.0029, eta: 0:21:06, time: 4.2363
INFO train.py(169): step: 2690/5410, l_total: 0.0539, l_in: 0.0173, l_grad: 0.0366, msssim_ir: 0.2811, msssim_vis: 0.1515, mx_loss: 0.0101, eta: 0:21:01, time: 4.2463
INFO train.py(169): step: 2700/5410, l_total: 0.0439, l_in: 0.0077, l_grad: 0.0363, msssim_ir: 0.4532, msssim_vis: 0.0094, mx_loss: 0.0042, eta: 0:20:56, time: 4.2413
INFO train.py(169): step: 2710/5410, l_total: 0.0491, l_in: 0.0107, l_grad: 0.0384, msssim_ir: 0.3609, msssim_vis: 0.0567, mx_loss: 0.0081, eta: 0:21:13, time: 26.4657
INFO train.py(169): step: 2720/5410, l_total: 0.0373, l_in: 0.0091, l_grad: 0.0282, msssim_ir: 0.2897, msssim_vis: 0.0898, mx_loss: 0.0079, eta: 0:21:08, time: 4.2105
INFO train.py(169): step: 2730/5410, l_total: 0.0312, l_in: 0.0099, l_grad: 0.0213, msssim_ir: 0.2720, msssim_vis: 0.0737, mx_loss: 0.0070, eta: 0:21:02, time: 4.2098
INFO train.py(169): step: 2740/5410, l_total: 0.0270, l_in: 0.0065, l_grad: 0.0204, msssim_ir: 0.3758, msssim_vis: 0.0401, mx_loss: 0.0027, eta: 0:20:57, time: 4.2075
INFO train.py(169): step: 2750/5410, l_total: 0.0422, l_in: 0.0114, l_grad: 0.0308, msssim_ir: 0.2108, msssim_vis: 0.0973, mx_loss: 0.0117, eta: 0:20:52, time: 4.2174
INFO train.py(169): step: 2760/5410, l_total: 0.0311, l_in: 0.0071, l_grad: 0.0240, msssim_ir: 0.3616, msssim_vis: 0.0734, mx_loss: 0.0039, eta: 0:20:47, time: 4.2114
INFO train.py(169): step: 2770/5410, l_total: 0.0381, l_in: 0.0104, l_grad: 0.0276, msssim_ir: 0.4063, msssim_vis: 0.0739, mx_loss: 0.0042, eta: 0:20:42, time: 4.2224
INFO train.py(169): step: 2780/5410, l_total: 0.0361, l_in: 0.0106, l_grad: 0.0255, msssim_ir: 0.3313, msssim_vis: 0.0841, mx_loss: 0.0062, eta: 0:20:37, time: 4.2337
INFO train.py(169): step: 2790/5410, l_total: 0.0423, l_in: 0.0070, l_grad: 0.0353, msssim_ir: 0.4424, msssim_vis: 0.0264, mx_loss: 0.0030, eta: 0:20:31, time: 4.2172
INFO train.py(169): step: 2800/5410, l_total: 0.0418, l_in: 0.0143, l_grad: 0.0274, msssim_ir: 0.3784, msssim_vis: 0.0907, mx_loss: 0.0112, eta: 0:20:26, time: 4.2254
INFO train.py(169): step: 2810/5410, l_total: 0.0359, l_in: 0.0087, l_grad: 0.0273, msssim_ir: 0.3336, msssim_vis: 0.0412, mx_loss: 0.0058, eta: 0:20:21, time: 4.2337
INFO train.py(169): step: 2820/5410, l_total: 0.0390, l_in: 0.0088, l_grad: 0.0302, msssim_ir: 0.2940, msssim_vis: 0.0825, mx_loss: 0.0055, eta: 0:20:16, time: 4.2294
INFO train.py(169): step: 2830/5410, l_total: 0.0306, l_in: 0.0052, l_grad: 0.0254, msssim_ir: 0.4857, msssim_vis: 0.0067, mx_loss: 0.0023, eta: 0:20:11, time: 4.2187
INFO train.py(169): step: 2840/5410, l_total: 0.0371, l_in: 0.0080, l_grad: 0.0291, msssim_ir: 0.4186, msssim_vis: 0.0138, mx_loss: 0.0036, eta: 0:20:06, time: 4.2304
INFO train.py(169): step: 2850/5410, l_total: 0.0423, l_in: 0.0092, l_grad: 0.0331, msssim_ir: 0.3459, msssim_vis: 0.0805, mx_loss: 0.0064, eta: 0:20:01, time: 4.2416
INFO train.py(169): step: 2860/5410, l_total: 0.0398, l_in: 0.0118, l_grad: 0.0280, msssim_ir: 0.2953, msssim_vis: 0.0651, mx_loss: 0.0047, eta: 0:19:56, time: 4.2206
INFO train.py(169): step: 2870/5410, l_total: 0.0345, l_in: 0.0138, l_grad: 0.0207, msssim_ir: 0.4076, msssim_vis: 0.0294, mx_loss: 0.0047, eta: 0:19:50, time: 4.2214
INFO train.py(169): step: 2880/5410, l_total: 0.0469, l_in: 0.0191, l_grad: 0.0277, msssim_ir: 0.3565, msssim_vis: 0.0911, mx_loss: 0.0068, eta: 0:19:45, time: 4.2274
INFO train.py(169): step: 2890/5410, l_total: 0.0399, l_in: 0.0096, l_grad: 0.0302, msssim_ir: 0.3982, msssim_vis: 0.0532, mx_loss: 0.0049, eta: 0:19:40, time: 4.2453
INFO train.py(169): step: 2900/5410, l_total: 0.0255, l_in: 0.0057, l_grad: 0.0198, msssim_ir: 0.3175, msssim_vis: 0.0583, mx_loss: 0.0033, eta: 0:19:35, time: 4.2353
INFO train.py(169): step: 2910/5410, l_total: 0.0659, l_in: 0.0164, l_grad: 0.0495, msssim_ir: 0.3415, msssim_vis: 0.1127, mx_loss: 0.0129, eta: 0:19:30, time: 4.2383
INFO train.py(169): step: 2920/5410, l_total: 0.0312, l_in: 0.0115, l_grad: 0.0197, msssim_ir: 0.2034, msssim_vis: 0.0995, mx_loss: 0.0080, eta: 0:19:25, time: 4.2333
INFO train.py(169): step: 2930/5410, l_total: 0.0296, l_in: 0.0125, l_grad: 0.0171, msssim_ir: 0.2241, msssim_vis: 0.0704, mx_loss: 0.0073, eta: 0:19:20, time: 4.2343
INFO train.py(169): step: 2940/5410, l_total: 0.0388, l_in: 0.0136, l_grad: 0.0252, msssim_ir: 0.3173, msssim_vis: 0.0597, mx_loss: 0.0106, eta: 0:19:15, time: 4.2346
INFO train.py(169): step: 2950/5410, l_total: 0.0463, l_in: 0.0117, l_grad: 0.0346, msssim_ir: 0.2604, msssim_vis: 0.1145, mx_loss: 0.0134, eta: 0:19:10, time: 4.2344
INFO train.py(169): step: 2960/5410, l_total: 0.0363, l_in: 0.0068, l_grad: 0.0294, msssim_ir: 0.3185, msssim_vis: 0.0820, mx_loss: 0.0047, eta: 0:19:05, time: 4.2343
INFO train.py(169): step: 2970/5410, l_total: 0.0467, l_in: 0.0103, l_grad: 0.0364, msssim_ir: 0.2429, msssim_vis: 0.1222, mx_loss: 0.0076, eta: 0:19:00, time: 4.2284
INFO train.py(169): step: 2980/5410, l_total: 0.0314, l_in: 0.0066, l_grad: 0.0248, msssim_ir: 0.3600, msssim_vis: 0.0275, mx_loss: 0.0035, eta: 0:18:55, time: 4.2327
INFO train.py(169): step: 2990/5410, l_total: 0.0315, l_in: 0.0061, l_grad: 0.0253, msssim_ir: 0.3434, msssim_vis: 0.0508, mx_loss: 0.0040, eta: 0:18:50, time: 4.2234
INFO train.py(169): step: 3000/5410, l_total: 0.0421, l_in: 0.0124, l_grad: 0.0297, msssim_ir: 0.3861, msssim_vis: 0.0426, mx_loss: 0.0078, eta: 0:18:45, time: 4.2353
INFO train.py(169): step: 3010/5410, l_total: 0.0302, l_in: 0.0070, l_grad: 0.0232, msssim_ir: 0.3714, msssim_vis: 0.0405, mx_loss: 0.0040, eta: 0:18:40, time: 4.2337
INFO train.py(169): step: 3020/5410, l_total: 0.0420, l_in: 0.0078, l_grad: 0.0342, msssim_ir: 0.2729, msssim_vis: 0.1120, mx_loss: 0.0054, eta: 0:18:35, time: 4.2254
INFO train.py(169): step: 3030/5410, l_total: 0.0238, l_in: 0.0053, l_grad: 0.0186, msssim_ir: 0.2600, msssim_vis: 0.1030, mx_loss: 0.0027, eta: 0:18:30, time: 4.2443
INFO train.py(169): step: 3040/5410, l_total: 0.0311, l_in: 0.0078, l_grad: 0.0233, msssim_ir: 0.2742, msssim_vis: 0.0854, mx_loss: 0.0045, eta: 0:18:25, time: 4.2334
INFO train.py(169): step: 3050/5410, l_total: 0.0414, l_in: 0.0101, l_grad: 0.0313, msssim_ir: 0.4880, msssim_vis: 0.0273, mx_loss: 0.0060, eta: 0:18:20, time: 4.2383
INFO train.py(169): step: 3060/5410, l_total: 0.0303, l_in: 0.0071, l_grad: 0.0233, msssim_ir: 0.2418, msssim_vis: 0.1289, mx_loss: 0.0041, eta: 0:18:15, time: 4.2443
INFO train.py(169): step: 3070/5410, l_total: 0.0313, l_in: 0.0094, l_grad: 0.0218, msssim_ir: 0.1952, msssim_vis: 0.1528, mx_loss: 0.0121, eta: 0:18:10, time: 4.2264
INFO train.py(169): step: 3080/5410, l_total: 0.0575, l_in: 0.0103, l_grad: 0.0472, msssim_ir: 0.4039, msssim_vis: 0.0443, mx_loss: 0.0075, eta: 0:18:05, time: 4.2383
INFO train.py(169): step: 3090/5410, l_total: 0.0314, l_in: 0.0077, l_grad: 0.0237, msssim_ir: 0.3497, msssim_vis: 0.0532, mx_loss: 0.0036, eta: 0:18:00, time: 4.2393
INFO train.py(169): step: 3100/5410, l_total: 0.0274, l_in: 0.0094, l_grad: 0.0180, msssim_ir: 0.2342, msssim_vis: 0.1256, mx_loss: 0.0052, eta: 0:17:55, time: 4.2343
INFO train.py(169): step: 3110/5410, l_total: 0.0272, l_in: 0.0079, l_grad: 0.0192, msssim_ir: 0.1601, msssim_vis: 0.1910, mx_loss: 0.0077, eta: 0:17:50, time: 4.2294
INFO train.py(169): step: 3120/5410, l_total: 0.0468, l_in: 0.0089, l_grad: 0.0379, msssim_ir: 0.3779, msssim_vis: 0.0735, mx_loss: 0.0065, eta: 0:17:45, time: 4.2463
INFO train.py(169): step: 3130/5410, l_total: 0.0232, l_in: 0.0070, l_grad: 0.0162, msssim_ir: 0.2480, msssim_vis: 0.0826, mx_loss: 0.0038, eta: 0:17:40, time: 4.2393
INFO train.py(169): step: 3140/5410, l_total: 0.0488, l_in: 0.0142, l_grad: 0.0347, msssim_ir: 0.2568, msssim_vis: 0.1325, mx_loss: 0.0066, eta: 0:17:35, time: 4.2483
INFO train.py(169): step: 3150/5410, l_total: 0.0373, l_in: 0.0076, l_grad: 0.0297, msssim_ir: 0.4002, msssim_vis: 0.0389, mx_loss: 0.0045, eta: 0:17:30, time: 4.2254
INFO train.py(169): step: 3160/5410, l_total: 0.0402, l_in: 0.0126, l_grad: 0.0277, msssim_ir: 0.4619, msssim_vis: 0.0295, mx_loss: 0.0042, eta: 0:17:25, time: 4.2403
INFO train.py(169): step: 3170/5410, l_total: 0.0360, l_in: 0.0087, l_grad: 0.0273, msssim_ir: 0.3340, msssim_vis: 0.0808, mx_loss: 0.0050, eta: 0:17:20, time: 4.2314
INFO train.py(169): step: 3180/5410, l_total: 0.0328, l_in: 0.0097, l_grad: 0.0231, msssim_ir: 0.4179, msssim_vis: 0.0351, mx_loss: 0.0033, eta: 0:17:15, time: 4.2274
INFO train.py(169): step: 3190/5410, l_total: 0.0454, l_in: 0.0146, l_grad: 0.0308, msssim_ir: 0.3567, msssim_vis: 0.0844, mx_loss: 0.0067, eta: 0:17:10, time: 4.2324
INFO train.py(169): step: 3200/5410, l_total: 0.0458, l_in: 0.0077, l_grad: 0.0381, msssim_ir: 0.3770, msssim_vis: 0.0342, mx_loss: 0.0059, eta: 0:17:05, time: 4.2373
INFO train.py(169): step: 3210/5410, l_total: 0.0631, l_in: 0.0169, l_grad: 0.0462, msssim_ir: 0.3889, msssim_vis: 0.0538, mx_loss: 0.0107, eta: 0:17:00, time: 4.2413
INFO train.py(169): step: 3220/5410, l_total: 0.0331, l_in: 0.0130, l_grad: 0.0201, msssim_ir: 0.1751, msssim_vis: 0.1013, mx_loss: 0.0073, eta: 0:16:56, time: 4.2343
INFO train.py(169): step: 3230/5410, l_total: 0.0369, l_in: 0.0094, l_grad: 0.0275, msssim_ir: 0.3489, msssim_vis: 0.0389, mx_loss: 0.0058, eta: 0:16:51, time: 4.2423
INFO train.py(169): step: 3240/5410, l_total: 0.0439, l_in: 0.0133, l_grad: 0.0307, msssim_ir: 0.4538, msssim_vis: 0.0164, mx_loss: 0.0031, eta: 0:16:46, time: 4.2443
INFO train.py(169): step: 3250/5410, l_total: 0.0362, l_in: 0.0085, l_grad: 0.0278, msssim_ir: 0.1624, msssim_vis: 0.1055, mx_loss: 0.0070, eta: 0:16:56, time: 26.3403
INFO train.py(169): step: 3260/5410, l_total: 0.0298, l_in: 0.0086, l_grad: 0.0213, msssim_ir: 0.1704, msssim_vis: 0.0904, mx_loss: 0.0063, eta: 0:16:50, time: 4.2114
INFO train.py(169): step: 3270/5410, l_total: 0.0290, l_in: 0.0093, l_grad: 0.0197, msssim_ir: 0.4135, msssim_vis: 0.0132, mx_loss: 0.0030, eta: 0:16:45, time: 4.2194
INFO train.py(169): step: 3280/5410, l_total: 0.1191, l_in: 0.0375, l_grad: 0.0815, msssim_ir: 0.4257, msssim_vis: 0.0494, mx_loss: 0.0281, eta: 0:16:40, time: 4.2174
INFO train.py(169): step: 3290/5410, l_total: 0.0472, l_in: 0.0110, l_grad: 0.0362, msssim_ir: 0.5108, msssim_vis: 0.0103, mx_loss: 0.0057, eta: 0:16:35, time: 4.2217
INFO train.py(169): step: 3300/5410, l_total: 0.0335, l_in: 0.0081, l_grad: 0.0254, msssim_ir: 0.2673, msssim_vis: 0.0929, mx_loss: 0.0046, eta: 0:16:30, time: 4.2104
INFO train.py(169): step: 3310/5410, l_total: 0.0338, l_in: 0.0096, l_grad: 0.0241, msssim_ir: 0.3404, msssim_vis: 0.0415, mx_loss: 0.0077, eta: 0:16:25, time: 4.2204
INFO train.py(169): step: 3320/5410, l_total: 0.0461, l_in: 0.0097, l_grad: 0.0364, msssim_ir: 0.4911, msssim_vis: 0.0129, mx_loss: 0.0029, eta: 0:16:20, time: 4.2244
INFO train.py(169): step: 3330/5410, l_total: 0.0423, l_in: 0.0154, l_grad: 0.0270, msssim_ir: 0.2574, msssim_vis: 0.1542, mx_loss: 0.0089, eta: 0:16:15, time: 4.2284
INFO train.py(169): step: 3340/5410, l_total: 0.0547, l_in: 0.0093, l_grad: 0.0453, msssim_ir: 0.4363, msssim_vis: 0.0142, mx_loss: 0.0053, eta: 0:16:10, time: 4.2244
INFO train.py(169): step: 3350/5410, l_total: 0.0310, l_in: 0.0066, l_grad: 0.0245, msssim_ir: 0.3881, msssim_vis: 0.0263, mx_loss: 0.0044, eta: 0:16:05, time: 4.2224
INFO train.py(169): step: 3360/5410, l_total: 0.0503, l_in: 0.0195, l_grad: 0.0308, msssim_ir: 0.4446, msssim_vis: 0.0438, mx_loss: 0.0068, eta: 0:16:01, time: 4.2204
INFO train.py(169): step: 3370/5410, l_total: 0.0270, l_in: 0.0076, l_grad: 0.0194, msssim_ir: 0.2526, msssim_vis: 0.1286, mx_loss: 0.0034, eta: 0:15:56, time: 4.2204
INFO train.py(169): step: 3380/5410, l_total: 0.0486, l_in: 0.0096, l_grad: 0.0390, msssim_ir: 0.2886, msssim_vis: 0.1140, mx_loss: 0.0063, eta: 0:15:51, time: 4.2334
INFO train.py(169): step: 3390/5410, l_total: 0.0407, l_in: 0.0101, l_grad: 0.0306, msssim_ir: 0.3117, msssim_vis: 0.0843, mx_loss: 0.0082, eta: 0:15:46, time: 4.2383
INFO train.py(169): step: 3400/5410, l_total: 0.0253, l_in: 0.0067, l_grad: 0.0186, msssim_ir: 0.2270, msssim_vis: 0.0683, mx_loss: 0.0051, eta: 0:15:41, time: 4.2324
INFO train.py(169): step: 3410/5410, l_total: 0.0430, l_in: 0.0085, l_grad: 0.0346, msssim_ir: 0.2660, msssim_vis: 0.0833, mx_loss: 0.0057, eta: 0:15:36, time: 4.2393
INFO train.py(169): step: 3420/5410, l_total: 0.0449, l_in: 0.0103, l_grad: 0.0346, msssim_ir: 0.2838, msssim_vis: 0.0966, mx_loss: 0.0067, eta: 0:15:31, time: 4.2363
INFO train.py(169): step: 3430/5410, l_total: 0.0530, l_in: 0.0084, l_grad: 0.0446, msssim_ir: 0.4720, msssim_vis: 0.0132, mx_loss: 0.0027, eta: 0:15:26, time: 4.2234
INFO train.py(169): step: 3440/5410, l_total: 0.0325, l_in: 0.0072, l_grad: 0.0253, msssim_ir: 0.3463, msssim_vis: 0.0796, mx_loss: 0.0043, eta: 0:15:21, time: 4.2353
INFO train.py(169): step: 3450/5410, l_total: 0.0353, l_in: 0.0078, l_grad: 0.0275, msssim_ir: 0.3159, msssim_vis: 0.0797, mx_loss: 0.0036, eta: 0:15:16, time: 4.2333
INFO train.py(169): step: 3460/5410, l_total: 0.0320, l_in: 0.0080, l_grad: 0.0240, msssim_ir: 0.4382, msssim_vis: 0.0263, mx_loss: 0.0048, eta: 0:15:11, time: 4.2359
INFO train.py(169): step: 3470/5410, l_total: 0.0331, l_in: 0.0144, l_grad: 0.0187, msssim_ir: 0.1918, msssim_vis: 0.1124, mx_loss: 0.0086, eta: 0:15:06, time: 4.2473
INFO train.py(169): step: 3480/5410, l_total: 0.0357, l_in: 0.0089, l_grad: 0.0268, msssim_ir: 0.4778, msssim_vis: 0.0338, mx_loss: 0.0024, eta: 0:15:01, time: 4.2353
INFO train.py(169): step: 3490/5410, l_total: 0.0304, l_in: 0.0057, l_grad: 0.0247, msssim_ir: 0.3339, msssim_vis: 0.0477, mx_loss: 0.0041, eta: 0:14:56, time: 4.2473
INFO train.py(169): step: 3500/5410, l_total: 0.0542, l_in: 0.0208, l_grad: 0.0334, msssim_ir: 0.3103, msssim_vis: 0.1158, mx_loss: 0.0135, eta: 0:14:51, time: 4.2264
INFO train.py(169): step: 3510/5410, l_total: 0.0435, l_in: 0.0131, l_grad: 0.0304, msssim_ir: 0.3238, msssim_vis: 0.0503, mx_loss: 0.0048, eta: 0:14:47, time: 4.2403
INFO train.py(169): step: 3520/5410, l_total: 0.0419, l_in: 0.0132, l_grad: 0.0287, msssim_ir: 0.3251, msssim_vis: 0.1115, mx_loss: 0.0071, eta: 0:14:42, time: 4.2343
INFO train.py(169): step: 3530/5410, l_total: 0.0499, l_in: 0.0088, l_grad: 0.0411, msssim_ir: 0.3343, msssim_vis: 0.0540, mx_loss: 0.0044, eta: 0:14:37, time: 4.2304
INFO train.py(169): step: 3540/5410, l_total: 0.0495, l_in: 0.0125, l_grad: 0.0370, msssim_ir: 0.1545, msssim_vis: 0.1702, mx_loss: 0.0092, eta: 0:14:32, time: 4.2284
INFO train.py(169): step: 3550/5410, l_total: 0.0394, l_in: 0.0093, l_grad: 0.0301, msssim_ir: 0.3053, msssim_vis: 0.0982, mx_loss: 0.0046, eta: 0:14:27, time: 4.2443
INFO train.py(169): step: 3560/5410, l_total: 0.0332, l_in: 0.0056, l_grad: 0.0276, msssim_ir: 0.3384, msssim_vis: 0.0479, mx_loss: 0.0036, eta: 0:14:22, time: 4.2294
INFO train.py(169): step: 3570/5410, l_total: 0.0511, l_in: 0.0108, l_grad: 0.0403, msssim_ir: 0.3638, msssim_vis: 0.1037, mx_loss: 0.0052, eta: 0:14:17, time: 4.2294
INFO train.py(169): step: 3580/5410, l_total: 0.0439, l_in: 0.0095, l_grad: 0.0344, msssim_ir: 0.4608, msssim_vis: 0.0193, mx_loss: 0.0043, eta: 0:14:12, time: 4.2373
INFO train.py(169): step: 3590/5410, l_total: 0.0290, l_in: 0.0074, l_grad: 0.0216, msssim_ir: 0.4215, msssim_vis: 0.0250, mx_loss: 0.0037, eta: 0:14:07, time: 4.2308
INFO train.py(169): step: 3600/5410, l_total: 0.0576, l_in: 0.0221, l_grad: 0.0355, msssim_ir: 0.2512, msssim_vis: 0.1535, mx_loss: 0.0154, eta: 0:14:03, time: 4.2324
INFO train.py(169): step: 3610/5410, l_total: 0.0350, l_in: 0.0117, l_grad: 0.0233, msssim_ir: 0.3810, msssim_vis: 0.0486, mx_loss: 0.0048, eta: 0:13:58, time: 4.2433
INFO train.py(169): step: 3620/5410, l_total: 0.0394, l_in: 0.0117, l_grad: 0.0277, msssim_ir: 0.3142, msssim_vis: 0.0724, mx_loss: 0.0062, eta: 0:13:53, time: 4.2403
INFO train.py(169): step: 3630/5410, l_total: 0.0481, l_in: 0.0098, l_grad: 0.0384, msssim_ir: 0.3216, msssim_vis: 0.1108, mx_loss: 0.0094, eta: 0:13:48, time: 4.2333
INFO train.py(169): step: 3640/5410, l_total: 0.0379, l_in: 0.0077, l_grad: 0.0301, msssim_ir: 0.4750, msssim_vis: 0.0253, mx_loss: 0.0037, eta: 0:13:43, time: 4.2363
INFO train.py(169): step: 3650/5410, l_total: 0.0250, l_in: 0.0054, l_grad: 0.0197, msssim_ir: 0.2601, msssim_vis: 0.0599, mx_loss: 0.0041, eta: 0:13:38, time: 4.2453
INFO train.py(169): step: 3660/5410, l_total: 0.0439, l_in: 0.0106, l_grad: 0.0333, msssim_ir: 0.2839, msssim_vis: 0.1095, mx_loss: 0.0049, eta: 0:13:33, time: 4.2287
INFO train.py(169): step: 3670/5410, l_total: 0.0423, l_in: 0.0092, l_grad: 0.0331, msssim_ir: 0.4524, msssim_vis: 0.0260, mx_loss: 0.0039, eta: 0:13:29, time: 4.2254
INFO train.py(169): step: 3680/5410, l_total: 0.0323, l_in: 0.0067, l_grad: 0.0256, msssim_ir: 0.3525, msssim_vis: 0.0316, mx_loss: 0.0038, eta: 0:13:24, time: 4.2264
INFO train.py(169): step: 3690/5410, l_total: 0.0482, l_in: 0.0167, l_grad: 0.0316, msssim_ir: 0.4679, msssim_vis: 0.0034, mx_loss: 0.0023, eta: 0:13:19, time: 4.2324
INFO train.py(169): step: 3700/5410, l_total: 0.0337, l_in: 0.0099, l_grad: 0.0238, msssim_ir: 0.2871, msssim_vis: 0.0630, mx_loss: 0.0045, eta: 0:13:14, time: 4.2294
INFO train.py(169): step: 3710/5410, l_total: 0.0403, l_in: 0.0087, l_grad: 0.0316, msssim_ir: 0.3211, msssim_vis: 0.0467, mx_loss: 0.0056, eta: 0:13:09, time: 4.2433
INFO train.py(169): step: 3720/5410, l_total: 0.0296, l_in: 0.0074, l_grad: 0.0221, msssim_ir: 0.2232, msssim_vis: 0.1126, mx_loss: 0.0049, eta: 0:13:04, time: 4.2333
INFO train.py(169): step: 3730/5410, l_total: 0.0591, l_in: 0.0134, l_grad: 0.0458, msssim_ir: 0.4098, msssim_vis: 0.0264, mx_loss: 0.0058, eta: 0:13:00, time: 4.2285
INFO train.py(169): step: 3740/5410, l_total: 0.0623, l_in: 0.0096, l_grad: 0.0527, msssim_ir: 0.4097, msssim_vis: 0.0358, mx_loss: 0.0064, eta: 0:12:55, time: 4.2307
INFO train.py(169): step: 3750/5410, l_total: 0.0314, l_in: 0.0076, l_grad: 0.0237, msssim_ir: 0.3485, msssim_vis: 0.0682, mx_loss: 0.0039, eta: 0:12:50, time: 4.2403
INFO train.py(169): step: 3760/5410, l_total: 0.0495, l_in: 0.0139, l_grad: 0.0356, msssim_ir: 0.2577, msssim_vis: 0.1145, mx_loss: 0.0072, eta: 0:12:45, time: 4.2314
INFO train.py(169): step: 3770/5410, l_total: 0.1048, l_in: 0.0364, l_grad: 0.0684, msssim_ir: 0.4005, msssim_vis: 0.0990, mx_loss: 0.0236, eta: 0:12:40, time: 4.2383
INFO train.py(169): step: 3780/5410, l_total: 0.0433, l_in: 0.0196, l_grad: 0.0238, msssim_ir: 0.2628, msssim_vis: 0.0856, mx_loss: 0.0209, eta: 0:12:35, time: 4.2413
INFO train.py(169): step: 3790/5410, l_total: 0.0519, l_in: 0.0173, l_grad: 0.0345, msssim_ir: 0.4919, msssim_vis: 0.0096, mx_loss: 0.0054, eta: 0:12:40, time: 26.2293
INFO train.py(169): step: 3800/5410, l_total: 0.0420, l_in: 0.0115, l_grad: 0.0305, msssim_ir: 0.4096, msssim_vis: 0.0559, mx_loss: 0.0066, eta: 0:12:35, time: 4.2055
INFO train.py(169): step: 3810/5410, l_total: 0.0458, l_in: 0.0095, l_grad: 0.0363, msssim_ir: 0.3766, msssim_vis: 0.0504, mx_loss: 0.0084, eta: 0:12:30, time: 4.2110
INFO train.py(169): step: 3820/5410, l_total: 0.0359, l_in: 0.0081, l_grad: 0.0279, msssim_ir: 0.3683, msssim_vis: 0.0466, mx_loss: 0.0047, eta: 0:12:25, time: 4.2055
INFO train.py(169): step: 3830/5410, l_total: 0.0515, l_in: 0.0149, l_grad: 0.0367, msssim_ir: 0.2956, msssim_vis: 0.1583, mx_loss: 0.0099, eta: 0:12:20, time: 4.2234
INFO train.py(169): step: 3840/5410, l_total: 0.0336, l_in: 0.0063, l_grad: 0.0273, msssim_ir: 0.4147, msssim_vis: 0.0226, mx_loss: 0.0049, eta: 0:12:16, time: 4.2174
INFO train.py(169): step: 3850/5410, l_total: 0.0430, l_in: 0.0090, l_grad: 0.0340, msssim_ir: 0.3553, msssim_vis: 0.0752, mx_loss: 0.0046, eta: 0:12:11, time: 4.2244
INFO train.py(169): step: 3860/5410, l_total: 0.0242, l_in: 0.0047, l_grad: 0.0195, msssim_ir: 0.3054, msssim_vis: 0.0484, mx_loss: 0.0034, eta: 0:12:06, time: 4.2264
INFO train.py(169): step: 3870/5410, l_total: 0.0251, l_in: 0.0047, l_grad: 0.0205, msssim_ir: 0.2856, msssim_vis: 0.0792, mx_loss: 0.0043, eta: 0:12:01, time: 4.2354
INFO train.py(169): step: 3880/5410, l_total: 0.0563, l_in: 0.0158, l_grad: 0.0405, msssim_ir: 0.5039, msssim_vis: 0.0154, mx_loss: 0.0082, eta: 0:11:56, time: 4.2383
INFO train.py(169): step: 3890/5410, l_total: 0.0268, l_in: 0.0075, l_grad: 0.0193, msssim_ir: 0.2907, msssim_vis: 0.0841, mx_loss: 0.0039, eta: 0:11:51, time: 4.2234
INFO train.py(169): step: 3900/5410, l_total: 0.0287, l_in: 0.0061, l_grad: 0.0226, msssim_ir: 0.3544, msssim_vis: 0.0552, mx_loss: 0.0032, eta: 0:11:46, time: 4.2368
INFO train.py(169): step: 3910/5410, l_total: 0.0290, l_in: 0.0082, l_grad: 0.0208, msssim_ir: 0.3001, msssim_vis: 0.0372, mx_loss: 0.0052, eta: 0:11:42, time: 4.2284
INFO train.py(169): step: 3920/5410, l_total: 0.0440, l_in: 0.0091, l_grad: 0.0349, msssim_ir: 0.4383, msssim_vis: 0.0260, mx_loss: 0.0042, eta: 0:11:37, time: 4.2324
INFO train.py(169): step: 3930/5410, l_total: 0.0249, l_in: 0.0055, l_grad: 0.0194, msssim_ir: 0.4339, msssim_vis: 0.0166, mx_loss: 0.0036, eta: 0:11:32, time: 4.2363
INFO train.py(169): step: 3940/5410, l_total: 0.0332, l_in: 0.0092, l_grad: 0.0240, msssim_ir: 0.2770, msssim_vis: 0.0682, mx_loss: 0.0104, eta: 0:11:27, time: 4.2284
INFO train.py(169): step: 3950/5410, l_total: 0.0537, l_in: 0.0117, l_grad: 0.0419, msssim_ir: 0.2878, msssim_vis: 0.0897, mx_loss: 0.0072, eta: 0:11:22, time: 4.2317
INFO train.py(169): step: 3960/5410, l_total: 0.0397, l_in: 0.0137, l_grad: 0.0260, msssim_ir: 0.4684, msssim_vis: 0.0230, mx_loss: 0.0028, eta: 0:11:17, time: 4.2363
INFO train.py(169): step: 3970/5410, l_total: 0.0319, l_in: 0.0077, l_grad: 0.0242, msssim_ir: 0.2031, msssim_vis: 0.1763, mx_loss: 0.0055, eta: 0:11:12, time: 4.2234
INFO train.py(169): step: 3980/5410, l_total: 0.0410, l_in: 0.0073, l_grad: 0.0337, msssim_ir: 0.3074, msssim_vis: 0.0680, mx_loss: 0.0074, eta: 0:11:08, time: 4.2373
INFO train.py(169): step: 3990/5410, l_total: 0.0233, l_in: 0.0057, l_grad: 0.0175, msssim_ir: 0.2194, msssim_vis: 0.0841, mx_loss: 0.0036, eta: 0:11:03, time: 4.2287
INFO train.py(169): step: 4000/5410, l_total: 0.0378, l_in: 0.0087, l_grad: 0.0291, msssim_ir: 0.3988, msssim_vis: 0.0513, mx_loss: 0.0047, eta: 0:10:58, time: 4.2355
INFO train.py(169): step: 4010/5410, l_total: 0.0469, l_in: 0.0146, l_grad: 0.0323, msssim_ir: 0.3217, msssim_vis: 0.0850, mx_loss: 0.0094, eta: 0:10:53, time: 4.2329
INFO train.py(169): step: 4020/5410, l_total: 0.0694, l_in: 0.0201, l_grad: 0.0493, msssim_ir: 0.4078, msssim_vis: 0.0523, mx_loss: 0.0180, eta: 0:10:48, time: 4.2443
INFO train.py(169): step: 4030/5410, l_total: 0.0368, l_in: 0.0073, l_grad: 0.0295, msssim_ir: 0.2631, msssim_vis: 0.1234, mx_loss: 0.0040, eta: 0:10:44, time: 4.2274
INFO train.py(169): step: 4040/5410, l_total: 0.0453, l_in: 0.0104, l_grad: 0.0349, msssim_ir: 0.2891, msssim_vis: 0.0661, mx_loss: 0.0081, eta: 0:10:39, time: 4.2327
INFO train.py(169): step: 4050/5410, l_total: 0.0412, l_in: 0.0110, l_grad: 0.0302, msssim_ir: 0.4834, msssim_vis: 0.0088, mx_loss: 0.0071, eta: 0:10:34, time: 4.2277
INFO train.py(169): step: 4060/5410, l_total: 0.0300, l_in: 0.0085, l_grad: 0.0215, msssim_ir: 0.4414, msssim_vis: 0.0148, mx_loss: 0.0034, eta: 0:10:29, time: 4.2284
INFO train.py(169): step: 4070/5410, l_total: 0.0391, l_in: 0.0070, l_grad: 0.0321, msssim_ir: 0.4873, msssim_vis: 0.0148, mx_loss: 0.0033, eta: 0:10:24, time: 4.2353
INFO train.py(169): step: 4080/5410, l_total: 0.0256, l_in: 0.0062, l_grad: 0.0194, msssim_ir: 0.3468, msssim_vis: 0.0307, mx_loss: 0.0031, eta: 0:10:19, time: 4.2343
INFO train.py(169): step: 4090/5410, l_total: 0.0287, l_in: 0.0060, l_grad: 0.0226, msssim_ir: 0.2368, msssim_vis: 0.1004, mx_loss: 0.0052, eta: 0:10:15, time: 4.2393
INFO train.py(169): step: 4100/5410, l_total: 0.0378, l_in: 0.0120, l_grad: 0.0258, msssim_ir: 0.3058, msssim_vis: 0.0618, mx_loss: 0.0043, eta: 0:10:10, time: 4.2413
INFO train.py(169): step: 4110/5410, l_total: 0.0355, l_in: 0.0092, l_grad: 0.0264, msssim_ir: 0.3632, msssim_vis: 0.0639, mx_loss: 0.0049, eta: 0:10:05, time: 4.2343
INFO train.py(169): step: 4120/5410, l_total: 0.0342, l_in: 0.0076, l_grad: 0.0265, msssim_ir: 0.2460, msssim_vis: 0.1231, mx_loss: 0.0043, eta: 0:10:00, time: 4.2333
INFO train.py(169): step: 4130/5410, l_total: 0.0302, l_in: 0.0080, l_grad: 0.0222, msssim_ir: 0.3640, msssim_vis: 0.0681, mx_loss: 0.0035, eta: 0:09:55, time: 4.2287
INFO train.py(169): step: 4140/5410, l_total: 0.0330, l_in: 0.0072, l_grad: 0.0258, msssim_ir: 0.3424, msssim_vis: 0.0837, mx_loss: 0.0042, eta: 0:09:51, time: 4.2443
INFO train.py(169): step: 4150/5410, l_total: 0.0440, l_in: 0.0081, l_grad: 0.0359, msssim_ir: 0.3155, msssim_vis: 0.0878, mx_loss: 0.0067, eta: 0:09:46, time: 4.2324
INFO train.py(169): step: 4160/5410, l_total: 0.0383, l_in: 0.0114, l_grad: 0.0269, msssim_ir: 0.3154, msssim_vis: 0.0634, mx_loss: 0.0069, eta: 0:09:41, time: 4.2353
INFO train.py(169): step: 4170/5410, l_total: 0.0329, l_in: 0.0086, l_grad: 0.0243, msssim_ir: 0.5090, msssim_vis: 0.0026, mx_loss: 0.0018, eta: 0:09:36, time: 4.2343
INFO train.py(169): step: 4180/5410, l_total: 0.0558, l_in: 0.0129, l_grad: 0.0429, msssim_ir: 0.2762, msssim_vis: 0.1066, mx_loss: 0.0153, eta: 0:09:32, time: 4.2304
INFO train.py(169): step: 4190/5410, l_total: 0.0397, l_in: 0.0104, l_grad: 0.0293, msssim_ir: 0.2060, msssim_vis: 0.1099, mx_loss: 0.0094, eta: 0:09:27, time: 4.2324
INFO train.py(169): step: 4200/5410, l_total: 0.0429, l_in: 0.0121, l_grad: 0.0309, msssim_ir: 0.4850, msssim_vis: 0.0175, mx_loss: 0.0033, eta: 0:09:22, time: 4.2287
INFO train.py(169): step: 4210/5410, l_total: 0.0536, l_in: 0.0104, l_grad: 0.0431, msssim_ir: 0.3957, msssim_vis: 0.0478, mx_loss: 0.0061, eta: 0:09:17, time: 4.2363
INFO train.py(169): step: 4220/5410, l_total: 0.0370, l_in: 0.0082, l_grad: 0.0288, msssim_ir: 0.3977, msssim_vis: 0.0283, mx_loss: 0.0074, eta: 0:09:13, time: 4.2367
INFO train.py(169): step: 4230/5410, l_total: 0.0353, l_in: 0.0068, l_grad: 0.0285, msssim_ir: 0.3003, msssim_vis: 0.1308, mx_loss: 0.0040, eta: 0:09:08, time: 4.2376
INFO train.py(169): step: 4240/5410, l_total: 0.0323, l_in: 0.0067, l_grad: 0.0255, msssim_ir: 0.3263, msssim_vis: 0.0515, mx_loss: 0.0051, eta: 0:09:03, time: 4.2274
INFO train.py(169): step: 4250/5410, l_total: 0.0359, l_in: 0.0079, l_grad: 0.0280, msssim_ir: 0.3291, msssim_vis: 0.0642, mx_loss: 0.0035, eta: 0:08:58, time: 4.2307
INFO train.py(169): step: 4260/5410, l_total: 0.0377, l_in: 0.0156, l_grad: 0.0221, msssim_ir: 0.4010, msssim_vis: 0.0263, mx_loss: 0.0074, eta: 0:08:53, time: 4.2453
INFO train.py(169): step: 4270/5410, l_total: 0.0405, l_in: 0.0117, l_grad: 0.0288, msssim_ir: 0.3647, msssim_vis: 0.0502, mx_loss: 0.0077, eta: 0:08:49, time: 4.2363
INFO train.py(169): step: 4280/5410, l_total: 0.0383, l_in: 0.0097, l_grad: 0.0286, msssim_ir: 0.2272, msssim_vis: 0.0991, mx_loss: 0.0072, eta: 0:08:44, time: 4.2406
INFO train.py(169): step: 4290/5410, l_total: 0.0862, l_in: 0.0305, l_grad: 0.0557, msssim_ir: 0.3874, msssim_vis: 0.1098, mx_loss: 0.0207, eta: 0:08:39, time: 4.2304
INFO train.py(169): step: 4300/5410, l_total: 0.0343, l_in: 0.0107, l_grad: 0.0235, msssim_ir: 0.2949, msssim_vis: 0.0582, mx_loss: 0.0060, eta: 0:08:34, time: 4.2314
INFO train.py(169): step: 4310/5410, l_total: 0.0399, l_in: 0.0133, l_grad: 0.0267, msssim_ir: 0.2632, msssim_vis: 0.0878, mx_loss: 0.0118, eta: 0:08:30, time: 4.2443
INFO train.py(169): step: 4320/5410, l_total: 0.0560, l_in: 0.0114, l_grad: 0.0447, msssim_ir: 0.3555, msssim_vis: 0.0704, mx_loss: 0.0072, eta: 0:08:25, time: 4.2287
INFO train.py(169): step: 4330/5410, l_total: 0.0395, l_in: 0.0100, l_grad: 0.0295, msssim_ir: 0.4639, msssim_vis: 0.0152, mx_loss: 0.0023, eta: 0:08:26, time: 26.7156
INFO train.py(169): step: 4340/5410, l_total: 0.0487, l_in: 0.0078, l_grad: 0.0409, msssim_ir: 0.3519, msssim_vis: 0.0740, mx_loss: 0.0047, eta: 0:08:21, time: 4.2008
INFO train.py(169): step: 4350/5410, l_total: 0.0285, l_in: 0.0080, l_grad: 0.0205, msssim_ir: 0.1918, msssim_vis: 0.1164, mx_loss: 0.0044, eta: 0:08:16, time: 4.2167
INFO train.py(169): step: 4360/5410, l_total: 0.0352, l_in: 0.0096, l_grad: 0.0256, msssim_ir: 0.3659, msssim_vis: 0.0608, mx_loss: 0.0034, eta: 0:08:11, time: 4.2134
INFO train.py(169): step: 4370/5410, l_total: 0.0395, l_in: 0.0106, l_grad: 0.0289, msssim_ir: 0.2731, msssim_vis: 0.0883, mx_loss: 0.0096, eta: 0:08:07, time: 4.2124
INFO train.py(169): step: 4380/5410, l_total: 0.0294, l_in: 0.0069, l_grad: 0.0225, msssim_ir: 0.2507, msssim_vis: 0.0791, mx_loss: 0.0059, eta: 0:08:02, time: 4.2095
INFO train.py(169): step: 4390/5410, l_total: 0.0399, l_in: 0.0099, l_grad: 0.0300, msssim_ir: 0.4067, msssim_vis: 0.0184, mx_loss: 0.0039, eta: 0:07:57, time: 4.2174
INFO train.py(169): step: 4400/5410, l_total: 0.0470, l_in: 0.0105, l_grad: 0.0365, msssim_ir: 0.3100, msssim_vis: 0.0546, mx_loss: 0.0069, eta: 0:07:52, time: 4.2224
INFO train.py(169): step: 4410/5410, l_total: 0.0380, l_in: 0.0132, l_grad: 0.0248, msssim_ir: 0.3072, msssim_vis: 0.0950, mx_loss: 0.0065, eta: 0:07:48, time: 4.2373
INFO train.py(169): step: 4420/5410, l_total: 0.0373, l_in: 0.0069, l_grad: 0.0304, msssim_ir: 0.3681, msssim_vis: 0.0885, mx_loss: 0.0035, eta: 0:07:43, time: 4.2393
INFO train.py(169): step: 4430/5410, l_total: 0.0344, l_in: 0.0091, l_grad: 0.0253, msssim_ir: 0.3712, msssim_vis: 0.0758, mx_loss: 0.0038, eta: 0:07:38, time: 4.2325
INFO train.py(169): step: 4440/5410, l_total: 0.0441, l_in: 0.0088, l_grad: 0.0353, msssim_ir: 0.2964, msssim_vis: 0.0890, mx_loss: 0.0050, eta: 0:07:33, time: 4.2274
INFO train.py(169): step: 4450/5410, l_total: 0.0592, l_in: 0.0131, l_grad: 0.0461, msssim_ir: 0.4032, msssim_vis: 0.0343, mx_loss: 0.0097, eta: 0:07:28, time: 4.2264
INFO train.py(169): step: 4460/5410, l_total: 0.0450, l_in: 0.0112, l_grad: 0.0339, msssim_ir: 0.2574, msssim_vis: 0.0835, mx_loss: 0.0070, eta: 0:07:24, time: 4.2304
INFO train.py(169): step: 4470/5410, l_total: 0.0472, l_in: 0.0133, l_grad: 0.0339, msssim_ir: 0.4498, msssim_vis: 0.0312, mx_loss: 0.0059, eta: 0:07:19, time: 4.2413
INFO train.py(169): step: 4480/5410, l_total: 0.0274, l_in: 0.0061, l_grad: 0.0213, msssim_ir: 0.2587, msssim_vis: 0.0971, mx_loss: 0.0042, eta: 0:07:14, time: 4.2314
INFO train.py(169): step: 4490/5410, l_total: 0.0477, l_in: 0.0127, l_grad: 0.0350, msssim_ir: 0.3424, msssim_vis: 0.0981, mx_loss: 0.0058, eta: 0:07:09, time: 4.2314
INFO train.py(169): step: 4500/5410, l_total: 0.0319, l_in: 0.0066, l_grad: 0.0254, msssim_ir: 0.4027, msssim_vis: 0.0197, mx_loss: 0.0033, eta: 0:07:05, time: 4.2423
INFO train.py(169): step: 4510/5410, l_total: 0.0293, l_in: 0.0083, l_grad: 0.0210, msssim_ir: 0.3807, msssim_vis: 0.0459, mx_loss: 0.0033, eta: 0:07:00, time: 4.2274
INFO train.py(169): step: 4520/5410, l_total: 0.0364, l_in: 0.0070, l_grad: 0.0294, msssim_ir: 0.3123, msssim_vis: 0.0898, mx_loss: 0.0046, eta: 0:06:55, time: 4.2333
INFO train.py(169): step: 4530/5410, l_total: 0.0434, l_in: 0.0126, l_grad: 0.0308, msssim_ir: 0.2749, msssim_vis: 0.1047, mx_loss: 0.0059, eta: 0:06:50, time: 4.2343
INFO train.py(169): step: 4540/5410, l_total: 0.0530, l_in: 0.0129, l_grad: 0.0400, msssim_ir: 0.2991, msssim_vis: 0.0699, mx_loss: 0.0054, eta: 0:06:46, time: 4.2353
INFO train.py(169): step: 4550/5410, l_total: 0.0361, l_in: 0.0123, l_grad: 0.0238, msssim_ir: 0.2368, msssim_vis: 0.0917, mx_loss: 0.0087, eta: 0:06:41, time: 4.2284
INFO train.py(169): step: 4560/5410, l_total: 0.0309, l_in: 0.0059, l_grad: 0.0251, msssim_ir: 0.3419, msssim_vis: 0.0508, mx_loss: 0.0036, eta: 0:06:36, time: 4.2377
INFO train.py(169): step: 4570/5410, l_total: 0.0416, l_in: 0.0092, l_grad: 0.0324, msssim_ir: 0.2298, msssim_vis: 0.1516, mx_loss: 0.0064, eta: 0:06:31, time: 4.2413
INFO train.py(169): step: 4580/5410, l_total: 0.0272, l_in: 0.0069, l_grad: 0.0203, msssim_ir: 0.3546, msssim_vis: 0.0435, mx_loss: 0.0034, eta: 0:06:27, time: 4.2234
INFO train.py(169): step: 4590/5410, l_total: 0.0332, l_in: 0.0068, l_grad: 0.0265, msssim_ir: 0.2592, msssim_vis: 0.0940, mx_loss: 0.0057, eta: 0:06:22, time: 4.2284
INFO train.py(169): step: 4600/5410, l_total: 0.0312, l_in: 0.0074, l_grad: 0.0237, msssim_ir: 0.1417, msssim_vis: 0.2122, mx_loss: 0.0057, eta: 0:06:17, time: 4.2356
INFO train.py(169): step: 4610/5410, l_total: 0.0304, l_in: 0.0113, l_grad: 0.0191, msssim_ir: 0.3988, msssim_vis: 0.0172, mx_loss: 0.0070, eta: 0:06:12, time: 4.2436
INFO train.py(169): step: 4620/5410, l_total: 0.0528, l_in: 0.0112, l_grad: 0.0416, msssim_ir: 0.4254, msssim_vis: 0.0221, mx_loss: 0.0041, eta: 0:06:08, time: 4.2284
INFO train.py(169): step: 4630/5410, l_total: 0.0470, l_in: 0.0105, l_grad: 0.0364, msssim_ir: 0.3326, msssim_vis: 0.0700, mx_loss: 0.0056, eta: 0:06:03, time: 4.2393
INFO train.py(169): step: 4640/5410, l_total: 0.0353, l_in: 0.0070, l_grad: 0.0283, msssim_ir: 0.2379, msssim_vis: 0.1350, mx_loss: 0.0049, eta: 0:05:58, time: 4.2383
INFO train.py(169): step: 4650/5410, l_total: 0.0471, l_in: 0.0097, l_grad: 0.0374, msssim_ir: 0.3284, msssim_vis: 0.0710, mx_loss: 0.0089, eta: 0:05:53, time: 4.2363
INFO train.py(169): step: 4660/5410, l_total: 0.0312, l_in: 0.0074, l_grad: 0.0238, msssim_ir: 0.3360, msssim_vis: 0.0447, mx_loss: 0.0028, eta: 0:05:49, time: 4.2304
INFO train.py(169): step: 4670/5410, l_total: 0.0472, l_in: 0.0128, l_grad: 0.0343, msssim_ir: 0.3085, msssim_vis: 0.1308, mx_loss: 0.0081, eta: 0:05:44, time: 4.2274
INFO train.py(169): step: 4680/5410, l_total: 0.0442, l_in: 0.0122, l_grad: 0.0320, msssim_ir: 0.3512, msssim_vis: 0.0544, mx_loss: 0.0035, eta: 0:05:39, time: 4.2423
INFO train.py(169): step: 4690/5410, l_total: 0.0396, l_in: 0.0095, l_grad: 0.0300, msssim_ir: 0.3502, msssim_vis: 0.0564, mx_loss: 0.0068, eta: 0:05:35, time: 4.2363
INFO train.py(169): step: 4700/5410, l_total: 0.0437, l_in: 0.0099, l_grad: 0.0338, msssim_ir: 0.3250, msssim_vis: 0.1004, mx_loss: 0.0083, eta: 0:05:30, time: 4.2403
INFO train.py(169): step: 4710/5410, l_total: 0.0261, l_in: 0.0064, l_grad: 0.0197, msssim_ir: 0.3056, msssim_vis: 0.0771, mx_loss: 0.0040, eta: 0:05:25, time: 4.2373
INFO train.py(169): step: 4720/5410, l_total: 0.0378, l_in: 0.0101, l_grad: 0.0277, msssim_ir: 0.3026, msssim_vis: 0.0678, mx_loss: 0.0036, eta: 0:05:20, time: 4.2334
INFO train.py(169): step: 4730/5410, l_total: 0.0456, l_in: 0.0153, l_grad: 0.0303, msssim_ir: 0.5000, msssim_vis: 0.0068, mx_loss: 0.0031, eta: 0:05:16, time: 4.2333
INFO train.py(169): step: 4740/5410, l_total: 0.0349, l_in: 0.0089, l_grad: 0.0260, msssim_ir: 0.4669, msssim_vis: 0.0115, mx_loss: 0.0047, eta: 0:05:11, time: 4.2264
INFO train.py(169): step: 4750/5410, l_total: 0.0369, l_in: 0.0097, l_grad: 0.0272, msssim_ir: 0.3984, msssim_vis: 0.0617, mx_loss: 0.0070, eta: 0:05:06, time: 4.2294
INFO train.py(169): step: 4760/5410, l_total: 0.0496, l_in: 0.0092, l_grad: 0.0403, msssim_ir: 0.3409, msssim_vis: 0.0807, mx_loss: 0.0048, eta: 0:05:02, time: 4.2383
INFO train.py(169): step: 4770/5410, l_total: 0.0360, l_in: 0.0088, l_grad: 0.0272, msssim_ir: 0.2806, msssim_vis: 0.1064, mx_loss: 0.0046, eta: 0:04:57, time: 4.2284
INFO train.py(169): step: 4780/5410, l_total: 0.0298, l_in: 0.0077, l_grad: 0.0221, msssim_ir: 0.4311, msssim_vis: 0.0159, mx_loss: 0.0038, eta: 0:04:52, time: 4.2413
INFO train.py(169): step: 4790/5410, l_total: 0.0370, l_in: 0.0063, l_grad: 0.0308, msssim_ir: 0.2961, msssim_vis: 0.0755, mx_loss: 0.0031, eta: 0:04:47, time: 4.2343
INFO train.py(169): step: 4800/5410, l_total: 0.0278, l_in: 0.0066, l_grad: 0.0213, msssim_ir: 0.2666, msssim_vis: 0.1267, mx_loss: 0.0027, eta: 0:04:43, time: 4.2314
INFO train.py(169): step: 4810/5410, l_total: 0.0523, l_in: 0.0112, l_grad: 0.0412, msssim_ir: 0.4762, msssim_vis: 0.0143, mx_loss: 0.0036, eta: 0:04:38, time: 4.2363
INFO train.py(169): step: 4820/5410, l_total: 0.0276, l_in: 0.0075, l_grad: 0.0201, msssim_ir: 0.2890, msssim_vis: 0.0551, mx_loss: 0.0057, eta: 0:04:33, time: 4.2463
INFO train.py(169): step: 4830/5410, l_total: 0.0319, l_in: 0.0069, l_grad: 0.0250, msssim_ir: 0.2933, msssim_vis: 0.0738, mx_loss: 0.0056, eta: 0:04:29, time: 4.2284
INFO train.py(169): step: 4840/5410, l_total: 0.0320, l_in: 0.0095, l_grad: 0.0225, msssim_ir: 0.1528, msssim_vis: 0.1318, mx_loss: 0.0052, eta: 0:04:24, time: 4.2284
INFO train.py(169): step: 4850/5410, l_total: 0.0414, l_in: 0.0112, l_grad: 0.0302, msssim_ir: 0.3644, msssim_vis: 0.0468, mx_loss: 0.0079, eta: 0:04:19, time: 4.2453
INFO train.py(169): step: 4860/5410, l_total: 0.0485, l_in: 0.0186, l_grad: 0.0299, msssim_ir: 0.3708, msssim_vis: 0.0757, mx_loss: 0.0105, eta: 0:04:15, time: 4.2344
INFO train.py(169): step: 4870/5410, l_total: 0.0413, l_in: 0.0100, l_grad: 0.0313, msssim_ir: 0.4447, msssim_vis: 0.0178, mx_loss: 0.0033, eta: 0:04:12, time: 26.2103
INFO train.py(169): step: 4880/5410, l_total: 0.0287, l_in: 0.0063, l_grad: 0.0223, msssim_ir: 0.3328, msssim_vis: 0.0627, mx_loss: 0.0038, eta: 0:04:08, time: 4.2254
INFO train.py(169): step: 4890/5410, l_total: 0.0578, l_in: 0.0187, l_grad: 0.0391, msssim_ir: 0.3048, msssim_vis: 0.1046, mx_loss: 0.0099, eta: 0:04:03, time: 4.2075
INFO train.py(169): step: 4900/5410, l_total: 0.0273, l_in: 0.0063, l_grad: 0.0210, msssim_ir: 0.1940, msssim_vis: 0.1310, mx_loss: 0.0044, eta: 0:03:58, time: 4.2179
INFO train.py(169): step: 4910/5410, l_total: 0.0390, l_in: 0.0081, l_grad: 0.0308, msssim_ir: 0.4990, msssim_vis: 0.0028, mx_loss: 0.0022, eta: 0:03:53, time: 4.2174
INFO train.py(169): step: 4920/5410, l_total: 0.0272, l_in: 0.0057, l_grad: 0.0215, msssim_ir: 0.1919, msssim_vis: 0.1332, mx_loss: 0.0043, eta: 0:03:49, time: 4.2194
INFO train.py(169): step: 4930/5410, l_total: 0.0331, l_in: 0.0080, l_grad: 0.0251, msssim_ir: 0.3635, msssim_vis: 0.0524, mx_loss: 0.0034, eta: 0:03:44, time: 4.2137
INFO train.py(169): step: 4940/5410, l_total: 0.0242, l_in: 0.0049, l_grad: 0.0193, msssim_ir: 0.2789, msssim_vis: 0.0974, mx_loss: 0.0039, eta: 0:03:39, time: 4.2386
INFO train.py(169): step: 4950/5410, l_total: 0.0331, l_in: 0.0077, l_grad: 0.0254, msssim_ir: 0.2965, msssim_vis: 0.0940, mx_loss: 0.0051, eta: 0:03:35, time: 4.2314
INFO train.py(169): step: 4960/5410, l_total: 0.0384, l_in: 0.0119, l_grad: 0.0265, msssim_ir: 0.3495, msssim_vis: 0.0468, mx_loss: 0.0053, eta: 0:03:30, time: 4.2244
INFO train.py(169): step: 4970/5410, l_total: 0.0293, l_in: 0.0100, l_grad: 0.0193, msssim_ir: 0.2180, msssim_vis: 0.1406, mx_loss: 0.0050, eta: 0:03:25, time: 4.2393
INFO train.py(169): step: 4980/5410, l_total: 0.0339, l_in: 0.0107, l_grad: 0.0232, msssim_ir: 0.2997, msssim_vis: 0.0861, mx_loss: 0.0033, eta: 0:03:20, time: 4.2264
INFO train.py(169): step: 4990/5410, l_total: 0.0505, l_in: 0.0096, l_grad: 0.0409, msssim_ir: 0.3332, msssim_vis: 0.0749, mx_loss: 0.0095, eta: 0:03:16, time: 4.2304
INFO train.py(169): step: 5000/5410, l_total: 0.0712, l_in: 0.0215, l_grad: 0.0497, msssim_ir: 0.3808, msssim_vis: 0.0457, mx_loss: 0.0108, eta: 0:03:11, time: 4.2324
INFO train.py(169): step: 5010/5410, l_total: 0.0385, l_in: 0.0064, l_grad: 0.0321, msssim_ir: 0.3296, msssim_vis: 0.0666, mx_loss: 0.0040, eta: 0:03:06, time: 4.2294
INFO train.py(169): step: 5020/5410, l_total: 0.0394, l_in: 0.0106, l_grad: 0.0289, msssim_ir: 0.3709, msssim_vis: 0.0551, mx_loss: 0.0108, eta: 0:03:02, time: 4.2373
INFO train.py(169): step: 5030/5410, l_total: 0.0432, l_in: 0.0118, l_grad: 0.0315, msssim_ir: 0.2427, msssim_vis: 0.1215, mx_loss: 0.0095, eta: 0:02:57, time: 4.2403
INFO train.py(169): step: 5040/5410, l_total: 0.0538, l_in: 0.0164, l_grad: 0.0374, msssim_ir: 0.4845, msssim_vis: 0.0151, mx_loss: 0.0062, eta: 0:02:52, time: 4.2383
INFO train.py(169): step: 5050/5410, l_total: 0.0315, l_in: 0.0076, l_grad: 0.0239, msssim_ir: 0.2676, msssim_vis: 0.0701, mx_loss: 0.0057, eta: 0:02:48, time: 4.2343
INFO train.py(169): step: 5060/5410, l_total: 0.0260, l_in: 0.0057, l_grad: 0.0203, msssim_ir: 0.2512, msssim_vis: 0.0752, mx_loss: 0.0038, eta: 0:02:43, time: 4.2334
INFO train.py(169): step: 5070/5410, l_total: 0.0288, l_in: 0.0085, l_grad: 0.0203, msssim_ir: 0.3548, msssim_vis: 0.0487, mx_loss: 0.0032, eta: 0:02:38, time: 4.2377
INFO train.py(169): step: 5080/5410, l_total: 0.0425, l_in: 0.0138, l_grad: 0.0287, msssim_ir: 0.4669, msssim_vis: 0.0183, mx_loss: 0.0022, eta: 0:02:33, time: 4.2403
INFO train.py(169): step: 5090/5410, l_total: 0.0331, l_in: 0.0094, l_grad: 0.0237, msssim_ir: 0.3181, msssim_vis: 0.0493, mx_loss: 0.0060, eta: 0:02:29, time: 4.2423
INFO train.py(169): step: 5100/5410, l_total: 0.0255, l_in: 0.0051, l_grad: 0.0203, msssim_ir: 0.3726, msssim_vis: 0.0376, mx_loss: 0.0036, eta: 0:02:24, time: 4.2334
INFO train.py(169): step: 5110/5410, l_total: 0.0369, l_in: 0.0075, l_grad: 0.0293, msssim_ir: 0.3933, msssim_vis: 0.0278, mx_loss: 0.0056, eta: 0:02:19, time: 4.2343
INFO train.py(169): step: 5120/5410, l_total: 0.0505, l_in: 0.0183, l_grad: 0.0322, msssim_ir: 0.1835, msssim_vis: 0.1681, mx_loss: 0.0167, eta: 0:02:15, time: 4.2333
INFO train.py(169): step: 5130/5410, l_total: 0.0305, l_in: 0.0159, l_grad: 0.0146, msssim_ir: 0.2064, msssim_vis: 0.0832, mx_loss: 0.0194, eta: 0:02:10, time: 4.2393
INFO train.py(169): step: 5140/5410, l_total: 0.0469, l_in: 0.0110, l_grad: 0.0359, msssim_ir: 0.3492, msssim_vis: 0.0549, mx_loss: 0.0041, eta: 0:02:05, time: 4.2304
INFO train.py(169): step: 5150/5410, l_total: 0.0424, l_in: 0.0097, l_grad: 0.0326, msssim_ir: 0.3953, msssim_vis: 0.0463, mx_loss: 0.0056, eta: 0:02:01, time: 4.2413
INFO train.py(169): step: 5160/5410, l_total: 0.0423, l_in: 0.0128, l_grad: 0.0295, msssim_ir: 0.1514, msssim_vis: 0.1666, mx_loss: 0.0094, eta: 0:01:56, time: 4.2334
INFO train.py(169): step: 5170/5410, l_total: 0.0389, l_in: 0.0067, l_grad: 0.0322, msssim_ir: 0.2301, msssim_vis: 0.0891, mx_loss: 0.0054, eta: 0:01:51, time: 4.2337
INFO train.py(169): step: 5180/5410, l_total: 0.0234, l_in: 0.0053, l_grad: 0.0181, msssim_ir: 0.2999, msssim_vis: 0.0646, mx_loss: 0.0029, eta: 0:01:47, time: 4.2307
INFO train.py(169): step: 5190/5410, l_total: 0.0323, l_in: 0.0119, l_grad: 0.0203, msssim_ir: 0.1698, msssim_vis: 0.1104, mx_loss: 0.0072, eta: 0:01:42, time: 4.2337
INFO train.py(169): step: 5200/5410, l_total: 0.0402, l_in: 0.0138, l_grad: 0.0263, msssim_ir: 0.2518, msssim_vis: 0.1197, mx_loss: 0.0077, eta: 0:01:37, time: 4.2416
INFO train.py(169): step: 5210/5410, l_total: 0.0561, l_in: 0.0171, l_grad: 0.0390, msssim_ir: 0.4769, msssim_vis: 0.0176, mx_loss: 0.0057, eta: 0:01:33, time: 4.2284
INFO train.py(169): step: 5220/5410, l_total: 0.0395, l_in: 0.0116, l_grad: 0.0279, msssim_ir: 0.1219, msssim_vis: 0.1721, mx_loss: 0.0169, eta: 0:01:28, time: 4.2343
INFO train.py(169): step: 5230/5410, l_total: 0.0389, l_in: 0.0103, l_grad: 0.0286, msssim_ir: 0.2775, msssim_vis: 0.1129, mx_loss: 0.0042, eta: 0:01:23, time: 4.2294
INFO train.py(169): step: 5240/5410, l_total: 0.0386, l_in: 0.0086, l_grad: 0.0301, msssim_ir: 0.4440, msssim_vis: 0.0129, mx_loss: 0.0054, eta: 0:01:19, time: 4.2324
INFO train.py(169): step: 5250/5410, l_total: 0.0505, l_in: 0.0136, l_grad: 0.0369, msssim_ir: 0.3248, msssim_vis: 0.0556, mx_loss: 0.0108, eta: 0:01:14, time: 4.2284
INFO train.py(169): step: 5260/5410, l_total: 0.0435, l_in: 0.0105, l_grad: 0.0331, msssim_ir: 0.3691, msssim_vis: 0.0681, mx_loss: 0.0089, eta: 0:01:09, time: 4.2274
INFO train.py(169): step: 5270/5410, l_total: 0.0353, l_in: 0.0094, l_grad: 0.0259, msssim_ir: 0.3179, msssim_vis: 0.0757, mx_loss: 0.0063, eta: 0:01:05, time: 4.2353
INFO train.py(169): step: 5280/5410, l_total: 0.0440, l_in: 0.0151, l_grad: 0.0289, msssim_ir: 0.3182, msssim_vis: 0.0938, mx_loss: 0.0060, eta: 0:01:00, time: 4.2363
INFO train.py(169): step: 5290/5410, l_total: 0.0415, l_in: 0.0125, l_grad: 0.0290, msssim_ir: 0.2070, msssim_vis: 0.1571, mx_loss: 0.0085, eta: 0:00:55, time: 4.2363
INFO train.py(169): step: 5300/5410, l_total: 0.0255, l_in: 0.0054, l_grad: 0.0200, msssim_ir: 0.3113, msssim_vis: 0.0527, mx_loss: 0.0047, eta: 0:00:51, time: 4.2453
INFO train.py(169): step: 5310/5410, l_total: 0.0340, l_in: 0.0078, l_grad: 0.0262, msssim_ir: 0.4670, msssim_vis: 0.0140, mx_loss: 0.0026, eta: 0:00:46, time: 4.2314
INFO train.py(169): step: 5320/5410, l_total: 0.0250, l_in: 0.0057, l_grad: 0.0193, msssim_ir: 0.1844, msssim_vis: 0.1758, mx_loss: 0.0043, eta: 0:00:41, time: 4.2383
INFO train.py(169): step: 5330/5410, l_total: 0.0573, l_in: 0.0175, l_grad: 0.0398, msssim_ir: 0.3431, msssim_vis: 0.0982, mx_loss: 0.0137, eta: 0:00:37, time: 4.2396
INFO train.py(169): step: 5340/5410, l_total: 0.0359, l_in: 0.0123, l_grad: 0.0236, msssim_ir: 0.3309, msssim_vis: 0.1215, mx_loss: 0.0049, eta: 0:00:32, time: 4.2284
INFO train.py(169): step: 5350/5410, l_total: 0.0296, l_in: 0.0078, l_grad: 0.0218, msssim_ir: 0.2974, msssim_vis: 0.0612, mx_loss: 0.0048, eta: 0:00:27, time: 4.2353
INFO train.py(169): step: 5360/5410, l_total: 0.0307, l_in: 0.0124, l_grad: 0.0183, msssim_ir: 0.2300, msssim_vis: 0.0964, mx_loss: 0.0078, eta: 0:00:23, time: 4.2443
INFO train.py(169): step: 5370/5410, l_total: 0.0272, l_in: 0.0067, l_grad: 0.0206, msssim_ir: 0.3806, msssim_vis: 0.0270, mx_loss: 0.0029, eta: 0:00:18, time: 4.2324
INFO train.py(169): step: 5380/5410, l_total: 0.0288, l_in: 0.0066, l_grad: 0.0222, msssim_ir: 0.3497, msssim_vis: 0.0522, mx_loss: 0.0052, eta: 0:00:13, time: 4.2393
INFO train.py(169): step: 5390/5410, l_total: 0.0383, l_in: 0.0085, l_grad: 0.0298, msssim_ir: 0.4532, msssim_vis: 0.0125, mx_loss: 0.0028, eta: 0:00:09, time: 4.2343
INFO train.py(169): step: 5400/5410, l_total: 0.0296, l_in: 0.0090, l_grad: 0.0206, msssim_ir: 0.4073, msssim_vis: 0.0341, mx_loss: 0.0026, eta: 0:00:04, time: 4.2300
INFO train.py(169): step: 5410/5410, l_total: 0.0300, l_in: 0.0098, l_grad: 0.0201, msssim_ir: 0.1946, msssim_vis: 0.1186, mx_loss: 0.0072, eta: 0:00:00, time: 4.2294
INFO train.py(173): Fusion Model Save to: ./model\Fusion\fusion_model.pth
INFO train.py(174): 
