# Supplementary material for: Infrared and visible image fusion algorithm based on gradient attention residuals dense block
Source: PeerJ Comput Sci. 2024 Nov 28;10:e2569. doi: 10.7717/peerj-cs.2569 (PMC11622899; doi:10.7717/peerj-cs.2569)
Supplement: Supplemental Information 2 [file peerj-cs-10-2569-s002.zip › code/logs/BiSeNet-2024-05-14-15-17-14.log]

INFO train.py(104): Training Fusion Model start~
