# Supplementary material for: Infrared and visible image fusion algorithm based on gradient attention residuals dense block
Source: PeerJ Comput Sci. 2024 Nov 28;10:e2569. doi: 10.7717/peerj-cs.2569 (PMC11622899; doi:10.7717/peerj-cs.2569)
Supplement: Supplemental Information 2 [file peerj-cs-10-2569-s002.zip › code/logs/BiSeNet-2024-05-14-15-27-25.log]

INFO train.py(104): Training Fusion Model start~
INFO train.py(169): step: 10/5410, l_total: 0.3463, l_in: 0.2380, l_grad: 0.1084, msssim_ir: 0.3746, msssim_vis: 0.2811, mx_loss: 0.2631, eta: 5:06:50, time: 34.0944
INFO train.py(169): step: 20/5410, l_total: 0.3975, l_in: 0.2810, l_grad: 0.1165, msssim_ir: 0.4347, msssim_vis: 0.2606, mx_loss: 0.2773, eta: 3:06:32, time: 7.4367
INFO train.py(169): step: 30/5410, l_total: 0.2542, l_in: 0.1119, l_grad: 0.1423, msssim_ir: 0.3825, msssim_vis: 0.1694, mx_loss: 0.1348, eta: 2:26:31, time: 7.4909
INFO train.py(169): step: 40/5410, l_total: 0.1657, l_in: 0.0611, l_grad: 0.1046, msssim_ir: 0.3292, msssim_vis: 0.1587, mx_loss: 0.1104, eta: 2:06:23, time: 7.4670
INFO train.py(169): step: 50/5410, l_total: 0.1976, l_in: 0.0806, l_grad: 0.1170, msssim_ir: 0.3474, msssim_vis: 0.0902, mx_loss: 0.1139, eta: 1:54:17, time: 7.4830
INFO train.py(169): step: 60/5410, l_total: 0.1927, l_in: 0.1178, l_grad: 0.0749, msssim_ir: 0.3578, msssim_vis: 0.1582, mx_loss: 0.1046, eta: 1:46:13, time: 7.5088
INFO train.py(169): step: 70/5410, l_total: 0.1345, l_in: 0.0479, l_grad: 0.0866, msssim_ir: 0.4137, msssim_vis: 0.0475, mx_loss: 0.0783, eta: 1:40:25, time: 7.5108
INFO train.py(169): step: 80/5410, l_total: 0.1834, l_in: 0.0720, l_grad: 0.1114, msssim_ir: 0.4250, msssim_vis: 0.0580, mx_loss: 0.0431, eta: 1:36:03, time: 7.5178
INFO train.py(169): step: 90/5410, l_total: 0.1998, l_in: 0.0790, l_grad: 0.1208, msssim_ir: 0.4662, msssim_vis: 0.0437, mx_loss: 0.0427, eta: 1:33:12, time: 8.1088
INFO train.py(169): step: 100/5410, l_total: 0.1482, l_in: 0.0625, l_grad: 0.0858, msssim_ir: 0.3085, msssim_vis: 0.1081, mx_loss: 0.0802, eta: 1:30:26, time: 7.5785
INFO train.py(169): step: 110/5410, l_total: 0.2182, l_in: 0.1195, l_grad: 0.0987, msssim_ir: 0.4704, msssim_vis: 0.0508, mx_loss: 0.0875, eta: 1:28:11, time: 7.6293
INFO train.py(169): step: 120/5410, l_total: 0.1422, l_in: 0.0603, l_grad: 0.0819, msssim_ir: 0.3147, msssim_vis: 0.0690, mx_loss: 0.0586, eta: 1:26:16, time: 7.6074
INFO train.py(169): step: 130/5410, l_total: 0.1388, l_in: 0.0843, l_grad: 0.0544, msssim_ir: 0.3350, msssim_vis: 0.1115, mx_loss: 0.0763, eta: 1:25:05, time: 8.2615
INFO train.py(169): step: 140/5410, l_total: 0.1759, l_in: 0.0629, l_grad: 0.1130, msssim_ir: 0.2933, msssim_vis: 0.1330, mx_loss: 0.1071, eta: 1:23:37, time: 7.6042
INFO train.py(169): step: 150/5410, l_total: 0.1046, l_in: 0.0382, l_grad: 0.0664, msssim_ir: 0.4689, msssim_vis: 0.0537, mx_loss: 0.0655, eta: 1:22:19, time: 7.5536
INFO train.py(169): step: 160/5410, l_total: 0.1586, l_in: 0.0686, l_grad: 0.0900, msssim_ir: 0.4798, msssim_vis: 0.0568, mx_loss: 0.0735, eta: 1:21:09, time: 7.5601
INFO train.py(169): step: 170/5410, l_total: 0.1609, l_in: 0.0497, l_grad: 0.1112, msssim_ir: 0.4971, msssim_vis: 0.0405, mx_loss: 0.0383, eta: 1:20:07, time: 7.5526
INFO train.py(169): step: 180/5410, l_total: 0.1551, l_in: 0.0643, l_grad: 0.0909, msssim_ir: 0.3255, msssim_vis: 0.1160, mx_loss: 0.0357, eta: 1:19:10, time: 7.5407
INFO train.py(169): step: 190/5410, l_total: 0.0851, l_in: 0.0237, l_grad: 0.0614, msssim_ir: 0.3407, msssim_vis: 0.0474, mx_loss: 0.0282, eta: 1:18:20, time: 7.5686
INFO train.py(169): step: 200/5410, l_total: 0.1181, l_in: 0.0321, l_grad: 0.0860, msssim_ir: 0.4058, msssim_vis: 0.0450, mx_loss: 0.0408, eta: 1:17:33, time: 7.5686
INFO train.py(169): step: 210/5410, l_total: 0.0669, l_in: 0.0201, l_grad: 0.0468, msssim_ir: 0.3953, msssim_vis: 0.0417, mx_loss: 0.0118, eta: 1:16:51, time: 7.5785
INFO train.py(169): step: 220/5410, l_total: 0.0922, l_in: 0.0253, l_grad: 0.0669, msssim_ir: 0.3719, msssim_vis: 0.0476, mx_loss: 0.0225, eta: 1:16:11, time: 7.5586
INFO train.py(169): step: 230/5410, l_total: 0.0821, l_in: 0.0261, l_grad: 0.0560, msssim_ir: 0.3771, msssim_vis: 0.0651, mx_loss: 0.0176, eta: 1:15:34, time: 7.5596
INFO train.py(169): step: 240/5410, l_total: 0.1550, l_in: 0.0738, l_grad: 0.0812, msssim_ir: 0.4331, msssim_vis: 0.0555, mx_loss: 0.1504, eta: 1:14:59, time: 7.5507
INFO train.py(169): step: 250/5410, l_total: 0.1193, l_in: 0.0537, l_grad: 0.0655, msssim_ir: 0.2854, msssim_vis: 0.1329, mx_loss: 0.0509, eta: 1:14:27, time: 7.5517
INFO train.py(169): step: 260/5410, l_total: 0.1477, l_in: 0.0489, l_grad: 0.0988, msssim_ir: 0.5265, msssim_vis: 0.0420, mx_loss: 0.0458, eta: 1:13:57, time: 7.5656
INFO train.py(169): step: 270/5410, l_total: 0.0998, l_in: 0.0314, l_grad: 0.0684, msssim_ir: 0.3948, msssim_vis: 0.0694, mx_loss: 0.0241, eta: 1:13:28, time: 7.5616
INFO train.py(169): step: 280/5410, l_total: 0.1068, l_in: 0.0335, l_grad: 0.0733, msssim_ir: 0.4738, msssim_vis: 0.0446, mx_loss: 0.0416, eta: 1:13:01, time: 7.5790
INFO train.py(169): step: 290/5410, l_total: 0.0945, l_in: 0.0375, l_grad: 0.0571, msssim_ir: 0.4092, msssim_vis: 0.0324, mx_loss: 0.0315, eta: 1:12:35, time: 7.5706
INFO train.py(169): step: 300/5410, l_total: 0.1244, l_in: 0.0807, l_grad: 0.0437, msssim_ir: 0.2278, msssim_vis: 0.1536, mx_loss: 0.0847, eta: 1:12:11, time: 7.5606
INFO train.py(169): step: 310/5410, l_total: 0.1256, l_in: 0.0511, l_grad: 0.0745, msssim_ir: 0.4551, msssim_vis: 0.0472, mx_loss: 0.0411, eta: 1:11:48, time: 7.5805
INFO train.py(169): step: 320/5410, l_total: 0.0710, l_in: 0.0215, l_grad: 0.0495, msssim_ir: 0.3371, msssim_vis: 0.0833, mx_loss: 0.0141, eta: 1:11:25, time: 7.5716
INFO train.py(169): step: 330/5410, l_total: 0.1396, l_in: 0.0638, l_grad: 0.0758, msssim_ir: 0.4661, msssim_vis: 0.0626, mx_loss: 0.0569, eta: 1:11:04, time: 7.5636
INFO train.py(169): step: 340/5410, l_total: 0.0986, l_in: 0.0427, l_grad: 0.0558, msssim_ir: 0.3098, msssim_vis: 0.0522, mx_loss: 0.0404, eta: 1:10:43, time: 7.5656
INFO train.py(169): step: 350/5410, l_total: 0.1118, l_in: 0.0474, l_grad: 0.0644, msssim_ir: 0.4633, msssim_vis: 0.0477, mx_loss: 0.0297, eta: 1:10:23, time: 7.5965
INFO train.py(169): step: 360/5410, l_total: 0.1412, l_in: 0.0548, l_grad: 0.0864, msssim_ir: 0.4354, msssim_vis: 0.0344, mx_loss: 0.0334, eta: 1:10:04, time: 7.5795
INFO train.py(169): step: 370/5410, l_total: 0.1088, l_in: 0.0477, l_grad: 0.0611, msssim_ir: 0.4197, msssim_vis: 0.0292, mx_loss: 0.0206, eta: 1:09:46, time: 7.5815
INFO train.py(169): step: 380/5410, l_total: 0.0823, l_in: 0.0285, l_grad: 0.0538, msssim_ir: 0.2519, msssim_vis: 0.1013, mx_loss: 0.0251, eta: 1:09:28, time: 7.5716
INFO train.py(169): step: 390/5410, l_total: 0.1362, l_in: 0.0643, l_grad: 0.0719, msssim_ir: 0.5199, msssim_vis: 0.0340, mx_loss: 0.0515, eta: 1:09:10, time: 7.5726
INFO train.py(169): step: 400/5410, l_total: 0.0664, l_in: 0.0204, l_grad: 0.0461, msssim_ir: 0.3676, msssim_vis: 0.0575, mx_loss: 0.0233, eta: 1:08:53, time: 7.5636
INFO train.py(169): step: 410/5410, l_total: 0.0625, l_in: 0.0174, l_grad: 0.0451, msssim_ir: 0.3605, msssim_vis: 0.0474, mx_loss: 0.0154, eta: 1:08:37, time: 7.5716
INFO train.py(169): step: 420/5410, l_total: 0.0837, l_in: 0.0361, l_grad: 0.0476, msssim_ir: 0.3008, msssim_vis: 0.0642, mx_loss: 0.0205, eta: 1:08:20, time: 7.5755
INFO train.py(169): step: 430/5410, l_total: 0.0848, l_in: 0.0290, l_grad: 0.0558, msssim_ir: 0.3771, msssim_vis: 0.0624, mx_loss: 0.0310, eta: 1:08:05, time: 7.5656
INFO train.py(169): step: 440/5410, l_total: 0.1270, l_in: 0.0489, l_grad: 0.0781, msssim_ir: 0.4906, msssim_vis: 0.0246, mx_loss: 0.0608, eta: 1:07:50, time: 7.5855
INFO train.py(169): step: 450/5410, l_total: 0.1023, l_in: 0.0340, l_grad: 0.0683, msssim_ir: 0.5098, msssim_vis: 0.0252, mx_loss: 0.0231, eta: 1:07:34, time: 7.5666
INFO train.py(169): step: 460/5410, l_total: 0.0727, l_in: 0.0239, l_grad: 0.0488, msssim_ir: 0.4678, msssim_vis: 0.0233, mx_loss: 0.0210, eta: 1:07:20, time: 7.5736
INFO train.py(169): step: 470/5410, l_total: 0.1001, l_in: 0.0423, l_grad: 0.0578, msssim_ir: 0.4613, msssim_vis: 0.0310, mx_loss: 0.0310, eta: 1:07:05, time: 7.5616
INFO train.py(169): step: 480/5410, l_total: 0.1037, l_in: 0.0447, l_grad: 0.0590, msssim_ir: 0.3369, msssim_vis: 0.0934, mx_loss: 0.0398, eta: 1:06:51, time: 7.5765
INFO train.py(169): step: 490/5410, l_total: 0.0686, l_in: 0.0256, l_grad: 0.0430, msssim_ir: 0.3316, msssim_vis: 0.0468, mx_loss: 0.0281, eta: 1:06:38, time: 7.5785
INFO train.py(169): step: 500/5410, l_total: 0.1285, l_in: 0.0376, l_grad: 0.0910, msssim_ir: 0.3596, msssim_vis: 0.0279, mx_loss: 0.0546, eta: 1:06:24, time: 7.5556
INFO train.py(169): step: 510/5410, l_total: 0.0707, l_in: 0.0177, l_grad: 0.0530, msssim_ir: 0.3207, msssim_vis: 0.0494, mx_loss: 0.0212, eta: 1:06:11, time: 7.5815
INFO train.py(169): step: 520/5410, l_total: 0.0667, l_in: 0.0216, l_grad: 0.0451, msssim_ir: 0.2128, msssim_vis: 0.1615, mx_loss: 0.0258, eta: 1:05:57, time: 7.5606
INFO train.py(169): step: 530/5410, l_total: 0.0666, l_in: 0.0237, l_grad: 0.0430, msssim_ir: 0.2321, msssim_vis: 0.0894, mx_loss: 0.0242, eta: 1:05:44, time: 7.5689
INFO train.py(169): step: 540/5410, l_total: 0.0955, l_in: 0.0391, l_grad: 0.0564, msssim_ir: 0.4807, msssim_vis: 0.0373, mx_loss: 0.0369, eta: 1:05:32, time: 7.5745
INFO train.py(169): step: 550/5410, l_total: 0.1032, l_in: 0.0391, l_grad: 0.0640, msssim_ir: 0.4723, msssim_vis: 0.0210, mx_loss: 0.0363, eta: 1:08:31, time: 29.2314
INFO train.py(169): step: 560/5410, l_total: 0.0713, l_in: 0.0405, l_grad: 0.0308, msssim_ir: 0.2304, msssim_vis: 0.1409, mx_loss: 0.0483, eta: 1:08:14, time: 7.5278
INFO train.py(169): step: 570/5410, l_total: 0.0740, l_in: 0.0170, l_grad: 0.0570, msssim_ir: 0.4253, msssim_vis: 0.0275, mx_loss: 0.0108, eta: 1:07:58, time: 7.5432
INFO train.py(169): step: 580/5410, l_total: 0.0769, l_in: 0.0370, l_grad: 0.0399, msssim_ir: 0.2713, msssim_vis: 0.0846, mx_loss: 0.0345, eta: 1:07:42, time: 7.5357
INFO train.py(169): step: 590/5410, l_total: 0.0969, l_in: 0.0324, l_grad: 0.0646, msssim_ir: 0.4478, msssim_vis: 0.0344, mx_loss: 0.0257, eta: 1:07:27, time: 7.5457
INFO train.py(169): step: 600/5410, l_total: 0.1355, l_in: 0.0466, l_grad: 0.0889, msssim_ir: 0.4765, msssim_vis: 0.0324, mx_loss: 0.0419, eta: 1:07:12, time: 7.5656
INFO train.py(169): step: 610/5410, l_total: 0.0587, l_in: 0.0259, l_grad: 0.0328, msssim_ir: 0.2357, msssim_vis: 0.1058, mx_loss: 0.0297, eta: 1:06:57, time: 7.5596
INFO train.py(169): step: 620/5410, l_total: 0.0795, l_in: 0.0446, l_grad: 0.0349, msssim_ir: 0.3143, msssim_vis: 0.0804, mx_loss: 0.0374, eta: 1:06:42, time: 7.5686
INFO train.py(169): step: 630/5410, l_total: 0.1000, l_in: 0.0349, l_grad: 0.0651, msssim_ir: 0.4597, msssim_vis: 0.0234, mx_loss: 0.0211, eta: 1:06:28, time: 7.5611
INFO train.py(169): step: 640/5410, l_total: 0.0805, l_in: 0.0338, l_grad: 0.0467, msssim_ir: 0.3227, msssim_vis: 0.1153, mx_loss: 0.0284, eta: 1:06:14, time: 7.5621
INFO train.py(169): step: 650/5410, l_total: 0.1271, l_in: 0.0483, l_grad: 0.0789, msssim_ir: 0.3555, msssim_vis: 0.0954, mx_loss: 0.0481, eta: 1:06:00, time: 7.5497
INFO train.py(169): step: 660/5410, l_total: 0.0569, l_in: 0.0237, l_grad: 0.0332, msssim_ir: 0.2867, msssim_vis: 0.0940, mx_loss: 0.0237, eta: 1:05:46, time: 7.5666
INFO train.py(169): step: 670/5410, l_total: 0.0599, l_in: 0.0242, l_grad: 0.0357, msssim_ir: 0.2986, msssim_vis: 0.0519, mx_loss: 0.0142, eta: 1:05:32, time: 7.5815
INFO train.py(169): step: 680/5410, l_total: 0.0741, l_in: 0.0332, l_grad: 0.0410, msssim_ir: 0.3367, msssim_vis: 0.0690, mx_loss: 0.0136, eta: 1:05:19, time: 7.5636
INFO train.py(169): step: 690/5410, l_total: 0.1005, l_in: 0.0384, l_grad: 0.0622, msssim_ir: 0.4309, msssim_vis: 0.0244, mx_loss: 0.0449, eta: 1:05:06, time: 7.5865
INFO train.py(169): step: 700/5410, l_total: 0.1202, l_in: 0.0422, l_grad: 0.0781, msssim_ir: 0.4619, msssim_vis: 0.0190, mx_loss: 0.0456, eta: 1:04:53, time: 7.5676
INFO train.py(169): step: 710/5410, l_total: 0.0953, l_in: 0.0358, l_grad: 0.0596, msssim_ir: 0.4599, msssim_vis: 0.0370, mx_loss: 0.0538, eta: 1:04:40, time: 7.5815
INFO train.py(169): step: 720/5410, l_total: 0.0730, l_in: 0.0222, l_grad: 0.0508, msssim_ir: 0.4314, msssim_vis: 0.0241, mx_loss: 0.0204, eta: 1:04:27, time: 7.5568
INFO train.py(169): step: 730/5410, l_total: 0.0634, l_in: 0.0238, l_grad: 0.0396, msssim_ir: 0.3176, msssim_vis: 0.0774, mx_loss: 0.0127, eta: 1:04:15, time: 7.5789
INFO train.py(169): step: 740/5410, l_total: 0.0621, l_in: 0.0164, l_grad: 0.0457, msssim_ir: 0.2905, msssim_vis: 0.0945, mx_loss: 0.0123, eta: 1:04:02, time: 7.5666
INFO train.py(169): step: 750/5410, l_total: 0.1178, l_in: 0.0416, l_grad: 0.0762, msssim_ir: 0.4509, msssim_vis: 0.0399, mx_loss: 0.0470, eta: 1:03:50, time: 7.5711
INFO train.py(169): step: 760/5410, l_total: 0.0622, l_in: 0.0274, l_grad: 0.0348, msssim_ir: 0.3138, msssim_vis: 0.0930, mx_loss: 0.0153, eta: 1:03:38, time: 7.5835
INFO train.py(169): step: 770/5410, l_total: 0.0602, l_in: 0.0167, l_grad: 0.0435, msssim_ir: 0.3358, msssim_vis: 0.0366, mx_loss: 0.0137, eta: 1:03:26, time: 7.5676
INFO train.py(169): step: 780/5410, l_total: 0.0574, l_in: 0.0202, l_grad: 0.0372, msssim_ir: 0.2065, msssim_vis: 0.1531, mx_loss: 0.0162, eta: 1:03:14, time: 7.5751
INFO train.py(169): step: 790/5410, l_total: 0.0782, l_in: 0.0240, l_grad: 0.0542, msssim_ir: 0.1562, msssim_vis: 0.1549, mx_loss: 0.0312, eta: 1:03:02, time: 7.5716
INFO train.py(169): step: 800/5410, l_total: 0.0472, l_in: 0.0120, l_grad: 0.0353, msssim_ir: 0.2825, msssim_vis: 0.0650, mx_loss: 0.0106, eta: 1:02:50, time: 7.5716
INFO train.py(169): step: 810/5410, l_total: 0.0621, l_in: 0.0264, l_grad: 0.0356, msssim_ir: 0.3372, msssim_vis: 0.0401, mx_loss: 0.0164, eta: 1:02:39, time: 7.5765
INFO train.py(169): step: 820/5410, l_total: 0.0735, l_in: 0.0207, l_grad: 0.0528, msssim_ir: 0.3085, msssim_vis: 0.0922, mx_loss: 0.0175, eta: 1:02:27, time: 7.5666
INFO train.py(169): step: 830/5410, l_total: 0.0770, l_in: 0.0259, l_grad: 0.0511, msssim_ir: 0.3431, msssim_vis: 0.0716, mx_loss: 0.0147, eta: 1:02:16, time: 7.5716
INFO train.py(169): step: 840/5410, l_total: 0.0571, l_in: 0.0235, l_grad: 0.0336, msssim_ir: 0.3463, msssim_vis: 0.0542, mx_loss: 0.0165, eta: 1:02:04, time: 7.5885
INFO train.py(169): step: 850/5410, l_total: 0.0550, l_in: 0.0157, l_grad: 0.0393, msssim_ir: 0.3247, msssim_vis: 0.0891, mx_loss: 0.0143, eta: 1:01:53, time: 7.5706
INFO train.py(169): step: 860/5410, l_total: 0.0538, l_in: 0.0166, l_grad: 0.0372, msssim_ir: 0.4030, msssim_vis: 0.0185, mx_loss: 0.0078, eta: 1:01:42, time: 7.5596
INFO train.py(169): step: 870/5410, l_total: 0.1431, l_in: 0.0787, l_grad: 0.0643, msssim_ir: 0.4745, msssim_vis: 0.0330, mx_loss: 0.0278, eta: 1:01:31, time: 7.5745
INFO train.py(169): step: 880/5410, l_total: 0.0480, l_in: 0.0121, l_grad: 0.0359, msssim_ir: 0.3277, msssim_vis: 0.0481, mx_loss: 0.0126, eta: 1:01:20, time: 7.5850
INFO train.py(169): step: 890/5410, l_total: 0.0893, l_in: 0.0385, l_grad: 0.0507, msssim_ir: 0.4434, msssim_vis: 0.0432, mx_loss: 0.0335, eta: 1:01:09, time: 7.5736
INFO train.py(169): step: 900/5410, l_total: 0.0597, l_in: 0.0206, l_grad: 0.0391, msssim_ir: 0.2767, msssim_vis: 0.1506, mx_loss: 0.0221, eta: 1:00:58, time: 7.5706
INFO train.py(169): step: 910/5410, l_total: 0.0827, l_in: 0.0428, l_grad: 0.0400, msssim_ir: 0.4012, msssim_vis: 0.0440, mx_loss: 0.0141, eta: 1:00:47, time: 7.5716
INFO train.py(169): step: 920/5410, l_total: 0.0576, l_in: 0.0212, l_grad: 0.0365, msssim_ir: 0.2987, msssim_vis: 0.0969, mx_loss: 0.0148, eta: 1:00:37, time: 7.5696
INFO train.py(169): step: 930/5410, l_total: 0.0737, l_in: 0.0227, l_grad: 0.0510, msssim_ir: 0.2509, msssim_vis: 0.1482, mx_loss: 0.0206, eta: 1:00:26, time: 7.5726
INFO train.py(169): step: 940/5410, l_total: 0.0703, l_in: 0.0402, l_grad: 0.0300, msssim_ir: 0.1965, msssim_vis: 0.1222, mx_loss: 0.0344, eta: 1:00:15, time: 7.5676
INFO train.py(169): step: 950/5410, l_total: 0.0950, l_in: 0.0501, l_grad: 0.0449, msssim_ir: 0.3422, msssim_vis: 0.1033, mx_loss: 0.0209, eta: 1:00:05, time: 7.5785
INFO train.py(169): step: 960/5410, l_total: 0.0711, l_in: 0.0343, l_grad: 0.0367, msssim_ir: 0.3511, msssim_vis: 0.0536, mx_loss: 0.0154, eta: 0:59:54, time: 7.5576
INFO train.py(169): step: 970/5410, l_total: 0.0879, l_in: 0.0355, l_grad: 0.0524, msssim_ir: 0.4245, msssim_vis: 0.0357, mx_loss: 0.0212, eta: 0:59:44, time: 7.5805
INFO train.py(169): step: 980/5410, l_total: 0.0619, l_in: 0.0202, l_grad: 0.0417, msssim_ir: 0.3911, msssim_vis: 0.0553, mx_loss: 0.0178, eta: 0:59:34, time: 7.5716
INFO train.py(169): step: 990/5410, l_total: 0.0665, l_in: 0.0261, l_grad: 0.0404, msssim_ir: 0.2128, msssim_vis: 0.1336, mx_loss: 0.0194, eta: 0:59:23, time: 7.5765
INFO train.py(169): step: 1000/5410, l_total: 0.0953, l_in: 0.0323, l_grad: 0.0630, msssim_ir: 0.4803, msssim_vis: 0.0233, mx_loss: 0.0208, eta: 0:59:13, time: 7.5785
INFO train.py(169): step: 1010/5410, l_total: 0.0678, l_in: 0.0218, l_grad: 0.0461, msssim_ir: 0.2381, msssim_vis: 0.1226, mx_loss: 0.0232, eta: 0:59:03, time: 7.5875
INFO train.py(169): step: 1020/5410, l_total: 0.0534, l_in: 0.0181, l_grad: 0.0353, msssim_ir: 0.3524, msssim_vis: 0.0375, mx_loss: 0.0160, eta: 0:58:53, time: 7.5726
INFO train.py(169): step: 1030/5410, l_total: 0.0854, l_in: 0.0331, l_grad: 0.0524, msssim_ir: 0.4707, msssim_vis: 0.0161, mx_loss: 0.0133, eta: 0:58:43, time: 7.5706
INFO train.py(169): step: 1040/5410, l_total: 0.0627, l_in: 0.0196, l_grad: 0.0431, msssim_ir: 0.3402, msssim_vis: 0.0422, mx_loss: 0.0107, eta: 0:58:33, time: 7.5815
INFO train.py(169): step: 1050/5410, l_total: 0.0577, l_in: 0.0171, l_grad: 0.0406, msssim_ir: 0.4036, msssim_vis: 0.0276, mx_loss: 0.0134, eta: 0:58:23, time: 7.6223
INFO train.py(169): step: 1060/5410, l_total: 0.0762, l_in: 0.0212, l_grad: 0.0549, msssim_ir: 0.2235, msssim_vis: 0.1847, mx_loss: 0.0262, eta: 0:58:13, time: 7.5845
INFO train.py(169): step: 1070/5410, l_total: 0.0664, l_in: 0.0223, l_grad: 0.0441, msssim_ir: 0.3932, msssim_vis: 0.0369, mx_loss: 0.0118, eta: 0:58:03, time: 7.5755
INFO train.py(169): step: 1080/5410, l_total: 0.0584, l_in: 0.0223, l_grad: 0.0362, msssim_ir: 0.4266, msssim_vis: 0.0256, mx_loss: 0.0089, eta: 0:57:53, time: 7.5726
INFO train.py(169): step: 1090/5410, l_total: 0.0745, l_in: 0.0236, l_grad: 0.0509, msssim_ir: 0.4710, msssim_vis: 0.0247, mx_loss: 0.0159, eta: 0:59:11, time: 29.5685
INFO train.py(169): step: 1100/5410, l_total: 0.0608, l_in: 0.0191, l_grad: 0.0417, msssim_ir: 0.2308, msssim_vis: 0.1294, mx_loss: 0.0206, eta: 0:59:00, time: 7.5203
INFO train.py(169): step: 1110/5410, l_total: 0.0698, l_in: 0.0343, l_grad: 0.0355, msssim_ir: 0.3625, msssim_vis: 0.0671, mx_loss: 0.0377, eta: 0:58:49, time: 7.5526
INFO train.py(169): step: 1120/5410, l_total: 0.0739, l_in: 0.0300, l_grad: 0.0439, msssim_ir: 0.3300, msssim_vis: 0.1077, mx_loss: 0.0184, eta: 0:58:38, time: 7.5293
INFO train.py(169): step: 1130/5410, l_total: 0.0853, l_in: 0.0318, l_grad: 0.0534, msssim_ir: 0.2841, msssim_vis: 0.1296, mx_loss: 0.0215, eta: 0:58:28, time: 7.5588
INFO train.py(169): step: 1140/5410, l_total: 0.0601, l_in: 0.0169, l_grad: 0.0431, msssim_ir: 0.4094, msssim_vis: 0.0320, mx_loss: 0.0206, eta: 0:58:17, time: 7.5706
INFO train.py(169): step: 1150/5410, l_total: 0.0546, l_in: 0.0176, l_grad: 0.0370, msssim_ir: 0.3360, msssim_vis: 0.0848, mx_loss: 0.0196, eta: 0:58:07, time: 7.5656
INFO train.py(169): step: 1160/5410, l_total: 0.0860, l_in: 0.0306, l_grad: 0.0554, msssim_ir: 0.3284, msssim_vis: 0.0581, mx_loss: 0.0338, eta: 0:57:56, time: 7.5586
INFO train.py(169): step: 1170/5410, l_total: 0.0773, l_in: 0.0347, l_grad: 0.0426, msssim_ir: 0.4678, msssim_vis: 0.0283, mx_loss: 0.0302, eta: 0:57:46, time: 7.5686
INFO train.py(169): step: 1180/5410, l_total: 0.0533, l_in: 0.0173, l_grad: 0.0360, msssim_ir: 0.2808, msssim_vis: 0.1015, mx_loss: 0.0090, eta: 0:57:35, time: 7.5820
INFO train.py(169): step: 1190/5410, l_total: 0.0569, l_in: 0.0166, l_grad: 0.0403, msssim_ir: 0.3196, msssim_vis: 0.0586, mx_loss: 0.0144, eta: 0:57:25, time: 7.5716
INFO train.py(169): step: 1200/5410, l_total: 0.0648, l_in: 0.0271, l_grad: 0.0377, msssim_ir: 0.2259, msssim_vis: 0.0793, mx_loss: 0.0201, eta: 0:57:15, time: 7.5606
INFO train.py(169): step: 1210/5410, l_total: 0.1335, l_in: 0.0646, l_grad: 0.0689, msssim_ir: 0.3734, msssim_vis: 0.1154, mx_loss: 0.0435, eta: 0:57:05, time: 7.5736
INFO train.py(169): step: 1220/5410, l_total: 0.0509, l_in: 0.0145, l_grad: 0.0365, msssim_ir: 0.2869, msssim_vis: 0.0914, mx_loss: 0.0106, eta: 0:56:55, time: 7.5865
INFO train.py(169): step: 1230/5410, l_total: 0.0616, l_in: 0.0174, l_grad: 0.0442, msssim_ir: 0.3171, msssim_vis: 0.0740, mx_loss: 0.0119, eta: 0:56:44, time: 7.5825
INFO train.py(169): step: 1240/5410, l_total: 0.0660, l_in: 0.0270, l_grad: 0.0390, msssim_ir: 0.2221, msssim_vis: 0.1884, mx_loss: 0.0220, eta: 0:56:34, time: 7.5546
INFO train.py(169): step: 1250/5410, l_total: 0.0959, l_in: 0.0455, l_grad: 0.0504, msssim_ir: 0.4474, msssim_vis: 0.0315, mx_loss: 0.0226, eta: 0:56:24, time: 7.5726
INFO train.py(169): step: 1260/5410, l_total: 0.0539, l_in: 0.0176, l_grad: 0.0363, msssim_ir: 0.3154, msssim_vis: 0.0609, mx_loss: 0.0190, eta: 0:56:14, time: 7.5586
INFO train.py(169): step: 1270/5410, l_total: 0.0489, l_in: 0.0189, l_grad: 0.0299, msssim_ir: 0.1944, msssim_vis: 0.1473, mx_loss: 0.0135, eta: 0:56:04, time: 7.5757
INFO train.py(169): step: 1280/5410, l_total: 0.0471, l_in: 0.0148, l_grad: 0.0323, msssim_ir: 0.3873, msssim_vis: 0.0465, mx_loss: 0.0090, eta: 0:55:54, time: 7.5778
INFO train.py(169): step: 1290/5410, l_total: 0.0658, l_in: 0.0232, l_grad: 0.0426, msssim_ir: 0.3479, msssim_vis: 0.0363, mx_loss: 0.0074, eta: 0:55:45, time: 7.5731
INFO train.py(169): step: 1300/5410, l_total: 0.0542, l_in: 0.0171, l_grad: 0.0370, msssim_ir: 0.2402, msssim_vis: 0.1074, mx_loss: 0.0181, eta: 0:55:35, time: 7.5726
INFO train.py(169): step: 1310/5410, l_total: 0.0518, l_in: 0.0143, l_grad: 0.0375, msssim_ir: 0.3896, msssim_vis: 0.0274, mx_loss: 0.0079, eta: 0:55:25, time: 7.5745
INFO train.py(169): step: 1320/5410, l_total: 0.0787, l_in: 0.0264, l_grad: 0.0523, msssim_ir: 0.4375, msssim_vis: 0.0325, mx_loss: 0.0200, eta: 0:55:15, time: 7.5775
INFO train.py(169): step: 1330/5410, l_total: 0.0651, l_in: 0.0225, l_grad: 0.0425, msssim_ir: 0.4212, msssim_vis: 0.0236, mx_loss: 0.0119, eta: 0:55:05, time: 7.5696
INFO train.py(169): step: 1340/5410, l_total: 0.0552, l_in: 0.0234, l_grad: 0.0318, msssim_ir: 0.1724, msssim_vis: 0.1747, mx_loss: 0.0159, eta: 0:54:56, time: 7.5845
INFO train.py(169): step: 1350/5410, l_total: 0.0448, l_in: 0.0139, l_grad: 0.0308, msssim_ir: 0.2790, msssim_vis: 0.0652, mx_loss: 0.0104, eta: 0:54:46, time: 7.5606
INFO train.py(169): step: 1360/5410, l_total: 0.0988, l_in: 0.0292, l_grad: 0.0696, msssim_ir: 0.4664, msssim_vis: 0.0341, mx_loss: 0.0243, eta: 0:54:36, time: 7.5711
INFO train.py(169): step: 1370/5410, l_total: 0.0803, l_in: 0.0234, l_grad: 0.0569, msssim_ir: 0.3315, msssim_vis: 0.0529, mx_loss: 0.0199, eta: 0:54:27, time: 7.5895
INFO train.py(169): step: 1380/5410, l_total: 0.0638, l_in: 0.0191, l_grad: 0.0447, msssim_ir: 0.2950, msssim_vis: 0.0783, mx_loss: 0.0161, eta: 0:54:17, time: 7.5621
INFO train.py(169): step: 1390/5410, l_total: 0.0961, l_in: 0.0401, l_grad: 0.0560, msssim_ir: 0.3026, msssim_vis: 0.1022, mx_loss: 0.0298, eta: 0:54:08, time: 7.5716
INFO train.py(169): step: 1400/5410, l_total: 0.0602, l_in: 0.0201, l_grad: 0.0401, msssim_ir: 0.3852, msssim_vis: 0.0489, mx_loss: 0.0092, eta: 0:53:58, time: 7.5785
INFO train.py(169): step: 1410/5410, l_total: 0.0887, l_in: 0.0429, l_grad: 0.0458, msssim_ir: 0.3135, msssim_vis: 0.0844, mx_loss: 0.0151, eta: 0:53:49, time: 7.5651
INFO train.py(169): step: 1420/5410, l_total: 0.0763, l_in: 0.0386, l_grad: 0.0377, msssim_ir: 0.3690, msssim_vis: 0.0423, mx_loss: 0.0157, eta: 0:53:39, time: 7.5845
INFO train.py(169): step: 1430/5410, l_total: 0.0858, l_in: 0.0335, l_grad: 0.0523, msssim_ir: 0.4336, msssim_vis: 0.0383, mx_loss: 0.0431, eta: 0:53:30, time: 7.5656
INFO train.py(169): step: 1440/5410, l_total: 0.0606, l_in: 0.0188, l_grad: 0.0418, msssim_ir: 0.3144, msssim_vis: 0.0667, mx_loss: 0.0083, eta: 0:53:20, time: 7.5726
INFO train.py(169): step: 1450/5410, l_total: 0.0799, l_in: 0.0397, l_grad: 0.0402, msssim_ir: 0.3040, msssim_vis: 0.0810, mx_loss: 0.0415, eta: 0:53:11, time: 7.5706
INFO train.py(169): step: 1460/5410, l_total: 0.0896, l_in: 0.0340, l_grad: 0.0556, msssim_ir: 0.5270, msssim_vis: 0.0269, mx_loss: 0.0161, eta: 0:53:01, time: 7.5666
INFO train.py(169): step: 1470/5410, l_total: 0.0494, l_in: 0.0134, l_grad: 0.0360, msssim_ir: 0.3825, msssim_vis: 0.0381, mx_loss: 0.0118, eta: 0:52:52, time: 7.5621
INFO train.py(169): step: 1480/5410, l_total: 0.1035, l_in: 0.0380, l_grad: 0.0655, msssim_ir: 0.4580, msssim_vis: 0.0325, mx_loss: 0.0303, eta: 0:52:43, time: 7.5736
INFO train.py(169): step: 1490/5410, l_total: 0.0682, l_in: 0.0267, l_grad: 0.0415, msssim_ir: 0.4862, msssim_vis: 0.0267, mx_loss: 0.0116, eta: 0:52:33, time: 7.5815
INFO train.py(169): step: 1500/5410, l_total: 0.0486, l_in: 0.0154, l_grad: 0.0333, msssim_ir: 0.4266, msssim_vis: 0.0492, mx_loss: 0.0078, eta: 0:52:24, time: 7.5656
INFO train.py(169): step: 1510/5410, l_total: 0.0412, l_in: 0.0104, l_grad: 0.0307, msssim_ir: 0.3298, msssim_vis: 0.0593, mx_loss: 0.0073, eta: 0:52:15, time: 7.5736
INFO train.py(169): step: 1520/5410, l_total: 0.0699, l_in: 0.0189, l_grad: 0.0510, msssim_ir: 0.4981, msssim_vis: 0.0183, mx_loss: 0.0142, eta: 0:52:06, time: 7.5736
INFO train.py(169): step: 1530/5410, l_total: 0.0682, l_in: 0.0267, l_grad: 0.0415, msssim_ir: 0.4201, msssim_vis: 0.0286, mx_loss: 0.0107, eta: 0:51:56, time: 7.5706
INFO train.py(169): step: 1540/5410, l_total: 0.0711, l_in: 0.0249, l_grad: 0.0462, msssim_ir: 0.4856, msssim_vis: 0.0357, mx_loss: 0.0276, eta: 0:51:47, time: 7.5656
INFO train.py(169): step: 1550/5410, l_total: 0.0776, l_in: 0.0382, l_grad: 0.0395, msssim_ir: 0.1696, msssim_vis: 0.2045, mx_loss: 0.0648, eta: 0:51:38, time: 7.5716
INFO train.py(169): step: 1560/5410, l_total: 0.0812, l_in: 0.0433, l_grad: 0.0378, msssim_ir: 0.3354, msssim_vis: 0.1214, mx_loss: 0.0115, eta: 0:51:29, time: 7.5745
INFO train.py(169): step: 1570/5410, l_total: 0.0750, l_in: 0.0343, l_grad: 0.0407, msssim_ir: 0.3224, msssim_vis: 0.1097, mx_loss: 0.0195, eta: 0:51:20, time: 7.5656
INFO train.py(169): step: 1580/5410, l_total: 0.0395, l_in: 0.0094, l_grad: 0.0301, msssim_ir: 0.3354, msssim_vis: 0.0535, mx_loss: 0.0077, eta: 0:51:11, time: 7.5974
INFO train.py(169): step: 1590/5410, l_total: 0.0627, l_in: 0.0296, l_grad: 0.0330, msssim_ir: 0.2404, msssim_vis: 0.1309, mx_loss: 0.0363, eta: 0:51:02, time: 7.5696
INFO train.py(169): step: 1600/5410, l_total: 0.0616, l_in: 0.0274, l_grad: 0.0342, msssim_ir: 0.3784, msssim_vis: 0.0563, mx_loss: 0.0111, eta: 0:50:53, time: 7.5755
INFO train.py(169): step: 1610/5410, l_total: 0.0608, l_in: 0.0176, l_grad: 0.0432, msssim_ir: 0.2730, msssim_vis: 0.1166, mx_loss: 0.0163, eta: 0:50:43, time: 7.5815
INFO train.py(169): step: 1620/5410, l_total: 0.0502, l_in: 0.0143, l_grad: 0.0360, msssim_ir: 0.3701, msssim_vis: 0.0233, mx_loss: 0.0057, eta: 0:50:34, time: 7.5745
INFO train.py(169): step: 1630/5410, l_total: 0.0730, l_in: 0.0294, l_grad: 0.0436, msssim_ir: 0.3848, msssim_vis: 0.0949, mx_loss: 0.0268, eta: 0:51:16, time: 29.3992
INFO train.py(169): step: 1640/5410, l_total: 0.0517, l_in: 0.0235, l_grad: 0.0282, msssim_ir: 0.3338, msssim_vis: 0.0641, mx_loss: 0.0175, eta: 0:51:07, time: 7.5268
INFO train.py(169): step: 1650/5410, l_total: 0.0471, l_in: 0.0198, l_grad: 0.0273, msssim_ir: 0.3427, msssim_vis: 0.0509, mx_loss: 0.0080, eta: 0:50:57, time: 7.5258
INFO train.py(169): step: 1660/5410, l_total: 0.0797, l_in: 0.0355, l_grad: 0.0442, msssim_ir: 0.3336, msssim_vis: 0.1037, mx_loss: 0.0283, eta: 0:50:47, time: 7.5188
INFO train.py(169): step: 1670/5410, l_total: 0.0589, l_in: 0.0153, l_grad: 0.0436, msssim_ir: 0.3475, msssim_vis: 0.0781, mx_loss: 0.0087, eta: 0:50:38, time: 7.5616
INFO train.py(169): step: 1680/5410, l_total: 0.0711, l_in: 0.0334, l_grad: 0.0377, msssim_ir: 0.3713, msssim_vis: 0.0432, mx_loss: 0.0309, eta: 0:50:29, time: 7.5556
INFO train.py(169): step: 1690/5410, l_total: 0.0719, l_in: 0.0264, l_grad: 0.0456, msssim_ir: 0.3123, msssim_vis: 0.0649, mx_loss: 0.0128, eta: 0:50:19, time: 7.5526
INFO train.py(169): step: 1700/5410, l_total: 0.0464, l_in: 0.0125, l_grad: 0.0339, msssim_ir: 0.3031, msssim_vis: 0.0812, mx_loss: 0.0112, eta: 0:50:10, time: 7.5546
INFO train.py(169): step: 1710/5410, l_total: 0.0535, l_in: 0.0189, l_grad: 0.0346, msssim_ir: 0.2280, msssim_vis: 0.1131, mx_loss: 0.0215, eta: 0:50:01, time: 7.5586
INFO train.py(169): step: 1720/5410, l_total: 0.0695, l_in: 0.0232, l_grad: 0.0462, msssim_ir: 0.3449, msssim_vis: 0.0712, mx_loss: 0.0230, eta: 0:49:51, time: 7.5676
INFO train.py(169): step: 1730/5410, l_total: 0.0461, l_in: 0.0162, l_grad: 0.0300, msssim_ir: 0.3902, msssim_vis: 0.0480, mx_loss: 0.0070, eta: 0:49:42, time: 7.5696
INFO train.py(169): step: 1740/5410, l_total: 0.0522, l_in: 0.0138, l_grad: 0.0383, msssim_ir: 0.2471, msssim_vis: 0.1502, mx_loss: 0.0105, eta: 0:49:33, time: 7.5696
INFO train.py(169): step: 1750/5410, l_total: 0.0781, l_in: 0.0243, l_grad: 0.0538, msssim_ir: 0.4829, msssim_vis: 0.0151, mx_loss: 0.0153, eta: 0:49:24, time: 7.5666
INFO train.py(169): step: 1760/5410, l_total: 0.1029, l_in: 0.0346, l_grad: 0.0683, msssim_ir: 0.4517, msssim_vis: 0.0299, mx_loss: 0.0298, eta: 0:49:14, time: 7.5765
INFO train.py(169): step: 1770/5410, l_total: 0.0494, l_in: 0.0147, l_grad: 0.0348, msssim_ir: 0.2653, msssim_vis: 0.0985, mx_loss: 0.0141, eta: 0:49:05, time: 7.5696
INFO train.py(169): step: 1780/5410, l_total: 0.0924, l_in: 0.0464, l_grad: 0.0460, msssim_ir: 0.4594, msssim_vis: 0.0326, mx_loss: 0.0292, eta: 0:48:56, time: 7.5775
INFO train.py(169): step: 1790/5410, l_total: 0.0668, l_in: 0.0236, l_grad: 0.0432, msssim_ir: 0.4892, msssim_vis: 0.0208, mx_loss: 0.0112, eta: 0:48:47, time: 7.5835
INFO train.py(169): step: 1800/5410, l_total: 0.0529, l_in: 0.0213, l_grad: 0.0317, msssim_ir: 0.3620, msssim_vis: 0.0453, mx_loss: 0.0089, eta: 0:48:38, time: 7.5736
INFO train.py(169): step: 1810/5410, l_total: 0.0420, l_in: 0.0151, l_grad: 0.0269, msssim_ir: 0.2541, msssim_vis: 0.0918, mx_loss: 0.0115, eta: 0:48:29, time: 7.5716
INFO train.py(169): step: 1820/5410, l_total: 0.0484, l_in: 0.0177, l_grad: 0.0307, msssim_ir: 0.2357, msssim_vis: 0.1143, mx_loss: 0.0147, eta: 0:48:20, time: 7.5755
INFO train.py(169): step: 1830/5410, l_total: 0.0519, l_in: 0.0187, l_grad: 0.0332, msssim_ir: 0.3831, msssim_vis: 0.0646, mx_loss: 0.0105, eta: 0:48:11, time: 7.5676
INFO train.py(169): step: 1840/5410, l_total: 0.0637, l_in: 0.0186, l_grad: 0.0450, msssim_ir: 0.3437, msssim_vis: 0.0688, mx_loss: 0.0123, eta: 0:48:02, time: 7.5646
INFO train.py(169): step: 1850/5410, l_total: 0.0364, l_in: 0.0095, l_grad: 0.0270, msssim_ir: 0.2778, msssim_vis: 0.0552, mx_loss: 0.0079, eta: 0:47:53, time: 7.5755
INFO train.py(169): step: 1860/5410, l_total: 0.0624, l_in: 0.0212, l_grad: 0.0412, msssim_ir: 0.4116, msssim_vis: 0.0321, mx_loss: 0.0107, eta: 0:47:44, time: 7.5785
INFO train.py(169): step: 1870/5410, l_total: 0.0372, l_in: 0.0142, l_grad: 0.0230, msssim_ir: 0.2471, msssim_vis: 0.0694, mx_loss: 0.0124, eta: 0:47:35, time: 7.5706
INFO train.py(169): step: 1880/5410, l_total: 0.0629, l_in: 0.0241, l_grad: 0.0388, msssim_ir: 0.2289, msssim_vis: 0.1009, mx_loss: 0.0170, eta: 0:47:26, time: 7.5656
INFO train.py(169): step: 1890/5410, l_total: 0.0446, l_in: 0.0122, l_grad: 0.0324, msssim_ir: 0.3314, msssim_vis: 0.1040, mx_loss: 0.0054, eta: 0:47:17, time: 7.5696
INFO train.py(169): step: 1900/5410, l_total: 0.0884, l_in: 0.0434, l_grad: 0.0450, msssim_ir: 0.2762, msssim_vis: 0.1214, mx_loss: 0.0128, eta: 0:47:08, time: 7.5775
INFO train.py(169): step: 1910/5410, l_total: 0.0658, l_in: 0.0256, l_grad: 0.0403, msssim_ir: 0.3424, msssim_vis: 0.0453, mx_loss: 0.0167, eta: 0:46:59, time: 7.5671
INFO train.py(169): step: 1920/5410, l_total: 0.0794, l_in: 0.0274, l_grad: 0.0520, msssim_ir: 0.4255, msssim_vis: 0.0544, mx_loss: 0.0151, eta: 0:46:50, time: 7.5716
INFO train.py(169): step: 1930/5410, l_total: 0.0411, l_in: 0.0135, l_grad: 0.0276, msssim_ir: 0.2274, msssim_vis: 0.0874, mx_loss: 0.0114, eta: 0:46:41, time: 7.5795
INFO train.py(169): step: 1940/5410, l_total: 0.0729, l_in: 0.0318, l_grad: 0.0411, msssim_ir: 0.3587, msssim_vis: 0.0845, mx_loss: 0.0198, eta: 0:46:32, time: 7.5755
INFO train.py(169): step: 1950/5410, l_total: 0.0498, l_in: 0.0154, l_grad: 0.0344, msssim_ir: 0.3406, msssim_vis: 0.0741, mx_loss: 0.0115, eta: 0:46:23, time: 7.5536
INFO train.py(169): step: 1960/5410, l_total: 0.0737, l_in: 0.0298, l_grad: 0.0439, msssim_ir: 0.4943, msssim_vis: 0.0239, mx_loss: 0.0151, eta: 0:46:14, time: 7.5686
INFO train.py(169): step: 1970/5410, l_total: 0.0417, l_in: 0.0146, l_grad: 0.0272, msssim_ir: 0.2774, msssim_vis: 0.0990, mx_loss: 0.0107, eta: 0:46:05, time: 7.5815
INFO train.py(169): step: 1980/5410, l_total: 0.0435, l_in: 0.0129, l_grad: 0.0306, msssim_ir: 0.3382, msssim_vis: 0.0468, mx_loss: 0.0109, eta: 0:45:56, time: 7.5755
INFO train.py(169): step: 1990/5410, l_total: 0.0386, l_in: 0.0107, l_grad: 0.0279, msssim_ir: 0.3757, msssim_vis: 0.0349, mx_loss: 0.0085, eta: 0:45:48, time: 7.5825
INFO train.py(169): step: 2000/5410, l_total: 0.0412, l_in: 0.0112, l_grad: 0.0299, msssim_ir: 0.3719, msssim_vis: 0.0673, mx_loss: 0.0077, eta: 0:45:39, time: 7.5595
INFO train.py(169): step: 2010/5410, l_total: 0.0624, l_in: 0.0236, l_grad: 0.0389, msssim_ir: 0.4270, msssim_vis: 0.0473, mx_loss: 0.0077, eta: 0:45:30, time: 7.5716
INFO train.py(169): step: 2020/5410, l_total: 0.0647, l_in: 0.0239, l_grad: 0.0408, msssim_ir: 0.1916, msssim_vis: 0.1727, mx_loss: 0.0152, eta: 0:45:21, time: 7.5775
INFO train.py(169): step: 2030/5410, l_total: 0.0387, l_in: 0.0112, l_grad: 0.0275, msssim_ir: 0.2828, msssim_vis: 0.0639, mx_loss: 0.0076, eta: 0:45:12, time: 7.5745
INFO train.py(169): step: 2040/5410, l_total: 0.0670, l_in: 0.0216, l_grad: 0.0454, msssim_ir: 0.3857, msssim_vis: 0.0378, mx_loss: 0.0133, eta: 0:45:04, time: 7.5716
INFO train.py(169): step: 2050/5410, l_total: 0.0424, l_in: 0.0112, l_grad: 0.0312, msssim_ir: 0.3012, msssim_vis: 0.0949, mx_loss: 0.0070, eta: 0:44:55, time: 7.5711
INFO train.py(169): step: 2060/5410, l_total: 0.0610, l_in: 0.0218, l_grad: 0.0392, msssim_ir: 0.3332, msssim_vis: 0.0448, mx_loss: 0.0098, eta: 0:44:46, time: 7.5775
INFO train.py(169): step: 2070/5410, l_total: 0.0582, l_in: 0.0179, l_grad: 0.0403, msssim_ir: 0.4053, msssim_vis: 0.0312, mx_loss: 0.0086, eta: 0:44:37, time: 7.5716
INFO train.py(169): step: 2080/5410, l_total: 0.0528, l_in: 0.0169, l_grad: 0.0359, msssim_ir: 0.3079, msssim_vis: 0.1010, mx_loss: 0.0118, eta: 0:44:29, time: 7.5716
INFO train.py(169): step: 2090/5410, l_total: 0.0578, l_in: 0.0250, l_grad: 0.0328, msssim_ir: 0.3649, msssim_vis: 0.0604, mx_loss: 0.0101, eta: 0:44:20, time: 7.5676
INFO train.py(169): step: 2100/5410, l_total: 0.0520, l_in: 0.0163, l_grad: 0.0357, msssim_ir: 0.3959, msssim_vis: 0.0506, mx_loss: 0.0104, eta: 0:44:11, time: 7.5726
INFO train.py(169): step: 2110/5410, l_total: 0.0465, l_in: 0.0118, l_grad: 0.0347, msssim_ir: 0.3388, msssim_vis: 0.0757, mx_loss: 0.0086, eta: 0:44:02, time: 7.5795
INFO train.py(169): step: 2120/5410, l_total: 0.0511, l_in: 0.0194, l_grad: 0.0317, msssim_ir: 0.3216, msssim_vis: 0.0595, mx_loss: 0.0119, eta: 0:43:54, time: 7.5681
INFO train.py(169): step: 2130/5410, l_total: 0.0425, l_in: 0.0196, l_grad: 0.0230, msssim_ir: 0.1980, msssim_vis: 0.0957, mx_loss: 0.0121, eta: 0:43:45, time: 7.5755
INFO train.py(169): step: 2140/5410, l_total: 0.0412, l_in: 0.0139, l_grad: 0.0273, msssim_ir: 0.2191, msssim_vis: 0.1112, mx_loss: 0.0132, eta: 0:43:36, time: 7.5745
INFO train.py(169): step: 2150/5410, l_total: 0.0309, l_in: 0.0071, l_grad: 0.0238, msssim_ir: 0.2396, msssim_vis: 0.0903, mx_loss: 0.0066, eta: 0:43:28, time: 7.5745
INFO train.py(169): step: 2160/5410, l_total: 0.0912, l_in: 0.0223, l_grad: 0.0689, msssim_ir: 0.4352, msssim_vis: 0.0224, mx_loss: 0.0233, eta: 0:43:19, time: 7.5666
INFO train.py(169): step: 2170/5410, l_total: 0.0564, l_in: 0.0153, l_grad: 0.0411, msssim_ir: 0.4897, msssim_vis: 0.0197, mx_loss: 0.0111, eta: 0:43:43, time: 29.6426
INFO train.py(169): step: 2180/5410, l_total: 0.0437, l_in: 0.0126, l_grad: 0.0311, msssim_ir: 0.3064, msssim_vis: 0.1086, mx_loss: 0.0061, eta: 0:43:35, time: 7.5228
INFO train.py(169): step: 2190/5410, l_total: 0.0859, l_in: 0.0343, l_grad: 0.0516, msssim_ir: 0.3050, msssim_vis: 0.1123, mx_loss: 0.0229, eta: 0:43:26, time: 7.5362
INFO train.py(169): step: 2200/5410, l_total: 0.0342, l_in: 0.0120, l_grad: 0.0223, msssim_ir: 0.2580, msssim_vis: 0.0887, mx_loss: 0.0095, eta: 0:43:17, time: 7.5268
INFO train.py(169): step: 2210/5410, l_total: 0.0698, l_in: 0.0167, l_grad: 0.0531, msssim_ir: 0.3282, msssim_vis: 0.0656, mx_loss: 0.0095, eta: 0:43:08, time: 7.5698
INFO train.py(169): step: 2220/5410, l_total: 0.0715, l_in: 0.0282, l_grad: 0.0433, msssim_ir: 0.4820, msssim_vis: 0.0177, mx_loss: 0.0143, eta: 0:42:59, time: 7.5626
INFO train.py(169): step: 2230/5410, l_total: 0.0527, l_in: 0.0181, l_grad: 0.0346, msssim_ir: 0.3246, msssim_vis: 0.0527, mx_loss: 0.0153, eta: 0:42:50, time: 7.5716
INFO train.py(169): step: 2240/5410, l_total: 0.0550, l_in: 0.0232, l_grad: 0.0318, msssim_ir: 0.3096, msssim_vis: 0.0695, mx_loss: 0.0108, eta: 0:42:41, time: 7.5586
INFO train.py(169): step: 2250/5410, l_total: 0.0792, l_in: 0.0224, l_grad: 0.0568, msssim_ir: 0.4511, msssim_vis: 0.0213, mx_loss: 0.0101, eta: 0:42:33, time: 7.5556
INFO train.py(169): step: 2260/5410, l_total: 0.0881, l_in: 0.0329, l_grad: 0.0552, msssim_ir: 0.3764, msssim_vis: 0.0587, mx_loss: 0.0390, eta: 0:42:24, time: 7.5487
INFO train.py(169): step: 2270/5410, l_total: 0.0695, l_in: 0.0251, l_grad: 0.0444, msssim_ir: 0.4784, msssim_vis: 0.0213, mx_loss: 0.0139, eta: 0:42:15, time: 7.5656
INFO train.py(169): step: 2280/5410, l_total: 0.0615, l_in: 0.0294, l_grad: 0.0321, msssim_ir: 0.2813, msssim_vis: 0.0971, mx_loss: 0.0067, eta: 0:42:06, time: 7.5591
INFO train.py(169): step: 2290/5410, l_total: 0.0490, l_in: 0.0117, l_grad: 0.0373, msssim_ir: 0.4599, msssim_vis: 0.0139, mx_loss: 0.0092, eta: 0:41:57, time: 7.5815
INFO train.py(169): step: 2300/5410, l_total: 0.0610, l_in: 0.0170, l_grad: 0.0440, msssim_ir: 0.4715, msssim_vis: 0.0172, mx_loss: 0.0100, eta: 0:41:49, time: 7.5586
INFO train.py(169): step: 2310/5410, l_total: 0.0442, l_in: 0.0169, l_grad: 0.0274, msssim_ir: 0.2816, msssim_vis: 0.0783, mx_loss: 0.0105, eta: 0:41:40, time: 7.5785
INFO train.py(169): step: 2320/5410, l_total: 0.0364, l_in: 0.0094, l_grad: 0.0270, msssim_ir: 0.4484, msssim_vis: 0.0234, mx_loss: 0.0036, eta: 0:41:31, time: 7.5755
INFO train.py(169): step: 2330/5410, l_total: 0.0444, l_in: 0.0140, l_grad: 0.0305, msssim_ir: 0.2152, msssim_vis: 0.1467, mx_loss: 0.0088, eta: 0:41:22, time: 7.5716
INFO train.py(169): step: 2340/5410, l_total: 0.0438, l_in: 0.0118, l_grad: 0.0320, msssim_ir: 0.3823, msssim_vis: 0.0632, mx_loss: 0.0070, eta: 0:41:14, time: 7.5719
INFO train.py(169): step: 2350/5410, l_total: 0.0551, l_in: 0.0195, l_grad: 0.0357, msssim_ir: 0.4205, msssim_vis: 0.0477, mx_loss: 0.0189, eta: 0:41:05, time: 7.5626
INFO train.py(169): step: 2360/5410, l_total: 0.0463, l_in: 0.0149, l_grad: 0.0313, msssim_ir: 0.3442, msssim_vis: 0.1160, mx_loss: 0.0096, eta: 0:40:56, time: 7.5696
INFO train.py(169): step: 2370/5410, l_total: 0.0579, l_in: 0.0183, l_grad: 0.0396, msssim_ir: 0.2906, msssim_vis: 0.1165, mx_loss: 0.0103, eta: 0:40:48, time: 7.5646
INFO train.py(169): step: 2380/5410, l_total: 0.0526, l_in: 0.0257, l_grad: 0.0269, msssim_ir: 0.2264, msssim_vis: 0.1245, mx_loss: 0.0253, eta: 0:40:39, time: 7.5745
INFO train.py(169): step: 2390/5410, l_total: 0.0591, l_in: 0.0269, l_grad: 0.0322, msssim_ir: 0.3790, msssim_vis: 0.0504, mx_loss: 0.0088, eta: 0:40:30, time: 7.5751
INFO train.py(169): step: 2400/5410, l_total: 0.0495, l_in: 0.0169, l_grad: 0.0326, msssim_ir: 0.2042, msssim_vis: 0.1409, mx_loss: 0.0093, eta: 0:40:22, time: 7.5586
INFO train.py(169): step: 2410/5410, l_total: 0.0481, l_in: 0.0126, l_grad: 0.0355, msssim_ir: 0.2131, msssim_vis: 0.1078, mx_loss: 0.0102, eta: 0:40:13, time: 7.5825
INFO train.py(169): step: 2420/5410, l_total: 0.0708, l_in: 0.0249, l_grad: 0.0459, msssim_ir: 0.4786, msssim_vis: 0.0379, mx_loss: 0.0188, eta: 0:40:04, time: 7.5716
INFO train.py(169): step: 2430/5410, l_total: 0.0827, l_in: 0.0396, l_grad: 0.0431, msssim_ir: 0.4663, msssim_vis: 0.0122, mx_loss: 0.0082, eta: 0:39:56, time: 7.5686
INFO train.py(169): step: 2440/5410, l_total: 0.0646, l_in: 0.0216, l_grad: 0.0430, msssim_ir: 0.4537, msssim_vis: 0.0163, mx_loss: 0.0137, eta: 0:39:47, time: 7.5736
INFO train.py(169): step: 2450/5410, l_total: 0.0580, l_in: 0.0276, l_grad: 0.0304, msssim_ir: 0.1897, msssim_vis: 0.1747, mx_loss: 0.0411, eta: 0:39:39, time: 7.5761
INFO train.py(169): step: 2460/5410, l_total: 0.0935, l_in: 0.0498, l_grad: 0.0437, msssim_ir: 0.4992, msssim_vis: 0.0214, mx_loss: 0.0183, eta: 0:39:30, time: 7.5765
INFO train.py(169): step: 2470/5410, l_total: 0.0351, l_in: 0.0087, l_grad: 0.0264, msssim_ir: 0.2912, msssim_vis: 0.0793, mx_loss: 0.0058, eta: 0:39:21, time: 7.5706
INFO train.py(169): step: 2480/5410, l_total: 0.0495, l_in: 0.0115, l_grad: 0.0381, msssim_ir: 0.2806, msssim_vis: 0.1135, mx_loss: 0.0076, eta: 0:39:13, time: 7.5656
INFO train.py(169): step: 2490/5410, l_total: 0.0590, l_in: 0.0216, l_grad: 0.0374, msssim_ir: 0.2896, msssim_vis: 0.0441, mx_loss: 0.0137, eta: 0:39:04, time: 7.5736
INFO train.py(169): step: 2500/5410, l_total: 0.0510, l_in: 0.0226, l_grad: 0.0285, msssim_ir: 0.2583, msssim_vis: 0.1207, mx_loss: 0.0240, eta: 0:38:56, time: 7.5631
INFO train.py(169): step: 2510/5410, l_total: 0.0357, l_in: 0.0083, l_grad: 0.0274, msssim_ir: 0.2404, msssim_vis: 0.0932, mx_loss: 0.0083, eta: 0:38:47, time: 7.5785
INFO train.py(169): step: 2520/5410, l_total: 0.0622, l_in: 0.0240, l_grad: 0.0382, msssim_ir: 0.3306, msssim_vis: 0.0822, mx_loss: 0.0229, eta: 0:38:39, time: 7.5726
INFO train.py(169): step: 2530/5410, l_total: 0.0513, l_in: 0.0175, l_grad: 0.0338, msssim_ir: 0.2149, msssim_vis: 0.1418, mx_loss: 0.0170, eta: 0:38:30, time: 7.5765
INFO train.py(169): step: 2540/5410, l_total: 0.0563, l_in: 0.0244, l_grad: 0.0320, msssim_ir: 0.2806, msssim_vis: 0.0761, mx_loss: 0.0141, eta: 0:38:22, time: 7.5686
INFO train.py(169): step: 2550/5410, l_total: 0.0784, l_in: 0.0298, l_grad: 0.0485, msssim_ir: 0.4992, msssim_vis: 0.0209, mx_loss: 0.0154, eta: 0:38:13, time: 7.5790
INFO train.py(169): step: 2560/5410, l_total: 0.0550, l_in: 0.0144, l_grad: 0.0406, msssim_ir: 0.4859, msssim_vis: 0.0201, mx_loss: 0.0096, eta: 0:38:05, time: 7.5755
INFO train.py(169): step: 2570/5410, l_total: 0.0407, l_in: 0.0127, l_grad: 0.0280, msssim_ir: 0.3030, msssim_vis: 0.0766, mx_loss: 0.0106, eta: 0:37:56, time: 7.5759
INFO train.py(169): step: 2580/5410, l_total: 0.0428, l_in: 0.0126, l_grad: 0.0302, msssim_ir: 0.4153, msssim_vis: 0.0265, mx_loss: 0.0064, eta: 0:37:48, time: 7.5726
INFO train.py(169): step: 2590/5410, l_total: 0.0407, l_in: 0.0117, l_grad: 0.0291, msssim_ir: 0.3749, msssim_vis: 0.0526, mx_loss: 0.0065, eta: 0:37:39, time: 7.5726
INFO train.py(169): step: 2600/5410, l_total: 0.0436, l_in: 0.0169, l_grad: 0.0267, msssim_ir: 0.3094, msssim_vis: 0.0388, mx_loss: 0.0067, eta: 0:37:31, time: 7.5711
INFO train.py(169): step: 2610/5410, l_total: 0.0589, l_in: 0.0233, l_grad: 0.0355, msssim_ir: 0.4116, msssim_vis: 0.0427, mx_loss: 0.0122, eta: 0:37:22, time: 7.5626
INFO train.py(169): step: 2620/5410, l_total: 0.0796, l_in: 0.0301, l_grad: 0.0495, msssim_ir: 0.4695, msssim_vis: 0.0544, mx_loss: 0.0348, eta: 0:37:14, time: 7.5810
INFO train.py(169): step: 2630/5410, l_total: 0.0520, l_in: 0.0140, l_grad: 0.0381, msssim_ir: 0.3140, msssim_vis: 0.0666, mx_loss: 0.0132, eta: 0:37:05, time: 7.5780
INFO train.py(169): step: 2640/5410, l_total: 0.0766, l_in: 0.0317, l_grad: 0.0449, msssim_ir: 0.3228, msssim_vis: 0.1341, mx_loss: 0.0205, eta: 0:36:57, time: 7.5656
INFO train.py(169): step: 2650/5410, l_total: 0.0425, l_in: 0.0142, l_grad: 0.0283, msssim_ir: 0.3017, msssim_vis: 0.0711, mx_loss: 0.0111, eta: 0:36:48, time: 7.5745
INFO train.py(169): step: 2660/5410, l_total: 0.0347, l_in: 0.0110, l_grad: 0.0238, msssim_ir: 0.3012, msssim_vis: 0.0608, mx_loss: 0.0057, eta: 0:36:40, time: 7.5726
INFO train.py(169): step: 2670/5410, l_total: 0.0572, l_in: 0.0263, l_grad: 0.0309, msssim_ir: 0.2734, msssim_vis: 0.1095, mx_loss: 0.0180, eta: 0:36:31, time: 7.5726
INFO train.py(169): step: 2680/5410, l_total: 0.0454, l_in: 0.0114, l_grad: 0.0339, msssim_ir: 0.3432, msssim_vis: 0.0588, mx_loss: 0.0058, eta: 0:36:23, time: 7.5755
INFO train.py(169): step: 2690/5410, l_total: 0.0637, l_in: 0.0199, l_grad: 0.0439, msssim_ir: 0.4666, msssim_vis: 0.0156, mx_loss: 0.0145, eta: 0:36:14, time: 7.5676
INFO train.py(169): step: 2700/5410, l_total: 0.0384, l_in: 0.0126, l_grad: 0.0257, msssim_ir: 0.3921, msssim_vis: 0.0368, mx_loss: 0.0056, eta: 0:36:06, time: 7.5765
INFO train.py(169): step: 2710/5410, l_total: 0.0389, l_in: 0.0190, l_grad: 0.0198, msssim_ir: 0.1891, msssim_vis: 0.1058, mx_loss: 0.0181, eta: 0:36:19, time: 29.4768
INFO train.py(169): step: 2720/5410, l_total: 0.0555, l_in: 0.0236, l_grad: 0.0319, msssim_ir: 0.3116, msssim_vis: 0.1034, mx_loss: 0.0134, eta: 0:36:11, time: 7.5183
INFO train.py(169): step: 2730/5410, l_total: 0.0604, l_in: 0.0264, l_grad: 0.0340, msssim_ir: 0.3971, msssim_vis: 0.0427, mx_loss: 0.0116, eta: 0:36:02, time: 7.5526
INFO train.py(169): step: 2740/5410, l_total: 0.0463, l_in: 0.0249, l_grad: 0.0214, msssim_ir: 0.2961, msssim_vis: 0.0799, mx_loss: 0.0172, eta: 0:35:54, time: 7.5566
INFO train.py(169): step: 2750/5410, l_total: 0.0321, l_in: 0.0088, l_grad: 0.0233, msssim_ir: 0.2290, msssim_vis: 0.1304, mx_loss: 0.0076, eta: 0:35:45, time: 7.5397
INFO train.py(169): step: 2760/5410, l_total: 0.0485, l_in: 0.0170, l_grad: 0.0314, msssim_ir: 0.1838, msssim_vis: 0.1866, mx_loss: 0.0160, eta: 0:35:37, time: 7.5397
INFO train.py(169): step: 2770/5410, l_total: 0.0734, l_in: 0.0277, l_grad: 0.0457, msssim_ir: 0.4505, msssim_vis: 0.0344, mx_loss: 0.0137, eta: 0:35:28, time: 7.5616
INFO train.py(169): step: 2780/5410, l_total: 0.0707, l_in: 0.0270, l_grad: 0.0437, msssim_ir: 0.4351, msssim_vis: 0.0436, mx_loss: 0.0371, eta: 0:35:19, time: 7.5536
INFO train.py(169): step: 2790/5410, l_total: 0.0496, l_in: 0.0234, l_grad: 0.0262, msssim_ir: 0.3253, msssim_vis: 0.0570, mx_loss: 0.0161, eta: 0:35:11, time: 7.5626
INFO train.py(169): step: 2800/5410, l_total: 0.0614, l_in: 0.0295, l_grad: 0.0319, msssim_ir: 0.3083, msssim_vis: 0.0487, mx_loss: 0.0127, eta: 0:35:02, time: 7.5511
INFO train.py(169): step: 2810/5410, l_total: 0.0525, l_in: 0.0144, l_grad: 0.0381, msssim_ir: 0.2966, msssim_vis: 0.0985, mx_loss: 0.0095, eta: 0:34:54, time: 7.5656
INFO train.py(169): step: 2820/5410, l_total: 0.0888, l_in: 0.0303, l_grad: 0.0585, msssim_ir: 0.4390, msssim_vis: 0.0626, mx_loss: 0.0341, eta: 0:34:45, time: 7.5865
INFO train.py(169): step: 2830/5410, l_total: 0.0519, l_in: 0.0140, l_grad: 0.0379, msssim_ir: 0.2355, msssim_vis: 0.1260, mx_loss: 0.0116, eta: 0:34:37, time: 7.5745
INFO train.py(169): step: 2840/5410, l_total: 0.0652, l_in: 0.0236, l_grad: 0.0416, msssim_ir: 0.4709, msssim_vis: 0.0202, mx_loss: 0.0181, eta: 0:34:28, time: 7.5775
INFO train.py(169): step: 2850/5410, l_total: 0.0535, l_in: 0.0185, l_grad: 0.0349, msssim_ir: 0.3926, msssim_vis: 0.0435, mx_loss: 0.0060, eta: 0:34:20, time: 7.5696
INFO train.py(169): step: 2860/5410, l_total: 0.0400, l_in: 0.0159, l_grad: 0.0241, msssim_ir: 0.3642, msssim_vis: 0.0413, mx_loss: 0.0055, eta: 0:34:11, time: 7.5616
INFO train.py(169): step: 2870/5410, l_total: 0.0571, l_in: 0.0172, l_grad: 0.0398, msssim_ir: 0.3172, msssim_vis: 0.1167, mx_loss: 0.0080, eta: 0:34:03, time: 7.5745
INFO train.py(169): step: 2880/5410, l_total: 0.0507, l_in: 0.0260, l_grad: 0.0246, msssim_ir: 0.1577, msssim_vis: 0.1946, mx_loss: 0.0286, eta: 0:33:54, time: 7.5706
INFO train.py(169): step: 2890/5410, l_total: 0.0290, l_in: 0.0070, l_grad: 0.0220, msssim_ir: 0.2200, msssim_vis: 0.1153, mx_loss: 0.0068, eta: 0:33:46, time: 7.5746
INFO train.py(169): step: 2900/5410, l_total: 0.0384, l_in: 0.0114, l_grad: 0.0270, msssim_ir: 0.4226, msssim_vis: 0.0265, mx_loss: 0.0062, eta: 0:33:38, time: 7.5745
INFO train.py(169): step: 2910/5410, l_total: 0.0393, l_in: 0.0146, l_grad: 0.0247, msssim_ir: 0.2941, msssim_vis: 0.0630, mx_loss: 0.0112, eta: 0:33:29, time: 7.5674
INFO train.py(169): step: 2920/5410, l_total: 0.1244, l_in: 0.0461, l_grad: 0.0783, msssim_ir: 0.3369, msssim_vis: 0.0777, mx_loss: 0.0608, eta: 0:33:21, time: 7.5865
INFO train.py(169): step: 2930/5410, l_total: 0.0498, l_in: 0.0212, l_grad: 0.0286, msssim_ir: 0.3074, msssim_vis: 0.0696, mx_loss: 0.0124, eta: 0:33:12, time: 7.5745
INFO train.py(169): step: 2940/5410, l_total: 0.0427, l_in: 0.0134, l_grad: 0.0293, msssim_ir: 0.2733, msssim_vis: 0.1006, mx_loss: 0.0072, eta: 0:33:04, time: 7.5656
INFO train.py(169): step: 2950/5410, l_total: 0.0594, l_in: 0.0227, l_grad: 0.0368, msssim_ir: 0.3359, msssim_vis: 0.0707, mx_loss: 0.0194, eta: 0:32:55, time: 7.5780
INFO train.py(169): step: 2960/5410, l_total: 0.0412, l_in: 0.0121, l_grad: 0.0292, msssim_ir: 0.3606, msssim_vis: 0.0334, mx_loss: 0.0079, eta: 0:32:47, time: 7.5676
INFO train.py(169): step: 2970/5410, l_total: 0.0696, l_in: 0.0280, l_grad: 0.0416, msssim_ir: 0.4427, msssim_vis: 0.0255, mx_loss: 0.0151, eta: 0:32:39, time: 7.5686
INFO train.py(169): step: 2980/5410, l_total: 0.0535, l_in: 0.0138, l_grad: 0.0397, msssim_ir: 0.4732, msssim_vis: 0.0225, mx_loss: 0.0100, eta: 0:32:30, time: 7.5716
INFO train.py(169): step: 2990/5410, l_total: 0.0404, l_in: 0.0135, l_grad: 0.0269, msssim_ir: 0.2398, msssim_vis: 0.1532, mx_loss: 0.0152, eta: 0:32:22, time: 7.5835
INFO train.py(169): step: 3000/5410, l_total: 0.0556, l_in: 0.0174, l_grad: 0.0382, msssim_ir: 0.4742, msssim_vis: 0.0146, mx_loss: 0.0066, eta: 0:32:13, time: 7.5736
INFO train.py(169): step: 3010/5410, l_total: 0.0410, l_in: 0.0117, l_grad: 0.0293, msssim_ir: 0.2554, msssim_vis: 0.0921, mx_loss: 0.0086, eta: 0:32:05, time: 7.5626
INFO train.py(169): step: 3020/5410, l_total: 0.0437, l_in: 0.0121, l_grad: 0.0316, msssim_ir: 0.3412, msssim_vis: 0.0478, mx_loss: 0.0069, eta: 0:31:57, time: 7.5745
INFO train.py(169): step: 3030/5410, l_total: 0.0518, l_in: 0.0210, l_grad: 0.0308, msssim_ir: 0.3205, msssim_vis: 0.1168, mx_loss: 0.0076, eta: 0:31:48, time: 7.5795
INFO train.py(169): step: 3040/5410, l_total: 0.0450, l_in: 0.0165, l_grad: 0.0285, msssim_ir: 0.2902, msssim_vis: 0.0715, mx_loss: 0.0073, eta: 0:31:40, time: 7.5845
INFO train.py(169): step: 3050/5410, l_total: 0.0635, l_in: 0.0204, l_grad: 0.0431, msssim_ir: 0.3654, msssim_vis: 0.0560, mx_loss: 0.0137, eta: 0:31:32, time: 7.5775
INFO train.py(169): step: 3060/5410, l_total: 0.0535, l_in: 0.0194, l_grad: 0.0340, msssim_ir: 0.1515, msssim_vis: 0.1583, mx_loss: 0.0153, eta: 0:31:23, time: 7.5706
INFO train.py(169): step: 3070/5410, l_total: 0.0731, l_in: 0.0305, l_grad: 0.0425, msssim_ir: 0.2320, msssim_vis: 0.1207, mx_loss: 0.0129, eta: 0:31:15, time: 7.5745
INFO train.py(169): step: 3080/5410, l_total: 0.0682, l_in: 0.0230, l_grad: 0.0452, msssim_ir: 0.3909, msssim_vis: 0.0550, mx_loss: 0.0119, eta: 0:31:07, time: 7.5631
INFO train.py(169): step: 3090/5410, l_total: 0.0574, l_in: 0.0191, l_grad: 0.0384, msssim_ir: 0.2927, msssim_vis: 0.1128, mx_loss: 0.0127, eta: 0:30:58, time: 7.5835
INFO train.py(169): step: 3100/5410, l_total: 0.0470, l_in: 0.0135, l_grad: 0.0335, msssim_ir: 0.3990, msssim_vis: 0.0284, mx_loss: 0.0092, eta: 0:30:50, time: 7.5785
INFO train.py(169): step: 3110/5410, l_total: 0.0512, l_in: 0.0201, l_grad: 0.0311, msssim_ir: 0.3348, msssim_vis: 0.0784, mx_loss: 0.0094, eta: 0:30:42, time: 7.5755
INFO train.py(169): step: 3120/5410, l_total: 0.0611, l_in: 0.0243, l_grad: 0.0368, msssim_ir: 0.4622, msssim_vis: 0.0134, mx_loss: 0.0077, eta: 0:30:33, time: 7.5706
INFO train.py(169): step: 3130/5410, l_total: 0.0598, l_in: 0.0283, l_grad: 0.0315, msssim_ir: 0.3992, msssim_vis: 0.0545, mx_loss: 0.0170, eta: 0:30:25, time: 7.5676
INFO train.py(169): step: 3140/5410, l_total: 0.0539, l_in: 0.0101, l_grad: 0.0437, msssim_ir: 0.3584, msssim_vis: 0.0505, mx_loss: 0.0107, eta: 0:30:17, time: 7.5755
INFO train.py(169): step: 3150/5410, l_total: 0.0475, l_in: 0.0185, l_grad: 0.0289, msssim_ir: 0.4262, msssim_vis: 0.0179, mx_loss: 0.0055, eta: 0:30:08, time: 7.5676
INFO train.py(169): step: 3160/5410, l_total: 0.0451, l_in: 0.0195, l_grad: 0.0256, msssim_ir: 0.3041, msssim_vis: 0.0898, mx_loss: 0.0128, eta: 0:30:00, time: 7.5726
INFO train.py(169): step: 3170/5410, l_total: 0.0419, l_in: 0.0125, l_grad: 0.0294, msssim_ir: 0.2783, msssim_vis: 0.1033, mx_loss: 0.0088, eta: 0:29:52, time: 7.5785
INFO train.py(169): step: 3180/5410, l_total: 0.0397, l_in: 0.0139, l_grad: 0.0258, msssim_ir: 0.3296, msssim_vis: 0.0512, mx_loss: 0.0050, eta: 0:29:43, time: 7.5726
INFO train.py(169): step: 3190/5410, l_total: 0.0429, l_in: 0.0138, l_grad: 0.0291, msssim_ir: 0.2127, msssim_vis: 0.1290, mx_loss: 0.0065, eta: 0:29:35, time: 7.5895
INFO train.py(169): step: 3200/5410, l_total: 0.0494, l_in: 0.0136, l_grad: 0.0358, msssim_ir: 0.3356, msssim_vis: 0.0818, mx_loss: 0.0098, eta: 0:29:27, time: 7.5775
INFO train.py(169): step: 3210/5410, l_total: 0.0539, l_in: 0.0211, l_grad: 0.0327, msssim_ir: 0.4466, msssim_vis: 0.0190, mx_loss: 0.0148, eta: 0:29:18, time: 7.5726
INFO train.py(169): step: 3220/5410, l_total: 0.0519, l_in: 0.0232, l_grad: 0.0287, msssim_ir: 0.4515, msssim_vis: 0.0252, mx_loss: 0.0190, eta: 0:29:10, time: 7.5631
INFO train.py(169): step: 3230/5410, l_total: 0.0717, l_in: 0.0230, l_grad: 0.0486, msssim_ir: 0.4216, msssim_vis: 0.0697, mx_loss: 0.0128, eta: 0:29:02, time: 7.5765
INFO train.py(169): step: 3240/5410, l_total: 0.0681, l_in: 0.0214, l_grad: 0.0467, msssim_ir: 0.4433, msssim_vis: 0.0360, mx_loss: 0.0278, eta: 0:28:54, time: 7.5785
INFO train.py(169): step: 3250/5410, l_total: 0.0499, l_in: 0.0187, l_grad: 0.0312, msssim_ir: 0.3835, msssim_vis: 0.0397, mx_loss: 0.0108, eta: 0:29:00, time: 29.4838
INFO train.py(169): step: 3260/5410, l_total: 0.0355, l_in: 0.0122, l_grad: 0.0233, msssim_ir: 0.2867, msssim_vis: 0.0436, mx_loss: 0.0089, eta: 0:28:52, time: 7.5233
INFO train.py(169): step: 3270/5410, l_total: 0.0713, l_in: 0.0288, l_grad: 0.0425, msssim_ir: 0.2095, msssim_vis: 0.1151, mx_loss: 0.0387, eta: 0:28:43, time: 7.5437
INFO train.py(169): step: 3280/5410, l_total: 0.0306, l_in: 0.0077, l_grad: 0.0230, msssim_ir: 0.1826, msssim_vis: 0.1369, mx_loss: 0.0088, eta: 0:28:35, time: 7.5606
INFO train.py(169): step: 3290/5410, l_total: 0.0475, l_in: 0.0151, l_grad: 0.0324, msssim_ir: 0.4385, msssim_vis: 0.0201, mx_loss: 0.0060, eta: 0:28:26, time: 7.5566
INFO train.py(169): step: 3300/5410, l_total: 0.0768, l_in: 0.0294, l_grad: 0.0474, msssim_ir: 0.3495, msssim_vis: 0.0943, mx_loss: 0.0278, eta: 0:28:18, time: 7.5482
INFO train.py(169): step: 3310/5410, l_total: 0.0623, l_in: 0.0183, l_grad: 0.0439, msssim_ir: 0.3349, msssim_vis: 0.0659, mx_loss: 0.0123, eta: 0:28:10, time: 7.5596
INFO train.py(169): step: 3320/5410, l_total: 0.0440, l_in: 0.0197, l_grad: 0.0243, msssim_ir: 0.1811, msssim_vis: 0.1396, mx_loss: 0.0265, eta: 0:28:01, time: 7.5546
INFO train.py(169): step: 3330/5410, l_total: 0.0457, l_in: 0.0116, l_grad: 0.0341, msssim_ir: 0.3293, msssim_vis: 0.1047, mx_loss: 0.0094, eta: 0:27:53, time: 7.5686
INFO train.py(169): step: 3340/5410, l_total: 0.0458, l_in: 0.0110, l_grad: 0.0348, msssim_ir: 0.3977, msssim_vis: 0.0329, mx_loss: 0.0067, eta: 0:27:45, time: 7.5696
INFO train.py(169): step: 3350/5410, l_total: 0.0464, l_in: 0.0168, l_grad: 0.0296, msssim_ir: 0.3300, msssim_vis: 0.0605, mx_loss: 0.0134, eta: 0:27:36, time: 7.5696
INFO train.py(169): step: 3360/5410, l_total: 0.0414, l_in: 0.0121, l_grad: 0.0293, msssim_ir: 0.3395, msssim_vis: 0.0623, mx_loss: 0.0051, eta: 0:27:28, time: 7.5745
INFO train.py(169): step: 3370/5410, l_total: 0.0551, l_in: 0.0192, l_grad: 0.0359, msssim_ir: 0.1447, msssim_vis: 0.1663, mx_loss: 0.0173, eta: 0:27:20, time: 7.5785
INFO train.py(169): step: 3380/5410, l_total: 0.0389, l_in: 0.0130, l_grad: 0.0259, msssim_ir: 0.2020, msssim_vis: 0.1337, mx_loss: 0.0105, eta: 0:27:11, time: 7.5706
INFO train.py(169): step: 3390/5410, l_total: 0.0889, l_in: 0.0407, l_grad: 0.0482, msssim_ir: 0.4611, msssim_vis: 0.0447, mx_loss: 0.0202, eta: 0:27:03, time: 7.5736
INFO train.py(169): step: 3400/5410, l_total: 0.0514, l_in: 0.0181, l_grad: 0.0334, msssim_ir: 0.2665, msssim_vis: 0.1057, mx_loss: 0.0129, eta: 0:26:55, time: 7.5765
INFO train.py(169): step: 3410/5410, l_total: 0.0824, l_in: 0.0391, l_grad: 0.0433, msssim_ir: 0.4565, msssim_vis: 0.0169, mx_loss: 0.0100, eta: 0:26:46, time: 7.5765
INFO train.py(169): step: 3420/5410, l_total: 0.0574, l_in: 0.0194, l_grad: 0.0379, msssim_ir: 0.2179, msssim_vis: 0.1169, mx_loss: 0.0216, eta: 0:26:38, time: 7.5596
INFO train.py(169): step: 3430/5410, l_total: 0.0648, l_in: 0.0156, l_grad: 0.0492, msssim_ir: 0.3738, msssim_vis: 0.0471, mx_loss: 0.0226, eta: 0:26:30, time: 7.5765
INFO train.py(169): step: 3440/5410, l_total: 0.0359, l_in: 0.0142, l_grad: 0.0217, msssim_ir: 0.3858, msssim_vis: 0.0439, mx_loss: 0.0060, eta: 0:26:21, time: 7.5706
INFO train.py(169): step: 3450/5410, l_total: 0.0383, l_in: 0.0115, l_grad: 0.0267, msssim_ir: 0.2776, msssim_vis: 0.0695, mx_loss: 0.0075, eta: 0:26:13, time: 7.5666
INFO train.py(169): step: 3460/5410, l_total: 0.0591, l_in: 0.0183, l_grad: 0.0408, msssim_ir: 0.5037, msssim_vis: 0.0102, mx_loss: 0.0126, eta: 0:26:05, time: 7.5845
INFO train.py(169): step: 3470/5410, l_total: 0.0375, l_in: 0.0087, l_grad: 0.0288, msssim_ir: 0.3956, msssim_vis: 0.0287, mx_loss: 0.0090, eta: 0:25:57, time: 7.5696
INFO train.py(169): step: 3480/5410, l_total: 0.0548, l_in: 0.0203, l_grad: 0.0345, msssim_ir: 0.3044, msssim_vis: 0.1076, mx_loss: 0.0121, eta: 0:25:48, time: 7.5686
INFO train.py(169): step: 3490/5410, l_total: 0.0461, l_in: 0.0138, l_grad: 0.0323, msssim_ir: 0.3235, msssim_vis: 0.0585, mx_loss: 0.0120, eta: 0:25:40, time: 7.5745
INFO train.py(169): step: 3500/5410, l_total: 0.0388, l_in: 0.0143, l_grad: 0.0245, msssim_ir: 0.1829, msssim_vis: 0.1185, mx_loss: 0.0109, eta: 0:25:32, time: 7.5855
INFO train.py(169): step: 3510/5410, l_total: 0.0459, l_in: 0.0122, l_grad: 0.0337, msssim_ir: 0.3967, msssim_vis: 0.0295, mx_loss: 0.0084, eta: 0:25:24, time: 7.5755
INFO train.py(169): step: 3520/5410, l_total: 0.0357, l_in: 0.0166, l_grad: 0.0191, msssim_ir: 0.2190, msssim_vis: 0.0989, mx_loss: 0.0120, eta: 0:25:15, time: 7.5646
INFO train.py(169): step: 3530/5410, l_total: 0.0433, l_in: 0.0105, l_grad: 0.0328, msssim_ir: 0.3031, msssim_vis: 0.1096, mx_loss: 0.0074, eta: 0:25:07, time: 7.5641
INFO train.py(169): step: 3540/5410, l_total: 0.0480, l_in: 0.0134, l_grad: 0.0346, msssim_ir: 0.2726, msssim_vis: 0.0761, mx_loss: 0.0116, eta: 0:24:59, time: 7.5825
INFO train.py(169): step: 3550/5410, l_total: 0.0959, l_in: 0.0544, l_grad: 0.0415, msssim_ir: 0.3962, msssim_vis: 0.0333, mx_loss: 0.0166, eta: 0:24:50, time: 7.5706
INFO train.py(169): step: 3560/5410, l_total: 0.0675, l_in: 0.0217, l_grad: 0.0458, msssim_ir: 0.3493, msssim_vis: 0.1014, mx_loss: 0.0114, eta: 0:24:42, time: 7.5606
INFO train.py(169): step: 3570/5410, l_total: 0.0496, l_in: 0.0195, l_grad: 0.0300, msssim_ir: 0.3658, msssim_vis: 0.0382, mx_loss: 0.0079, eta: 0:24:34, time: 7.5706
INFO train.py(169): step: 3580/5410, l_total: 0.0467, l_in: 0.0149, l_grad: 0.0318, msssim_ir: 0.2797, msssim_vis: 0.1384, mx_loss: 0.0057, eta: 0:24:26, time: 7.5647
INFO train.py(169): step: 3590/5410, l_total: 0.0495, l_in: 0.0143, l_grad: 0.0352, msssim_ir: 0.4634, msssim_vis: 0.0324, mx_loss: 0.0120, eta: 0:24:18, time: 7.5716
INFO train.py(169): step: 3600/5410, l_total: 0.0436, l_in: 0.0143, l_grad: 0.0293, msssim_ir: 0.3336, msssim_vis: 0.0649, mx_loss: 0.0093, eta: 0:24:09, time: 7.5626
INFO train.py(169): step: 3610/5410, l_total: 0.0480, l_in: 0.0161, l_grad: 0.0319, msssim_ir: 0.3899, msssim_vis: 0.0442, mx_loss: 0.0066, eta: 0:24:01, time: 7.5795
INFO train.py(169): step: 3620/5410, l_total: 0.0365, l_in: 0.0114, l_grad: 0.0251, msssim_ir: 0.3010, msssim_vis: 0.0669, mx_loss: 0.0089, eta: 0:23:53, time: 7.5696
INFO train.py(169): step: 3630/5410, l_total: 0.0558, l_in: 0.0246, l_grad: 0.0312, msssim_ir: 0.3427, msssim_vis: 0.0561, mx_loss: 0.0091, eta: 0:23:45, time: 7.5745
INFO train.py(169): step: 3640/5410, l_total: 0.0538, l_in: 0.0247, l_grad: 0.0291, msssim_ir: 0.3058, msssim_vis: 0.0546, mx_loss: 0.0081, eta: 0:23:36, time: 7.5785
INFO train.py(169): step: 3650/5410, l_total: 0.0447, l_in: 0.0145, l_grad: 0.0302, msssim_ir: 0.1631, msssim_vis: 0.1583, mx_loss: 0.0113, eta: 0:23:28, time: 7.5845
INFO train.py(169): step: 3660/5410, l_total: 0.0655, l_in: 0.0236, l_grad: 0.0419, msssim_ir: 0.4644, msssim_vis: 0.0204, mx_loss: 0.0142, eta: 0:23:20, time: 7.5583
INFO train.py(169): step: 3670/5410, l_total: 0.0496, l_in: 0.0121, l_grad: 0.0375, msssim_ir: 0.2880, msssim_vis: 0.0894, mx_loss: 0.0123, eta: 0:23:12, time: 7.5781
INFO train.py(169): step: 3680/5410, l_total: 0.0468, l_in: 0.0117, l_grad: 0.0351, msssim_ir: 0.2022, msssim_vis: 0.1280, mx_loss: 0.0071, eta: 0:23:04, time: 7.5612
INFO train.py(169): step: 3690/5410, l_total: 0.0353, l_in: 0.0092, l_grad: 0.0261, msssim_ir: 0.4005, msssim_vis: 0.0409, mx_loss: 0.0045, eta: 0:22:55, time: 7.5667
INFO train.py(169): step: 3700/5410, l_total: 0.0504, l_in: 0.0138, l_grad: 0.0366, msssim_ir: 0.3989, msssim_vis: 0.0471, mx_loss: 0.0090, eta: 0:22:47, time: 7.5816
INFO train.py(169): step: 3710/5410, l_total: 0.0540, l_in: 0.0141, l_grad: 0.0399, msssim_ir: 0.4806, msssim_vis: 0.0134, mx_loss: 0.0096, eta: 0:22:39, time: 7.5741
INFO train.py(169): step: 3720/5410, l_total: 0.0476, l_in: 0.0177, l_grad: 0.0299, msssim_ir: 0.3700, msssim_vis: 0.0439, mx_loss: 0.0074, eta: 0:22:31, time: 7.5791
INFO train.py(169): step: 3730/5410, l_total: 0.0445, l_in: 0.0105, l_grad: 0.0341, msssim_ir: 0.2959, msssim_vis: 0.0762, mx_loss: 0.0097, eta: 0:22:23, time: 7.5642
INFO train.py(169): step: 3740/5410, l_total: 0.0558, l_in: 0.0140, l_grad: 0.0418, msssim_ir: 0.2943, msssim_vis: 0.0716, mx_loss: 0.0101, eta: 0:22:14, time: 7.5657
INFO train.py(169): step: 3750/5410, l_total: 0.0364, l_in: 0.0135, l_grad: 0.0229, msssim_ir: 0.4578, msssim_vis: 0.0064, mx_loss: 0.0039, eta: 0:22:06, time: 7.5791
INFO train.py(169): step: 3760/5410, l_total: 0.0495, l_in: 0.0111, l_grad: 0.0384, msssim_ir: 0.2463, msssim_vis: 0.1305, mx_loss: 0.0103, eta: 0:21:58, time: 7.5672
INFO train.py(169): step: 3770/5410, l_total: 0.0477, l_in: 0.0134, l_grad: 0.0343, msssim_ir: 0.4492, msssim_vis: 0.0216, mx_loss: 0.0118, eta: 0:21:50, time: 7.5702
INFO train.py(169): step: 3780/5410, l_total: 0.0331, l_in: 0.0111, l_grad: 0.0220, msssim_ir: 0.2180, msssim_vis: 0.1088, mx_loss: 0.0082, eta: 0:21:42, time: 7.5562
INFO train.py(169): step: 3790/5410, l_total: 0.0378, l_in: 0.0095, l_grad: 0.0283, msssim_ir: 0.3585, msssim_vis: 0.0490, mx_loss: 0.0058, eta: 0:21:43, time: 29.1130
INFO train.py(169): step: 3800/5410, l_total: 0.0887, l_in: 0.0394, l_grad: 0.0493, msssim_ir: 0.4407, msssim_vis: 0.0376, mx_loss: 0.0262, eta: 0:21:34, time: 7.5065
INFO train.py(169): step: 3810/5410, l_total: 0.0467, l_in: 0.0197, l_grad: 0.0270, msssim_ir: 0.3440, msssim_vis: 0.0422, mx_loss: 0.0072, eta: 0:21:26, time: 7.5373
INFO train.py(169): step: 3820/5410, l_total: 0.0598, l_in: 0.0193, l_grad: 0.0405, msssim_ir: 0.2134, msssim_vis: 0.1292, mx_loss: 0.0150, eta: 0:21:18, time: 7.5463
INFO train.py(169): step: 3830/5410, l_total: 0.0490, l_in: 0.0233, l_grad: 0.0257, msssim_ir: 0.4048, msssim_vis: 0.0381, mx_loss: 0.0058, eta: 0:21:10, time: 7.5453
INFO train.py(169): step: 3840/5410, l_total: 0.0414, l_in: 0.0096, l_grad: 0.0319, msssim_ir: 0.3470, msssim_vis: 0.0453, mx_loss: 0.0043, eta: 0:21:01, time: 7.5572
INFO train.py(169): step: 3850/5410, l_total: 0.0499, l_in: 0.0140, l_grad: 0.0359, msssim_ir: 0.4734, msssim_vis: 0.0144, mx_loss: 0.0080, eta: 0:20:53, time: 7.5652
INFO train.py(169): step: 3860/5410, l_total: 0.0321, l_in: 0.0077, l_grad: 0.0243, msssim_ir: 0.3447, msssim_vis: 0.0382, mx_loss: 0.0058, eta: 0:20:45, time: 7.5712
INFO train.py(169): step: 3870/5410, l_total: 0.0391, l_in: 0.0085, l_grad: 0.0306, msssim_ir: 0.2917, msssim_vis: 0.0664, mx_loss: 0.0049, eta: 0:20:37, time: 7.5702
INFO train.py(169): step: 3880/5410, l_total: 0.0391, l_in: 0.0135, l_grad: 0.0256, msssim_ir: 0.2887, msssim_vis: 0.0883, mx_loss: 0.0086, eta: 0:20:29, time: 7.5702
INFO train.py(169): step: 3890/5410, l_total: 0.0353, l_in: 0.0122, l_grad: 0.0231, msssim_ir: 0.1978, msssim_vis: 0.1202, mx_loss: 0.0117, eta: 0:20:20, time: 7.5771
INFO train.py(169): step: 3900/5410, l_total: 0.0370, l_in: 0.0110, l_grad: 0.0260, msssim_ir: 0.2865, msssim_vis: 0.0773, mx_loss: 0.0056, eta: 0:20:12, time: 7.5722
INFO train.py(169): step: 3910/5410, l_total: 0.0527, l_in: 0.0182, l_grad: 0.0345, msssim_ir: 0.4930, msssim_vis: 0.0072, mx_loss: 0.0051, eta: 0:20:04, time: 7.5662
INFO train.py(169): step: 3920/5410, l_total: 0.0356, l_in: 0.0105, l_grad: 0.0251, msssim_ir: 0.2186, msssim_vis: 0.1450, mx_loss: 0.0055, eta: 0:19:56, time: 7.5741
INFO train.py(169): step: 3930/5410, l_total: 0.0416, l_in: 0.0141, l_grad: 0.0275, msssim_ir: 0.2447, msssim_vis: 0.0740, mx_loss: 0.0107, eta: 0:19:48, time: 7.5712
INFO train.py(169): step: 3940/5410, l_total: 0.0621, l_in: 0.0170, l_grad: 0.0450, msssim_ir: 0.3117, msssim_vis: 0.1332, mx_loss: 0.0196, eta: 0:19:39, time: 7.5762
INFO train.py(169): step: 3950/5410, l_total: 0.0381, l_in: 0.0132, l_grad: 0.0249, msssim_ir: 0.3408, msssim_vis: 0.0664, mx_loss: 0.0103, eta: 0:19:31, time: 7.5811
INFO train.py(169): step: 3960/5410, l_total: 0.0500, l_in: 0.0178, l_grad: 0.0323, msssim_ir: 0.2588, msssim_vis: 0.1189, mx_loss: 0.0118, eta: 0:19:23, time: 7.5712
INFO train.py(169): step: 3970/5410, l_total: 0.0335, l_in: 0.0071, l_grad: 0.0265, msssim_ir: 0.3274, msssim_vis: 0.0534, mx_loss: 0.0050, eta: 0:19:15, time: 7.5677
INFO train.py(169): step: 3980/5410, l_total: 0.0384, l_in: 0.0132, l_grad: 0.0252, msssim_ir: 0.3978, msssim_vis: 0.0452, mx_loss: 0.0050, eta: 0:19:07, time: 7.5732
INFO train.py(169): step: 3990/5410, l_total: 0.0641, l_in: 0.0197, l_grad: 0.0444, msssim_ir: 0.4750, msssim_vis: 0.0238, mx_loss: 0.0191, eta: 0:18:58, time: 7.5682
INFO train.py(169): step: 4000/5410, l_total: 0.0382, l_in: 0.0104, l_grad: 0.0278, msssim_ir: 0.4401, msssim_vis: 0.0234, mx_loss: 0.0047, eta: 0:18:50, time: 7.5781
INFO train.py(169): step: 4010/5410, l_total: 0.0335, l_in: 0.0150, l_grad: 0.0184, msssim_ir: 0.2320, msssim_vis: 0.0741, mx_loss: 0.0099, eta: 0:18:42, time: 7.5627
INFO train.py(169): step: 4020/5410, l_total: 0.0447, l_in: 0.0137, l_grad: 0.0310, msssim_ir: 0.2690, msssim_vis: 0.0989, mx_loss: 0.0106, eta: 0:18:34, time: 7.5751
INFO train.py(169): step: 4030/5410, l_total: 0.0432, l_in: 0.0150, l_grad: 0.0283, msssim_ir: 0.2910, msssim_vis: 0.0924, mx_loss: 0.0052, eta: 0:18:26, time: 7.5732
INFO train.py(169): step: 4040/5410, l_total: 0.0538, l_in: 0.0224, l_grad: 0.0314, msssim_ir: 0.3148, msssim_vis: 0.1568, mx_loss: 0.0122, eta: 0:18:18, time: 7.5632
INFO train.py(169): step: 4050/5410, l_total: 0.0402, l_in: 0.0114, l_grad: 0.0289, msssim_ir: 0.3358, msssim_vis: 0.0998, mx_loss: 0.0062, eta: 0:18:09, time: 7.5761
INFO train.py(169): step: 4060/5410, l_total: 0.0390, l_in: 0.0112, l_grad: 0.0277, msssim_ir: 0.4337, msssim_vis: 0.0242, mx_loss: 0.0075, eta: 0:18:01, time: 7.5761
INFO train.py(169): step: 4070/5410, l_total: 0.0455, l_in: 0.0125, l_grad: 0.0330, msssim_ir: 0.3447, msssim_vis: 0.0940, mx_loss: 0.0078, eta: 0:17:53, time: 7.5811
INFO train.py(169): step: 4080/5410, l_total: 0.0598, l_in: 0.0153, l_grad: 0.0445, msssim_ir: 0.4008, msssim_vis: 0.0383, mx_loss: 0.0089, eta: 0:17:45, time: 7.5702
INFO train.py(169): step: 4090/5410, l_total: 0.0524, l_in: 0.0138, l_grad: 0.0385, msssim_ir: 0.3747, msssim_vis: 0.0460, mx_loss: 0.0088, eta: 0:17:37, time: 7.5692
INFO train.py(169): step: 4100/5410, l_total: 0.0565, l_in: 0.0143, l_grad: 0.0422, msssim_ir: 0.3938, msssim_vis: 0.0372, mx_loss: 0.0093, eta: 0:17:29, time: 7.5741
INFO train.py(169): step: 4110/5410, l_total: 0.0377, l_in: 0.0110, l_grad: 0.0268, msssim_ir: 0.2920, msssim_vis: 0.0825, mx_loss: 0.0067, eta: 0:17:20, time: 7.5657
INFO train.py(169): step: 4120/5410, l_total: 0.0395, l_in: 0.0089, l_grad: 0.0306, msssim_ir: 0.4825, msssim_vis: 0.0124, mx_loss: 0.0074, eta: 0:17:12, time: 7.5642
INFO train.py(169): step: 4130/5410, l_total: 0.0351, l_in: 0.0119, l_grad: 0.0232, msssim_ir: 0.3905, msssim_vis: 0.0331, mx_loss: 0.0047, eta: 0:17:04, time: 7.5806
INFO train.py(169): step: 4140/5410, l_total: 0.0384, l_in: 0.0094, l_grad: 0.0290, msssim_ir: 0.3414, msssim_vis: 0.0669, mx_loss: 0.0047, eta: 0:16:56, time: 7.5702
INFO train.py(169): step: 4150/5410, l_total: 0.0334, l_in: 0.0079, l_grad: 0.0256, msssim_ir: 0.3100, msssim_vis: 0.0544, mx_loss: 0.0065, eta: 0:16:48, time: 7.5672
INFO train.py(169): step: 4160/5410, l_total: 0.0392, l_in: 0.0098, l_grad: 0.0293, msssim_ir: 0.1735, msssim_vis: 0.1535, mx_loss: 0.0102, eta: 0:16:40, time: 7.5632
INFO train.py(169): step: 4170/5410, l_total: 0.0752, l_in: 0.0289, l_grad: 0.0463, msssim_ir: 0.5034, msssim_vis: 0.0224, mx_loss: 0.0135, eta: 0:16:32, time: 7.5801
INFO train.py(169): step: 4180/5410, l_total: 0.0446, l_in: 0.0142, l_grad: 0.0304, msssim_ir: 0.2443, msssim_vis: 0.0787, mx_loss: 0.0102, eta: 0:16:24, time: 7.5672
INFO train.py(169): step: 4190/5410, l_total: 0.0448, l_in: 0.0157, l_grad: 0.0291, msssim_ir: 0.3584, msssim_vis: 0.0490, mx_loss: 0.0083, eta: 0:16:15, time: 7.5791
INFO train.py(169): step: 4200/5410, l_total: 0.0365, l_in: 0.0121, l_grad: 0.0244, msssim_ir: 0.1859, msssim_vis: 0.1329, mx_loss: 0.0083, eta: 0:16:07, time: 7.5602
INFO train.py(169): step: 4210/5410, l_total: 0.0299, l_in: 0.0075, l_grad: 0.0224, msssim_ir: 0.2784, msssim_vis: 0.0894, mx_loss: 0.0053, eta: 0:15:59, time: 7.5682
INFO train.py(169): step: 4220/5410, l_total: 0.0466, l_in: 0.0122, l_grad: 0.0343, msssim_ir: 0.4052, msssim_vis: 0.0252, mx_loss: 0.0074, eta: 0:15:51, time: 7.5741
INFO train.py(169): step: 4230/5410, l_total: 0.0346, l_in: 0.0101, l_grad: 0.0245, msssim_ir: 0.3202, msssim_vis: 0.0540, mx_loss: 0.0064, eta: 0:15:43, time: 7.5761
INFO train.py(169): step: 4240/5410, l_total: 0.0376, l_in: 0.0121, l_grad: 0.0255, msssim_ir: 0.2377, msssim_vis: 0.1060, mx_loss: 0.0086, eta: 0:15:35, time: 7.5722
INFO train.py(169): step: 4250/5410, l_total: 0.0497, l_in: 0.0151, l_grad: 0.0346, msssim_ir: 0.3118, msssim_vis: 0.0783, mx_loss: 0.0106, eta: 0:15:27, time: 7.5757
INFO train.py(169): step: 4260/5410, l_total: 0.0528, l_in: 0.0194, l_grad: 0.0334, msssim_ir: 0.2112, msssim_vis: 0.1714, mx_loss: 0.0136, eta: 0:15:19, time: 7.5632
INFO train.py(169): step: 4270/5410, l_total: 0.0391, l_in: 0.0154, l_grad: 0.0237, msssim_ir: 0.2664, msssim_vis: 0.0869, mx_loss: 0.0107, eta: 0:15:10, time: 7.5732
INFO train.py(169): step: 4280/5410, l_total: 0.0538, l_in: 0.0150, l_grad: 0.0388, msssim_ir: 0.3511, msssim_vis: 0.0575, mx_loss: 0.0140, eta: 0:15:02, time: 7.5572
INFO train.py(169): step: 4290/5410, l_total: 0.0398, l_in: 0.0135, l_grad: 0.0263, msssim_ir: 0.1496, msssim_vis: 0.1710, mx_loss: 0.0111, eta: 0:14:54, time: 7.5802
INFO train.py(169): step: 4300/5410, l_total: 0.0745, l_in: 0.0313, l_grad: 0.0431, msssim_ir: 0.4231, msssim_vis: 0.0320, mx_loss: 0.0117, eta: 0:14:46, time: 7.5743
INFO train.py(169): step: 4310/5410, l_total: 0.0415, l_in: 0.0153, l_grad: 0.0263, msssim_ir: 0.2305, msssim_vis: 0.1422, mx_loss: 0.0080, eta: 0:14:38, time: 7.5729
INFO train.py(169): step: 4320/5410, l_total: 0.0411, l_in: 0.0104, l_grad: 0.0306, msssim_ir: 0.4291, msssim_vis: 0.0228, mx_loss: 0.0129, eta: 0:14:30, time: 7.6032
INFO train.py(169): step: 4330/5410, l_total: 0.0366, l_in: 0.0094, l_grad: 0.0272, msssim_ir: 0.2813, msssim_vis: 0.0709, mx_loss: 0.0164, eta: 0:14:28, time: 32.0474
INFO train.py(169): step: 4340/5410, l_total: 0.0360, l_in: 0.0086, l_grad: 0.0275, msssim_ir: 0.3326, msssim_vis: 0.0544, mx_loss: 0.0052, eta: 0:14:20, time: 7.5136
INFO train.py(169): step: 4350/5410, l_total: 0.0353, l_in: 0.0101, l_grad: 0.0251, msssim_ir: 0.4051, msssim_vis: 0.0632, mx_loss: 0.0034, eta: 0:14:12, time: 7.5126
INFO train.py(169): step: 4360/5410, l_total: 0.0369, l_in: 0.0090, l_grad: 0.0278, msssim_ir: 0.4157, msssim_vis: 0.0239, mx_loss: 0.0057, eta: 0:14:04, time: 7.5276
INFO train.py(169): step: 4370/5410, l_total: 0.0534, l_in: 0.0183, l_grad: 0.0352, msssim_ir: 0.4627, msssim_vis: 0.0173, mx_loss: 0.0078, eta: 0:13:55, time: 7.5311
INFO train.py(169): step: 4380/5410, l_total: 0.0605, l_in: 0.0265, l_grad: 0.0340, msssim_ir: 0.3387, msssim_vis: 0.0577, mx_loss: 0.0140, eta: 0:13:47, time: 7.5779
INFO train.py(169): step: 4390/5410, l_total: 0.0450, l_in: 0.0110, l_grad: 0.0340, msssim_ir: 0.4099, msssim_vis: 0.0400, mx_loss: 0.0080, eta: 0:13:39, time: 7.5863
INFO train.py(169): step: 4400/5410, l_total: 0.0416, l_in: 0.0117, l_grad: 0.0299, msssim_ir: 0.3685, msssim_vis: 0.0949, mx_loss: 0.0063, eta: 0:13:31, time: 7.5863
INFO train.py(169): step: 4410/5410, l_total: 0.0459, l_in: 0.0147, l_grad: 0.0312, msssim_ir: 0.3059, msssim_vis: 0.0758, mx_loss: 0.0094, eta: 0:13:23, time: 7.5723
INFO train.py(169): step: 4420/5410, l_total: 0.0546, l_in: 0.0157, l_grad: 0.0388, msssim_ir: 0.1809, msssim_vis: 0.1872, mx_loss: 0.0121, eta: 0:13:15, time: 7.5644
INFO train.py(169): step: 4430/5410, l_total: 0.0493, l_in: 0.0175, l_grad: 0.0318, msssim_ir: 0.3120, msssim_vis: 0.0894, mx_loss: 0.0103, eta: 0:13:07, time: 7.5684
INFO train.py(169): step: 4440/5410, l_total: 0.0701, l_in: 0.0226, l_grad: 0.0475, msssim_ir: 0.4802, msssim_vis: 0.0242, mx_loss: 0.0339, eta: 0:12:58, time: 7.5733
INFO train.py(169): step: 4450/5410, l_total: 0.0485, l_in: 0.0150, l_grad: 0.0335, msssim_ir: 0.4614, msssim_vis: 0.0202, mx_loss: 0.0133, eta: 0:12:50, time: 7.5743
INFO train.py(169): step: 4460/5410, l_total: 0.0517, l_in: 0.0239, l_grad: 0.0278, msssim_ir: 0.3440, msssim_vis: 0.0536, mx_loss: 0.0083, eta: 0:12:42, time: 7.5754
INFO train.py(169): step: 4470/5410, l_total: 0.0491, l_in: 0.0127, l_grad: 0.0364, msssim_ir: 0.3909, msssim_vis: 0.0663, mx_loss: 0.0134, eta: 0:12:34, time: 7.5704
INFO train.py(169): step: 4480/5410, l_total: 0.0505, l_in: 0.0172, l_grad: 0.0333, msssim_ir: 0.4753, msssim_vis: 0.0255, mx_loss: 0.0116, eta: 0:12:26, time: 7.5659
INFO train.py(169): step: 4490/5410, l_total: 0.0469, l_in: 0.0124, l_grad: 0.0345, msssim_ir: 0.3510, msssim_vis: 0.0907, mx_loss: 0.0100, eta: 0:12:18, time: 7.5599
INFO train.py(169): step: 4500/5410, l_total: 0.0398, l_in: 0.0158, l_grad: 0.0240, msssim_ir: 0.2963, msssim_vis: 0.0575, mx_loss: 0.0066, eta: 0:12:10, time: 7.5704
INFO train.py(169): step: 4510/5410, l_total: 0.0484, l_in: 0.0136, l_grad: 0.0348, msssim_ir: 0.4916, msssim_vis: 0.0160, mx_loss: 0.0090, eta: 0:12:02, time: 7.5753
INFO train.py(169): step: 4520/5410, l_total: 0.0488, l_in: 0.0144, l_grad: 0.0344, msssim_ir: 0.1938, msssim_vis: 0.1354, mx_loss: 0.0099, eta: 0:11:53, time: 7.5813
INFO train.py(169): step: 4530/5410, l_total: 0.0360, l_in: 0.0100, l_grad: 0.0260, msssim_ir: 0.4232, msssim_vis: 0.0198, mx_loss: 0.0045, eta: 0:11:45, time: 7.5773
INFO train.py(169): step: 4540/5410, l_total: 0.0535, l_in: 0.0173, l_grad: 0.0362, msssim_ir: 0.3974, msssim_vis: 0.0517, mx_loss: 0.0117, eta: 0:11:37, time: 7.5638
INFO train.py(169): step: 4550/5410, l_total: 0.0343, l_in: 0.0089, l_grad: 0.0254, msssim_ir: 0.2332, msssim_vis: 0.1128, mx_loss: 0.0064, eta: 0:11:29, time: 7.5704
INFO train.py(169): step: 4560/5410, l_total: 0.0663, l_in: 0.0257, l_grad: 0.0406, msssim_ir: 0.4702, msssim_vis: 0.0148, mx_loss: 0.0061, eta: 0:11:21, time: 7.5813
INFO train.py(169): step: 4570/5410, l_total: 0.0359, l_in: 0.0131, l_grad: 0.0229, msssim_ir: 0.3525, msssim_vis: 0.0363, mx_loss: 0.0072, eta: 0:11:13, time: 7.5644
INFO train.py(169): step: 4580/5410, l_total: 0.0467, l_in: 0.0166, l_grad: 0.0300, msssim_ir: 0.5163, msssim_vis: 0.0189, mx_loss: 0.0047, eta: 0:11:05, time: 7.5793
INFO train.py(169): step: 4590/5410, l_total: 0.0292, l_in: 0.0059, l_grad: 0.0233, msssim_ir: 0.4202, msssim_vis: 0.0251, mx_loss: 0.0028, eta: 0:10:57, time: 7.5624
INFO train.py(169): step: 4600/5410, l_total: 0.0611, l_in: 0.0239, l_grad: 0.0372, msssim_ir: 0.2522, msssim_vis: 0.1752, mx_loss: 0.0118, eta: 0:10:49, time: 7.5778
INFO train.py(169): step: 4610/5410, l_total: 0.0381, l_in: 0.0094, l_grad: 0.0286, msssim_ir: 0.3351, msssim_vis: 0.1021, mx_loss: 0.0052, eta: 0:10:41, time: 7.5763
INFO train.py(169): step: 4620/5410, l_total: 0.0803, l_in: 0.0462, l_grad: 0.0341, msssim_ir: 0.3970, msssim_vis: 0.0330, mx_loss: 0.0136, eta: 0:10:32, time: 7.5704
INFO train.py(169): step: 4630/5410, l_total: 0.0399, l_in: 0.0097, l_grad: 0.0302, msssim_ir: 0.1728, msssim_vis: 0.1224, mx_loss: 0.0075, eta: 0:10:24, time: 7.5614
INFO train.py(169): step: 4640/5410, l_total: 0.0329, l_in: 0.0089, l_grad: 0.0240, msssim_ir: 0.3869, msssim_vis: 0.0384, mx_loss: 0.0039, eta: 0:10:16, time: 7.5783
INFO train.py(169): step: 4650/5410, l_total: 0.0360, l_in: 0.0098, l_grad: 0.0262, msssim_ir: 0.4124, msssim_vis: 0.0358, mx_loss: 0.0045, eta: 0:10:08, time: 7.5753
INFO train.py(169): step: 4660/5410, l_total: 0.0460, l_in: 0.0102, l_grad: 0.0358, msssim_ir: 0.4864, msssim_vis: 0.0258, mx_loss: 0.0080, eta: 0:10:00, time: 7.5813
INFO train.py(169): step: 4670/5410, l_total: 0.0388, l_in: 0.0111, l_grad: 0.0277, msssim_ir: 0.3343, msssim_vis: 0.0814, mx_loss: 0.0046, eta: 0:09:52, time: 7.5684
INFO train.py(169): step: 4680/5410, l_total: 0.0487, l_in: 0.0131, l_grad: 0.0355, msssim_ir: 0.4440, msssim_vis: 0.0205, mx_loss: 0.0077, eta: 0:09:44, time: 7.5574
INFO train.py(169): step: 4690/5410, l_total: 0.0355, l_in: 0.0085, l_grad: 0.0270, msssim_ir: 0.3332, msssim_vis: 0.0333, mx_loss: 0.0087, eta: 0:09:36, time: 7.5753
INFO train.py(169): step: 4700/5410, l_total: 0.0442, l_in: 0.0178, l_grad: 0.0264, msssim_ir: 0.1345, msssim_vis: 0.1730, mx_loss: 0.0198, eta: 0:09:28, time: 7.5773
INFO train.py(169): step: 4710/5410, l_total: 0.0249, l_in: 0.0076, l_grad: 0.0173, msssim_ir: 0.2161, msssim_vis: 0.0930, mx_loss: 0.0057, eta: 0:09:20, time: 7.5755
INFO train.py(169): step: 4720/5410, l_total: 0.0380, l_in: 0.0095, l_grad: 0.0285, msssim_ir: 0.1630, msssim_vis: 0.1359, mx_loss: 0.0090, eta: 0:09:12, time: 7.5803
INFO train.py(169): step: 4730/5410, l_total: 0.0275, l_in: 0.0057, l_grad: 0.0218, msssim_ir: 0.3161, msssim_vis: 0.0577, mx_loss: 0.0035, eta: 0:09:04, time: 7.5644
INFO train.py(169): step: 4740/5410, l_total: 0.0487, l_in: 0.0133, l_grad: 0.0354, msssim_ir: 0.5218, msssim_vis: 0.0286, mx_loss: 0.0124, eta: 0:08:56, time: 7.5694
INFO train.py(169): step: 4750/5410, l_total: 0.0440, l_in: 0.0105, l_grad: 0.0336, msssim_ir: 0.3579, msssim_vis: 0.0890, mx_loss: 0.0066, eta: 0:08:47, time: 7.5823
INFO train.py(169): step: 4760/5410, l_total: 0.0421, l_in: 0.0128, l_grad: 0.0293, msssim_ir: 0.3305, msssim_vis: 0.0577, mx_loss: 0.0056, eta: 0:08:39, time: 7.5674
INFO train.py(169): step: 4770/5410, l_total: 0.0442, l_in: 0.0131, l_grad: 0.0311, msssim_ir: 0.3055, msssim_vis: 0.1021, mx_loss: 0.0073, eta: 0:08:31, time: 7.5715
INFO train.py(169): step: 4780/5410, l_total: 0.0393, l_in: 0.0103, l_grad: 0.0291, msssim_ir: 0.3849, msssim_vis: 0.0331, mx_loss: 0.0055, eta: 0:08:23, time: 7.5664
INFO train.py(169): step: 4790/5410, l_total: 0.0507, l_in: 0.0108, l_grad: 0.0398, msssim_ir: 0.3724, msssim_vis: 0.0797, mx_loss: 0.0064, eta: 0:08:15, time: 7.5773
INFO train.py(169): step: 4800/5410, l_total: 0.0317, l_in: 0.0094, l_grad: 0.0223, msssim_ir: 0.3190, msssim_vis: 0.0503, mx_loss: 0.0079, eta: 0:08:07, time: 7.5624
INFO train.py(169): step: 4810/5410, l_total: 0.0600, l_in: 0.0165, l_grad: 0.0435, msssim_ir: 0.4521, msssim_vis: 0.0218, mx_loss: 0.0072, eta: 0:07:59, time: 7.5773
INFO train.py(169): step: 4820/5410, l_total: 0.0455, l_in: 0.0141, l_grad: 0.0314, msssim_ir: 0.2643, msssim_vis: 0.1272, mx_loss: 0.0102, eta: 0:07:51, time: 7.5599
INFO train.py(169): step: 4830/5410, l_total: 0.0452, l_in: 0.0151, l_grad: 0.0301, msssim_ir: 0.3494, msssim_vis: 0.0354, mx_loss: 0.0058, eta: 0:07:43, time: 7.5828
INFO train.py(169): step: 4840/5410, l_total: 0.0390, l_in: 0.0167, l_grad: 0.0222, msssim_ir: 0.1545, msssim_vis: 0.1393, mx_loss: 0.0129, eta: 0:07:35, time: 7.5823
INFO train.py(169): step: 4850/5410, l_total: 0.0450, l_in: 0.0152, l_grad: 0.0298, msssim_ir: 0.3216, msssim_vis: 0.0562, mx_loss: 0.0095, eta: 0:07:27, time: 7.5629
INFO train.py(169): step: 4860/5410, l_total: 0.0400, l_in: 0.0121, l_grad: 0.0279, msssim_ir: 0.2767, msssim_vis: 0.0972, mx_loss: 0.0095, eta: 0:07:19, time: 7.5793
INFO train.py(169): step: 4870/5410, l_total: 0.0670, l_in: 0.0182, l_grad: 0.0487, msssim_ir: 0.4683, msssim_vis: 0.0160, mx_loss: 0.0075, eta: 0:07:13, time: 29.4219
INFO train.py(169): step: 4880/5410, l_total: 0.0516, l_in: 0.0133, l_grad: 0.0383, msssim_ir: 0.1535, msssim_vis: 0.1992, mx_loss: 0.0125, eta: 0:07:05, time: 7.5379
INFO train.py(169): step: 4890/5410, l_total: 0.0447, l_in: 0.0112, l_grad: 0.0334, msssim_ir: 0.3859, msssim_vis: 0.0590, mx_loss: 0.0065, eta: 0:06:57, time: 7.5226
INFO train.py(169): step: 4900/5410, l_total: 0.0270, l_in: 0.0059, l_grad: 0.0210, msssim_ir: 0.2719, msssim_vis: 0.0734, mx_loss: 0.0056, eta: 0:06:49, time: 7.5435
INFO train.py(169): step: 4910/5410, l_total: 0.0333, l_in: 0.0092, l_grad: 0.0241, msssim_ir: 0.2788, msssim_vis: 0.0718, mx_loss: 0.0063, eta: 0:06:41, time: 7.5534
INFO train.py(169): step: 4920/5410, l_total: 0.0626, l_in: 0.0185, l_grad: 0.0441, msssim_ir: 0.4566, msssim_vis: 0.0493, mx_loss: 0.0165, eta: 0:06:33, time: 7.5554
INFO train.py(169): step: 4930/5410, l_total: 0.0505, l_in: 0.0176, l_grad: 0.0328, msssim_ir: 0.2432, msssim_vis: 0.1327, mx_loss: 0.0099, eta: 0:06:25, time: 7.5674
INFO train.py(169): step: 4940/5410, l_total: 0.0354, l_in: 0.0108, l_grad: 0.0246, msssim_ir: 0.3590, msssim_vis: 0.0580, mx_loss: 0.0054, eta: 0:06:17, time: 7.5594
INFO train.py(169): step: 4950/5410, l_total: 0.0327, l_in: 0.0118, l_grad: 0.0209, msssim_ir: 0.3079, msssim_vis: 0.0404, mx_loss: 0.0078, eta: 0:06:09, time: 7.5634
INFO train.py(169): step: 4960/5410, l_total: 0.0262, l_in: 0.0064, l_grad: 0.0198, msssim_ir: 0.3421, msssim_vis: 0.0381, mx_loss: 0.0055, eta: 0:06:01, time: 7.5604
INFO train.py(169): step: 4970/5410, l_total: 0.0281, l_in: 0.0070, l_grad: 0.0211, msssim_ir: 0.3029, msssim_vis: 0.0560, mx_loss: 0.0044, eta: 0:05:53, time: 7.5634
INFO train.py(169): step: 4980/5410, l_total: 0.0492, l_in: 0.0131, l_grad: 0.0361, msssim_ir: 0.5112, msssim_vis: 0.0161, mx_loss: 0.0102, eta: 0:05:45, time: 7.5684
INFO train.py(169): step: 4990/5410, l_total: 0.0547, l_in: 0.0171, l_grad: 0.0376, msssim_ir: 0.2746, msssim_vis: 0.1060, mx_loss: 0.0254, eta: 0:05:36, time: 7.5644
INFO train.py(169): step: 5000/5410, l_total: 0.0617, l_in: 0.0174, l_grad: 0.0443, msssim_ir: 0.4381, msssim_vis: 0.0224, mx_loss: 0.0118, eta: 0:05:28, time: 7.5664
INFO train.py(169): step: 5010/5410, l_total: 0.0413, l_in: 0.0104, l_grad: 0.0309, msssim_ir: 0.4574, msssim_vis: 0.0236, mx_loss: 0.0073, eta: 0:05:20, time: 7.5714
INFO train.py(169): step: 5020/5410, l_total: 0.0431, l_in: 0.0216, l_grad: 0.0215, msssim_ir: 0.1845, msssim_vis: 0.1411, mx_loss: 0.0192, eta: 0:05:12, time: 7.5754
INFO train.py(169): step: 5030/5410, l_total: 0.0315, l_in: 0.0094, l_grad: 0.0221, msssim_ir: 0.2087, msssim_vis: 0.1097, mx_loss: 0.0042, eta: 0:05:04, time: 7.5722
INFO train.py(169): step: 5040/5410, l_total: 0.0372, l_in: 0.0090, l_grad: 0.0281, msssim_ir: 0.4497, msssim_vis: 0.0075, mx_loss: 0.0046, eta: 0:04:56, time: 7.5666
INFO train.py(169): step: 5050/5410, l_total: 0.0478, l_in: 0.0268, l_grad: 0.0210, msssim_ir: 0.1663, msssim_vis: 0.1348, mx_loss: 0.0268, eta: 0:04:48, time: 7.5694
INFO train.py(169): step: 5060/5410, l_total: 0.0507, l_in: 0.0143, l_grad: 0.0364, msssim_ir: 0.3760, msssim_vis: 0.0489, mx_loss: 0.0152, eta: 0:04:40, time: 7.5694
INFO train.py(169): step: 5070/5410, l_total: 0.0721, l_in: 0.0248, l_grad: 0.0474, msssim_ir: 0.3258, msssim_vis: 0.1370, mx_loss: 0.0246, eta: 0:04:32, time: 7.5733
INFO train.py(169): step: 5080/5410, l_total: 0.0670, l_in: 0.0348, l_grad: 0.0322, msssim_ir: 0.4650, msssim_vis: 0.0229, mx_loss: 0.0081, eta: 0:04:24, time: 7.5694
INFO train.py(169): step: 5090/5410, l_total: 0.0499, l_in: 0.0156, l_grad: 0.0343, msssim_ir: 0.4804, msssim_vis: 0.0244, mx_loss: 0.0098, eta: 0:04:16, time: 7.5734
INFO train.py(169): step: 5100/5410, l_total: 0.0610, l_in: 0.0154, l_grad: 0.0456, msssim_ir: 0.3875, msssim_vis: 0.0859, mx_loss: 0.0255, eta: 0:04:08, time: 7.5629
INFO train.py(169): step: 5110/5410, l_total: 0.0277, l_in: 0.0080, l_grad: 0.0197, msssim_ir: 0.2196, msssim_vis: 0.0724, mx_loss: 0.0069, eta: 0:04:00, time: 7.5793
INFO train.py(169): step: 5120/5410, l_total: 0.0496, l_in: 0.0173, l_grad: 0.0323, msssim_ir: 0.3117, msssim_vis: 0.0956, mx_loss: 0.0078, eta: 0:03:52, time: 7.5783
INFO train.py(169): step: 5130/5410, l_total: 0.0360, l_in: 0.0094, l_grad: 0.0266, msssim_ir: 0.4436, msssim_vis: 0.0268, mx_loss: 0.0105, eta: 0:03:44, time: 7.5733
INFO train.py(169): step: 5140/5410, l_total: 0.0720, l_in: 0.0355, l_grad: 0.0365, msssim_ir: 0.4756, msssim_vis: 0.0115, mx_loss: 0.0060, eta: 0:03:36, time: 7.5694
INFO train.py(169): step: 5150/5410, l_total: 0.0453, l_in: 0.0154, l_grad: 0.0299, msssim_ir: 0.4718, msssim_vis: 0.0161, mx_loss: 0.0061, eta: 0:03:28, time: 7.5604
INFO train.py(169): step: 5160/5410, l_total: 0.0362, l_in: 0.0110, l_grad: 0.0252, msssim_ir: 0.2158, msssim_vis: 0.1042, mx_loss: 0.0104, eta: 0:03:20, time: 7.5803
INFO train.py(169): step: 5170/5410, l_total: 0.0403, l_in: 0.0084, l_grad: 0.0319, msssim_ir: 0.4616, msssim_vis: 0.0105, mx_loss: 0.0046, eta: 0:03:12, time: 7.5773
INFO train.py(169): step: 5180/5410, l_total: 0.0576, l_in: 0.0202, l_grad: 0.0375, msssim_ir: 0.4102, msssim_vis: 0.0250, mx_loss: 0.0115, eta: 0:03:04, time: 7.5674
INFO train.py(169): step: 5190/5410, l_total: 0.0523, l_in: 0.0155, l_grad: 0.0368, msssim_ir: 0.3869, msssim_vis: 0.0796, mx_loss: 0.0109, eta: 0:02:56, time: 7.5783
INFO train.py(169): step: 5200/5410, l_total: 0.0352, l_in: 0.0118, l_grad: 0.0234, msssim_ir: 0.4014, msssim_vis: 0.0136, mx_loss: 0.0048, eta: 0:02:48, time: 7.5783
INFO train.py(169): step: 5210/5410, l_total: 0.0286, l_in: 0.0082, l_grad: 0.0204, msssim_ir: 0.2980, msssim_vis: 0.0361, mx_loss: 0.0051, eta: 0:02:40, time: 7.5743
INFO train.py(169): step: 5220/5410, l_total: 0.0447, l_in: 0.0159, l_grad: 0.0289, msssim_ir: 0.3904, msssim_vis: 0.0574, mx_loss: 0.0055, eta: 0:02:32, time: 7.5823
INFO train.py(169): step: 5230/5410, l_total: 0.0452, l_in: 0.0094, l_grad: 0.0358, msssim_ir: 0.3076, msssim_vis: 0.0854, mx_loss: 0.0092, eta: 0:02:24, time: 7.5604
INFO train.py(169): step: 5240/5410, l_total: 0.0438, l_in: 0.0163, l_grad: 0.0275, msssim_ir: 0.3776, msssim_vis: 0.0379, mx_loss: 0.0071, eta: 0:02:16, time: 7.5684
INFO train.py(169): step: 5250/5410, l_total: 0.0293, l_in: 0.0074, l_grad: 0.0219, msssim_ir: 0.2743, msssim_vis: 0.0707, mx_loss: 0.0041, eta: 0:02:08, time: 7.5758
INFO train.py(169): step: 5260/5410, l_total: 0.0372, l_in: 0.0088, l_grad: 0.0284, msssim_ir: 0.1377, msssim_vis: 0.1777, mx_loss: 0.0089, eta: 0:01:59, time: 7.5714
INFO train.py(169): step: 5270/5410, l_total: 0.0578, l_in: 0.0169, l_grad: 0.0408, msssim_ir: 0.2830, msssim_vis: 0.1393, mx_loss: 0.0111, eta: 0:01:51, time: 7.5684
INFO train.py(169): step: 5280/5410, l_total: 0.0476, l_in: 0.0123, l_grad: 0.0352, msssim_ir: 0.3472, msssim_vis: 0.0427, mx_loss: 0.0094, eta: 0:01:43, time: 7.5868
INFO train.py(169): step: 5290/5410, l_total: 0.0287, l_in: 0.0076, l_grad: 0.0212, msssim_ir: 0.3001, msssim_vis: 0.0503, mx_loss: 0.0054, eta: 0:01:35, time: 7.5674
INFO train.py(169): step: 5300/5410, l_total: 0.0351, l_in: 0.0093, l_grad: 0.0258, msssim_ir: 0.1785, msssim_vis: 0.1178, mx_loss: 0.0075, eta: 0:01:27, time: 7.5733
INFO train.py(169): step: 5310/5410, l_total: 0.0502, l_in: 0.0157, l_grad: 0.0346, msssim_ir: 0.3207, msssim_vis: 0.1183, mx_loss: 0.0148, eta: 0:01:19, time: 7.5768
INFO train.py(169): step: 5320/5410, l_total: 0.0444, l_in: 0.0086, l_grad: 0.0358, msssim_ir: 0.3807, msssim_vis: 0.0522, mx_loss: 0.0061, eta: 0:01:11, time: 7.5684
INFO train.py(169): step: 5330/5410, l_total: 0.0282, l_in: 0.0100, l_grad: 0.0182, msssim_ir: 0.2169, msssim_vis: 0.0552, mx_loss: 0.0065, eta: 0:01:03, time: 7.5664
INFO train.py(169): step: 5340/5410, l_total: 0.0339, l_in: 0.0082, l_grad: 0.0257, msssim_ir: 0.2742, msssim_vis: 0.0653, mx_loss: 0.0074, eta: 0:00:55, time: 7.5783
INFO train.py(169): step: 5350/5410, l_total: 0.0316, l_in: 0.0067, l_grad: 0.0248, msssim_ir: 0.2579, msssim_vis: 0.1260, mx_loss: 0.0044, eta: 0:00:47, time: 7.5693
INFO train.py(169): step: 5360/5410, l_total: 0.0317, l_in: 0.0113, l_grad: 0.0204, msssim_ir: 0.1743, msssim_vis: 0.1024, mx_loss: 0.0107, eta: 0:00:39, time: 7.5803
INFO train.py(169): step: 5370/5410, l_total: 0.0601, l_in: 0.0180, l_grad: 0.0421, msssim_ir: 0.3817, msssim_vis: 0.0680, mx_loss: 0.0081, eta: 0:00:31, time: 7.5634
INFO train.py(169): step: 5380/5410, l_total: 0.0355, l_in: 0.0157, l_grad: 0.0198, msssim_ir: 0.2535, msssim_vis: 0.0611, mx_loss: 0.0095, eta: 0:00:23, time: 7.5763
INFO train.py(169): step: 5390/5410, l_total: 0.0325, l_in: 0.0102, l_grad: 0.0222, msssim_ir: 0.3409, msssim_vis: 0.0343, mx_loss: 0.0051, eta: 0:00:15, time: 7.5609
INFO train.py(169): step: 5400/5410, l_total: 0.0338, l_in: 0.0151, l_grad: 0.0187, msssim_ir: 0.2228, msssim_vis: 0.0809, mx_loss: 0.0148, eta: 0:00:07, time: 7.5768
INFO train.py(169): step: 5410/5410, l_total: 0.0365, l_in: 0.0131, l_grad: 0.0234, msssim_ir: 0.3377, msssim_vis: 0.0609, mx_loss: 0.0058, eta: 0:00:00, time: 7.5736
INFO train.py(173): Fusion Model Save to: ./model\Fusion\fusion_model.pth
INFO train.py(174): 

INFO train.py(104): Training Fusion Model start~
INFO train.py(169): step: 10/5410, l_total: 0.0511, l_in: 0.0169, l_grad: 0.0343, msssim_ir: 0.2783, msssim_vis: 0.1161, mx_loss: 0.0095, eta: 4:23:14, time: 29.2492
INFO train.py(169): step: 20/5410, l_total: 0.0367, l_in: 0.0163, l_grad: 0.0205, msssim_ir: 0.1835, msssim_vis: 0.1396, mx_loss: 0.0088, eta: 2:45:10, time: 7.5246
INFO train.py(169): step: 30/5410, l_total: 0.0586, l_in: 0.0152, l_grad: 0.0434, msssim_ir: 0.3799, msssim_vis: 0.0394, mx_loss: 0.0054, eta: 2:12:27, time: 7.5430
INFO train.py(169): step: 40/5410, l_total: 0.0464, l_in: 0.0106, l_grad: 0.0358, msssim_ir: 0.3555, msssim_vis: 0.0690, mx_loss: 0.0088, eta: 1:56:01, time: 7.5365
INFO train.py(169): step: 50/5410, l_total: 0.0530, l_in: 0.0206, l_grad: 0.0324, msssim_ir: 0.2749, msssim_vis: 0.1366, mx_loss: 0.0071, eta: 1:46:06, time: 7.5390
INFO train.py(169): step: 60/5410, l_total: 0.0481, l_in: 0.0114, l_grad: 0.0367, msssim_ir: 0.4663, msssim_vis: 0.0305, mx_loss: 0.0071, eta: 1:39:30, time: 7.5654
INFO train.py(169): step: 70/5410, l_total: 0.0453, l_in: 0.0125, l_grad: 0.0328, msssim_ir: 0.2804, msssim_vis: 0.0828, mx_loss: 0.0152, eta: 1:34:45, time: 7.5724
INFO train.py(169): step: 80/5410, l_total: 0.0427, l_in: 0.0157, l_grad: 0.0270, msssim_ir: 0.2111, msssim_vis: 0.1741, mx_loss: 0.0104, eta: 1:31:09, time: 7.5564
INFO train.py(169): step: 90/5410, l_total: 0.0388, l_in: 0.0093, l_grad: 0.0295, msssim_ir: 0.2580, msssim_vis: 0.1215, mx_loss: 0.0101, eta: 1:28:19, time: 7.5664
INFO train.py(169): step: 100/5410, l_total: 0.0304, l_in: 0.0072, l_grad: 0.0232, msssim_ir: 0.3044, msssim_vis: 0.0337, mx_loss: 0.0050, eta: 1:26:02, time: 7.5783
INFO train.py(169): step: 110/5410, l_total: 0.0475, l_in: 0.0155, l_grad: 0.0320, msssim_ir: 0.2792, msssim_vis: 0.1209, mx_loss: 0.0089, eta: 1:24:09, time: 7.5753
INFO train.py(169): step: 120/5410, l_total: 0.0356, l_in: 0.0089, l_grad: 0.0267, msssim_ir: 0.3457, msssim_vis: 0.0621, mx_loss: 0.0041, eta: 1:22:34, time: 7.5719
INFO train.py(169): step: 130/5410, l_total: 0.0417, l_in: 0.0214, l_grad: 0.0203, msssim_ir: 0.2122, msssim_vis: 0.1088, mx_loss: 0.0202, eta: 1:21:12, time: 7.5823
INFO train.py(169): step: 140/5410, l_total: 0.0363, l_in: 0.0109, l_grad: 0.0254, msssim_ir: 0.3402, msssim_vis: 0.0530, mx_loss: 0.0040, eta: 1:20:00, time: 7.5704
INFO train.py(169): step: 150/5410, l_total: 0.0386, l_in: 0.0106, l_grad: 0.0280, msssim_ir: 0.3169, msssim_vis: 0.1072, mx_loss: 0.0063, eta: 1:18:57, time: 7.5823
INFO train.py(169): step: 160/5410, l_total: 0.0315, l_in: 0.0074, l_grad: 0.0241, msssim_ir: 0.2024, msssim_vis: 0.1141, mx_loss: 0.0066, eta: 1:18:02, time: 7.5788
INFO train.py(169): step: 170/5410, l_total: 0.0459, l_in: 0.0099, l_grad: 0.0359, msssim_ir: 0.4869, msssim_vis: 0.0130, mx_loss: 0.0049, eta: 1:17:11, time: 7.5793
INFO train.py(169): step: 180/5410, l_total: 0.0330, l_in: 0.0110, l_grad: 0.0220, msssim_ir: 0.2676, msssim_vis: 0.0709, mx_loss: 0.0060, eta: 1:16:25, time: 7.5594
INFO train.py(169): step: 190/5410, l_total: 0.0452, l_in: 0.0125, l_grad: 0.0327, msssim_ir: 0.3736, msssim_vis: 0.0710, mx_loss: 0.0048, eta: 1:15:43, time: 7.5634
INFO train.py(169): step: 200/5410, l_total: 0.0478, l_in: 0.0137, l_grad: 0.0341, msssim_ir: 0.3975, msssim_vis: 0.0787, mx_loss: 0.0131, eta: 1:15:06, time: 7.5823
INFO train.py(169): step: 210/5410, l_total: 0.0628, l_in: 0.0228, l_grad: 0.0400, msssim_ir: 0.4745, msssim_vis: 0.0208, mx_loss: 0.0131, eta: 1:14:30, time: 7.5674
INFO train.py(169): step: 220/5410, l_total: 0.0408, l_in: 0.0116, l_grad: 0.0292, msssim_ir: 0.4264, msssim_vis: 0.0238, mx_loss: 0.0056, eta: 1:13:57, time: 7.5674
INFO train.py(169): step: 230/5410, l_total: 0.0306, l_in: 0.0079, l_grad: 0.0227, msssim_ir: 0.2015, msssim_vis: 0.1093, mx_loss: 0.0038, eta: 1:13:27, time: 7.5763
INFO train.py(169): step: 240/5410, l_total: 0.0446, l_in: 0.0159, l_grad: 0.0286, msssim_ir: 0.3723, msssim_vis: 0.0807, mx_loss: 0.0081, eta: 1:12:58, time: 7.5749
INFO train.py(169): step: 250/5410, l_total: 0.0316, l_in: 0.0095, l_grad: 0.0222, msssim_ir: 0.3239, msssim_vis: 0.0576, mx_loss: 0.0050, eta: 1:12:31, time: 7.5768
INFO train.py(169): step: 260/5410, l_total: 0.0517, l_in: 0.0158, l_grad: 0.0359, msssim_ir: 0.3459, msssim_vis: 0.0671, mx_loss: 0.0195, eta: 1:12:06, time: 7.5768
INFO train.py(169): step: 270/5410, l_total: 0.0548, l_in: 0.0155, l_grad: 0.0393, msssim_ir: 0.4957, msssim_vis: 0.0148, mx_loss: 0.0105, eta: 1:11:42, time: 7.5813
INFO train.py(169): step: 280/5410, l_total: 0.0359, l_in: 0.0102, l_grad: 0.0258, msssim_ir: 0.3271, msssim_vis: 0.0998, mx_loss: 0.0050, eta: 1:11:19, time: 7.5803
INFO train.py(169): step: 290/5410, l_total: 0.0493, l_in: 0.0127, l_grad: 0.0366, msssim_ir: 0.3317, msssim_vis: 0.0973, mx_loss: 0.0056, eta: 1:10:57, time: 7.5648
INFO train.py(169): step: 300/5410, l_total: 0.0414, l_in: 0.0134, l_grad: 0.0280, msssim_ir: 0.3164, msssim_vis: 0.0795, mx_loss: 0.0081, eta: 1:10:36, time: 7.5743
INFO train.py(169): step: 310/5410, l_total: 0.0474, l_in: 0.0172, l_grad: 0.0302, msssim_ir: 0.2307, msssim_vis: 0.1397, mx_loss: 0.0114, eta: 1:10:16, time: 7.5520
INFO train.py(169): step: 320/5410, l_total: 0.0458, l_in: 0.0103, l_grad: 0.0354, msssim_ir: 0.5064, msssim_vis: 0.0045, mx_loss: 0.0039, eta: 1:09:56, time: 7.5773
INFO train.py(169): step: 330/5410, l_total: 0.0440, l_in: 0.0118, l_grad: 0.0321, msssim_ir: 0.1561, msssim_vis: 0.1887, mx_loss: 0.0130, eta: 1:09:38, time: 7.5793
INFO train.py(169): step: 340/5410, l_total: 0.0595, l_in: 0.0158, l_grad: 0.0436, msssim_ir: 0.5037, msssim_vis: 0.0219, mx_loss: 0.0067, eta: 1:09:20, time: 7.5714
INFO train.py(169): step: 350/5410, l_total: 0.0386, l_in: 0.0098, l_grad: 0.0288, msssim_ir: 0.4506, msssim_vis: 0.0170, mx_loss: 0.0070, eta: 1:09:02, time: 7.5694
INFO train.py(169): step: 360/5410, l_total: 0.0358, l_in: 0.0122, l_grad: 0.0236, msssim_ir: 0.3595, msssim_vis: 0.0516, mx_loss: 0.0072, eta: 1:08:46, time: 7.5699
INFO train.py(169): step: 370/5410, l_total: 0.0697, l_in: 0.0302, l_grad: 0.0395, msssim_ir: 0.4668, msssim_vis: 0.0186, mx_loss: 0.0147, eta: 1:08:29, time: 7.5684
INFO train.py(169): step: 380/5410, l_total: 0.0357, l_in: 0.0118, l_grad: 0.0239, msssim_ir: 0.1563, msssim_vis: 0.1830, mx_loss: 0.0088, eta: 1:08:13, time: 7.5684
INFO train.py(169): step: 390/5410, l_total: 0.0695, l_in: 0.0183, l_grad: 0.0512, msssim_ir: 0.3890, msssim_vis: 0.0524, mx_loss: 0.0069, eta: 1:07:58, time: 7.5803
INFO train.py(169): step: 400/5410, l_total: 0.0332, l_in: 0.0114, l_grad: 0.0218, msssim_ir: 0.3501, msssim_vis: 0.0300, mx_loss: 0.0047, eta: 1:07:43, time: 7.5778
INFO train.py(169): step: 410/5410, l_total: 0.0621, l_in: 0.0230, l_grad: 0.0391, msssim_ir: 0.2806, msssim_vis: 0.1273, mx_loss: 0.0184, eta: 1:07:28, time: 7.5631
INFO train.py(169): step: 420/5410, l_total: 0.0447, l_in: 0.0118, l_grad: 0.0329, msssim_ir: 0.2360, msssim_vis: 0.1296, mx_loss: 0.0078, eta: 1:07:14, time: 7.5664
INFO train.py(169): step: 430/5410, l_total: 0.0485, l_in: 0.0186, l_grad: 0.0299, msssim_ir: 0.3832, msssim_vis: 0.0489, mx_loss: 0.0063, eta: 1:07:00, time: 7.5883
INFO train.py(169): step: 440/5410, l_total: 0.0306, l_in: 0.0087, l_grad: 0.0218, msssim_ir: 0.3984, msssim_vis: 0.0320, mx_loss: 0.0031, eta: 1:06:46, time: 7.5793
INFO train.py(169): step: 450/5410, l_total: 0.0279, l_in: 0.0077, l_grad: 0.0202, msssim_ir: 0.3679, msssim_vis: 0.0368, mx_loss: 0.0049, eta: 1:06:33, time: 7.5674
INFO train.py(169): step: 460/5410, l_total: 0.0588, l_in: 0.0223, l_grad: 0.0366, msssim_ir: 0.4900, msssim_vis: 0.0138, mx_loss: 0.0086, eta: 1:06:20, time: 7.5723
INFO train.py(169): step: 470/5410, l_total: 0.0342, l_in: 0.0096, l_grad: 0.0247, msssim_ir: 0.3735, msssim_vis: 0.0407, mx_loss: 0.0089, eta: 1:06:07, time: 7.5743
INFO train.py(169): step: 480/5410, l_total: 0.0332, l_in: 0.0122, l_grad: 0.0210, msssim_ir: 0.3296, msssim_vis: 0.0268, mx_loss: 0.0116, eta: 1:05:54, time: 7.5644
INFO train.py(169): step: 490/5410, l_total: 0.0665, l_in: 0.0221, l_grad: 0.0443, msssim_ir: 0.4608, msssim_vis: 0.0454, mx_loss: 0.0254, eta: 1:05:41, time: 7.5714
INFO train.py(169): step: 500/5410, l_total: 0.0665, l_in: 0.0316, l_grad: 0.0349, msssim_ir: 0.3077, msssim_vis: 0.1394, mx_loss: 0.0154, eta: 1:05:29, time: 7.5813
INFO train.py(169): step: 510/5410, l_total: 0.0549, l_in: 0.0197, l_grad: 0.0352, msssim_ir: 0.2754, msssim_vis: 0.1047, mx_loss: 0.0271, eta: 1:05:17, time: 7.5689
INFO train.py(169): step: 520/5410, l_total: 0.0387, l_in: 0.0101, l_grad: 0.0286, msssim_ir: 0.4207, msssim_vis: 0.0382, mx_loss: 0.0049, eta: 1:05:05, time: 7.5773
INFO train.py(169): step: 530/5410, l_total: 0.0362, l_in: 0.0096, l_grad: 0.0267, msssim_ir: 0.2813, msssim_vis: 0.1039, mx_loss: 0.0065, eta: 1:04:53, time: 7.5664
INFO train.py(169): step: 540/5410, l_total: 0.0424, l_in: 0.0135, l_grad: 0.0289, msssim_ir: 0.2416, msssim_vis: 0.1765, mx_loss: 0.0069, eta: 1:04:41, time: 7.5733
INFO train.py(169): step: 550/5410, l_total: 0.0790, l_in: 0.0356, l_grad: 0.0434, msssim_ir: 0.4445, msssim_vis: 0.0191, mx_loss: 0.0122, eta: 1:07:41, time: 29.2133
INFO train.py(169): step: 560/5410, l_total: 0.0406, l_in: 0.0105, l_grad: 0.0301, msssim_ir: 0.4593, msssim_vis: 0.0227, mx_loss: 0.0063, eta: 1:07:26, time: 7.5216
INFO train.py(169): step: 570/5410, l_total: 0.0373, l_in: 0.0119, l_grad: 0.0254, msssim_ir: 0.3733, msssim_vis: 0.0505, mx_loss: 0.0047, eta: 1:07:10, time: 7.5325
INFO train.py(169): step: 580/5410, l_total: 0.0311, l_in: 0.0127, l_grad: 0.0184, msssim_ir: 0.2317, msssim_vis: 0.0847, mx_loss: 0.0107, eta: 1:06:55, time: 7.5256
INFO train.py(169): step: 590/5410, l_total: 0.0334, l_in: 0.0106, l_grad: 0.0228, msssim_ir: 0.2026, msssim_vis: 0.1195, mx_loss: 0.0069, eta: 1:06:41, time: 7.5634
INFO train.py(169): step: 600/5410, l_total: 0.0269, l_in: 0.0071, l_grad: 0.0198, msssim_ir: 0.3698, msssim_vis: 0.0349, mx_loss: 0.0041, eta: 1:06:27, time: 7.5554
INFO train.py(169): step: 610/5410, l_total: 0.0328, l_in: 0.0103, l_grad: 0.0225, msssim_ir: 0.3783, msssim_vis: 0.0359, mx_loss: 0.0029, eta: 1:06:13, time: 7.5634
INFO train.py(169): step: 620/5410, l_total: 0.0305, l_in: 0.0081, l_grad: 0.0224, msssim_ir: 0.2453, msssim_vis: 0.0544, mx_loss: 0.0069, eta: 1:05:59, time: 7.5944
INFO train.py(169): step: 630/5410, l_total: 0.0379, l_in: 0.0128, l_grad: 0.0251, msssim_ir: 0.2895, msssim_vis: 0.0805, mx_loss: 0.0064, eta: 1:05:45, time: 7.5599
INFO train.py(169): step: 640/5410, l_total: 0.0394, l_in: 0.0104, l_grad: 0.0291, msssim_ir: 0.4266, msssim_vis: 0.0289, mx_loss: 0.0056, eta: 1:05:32, time: 7.5843
INFO train.py(169): step: 650/5410, l_total: 0.0316, l_in: 0.0073, l_grad: 0.0244, msssim_ir: 0.3331, msssim_vis: 0.0471, mx_loss: 0.0047, eta: 1:05:19, time: 7.5714
INFO train.py(169): step: 660/5410, l_total: 0.0530, l_in: 0.0160, l_grad: 0.0370, msssim_ir: 0.3215, msssim_vis: 0.1163, mx_loss: 0.0127, eta: 1:05:06, time: 7.5559
INFO train.py(169): step: 670/5410, l_total: 0.0333, l_in: 0.0077, l_grad: 0.0257, msssim_ir: 0.2658, msssim_vis: 0.1131, mx_loss: 0.0053, eta: 1:04:53, time: 7.5843
INFO train.py(169): step: 680/5410, l_total: 0.0279, l_in: 0.0076, l_grad: 0.0203, msssim_ir: 0.2910, msssim_vis: 0.0520, mx_loss: 0.0050, eta: 1:04:40, time: 7.5684
INFO train.py(169): step: 690/5410, l_total: 0.0499, l_in: 0.0226, l_grad: 0.0273, msssim_ir: 0.3313, msssim_vis: 0.0830, mx_loss: 0.0117, eta: 1:04:28, time: 7.5783
INFO train.py(169): step: 700/5410, l_total: 0.0305, l_in: 0.0070, l_grad: 0.0234, msssim_ir: 0.2808, msssim_vis: 0.0857, mx_loss: 0.0046, eta: 1:04:16, time: 7.5689
INFO train.py(169): step: 710/5410, l_total: 0.0509, l_in: 0.0134, l_grad: 0.0375, msssim_ir: 0.4443, msssim_vis: 0.0172, mx_loss: 0.0056, eta: 1:04:03, time: 7.5709
INFO train.py(169): step: 720/5410, l_total: 0.0476, l_in: 0.0102, l_grad: 0.0374, msssim_ir: 0.4813, msssim_vis: 0.0161, mx_loss: 0.0066, eta: 1:03:51, time: 7.5684
INFO train.py(169): step: 730/5410, l_total: 0.0445, l_in: 0.0127, l_grad: 0.0318, msssim_ir: 0.4702, msssim_vis: 0.0088, mx_loss: 0.0078, eta: 1:03:39, time: 7.5714
INFO train.py(169): step: 740/5410, l_total: 0.0343, l_in: 0.0102, l_grad: 0.0240, msssim_ir: 0.3668, msssim_vis: 0.0400, mx_loss: 0.0063, eta: 1:03:27, time: 7.5778
INFO train.py(169): step: 750/5410, l_total: 0.0718, l_in: 0.0252, l_grad: 0.0466, msssim_ir: 0.4677, msssim_vis: 0.0885, mx_loss: 0.0156, eta: 1:03:15, time: 7.5664
INFO train.py(169): step: 760/5410, l_total: 0.0617, l_in: 0.0156, l_grad: 0.0461, msssim_ir: 0.2466, msssim_vis: 0.1460, mx_loss: 0.0146, eta: 1:03:04, time: 7.5759
INFO train.py(169): step: 770/5410, l_total: 0.0284, l_in: 0.0062, l_grad: 0.0222, msssim_ir: 0.2371, msssim_vis: 0.0975, mx_loss: 0.0041, eta: 1:02:52, time: 7.5495
INFO train.py(169): step: 780/5410, l_total: 0.0336, l_in: 0.0112, l_grad: 0.0224, msssim_ir: 0.2342, msssim_vis: 0.0929, mx_loss: 0.0063, eta: 1:02:41, time: 7.5873
INFO train.py(169): step: 790/5410, l_total: 0.0323, l_in: 0.0100, l_grad: 0.0222, msssim_ir: 0.3656, msssim_vis: 0.0430, mx_loss: 0.0045, eta: 1:02:29, time: 7.5634
INFO train.py(169): step: 800/5410, l_total: 0.0390, l_in: 0.0155, l_grad: 0.0235, msssim_ir: 0.2796, msssim_vis: 0.1170, mx_loss: 0.0066, eta: 1:02:18, time: 7.5684
INFO train.py(169): step: 810/5410, l_total: 0.0557, l_in: 0.0211, l_grad: 0.0347, msssim_ir: 0.4340, msssim_vis: 0.0505, mx_loss: 0.0086, eta: 1:02:07, time: 7.5654
INFO train.py(169): step: 820/5410, l_total: 0.0835, l_in: 0.0469, l_grad: 0.0366, msssim_ir: 0.4932, msssim_vis: 0.0211, mx_loss: 0.0113, eta: 1:01:56, time: 7.5833
INFO train.py(169): step: 830/5410, l_total: 0.0411, l_in: 0.0113, l_grad: 0.0299, msssim_ir: 0.3687, msssim_vis: 0.0736, mx_loss: 0.0056, eta: 1:01:45, time: 7.5624
INFO train.py(169): step: 840/5410, l_total: 0.0392, l_in: 0.0095, l_grad: 0.0297, msssim_ir: 0.3366, msssim_vis: 0.0444, mx_loss: 0.0072, eta: 1:01:34, time: 7.5714
INFO train.py(169): step: 850/5410, l_total: 0.0599, l_in: 0.0159, l_grad: 0.0440, msssim_ir: 0.4793, msssim_vis: 0.0157, mx_loss: 0.0101, eta: 1:01:23, time: 7.5728
INFO train.py(169): step: 860/5410, l_total: 0.0535, l_in: 0.0194, l_grad: 0.0341, msssim_ir: 0.2677, msssim_vis: 0.1283, mx_loss: 0.0134, eta: 1:01:12, time: 7.5724
INFO train.py(169): step: 870/5410, l_total: 0.0351, l_in: 0.0102, l_grad: 0.0249, msssim_ir: 0.3431, msssim_vis: 0.0554, mx_loss: 0.0051, eta: 1:01:02, time: 7.5694
INFO train.py(169): step: 880/5410, l_total: 0.0351, l_in: 0.0088, l_grad: 0.0263, msssim_ir: 0.4489, msssim_vis: 0.0161, mx_loss: 0.0043, eta: 1:00:51, time: 7.5704
INFO train.py(169): step: 890/5410, l_total: 0.0328, l_in: 0.0081, l_grad: 0.0247, msssim_ir: 0.2875, msssim_vis: 0.0527, mx_loss: 0.0041, eta: 1:00:40, time: 7.5697
INFO train.py(169): step: 900/5410, l_total: 0.0374, l_in: 0.0088, l_grad: 0.0286, msssim_ir: 0.4096, msssim_vis: 0.0439, mx_loss: 0.0060, eta: 1:00:30, time: 7.5763
INFO train.py(169): step: 910/5410, l_total: 0.0482, l_in: 0.0128, l_grad: 0.0354, msssim_ir: 0.4579, msssim_vis: 0.0180, mx_loss: 0.0135, eta: 1:00:20, time: 7.5490
INFO train.py(169): step: 920/5410, l_total: 0.0449, l_in: 0.0160, l_grad: 0.0289, msssim_ir: 0.2936, msssim_vis: 0.1385, mx_loss: 0.0081, eta: 1:00:09, time: 7.5768
INFO train.py(169): step: 930/5410, l_total: 0.0753, l_in: 0.0281, l_grad: 0.0471, msssim_ir: 0.5174, msssim_vis: 0.0124, mx_loss: 0.0115, eta: 0:59:59, time: 7.6027
INFO train.py(169): step: 940/5410, l_total: 0.0476, l_in: 0.0187, l_grad: 0.0289, msssim_ir: 0.3573, msssim_vis: 0.0662, mx_loss: 0.0126, eta: 0:59:49, time: 7.5704
INFO train.py(169): step: 950/5410, l_total: 0.0373, l_in: 0.0076, l_grad: 0.0297, msssim_ir: 0.3795, msssim_vis: 0.0445, mx_loss: 0.0043, eta: 0:59:39, time: 7.5704
INFO train.py(169): step: 960/5410, l_total: 0.0491, l_in: 0.0114, l_grad: 0.0377, msssim_ir: 0.3938, msssim_vis: 0.0776, mx_loss: 0.0080, eta: 0:59:28, time: 7.5644
INFO train.py(169): step: 970/5410, l_total: 0.0296, l_in: 0.0082, l_grad: 0.0214, msssim_ir: 0.2975, msssim_vis: 0.0808, mx_loss: 0.0055, eta: 0:59:18, time: 7.5753
INFO train.py(169): step: 980/5410, l_total: 0.0302, l_in: 0.0079, l_grad: 0.0222, msssim_ir: 0.2395, msssim_vis: 0.0978, mx_loss: 0.0055, eta: 0:59:08, time: 7.5709
INFO train.py(169): step: 990/5410, l_total: 0.0471, l_in: 0.0136, l_grad: 0.0335, msssim_ir: 0.4289, msssim_vis: 0.0211, mx_loss: 0.0084, eta: 0:58:58, time: 7.5659
INFO train.py(169): step: 1000/5410, l_total: 0.0355, l_in: 0.0176, l_grad: 0.0178, msssim_ir: 0.2017, msssim_vis: 0.1204, mx_loss: 0.0132, eta: 0:58:48, time: 7.5733
INFO train.py(169): step: 1010/5410, l_total: 0.0452, l_in: 0.0152, l_grad: 0.0300, msssim_ir: 0.3496, msssim_vis: 0.0714, mx_loss: 0.0038, eta: 0:58:39, time: 7.5594
INFO train.py(169): step: 1020/5410, l_total: 0.0424, l_in: 0.0113, l_grad: 0.0311, msssim_ir: 0.4152, msssim_vis: 0.0371, mx_loss: 0.0092, eta: 0:58:29, time: 7.5733
INFO train.py(169): step: 1030/5410, l_total: 0.0321, l_in: 0.0099, l_grad: 0.0222, msssim_ir: 0.3628, msssim_vis: 0.0423, mx_loss: 0.0052, eta: 0:58:19, time: 7.5803
INFO train.py(169): step: 1040/5410, l_total: 0.0379, l_in: 0.0080, l_grad: 0.0299, msssim_ir: 0.4857, msssim_vis: 0.0130, mx_loss: 0.0049, eta: 0:58:09, time: 7.5694
INFO train.py(169): step: 1050/5410, l_total: 0.0404, l_in: 0.0143, l_grad: 0.0262, msssim_ir: 0.1569, msssim_vis: 0.1798, mx_loss: 0.0095, eta: 0:58:00, time: 7.5736
INFO train.py(169): step: 1060/5410, l_total: 0.0448, l_in: 0.0190, l_grad: 0.0259, msssim_ir: 0.2900, msssim_vis: 0.1272, mx_loss: 0.0099, eta: 0:57:50, time: 7.5813
INFO train.py(169): step: 1070/5410, l_total: 0.0322, l_in: 0.0106, l_grad: 0.0216, msssim_ir: 0.2100, msssim_vis: 0.1136, mx_loss: 0.0059, eta: 0:57:40, time: 7.5664
INFO train.py(169): step: 1080/5410, l_total: 0.0741, l_in: 0.0284, l_grad: 0.0456, msssim_ir: 0.3815, msssim_vis: 0.0755, mx_loss: 0.0369, eta: 0:57:31, time: 7.5694
INFO train.py(169): step: 1090/5410, l_total: 0.0421, l_in: 0.0127, l_grad: 0.0294, msssim_ir: 0.2322, msssim_vis: 0.1011, mx_loss: 0.0107, eta: 0:58:48, time: 29.3970
INFO train.py(169): step: 1100/5410, l_total: 0.0289, l_in: 0.0082, l_grad: 0.0207, msssim_ir: 0.2654, msssim_vis: 0.0957, mx_loss: 0.0047, eta: 0:58:37, time: 7.5156
INFO train.py(169): step: 1110/5410, l_total: 0.0395, l_in: 0.0129, l_grad: 0.0266, msssim_ir: 0.2995, msssim_vis: 0.1191, mx_loss: 0.0049, eta: 0:58:26, time: 7.5365
INFO train.py(169): step: 1120/5410, l_total: 0.0473, l_in: 0.0103, l_grad: 0.0370, msssim_ir: 0.3889, msssim_vis: 0.0370, mx_loss: 0.0059, eta: 0:58:16, time: 7.5266
INFO train.py(169): step: 1130/5410, l_total: 0.0515, l_in: 0.0138, l_grad: 0.0376, msssim_ir: 0.2906, msssim_vis: 0.0808, mx_loss: 0.0079, eta: 0:58:05, time: 7.5599
INFO train.py(169): step: 1140/5410, l_total: 0.0397, l_in: 0.0097, l_grad: 0.0300, msssim_ir: 0.2710, msssim_vis: 0.1305, mx_loss: 0.0066, eta: 0:57:55, time: 7.5490
INFO train.py(169): step: 1150/5410, l_total: 0.0797, l_in: 0.0392, l_grad: 0.0405, msssim_ir: 0.4595, msssim_vis: 0.0491, mx_loss: 0.0073, eta: 0:57:45, time: 7.5554
INFO train.py(169): step: 1160/5410, l_total: 0.0407, l_in: 0.0082, l_grad: 0.0325, msssim_ir: 0.4287, msssim_vis: 0.0376, mx_loss: 0.0035, eta: 0:57:34, time: 7.5554
INFO train.py(169): step: 1170/5410, l_total: 0.0307, l_in: 0.0065, l_grad: 0.0241, msssim_ir: 0.4151, msssim_vis: 0.0307, mx_loss: 0.0028, eta: 0:57:24, time: 7.5510
INFO train.py(169): step: 1180/5410, l_total: 0.0300, l_in: 0.0069, l_grad: 0.0231, msssim_ir: 0.3693, msssim_vis: 0.0453, mx_loss: 0.0044, eta: 0:57:14, time: 7.5609
INFO train.py(169): step: 1190/5410, l_total: 0.0363, l_in: 0.0079, l_grad: 0.0283, msssim_ir: 0.3431, msssim_vis: 0.0794, mx_loss: 0.0044, eta: 0:57:04, time: 7.5574
INFO train.py(169): step: 1200/5410, l_total: 0.0394, l_in: 0.0103, l_grad: 0.0291, msssim_ir: 0.3807, msssim_vis: 0.0370, mx_loss: 0.0047, eta: 0:56:54, time: 7.5704
INFO train.py(169): step: 1210/5410, l_total: 0.0319, l_in: 0.0073, l_grad: 0.0246, msssim_ir: 0.3878, msssim_vis: 0.0406, mx_loss: 0.0040, eta: 0:56:44, time: 7.5793
INFO train.py(169): step: 1220/5410, l_total: 0.0602, l_in: 0.0123, l_grad: 0.0479, msssim_ir: 0.4319, msssim_vis: 0.0421, mx_loss: 0.0074, eta: 0:56:34, time: 7.5723
INFO train.py(169): step: 1230/5410, l_total: 0.0292, l_in: 0.0101, l_grad: 0.0190, msssim_ir: 0.2764, msssim_vis: 0.0769, mx_loss: 0.0073, eta: 0:56:24, time: 7.5719
INFO train.py(169): step: 1240/5410, l_total: 0.0544, l_in: 0.0166, l_grad: 0.0378, msssim_ir: 0.4791, msssim_vis: 0.0210, mx_loss: 0.0071, eta: 0:56:14, time: 7.5743
INFO train.py(169): step: 1250/5410, l_total: 0.0306, l_in: 0.0056, l_grad: 0.0250, msssim_ir: 0.3861, msssim_vis: 0.0343, mx_loss: 0.0028, eta: 0:56:04, time: 7.5733
INFO train.py(169): step: 1260/5410, l_total: 0.0423, l_in: 0.0087, l_grad: 0.0336, msssim_ir: 0.4341, msssim_vis: 0.0256, mx_loss: 0.0067, eta: 0:55:55, time: 7.5853
INFO train.py(169): step: 1270/5410, l_total: 0.0364, l_in: 0.0100, l_grad: 0.0265, msssim_ir: 0.4308, msssim_vis: 0.0218, mx_loss: 0.0066, eta: 0:55:45, time: 7.5674
INFO train.py(169): step: 1280/5410, l_total: 0.0437, l_in: 0.0168, l_grad: 0.0269, msssim_ir: 0.4413, msssim_vis: 0.0198, mx_loss: 0.0068, eta: 0:55:35, time: 7.5739
INFO train.py(169): step: 1290/5410, l_total: 0.0336, l_in: 0.0075, l_grad: 0.0261, msssim_ir: 0.3081, msssim_vis: 0.0792, mx_loss: 0.0065, eta: 0:55:25, time: 7.5639
INFO train.py(169): step: 1300/5410, l_total: 0.0231, l_in: 0.0055, l_grad: 0.0175, msssim_ir: 0.2162, msssim_vis: 0.1190, mx_loss: 0.0032, eta: 0:55:16, time: 7.5723
INFO train.py(169): step: 1310/5410, l_total: 0.0449, l_in: 0.0131, l_grad: 0.0318, msssim_ir: 0.3566, msssim_vis: 0.0886, mx_loss: 0.0100, eta: 0:55:06, time: 7.5843
INFO train.py(169): step: 1320/5410, l_total: 0.0358, l_in: 0.0164, l_grad: 0.0194, msssim_ir: 0.2164, msssim_vis: 0.0914, mx_loss: 0.0219, eta: 0:54:57, time: 7.5610
INFO train.py(169): step: 1330/5410, l_total: 0.0371, l_in: 0.0169, l_grad: 0.0201, msssim_ir: 0.1934, msssim_vis: 0.0970, mx_loss: 0.0146, eta: 0:54:47, time: 7.5645
INFO train.py(169): step: 1340/5410, l_total: 0.0608, l_in: 0.0230, l_grad: 0.0378, msssim_ir: 0.3518, msssim_vis: 0.1069, mx_loss: 0.0121, eta: 0:54:38, time: 7.5813
INFO train.py(169): step: 1350/5410, l_total: 0.0446, l_in: 0.0112, l_grad: 0.0334, msssim_ir: 0.2906, msssim_vis: 0.0671, mx_loss: 0.0132, eta: 0:54:28, time: 7.5724
INFO train.py(169): step: 1360/5410, l_total: 0.0416, l_in: 0.0112, l_grad: 0.0304, msssim_ir: 0.1867, msssim_vis: 0.1574, mx_loss: 0.0096, eta: 0:54:19, time: 7.5743
INFO train.py(169): step: 1370/5410, l_total: 0.0276, l_in: 0.0079, l_grad: 0.0197, msssim_ir: 0.2373, msssim_vis: 0.0633, mx_loss: 0.0052, eta: 0:54:09, time: 7.5667
INFO train.py(169): step: 1380/5410, l_total: 0.0575, l_in: 0.0135, l_grad: 0.0441, msssim_ir: 0.4646, msssim_vis: 0.0203, mx_loss: 0.0056, eta: 0:54:00, time: 7.5773
INFO train.py(169): step: 1390/5410, l_total: 0.0302, l_in: 0.0062, l_grad: 0.0239, msssim_ir: 0.3979, msssim_vis: 0.0284, mx_loss: 0.0045, eta: 0:53:50, time: 7.5654
INFO train.py(169): step: 1400/5410, l_total: 0.0407, l_in: 0.0096, l_grad: 0.0311, msssim_ir: 0.2951, msssim_vis: 0.0757, mx_loss: 0.0079, eta: 0:53:41, time: 7.5733
INFO train.py(169): step: 1410/5410, l_total: 0.0353, l_in: 0.0143, l_grad: 0.0210, msssim_ir: 0.3224, msssim_vis: 0.0540, mx_loss: 0.0055, eta: 0:53:32, time: 7.5878
INFO train.py(169): step: 1420/5410, l_total: 0.0501, l_in: 0.0144, l_grad: 0.0358, msssim_ir: 0.2386, msssim_vis: 0.1230, mx_loss: 0.0090, eta: 0:53:22, time: 7.5725
INFO train.py(169): step: 1430/5410, l_total: 0.0546, l_in: 0.0184, l_grad: 0.0362, msssim_ir: 0.5025, msssim_vis: 0.0191, mx_loss: 0.0097, eta: 0:53:13, time: 7.5788
INFO train.py(169): step: 1440/5410, l_total: 0.0348, l_in: 0.0083, l_grad: 0.0264, msssim_ir: 0.4746, msssim_vis: 0.0122, mx_loss: 0.0042, eta: 0:53:04, time: 7.5704
INFO train.py(169): step: 1450/5410, l_total: 0.0287, l_in: 0.0105, l_grad: 0.0183, msssim_ir: 0.2911, msssim_vis: 0.0546, mx_loss: 0.0054, eta: 0:52:54, time: 7.5724
INFO train.py(169): step: 1460/5410, l_total: 0.0607, l_in: 0.0238, l_grad: 0.0369, msssim_ir: 0.2477, msssim_vis: 0.1803, mx_loss: 0.0112, eta: 0:52:45, time: 7.5733
INFO train.py(169): step: 1470/5410, l_total: 0.0417, l_in: 0.0126, l_grad: 0.0291, msssim_ir: 0.4483, msssim_vis: 0.0227, mx_loss: 0.0105, eta: 0:52:36, time: 7.5763
INFO train.py(169): step: 1480/5410, l_total: 0.0367, l_in: 0.0118, l_grad: 0.0249, msssim_ir: 0.4604, msssim_vis: 0.0053, mx_loss: 0.0061, eta: 0:52:27, time: 7.5733
INFO train.py(169): step: 1490/5410, l_total: 0.0406, l_in: 0.0118, l_grad: 0.0288, msssim_ir: 0.3782, msssim_vis: 0.0623, mx_loss: 0.0096, eta: 0:52:18, time: 7.5684
INFO train.py(169): step: 1500/5410, l_total: 0.0366, l_in: 0.0108, l_grad: 0.0259, msssim_ir: 0.2201, msssim_vis: 0.1288, mx_loss: 0.0066, eta: 0:52:09, time: 7.5833
INFO train.py(169): step: 1510/5410, l_total: 0.0307, l_in: 0.0072, l_grad: 0.0235, msssim_ir: 0.3323, msssim_vis: 0.0589, mx_loss: 0.0046, eta: 0:52:00, time: 7.5833
INFO train.py(169): step: 1520/5410, l_total: 0.0371, l_in: 0.0091, l_grad: 0.0281, msssim_ir: 0.5046, msssim_vis: 0.0045, mx_loss: 0.0034, eta: 0:51:50, time: 7.5674
INFO train.py(169): step: 1530/5410, l_total: 0.0364, l_in: 0.0103, l_grad: 0.0262, msssim_ir: 0.1901, msssim_vis: 0.1625, mx_loss: 0.0105, eta: 0:51:41, time: 7.5594
INFO train.py(169): step: 1540/5410, l_total: 0.0570, l_in: 0.0152, l_grad: 0.0418, msssim_ir: 0.3282, msssim_vis: 0.0760, mx_loss: 0.0117, eta: 0:51:32, time: 7.5798
INFO train.py(169): step: 1550/5410, l_total: 0.0357, l_in: 0.0104, l_grad: 0.0254, msssim_ir: 0.3588, msssim_vis: 0.0618, mx_loss: 0.0054, eta: 0:51:23, time: 7.5674
INFO train.py(169): step: 1560/5410, l_total: 0.0517, l_in: 0.0141, l_grad: 0.0376, msssim_ir: 0.4531, msssim_vis: 0.0497, mx_loss: 0.0123, eta: 0:51:14, time: 7.5674
INFO train.py(169): step: 1570/5410, l_total: 0.0457, l_in: 0.0116, l_grad: 0.0341, msssim_ir: 0.4603, msssim_vis: 0.0421, mx_loss: 0.0030, eta: 0:51:05, time: 7.5818
INFO train.py(169): step: 1580/5410, l_total: 0.0384, l_in: 0.0107, l_grad: 0.0277, msssim_ir: 0.4416, msssim_vis: 0.0272, mx_loss: 0.0075, eta: 0:50:56, time: 7.5684
INFO train.py(169): step: 1590/5410, l_total: 0.0397, l_in: 0.0093, l_grad: 0.0305, msssim_ir: 0.2196, msssim_vis: 0.1670, mx_loss: 0.0063, eta: 0:50:47, time: 7.5694
INFO train.py(169): step: 1600/5410, l_total: 0.0360, l_in: 0.0130, l_grad: 0.0230, msssim_ir: 0.1657, msssim_vis: 0.1629, mx_loss: 0.0088, eta: 0:50:38, time: 7.5714
INFO train.py(169): step: 1610/5410, l_total: 0.0419, l_in: 0.0136, l_grad: 0.0283, msssim_ir: 0.3431, msssim_vis: 0.0655, mx_loss: 0.0091, eta: 0:50:29, time: 7.5659
INFO train.py(169): step: 1620/5410, l_total: 0.0411, l_in: 0.0106, l_grad: 0.0305, msssim_ir: 0.4074, msssim_vis: 0.0500, mx_loss: 0.0063, eta: 0:50:20, time: 7.5773
INFO train.py(169): step: 1630/5410, l_total: 0.0503, l_in: 0.0131, l_grad: 0.0373, msssim_ir: 0.4360, msssim_vis: 0.0362, mx_loss: 0.0130, eta: 0:51:03, time: 29.6180
INFO train.py(169): step: 1640/5410, l_total: 0.0436, l_in: 0.0141, l_grad: 0.0294, msssim_ir: 0.3532, msssim_vis: 0.0634, mx_loss: 0.0087, eta: 0:50:53, time: 7.5166
INFO train.py(169): step: 1650/5410, l_total: 0.0679, l_in: 0.0213, l_grad: 0.0466, msssim_ir: 0.4236, msssim_vis: 0.0406, mx_loss: 0.0122, eta: 0:50:44, time: 7.5544
INFO train.py(169): step: 1660/5410, l_total: 0.0476, l_in: 0.0120, l_grad: 0.0356, msssim_ir: 0.2989, msssim_vis: 0.0750, mx_loss: 0.0129, eta: 0:50:35, time: 7.5475
INFO train.py(169): step: 1670/5410, l_total: 0.0259, l_in: 0.0065, l_grad: 0.0194, msssim_ir: 0.3484, msssim_vis: 0.0360, mx_loss: 0.0034, eta: 0:50:25, time: 7.5405
INFO train.py(169): step: 1680/5410, l_total: 0.0322, l_in: 0.0099, l_grad: 0.0223, msssim_ir: 0.3663, msssim_vis: 0.0488, mx_loss: 0.0045, eta: 0:50:16, time: 7.5455
INFO train.py(169): step: 1690/5410, l_total: 0.0492, l_in: 0.0184, l_grad: 0.0307, msssim_ir: 0.3983, msssim_vis: 0.0323, mx_loss: 0.0082, eta: 0:50:07, time: 7.5524
INFO train.py(169): step: 1700/5410, l_total: 0.0312, l_in: 0.0060, l_grad: 0.0252, msssim_ir: 0.4002, msssim_vis: 0.0381, mx_loss: 0.0045, eta: 0:49:57, time: 7.5614
INFO train.py(169): step: 1710/5410, l_total: 0.0389, l_in: 0.0101, l_grad: 0.0287, msssim_ir: 0.3928, msssim_vis: 0.0589, mx_loss: 0.0081, eta: 0:49:48, time: 7.5723
INFO train.py(169): step: 1720/5410, l_total: 0.0340, l_in: 0.0093, l_grad: 0.0247, msssim_ir: 0.3987, msssim_vis: 0.0412, mx_loss: 0.0041, eta: 0:49:39, time: 7.5679
INFO train.py(169): step: 1730/5410, l_total: 0.0549, l_in: 0.0121, l_grad: 0.0428, msssim_ir: 0.4773, msssim_vis: 0.0122, mx_loss: 0.0065, eta: 0:49:30, time: 7.5584
INFO train.py(169): step: 1740/5410, l_total: 0.0374, l_in: 0.0083, l_grad: 0.0292, msssim_ir: 0.4269, msssim_vis: 0.0323, mx_loss: 0.0072, eta: 0:49:21, time: 7.5634
INFO train.py(169): step: 1750/5410, l_total: 0.0538, l_in: 0.0193, l_grad: 0.0345, msssim_ir: 0.3036, msssim_vis: 0.1240, mx_loss: 0.0095, eta: 0:49:12, time: 7.5704
INFO train.py(169): step: 1760/5410, l_total: 0.0474, l_in: 0.0196, l_grad: 0.0278, msssim_ir: 0.3505, msssim_vis: 0.0477, mx_loss: 0.0074, eta: 0:49:03, time: 7.5654
INFO train.py(169): step: 1770/5410, l_total: 0.0471, l_in: 0.0146, l_grad: 0.0326, msssim_ir: 0.4752, msssim_vis: 0.0137, mx_loss: 0.0068, eta: 0:48:54, time: 7.5714
INFO train.py(169): step: 1780/5410, l_total: 0.0417, l_in: 0.0107, l_grad: 0.0309, msssim_ir: 0.3399, msssim_vis: 0.0745, mx_loss: 0.0067, eta: 0:48:44, time: 7.5714
INFO train.py(169): step: 1790/5410, l_total: 0.0575, l_in: 0.0190, l_grad: 0.0384, msssim_ir: 0.2313, msssim_vis: 0.1413, mx_loss: 0.0212, eta: 0:48:35, time: 7.5724
INFO train.py(169): step: 1800/5410, l_total: 0.0424, l_in: 0.0154, l_grad: 0.0270, msssim_ir: 0.3427, msssim_vis: 0.1106, mx_loss: 0.0058, eta: 0:48:26, time: 7.5763
INFO train.py(169): step: 1810/5410, l_total: 0.0445, l_in: 0.0125, l_grad: 0.0320, msssim_ir: 0.4798, msssim_vis: 0.0128, mx_loss: 0.0077, eta: 0:48:17, time: 7.5649
INFO train.py(169): step: 1820/5410, l_total: 0.0422, l_in: 0.0137, l_grad: 0.0285, msssim_ir: 0.4700, msssim_vis: 0.0317, mx_loss: 0.0038, eta: 0:48:08, time: 7.5758
INFO train.py(169): step: 1830/5410, l_total: 0.0401, l_in: 0.0111, l_grad: 0.0290, msssim_ir: 0.3961, msssim_vis: 0.0333, mx_loss: 0.0056, eta: 0:47:59, time: 7.5714
INFO train.py(169): step: 1840/5410, l_total: 0.0504, l_in: 0.0118, l_grad: 0.0386, msssim_ir: 0.3698, msssim_vis: 0.0590, mx_loss: 0.0135, eta: 0:47:50, time: 7.5627
INFO train.py(169): step: 1850/5410, l_total: 0.0381, l_in: 0.0120, l_grad: 0.0261, msssim_ir: 0.4861, msssim_vis: 0.0127, mx_loss: 0.0044, eta: 0:47:42, time: 7.5813
INFO train.py(169): step: 1860/5410, l_total: 0.0357, l_in: 0.0081, l_grad: 0.0276, msssim_ir: 0.4102, msssim_vis: 0.0592, mx_loss: 0.0052, eta: 0:47:33, time: 7.5699
INFO train.py(169): step: 1870/5410, l_total: 0.0293, l_in: 0.0091, l_grad: 0.0202, msssim_ir: 0.3007, msssim_vis: 0.0570, mx_loss: 0.0048, eta: 0:47:24, time: 7.5674
INFO train.py(169): step: 1880/5410, l_total: 0.0348, l_in: 0.0109, l_grad: 0.0239, msssim_ir: 0.3295, msssim_vis: 0.0377, mx_loss: 0.0070, eta: 0:47:15, time: 7.5823
INFO train.py(169): step: 1890/5410, l_total: 0.0371, l_in: 0.0096, l_grad: 0.0275, msssim_ir: 0.1641, msssim_vis: 0.1742, mx_loss: 0.0093, eta: 0:47:06, time: 7.5733
INFO train.py(169): step: 1900/5410, l_total: 0.0297, l_in: 0.0071, l_grad: 0.0225, msssim_ir: 0.2288, msssim_vis: 0.1287, mx_loss: 0.0055, eta: 0:46:57, time: 7.5679
INFO train.py(169): step: 1910/5410, l_total: 0.0343, l_in: 0.0073, l_grad: 0.0270, msssim_ir: 0.4550, msssim_vis: 0.0104, mx_loss: 0.0038, eta: 0:46:48, time: 7.5753
INFO train.py(169): step: 1920/5410, l_total: 0.0582, l_in: 0.0150, l_grad: 0.0432, msssim_ir: 0.3859, msssim_vis: 0.0742, mx_loss: 0.0127, eta: 0:46:39, time: 7.5704
INFO train.py(169): step: 1930/5410, l_total: 0.0505, l_in: 0.0114, l_grad: 0.0390, msssim_ir: 0.3323, msssim_vis: 0.0770, mx_loss: 0.0124, eta: 0:46:30, time: 7.5679
INFO train.py(169): step: 1940/5410, l_total: 0.0338, l_in: 0.0068, l_grad: 0.0270, msssim_ir: 0.2290, msssim_vis: 0.1013, mx_loss: 0.0054, eta: 0:46:22, time: 7.5813
INFO train.py(169): step: 1950/5410, l_total: 0.0343, l_in: 0.0070, l_grad: 0.0273, msssim_ir: 0.4268, msssim_vis: 0.0358, mx_loss: 0.0042, eta: 0:46:13, time: 7.5704
INFO train.py(169): step: 1960/5410, l_total: 0.0389, l_in: 0.0098, l_grad: 0.0291, msssim_ir: 0.3233, msssim_vis: 0.0668, mx_loss: 0.0047, eta: 0:46:04, time: 7.5689
INFO train.py(169): step: 1970/5410, l_total: 0.0532, l_in: 0.0184, l_grad: 0.0348, msssim_ir: 0.3883, msssim_vis: 0.0577, mx_loss: 0.0181, eta: 0:45:55, time: 7.5783
INFO train.py(169): step: 1980/5410, l_total: 0.1216, l_in: 0.0403, l_grad: 0.0813, msssim_ir: 0.3513, msssim_vis: 0.1232, mx_loss: 0.0474, eta: 0:45:46, time: 7.5674
INFO train.py(169): step: 1990/5410, l_total: 0.0732, l_in: 0.0368, l_grad: 0.0363, msssim_ir: 0.4755, msssim_vis: 0.0261, mx_loss: 0.0100, eta: 0:45:38, time: 7.5783
INFO train.py(169): step: 2000/5410, l_total: 0.0370, l_in: 0.0177, l_grad: 0.0193, msssim_ir: 0.1788, msssim_vis: 0.0905, mx_loss: 0.0174, eta: 0:45:29, time: 7.5793
INFO train.py(169): step: 2010/5410, l_total: 0.0363, l_in: 0.0083, l_grad: 0.0280, msssim_ir: 0.2855, msssim_vis: 0.0972, mx_loss: 0.0070, eta: 0:45:20, time: 7.5594
INFO train.py(169): step: 2020/5410, l_total: 0.0350, l_in: 0.0140, l_grad: 0.0209, msssim_ir: 0.3073, msssim_vis: 0.0467, mx_loss: 0.0074, eta: 0:45:12, time: 7.5818
INFO train.py(169): step: 2030/5410, l_total: 0.0452, l_in: 0.0151, l_grad: 0.0301, msssim_ir: 0.3766, msssim_vis: 0.0301, mx_loss: 0.0095, eta: 0:45:03, time: 7.5793
INFO train.py(169): step: 2040/5410, l_total: 0.0342, l_in: 0.0112, l_grad: 0.0231, msssim_ir: 0.3143, msssim_vis: 0.0644, mx_loss: 0.0041, eta: 0:44:54, time: 7.5689
INFO train.py(169): step: 2050/5410, l_total: 0.0602, l_in: 0.0273, l_grad: 0.0329, msssim_ir: 0.3013, msssim_vis: 0.1316, mx_loss: 0.0160, eta: 0:44:45, time: 7.5738
INFO train.py(169): step: 2060/5410, l_total: 0.0342, l_in: 0.0096, l_grad: 0.0246, msssim_ir: 0.3856, msssim_vis: 0.0384, mx_loss: 0.0049, eta: 0:44:37, time: 7.5696
INFO train.py(169): step: 2070/5410, l_total: 0.0286, l_in: 0.0070, l_grad: 0.0216, msssim_ir: 0.4208, msssim_vis: 0.0257, mx_loss: 0.0033, eta: 0:44:28, time: 7.5684
INFO train.py(169): step: 2080/5410, l_total: 0.0513, l_in: 0.0117, l_grad: 0.0396, msssim_ir: 0.3737, msssim_vis: 0.0760, mx_loss: 0.0081, eta: 0:44:19, time: 7.5644
INFO train.py(169): step: 2090/5410, l_total: 0.0412, l_in: 0.0135, l_grad: 0.0277, msssim_ir: 0.3808, msssim_vis: 0.0780, mx_loss: 0.0053, eta: 0:44:11, time: 7.5833
INFO train.py(169): step: 2100/5410, l_total: 0.0473, l_in: 0.0182, l_grad: 0.0290, msssim_ir: 0.2804, msssim_vis: 0.1367, mx_loss: 0.0062, eta: 0:44:02, time: 7.5704
INFO train.py(169): step: 2110/5410, l_total: 0.0358, l_in: 0.0118, l_grad: 0.0240, msssim_ir: 0.2842, msssim_vis: 0.0777, mx_loss: 0.0087, eta: 0:43:53, time: 7.5584
INFO train.py(169): step: 2120/5410, l_total: 0.0424, l_in: 0.0097, l_grad: 0.0327, msssim_ir: 0.3997, msssim_vis: 0.0515, mx_loss: 0.0061, eta: 0:43:45, time: 7.5798
INFO train.py(169): step: 2130/5410, l_total: 0.0495, l_in: 0.0147, l_grad: 0.0348, msssim_ir: 0.4956, msssim_vis: 0.0189, mx_loss: 0.0076, eta: 0:43:36, time: 7.5714
INFO train.py(169): step: 2140/5410, l_total: 0.0406, l_in: 0.0135, l_grad: 0.0271, msssim_ir: 0.3736, msssim_vis: 0.0410, mx_loss: 0.0062, eta: 0:43:28, time: 7.5763
INFO train.py(169): step: 2150/5410, l_total: 0.0365, l_in: 0.0084, l_grad: 0.0281, msssim_ir: 0.3212, msssim_vis: 0.1194, mx_loss: 0.0058, eta: 0:43:19, time: 7.5664
INFO train.py(169): step: 2160/5410, l_total: 0.0320, l_in: 0.0072, l_grad: 0.0248, msssim_ir: 0.3033, msssim_vis: 0.0747, mx_loss: 0.0059, eta: 0:43:11, time: 7.5753
INFO train.py(169): step: 2170/5410, l_total: 0.0491, l_in: 0.0172, l_grad: 0.0320, msssim_ir: 0.3148, msssim_vis: 0.0838, mx_loss: 0.0112, eta: 0:43:35, time: 29.4827
INFO train.py(169): step: 2180/5410, l_total: 0.0449, l_in: 0.0103, l_grad: 0.0346, msssim_ir: 0.4009, msssim_vis: 0.0413, mx_loss: 0.0075, eta: 0:43:26, time: 7.5176
INFO train.py(169): step: 2190/5410, l_total: 0.0336, l_in: 0.0067, l_grad: 0.0268, msssim_ir: 0.3271, msssim_vis: 0.1042, mx_loss: 0.0045, eta: 0:43:17, time: 7.5544
INFO train.py(169): step: 2200/5410, l_total: 0.0281, l_in: 0.0074, l_grad: 0.0207, msssim_ir: 0.2779, msssim_vis: 0.0841, mx_loss: 0.0047, eta: 0:43:08, time: 7.5530
INFO train.py(169): step: 2210/5410, l_total: 0.0365, l_in: 0.0087, l_grad: 0.0278, msssim_ir: 0.1869, msssim_vis: 0.1742, mx_loss: 0.0076, eta: 0:42:59, time: 7.5594
INFO train.py(169): step: 2220/5410, l_total: 0.0292, l_in: 0.0063, l_grad: 0.0228, msssim_ir: 0.3938, msssim_vis: 0.0375, mx_loss: 0.0026, eta: 0:42:51, time: 7.5644
INFO train.py(169): step: 2230/5410, l_total: 0.0388, l_in: 0.0086, l_grad: 0.0302, msssim_ir: 0.3110, msssim_vis: 0.0954, mx_loss: 0.0074, eta: 0:42:42, time: 7.5524
INFO train.py(169): step: 2240/5410, l_total: 0.0415, l_in: 0.0093, l_grad: 0.0322, msssim_ir: 0.4554, msssim_vis: 0.0192, mx_loss: 0.0082, eta: 0:42:33, time: 7.5773
INFO train.py(169): step: 2250/5410, l_total: 0.0300, l_in: 0.0077, l_grad: 0.0223, msssim_ir: 0.3582, msssim_vis: 0.0221, mx_loss: 0.0042, eta: 0:42:24, time: 7.5549
INFO train.py(169): step: 2260/5410, l_total: 0.0421, l_in: 0.0088, l_grad: 0.0334, msssim_ir: 0.2432, msssim_vis: 0.1117, mx_loss: 0.0059, eta: 0:42:16, time: 7.5634
INFO train.py(169): step: 2270/5410, l_total: 0.0387, l_in: 0.0090, l_grad: 0.0297, msssim_ir: 0.4063, msssim_vis: 0.0628, mx_loss: 0.0079, eta: 0:42:07, time: 7.5743
INFO train.py(169): step: 2280/5410, l_total: 0.0362, l_in: 0.0085, l_grad: 0.0277, msssim_ir: 0.3221, msssim_vis: 0.0726, mx_loss: 0.0069, eta: 0:41:58, time: 7.5694
INFO train.py(169): step: 2290/5410, l_total: 0.0260, l_in: 0.0052, l_grad: 0.0208, msssim_ir: 0.2653, msssim_vis: 0.1150, mx_loss: 0.0041, eta: 0:41:49, time: 7.5569
INFO train.py(169): step: 2300/5410, l_total: 0.0459, l_in: 0.0193, l_grad: 0.0266, msssim_ir: 0.3344, msssim_vis: 0.0429, mx_loss: 0.0069, eta: 0:41:41, time: 7.5714
INFO train.py(169): step: 2310/5410, l_total: 0.0428, l_in: 0.0140, l_grad: 0.0289, msssim_ir: 0.4115, msssim_vis: 0.0331, mx_loss: 0.0085, eta: 0:41:32, time: 7.5793
INFO train.py(169): step: 2320/5410, l_total: 0.0575, l_in: 0.0152, l_grad: 0.0423, msssim_ir: 0.4536, msssim_vis: 0.0285, mx_loss: 0.0128, eta: 0:41:23, time: 7.5739
INFO train.py(169): step: 2330/5410, l_total: 0.0399, l_in: 0.0096, l_grad: 0.0303, msssim_ir: 0.2014, msssim_vis: 0.1637, mx_loss: 0.0058, eta: 0:41:15, time: 7.5714
INFO train.py(169): step: 2340/5410, l_total: 0.0364, l_in: 0.0111, l_grad: 0.0253, msssim_ir: 0.3266, msssim_vis: 0.0734, mx_loss: 0.0062, eta: 0:41:06, time: 7.5654
INFO train.py(169): step: 2350/5410, l_total: 0.0456, l_in: 0.0172, l_grad: 0.0284, msssim_ir: 0.4342, msssim_vis: 0.0140, mx_loss: 0.0053, eta: 0:40:57, time: 7.5758
INFO train.py(169): step: 2360/5410, l_total: 0.0355, l_in: 0.0101, l_grad: 0.0253, msssim_ir: 0.2694, msssim_vis: 0.1099, mx_loss: 0.0053, eta: 0:40:49, time: 7.5664
INFO train.py(169): step: 2370/5410, l_total: 0.0459, l_in: 0.0105, l_grad: 0.0355, msssim_ir: 0.3052, msssim_vis: 0.1060, mx_loss: 0.0078, eta: 0:40:40, time: 7.5863
INFO train.py(169): step: 2380/5410, l_total: 0.0688, l_in: 0.0197, l_grad: 0.0491, msssim_ir: 0.2776, msssim_vis: 0.1501, mx_loss: 0.0195, eta: 0:40:32, time: 7.5759
INFO train.py(169): step: 2390/5410, l_total: 0.0295, l_in: 0.0068, l_grad: 0.0226, msssim_ir: 0.4498, msssim_vis: 0.0110, mx_loss: 0.0043, eta: 0:40:23, time: 7.5654
INFO train.py(169): step: 2400/5410, l_total: 0.0394, l_in: 0.0102, l_grad: 0.0293, msssim_ir: 0.3330, msssim_vis: 0.0433, mx_loss: 0.0095, eta: 0:40:14, time: 7.5823
INFO train.py(169): step: 2410/5410, l_total: 0.0365, l_in: 0.0108, l_grad: 0.0257, msssim_ir: 0.3817, msssim_vis: 0.0411, mx_loss: 0.0053, eta: 0:40:06, time: 7.5674
INFO train.py(169): step: 2420/5410, l_total: 0.0559, l_in: 0.0169, l_grad: 0.0390, msssim_ir: 0.4252, msssim_vis: 0.0490, mx_loss: 0.0193, eta: 0:39:57, time: 7.5704
INFO train.py(169): step: 2430/5410, l_total: 0.0392, l_in: 0.0105, l_grad: 0.0287, msssim_ir: 0.3855, msssim_vis: 0.0605, mx_loss: 0.0062, eta: 0:39:49, time: 7.5704
INFO train.py(169): step: 2440/5410, l_total: 0.0431, l_in: 0.0091, l_grad: 0.0340, msssim_ir: 0.2773, msssim_vis: 0.0973, mx_loss: 0.0087, eta: 0:39:40, time: 7.5564
INFO train.py(169): step: 2450/5410, l_total: 0.0337, l_in: 0.0079, l_grad: 0.0257, msssim_ir: 0.3850, msssim_vis: 0.0461, mx_loss: 0.0038, eta: 0:39:32, time: 7.5704
INFO train.py(169): step: 2460/5410, l_total: 0.0570, l_in: 0.0183, l_grad: 0.0387, msssim_ir: 0.4815, msssim_vis: 0.0200, mx_loss: 0.0103, eta: 0:39:23, time: 7.5773
INFO train.py(169): step: 2470/5410, l_total: 0.0438, l_in: 0.0099, l_grad: 0.0339, msssim_ir: 0.1203, msssim_vis: 0.2175, mx_loss: 0.0082, eta: 0:39:14, time: 7.5833
INFO train.py(169): step: 2480/5410, l_total: 0.0363, l_in: 0.0103, l_grad: 0.0260, msssim_ir: 0.4349, msssim_vis: 0.0200, mx_loss: 0.0040, eta: 0:39:06, time: 7.5714
INFO train.py(169): step: 2490/5410, l_total: 0.0344, l_in: 0.0120, l_grad: 0.0224, msssim_ir: 0.2935, msssim_vis: 0.0485, mx_loss: 0.0070, eta: 0:38:57, time: 7.5634
INFO train.py(169): step: 2500/5410, l_total: 0.0345, l_in: 0.0096, l_grad: 0.0248, msssim_ir: 0.3639, msssim_vis: 0.0434, mx_loss: 0.0045, eta: 0:38:49, time: 7.5763
INFO train.py(169): step: 2510/5410, l_total: 0.0410, l_in: 0.0106, l_grad: 0.0304, msssim_ir: 0.1930, msssim_vis: 0.1888, mx_loss: 0.0114, eta: 0:38:40, time: 7.5564
INFO train.py(169): step: 2520/5410, l_total: 0.0457, l_in: 0.0150, l_grad: 0.0307, msssim_ir: 0.3242, msssim_vis: 0.0661, mx_loss: 0.0068, eta: 0:38:32, time: 7.5644
INFO train.py(169): step: 2530/5410, l_total: 0.0349, l_in: 0.0134, l_grad: 0.0215, msssim_ir: 0.1514, msssim_vis: 0.1428, mx_loss: 0.0083, eta: 0:38:23, time: 7.5733
INFO train.py(169): step: 2540/5410, l_total: 0.0431, l_in: 0.0143, l_grad: 0.0288, msssim_ir: 0.4115, msssim_vis: 0.0327, mx_loss: 0.0107, eta: 0:38:15, time: 7.5564
INFO train.py(169): step: 2550/5410, l_total: 0.0483, l_in: 0.0137, l_grad: 0.0346, msssim_ir: 0.3604, msssim_vis: 0.0625, mx_loss: 0.0081, eta: 0:38:06, time: 7.5733
INFO train.py(169): step: 2560/5410, l_total: 0.0619, l_in: 0.0169, l_grad: 0.0450, msssim_ir: 0.4904, msssim_vis: 0.0267, mx_loss: 0.0159, eta: 0:37:58, time: 7.5753
INFO train.py(169): step: 2570/5410, l_total: 0.0347, l_in: 0.0148, l_grad: 0.0199, msssim_ir: 0.2654, msssim_vis: 0.0593, mx_loss: 0.0079, eta: 0:37:50, time: 7.5743
INFO train.py(169): step: 2580/5410, l_total: 0.0370, l_in: 0.0106, l_grad: 0.0264, msssim_ir: 0.4185, msssim_vis: 0.0261, mx_loss: 0.0050, eta: 0:37:41, time: 7.5704
INFO train.py(169): step: 2590/5410, l_total: 0.0504, l_in: 0.0153, l_grad: 0.0351, msssim_ir: 0.4294, msssim_vis: 0.0264, mx_loss: 0.0083, eta: 0:37:33, time: 7.5634
INFO train.py(169): step: 2600/5410, l_total: 0.0683, l_in: 0.0223, l_grad: 0.0460, msssim_ir: 0.4032, msssim_vis: 0.0392, mx_loss: 0.0115, eta: 0:37:24, time: 7.5684
INFO train.py(169): step: 2610/5410, l_total: 0.0373, l_in: 0.0100, l_grad: 0.0273, msssim_ir: 0.4301, msssim_vis: 0.0137, mx_loss: 0.0060, eta: 0:37:16, time: 7.5783
INFO train.py(169): step: 2620/5410, l_total: 0.0473, l_in: 0.0178, l_grad: 0.0294, msssim_ir: 0.4027, msssim_vis: 0.0352, mx_loss: 0.0053, eta: 0:37:07, time: 7.5704
INFO train.py(169): step: 2630/5410, l_total: 0.0388, l_in: 0.0083, l_grad: 0.0305, msssim_ir: 0.3537, msssim_vis: 0.0840, mx_loss: 0.0065, eta: 0:36:59, time: 7.5714
INFO train.py(169): step: 2640/5410, l_total: 0.0477, l_in: 0.0177, l_grad: 0.0299, msssim_ir: 0.2300, msssim_vis: 0.1302, mx_loss: 0.0143, eta: 0:36:50, time: 7.5604
INFO train.py(169): step: 2650/5410, l_total: 0.0348, l_in: 0.0076, l_grad: 0.0272, msssim_ir: 0.2955, msssim_vis: 0.0945, mx_loss: 0.0040, eta: 0:36:42, time: 7.5654
INFO train.py(169): step: 2660/5410, l_total: 0.0369, l_in: 0.0091, l_grad: 0.0278, msssim_ir: 0.2919, msssim_vis: 0.1047, mx_loss: 0.0062, eta: 0:36:34, time: 7.5628
INFO train.py(169): step: 2670/5410, l_total: 0.0310, l_in: 0.0119, l_grad: 0.0191, msssim_ir: 0.2385, msssim_vis: 0.0833, mx_loss: 0.0067, eta: 0:36:25, time: 7.5684
INFO train.py(169): step: 2680/5410, l_total: 0.0351, l_in: 0.0112, l_grad: 0.0239, msssim_ir: 0.2861, msssim_vis: 0.1161, mx_loss: 0.0050, eta: 0:36:17, time: 7.5629
INFO train.py(169): step: 2690/5410, l_total: 0.0342, l_in: 0.0086, l_grad: 0.0256, msssim_ir: 0.3825, msssim_vis: 0.0458, mx_loss: 0.0074, eta: 0:36:08, time: 7.5515
INFO train.py(169): step: 2700/5410, l_total: 0.0373, l_in: 0.0074, l_grad: 0.0299, msssim_ir: 0.2507, msssim_vis: 0.1082, mx_loss: 0.0057, eta: 0:36:00, time: 7.5564
INFO train.py(169): step: 2710/5410, l_total: 0.0449, l_in: 0.0092, l_grad: 0.0358, msssim_ir: 0.3813, msssim_vis: 0.0445, mx_loss: 0.0066, eta: 0:36:13, time: 29.3180
INFO train.py(169): step: 2720/5410, l_total: 0.0414, l_in: 0.0141, l_grad: 0.0274, msssim_ir: 0.2477, msssim_vis: 0.1071, mx_loss: 0.0114, eta: 0:36:05, time: 7.5106
INFO train.py(169): step: 2730/5410, l_total: 0.0425, l_in: 0.0100, l_grad: 0.0324, msssim_ir: 0.2288, msssim_vis: 0.1332, mx_loss: 0.0080, eta: 0:35:56, time: 7.5405
INFO train.py(169): step: 2740/5410, l_total: 0.0430, l_in: 0.0167, l_grad: 0.0264, msssim_ir: 0.3255, msssim_vis: 0.1164, mx_loss: 0.0063, eta: 0:35:48, time: 7.5256
INFO train.py(169): step: 2750/5410, l_total: 0.0435, l_in: 0.0161, l_grad: 0.0274, msssim_ir: 0.2807, msssim_vis: 0.1077, mx_loss: 0.0072, eta: 0:35:39, time: 7.5395
INFO train.py(169): step: 2760/5410, l_total: 0.0387, l_in: 0.0083, l_grad: 0.0305, msssim_ir: 0.3704, msssim_vis: 0.0362, mx_loss: 0.0072, eta: 0:35:31, time: 7.5534
INFO train.py(169): step: 2770/5410, l_total: 0.0412, l_in: 0.0126, l_grad: 0.0285, msssim_ir: 0.2285, msssim_vis: 0.1044, mx_loss: 0.0111, eta: 0:35:22, time: 7.5325
INFO train.py(169): step: 2780/5410, l_total: 0.0557, l_in: 0.0132, l_grad: 0.0425, msssim_ir: 0.4819, msssim_vis: 0.0079, mx_loss: 0.0065, eta: 0:35:14, time: 7.5564
INFO train.py(169): step: 2790/5410, l_total: 0.0477, l_in: 0.0174, l_grad: 0.0303, msssim_ir: 0.2898, msssim_vis: 0.1387, mx_loss: 0.0068, eta: 0:35:05, time: 7.5524
INFO train.py(169): step: 2800/5410, l_total: 0.0432, l_in: 0.0146, l_grad: 0.0286, msssim_ir: 0.4514, msssim_vis: 0.0530, mx_loss: 0.0034, eta: 0:34:57, time: 7.5405
INFO train.py(169): step: 2810/5410, l_total: 0.0476, l_in: 0.0139, l_grad: 0.0336, msssim_ir: 0.4329, msssim_vis: 0.0299, mx_loss: 0.0074, eta: 0:34:48, time: 7.5564
INFO train.py(169): step: 2820/5410, l_total: 0.0458, l_in: 0.0109, l_grad: 0.0349, msssim_ir: 0.1875, msssim_vis: 0.1658, mx_loss: 0.0102, eta: 0:34:40, time: 7.5664
INFO train.py(169): step: 2830/5410, l_total: 0.0477, l_in: 0.0175, l_grad: 0.0302, msssim_ir: 0.3421, msssim_vis: 0.1076, mx_loss: 0.0067, eta: 0:34:31, time: 7.5733
INFO train.py(169): step: 2840/5410, l_total: 0.0453, l_in: 0.0110, l_grad: 0.0343, msssim_ir: 0.3298, msssim_vis: 0.0737, mx_loss: 0.0094, eta: 0:34:23, time: 7.5793
INFO train.py(169): step: 2850/5410, l_total: 0.0630, l_in: 0.0190, l_grad: 0.0440, msssim_ir: 0.4200, msssim_vis: 0.0585, mx_loss: 0.0113, eta: 0:34:14, time: 7.5733
INFO train.py(169): step: 2860/5410, l_total: 0.0824, l_in: 0.0343, l_grad: 0.0481, msssim_ir: 0.4097, msssim_vis: 0.0558, mx_loss: 0.0143, eta: 0:34:06, time: 7.5803
INFO train.py(169): step: 2870/5410, l_total: 0.0380, l_in: 0.0091, l_grad: 0.0289, msssim_ir: 0.3541, msssim_vis: 0.0417, mx_loss: 0.0105, eta: 0:33:57, time: 7.5674
INFO train.py(169): step: 2880/5410, l_total: 0.0404, l_in: 0.0127, l_grad: 0.0277, msssim_ir: 0.4626, msssim_vis: 0.0156, mx_loss: 0.0067, eta: 0:33:49, time: 7.5664
INFO train.py(169): step: 2890/5410, l_total: 0.0340, l_in: 0.0071, l_grad: 0.0269, msssim_ir: 0.3560, msssim_vis: 0.0269, mx_loss: 0.0063, eta: 0:33:41, time: 7.5863
INFO train.py(169): step: 2900/5410, l_total: 0.0321, l_in: 0.0105, l_grad: 0.0216, msssim_ir: 0.3472, msssim_vis: 0.0776, mx_loss: 0.0045, eta: 0:33:32, time: 7.5743
INFO train.py(169): step: 2910/5410, l_total: 0.0359, l_in: 0.0084, l_grad: 0.0275, msssim_ir: 0.3491, msssim_vis: 0.0516, mx_loss: 0.0046, eta: 0:33:24, time: 7.5614
INFO train.py(169): step: 2920/5410, l_total: 0.0301, l_in: 0.0117, l_grad: 0.0184, msssim_ir: 0.2051, msssim_vis: 0.0909, mx_loss: 0.0103, eta: 0:33:15, time: 7.5684
INFO train.py(169): step: 2930/5410, l_total: 0.0273, l_in: 0.0093, l_grad: 0.0180, msssim_ir: 0.2082, msssim_vis: 0.0967, mx_loss: 0.0066, eta: 0:33:07, time: 7.5823
INFO train.py(169): step: 2940/5410, l_total: 0.0381, l_in: 0.0109, l_grad: 0.0272, msssim_ir: 0.3463, msssim_vis: 0.0555, mx_loss: 0.0046, eta: 0:32:59, time: 7.5724
INFO train.py(169): step: 2950/5410, l_total: 0.0292, l_in: 0.0071, l_grad: 0.0221, msssim_ir: 0.3077, msssim_vis: 0.0523, mx_loss: 0.0046, eta: 0:32:50, time: 7.5674
INFO train.py(169): step: 2960/5410, l_total: 0.0341, l_in: 0.0102, l_grad: 0.0239, msssim_ir: 0.3274, msssim_vis: 0.0579, mx_loss: 0.0043, eta: 0:32:42, time: 7.5614
INFO train.py(169): step: 2970/5410, l_total: 0.0381, l_in: 0.0111, l_grad: 0.0270, msssim_ir: 0.4614, msssim_vis: 0.0244, mx_loss: 0.0035, eta: 0:32:33, time: 7.5674
INFO train.py(169): step: 2980/5410, l_total: 0.0465, l_in: 0.0103, l_grad: 0.0362, msssim_ir: 0.4483, msssim_vis: 0.0328, mx_loss: 0.0070, eta: 0:32:25, time: 7.5763
INFO train.py(169): step: 2990/5410, l_total: 0.0729, l_in: 0.0324, l_grad: 0.0404, msssim_ir: 0.4920, msssim_vis: 0.0244, mx_loss: 0.0109, eta: 0:32:17, time: 7.5564
INFO train.py(169): step: 3000/5410, l_total: 0.0446, l_in: 0.0134, l_grad: 0.0312, msssim_ir: 0.2510, msssim_vis: 0.1419, mx_loss: 0.0073, eta: 0:32:08, time: 7.5674
INFO train.py(169): step: 3010/5410, l_total: 0.0483, l_in: 0.0132, l_grad: 0.0352, msssim_ir: 0.2316, msssim_vis: 0.1209, mx_loss: 0.0092, eta: 0:32:00, time: 7.5773
INFO train.py(169): step: 3020/5410, l_total: 0.0571, l_in: 0.0182, l_grad: 0.0389, msssim_ir: 0.4063, msssim_vis: 0.0324, mx_loss: 0.0147, eta: 0:31:52, time: 7.5763
INFO train.py(169): step: 3030/5410, l_total: 0.0326, l_in: 0.0094, l_grad: 0.0231, msssim_ir: 0.2580, msssim_vis: 0.0664, mx_loss: 0.0059, eta: 0:31:43, time: 7.5664
INFO train.py(169): step: 3040/5410, l_total: 0.0306, l_in: 0.0110, l_grad: 0.0196, msssim_ir: 0.2643, msssim_vis: 0.0552, mx_loss: 0.0082, eta: 0:31:35, time: 7.5694
INFO train.py(169): step: 3050/5410, l_total: 0.0325, l_in: 0.0095, l_grad: 0.0230, msssim_ir: 0.3896, msssim_vis: 0.0397, mx_loss: 0.0038, eta: 0:31:27, time: 7.5733
INFO train.py(169): step: 3060/5410, l_total: 0.0345, l_in: 0.0093, l_grad: 0.0251, msssim_ir: 0.2088, msssim_vis: 0.1263, mx_loss: 0.0076, eta: 0:31:18, time: 7.5723
INFO train.py(169): step: 3070/5410, l_total: 0.0497, l_in: 0.0117, l_grad: 0.0380, msssim_ir: 0.4722, msssim_vis: 0.0307, mx_loss: 0.0071, eta: 0:31:10, time: 7.5674
INFO train.py(169): step: 3080/5410, l_total: 0.0388, l_in: 0.0144, l_grad: 0.0244, msssim_ir: 0.4142, msssim_vis: 0.0255, mx_loss: 0.0045, eta: 0:31:02, time: 7.5654
INFO train.py(169): step: 3090/5410, l_total: 0.0373, l_in: 0.0118, l_grad: 0.0255, msssim_ir: 0.2743, msssim_vis: 0.0885, mx_loss: 0.0053, eta: 0:30:53, time: 7.5793
INFO train.py(169): step: 3100/5410, l_total: 0.0382, l_in: 0.0133, l_grad: 0.0249, msssim_ir: 0.1405, msssim_vis: 0.1632, mx_loss: 0.0071, eta: 0:30:45, time: 7.5723
INFO train.py(169): step: 3110/5410, l_total: 0.0367, l_in: 0.0080, l_grad: 0.0287, msssim_ir: 0.2579, msssim_vis: 0.1171, mx_loss: 0.0063, eta: 0:30:37, time: 7.5793
INFO train.py(169): step: 3120/5410, l_total: 0.1392, l_in: 0.0565, l_grad: 0.0827, msssim_ir: 0.3440, msssim_vis: 0.1453, mx_loss: 0.0547, eta: 0:30:29, time: 7.5694
INFO train.py(169): step: 3130/5410, l_total: 0.0391, l_in: 0.0082, l_grad: 0.0309, msssim_ir: 0.3073, msssim_vis: 0.0892, mx_loss: 0.0069, eta: 0:30:20, time: 7.5674
INFO train.py(169): step: 3140/5410, l_total: 0.0389, l_in: 0.0079, l_grad: 0.0310, msssim_ir: 0.3691, msssim_vis: 0.0716, mx_loss: 0.0049, eta: 0:30:12, time: 7.5724
INFO train.py(169): step: 3150/5410, l_total: 0.0317, l_in: 0.0107, l_grad: 0.0210, msssim_ir: 0.1877, msssim_vis: 0.1476, mx_loss: 0.0062, eta: 0:30:04, time: 7.5684
INFO train.py(169): step: 3160/5410, l_total: 0.0387, l_in: 0.0084, l_grad: 0.0303, msssim_ir: 0.3518, msssim_vis: 0.0926, mx_loss: 0.0046, eta: 0:29:55, time: 7.5723
INFO train.py(169): step: 3170/5410, l_total: 0.0285, l_in: 0.0070, l_grad: 0.0215, msssim_ir: 0.2920, msssim_vis: 0.0519, mx_loss: 0.0048, eta: 0:29:47, time: 7.5763
INFO train.py(169): step: 3180/5410, l_total: 0.0356, l_in: 0.0095, l_grad: 0.0261, msssim_ir: 0.3236, msssim_vis: 0.1240, mx_loss: 0.0033, eta: 0:29:39, time: 7.5714
INFO train.py(169): step: 3190/5410, l_total: 0.0320, l_in: 0.0080, l_grad: 0.0240, msssim_ir: 0.3370, msssim_vis: 0.0729, mx_loss: 0.0049, eta: 0:29:31, time: 7.5704
INFO train.py(169): step: 3200/5410, l_total: 0.0458, l_in: 0.0100, l_grad: 0.0358, msssim_ir: 0.4890, msssim_vis: 0.0198, mx_loss: 0.0043, eta: 0:29:22, time: 7.5783
INFO train.py(169): step: 3210/5410, l_total: 0.0395, l_in: 0.0113, l_grad: 0.0281, msssim_ir: 0.3540, msssim_vis: 0.0462, mx_loss: 0.0119, eta: 0:29:14, time: 7.5733
INFO train.py(169): step: 3220/5410, l_total: 0.0413, l_in: 0.0116, l_grad: 0.0296, msssim_ir: 0.3216, msssim_vis: 0.0767, mx_loss: 0.0087, eta: 0:29:06, time: 7.5753
INFO train.py(169): step: 3230/5410, l_total: 0.0279, l_in: 0.0067, l_grad: 0.0213, msssim_ir: 0.4146, msssim_vis: 0.0516, mx_loss: 0.0026, eta: 0:28:58, time: 7.5793
INFO train.py(169): step: 3240/5410, l_total: 0.0291, l_in: 0.0066, l_grad: 0.0226, msssim_ir: 0.2826, msssim_vis: 0.0711, mx_loss: 0.0060, eta: 0:28:49, time: 7.5664
INFO train.py(169): step: 3250/5410, l_total: 0.0404, l_in: 0.0114, l_grad: 0.0290, msssim_ir: 0.3012, msssim_vis: 0.0839, mx_loss: 0.0061, eta: 0:28:55, time: 28.7704
INFO train.py(169): step: 3260/5410, l_total: 0.0419, l_in: 0.0157, l_grad: 0.0262, msssim_ir: 0.3864, msssim_vis: 0.0566, mx_loss: 0.0050, eta: 0:28:47, time: 7.5166
INFO train.py(169): step: 3270/5410, l_total: 0.0346, l_in: 0.0065, l_grad: 0.0280, msssim_ir: 0.4931, msssim_vis: 0.0194, mx_loss: 0.0033, eta: 0:28:38, time: 7.5425
INFO train.py(169): step: 3280/5410, l_total: 0.0308, l_in: 0.0087, l_grad: 0.0221, msssim_ir: 0.2905, msssim_vis: 0.0501, mx_loss: 0.0065, eta: 0:28:30, time: 7.5345
INFO train.py(169): step: 3290/5410, l_total: 0.0397, l_in: 0.0080, l_grad: 0.0317, msssim_ir: 0.2211, msssim_vis: 0.1519, mx_loss: 0.0054, eta: 0:28:22, time: 7.5330
INFO train.py(169): step: 3300/5410, l_total: 0.0401, l_in: 0.0085, l_grad: 0.0317, msssim_ir: 0.4203, msssim_vis: 0.0162, mx_loss: 0.0078, eta: 0:28:13, time: 7.5495
INFO train.py(169): step: 3310/5410, l_total: 0.0363, l_in: 0.0072, l_grad: 0.0291, msssim_ir: 0.3930, msssim_vis: 0.0456, mx_loss: 0.0048, eta: 0:28:05, time: 7.5634
INFO train.py(169): step: 3320/5410, l_total: 0.0359, l_in: 0.0090, l_grad: 0.0268, msssim_ir: 0.1797, msssim_vis: 0.1387, mx_loss: 0.0049, eta: 0:27:57, time: 7.5495
INFO train.py(169): step: 3330/5410, l_total: 0.0477, l_in: 0.0144, l_grad: 0.0334, msssim_ir: 0.3669, msssim_vis: 0.0478, mx_loss: 0.0083, eta: 0:27:48, time: 7.5495
INFO train.py(169): step: 3340/5410, l_total: 0.0556, l_in: 0.0263, l_grad: 0.0292, msssim_ir: 0.5135, msssim_vis: 0.0053, mx_loss: 0.0032, eta: 0:27:40, time: 7.5465
INFO train.py(169): step: 3350/5410, l_total: 0.0434, l_in: 0.0146, l_grad: 0.0288, msssim_ir: 0.3441, msssim_vis: 0.0952, mx_loss: 0.0080, eta: 0:27:32, time: 7.5654
INFO train.py(169): step: 3360/5410, l_total: 0.0317, l_in: 0.0105, l_grad: 0.0211, msssim_ir: 0.3441, msssim_vis: 0.0815, mx_loss: 0.0033, eta: 0:27:24, time: 7.5684
INFO train.py(169): step: 3370/5410, l_total: 0.0288, l_in: 0.0083, l_grad: 0.0206, msssim_ir: 0.2964, msssim_vis: 0.0711, mx_loss: 0.0059, eta: 0:27:15, time: 7.5688
INFO train.py(169): step: 3380/5410, l_total: 0.0348, l_in: 0.0075, l_grad: 0.0273, msssim_ir: 0.3197, msssim_vis: 0.1099, mx_loss: 0.0043, eta: 0:27:07, time: 7.5785
INFO train.py(169): step: 3390/5410, l_total: 0.0245, l_in: 0.0050, l_grad: 0.0194, msssim_ir: 0.4241, msssim_vis: 0.0218, mx_loss: 0.0022, eta: 0:26:59, time: 7.5815
INFO train.py(169): step: 3400/5410, l_total: 0.0651, l_in: 0.0124, l_grad: 0.0527, msssim_ir: 0.4462, msssim_vis: 0.0206, mx_loss: 0.0054, eta: 0:26:50, time: 7.5676
INFO train.py(169): step: 3410/5410, l_total: 0.0351, l_in: 0.0117, l_grad: 0.0234, msssim_ir: 0.3723, msssim_vis: 0.0446, mx_loss: 0.0038, eta: 0:26:42, time: 7.5676
INFO train.py(169): step: 3420/5410, l_total: 0.0507, l_in: 0.0145, l_grad: 0.0361, msssim_ir: 0.2545, msssim_vis: 0.1217, mx_loss: 0.0146, eta: 0:26:34, time: 7.5656
INFO train.py(169): step: 3430/5410, l_total: 0.0259, l_in: 0.0069, l_grad: 0.0191, msssim_ir: 0.3021, msssim_vis: 0.0980, mx_loss: 0.0038, eta: 0:26:26, time: 7.5805
INFO train.py(169): step: 3440/5410, l_total: 0.0485, l_in: 0.0154, l_grad: 0.0331, msssim_ir: 0.3513, msssim_vis: 0.0358, mx_loss: 0.0101, eta: 0:26:17, time: 7.5726
INFO train.py(169): step: 3450/5410, l_total: 0.0542, l_in: 0.0204, l_grad: 0.0338, msssim_ir: 0.4922, msssim_vis: 0.0375, mx_loss: 0.0075, eta: 0:26:09, time: 7.5556
INFO train.py(169): step: 3460/5410, l_total: 0.0521, l_in: 0.0152, l_grad: 0.0369, msssim_ir: 0.3107, msssim_vis: 0.0898, mx_loss: 0.0083, eta: 0:26:01, time: 7.5686
INFO train.py(169): step: 3470/5410, l_total: 0.0333, l_in: 0.0127, l_grad: 0.0206, msssim_ir: 0.2502, msssim_vis: 0.0983, mx_loss: 0.0093, eta: 0:25:53, time: 7.5845
INFO train.py(169): step: 3480/5410, l_total: 0.0283, l_in: 0.0068, l_grad: 0.0215, msssim_ir: 0.2912, msssim_vis: 0.0627, mx_loss: 0.0030, eta: 0:25:44, time: 7.5775
INFO train.py(169): step: 3490/5410, l_total: 0.0493, l_in: 0.0134, l_grad: 0.0358, msssim_ir: 0.4594, msssim_vis: 0.0223, mx_loss: 0.0046, eta: 0:25:36, time: 7.5785
INFO train.py(169): step: 3500/5410, l_total: 0.0294, l_in: 0.0083, l_grad: 0.0211, msssim_ir: 0.3705, msssim_vis: 0.0480, mx_loss: 0.0033, eta: 0:25:28, time: 7.5636
INFO train.py(169): step: 3510/5410, l_total: 0.0426, l_in: 0.0131, l_grad: 0.0296, msssim_ir: 0.2685, msssim_vis: 0.1068, mx_loss: 0.0077, eta: 0:25:20, time: 7.5785
INFO train.py(169): step: 3520/5410, l_total: 0.0456, l_in: 0.0089, l_grad: 0.0367, msssim_ir: 0.3391, msssim_vis: 0.0829, mx_loss: 0.0074, eta: 0:25:11, time: 7.5626
INFO train.py(169): step: 3530/5410, l_total: 0.0512, l_in: 0.0155, l_grad: 0.0357, msssim_ir: 0.3694, msssim_vis: 0.0667, mx_loss: 0.0092, eta: 0:25:03, time: 7.5646
INFO train.py(169): step: 3540/5410, l_total: 0.0331, l_in: 0.0071, l_grad: 0.0260, msssim_ir: 0.2872, msssim_vis: 0.1244, mx_loss: 0.0044, eta: 0:24:55, time: 7.5656
INFO train.py(169): step: 3550/5410, l_total: 0.0416, l_in: 0.0114, l_grad: 0.0302, msssim_ir: 0.3422, msssim_vis: 0.0843, mx_loss: 0.0109, eta: 0:24:47, time: 7.5646
INFO train.py(169): step: 3560/5410, l_total: 0.0391, l_in: 0.0118, l_grad: 0.0272, msssim_ir: 0.3476, msssim_vis: 0.0534, mx_loss: 0.0102, eta: 0:24:38, time: 7.5656
INFO train.py(169): step: 3570/5410, l_total: 0.0434, l_in: 0.0097, l_grad: 0.0337, msssim_ir: 0.2706, msssim_vis: 0.1157, mx_loss: 0.0073, eta: 0:24:30, time: 7.5686
INFO train.py(169): step: 3580/5410, l_total: 0.0286, l_in: 0.0091, l_grad: 0.0195, msssim_ir: 0.4066, msssim_vis: 0.0210, mx_loss: 0.0041, eta: 0:24:22, time: 7.5736
INFO train.py(169): step: 3590/5410, l_total: 0.0413, l_in: 0.0142, l_grad: 0.0271, msssim_ir: 0.2850, msssim_vis: 0.0754, mx_loss: 0.0046, eta: 0:24:14, time: 7.5616
INFO train.py(169): step: 3600/5410, l_total: 0.0514, l_in: 0.0176, l_grad: 0.0338, msssim_ir: 0.4521, msssim_vis: 0.0279, mx_loss: 0.0142, eta: 0:24:06, time: 7.5646
INFO train.py(169): step: 3610/5410, l_total: 0.0397, l_in: 0.0172, l_grad: 0.0224, msssim_ir: 0.1987, msssim_vis: 0.0925, mx_loss: 0.0150, eta: 0:23:57, time: 7.5706
INFO train.py(169): step: 3620/5410, l_total: 0.0373, l_in: 0.0129, l_grad: 0.0244, msssim_ir: 0.2133, msssim_vis: 0.0955, mx_loss: 0.0086, eta: 0:23:49, time: 7.5845
INFO train.py(169): step: 3630/5410, l_total: 0.0403, l_in: 0.0097, l_grad: 0.0306, msssim_ir: 0.3012, msssim_vis: 0.0768, mx_loss: 0.0071, eta: 0:23:41, time: 7.5688
INFO train.py(169): step: 3640/5410, l_total: 0.0456, l_in: 0.0116, l_grad: 0.0341, msssim_ir: 0.2575, msssim_vis: 0.1695, mx_loss: 0.0093, eta: 0:23:33, time: 7.5726
INFO train.py(169): step: 3650/5410, l_total: 0.0379, l_in: 0.0096, l_grad: 0.0282, msssim_ir: 0.4557, msssim_vis: 0.0194, mx_loss: 0.0036, eta: 0:23:25, time: 7.5726
INFO train.py(169): step: 3660/5410, l_total: 0.0386, l_in: 0.0115, l_grad: 0.0271, msssim_ir: 0.3089, msssim_vis: 0.0584, mx_loss: 0.0071, eta: 0:23:17, time: 7.5726
INFO train.py(169): step: 3670/5410, l_total: 0.0351, l_in: 0.0122, l_grad: 0.0229, msssim_ir: 0.3797, msssim_vis: 0.0369, mx_loss: 0.0062, eta: 0:23:08, time: 7.5785
INFO train.py(169): step: 3680/5410, l_total: 0.0581, l_in: 0.0150, l_grad: 0.0431, msssim_ir: 0.2848, msssim_vis: 0.1489, mx_loss: 0.0099, eta: 0:23:00, time: 7.5656
INFO train.py(169): step: 3690/5410, l_total: 0.0460, l_in: 0.0114, l_grad: 0.0345, msssim_ir: 0.2390, msssim_vis: 0.1108, mx_loss: 0.0085, eta: 0:22:52, time: 7.5795
INFO train.py(169): step: 3700/5410, l_total: 0.0257, l_in: 0.0073, l_grad: 0.0184, msssim_ir: 0.3202, msssim_vis: 0.0473, mx_loss: 0.0039, eta: 0:22:44, time: 7.5736
INFO train.py(169): step: 3710/5410, l_total: 0.0324, l_in: 0.0079, l_grad: 0.0245, msssim_ir: 0.3414, msssim_vis: 0.0514, mx_loss: 0.0046, eta: 0:22:36, time: 7.5756
INFO train.py(169): step: 3720/5410, l_total: 0.0486, l_in: 0.0127, l_grad: 0.0359, msssim_ir: 0.4227, msssim_vis: 0.0349, mx_loss: 0.0105, eta: 0:22:28, time: 7.5646
INFO train.py(169): step: 3730/5410, l_total: 0.0307, l_in: 0.0074, l_grad: 0.0233, msssim_ir: 0.2150, msssim_vis: 0.1202, mx_loss: 0.0051, eta: 0:22:19, time: 7.5765
INFO train.py(169): step: 3740/5410, l_total: 0.0313, l_in: 0.0085, l_grad: 0.0228, msssim_ir: 0.2327, msssim_vis: 0.1441, mx_loss: 0.0049, eta: 0:22:11, time: 7.5795
INFO train.py(169): step: 3750/5410, l_total: 0.0453, l_in: 0.0091, l_grad: 0.0362, msssim_ir: 0.3429, msssim_vis: 0.0761, mx_loss: 0.0066, eta: 0:22:03, time: 7.5716
INFO train.py(169): step: 3760/5410, l_total: 0.0465, l_in: 0.0111, l_grad: 0.0354, msssim_ir: 0.4539, msssim_vis: 0.0204, mx_loss: 0.0094, eta: 0:21:55, time: 7.5736
INFO train.py(169): step: 3770/5410, l_total: 0.0354, l_in: 0.0084, l_grad: 0.0270, msssim_ir: 0.2755, msssim_vis: 0.0883, mx_loss: 0.0071, eta: 0:21:47, time: 7.5696
INFO train.py(169): step: 3780/5410, l_total: 0.0326, l_in: 0.0069, l_grad: 0.0257, msssim_ir: 0.3320, msssim_vis: 0.0789, mx_loss: 0.0051, eta: 0:21:39, time: 7.5835
INFO train.py(169): step: 3790/5410, l_total: 0.0327, l_in: 0.0089, l_grad: 0.0239, msssim_ir: 0.3192, msssim_vis: 0.0728, mx_loss: 0.0058, eta: 0:21:40, time: 28.9950
INFO train.py(169): step: 3800/5410, l_total: 0.0582, l_in: 0.0222, l_grad: 0.0360, msssim_ir: 0.4228, msssim_vis: 0.0330, mx_loss: 0.0092, eta: 0:21:31, time: 7.5019
INFO train.py(169): step: 3810/5410, l_total: 0.0268, l_in: 0.0108, l_grad: 0.0160, msssim_ir: 0.2872, msssim_vis: 0.0446, mx_loss: 0.0061, eta: 0:21:23, time: 7.5297
INFO train.py(169): step: 3820/5410, l_total: 0.0371, l_in: 0.0100, l_grad: 0.0271, msssim_ir: 0.4944, msssim_vis: 0.0120, mx_loss: 0.0030, eta: 0:21:15, time: 7.5218
INFO train.py(169): step: 3830/5410, l_total: 0.0425, l_in: 0.0129, l_grad: 0.0295, msssim_ir: 0.2836, msssim_vis: 0.1196, mx_loss: 0.0063, eta: 0:21:07, time: 7.5238
INFO train.py(169): step: 3840/5410, l_total: 0.0305, l_in: 0.0082, l_grad: 0.0222, msssim_ir: 0.2270, msssim_vis: 0.0921, mx_loss: 0.0068, eta: 0:20:58, time: 7.5387
INFO train.py(169): step: 3850/5410, l_total: 0.0522, l_in: 0.0183, l_grad: 0.0340, msssim_ir: 0.4852, msssim_vis: 0.0367, mx_loss: 0.0099, eta: 0:20:50, time: 7.5566
INFO train.py(169): step: 3860/5410, l_total: 0.0387, l_in: 0.0106, l_grad: 0.0281, msssim_ir: 0.3916, msssim_vis: 0.0708, mx_loss: 0.0063, eta: 0:20:42, time: 7.5556
INFO train.py(169): step: 3870/5410, l_total: 0.0501, l_in: 0.0147, l_grad: 0.0354, msssim_ir: 0.3697, msssim_vis: 0.0504, mx_loss: 0.0095, eta: 0:20:34, time: 7.5357
INFO train.py(169): step: 3880/5410, l_total: 0.0323, l_in: 0.0085, l_grad: 0.0238, msssim_ir: 0.3664, msssim_vis: 0.0479, mx_loss: 0.0035, eta: 0:20:26, time: 7.5397
INFO train.py(169): step: 3890/5410, l_total: 0.0353, l_in: 0.0122, l_grad: 0.0231, msssim_ir: 0.3100, msssim_vis: 0.0645, mx_loss: 0.0086, eta: 0:20:17, time: 7.5716
INFO train.py(169): step: 3900/5410, l_total: 0.0342, l_in: 0.0084, l_grad: 0.0258, msssim_ir: 0.1681, msssim_vis: 0.1557, mx_loss: 0.0062, eta: 0:20:09, time: 7.5736
INFO train.py(169): step: 3910/5410, l_total: 0.0402, l_in: 0.0094, l_grad: 0.0308, msssim_ir: 0.3205, msssim_vis: 0.0992, mx_loss: 0.0053, eta: 0:20:01, time: 7.5736
INFO train.py(169): step: 3920/5410, l_total: 0.0434, l_in: 0.0086, l_grad: 0.0348, msssim_ir: 0.4511, msssim_vis: 0.0124, mx_loss: 0.0034, eta: 0:19:53, time: 7.5546
INFO train.py(169): step: 3930/5410, l_total: 0.0435, l_in: 0.0096, l_grad: 0.0339, msssim_ir: 0.3118, msssim_vis: 0.1085, mx_loss: 0.0087, eta: 0:19:45, time: 7.5805
INFO train.py(169): step: 3940/5410, l_total: 0.0356, l_in: 0.0096, l_grad: 0.0260, msssim_ir: 0.1607, msssim_vis: 0.1696, mx_loss: 0.0097, eta: 0:19:37, time: 7.5745
INFO train.py(169): step: 3950/5410, l_total: 0.0421, l_in: 0.0148, l_grad: 0.0273, msssim_ir: 0.2739, msssim_vis: 0.1481, mx_loss: 0.0060, eta: 0:19:28, time: 7.5775
INFO train.py(169): step: 3960/5410, l_total: 0.0516, l_in: 0.0130, l_grad: 0.0386, msssim_ir: 0.4778, msssim_vis: 0.0153, mx_loss: 0.0074, eta: 0:19:20, time: 7.5706
INFO train.py(169): step: 3970/5410, l_total: 0.0355, l_in: 0.0101, l_grad: 0.0254, msssim_ir: 0.3252, msssim_vis: 0.0724, mx_loss: 0.0065, eta: 0:19:12, time: 7.5745
INFO train.py(169): step: 3980/5410, l_total: 0.0481, l_in: 0.0213, l_grad: 0.0268, msssim_ir: 0.3529, msssim_vis: 0.0636, mx_loss: 0.0103, eta: 0:19:04, time: 7.5716
INFO train.py(169): step: 3990/5410, l_total: 0.0367, l_in: 0.0117, l_grad: 0.0250, msssim_ir: 0.4765, msssim_vis: 0.0060, mx_loss: 0.0035, eta: 0:18:56, time: 7.5815
INFO train.py(169): step: 4000/5410, l_total: 0.0391, l_in: 0.0113, l_grad: 0.0278, msssim_ir: 0.3317, msssim_vis: 0.0892, mx_loss: 0.0059, eta: 0:18:48, time: 7.5755
INFO train.py(169): step: 4010/5410, l_total: 0.0482, l_in: 0.0174, l_grad: 0.0308, msssim_ir: 0.2831, msssim_vis: 0.1498, mx_loss: 0.0082, eta: 0:18:39, time: 7.5745
INFO train.py(169): step: 4020/5410, l_total: 0.0322, l_in: 0.0069, l_grad: 0.0253, msssim_ir: 0.3218, msssim_vis: 0.1250, mx_loss: 0.0033, eta: 0:18:31, time: 7.5745
INFO train.py(169): step: 4030/5410, l_total: 0.0363, l_in: 0.0085, l_grad: 0.0278, msssim_ir: 0.4665, msssim_vis: 0.0232, mx_loss: 0.0047, eta: 0:18:23, time: 7.5696
INFO train.py(169): step: 4040/5410, l_total: 0.0291, l_in: 0.0103, l_grad: 0.0188, msssim_ir: 0.3452, msssim_vis: 0.0411, mx_loss: 0.0068, eta: 0:18:15, time: 7.5676
INFO train.py(169): step: 4050/5410, l_total: 0.0334, l_in: 0.0085, l_grad: 0.0249, msssim_ir: 0.4024, msssim_vis: 0.0212, mx_loss: 0.0041, eta: 0:18:07, time: 7.5656
INFO train.py(169): step: 4060/5410, l_total: 0.0291, l_in: 0.0121, l_grad: 0.0169, msssim_ir: 0.1986, msssim_vis: 0.1188, mx_loss: 0.0091, eta: 0:17:59, time: 7.5676
INFO train.py(169): step: 4070/5410, l_total: 0.0303, l_in: 0.0070, l_grad: 0.0234, msssim_ir: 0.3417, msssim_vis: 0.0546, mx_loss: 0.0054, eta: 0:17:51, time: 7.5716
INFO train.py(169): step: 4080/5410, l_total: 0.0522, l_in: 0.0149, l_grad: 0.0373, msssim_ir: 0.3476, msssim_vis: 0.0973, mx_loss: 0.0066, eta: 0:17:42, time: 7.5706
INFO train.py(169): step: 4090/5410, l_total: 0.0762, l_in: 0.0364, l_grad: 0.0398, msssim_ir: 0.4678, msssim_vis: 0.0119, mx_loss: 0.0101, eta: 0:17:34, time: 7.5765
INFO train.py(169): step: 4100/5410, l_total: 0.0341, l_in: 0.0136, l_grad: 0.0205, msssim_ir: 0.1882, msssim_vis: 0.1003, mx_loss: 0.0119, eta: 0:17:26, time: 7.5696
INFO train.py(169): step: 4110/5410, l_total: 0.0589, l_in: 0.0147, l_grad: 0.0442, msssim_ir: 0.4740, msssim_vis: 0.0129, mx_loss: 0.0104, eta: 0:17:18, time: 7.5795
INFO train.py(169): step: 4120/5410, l_total: 0.0474, l_in: 0.0127, l_grad: 0.0347, msssim_ir: 0.2214, msssim_vis: 0.1528, mx_loss: 0.0129, eta: 0:17:10, time: 7.5795
INFO train.py(169): step: 4130/5410, l_total: 0.0697, l_in: 0.0205, l_grad: 0.0492, msssim_ir: 0.2212, msssim_vis: 0.1796, mx_loss: 0.0117, eta: 0:17:02, time: 7.5716
INFO train.py(169): step: 4140/5410, l_total: 0.0322, l_in: 0.0105, l_grad: 0.0217, msssim_ir: 0.1686, msssim_vis: 0.1317, mx_loss: 0.0070, eta: 0:16:54, time: 7.5527
INFO train.py(169): step: 4150/5410, l_total: 0.0271, l_in: 0.0058, l_grad: 0.0212, msssim_ir: 0.2498, msssim_vis: 0.0770, mx_loss: 0.0043, eta: 0:16:46, time: 7.5656
INFO train.py(169): step: 4160/5410, l_total: 0.0259, l_in: 0.0078, l_grad: 0.0182, msssim_ir: 0.3346, msssim_vis: 0.0320, mx_loss: 0.0056, eta: 0:16:38, time: 7.5795
INFO train.py(169): step: 4170/5410, l_total: 0.0288, l_in: 0.0085, l_grad: 0.0203, msssim_ir: 0.3538, msssim_vis: 0.0298, mx_loss: 0.0030, eta: 0:16:29, time: 7.5726
INFO train.py(169): step: 4180/5410, l_total: 0.0806, l_in: 0.0317, l_grad: 0.0488, msssim_ir: 0.4511, msssim_vis: 0.0319, mx_loss: 0.0184, eta: 0:16:21, time: 7.5756
INFO train.py(169): step: 4190/5410, l_total: 0.0454, l_in: 0.0122, l_grad: 0.0332, msssim_ir: 0.5045, msssim_vis: 0.0070, mx_loss: 0.0045, eta: 0:16:13, time: 7.5706
INFO train.py(169): step: 4200/5410, l_total: 0.0316, l_in: 0.0084, l_grad: 0.0232, msssim_ir: 0.3383, msssim_vis: 0.1036, mx_loss: 0.0035, eta: 0:16:05, time: 7.5676
INFO train.py(169): step: 4210/5410, l_total: 0.0767, l_in: 0.0269, l_grad: 0.0498, msssim_ir: 0.4201, msssim_vis: 0.0829, mx_loss: 0.0283, eta: 0:15:57, time: 7.5646
INFO train.py(169): step: 4220/5410, l_total: 0.0346, l_in: 0.0085, l_grad: 0.0261, msssim_ir: 0.3065, msssim_vis: 0.1157, mx_loss: 0.0042, eta: 0:15:49, time: 7.5775
INFO train.py(169): step: 4230/5410, l_total: 0.0375, l_in: 0.0094, l_grad: 0.0281, msssim_ir: 0.4101, msssim_vis: 0.0177, mx_loss: 0.0053, eta: 0:15:41, time: 7.5686
INFO train.py(169): step: 4240/5410, l_total: 0.0469, l_in: 0.0111, l_grad: 0.0358, msssim_ir: 0.3944, msssim_vis: 0.0401, mx_loss: 0.0089, eta: 0:15:33, time: 7.5785
INFO train.py(169): step: 4250/5410, l_total: 0.0467, l_in: 0.0121, l_grad: 0.0346, msssim_ir: 0.5004, msssim_vis: 0.0089, mx_loss: 0.0039, eta: 0:15:25, time: 7.5706
INFO train.py(169): step: 4260/5410, l_total: 0.0399, l_in: 0.0104, l_grad: 0.0295, msssim_ir: 0.4648, msssim_vis: 0.0252, mx_loss: 0.0034, eta: 0:15:17, time: 7.5745
INFO train.py(169): step: 4270/5410, l_total: 0.0423, l_in: 0.0133, l_grad: 0.0290, msssim_ir: 0.5042, msssim_vis: 0.0173, mx_loss: 0.0032, eta: 0:15:09, time: 7.5805
INFO train.py(169): step: 4280/5410, l_total: 0.0423, l_in: 0.0098, l_grad: 0.0324, msssim_ir: 0.3683, msssim_vis: 0.0509, mx_loss: 0.0099, eta: 0:15:00, time: 7.5716
INFO train.py(169): step: 4290/5410, l_total: 0.0299, l_in: 0.0060, l_grad: 0.0239, msssim_ir: 0.3633, msssim_vis: 0.0473, mx_loss: 0.0034, eta: 0:14:52, time: 7.5775
INFO train.py(169): step: 4300/5410, l_total: 0.0274, l_in: 0.0070, l_grad: 0.0205, msssim_ir: 0.2741, msssim_vis: 0.0932, mx_loss: 0.0045, eta: 0:14:44, time: 7.5736
INFO train.py(169): step: 4310/5410, l_total: 0.0401, l_in: 0.0097, l_grad: 0.0303, msssim_ir: 0.4263, msssim_vis: 0.0141, mx_loss: 0.0053, eta: 0:14:36, time: 7.5765
INFO train.py(169): step: 4320/5410, l_total: 0.0261, l_in: 0.0070, l_grad: 0.0190, msssim_ir: 0.2334, msssim_vis: 0.0690, mx_loss: 0.0044, eta: 0:14:28, time: 7.5676
INFO train.py(169): step: 4330/5410, l_total: 0.0428, l_in: 0.0128, l_grad: 0.0300, msssim_ir: 0.2355, msssim_vis: 0.1361, mx_loss: 0.0070, eta: 0:14:25, time: 29.1094
INFO train.py(169): step: 4340/5410, l_total: 0.0461, l_in: 0.0144, l_grad: 0.0317, msssim_ir: 0.4078, msssim_vis: 0.0558, mx_loss: 0.0085, eta: 0:14:17, time: 7.5208
INFO train.py(169): step: 4350/5410, l_total: 0.0274, l_in: 0.0061, l_grad: 0.0213, msssim_ir: 0.3301, msssim_vis: 0.0484, mx_loss: 0.0034, eta: 0:14:09, time: 7.5049
INFO train.py(169): step: 4360/5410, l_total: 0.0325, l_in: 0.0115, l_grad: 0.0210, msssim_ir: 0.1495, msssim_vis: 0.1436, mx_loss: 0.0071, eta: 0:14:01, time: 7.5347
INFO train.py(169): step: 4370/5410, l_total: 0.0299, l_in: 0.0069, l_grad: 0.0230, msssim_ir: 0.3312, msssim_vis: 0.0319, mx_loss: 0.0051, eta: 0:13:53, time: 7.5238
INFO train.py(169): step: 4380/5410, l_total: 0.0402, l_in: 0.0148, l_grad: 0.0253, msssim_ir: 0.3213, msssim_vis: 0.1142, mx_loss: 0.0051, eta: 0:13:45, time: 7.5397
INFO train.py(169): step: 4390/5410, l_total: 0.0462, l_in: 0.0144, l_grad: 0.0318, msssim_ir: 0.4686, msssim_vis: 0.0148, mx_loss: 0.0036, eta: 0:13:37, time: 7.5460
INFO train.py(169): step: 4400/5410, l_total: 0.0378, l_in: 0.0160, l_grad: 0.0219, msssim_ir: 0.1719, msssim_vis: 0.1342, mx_loss: 0.0109, eta: 0:13:29, time: 7.5507
INFO train.py(169): step: 4410/5410, l_total: 0.0398, l_in: 0.0099, l_grad: 0.0299, msssim_ir: 0.2998, msssim_vis: 0.1115, mx_loss: 0.0064, eta: 0:13:20, time: 7.5497
INFO train.py(169): step: 4420/5410, l_total: 0.0308, l_in: 0.0122, l_grad: 0.0186, msssim_ir: 0.2606, msssim_vis: 0.0509, mx_loss: 0.0099, eta: 0:13:12, time: 7.5576
INFO train.py(169): step: 4430/5410, l_total: 0.0377, l_in: 0.0119, l_grad: 0.0259, msssim_ir: 0.2206, msssim_vis: 0.1347, mx_loss: 0.0064, eta: 0:13:04, time: 7.5596
INFO train.py(169): step: 4440/5410, l_total: 0.0420, l_in: 0.0102, l_grad: 0.0318, msssim_ir: 0.2813, msssim_vis: 0.0799, mx_loss: 0.0088, eta: 0:12:56, time: 7.5636
INFO train.py(169): step: 4450/5410, l_total: 0.0371, l_in: 0.0108, l_grad: 0.0263, msssim_ir: 0.2381, msssim_vis: 0.1605, mx_loss: 0.0064, eta: 0:12:48, time: 7.5487
INFO train.py(169): step: 4460/5410, l_total: 0.0272, l_in: 0.0085, l_grad: 0.0188, msssim_ir: 0.2754, msssim_vis: 0.0477, mx_loss: 0.0070, eta: 0:12:40, time: 7.5686
INFO train.py(169): step: 4470/5410, l_total: 0.0402, l_in: 0.0085, l_grad: 0.0317, msssim_ir: 0.3780, msssim_vis: 0.0635, mx_loss: 0.0059, eta: 0:12:32, time: 7.5626
INFO train.py(169): step: 4480/5410, l_total: 0.0352, l_in: 0.0111, l_grad: 0.0241, msssim_ir: 0.2606, msssim_vis: 0.0842, mx_loss: 0.0068, eta: 0:12:24, time: 7.5755
INFO train.py(169): step: 4490/5410, l_total: 0.0364, l_in: 0.0132, l_grad: 0.0232, msssim_ir: 0.3612, msssim_vis: 0.0379, mx_loss: 0.0088, eta: 0:12:16, time: 7.5716
INFO train.py(169): step: 4500/5410, l_total: 0.0458, l_in: 0.0096, l_grad: 0.0362, msssim_ir: 0.3653, msssim_vis: 0.0746, mx_loss: 0.0101, eta: 0:12:08, time: 7.5755
INFO train.py(169): step: 4510/5410, l_total: 0.0473, l_in: 0.0129, l_grad: 0.0344, msssim_ir: 0.4394, msssim_vis: 0.0315, mx_loss: 0.0049, eta: 0:11:59, time: 7.5819
INFO train.py(169): step: 4520/5410, l_total: 0.0520, l_in: 0.0122, l_grad: 0.0398, msssim_ir: 0.3950, msssim_vis: 0.0379, mx_loss: 0.0092, eta: 0:11:51, time: 7.5596
INFO train.py(169): step: 4530/5410, l_total: 0.0308, l_in: 0.0094, l_grad: 0.0214, msssim_ir: 0.2517, msssim_vis: 0.1072, mx_loss: 0.0037, eta: 0:11:43, time: 7.5686
INFO train.py(169): step: 4540/5410, l_total: 0.0456, l_in: 0.0144, l_grad: 0.0312, msssim_ir: 0.2898, msssim_vis: 0.1162, mx_loss: 0.0115, eta: 0:11:35, time: 7.5646
INFO train.py(169): step: 4550/5410, l_total: 0.0229, l_in: 0.0055, l_grad: 0.0174, msssim_ir: 0.2945, msssim_vis: 0.0538, mx_loss: 0.0049, eta: 0:11:27, time: 7.5800
INFO train.py(169): step: 4560/5410, l_total: 0.0292, l_in: 0.0074, l_grad: 0.0219, msssim_ir: 0.2682, msssim_vis: 0.0839, mx_loss: 0.0062, eta: 0:11:19, time: 7.5626
INFO train.py(169): step: 4570/5410, l_total: 0.0326, l_in: 0.0085, l_grad: 0.0241, msssim_ir: 0.2093, msssim_vis: 0.1538, mx_loss: 0.0043, eta: 0:11:11, time: 7.5780
INFO train.py(169): step: 4580/5410, l_total: 0.0351, l_in: 0.0104, l_grad: 0.0247, msssim_ir: 0.4047, msssim_vis: 0.0561, mx_loss: 0.0072, eta: 0:11:03, time: 7.5736
INFO train.py(169): step: 4590/5410, l_total: 0.0362, l_in: 0.0125, l_grad: 0.0237, msssim_ir: 0.4411, msssim_vis: 0.0152, mx_loss: 0.0045, eta: 0:10:55, time: 7.5626
INFO train.py(169): step: 4600/5410, l_total: 0.0292, l_in: 0.0111, l_grad: 0.0181, msssim_ir: 0.2101, msssim_vis: 0.0949, mx_loss: 0.0080, eta: 0:10:47, time: 7.5676
INFO train.py(169): step: 4610/5410, l_total: 0.0270, l_in: 0.0062, l_grad: 0.0208, msssim_ir: 0.2014, msssim_vis: 0.1369, mx_loss: 0.0042, eta: 0:10:39, time: 7.5755
INFO train.py(169): step: 4620/5410, l_total: 0.0344, l_in: 0.0070, l_grad: 0.0274, msssim_ir: 0.4154, msssim_vis: 0.0186, mx_loss: 0.0048, eta: 0:10:31, time: 7.5726
INFO train.py(169): step: 4630/5410, l_total: 0.0269, l_in: 0.0070, l_grad: 0.0199, msssim_ir: 0.3346, msssim_vis: 0.0457, mx_loss: 0.0039, eta: 0:10:23, time: 7.5765
INFO train.py(169): step: 4640/5410, l_total: 0.0308, l_in: 0.0076, l_grad: 0.0232, msssim_ir: 0.2969, msssim_vis: 0.0590, mx_loss: 0.0058, eta: 0:10:15, time: 7.5765
INFO train.py(169): step: 4650/5410, l_total: 0.0429, l_in: 0.0151, l_grad: 0.0278, msssim_ir: 0.2950, msssim_vis: 0.1212, mx_loss: 0.0063, eta: 0:10:06, time: 7.5686
INFO train.py(169): step: 4660/5410, l_total: 0.0289, l_in: 0.0083, l_grad: 0.0206, msssim_ir: 0.2762, msssim_vis: 0.0615, mx_loss: 0.0071, eta: 0:09:58, time: 7.5576
INFO train.py(169): step: 4670/5410, l_total: 0.0338, l_in: 0.0092, l_grad: 0.0246, msssim_ir: 0.1975, msssim_vis: 0.1159, mx_loss: 0.0084, eta: 0:09:50, time: 7.5805
INFO train.py(169): step: 4680/5410, l_total: 0.0334, l_in: 0.0103, l_grad: 0.0231, msssim_ir: 0.4010, msssim_vis: 0.0344, mx_loss: 0.0046, eta: 0:09:42, time: 7.5875
INFO train.py(169): step: 4690/5410, l_total: 0.0249, l_in: 0.0066, l_grad: 0.0182, msssim_ir: 0.1811, msssim_vis: 0.0903, mx_loss: 0.0050, eta: 0:09:34, time: 7.5566
INFO train.py(169): step: 4700/5410, l_total: 0.0391, l_in: 0.0090, l_grad: 0.0302, msssim_ir: 0.2878, msssim_vis: 0.1245, mx_loss: 0.0055, eta: 0:09:26, time: 7.5775
INFO train.py(169): step: 4710/5410, l_total: 0.0304, l_in: 0.0082, l_grad: 0.0222, msssim_ir: 0.4057, msssim_vis: 0.0213, mx_loss: 0.0046, eta: 0:09:18, time: 7.5726
INFO train.py(169): step: 4720/5410, l_total: 0.0452, l_in: 0.0109, l_grad: 0.0344, msssim_ir: 0.4196, msssim_vis: 0.0297, mx_loss: 0.0091, eta: 0:09:10, time: 7.5656
INFO train.py(169): step: 4730/5410, l_total: 0.0287, l_in: 0.0104, l_grad: 0.0183, msssim_ir: 0.2333, msssim_vis: 0.0992, mx_loss: 0.0086, eta: 0:09:02, time: 7.5835
INFO train.py(169): step: 4740/5410, l_total: 0.0468, l_in: 0.0120, l_grad: 0.0348, msssim_ir: 0.4594, msssim_vis: 0.0107, mx_loss: 0.0050, eta: 0:08:54, time: 7.5736
INFO train.py(169): step: 4750/5410, l_total: 0.0456, l_in: 0.0088, l_grad: 0.0368, msssim_ir: 0.4150, msssim_vis: 0.0434, mx_loss: 0.0068, eta: 0:08:46, time: 7.5711
INFO train.py(169): step: 4760/5410, l_total: 0.0439, l_in: 0.0103, l_grad: 0.0335, msssim_ir: 0.4328, msssim_vis: 0.0603, mx_loss: 0.0056, eta: 0:08:38, time: 7.5726
INFO train.py(169): step: 4770/5410, l_total: 0.0490, l_in: 0.0109, l_grad: 0.0381, msssim_ir: 0.3885, msssim_vis: 0.0641, mx_loss: 0.0089, eta: 0:08:30, time: 7.5676
INFO train.py(169): step: 4780/5410, l_total: 0.0468, l_in: 0.0117, l_grad: 0.0351, msssim_ir: 0.3845, msssim_vis: 0.0572, mx_loss: 0.0127, eta: 0:08:22, time: 7.5745
INFO train.py(169): step: 4790/5410, l_total: 0.0423, l_in: 0.0136, l_grad: 0.0287, msssim_ir: 0.3994, msssim_vis: 0.0426, mx_loss: 0.0074, eta: 0:08:14, time: 7.5696
INFO train.py(169): step: 4800/5410, l_total: 0.0313, l_in: 0.0079, l_grad: 0.0234, msssim_ir: 0.2563, msssim_vis: 0.1281, mx_loss: 0.0048, eta: 0:08:06, time: 7.5790
INFO train.py(169): step: 4810/5410, l_total: 0.0428, l_in: 0.0086, l_grad: 0.0342, msssim_ir: 0.4561, msssim_vis: 0.0179, mx_loss: 0.0054, eta: 0:07:58, time: 7.5686
INFO train.py(169): step: 4820/5410, l_total: 0.0502, l_in: 0.0137, l_grad: 0.0365, msssim_ir: 0.4649, msssim_vis: 0.0236, mx_loss: 0.0099, eta: 0:07:50, time: 7.5726
INFO train.py(169): step: 4830/5410, l_total: 0.0381, l_in: 0.0098, l_grad: 0.0283, msssim_ir: 0.4774, msssim_vis: 0.0095, mx_loss: 0.0034, eta: 0:07:42, time: 7.5750
INFO train.py(169): step: 4840/5410, l_total: 0.0313, l_in: 0.0092, l_grad: 0.0222, msssim_ir: 0.4023, msssim_vis: 0.0325, mx_loss: 0.0037, eta: 0:07:34, time: 7.5686
INFO train.py(169): step: 4850/5410, l_total: 0.0511, l_in: 0.0137, l_grad: 0.0374, msssim_ir: 0.4575, msssim_vis: 0.0365, mx_loss: 0.0171, eta: 0:07:26, time: 7.5755
INFO train.py(169): step: 4860/5410, l_total: 0.0295, l_in: 0.0070, l_grad: 0.0225, msssim_ir: 0.3092, msssim_vis: 0.0536, mx_loss: 0.0039, eta: 0:07:18, time: 7.5765
INFO train.py(169): step: 4870/5410, l_total: 0.0466, l_in: 0.0138, l_grad: 0.0328, msssim_ir: 0.2699, msssim_vis: 0.1367, mx_loss: 0.0103, eta: 0:07:12, time: 29.0343
INFO train.py(169): step: 4880/5410, l_total: 0.0337, l_in: 0.0108, l_grad: 0.0229, msssim_ir: 0.3322, msssim_vis: 0.0587, mx_loss: 0.0066, eta: 0:07:04, time: 7.5088
INFO train.py(169): step: 4890/5410, l_total: 0.0432, l_in: 0.0132, l_grad: 0.0300, msssim_ir: 0.3402, msssim_vis: 0.0446, mx_loss: 0.0094, eta: 0:06:56, time: 7.5278
INFO train.py(169): step: 4900/5410, l_total: 0.0421, l_in: 0.0143, l_grad: 0.0278, msssim_ir: 0.3157, msssim_vis: 0.0645, mx_loss: 0.0126, eta: 0:06:48, time: 7.5367
INFO train.py(169): step: 4910/5410, l_total: 0.0410, l_in: 0.0127, l_grad: 0.0283, msssim_ir: 0.3439, msssim_vis: 0.0712, mx_loss: 0.0084, eta: 0:06:40, time: 7.5198
INFO train.py(169): step: 4920/5410, l_total: 0.0380, l_in: 0.0079, l_grad: 0.0301, msssim_ir: 0.1887, msssim_vis: 0.1329, mx_loss: 0.0049, eta: 0:06:32, time: 7.5218
INFO train.py(169): step: 4930/5410, l_total: 0.0500, l_in: 0.0129, l_grad: 0.0371, msssim_ir: 0.2625, msssim_vis: 0.1177, mx_loss: 0.0054, eta: 0:06:24, time: 7.5536
INFO train.py(169): step: 4940/5410, l_total: 0.0492, l_in: 0.0106, l_grad: 0.0386, msssim_ir: 0.3695, msssim_vis: 0.0636, mx_loss: 0.0063, eta: 0:06:16, time: 7.5576
INFO train.py(169): step: 4950/5410, l_total: 0.0402, l_in: 0.0085, l_grad: 0.0317, msssim_ir: 0.4380, msssim_vis: 0.0176, mx_loss: 0.0049, eta: 0:06:08, time: 7.5556
INFO train.py(169): step: 4960/5410, l_total: 0.0336, l_in: 0.0109, l_grad: 0.0227, msssim_ir: 0.1553, msssim_vis: 0.2004, mx_loss: 0.0100, eta: 0:06:00, time: 7.5452
INFO train.py(169): step: 4970/5410, l_total: 0.0387, l_in: 0.0109, l_grad: 0.0278, msssim_ir: 0.2711, msssim_vis: 0.0592, mx_loss: 0.0085, eta: 0:05:52, time: 7.5611
INFO train.py(169): step: 4980/5410, l_total: 0.0314, l_in: 0.0075, l_grad: 0.0239, msssim_ir: 0.3133, msssim_vis: 0.0757, mx_loss: 0.0048, eta: 0:05:44, time: 7.5686
INFO train.py(169): step: 4990/5410, l_total: 0.0336, l_in: 0.0144, l_grad: 0.0192, msssim_ir: 0.2015, msssim_vis: 0.0871, mx_loss: 0.0116, eta: 0:05:36, time: 7.5507
INFO train.py(169): step: 5000/5410, l_total: 0.0337, l_in: 0.0128, l_grad: 0.0209, msssim_ir: 0.3333, msssim_vis: 0.0547, mx_loss: 0.0049, eta: 0:05:27, time: 7.5591
INFO train.py(169): step: 5010/5410, l_total: 0.0402, l_in: 0.0072, l_grad: 0.0329, msssim_ir: 0.4605, msssim_vis: 0.0083, mx_loss: 0.0032, eta: 0:05:19, time: 7.5576
INFO train.py(169): step: 5020/5410, l_total: 0.0296, l_in: 0.0057, l_grad: 0.0239, msssim_ir: 0.3180, msssim_vis: 0.0337, mx_loss: 0.0036, eta: 0:05:11, time: 7.5586
INFO train.py(169): step: 5030/5410, l_total: 0.0344, l_in: 0.0084, l_grad: 0.0260, msssim_ir: 0.3391, msssim_vis: 0.0993, mx_loss: 0.0037, eta: 0:05:03, time: 7.5736
INFO train.py(169): step: 5040/5410, l_total: 0.0402, l_in: 0.0093, l_grad: 0.0309, msssim_ir: 0.2754, msssim_vis: 0.1110, mx_loss: 0.0123, eta: 0:04:55, time: 7.5691
INFO train.py(169): step: 5050/5410, l_total: 0.0320, l_in: 0.0078, l_grad: 0.0242, msssim_ir: 0.2245, msssim_vis: 0.1256, mx_loss: 0.0056, eta: 0:04:47, time: 7.5716
INFO train.py(169): step: 5060/5410, l_total: 0.0286, l_in: 0.0080, l_grad: 0.0206, msssim_ir: 0.3323, msssim_vis: 0.0505, mx_loss: 0.0042, eta: 0:04:39, time: 7.5761
INFO train.py(169): step: 5070/5410, l_total: 0.0445, l_in: 0.0090, l_grad: 0.0355, msssim_ir: 0.4415, msssim_vis: 0.0521, mx_loss: 0.0073, eta: 0:04:31, time: 7.5606
INFO train.py(169): step: 5080/5410, l_total: 0.0329, l_in: 0.0089, l_grad: 0.0240, msssim_ir: 0.3433, msssim_vis: 0.0822, mx_loss: 0.0057, eta: 0:04:23, time: 7.5775
INFO train.py(169): step: 5090/5410, l_total: 0.0501, l_in: 0.0151, l_grad: 0.0350, msssim_ir: 0.3968, msssim_vis: 0.0670, mx_loss: 0.0065, eta: 0:04:15, time: 7.5840
INFO train.py(169): step: 5100/5410, l_total: 0.0363, l_in: 0.0099, l_grad: 0.0263, msssim_ir: 0.4648, msssim_vis: 0.0225, mx_loss: 0.0035, eta: 0:04:07, time: 7.5706
INFO train.py(169): step: 5110/5410, l_total: 0.0351, l_in: 0.0103, l_grad: 0.0249, msssim_ir: 0.2669, msssim_vis: 0.1035, mx_loss: 0.0066, eta: 0:03:59, time: 7.5706
INFO train.py(169): step: 5120/5410, l_total: 0.0372, l_in: 0.0090, l_grad: 0.0282, msssim_ir: 0.3691, msssim_vis: 0.0718, mx_loss: 0.0066, eta: 0:03:51, time: 7.5746
INFO train.py(169): step: 5130/5410, l_total: 0.0509, l_in: 0.0116, l_grad: 0.0394, msssim_ir: 0.3894, msssim_vis: 0.0344, mx_loss: 0.0073, eta: 0:03:43, time: 7.5765
INFO train.py(169): step: 5140/5410, l_total: 0.0388, l_in: 0.0083, l_grad: 0.0305, msssim_ir: 0.5105, msssim_vis: 0.0106, mx_loss: 0.0032, eta: 0:03:35, time: 7.5666
INFO train.py(169): step: 5150/5410, l_total: 0.0312, l_in: 0.0065, l_grad: 0.0248, msssim_ir: 0.4012, msssim_vis: 0.0249, mx_loss: 0.0042, eta: 0:03:27, time: 7.5745
INFO train.py(169): step: 5160/5410, l_total: 0.0469, l_in: 0.0144, l_grad: 0.0325, msssim_ir: 0.3397, msssim_vis: 0.0608, mx_loss: 0.0149, eta: 0:03:19, time: 7.5661
INFO train.py(169): step: 5170/5410, l_total: 0.0491, l_in: 0.0144, l_grad: 0.0347, msssim_ir: 0.2677, msssim_vis: 0.1669, mx_loss: 0.0051, eta: 0:03:11, time: 7.5745
INFO train.py(169): step: 5180/5410, l_total: 0.0319, l_in: 0.0074, l_grad: 0.0245, msssim_ir: 0.3548, msssim_vis: 0.0780, mx_loss: 0.0041, eta: 0:03:03, time: 7.5716
INFO train.py(169): step: 5190/5410, l_total: 0.0294, l_in: 0.0077, l_grad: 0.0217, msssim_ir: 0.3793, msssim_vis: 0.0351, mx_loss: 0.0044, eta: 0:02:55, time: 7.5616
INFO train.py(169): step: 5200/5410, l_total: 0.0310, l_in: 0.0084, l_grad: 0.0225, msssim_ir: 0.1844, msssim_vis: 0.1203, mx_loss: 0.0065, eta: 0:02:47, time: 7.5706
INFO train.py(169): step: 5210/5410, l_total: 0.0381, l_in: 0.0113, l_grad: 0.0268, msssim_ir: 0.4922, msssim_vis: 0.0288, mx_loss: 0.0060, eta: 0:02:39, time: 7.5556
INFO train.py(169): step: 5220/5410, l_total: 0.0393, l_in: 0.0108, l_grad: 0.0286, msssim_ir: 0.3153, msssim_vis: 0.0925, mx_loss: 0.0084, eta: 0:02:31, time: 7.5507
INFO train.py(169): step: 5230/5410, l_total: 0.0331, l_in: 0.0082, l_grad: 0.0249, msssim_ir: 0.1783, msssim_vis: 0.1380, mx_loss: 0.0062, eta: 0:02:23, time: 7.5706
INFO train.py(169): step: 5240/5410, l_total: 0.0307, l_in: 0.0064, l_grad: 0.0243, msssim_ir: 0.3936, msssim_vis: 0.0474, mx_loss: 0.0030, eta: 0:02:15, time: 7.5696
INFO train.py(169): step: 5250/5410, l_total: 0.0566, l_in: 0.0259, l_grad: 0.0306, msssim_ir: 0.4643, msssim_vis: 0.0088, mx_loss: 0.0065, eta: 0:02:07, time: 7.5795
INFO train.py(169): step: 5260/5410, l_total: 0.0398, l_in: 0.0117, l_grad: 0.0281, msssim_ir: 0.2759, msssim_vis: 0.0787, mx_loss: 0.0092, eta: 0:01:59, time: 7.5825
INFO train.py(169): step: 5270/5410, l_total: 0.0315, l_in: 0.0093, l_grad: 0.0222, msssim_ir: 0.3682, msssim_vis: 0.0450, mx_loss: 0.0062, eta: 0:01:51, time: 7.5656
INFO train.py(169): step: 5280/5410, l_total: 0.0317, l_in: 0.0088, l_grad: 0.0230, msssim_ir: 0.4246, msssim_vis: 0.0357, mx_loss: 0.0035, eta: 0:01:43, time: 7.5770
INFO train.py(169): step: 5290/5410, l_total: 0.0280, l_in: 0.0082, l_grad: 0.0197, msssim_ir: 0.3670, msssim_vis: 0.0545, mx_loss: 0.0034, eta: 0:01:35, time: 7.5666
INFO train.py(169): step: 5300/5410, l_total: 0.0288, l_in: 0.0067, l_grad: 0.0221, msssim_ir: 0.2708, msssim_vis: 0.0844, mx_loss: 0.0067, eta: 0:01:27, time: 7.5751
INFO train.py(169): step: 5310/5410, l_total: 0.0466, l_in: 0.0099, l_grad: 0.0367, msssim_ir: 0.4266, msssim_vis: 0.0232, mx_loss: 0.0065, eta: 0:01:19, time: 7.5745
INFO train.py(169): step: 5320/5410, l_total: 0.0420, l_in: 0.0099, l_grad: 0.0321, msssim_ir: 0.3286, msssim_vis: 0.0809, mx_loss: 0.0062, eta: 0:01:11, time: 7.5741
INFO train.py(169): step: 5330/5410, l_total: 0.0531, l_in: 0.0170, l_grad: 0.0360, msssim_ir: 0.2958, msssim_vis: 0.1049, mx_loss: 0.0175, eta: 0:01:03, time: 7.5646
INFO train.py(169): step: 5340/5410, l_total: 0.0573, l_in: 0.0143, l_grad: 0.0430, msssim_ir: 0.2895, msssim_vis: 0.1285, mx_loss: 0.0109, eta: 0:00:55, time: 7.5845
INFO train.py(169): step: 5350/5410, l_total: 0.0299, l_in: 0.0114, l_grad: 0.0185, msssim_ir: 0.2105, msssim_vis: 0.1022, mx_loss: 0.0074, eta: 0:00:47, time: 7.5596
INFO train.py(169): step: 5360/5410, l_total: 0.0537, l_in: 0.0149, l_grad: 0.0388, msssim_ir: 0.4340, msssim_vis: 0.0221, mx_loss: 0.0106, eta: 0:00:39, time: 7.5769
INFO train.py(169): step: 5370/5410, l_total: 0.0263, l_in: 0.0067, l_grad: 0.0196, msssim_ir: 0.2145, msssim_vis: 0.1320, mx_loss: 0.0036, eta: 0:00:31, time: 7.5825
INFO train.py(169): step: 5380/5410, l_total: 0.0377, l_in: 0.0132, l_grad: 0.0244, msssim_ir: 0.3190, msssim_vis: 0.0822, mx_loss: 0.0051, eta: 0:00:23, time: 7.5656
INFO train.py(169): step: 5390/5410, l_total: 0.0304, l_in: 0.0077, l_grad: 0.0227, msssim_ir: 0.4026, msssim_vis: 0.0524, mx_loss: 0.0037, eta: 0:00:15, time: 7.5736
INFO train.py(169): step: 5400/5410, l_total: 0.0373, l_in: 0.0114, l_grad: 0.0259, msssim_ir: 0.4191, msssim_vis: 0.0409, mx_loss: 0.0054, eta: 0:00:07, time: 7.5745
INFO train.py(169): step: 5410/5410, l_total: 0.0662, l_in: 0.0238, l_grad: 0.0424, msssim_ir: 0.4892, msssim_vis: 0.0202, mx_loss: 0.0063, eta: 0:00:00, time: 7.5646
INFO train.py(173): Fusion Model Save to: ./model\Fusion\fusion_model.pth
INFO train.py(174): 

INFO train.py(104): Training Fusion Model start~
INFO train.py(169): step: 10/5410, l_total: 0.0480, l_in: 0.0161, l_grad: 0.0320, msssim_ir: 0.4727, msssim_vis: 0.0158, mx_loss: 0.0062, eta: 4:14:35, time: 28.2871
INFO train.py(169): step: 20/5410, l_total: 0.0399, l_in: 0.0090, l_grad: 0.0309, msssim_ir: 0.4314, msssim_vis: 0.0338, mx_loss: 0.0047, eta: 2:40:49, time: 7.5198
INFO train.py(169): step: 30/5410, l_total: 0.0318, l_in: 0.0064, l_grad: 0.0253, msssim_ir: 0.3674, msssim_vis: 0.0327, mx_loss: 0.0040, eta: 2:09:33, time: 7.5397
INFO train.py(169): step: 40/5410, l_total: 0.0954, l_in: 0.0219, l_grad: 0.0735, msssim_ir: 0.4482, msssim_vis: 0.0512, mx_loss: 0.0234, eta: 1:53:49, time: 7.5248
INFO train.py(169): step: 50/5410, l_total: 0.0271, l_in: 0.0074, l_grad: 0.0198, msssim_ir: 0.4058, msssim_vis: 0.0239, mx_loss: 0.0033, eta: 1:44:23, time: 7.5586
INFO train.py(169): step: 60/5410, l_total: 0.0360, l_in: 0.0125, l_grad: 0.0235, msssim_ir: 0.3956, msssim_vis: 0.0404, mx_loss: 0.0110, eta: 1:38:03, time: 7.5477
INFO train.py(169): step: 70/5410, l_total: 0.0381, l_in: 0.0129, l_grad: 0.0252, msssim_ir: 0.2087, msssim_vis: 0.1372, mx_loss: 0.0056, eta: 1:33:29, time: 7.5497
INFO train.py(169): step: 80/5410, l_total: 0.0393, l_in: 0.0119, l_grad: 0.0273, msssim_ir: 0.3480, msssim_vis: 0.0730, mx_loss: 0.0068, eta: 1:30:01, time: 7.5487
INFO train.py(169): step: 90/5410, l_total: 0.0303, l_in: 0.0108, l_grad: 0.0195, msssim_ir: 0.2950, msssim_vis: 0.0614, mx_loss: 0.0059, eta: 1:27:19, time: 7.5636
INFO train.py(169): step: 100/5410, l_total: 0.0568, l_in: 0.0190, l_grad: 0.0379, msssim_ir: 0.3315, msssim_vis: 0.0983, mx_loss: 0.0143, eta: 1:25:08, time: 7.5646
INFO train.py(169): step: 110/5410, l_total: 0.0329, l_in: 0.0085, l_grad: 0.0244, msssim_ir: 0.2956, msssim_vis: 0.1201, mx_loss: 0.0065, eta: 1:23:20, time: 7.5706
INFO train.py(169): step: 120/5410, l_total: 0.0341, l_in: 0.0077, l_grad: 0.0265, msssim_ir: 0.3203, msssim_vis: 0.0924, mx_loss: 0.0028, eta: 1:21:48, time: 7.5815
INFO train.py(169): step: 130/5410, l_total: 0.0277, l_in: 0.0083, l_grad: 0.0194, msssim_ir: 0.1817, msssim_vis: 0.1208, mx_loss: 0.0053, eta: 1:20:30, time: 7.5726
INFO train.py(169): step: 140/5410, l_total: 0.0467, l_in: 0.0149, l_grad: 0.0318, msssim_ir: 0.2788, msssim_vis: 0.1171, mx_loss: 0.0046, eta: 1:19:21, time: 7.5666
INFO train.py(169): step: 150/5410, l_total: 0.0281, l_in: 0.0078, l_grad: 0.0203, msssim_ir: 0.3232, msssim_vis: 0.0640, mx_loss: 0.0051, eta: 1:18:21, time: 7.5736
INFO train.py(169): step: 160/5410, l_total: 0.0401, l_in: 0.0076, l_grad: 0.0325, msssim_ir: 0.3475, msssim_vis: 0.0706, mx_loss: 0.0067, eta: 1:17:27, time: 7.5706
INFO train.py(169): step: 170/5410, l_total: 0.0329, l_in: 0.0093, l_grad: 0.0236, msssim_ir: 0.3502, msssim_vis: 0.0655, mx_loss: 0.0046, eta: 1:16:39, time: 7.5815
INFO train.py(169): step: 180/5410, l_total: 0.0294, l_in: 0.0115, l_grad: 0.0179, msssim_ir: 0.1683, msssim_vis: 0.1014, mx_loss: 0.0119, eta: 1:15:55, time: 7.5686
INFO train.py(169): step: 190/5410, l_total: 0.0229, l_in: 0.0050, l_grad: 0.0179, msssim_ir: 0.3438, msssim_vis: 0.0336, mx_loss: 0.0031, eta: 1:15:15, time: 7.5656
INFO train.py(169): step: 200/5410, l_total: 0.0457, l_in: 0.0135, l_grad: 0.0322, msssim_ir: 0.4648, msssim_vis: 0.0141, mx_loss: 0.0044, eta: 1:14:38, time: 7.5757
INFO train.py(169): step: 210/5410, l_total: 0.0291, l_in: 0.0075, l_grad: 0.0216, msssim_ir: 0.3492, msssim_vis: 0.1090, mx_loss: 0.0032, eta: 1:14:04, time: 7.5676
INFO train.py(169): step: 220/5410, l_total: 0.0551, l_in: 0.0129, l_grad: 0.0422, msssim_ir: 0.4440, msssim_vis: 0.0248, mx_loss: 0.0093, eta: 1:13:33, time: 7.5780
INFO train.py(169): step: 230/5410, l_total: 0.0272, l_in: 0.0070, l_grad: 0.0201, msssim_ir: 0.3241, msssim_vis: 0.0524, mx_loss: 0.0041, eta: 1:13:04, time: 7.5800
INFO train.py(169): step: 240/5410, l_total: 0.0267, l_in: 0.0066, l_grad: 0.0201, msssim_ir: 0.2078, msssim_vis: 0.1570, mx_loss: 0.0040, eta: 1:12:36, time: 7.5745
INFO train.py(169): step: 250/5410, l_total: 0.0339, l_in: 0.0091, l_grad: 0.0248, msssim_ir: 0.3338, msssim_vis: 0.0561, mx_loss: 0.0042, eta: 1:12:10, time: 7.5775
INFO train.py(169): step: 260/5410, l_total: 0.0315, l_in: 0.0078, l_grad: 0.0237, msssim_ir: 0.3723, msssim_vis: 0.0591, mx_loss: 0.0036, eta: 1:11:45, time: 7.5728
INFO train.py(169): step: 270/5410, l_total: 0.0242, l_in: 0.0060, l_grad: 0.0182, msssim_ir: 0.2915, msssim_vis: 0.0386, mx_loss: 0.0041, eta: 1:11:22, time: 7.5745
INFO train.py(169): step: 280/5410, l_total: 0.0344, l_in: 0.0074, l_grad: 0.0269, msssim_ir: 0.2061, msssim_vis: 0.1568, mx_loss: 0.0062, eta: 1:11:00, time: 7.5805
INFO train.py(169): step: 290/5410, l_total: 0.0474, l_in: 0.0138, l_grad: 0.0337, msssim_ir: 0.4012, msssim_vis: 0.0607, mx_loss: 0.0061, eta: 1:10:39, time: 7.5666
INFO train.py(169): step: 300/5410, l_total: 0.0441, l_in: 0.0083, l_grad: 0.0358, msssim_ir: 0.4296, msssim_vis: 0.0280, mx_loss: 0.0054, eta: 1:10:18, time: 7.5745
INFO train.py(169): step: 310/5410, l_total: 0.0459, l_in: 0.0121, l_grad: 0.0338, msssim_ir: 0.1701, msssim_vis: 0.1891, mx_loss: 0.0085, eta: 1:09:59, time: 7.5835
INFO train.py(169): step: 320/5410, l_total: 0.0558, l_in: 0.0228, l_grad: 0.0330, msssim_ir: 0.4928, msssim_vis: 0.0148, mx_loss: 0.0037, eta: 1:09:40, time: 7.5626
INFO train.py(169): step: 330/5410, l_total: 0.0398, l_in: 0.0094, l_grad: 0.0304, msssim_ir: 0.4371, msssim_vis: 0.0252, mx_loss: 0.0061, eta: 1:09:22, time: 7.5815
INFO train.py(169): step: 340/5410, l_total: 0.0321, l_in: 0.0081, l_grad: 0.0239, msssim_ir: 0.1885, msssim_vis: 0.1434, mx_loss: 0.0043, eta: 1:09:05, time: 7.5696
INFO train.py(169): step: 350/5410, l_total: 0.0319, l_in: 0.0094, l_grad: 0.0225, msssim_ir: 0.1706, msssim_vis: 0.0929, mx_loss: 0.0068, eta: 1:08:48, time: 7.5726
INFO train.py(169): step: 360/5410, l_total: 0.0279, l_in: 0.0098, l_grad: 0.0181, msssim_ir: 0.2755, msssim_vis: 0.0418, mx_loss: 0.0066, eta: 1:08:31, time: 7.5711
INFO train.py(169): step: 370/5410, l_total: 0.0648, l_in: 0.0188, l_grad: 0.0460, msssim_ir: 0.3898, msssim_vis: 0.0473, mx_loss: 0.0113, eta: 1:08:15, time: 7.5765
INFO train.py(169): step: 380/5410, l_total: 0.0251, l_in: 0.0062, l_grad: 0.0189, msssim_ir: 0.3793, msssim_vis: 0.0532, mx_loss: 0.0035, eta: 1:08:00, time: 7.5666
INFO train.py(169): step: 390/5410, l_total: 0.0616, l_in: 0.0202, l_grad: 0.0414, msssim_ir: 0.5048, msssim_vis: 0.0410, mx_loss: 0.0247, eta: 1:07:45, time: 7.5676
INFO train.py(169): step: 400/5410, l_total: 0.0416, l_in: 0.0097, l_grad: 0.0319, msssim_ir: 0.4720, msssim_vis: 0.0322, mx_loss: 0.0059, eta: 1:07:30, time: 7.5825
INFO train.py(169): step: 410/5410, l_total: 0.0472, l_in: 0.0137, l_grad: 0.0335, msssim_ir: 0.2309, msssim_vis: 0.1435, mx_loss: 0.0114, eta: 1:07:16, time: 7.5825
INFO train.py(169): step: 420/5410, l_total: 0.0414, l_in: 0.0082, l_grad: 0.0332, msssim_ir: 0.4210, msssim_vis: 0.0524, mx_loss: 0.0055, eta: 1:07:02, time: 7.5636
INFO train.py(169): step: 430/5410, l_total: 0.0362, l_in: 0.0092, l_grad: 0.0270, msssim_ir: 0.4089, msssim_vis: 0.0342, mx_loss: 0.0081, eta: 1:06:48, time: 7.5616
INFO train.py(169): step: 440/5410, l_total: 0.0278, l_in: 0.0080, l_grad: 0.0198, msssim_ir: 0.2767, msssim_vis: 0.0634, mx_loss: 0.0048, eta: 1:06:35, time: 7.5656
INFO train.py(169): step: 450/5410, l_total: 0.0639, l_in: 0.0259, l_grad: 0.0381, msssim_ir: 0.3712, msssim_vis: 0.1416, mx_loss: 0.0095, eta: 1:06:21, time: 7.5676
INFO train.py(169): step: 460/5410, l_total: 0.0257, l_in: 0.0079, l_grad: 0.0178, msssim_ir: 0.2935, msssim_vis: 0.0432, mx_loss: 0.0045, eta: 1:06:08, time: 7.5591
INFO train.py(169): step: 470/5410, l_total: 0.0307, l_in: 0.0074, l_grad: 0.0234, msssim_ir: 0.2871, msssim_vis: 0.0544, mx_loss: 0.0069, eta: 1:05:56, time: 7.5805
INFO train.py(169): step: 480/5410, l_total: 0.0302, l_in: 0.0080, l_grad: 0.0223, msssim_ir: 0.3614, msssim_vis: 0.0655, mx_loss: 0.0046, eta: 1:05:43, time: 7.5589
INFO train.py(169): step: 490/5410, l_total: 0.0355, l_in: 0.0090, l_grad: 0.0264, msssim_ir: 0.4990, msssim_vis: 0.0158, mx_loss: 0.0051, eta: 1:05:31, time: 7.5795
INFO train.py(169): step: 500/5410, l_total: 0.0404, l_in: 0.0144, l_grad: 0.0260, msssim_ir: 0.3432, msssim_vis: 0.0657, mx_loss: 0.0056, eta: 1:05:19, time: 7.5706
INFO train.py(169): step: 510/5410, l_total: 0.0284, l_in: 0.0073, l_grad: 0.0211, msssim_ir: 0.4063, msssim_vis: 0.0369, mx_loss: 0.0035, eta: 1:05:07, time: 7.5696
INFO train.py(169): step: 520/5410, l_total: 0.0524, l_in: 0.0155, l_grad: 0.0368, msssim_ir: 0.4747, msssim_vis: 0.0082, mx_loss: 0.0058, eta: 1:04:55, time: 7.5726
INFO train.py(169): step: 530/5410, l_total: 0.0456, l_in: 0.0088, l_grad: 0.0367, msssim_ir: 0.1609, msssim_vis: 0.1404, mx_loss: 0.0075, eta: 1:04:43, time: 7.5736
INFO train.py(169): step: 540/5410, l_total: 0.0253, l_in: 0.0052, l_grad: 0.0201, msssim_ir: 0.3008, msssim_vis: 0.0762, mx_loss: 0.0043, eta: 1:04:32, time: 7.5775
INFO train.py(169): step: 550/5410, l_total: 0.0280, l_in: 0.0059, l_grad: 0.0221, msssim_ir: 0.1288, msssim_vis: 0.1553, mx_loss: 0.0050, eta: 1:07:34, time: 29.4639
INFO train.py(169): step: 560/5410, l_total: 0.0364, l_in: 0.0094, l_grad: 0.0270, msssim_ir: 0.2915, msssim_vis: 0.0599, mx_loss: 0.0081, eta: 1:07:19, time: 7.5128
INFO train.py(169): step: 570/5410, l_total: 0.0419, l_in: 0.0135, l_grad: 0.0285, msssim_ir: 0.3292, msssim_vis: 0.0658, mx_loss: 0.0088, eta: 1:07:03, time: 7.5208
INFO train.py(169): step: 580/5410, l_total: 0.0248, l_in: 0.0069, l_grad: 0.0179, msssim_ir: 0.3228, msssim_vis: 0.0476, mx_loss: 0.0038, eta: 1:06:49, time: 7.5382
INFO train.py(169): step: 590/5410, l_total: 0.0360, l_in: 0.0107, l_grad: 0.0253, msssim_ir: 0.3883, msssim_vis: 0.0722, mx_loss: 0.0047, eta: 1:06:34, time: 7.5278
INFO train.py(169): step: 600/5410, l_total: 0.0469, l_in: 0.0120, l_grad: 0.0349, msssim_ir: 0.3923, msssim_vis: 0.0474, mx_loss: 0.0099, eta: 1:06:20, time: 7.5656
INFO train.py(169): step: 610/5410, l_total: 0.0352, l_in: 0.0074, l_grad: 0.0279, msssim_ir: 0.3643, msssim_vis: 0.0441, mx_loss: 0.0055, eta: 1:06:06, time: 7.5606
INFO train.py(169): step: 620/5410, l_total: 0.0299, l_in: 0.0066, l_grad: 0.0234, msssim_ir: 0.2239, msssim_vis: 0.1186, mx_loss: 0.0050, eta: 1:05:52, time: 7.5546
INFO train.py(169): step: 630/5410, l_total: 0.0330, l_in: 0.0098, l_grad: 0.0233, msssim_ir: 0.4120, msssim_vis: 0.0303, mx_loss: 0.0036, eta: 1:05:39, time: 7.5387
INFO train.py(169): step: 640/5410, l_total: 0.0403, l_in: 0.0127, l_grad: 0.0276, msssim_ir: 0.1268, msssim_vis: 0.1822, mx_loss: 0.0120, eta: 1:05:25, time: 7.5666
INFO train.py(169): step: 650/5410, l_total: 0.0598, l_in: 0.0189, l_grad: 0.0408, msssim_ir: 0.2222, msssim_vis: 0.1519, mx_loss: 0.0194, eta: 1:05:12, time: 7.5626
INFO train.py(169): step: 660/5410, l_total: 0.0345, l_in: 0.0063, l_grad: 0.0282, msssim_ir: 0.4358, msssim_vis: 0.0230, mx_loss: 0.0051, eta: 1:04:59, time: 7.5706
INFO train.py(169): step: 670/5410, l_total: 0.0523, l_in: 0.0138, l_grad: 0.0385, msssim_ir: 0.4642, msssim_vis: 0.0456, mx_loss: 0.0067, eta: 1:04:47, time: 7.5716
INFO train.py(169): step: 680/5410, l_total: 0.0362, l_in: 0.0075, l_grad: 0.0287, msssim_ir: 0.4944, msssim_vis: 0.0107, mx_loss: 0.0039, eta: 1:04:34, time: 7.5696
INFO train.py(169): step: 690/5410, l_total: 0.0328, l_in: 0.0103, l_grad: 0.0225, msssim_ir: 0.1598, msssim_vis: 0.2005, mx_loss: 0.0064, eta: 1:04:22, time: 7.5745
INFO train.py(169): step: 700/5410, l_total: 0.0496, l_in: 0.0188, l_grad: 0.0308, msssim_ir: 0.1582, msssim_vis: 0.1559, mx_loss: 0.0134, eta: 1:04:09, time: 7.5785
INFO train.py(169): step: 710/5410, l_total: 0.0431, l_in: 0.0119, l_grad: 0.0312, msssim_ir: 0.2578, msssim_vis: 0.1029, mx_loss: 0.0075, eta: 1:03:57, time: 7.5745
INFO train.py(169): step: 720/5410, l_total: 0.0318, l_in: 0.0077, l_grad: 0.0241, msssim_ir: 0.4335, msssim_vis: 0.0136, mx_loss: 0.0055, eta: 1:03:45, time: 7.5666
INFO train.py(169): step: 730/5410, l_total: 0.0273, l_in: 0.0096, l_grad: 0.0177, msssim_ir: 0.2515, msssim_vis: 0.0718, mx_loss: 0.0080, eta: 1:03:33, time: 7.5716
INFO train.py(169): step: 740/5410, l_total: 0.0322, l_in: 0.0100, l_grad: 0.0222, msssim_ir: 0.3040, msssim_vis: 0.0545, mx_loss: 0.0055, eta: 1:03:22, time: 7.5775
INFO train.py(169): step: 750/5410, l_total: 0.0540, l_in: 0.0123, l_grad: 0.0417, msssim_ir: 0.3880, msssim_vis: 0.0702, mx_loss: 0.0092, eta: 1:03:10, time: 7.5755
INFO train.py(169): step: 760/5410, l_total: 0.0442, l_in: 0.0132, l_grad: 0.0310, msssim_ir: 0.3661, msssim_vis: 0.0527, mx_loss: 0.0088, eta: 1:02:58, time: 7.5835
INFO train.py(169): step: 770/5410, l_total: 0.0513, l_in: 0.0174, l_grad: 0.0339, msssim_ir: 0.3981, msssim_vis: 0.0456, mx_loss: 0.0060, eta: 1:02:47, time: 7.5676
INFO train.py(169): step: 780/5410, l_total: 0.0327, l_in: 0.0083, l_grad: 0.0244, msssim_ir: 0.3514, msssim_vis: 0.0773, mx_loss: 0.0051, eta: 1:02:35, time: 7.5686
INFO train.py(169): step: 790/5410, l_total: 0.0376, l_in: 0.0091, l_grad: 0.0286, msssim_ir: 0.4053, msssim_vis: 0.0423, mx_loss: 0.0075, eta: 1:02:24, time: 7.5805
INFO train.py(169): step: 800/5410, l_total: 0.0319, l_in: 0.0058, l_grad: 0.0261, msssim_ir: 0.3858, msssim_vis: 0.0458, mx_loss: 0.0035, eta: 1:02:13, time: 7.5646
INFO train.py(169): step: 810/5410, l_total: 0.0266, l_in: 0.0077, l_grad: 0.0189, msssim_ir: 0.2104, msssim_vis: 0.0895, mx_loss: 0.0037, eta: 1:02:02, time: 7.5885
INFO train.py(169): step: 820/5410, l_total: 0.0541, l_in: 0.0150, l_grad: 0.0390, msssim_ir: 0.4636, msssim_vis: 0.0218, mx_loss: 0.0143, eta: 1:01:51, time: 7.5765
INFO train.py(169): step: 830/5410, l_total: 0.0327, l_in: 0.0093, l_grad: 0.0234, msssim_ir: 0.3764, msssim_vis: 0.0512, mx_loss: 0.0038, eta: 1:01:40, time: 7.5686
INFO train.py(169): step: 840/5410, l_total: 0.0278, l_in: 0.0058, l_grad: 0.0220, msssim_ir: 0.2033, msssim_vis: 0.1205, mx_loss: 0.0039, eta: 1:01:29, time: 7.5835
INFO train.py(169): step: 850/5410, l_total: 0.0513, l_in: 0.0167, l_grad: 0.0346, msssim_ir: 0.3950, msssim_vis: 0.0554, mx_loss: 0.0134, eta: 1:01:19, time: 7.5676
INFO train.py(169): step: 860/5410, l_total: 0.0377, l_in: 0.0148, l_grad: 0.0228, msssim_ir: 0.3208, msssim_vis: 0.0826, mx_loss: 0.0069, eta: 1:01:08, time: 7.5785
INFO train.py(169): step: 870/5410, l_total: 0.0342, l_in: 0.0076, l_grad: 0.0267, msssim_ir: 0.3340, msssim_vis: 0.0568, mx_loss: 0.0045, eta: 1:00:57, time: 7.5726
INFO train.py(169): step: 880/5410, l_total: 0.0251, l_in: 0.0062, l_grad: 0.0189, msssim_ir: 0.2603, msssim_vis: 0.0921, mx_loss: 0.0035, eta: 1:00:47, time: 7.5825
INFO train.py(169): step: 890/5410, l_total: 0.0380, l_in: 0.0100, l_grad: 0.0280, msssim_ir: 0.3817, msssim_vis: 0.0373, mx_loss: 0.0095, eta: 1:00:36, time: 7.5566
INFO train.py(169): step: 900/5410, l_total: 0.0331, l_in: 0.0065, l_grad: 0.0266, msssim_ir: 0.4034, msssim_vis: 0.0337, mx_loss: 0.0053, eta: 1:00:26, time: 7.5825
INFO train.py(169): step: 910/5410, l_total: 0.0374, l_in: 0.0138, l_grad: 0.0235, msssim_ir: 0.3914, msssim_vis: 0.0288, mx_loss: 0.0037, eta: 1:00:15, time: 7.5526
INFO train.py(169): step: 920/5410, l_total: 0.0615, l_in: 0.0186, l_grad: 0.0430, msssim_ir: 0.2971, msssim_vis: 0.1350, mx_loss: 0.0137, eta: 1:00:05, time: 7.5769
INFO train.py(169): step: 930/5410, l_total: 0.0328, l_in: 0.0091, l_grad: 0.0237, msssim_ir: 0.3252, msssim_vis: 0.0578, mx_loss: 0.0043, eta: 0:59:55, time: 7.5736
INFO train.py(169): step: 940/5410, l_total: 0.0399, l_in: 0.0132, l_grad: 0.0267, msssim_ir: 0.3467, msssim_vis: 0.0261, mx_loss: 0.0094, eta: 0:59:45, time: 7.5656
INFO train.py(169): step: 950/5410, l_total: 0.0372, l_in: 0.0083, l_grad: 0.0289, msssim_ir: 0.4239, msssim_vis: 0.0198, mx_loss: 0.0058, eta: 0:59:35, time: 7.5855
INFO train.py(169): step: 960/5410, l_total: 0.0450, l_in: 0.0097, l_grad: 0.0353, msssim_ir: 0.4576, msssim_vis: 0.0283, mx_loss: 0.0052, eta: 0:59:24, time: 7.5616
INFO train.py(169): step: 970/5410, l_total: 0.0355, l_in: 0.0076, l_grad: 0.0279, msssim_ir: 0.4048, msssim_vis: 0.0276, mx_loss: 0.0046, eta: 0:59:14, time: 7.5785
INFO train.py(169): step: 980/5410, l_total: 0.0239, l_in: 0.0066, l_grad: 0.0173, msssim_ir: 0.3248, msssim_vis: 0.0329, mx_loss: 0.0038, eta: 0:59:04, time: 7.5626
INFO train.py(169): step: 990/5410, l_total: 0.0350, l_in: 0.0093, l_grad: 0.0257, msssim_ir: 0.4131, msssim_vis: 0.0339, mx_loss: 0.0069, eta: 0:58:55, time: 7.5636
INFO train.py(169): step: 1000/5410, l_total: 0.0386, l_in: 0.0100, l_grad: 0.0286, msssim_ir: 0.4972, msssim_vis: 0.0078, mx_loss: 0.0032, eta: 0:58:45, time: 7.5735
INFO train.py(169): step: 1010/5410, l_total: 0.0476, l_in: 0.0139, l_grad: 0.0337, msssim_ir: 0.4227, msssim_vis: 0.0549, mx_loss: 0.0058, eta: 0:58:35, time: 7.5718
INFO train.py(169): step: 1020/5410, l_total: 0.0325, l_in: 0.0092, l_grad: 0.0233, msssim_ir: 0.3815, msssim_vis: 0.0418, mx_loss: 0.0074, eta: 0:58:25, time: 7.5671
INFO train.py(169): step: 1030/5410, l_total: 0.0381, l_in: 0.0140, l_grad: 0.0240, msssim_ir: 0.4054, msssim_vis: 0.0407, mx_loss: 0.0054, eta: 0:58:15, time: 7.5676
INFO train.py(169): step: 1040/5410, l_total: 0.0552, l_in: 0.0143, l_grad: 0.0409, msssim_ir: 0.4605, msssim_vis: 0.0291, mx_loss: 0.0073, eta: 0:58:06, time: 7.5845
INFO train.py(169): step: 1050/5410, l_total: 0.0297, l_in: 0.0076, l_grad: 0.0221, msssim_ir: 0.3013, msssim_vis: 0.0556, mx_loss: 0.0048, eta: 0:57:56, time: 7.5676
INFO train.py(169): step: 1060/5410, l_total: 0.0404, l_in: 0.0081, l_grad: 0.0323, msssim_ir: 0.3618, msssim_vis: 0.0745, mx_loss: 0.0063, eta: 0:57:46, time: 7.5845
INFO train.py(169): step: 1070/5410, l_total: 0.0289, l_in: 0.0094, l_grad: 0.0195, msssim_ir: 0.3054, msssim_vis: 0.0434, mx_loss: 0.0053, eta: 0:57:37, time: 7.5596
INFO train.py(169): step: 1080/5410, l_total: 0.0793, l_in: 0.0361, l_grad: 0.0433, msssim_ir: 0.4949, msssim_vis: 0.0320, mx_loss: 0.0144, eta: 0:57:27, time: 7.5676
INFO train.py(169): step: 1090/5410, l_total: 0.0396, l_in: 0.0097, l_grad: 0.0299, msssim_ir: 0.4810, msssim_vis: 0.0187, mx_loss: 0.0044, eta: 0:58:43, time: 29.2289
INFO train.py(169): step: 1100/5410, l_total: 0.0309, l_in: 0.0094, l_grad: 0.0215, msssim_ir: 0.3726, msssim_vis: 0.0300, mx_loss: 0.0062, eta: 0:58:33, time: 7.5019
INFO train.py(169): step: 1110/5410, l_total: 0.0390, l_in: 0.0106, l_grad: 0.0284, msssim_ir: 0.2896, msssim_vis: 0.0595, mx_loss: 0.0063, eta: 0:58:22, time: 7.5208
INFO train.py(169): step: 1120/5410, l_total: 0.0345, l_in: 0.0095, l_grad: 0.0250, msssim_ir: 0.3913, msssim_vis: 0.0393, mx_loss: 0.0054, eta: 0:58:12, time: 7.5546
INFO train.py(169): step: 1130/5410, l_total: 0.0353, l_in: 0.0098, l_grad: 0.0255, msssim_ir: 0.4723, msssim_vis: 0.0088, mx_loss: 0.0042, eta: 0:58:01, time: 7.5487
INFO train.py(169): step: 1140/5410, l_total: 0.0285, l_in: 0.0085, l_grad: 0.0199, msssim_ir: 0.3560, msssim_vis: 0.0598, mx_loss: 0.0042, eta: 0:57:51, time: 7.5258
INFO train.py(169): step: 1150/5410, l_total: 0.0370, l_in: 0.0124, l_grad: 0.0246, msssim_ir: 0.2335, msssim_vis: 0.0970, mx_loss: 0.0090, eta: 0:57:41, time: 7.5666
INFO train.py(169): step: 1160/5410, l_total: 0.0349, l_in: 0.0143, l_grad: 0.0206, msssim_ir: 0.3283, msssim_vis: 0.0498, mx_loss: 0.0062, eta: 0:57:30, time: 7.5457
INFO train.py(169): step: 1170/5410, l_total: 0.0326, l_in: 0.0096, l_grad: 0.0229, msssim_ir: 0.4523, msssim_vis: 0.0152, mx_loss: 0.0033, eta: 0:57:20, time: 7.5556
INFO train.py(169): step: 1180/5410, l_total: 0.0818, l_in: 0.0343, l_grad: 0.0475, msssim_ir: 0.4361, msssim_vis: 0.0982, mx_loss: 0.0131, eta: 0:57:10, time: 7.5558
INFO train.py(169): step: 1190/5410, l_total: 0.0399, l_in: 0.0093, l_grad: 0.0306, msssim_ir: 0.4803, msssim_vis: 0.0211, mx_loss: 0.0059, eta: 0:57:00, time: 7.5570
INFO train.py(169): step: 1200/5410, l_total: 0.0250, l_in: 0.0053, l_grad: 0.0197, msssim_ir: 0.2689, msssim_vis: 0.0760, mx_loss: 0.0034, eta: 0:56:50, time: 7.5736
INFO train.py(169): step: 1210/5410, l_total: 0.0642, l_in: 0.0273, l_grad: 0.0369, msssim_ir: 0.3947, msssim_vis: 0.0338, mx_loss: 0.0161, eta: 0:56:40, time: 7.5616
INFO train.py(169): step: 1220/5410, l_total: 0.0280, l_in: 0.0085, l_grad: 0.0195, msssim_ir: 0.2135, msssim_vis: 0.1190, mx_loss: 0.0049, eta: 0:56:30, time: 7.5745
INFO train.py(169): step: 1230/5410, l_total: 0.0256, l_in: 0.0075, l_grad: 0.0181, msssim_ir: 0.2596, msssim_vis: 0.0758, mx_loss: 0.0038, eta: 0:56:20, time: 7.5696
INFO train.py(169): step: 1240/5410, l_total: 0.0383, l_in: 0.0093, l_grad: 0.0290, msssim_ir: 0.1594, msssim_vis: 0.1783, mx_loss: 0.0071, eta: 0:56:11, time: 7.5805
INFO train.py(169): step: 1250/5410, l_total: 0.0449, l_in: 0.0204, l_grad: 0.0245, msssim_ir: 0.3583, msssim_vis: 0.0459, mx_loss: 0.0068, eta: 0:56:01, time: 7.5775
INFO train.py(169): step: 1260/5410, l_total: 0.0327, l_in: 0.0080, l_grad: 0.0247, msssim_ir: 0.2314, msssim_vis: 0.1087, mx_loss: 0.0066, eta: 0:55:51, time: 7.5606
INFO train.py(169): step: 1270/5410, l_total: 0.0413, l_in: 0.0096, l_grad: 0.0317, msssim_ir: 0.4700, msssim_vis: 0.0354, mx_loss: 0.0055, eta: 0:55:41, time: 7.5745
INFO train.py(169): step: 1280/5410, l_total: 0.0389, l_in: 0.0093, l_grad: 0.0296, msssim_ir: 0.3961, msssim_vis: 0.0772, mx_loss: 0.0069, eta: 0:55:32, time: 7.5785
INFO train.py(169): step: 1290/5410, l_total: 0.0363, l_in: 0.0077, l_grad: 0.0285, msssim_ir: 0.2075, msssim_vis: 0.1624, mx_loss: 0.0044, eta: 0:55:22, time: 7.5726
INFO train.py(169): step: 1300/5410, l_total: 0.0338, l_in: 0.0111, l_grad: 0.0227, msssim_ir: 0.4207, msssim_vis: 0.0549, mx_loss: 0.0054, eta: 0:55:12, time: 7.5616
INFO train.py(169): step: 1310/5410, l_total: 0.0341, l_in: 0.0138, l_grad: 0.0203, msssim_ir: 0.3134, msssim_vis: 0.0481, mx_loss: 0.0060, eta: 0:55:03, time: 7.5865
INFO train.py(169): step: 1320/5410, l_total: 0.0643, l_in: 0.0198, l_grad: 0.0444, msssim_ir: 0.4396, msssim_vis: 0.0395, mx_loss: 0.0174, eta: 0:54:53, time: 7.5616
INFO train.py(169): step: 1330/5410, l_total: 0.0517, l_in: 0.0095, l_grad: 0.0422, msssim_ir: 0.3510, msssim_vis: 0.0867, mx_loss: 0.0115, eta: 0:54:44, time: 7.5885
INFO train.py(169): step: 1340/5410, l_total: 0.0433, l_in: 0.0136, l_grad: 0.0296, msssim_ir: 0.3895, msssim_vis: 0.0397, mx_loss: 0.0056, eta: 0:54:34, time: 7.5686
INFO train.py(169): step: 1350/5410, l_total: 0.0292, l_in: 0.0081, l_grad: 0.0211, msssim_ir: 0.3037, msssim_vis: 0.0763, mx_loss: 0.0062, eta: 0:54:25, time: 7.5656
INFO train.py(169): step: 1360/5410, l_total: 0.0549, l_in: 0.0172, l_grad: 0.0377, msssim_ir: 0.3553, msssim_vis: 0.1135, mx_loss: 0.0056, eta: 0:54:15, time: 7.5762
INFO train.py(169): step: 1370/5410, l_total: 0.0340, l_in: 0.0098, l_grad: 0.0241, msssim_ir: 0.2895, msssim_vis: 0.0926, mx_loss: 0.0081, eta: 0:54:06, time: 7.5765
INFO train.py(169): step: 1380/5410, l_total: 0.0284, l_in: 0.0067, l_grad: 0.0218, msssim_ir: 0.2613, msssim_vis: 0.0690, mx_loss: 0.0040, eta: 0:53:57, time: 7.5698
INFO train.py(169): step: 1390/5410, l_total: 0.0250, l_in: 0.0055, l_grad: 0.0195, msssim_ir: 0.2794, msssim_vis: 0.0505, mx_loss: 0.0053, eta: 0:53:47, time: 7.5736
INFO train.py(169): step: 1400/5410, l_total: 0.0324, l_in: 0.0087, l_grad: 0.0237, msssim_ir: 0.1948, msssim_vis: 0.1793, mx_loss: 0.0057, eta: 0:53:38, time: 7.5745
INFO train.py(169): step: 1410/5410, l_total: 0.0578, l_in: 0.0132, l_grad: 0.0446, msssim_ir: 0.4394, msssim_vis: 0.0498, mx_loss: 0.0070, eta: 0:53:29, time: 7.5745
INFO train.py(169): step: 1420/5410, l_total: 0.0366, l_in: 0.0081, l_grad: 0.0285, msssim_ir: 0.3791, msssim_vis: 0.0574, mx_loss: 0.0047, eta: 0:53:19, time: 7.5716
INFO train.py(169): step: 1430/5410, l_total: 0.0333, l_in: 0.0111, l_grad: 0.0222, msssim_ir: 0.2935, msssim_vis: 0.1072, mx_loss: 0.0041, eta: 0:53:10, time: 7.5855
INFO train.py(169): step: 1440/5410, l_total: 0.0233, l_in: 0.0057, l_grad: 0.0176, msssim_ir: 0.2586, msssim_vis: 0.0542, mx_loss: 0.0036, eta: 0:53:01, time: 7.5687
INFO train.py(169): step: 1450/5410, l_total: 0.0377, l_in: 0.0102, l_grad: 0.0275, msssim_ir: 0.4647, msssim_vis: 0.0249, mx_loss: 0.0045, eta: 0:52:52, time: 7.5646
INFO train.py(169): step: 1460/5410, l_total: 0.0303, l_in: 0.0087, l_grad: 0.0215, msssim_ir: 0.3516, msssim_vis: 0.0435, mx_loss: 0.0059, eta: 0:52:42, time: 7.5755
INFO train.py(169): step: 1470/5410, l_total: 0.0498, l_in: 0.0176, l_grad: 0.0322, msssim_ir: 0.4032, msssim_vis: 0.0299, mx_loss: 0.0074, eta: 0:52:33, time: 7.5835
INFO train.py(169): step: 1480/5410, l_total: 0.0933, l_in: 0.0287, l_grad: 0.0646, msssim_ir: 0.4136, msssim_vis: 0.0898, mx_loss: 0.0312, eta: 0:52:24, time: 7.5629
INFO train.py(169): step: 1490/5410, l_total: 0.0379, l_in: 0.0122, l_grad: 0.0257, msssim_ir: 0.4169, msssim_vis: 0.0478, mx_loss: 0.0046, eta: 0:52:15, time: 7.5636
INFO train.py(169): step: 1500/5410, l_total: 0.0371, l_in: 0.0115, l_grad: 0.0255, msssim_ir: 0.3700, msssim_vis: 0.0512, mx_loss: 0.0039, eta: 0:52:06, time: 7.5666
INFO train.py(169): step: 1510/5410, l_total: 0.0407, l_in: 0.0122, l_grad: 0.0286, msssim_ir: 0.3186, msssim_vis: 0.0367, mx_loss: 0.0077, eta: 0:51:57, time: 7.5815
INFO train.py(169): step: 1520/5410, l_total: 0.0304, l_in: 0.0070, l_grad: 0.0234, msssim_ir: 0.2607, msssim_vis: 0.0905, mx_loss: 0.0054, eta: 0:51:48, time: 7.5706
INFO train.py(169): step: 1530/5410, l_total: 0.0379, l_in: 0.0108, l_grad: 0.0271, msssim_ir: 0.2903, msssim_vis: 0.0758, mx_loss: 0.0101, eta: 0:51:39, time: 7.5778
INFO train.py(169): step: 1540/5410, l_total: 0.0371, l_in: 0.0107, l_grad: 0.0264, msssim_ir: 0.2676, msssim_vis: 0.1250, mx_loss: 0.0064, eta: 0:51:30, time: 7.5656
INFO train.py(169): step: 1550/5410, l_total: 0.0459, l_in: 0.0130, l_grad: 0.0329, msssim_ir: 0.4825, msssim_vis: 0.0280, mx_loss: 0.0064, eta: 0:51:20, time: 7.5636
INFO train.py(169): step: 1560/5410, l_total: 0.0372, l_in: 0.0164, l_grad: 0.0208, msssim_ir: 0.3644, msssim_vis: 0.0322, mx_loss: 0.0085, eta: 0:51:11, time: 7.5686
INFO train.py(169): step: 1570/5410, l_total: 0.0244, l_in: 0.0062, l_grad: 0.0183, msssim_ir: 0.3990, msssim_vis: 0.0236, mx_loss: 0.0033, eta: 0:51:03, time: 7.5845
INFO train.py(169): step: 1580/5410, l_total: 0.0289, l_in: 0.0066, l_grad: 0.0223, msssim_ir: 0.2502, msssim_vis: 0.0839, mx_loss: 0.0056, eta: 0:50:54, time: 7.5815
INFO train.py(169): step: 1590/5410, l_total: 0.0330, l_in: 0.0075, l_grad: 0.0254, msssim_ir: 0.2585, msssim_vis: 0.0859, mx_loss: 0.0066, eta: 0:50:45, time: 7.5676
INFO train.py(169): step: 1600/5410, l_total: 0.0292, l_in: 0.0073, l_grad: 0.0220, msssim_ir: 0.3381, msssim_vis: 0.0339, mx_loss: 0.0047, eta: 0:50:36, time: 7.5755
INFO train.py(169): step: 1610/5410, l_total: 0.0313, l_in: 0.0067, l_grad: 0.0246, msssim_ir: 0.3106, msssim_vis: 0.0540, mx_loss: 0.0054, eta: 0:50:27, time: 7.5736
INFO train.py(169): step: 1620/5410, l_total: 0.0554, l_in: 0.0157, l_grad: 0.0398, msssim_ir: 0.3601, msssim_vis: 0.0850, mx_loss: 0.0151, eta: 0:50:18, time: 7.5785
INFO train.py(169): step: 1630/5410, l_total: 0.0279, l_in: 0.0055, l_grad: 0.0224, msssim_ir: 0.1812, msssim_vis: 0.1145, mx_loss: 0.0034, eta: 0:51:00, time: 29.5535
INFO train.py(169): step: 1640/5410, l_total: 0.0418, l_in: 0.0081, l_grad: 0.0337, msssim_ir: 0.4741, msssim_vis: 0.0129, mx_loss: 0.0041, eta: 0:50:51, time: 7.5168
INFO train.py(169): step: 1650/5410, l_total: 0.0622, l_in: 0.0220, l_grad: 0.0402, msssim_ir: 0.4743, msssim_vis: 0.0447, mx_loss: 0.0211, eta: 0:50:41, time: 7.5068
INFO train.py(169): step: 1660/5410, l_total: 0.0296, l_in: 0.0101, l_grad: 0.0195, msssim_ir: 0.3122, msssim_vis: 0.0350, mx_loss: 0.0045, eta: 0:50:32, time: 7.5407
INFO train.py(169): step: 1670/5410, l_total: 0.0252, l_in: 0.0056, l_grad: 0.0196, msssim_ir: 0.2817, msssim_vis: 0.0611, mx_loss: 0.0033, eta: 0:50:23, time: 7.5487
INFO train.py(169): step: 1680/5410, l_total: 0.0377, l_in: 0.0103, l_grad: 0.0274, msssim_ir: 0.2697, msssim_vis: 0.0777, mx_loss: 0.0076, eta: 0:50:13, time: 7.5388
INFO train.py(169): step: 1690/5410, l_total: 0.0508, l_in: 0.0139, l_grad: 0.0369, msssim_ir: 0.3112, msssim_vis: 0.0871, mx_loss: 0.0113, eta: 0:50:04, time: 7.5616
INFO train.py(169): step: 1700/5410, l_total: 0.0829, l_in: 0.0393, l_grad: 0.0437, msssim_ir: 0.3237, msssim_vis: 0.1094, mx_loss: 0.0112, eta: 0:49:55, time: 7.5596
INFO train.py(169): step: 1710/5410, l_total: 0.0599, l_in: 0.0141, l_grad: 0.0458, msssim_ir: 0.4152, msssim_vis: 0.0541, mx_loss: 0.0075, eta: 0:49:46, time: 7.5696
INFO train.py(169): step: 1720/5410, l_total: 0.0911, l_in: 0.0222, l_grad: 0.0688, msssim_ir: 0.4190, msssim_vis: 0.0539, mx_loss: 0.0317, eta: 0:49:37, time: 7.5487
INFO train.py(169): step: 1730/5410, l_total: 0.0308, l_in: 0.0101, l_grad: 0.0207, msssim_ir: 0.2978, msssim_vis: 0.0468, mx_loss: 0.0038, eta: 0:49:27, time: 7.5427
INFO train.py(169): step: 1740/5410, l_total: 0.0394, l_in: 0.0074, l_grad: 0.0320, msssim_ir: 0.3631, msssim_vis: 0.0558, mx_loss: 0.0047, eta: 0:49:18, time: 7.5696
INFO train.py(169): step: 1750/5410, l_total: 0.0534, l_in: 0.0119, l_grad: 0.0415, msssim_ir: 0.4592, msssim_vis: 0.0287, mx_loss: 0.0118, eta: 0:49:09, time: 7.5716
INFO train.py(169): step: 1760/5410, l_total: 0.0296, l_in: 0.0070, l_grad: 0.0227, msssim_ir: 0.3279, msssim_vis: 0.0781, mx_loss: 0.0040, eta: 0:49:00, time: 7.5795
INFO train.py(169): step: 1770/5410, l_total: 0.0410, l_in: 0.0126, l_grad: 0.0284, msssim_ir: 0.3263, msssim_vis: 0.0901, mx_loss: 0.0066, eta: 0:48:51, time: 7.5656
INFO train.py(169): step: 1780/5410, l_total: 0.0278, l_in: 0.0063, l_grad: 0.0215, msssim_ir: 0.3095, msssim_vis: 0.0820, mx_loss: 0.0026, eta: 0:48:42, time: 7.5808
INFO train.py(169): step: 1790/5410, l_total: 0.0341, l_in: 0.0066, l_grad: 0.0274, msssim_ir: 0.2093, msssim_vis: 0.1243, mx_loss: 0.0044, eta: 0:48:33, time: 7.5646
INFO train.py(169): step: 1800/5410, l_total: 0.0300, l_in: 0.0073, l_grad: 0.0228, msssim_ir: 0.3429, msssim_vis: 0.0278, mx_loss: 0.0058, eta: 0:48:24, time: 7.5786
INFO train.py(169): step: 1810/5410, l_total: 0.0364, l_in: 0.0098, l_grad: 0.0265, msssim_ir: 0.5200, msssim_vis: 0.0106, mx_loss: 0.0061, eta: 0:48:15, time: 7.5745
INFO train.py(169): step: 1820/5410, l_total: 0.0321, l_in: 0.0102, l_grad: 0.0219, msssim_ir: 0.3347, msssim_vis: 0.0614, mx_loss: 0.0055, eta: 0:48:06, time: 7.5805
INFO train.py(169): step: 1830/5410, l_total: 0.0327, l_in: 0.0078, l_grad: 0.0248, msssim_ir: 0.4834, msssim_vis: 0.0049, mx_loss: 0.0031, eta: 0:47:57, time: 7.5716
INFO train.py(169): step: 1840/5410, l_total: 0.0257, l_in: 0.0061, l_grad: 0.0196, msssim_ir: 0.4237, msssim_vis: 0.0269, mx_loss: 0.0026, eta: 0:47:48, time: 7.5676
INFO train.py(169): step: 1850/5410, l_total: 0.0304, l_in: 0.0074, l_grad: 0.0230, msssim_ir: 0.3846, msssim_vis: 0.0247, mx_loss: 0.0041, eta: 0:47:39, time: 7.5747
INFO train.py(169): step: 1860/5410, l_total: 0.0265, l_in: 0.0060, l_grad: 0.0206, msssim_ir: 0.2195, msssim_vis: 0.1009, mx_loss: 0.0044, eta: 0:47:30, time: 7.5755
INFO train.py(169): step: 1870/5410, l_total: 0.0320, l_in: 0.0094, l_grad: 0.0226, msssim_ir: 0.3112, msssim_vis: 0.0898, mx_loss: 0.0055, eta: 0:47:21, time: 7.5736
INFO train.py(169): step: 1880/5410, l_total: 0.0324, l_in: 0.0076, l_grad: 0.0248, msssim_ir: 0.2911, msssim_vis: 0.0653, mx_loss: 0.0047, eta: 0:47:13, time: 7.5745
INFO train.py(169): step: 1890/5410, l_total: 0.0313, l_in: 0.0113, l_grad: 0.0200, msssim_ir: 0.3487, msssim_vis: 0.0634, mx_loss: 0.0060, eta: 0:47:04, time: 7.5676
INFO train.py(169): step: 1900/5410, l_total: 0.0459, l_in: 0.0164, l_grad: 0.0295, msssim_ir: 0.3618, msssim_vis: 0.0729, mx_loss: 0.0072, eta: 0:46:55, time: 7.5761
INFO train.py(169): step: 1910/5410, l_total: 0.0454, l_in: 0.0107, l_grad: 0.0347, msssim_ir: 0.3352, msssim_vis: 0.0994, mx_loss: 0.0041, eta: 0:46:46, time: 7.5766
INFO train.py(169): step: 1920/5410, l_total: 0.0414, l_in: 0.0090, l_grad: 0.0324, msssim_ir: 0.3321, msssim_vis: 0.0963, mx_loss: 0.0081, eta: 0:46:37, time: 7.5686
INFO train.py(169): step: 1930/5410, l_total: 0.0581, l_in: 0.0136, l_grad: 0.0445, msssim_ir: 0.2380, msssim_vis: 0.1439, mx_loss: 0.0113, eta: 0:46:28, time: 7.5818
INFO train.py(169): step: 1940/5410, l_total: 0.0393, l_in: 0.0092, l_grad: 0.0301, msssim_ir: 0.2166, msssim_vis: 0.1173, mx_loss: 0.0075, eta: 0:46:20, time: 7.5795
INFO train.py(169): step: 1950/5410, l_total: 0.0354, l_in: 0.0078, l_grad: 0.0276, msssim_ir: 0.3170, msssim_vis: 0.1229, mx_loss: 0.0062, eta: 0:46:11, time: 7.5716
INFO train.py(169): step: 1960/5410, l_total: 0.0380, l_in: 0.0087, l_grad: 0.0293, msssim_ir: 0.4683, msssim_vis: 0.0122, mx_loss: 0.0044, eta: 0:46:02, time: 7.5726
INFO train.py(169): step: 1970/5410, l_total: 0.0325, l_in: 0.0090, l_grad: 0.0235, msssim_ir: 0.1530, msssim_vis: 0.1871, mx_loss: 0.0071, eta: 0:45:53, time: 7.5736
INFO train.py(169): step: 1980/5410, l_total: 0.0447, l_in: 0.0145, l_grad: 0.0302, msssim_ir: 0.2643, msssim_vis: 0.1815, mx_loss: 0.0051, eta: 0:45:44, time: 7.5676
INFO train.py(169): step: 1990/5410, l_total: 0.0353, l_in: 0.0073, l_grad: 0.0280, msssim_ir: 0.3817, msssim_vis: 0.0435, mx_loss: 0.0060, eta: 0:45:36, time: 7.5586
INFO train.py(169): step: 2000/5410, l_total: 0.0381, l_in: 0.0146, l_grad: 0.0235, msssim_ir: 0.4397, msssim_vis: 0.0193, mx_loss: 0.0043, eta: 0:45:27, time: 7.5736
INFO train.py(169): step: 2010/5410, l_total: 0.0355, l_in: 0.0124, l_grad: 0.0231, msssim_ir: 0.3751, msssim_vis: 0.0536, mx_loss: 0.0044, eta: 0:45:18, time: 7.5736
INFO train.py(169): step: 2020/5410, l_total: 0.0398, l_in: 0.0090, l_grad: 0.0307, msssim_ir: 0.4765, msssim_vis: 0.0060, mx_loss: 0.0032, eta: 0:45:10, time: 7.5755
INFO train.py(169): step: 2030/5410, l_total: 0.0590, l_in: 0.0220, l_grad: 0.0371, msssim_ir: 0.4895, msssim_vis: 0.0329, mx_loss: 0.0098, eta: 0:45:01, time: 7.5646
INFO train.py(169): step: 2040/5410, l_total: 0.0437, l_in: 0.0116, l_grad: 0.0321, msssim_ir: 0.4118, msssim_vis: 0.0266, mx_loss: 0.0082, eta: 0:44:52, time: 7.5726
INFO train.py(169): step: 2050/5410, l_total: 0.0341, l_in: 0.0091, l_grad: 0.0250, msssim_ir: 0.3874, msssim_vis: 0.0284, mx_loss: 0.0067, eta: 0:44:43, time: 7.5815
INFO train.py(169): step: 2060/5410, l_total: 0.0349, l_in: 0.0142, l_grad: 0.0207, msssim_ir: 0.3098, msssim_vis: 0.0555, mx_loss: 0.0067, eta: 0:44:35, time: 7.5676
INFO train.py(169): step: 2070/5410, l_total: 0.0447, l_in: 0.0092, l_grad: 0.0355, msssim_ir: 0.3030, msssim_vis: 0.1086, mx_loss: 0.0061, eta: 0:44:26, time: 7.5626
INFO train.py(169): step: 2080/5410, l_total: 0.0307, l_in: 0.0061, l_grad: 0.0246, msssim_ir: 0.4008, msssim_vis: 0.0258, mx_loss: 0.0033, eta: 0:44:17, time: 7.5726
INFO train.py(169): step: 2090/5410, l_total: 0.0319, l_in: 0.0086, l_grad: 0.0234, msssim_ir: 0.3106, msssim_vis: 0.0796, mx_loss: 0.0040, eta: 0:44:09, time: 7.5726
INFO train.py(169): step: 2100/5410, l_total: 0.0301, l_in: 0.0070, l_grad: 0.0230, msssim_ir: 0.2719, msssim_vis: 0.1113, mx_loss: 0.0052, eta: 0:44:00, time: 7.5686
INFO train.py(169): step: 2110/5410, l_total: 0.0345, l_in: 0.0076, l_grad: 0.0269, msssim_ir: 0.2437, msssim_vis: 0.0928, mx_loss: 0.0052, eta: 0:43:52, time: 7.5736
INFO train.py(169): step: 2120/5410, l_total: 0.0421, l_in: 0.0097, l_grad: 0.0324, msssim_ir: 0.4772, msssim_vis: 0.0361, mx_loss: 0.0073, eta: 0:43:43, time: 7.5568
INFO train.py(169): step: 2130/5410, l_total: 0.0407, l_in: 0.0125, l_grad: 0.0282, msssim_ir: 0.2476, msssim_vis: 0.1663, mx_loss: 0.0068, eta: 0:43:34, time: 7.5776
INFO train.py(169): step: 2140/5410, l_total: 0.0505, l_in: 0.0116, l_grad: 0.0389, msssim_ir: 0.3144, msssim_vis: 0.1055, mx_loss: 0.0084, eta: 0:43:26, time: 7.5706
INFO train.py(169): step: 2150/5410, l_total: 0.0259, l_in: 0.0071, l_grad: 0.0188, msssim_ir: 0.2619, msssim_vis: 0.0533, mx_loss: 0.0048, eta: 0:43:17, time: 7.5666
INFO train.py(169): step: 2160/5410, l_total: 0.0277, l_in: 0.0062, l_grad: 0.0215, msssim_ir: 0.1865, msssim_vis: 0.1246, mx_loss: 0.0038, eta: 0:43:09, time: 7.5646
INFO train.py(169): step: 2170/5410, l_total: 0.0275, l_in: 0.0061, l_grad: 0.0214, msssim_ir: 0.3048, msssim_vis: 0.0708, mx_loss: 0.0038, eta: 0:43:32, time: 28.9251
INFO train.py(169): step: 2180/5410, l_total: 0.0269, l_in: 0.0077, l_grad: 0.0192, msssim_ir: 0.3046, msssim_vis: 0.0459, mx_loss: 0.0041, eta: 0:43:23, time: 7.5163
INFO train.py(169): step: 2190/5410, l_total: 0.0476, l_in: 0.0109, l_grad: 0.0367, msssim_ir: 0.4548, msssim_vis: 0.0287, mx_loss: 0.0075, eta: 0:43:14, time: 7.5198
INFO train.py(169): step: 2200/5410, l_total: 0.0364, l_in: 0.0093, l_grad: 0.0271, msssim_ir: 0.3882, msssim_vis: 0.0311, mx_loss: 0.0049, eta: 0:43:05, time: 7.5268
INFO train.py(169): step: 2210/5410, l_total: 0.0383, l_in: 0.0124, l_grad: 0.0258, msssim_ir: 0.3673, msssim_vis: 0.0630, mx_loss: 0.0065, eta: 0:42:57, time: 7.5507
INFO train.py(169): step: 2220/5410, l_total: 0.0304, l_in: 0.0071, l_grad: 0.0233, msssim_ir: 0.4296, msssim_vis: 0.0249, mx_loss: 0.0042, eta: 0:42:48, time: 7.5371
INFO train.py(169): step: 2230/5410, l_total: 0.0279, l_in: 0.0057, l_grad: 0.0222, msssim_ir: 0.3441, msssim_vis: 0.0667, mx_loss: 0.0029, eta: 0:42:39, time: 7.5517
INFO train.py(169): step: 2240/5410, l_total: 0.0287, l_in: 0.0098, l_grad: 0.0189, msssim_ir: 0.3455, msssim_vis: 0.0435, mx_loss: 0.0030, eta: 0:42:30, time: 7.5547
INFO train.py(169): step: 2250/5410, l_total: 0.0407, l_in: 0.0094, l_grad: 0.0313, msssim_ir: 0.3381, msssim_vis: 0.0592, mx_loss: 0.0078, eta: 0:42:22, time: 7.5552
INFO train.py(169): step: 2260/5410, l_total: 0.0456, l_in: 0.0123, l_grad: 0.0333, msssim_ir: 0.3250, msssim_vis: 0.1317, mx_loss: 0.0058, eta: 0:42:13, time: 7.5576
INFO train.py(169): step: 2270/5410, l_total: 0.0498, l_in: 0.0133, l_grad: 0.0365, msssim_ir: 0.3974, msssim_vis: 0.0446, mx_loss: 0.0129, eta: 0:42:04, time: 7.5487
INFO train.py(169): step: 2280/5410, l_total: 0.0297, l_in: 0.0081, l_grad: 0.0216, msssim_ir: 0.3568, msssim_vis: 0.0543, mx_loss: 0.0050, eta: 0:41:55, time: 7.5551
INFO train.py(169): step: 2290/5410, l_total: 0.0304, l_in: 0.0092, l_grad: 0.0212, msssim_ir: 0.4052, msssim_vis: 0.0483, mx_loss: 0.0035, eta: 0:41:47, time: 7.5636
INFO train.py(169): step: 2300/5410, l_total: 0.0253, l_in: 0.0080, l_grad: 0.0173, msssim_ir: 0.2432, msssim_vis: 0.0654, mx_loss: 0.0049, eta: 0:41:38, time: 7.5696
INFO train.py(169): step: 2310/5410, l_total: 0.0322, l_in: 0.0087, l_grad: 0.0235, msssim_ir: 0.2438, msssim_vis: 0.1306, mx_loss: 0.0049, eta: 0:41:29, time: 7.5775
INFO train.py(169): step: 2320/5410, l_total: 0.0348, l_in: 0.0101, l_grad: 0.0246, msssim_ir: 0.4536, msssim_vis: 0.0079, mx_loss: 0.0047, eta: 0:41:21, time: 7.5627
INFO train.py(169): step: 2330/5410, l_total: 0.0390, l_in: 0.0124, l_grad: 0.0267, msssim_ir: 0.2753, msssim_vis: 0.1199, mx_loss: 0.0078, eta: 0:41:12, time: 7.5785
INFO train.py(169): step: 2340/5410, l_total: 0.0337, l_in: 0.0120, l_grad: 0.0217, msssim_ir: 0.2154, msssim_vis: 0.0883, mx_loss: 0.0096, eta: 0:41:04, time: 7.5636
INFO train.py(169): step: 2350/5410, l_total: 0.0270, l_in: 0.0065, l_grad: 0.0205, msssim_ir: 0.3633, msssim_vis: 0.0638, mx_loss: 0.0034, eta: 0:40:55, time: 7.5721
INFO train.py(169): step: 2360/5410, l_total: 0.0331, l_in: 0.0107, l_grad: 0.0224, msssim_ir: 0.1846, msssim_vis: 0.1229, mx_loss: 0.0101, eta: 0:40:46, time: 7.5656
INFO train.py(169): step: 2370/5410, l_total: 0.0452, l_in: 0.0151, l_grad: 0.0302, msssim_ir: 0.2908, msssim_vis: 0.1280, mx_loss: 0.0104, eta: 0:40:38, time: 7.5656
INFO train.py(169): step: 2380/5410, l_total: 0.0266, l_in: 0.0078, l_grad: 0.0188, msssim_ir: 0.2299, msssim_vis: 0.0810, mx_loss: 0.0056, eta: 0:40:29, time: 7.5596
INFO train.py(169): step: 2390/5410, l_total: 0.0373, l_in: 0.0098, l_grad: 0.0276, msssim_ir: 0.3507, msssim_vis: 0.0596, mx_loss: 0.0069, eta: 0:40:20, time: 7.5526
INFO train.py(169): step: 2400/5410, l_total: 0.0954, l_in: 0.0296, l_grad: 0.0657, msssim_ir: 0.4307, msssim_vis: 0.0903, mx_loss: 0.0318, eta: 0:40:12, time: 7.5681
INFO train.py(169): step: 2410/5410, l_total: 0.0444, l_in: 0.0151, l_grad: 0.0293, msssim_ir: 0.4617, msssim_vis: 0.0304, mx_loss: 0.0031, eta: 0:40:03, time: 7.5596
INFO train.py(169): step: 2420/5410, l_total: 0.0279, l_in: 0.0097, l_grad: 0.0182, msssim_ir: 0.1911, msssim_vis: 0.1156, mx_loss: 0.0074, eta: 0:39:55, time: 7.5716
INFO train.py(169): step: 2430/5410, l_total: 0.0355, l_in: 0.0074, l_grad: 0.0281, msssim_ir: 0.3833, msssim_vis: 0.0393, mx_loss: 0.0048, eta: 0:39:46, time: 7.5656
INFO train.py(169): step: 2440/5410, l_total: 0.0392, l_in: 0.0097, l_grad: 0.0295, msssim_ir: 0.4485, msssim_vis: 0.0253, mx_loss: 0.0053, eta: 0:39:38, time: 7.5785
INFO train.py(169): step: 2450/5410, l_total: 0.0745, l_in: 0.0211, l_grad: 0.0534, msssim_ir: 0.4479, msssim_vis: 0.0437, mx_loss: 0.0120, eta: 0:39:29, time: 7.5646
INFO train.py(169): step: 2460/5410, l_total: 0.0462, l_in: 0.0136, l_grad: 0.0325, msssim_ir: 0.5124, msssim_vis: 0.0156, mx_loss: 0.0047, eta: 0:39:21, time: 7.5755
INFO train.py(169): step: 2470/5410, l_total: 0.0389, l_in: 0.0114, l_grad: 0.0275, msssim_ir: 0.3774, msssim_vis: 0.0381, mx_loss: 0.0053, eta: 0:39:12, time: 7.5835
INFO train.py(169): step: 2480/5410, l_total: 0.0337, l_in: 0.0077, l_grad: 0.0260, msssim_ir: 0.3961, msssim_vis: 0.0384, mx_loss: 0.0044, eta: 0:39:04, time: 7.5676
INFO train.py(169): step: 2490/5410, l_total: 0.0500, l_in: 0.0152, l_grad: 0.0348, msssim_ir: 0.5136, msssim_vis: 0.0250, mx_loss: 0.0064, eta: 0:38:55, time: 7.5766
INFO train.py(169): step: 2500/5410, l_total: 0.0380, l_in: 0.0100, l_grad: 0.0280, msssim_ir: 0.2816, msssim_vis: 0.0615, mx_loss: 0.0072, eta: 0:38:47, time: 7.5671
INFO train.py(169): step: 2510/5410, l_total: 0.0287, l_in: 0.0079, l_grad: 0.0208, msssim_ir: 0.3603, msssim_vis: 0.0554, mx_loss: 0.0038, eta: 0:38:38, time: 7.5805
INFO train.py(169): step: 2520/5410, l_total: 0.0315, l_in: 0.0082, l_grad: 0.0233, msssim_ir: 0.1625, msssim_vis: 0.1438, mx_loss: 0.0049, eta: 0:38:30, time: 7.5646
INFO train.py(169): step: 2530/5410, l_total: 0.0354, l_in: 0.0084, l_grad: 0.0270, msssim_ir: 0.4618, msssim_vis: 0.0443, mx_loss: 0.0041, eta: 0:38:21, time: 7.5745
INFO train.py(169): step: 2540/5410, l_total: 0.0335, l_in: 0.0088, l_grad: 0.0246, msssim_ir: 0.4942, msssim_vis: 0.0082, mx_loss: 0.0029, eta: 0:38:13, time: 7.5795
INFO train.py(169): step: 2550/5410, l_total: 0.0417, l_in: 0.0101, l_grad: 0.0316, msssim_ir: 0.3013, msssim_vis: 0.1039, mx_loss: 0.0086, eta: 0:38:04, time: 7.5726
INFO train.py(169): step: 2560/5410, l_total: 0.0478, l_in: 0.0096, l_grad: 0.0382, msssim_ir: 0.2413, msssim_vis: 0.1289, mx_loss: 0.0068, eta: 0:37:56, time: 7.5915
INFO train.py(169): step: 2570/5410, l_total: 0.0308, l_in: 0.0066, l_grad: 0.0242, msssim_ir: 0.1987, msssim_vis: 0.1033, mx_loss: 0.0056, eta: 0:37:47, time: 7.5716
INFO train.py(169): step: 2580/5410, l_total: 0.0302, l_in: 0.0072, l_grad: 0.0229, msssim_ir: 0.1783, msssim_vis: 0.1356, mx_loss: 0.0059, eta: 0:37:39, time: 7.5621
INFO train.py(169): step: 2590/5410, l_total: 0.0384, l_in: 0.0086, l_grad: 0.0297, msssim_ir: 0.4377, msssim_vis: 0.0229, mx_loss: 0.0059, eta: 0:37:30, time: 7.5805
INFO train.py(169): step: 2600/5410, l_total: 0.0308, l_in: 0.0099, l_grad: 0.0209, msssim_ir: 0.3750, msssim_vis: 0.0333, mx_loss: 0.0047, eta: 0:37:22, time: 7.5666
INFO train.py(169): step: 2610/5410, l_total: 0.0360, l_in: 0.0090, l_grad: 0.0270, msssim_ir: 0.3604, msssim_vis: 0.0622, mx_loss: 0.0065, eta: 0:37:14, time: 7.5751
INFO train.py(169): step: 2620/5410, l_total: 0.0558, l_in: 0.0149, l_grad: 0.0409, msssim_ir: 0.4070, msssim_vis: 0.0539, mx_loss: 0.0117, eta: 0:37:05, time: 7.5676
INFO train.py(169): step: 2630/5410, l_total: 0.0370, l_in: 0.0095, l_grad: 0.0275, msssim_ir: 0.2923, msssim_vis: 0.1154, mx_loss: 0.0047, eta: 0:36:57, time: 7.5656
INFO train.py(169): step: 2640/5410, l_total: 0.0447, l_in: 0.0200, l_grad: 0.0246, msssim_ir: 0.3291, msssim_vis: 0.0550, mx_loss: 0.0080, eta: 0:36:48, time: 7.5706
INFO train.py(169): step: 2650/5410, l_total: 0.0342, l_in: 0.0091, l_grad: 0.0251, msssim_ir: 0.2799, msssim_vis: 0.0798, mx_loss: 0.0068, eta: 0:36:40, time: 7.5825
INFO train.py(169): step: 2660/5410, l_total: 0.0389, l_in: 0.0077, l_grad: 0.0312, msssim_ir: 0.2597, msssim_vis: 0.0892, mx_loss: 0.0077, eta: 0:36:32, time: 7.5626
INFO train.py(169): step: 2670/5410, l_total: 0.0345, l_in: 0.0089, l_grad: 0.0256, msssim_ir: 0.3630, msssim_vis: 0.0630, mx_loss: 0.0048, eta: 0:36:23, time: 7.5706
INFO train.py(169): step: 2680/5410, l_total: 0.0532, l_in: 0.0143, l_grad: 0.0389, msssim_ir: 0.4279, msssim_vis: 0.0400, mx_loss: 0.0112, eta: 0:36:15, time: 7.5795
INFO train.py(169): step: 2690/5410, l_total: 0.0284, l_in: 0.0056, l_grad: 0.0228, msssim_ir: 0.3910, msssim_vis: 0.0386, mx_loss: 0.0035, eta: 0:36:07, time: 7.5839
INFO train.py(169): step: 2700/5410, l_total: 0.0315, l_in: 0.0064, l_grad: 0.0251, msssim_ir: 0.1844, msssim_vis: 0.1344, mx_loss: 0.0056, eta: 0:35:58, time: 7.5626
INFO train.py(169): step: 2710/5410, l_total: 0.0318, l_in: 0.0072, l_grad: 0.0246, msssim_ir: 0.2781, msssim_vis: 0.1111, mx_loss: 0.0043, eta: 0:36:11, time: 29.3295
INFO train.py(169): step: 2720/5410, l_total: 0.0322, l_in: 0.0093, l_grad: 0.0229, msssim_ir: 0.2222, msssim_vis: 0.0781, mx_loss: 0.0059, eta: 0:36:03, time: 7.5039
INFO train.py(169): step: 2730/5410, l_total: 0.0363, l_in: 0.0074, l_grad: 0.0289, msssim_ir: 0.3751, msssim_vis: 0.0450, mx_loss: 0.0052, eta: 0:35:54, time: 7.5337
INFO train.py(169): step: 2740/5410, l_total: 0.0375, l_in: 0.0112, l_grad: 0.0263, msssim_ir: 0.2667, msssim_vis: 0.0944, mx_loss: 0.0058, eta: 0:35:46, time: 7.5218
INFO train.py(169): step: 2750/5410, l_total: 0.0276, l_in: 0.0060, l_grad: 0.0217, msssim_ir: 0.2910, msssim_vis: 0.0813, mx_loss: 0.0037, eta: 0:35:37, time: 7.5337
INFO train.py(169): step: 2760/5410, l_total: 0.0337, l_in: 0.0073, l_grad: 0.0264, msssim_ir: 0.2542, msssim_vis: 0.0911, mx_loss: 0.0070, eta: 0:35:29, time: 7.5546
INFO train.py(169): step: 2770/5410, l_total: 0.0343, l_in: 0.0096, l_grad: 0.0246, msssim_ir: 0.3710, msssim_vis: 0.0363, mx_loss: 0.0040, eta: 0:35:20, time: 7.5542
INFO train.py(169): step: 2780/5410, l_total: 0.0320, l_in: 0.0081, l_grad: 0.0238, msssim_ir: 0.4412, msssim_vis: 0.0202, mx_loss: 0.0033, eta: 0:35:12, time: 7.5556
INFO train.py(169): step: 2790/5410, l_total: 0.0273, l_in: 0.0069, l_grad: 0.0204, msssim_ir: 0.1913, msssim_vis: 0.1483, mx_loss: 0.0040, eta: 0:35:03, time: 7.5556
INFO train.py(169): step: 2800/5410, l_total: 0.0429, l_in: 0.0111, l_grad: 0.0318, msssim_ir: 0.3261, msssim_vis: 0.0511, mx_loss: 0.0089, eta: 0:34:55, time: 7.5576
INFO train.py(169): step: 2810/5410, l_total: 0.0430, l_in: 0.0164, l_grad: 0.0266, msssim_ir: 0.4478, msssim_vis: 0.0203, mx_loss: 0.0054, eta: 0:34:46, time: 7.5477
INFO train.py(169): step: 2820/5410, l_total: 0.0352, l_in: 0.0069, l_grad: 0.0283, msssim_ir: 0.2570, msssim_vis: 0.1065, mx_loss: 0.0062, eta: 0:34:38, time: 7.5507
INFO train.py(169): step: 2830/5410, l_total: 0.0276, l_in: 0.0082, l_grad: 0.0194, msssim_ir: 0.2357, msssim_vis: 0.0530, mx_loss: 0.0053, eta: 0:34:29, time: 7.5756
INFO train.py(169): step: 2840/5410, l_total: 0.0497, l_in: 0.0138, l_grad: 0.0358, msssim_ir: 0.2237, msssim_vis: 0.1303, mx_loss: 0.0133, eta: 0:34:21, time: 7.5736
INFO train.py(169): step: 2850/5410, l_total: 0.0352, l_in: 0.0184, l_grad: 0.0167, msssim_ir: 0.1925, msssim_vis: 0.1293, mx_loss: 0.0232, eta: 0:34:13, time: 7.5756
INFO train.py(169): step: 2860/5410, l_total: 0.0369, l_in: 0.0078, l_grad: 0.0291, msssim_ir: 0.5004, msssim_vis: 0.0104, mx_loss: 0.0042, eta: 0:34:04, time: 7.5765
INFO train.py(169): step: 2870/5410, l_total: 0.0525, l_in: 0.0133, l_grad: 0.0392, msssim_ir: 0.4754, msssim_vis: 0.0155, mx_loss: 0.0065, eta: 0:33:56, time: 7.5746
INFO train.py(169): step: 2880/5410, l_total: 0.0332, l_in: 0.0076, l_grad: 0.0257, msssim_ir: 0.2778, msssim_vis: 0.0872, mx_loss: 0.0057, eta: 0:33:47, time: 7.5629
INFO train.py(169): step: 2890/5410, l_total: 0.0414, l_in: 0.0088, l_grad: 0.0327, msssim_ir: 0.3161, msssim_vis: 0.0508, mx_loss: 0.0066, eta: 0:33:39, time: 7.5636
INFO train.py(169): step: 2900/5410, l_total: 0.0493, l_in: 0.0116, l_grad: 0.0376, msssim_ir: 0.3800, msssim_vis: 0.0689, mx_loss: 0.0198, eta: 0:33:31, time: 7.5726
INFO train.py(169): step: 2910/5410, l_total: 0.0256, l_in: 0.0071, l_grad: 0.0185, msssim_ir: 0.1927, msssim_vis: 0.1297, mx_loss: 0.0037, eta: 0:33:22, time: 7.5676
INFO train.py(169): step: 2920/5410, l_total: 0.0364, l_in: 0.0097, l_grad: 0.0267, msssim_ir: 0.3235, msssim_vis: 0.0968, mx_loss: 0.0039, eta: 0:33:14, time: 7.5795
INFO train.py(169): step: 2930/5410, l_total: 0.0495, l_in: 0.0131, l_grad: 0.0364, msssim_ir: 0.3579, msssim_vis: 0.1026, mx_loss: 0.0101, eta: 0:33:05, time: 7.5805
INFO train.py(169): step: 2940/5410, l_total: 0.0342, l_in: 0.0109, l_grad: 0.0232, msssim_ir: 0.2027, msssim_vis: 0.1717, mx_loss: 0.0096, eta: 0:32:57, time: 7.5666
INFO train.py(169): step: 2950/5410, l_total: 0.0352, l_in: 0.0104, l_grad: 0.0248, msssim_ir: 0.1924, msssim_vis: 0.1280, mx_loss: 0.0065, eta: 0:32:49, time: 7.5596
INFO train.py(169): step: 2960/5410, l_total: 0.0512, l_in: 0.0102, l_grad: 0.0410, msssim_ir: 0.3227, msssim_vis: 0.1469, mx_loss: 0.0055, eta: 0:32:40, time: 7.5706
INFO train.py(169): step: 2970/5410, l_total: 0.0282, l_in: 0.0079, l_grad: 0.0204, msssim_ir: 0.2467, msssim_vis: 0.0810, mx_loss: 0.0074, eta: 0:32:32, time: 7.5746
INFO train.py(169): step: 2980/5410, l_total: 0.0356, l_in: 0.0090, l_grad: 0.0267, msssim_ir: 0.2328, msssim_vis: 0.0841, mx_loss: 0.0069, eta: 0:32:24, time: 7.5775
INFO train.py(169): step: 2990/5410, l_total: 0.0435, l_in: 0.0153, l_grad: 0.0282, msssim_ir: 0.2978, msssim_vis: 0.1393, mx_loss: 0.0044, eta: 0:32:15, time: 7.5776
INFO train.py(169): step: 3000/5410, l_total: 0.0526, l_in: 0.0127, l_grad: 0.0399, msssim_ir: 0.3522, msssim_vis: 0.0962, mx_loss: 0.0098, eta: 0:32:07, time: 7.5736
INFO train.py(169): step: 3010/5410, l_total: 0.0416, l_in: 0.0111, l_grad: 0.0305, msssim_ir: 0.4746, msssim_vis: 0.0223, mx_loss: 0.0048, eta: 0:31:59, time: 7.5736
INFO train.py(169): step: 3020/5410, l_total: 0.0365, l_in: 0.0097, l_grad: 0.0268, msssim_ir: 0.2842, msssim_vis: 0.1059, mx_loss: 0.0034, eta: 0:31:50, time: 7.5666
INFO train.py(169): step: 3030/5410, l_total: 0.0324, l_in: 0.0067, l_grad: 0.0257, msssim_ir: 0.2215, msssim_vis: 0.1323, mx_loss: 0.0050, eta: 0:31:42, time: 7.5775
INFO train.py(169): step: 3040/5410, l_total: 0.0385, l_in: 0.0133, l_grad: 0.0252, msssim_ir: 0.3146, msssim_vis: 0.0658, mx_loss: 0.0083, eta: 0:31:34, time: 7.5676
INFO train.py(169): step: 3050/5410, l_total: 0.0302, l_in: 0.0091, l_grad: 0.0210, msssim_ir: 0.1842, msssim_vis: 0.1461, mx_loss: 0.0035, eta: 0:31:25, time: 7.5616
INFO train.py(169): step: 3060/5410, l_total: 0.0365, l_in: 0.0071, l_grad: 0.0294, msssim_ir: 0.4572, msssim_vis: 0.0257, mx_loss: 0.0042, eta: 0:31:17, time: 7.5666
INFO train.py(169): step: 3070/5410, l_total: 0.0238, l_in: 0.0049, l_grad: 0.0189, msssim_ir: 0.2781, msssim_vis: 0.0840, mx_loss: 0.0025, eta: 0:31:09, time: 7.5716
INFO train.py(169): step: 3080/5410, l_total: 0.0566, l_in: 0.0168, l_grad: 0.0398, msssim_ir: 0.4625, msssim_vis: 0.0553, mx_loss: 0.0126, eta: 0:31:00, time: 7.5785
INFO train.py(169): step: 3090/5410, l_total: 0.0505, l_in: 0.0134, l_grad: 0.0371, msssim_ir: 0.4264, msssim_vis: 0.0092, mx_loss: 0.0082, eta: 0:30:52, time: 7.5726
INFO train.py(169): step: 3100/5410, l_total: 0.0470, l_in: 0.0174, l_grad: 0.0296, msssim_ir: 0.3357, msssim_vis: 0.1029, mx_loss: 0.0075, eta: 0:30:44, time: 7.5755
INFO train.py(169): step: 3110/5410, l_total: 0.0596, l_in: 0.0161, l_grad: 0.0435, msssim_ir: 0.2883, msssim_vis: 0.1336, mx_loss: 0.0206, eta: 0:30:35, time: 7.5740
INFO train.py(169): step: 3120/5410, l_total: 0.0355, l_in: 0.0156, l_grad: 0.0199, msssim_ir: 0.1779, msssim_vis: 0.1077, mx_loss: 0.0086, eta: 0:30:27, time: 7.5686
INFO train.py(169): step: 3130/5410, l_total: 0.0272, l_in: 0.0077, l_grad: 0.0195, msssim_ir: 0.3146, msssim_vis: 0.0481, mx_loss: 0.0047, eta: 0:30:19, time: 7.5666
INFO train.py(169): step: 3140/5410, l_total: 0.0378, l_in: 0.0087, l_grad: 0.0292, msssim_ir: 0.4578, msssim_vis: 0.0335, mx_loss: 0.0050, eta: 0:30:11, time: 7.5785
INFO train.py(169): step: 3150/5410, l_total: 0.0439, l_in: 0.0143, l_grad: 0.0296, msssim_ir: 0.3847, msssim_vis: 0.0295, mx_loss: 0.0047, eta: 0:30:02, time: 7.5705
INFO train.py(169): step: 3160/5410, l_total: 0.0336, l_in: 0.0062, l_grad: 0.0274, msssim_ir: 0.2332, msssim_vis: 0.1250, mx_loss: 0.0053, eta: 0:29:54, time: 7.5656
INFO train.py(169): step: 3170/5410, l_total: 0.0312, l_in: 0.0060, l_grad: 0.0252, msssim_ir: 0.3335, msssim_vis: 0.0754, mx_loss: 0.0041, eta: 0:29:46, time: 7.5696
INFO train.py(169): step: 3180/5410, l_total: 0.0509, l_in: 0.0140, l_grad: 0.0368, msssim_ir: 0.4059, msssim_vis: 0.0744, mx_loss: 0.0126, eta: 0:29:38, time: 7.5636
INFO train.py(169): step: 3190/5410, l_total: 0.0431, l_in: 0.0123, l_grad: 0.0307, msssim_ir: 0.3497, msssim_vis: 0.0598, mx_loss: 0.0064, eta: 0:29:29, time: 7.5666
INFO train.py(169): step: 3200/5410, l_total: 0.0333, l_in: 0.0107, l_grad: 0.0226, msssim_ir: 0.4283, msssim_vis: 0.0389, mx_loss: 0.0040, eta: 0:29:21, time: 7.5676
INFO train.py(169): step: 3210/5410, l_total: 0.0501, l_in: 0.0106, l_grad: 0.0395, msssim_ir: 0.3921, msssim_vis: 0.0467, mx_loss: 0.0080, eta: 0:29:13, time: 7.5616
INFO train.py(169): step: 3220/5410, l_total: 0.0361, l_in: 0.0099, l_grad: 0.0263, msssim_ir: 0.3097, msssim_vis: 0.0664, mx_loss: 0.0071, eta: 0:29:05, time: 7.5536
INFO train.py(169): step: 3230/5410, l_total: 0.0259, l_in: 0.0056, l_grad: 0.0203, msssim_ir: 0.3636, msssim_vis: 0.0466, mx_loss: 0.0037, eta: 0:28:56, time: 7.5487
INFO train.py(169): step: 3240/5410, l_total: 0.0271, l_in: 0.0062, l_grad: 0.0209, msssim_ir: 0.4191, msssim_vis: 0.0321, mx_loss: 0.0055, eta: 0:28:48, time: 7.5726
INFO train.py(169): step: 3250/5410, l_total: 0.0385, l_in: 0.0105, l_grad: 0.0280, msssim_ir: 0.3148, msssim_vis: 0.1033, mx_loss: 0.0085, eta: 0:28:54, time: 28.8227
INFO train.py(169): step: 3260/5410, l_total: 0.0406, l_in: 0.0090, l_grad: 0.0316, msssim_ir: 0.3375, msssim_vis: 0.0863, mx_loss: 0.0064, eta: 0:28:46, time: 7.5029
INFO train.py(169): step: 3270/5410, l_total: 0.0516, l_in: 0.0159, l_grad: 0.0357, msssim_ir: 0.1867, msssim_vis: 0.1387, mx_loss: 0.0161, eta: 0:28:37, time: 7.5387
INFO train.py(169): step: 3280/5410, l_total: 0.0440, l_in: 0.0093, l_grad: 0.0346, msssim_ir: 0.3796, msssim_vis: 0.0530, mx_loss: 0.0057, eta: 0:28:29, time: 7.5268
INFO train.py(169): step: 3290/5410, l_total: 0.0315, l_in: 0.0103, l_grad: 0.0211, msssim_ir: 0.3650, msssim_vis: 0.0521, mx_loss: 0.0049, eta: 0:28:21, time: 7.5477
INFO train.py(169): step: 3300/5410, l_total: 0.0341, l_in: 0.0086, l_grad: 0.0255, msssim_ir: 0.2825, msssim_vis: 0.0832, mx_loss: 0.0067, eta: 0:28:12, time: 7.5666
INFO train.py(169): step: 3310/5410, l_total: 0.0264, l_in: 0.0056, l_grad: 0.0208, msssim_ir: 0.3584, msssim_vis: 0.0630, mx_loss: 0.0047, eta: 0:28:04, time: 7.5472
INFO train.py(169): step: 3320/5410, l_total: 0.0740, l_in: 0.0335, l_grad: 0.0405, msssim_ir: 0.3775, msssim_vis: 0.0900, mx_loss: 0.0107, eta: 0:27:56, time: 7.5337
INFO train.py(169): step: 3330/5410, l_total: 0.0406, l_in: 0.0083, l_grad: 0.0322, msssim_ir: 0.3438, msssim_vis: 0.0797, mx_loss: 0.0074, eta: 0:27:47, time: 7.5666
INFO train.py(169): step: 3340/5410, l_total: 0.0419, l_in: 0.0102, l_grad: 0.0318, msssim_ir: 0.4336, msssim_vis: 0.0095, mx_loss: 0.0051, eta: 0:27:39, time: 7.5626
INFO train.py(169): step: 3350/5410, l_total: 0.0471, l_in: 0.0127, l_grad: 0.0344, msssim_ir: 0.4668, msssim_vis: 0.0248, mx_loss: 0.0048, eta: 0:27:31, time: 7.5596
INFO train.py(169): step: 3360/5410, l_total: 0.0488, l_in: 0.0095, l_grad: 0.0393, msssim_ir: 0.4089, msssim_vis: 0.0269, mx_loss: 0.0066, eta: 0:27:22, time: 7.5646
INFO train.py(169): step: 3370/5410, l_total: 0.0486, l_in: 0.0113, l_grad: 0.0372, msssim_ir: 0.2913, msssim_vis: 0.1301, mx_loss: 0.0091, eta: 0:27:14, time: 7.5536
INFO train.py(169): step: 3380/5410, l_total: 0.0255, l_in: 0.0049, l_grad: 0.0205, msssim_ir: 0.2851, msssim_vis: 0.0465, mx_loss: 0.0033, eta: 0:27:06, time: 7.5646
INFO train.py(169): step: 3390/5410, l_total: 0.0244, l_in: 0.0051, l_grad: 0.0193, msssim_ir: 0.2107, msssim_vis: 0.1145, mx_loss: 0.0033, eta: 0:26:58, time: 7.5636
INFO train.py(169): step: 3400/5410, l_total: 0.0417, l_in: 0.0100, l_grad: 0.0317, msssim_ir: 0.3699, msssim_vis: 0.0826, mx_loss: 0.0060, eta: 0:26:49, time: 7.5487
INFO train.py(169): step: 3410/5410, l_total: 0.0312, l_in: 0.0087, l_grad: 0.0225, msssim_ir: 0.2925, msssim_vis: 0.0935, mx_loss: 0.0061, eta: 0:26:41, time: 7.5686
INFO train.py(169): step: 3420/5410, l_total: 0.0422, l_in: 0.0117, l_grad: 0.0306, msssim_ir: 0.4167, msssim_vis: 0.0318, mx_loss: 0.0087, eta: 0:26:33, time: 7.5616
INFO train.py(169): step: 3430/5410, l_total: 0.0343, l_in: 0.0104, l_grad: 0.0239, msssim_ir: 0.3175, msssim_vis: 0.0464, mx_loss: 0.0112, eta: 0:26:24, time: 7.5696
INFO train.py(169): step: 3440/5410, l_total: 0.0343, l_in: 0.0079, l_grad: 0.0264, msssim_ir: 0.3794, msssim_vis: 0.0393, mx_loss: 0.0045, eta: 0:26:16, time: 7.5875
INFO train.py(169): step: 3450/5410, l_total: 0.0309, l_in: 0.0109, l_grad: 0.0200, msssim_ir: 0.4295, msssim_vis: 0.0137, mx_loss: 0.0032, eta: 0:26:08, time: 7.5707
INFO train.py(169): step: 3460/5410, l_total: 0.0354, l_in: 0.0079, l_grad: 0.0275, msssim_ir: 0.3087, msssim_vis: 0.0694, mx_loss: 0.0037, eta: 0:26:00, time: 7.5745
INFO train.py(169): step: 3470/5410, l_total: 0.0323, l_in: 0.0087, l_grad: 0.0236, msssim_ir: 0.3526, msssim_vis: 0.0429, mx_loss: 0.0059, eta: 0:25:51, time: 7.5606
INFO train.py(169): step: 3480/5410, l_total: 0.0394, l_in: 0.0095, l_grad: 0.0298, msssim_ir: 0.2306, msssim_vis: 0.1483, mx_loss: 0.0071, eta: 0:25:43, time: 7.5701
INFO train.py(169): step: 3490/5410, l_total: 0.0570, l_in: 0.0150, l_grad: 0.0420, msssim_ir: 0.4537, msssim_vis: 0.0480, mx_loss: 0.0328, eta: 0:25:35, time: 7.5785
INFO train.py(169): step: 3500/5410, l_total: 0.0272, l_in: 0.0071, l_grad: 0.0201, msssim_ir: 0.4084, msssim_vis: 0.0132, mx_loss: 0.0033, eta: 0:25:27, time: 7.5726
INFO train.py(169): step: 3510/5410, l_total: 0.0356, l_in: 0.0123, l_grad: 0.0233, msssim_ir: 0.1747, msssim_vis: 0.1195, mx_loss: 0.0096, eta: 0:25:19, time: 7.5706
INFO train.py(169): step: 3520/5410, l_total: 0.0283, l_in: 0.0079, l_grad: 0.0204, msssim_ir: 0.3883, msssim_vis: 0.0511, mx_loss: 0.0026, eta: 0:25:10, time: 7.5785
INFO train.py(169): step: 3530/5410, l_total: 0.0379, l_in: 0.0096, l_grad: 0.0283, msssim_ir: 0.3276, msssim_vis: 0.0626, mx_loss: 0.0047, eta: 0:25:02, time: 7.5656
INFO train.py(169): step: 3540/5410, l_total: 0.0369, l_in: 0.0094, l_grad: 0.0275, msssim_ir: 0.2808, msssim_vis: 0.0860, mx_loss: 0.0067, eta: 0:24:54, time: 7.5785
INFO train.py(169): step: 3550/5410, l_total: 0.0448, l_in: 0.0096, l_grad: 0.0352, msssim_ir: 0.4143, msssim_vis: 0.0547, mx_loss: 0.0057, eta: 0:24:46, time: 7.5646
INFO train.py(169): step: 3560/5410, l_total: 0.0262, l_in: 0.0060, l_grad: 0.0202, msssim_ir: 0.4196, msssim_vis: 0.0251, mx_loss: 0.0022, eta: 0:24:37, time: 7.5855
INFO train.py(169): step: 3570/5410, l_total: 0.0456, l_in: 0.0173, l_grad: 0.0283, msssim_ir: 0.2289, msssim_vis: 0.1057, mx_loss: 0.0160, eta: 0:24:29, time: 7.5696
INFO train.py(169): step: 3580/5410, l_total: 0.0341, l_in: 0.0088, l_grad: 0.0254, msssim_ir: 0.3259, msssim_vis: 0.0522, mx_loss: 0.0045, eta: 0:24:21, time: 7.5769
INFO train.py(169): step: 3590/5410, l_total: 0.0382, l_in: 0.0107, l_grad: 0.0275, msssim_ir: 0.3637, msssim_vis: 0.0691, mx_loss: 0.0086, eta: 0:24:13, time: 7.5546
INFO train.py(169): step: 3600/5410, l_total: 0.0471, l_in: 0.0103, l_grad: 0.0368, msssim_ir: 0.4422, msssim_vis: 0.0341, mx_loss: 0.0043, eta: 0:24:05, time: 7.5736
INFO train.py(169): step: 3610/5410, l_total: 0.0283, l_in: 0.0126, l_grad: 0.0157, msssim_ir: 0.1927, msssim_vis: 0.0580, mx_loss: 0.0088, eta: 0:23:56, time: 7.5656
INFO train.py(169): step: 3620/5410, l_total: 0.0232, l_in: 0.0048, l_grad: 0.0184, msssim_ir: 0.2533, msssim_vis: 0.0920, mx_loss: 0.0037, eta: 0:23:48, time: 7.5636
INFO train.py(169): step: 3630/5410, l_total: 0.0349, l_in: 0.0091, l_grad: 0.0258, msssim_ir: 0.4281, msssim_vis: 0.0279, mx_loss: 0.0047, eta: 0:23:40, time: 7.5646
INFO train.py(169): step: 3640/5410, l_total: 0.0399, l_in: 0.0087, l_grad: 0.0312, msssim_ir: 0.4448, msssim_vis: 0.0214, mx_loss: 0.0053, eta: 0:23:32, time: 7.5676
INFO train.py(169): step: 3650/5410, l_total: 0.0250, l_in: 0.0070, l_grad: 0.0180, msssim_ir: 0.3990, msssim_vis: 0.0174, mx_loss: 0.0030, eta: 0:23:24, time: 7.5749
INFO train.py(169): step: 3660/5410, l_total: 0.0310, l_in: 0.0087, l_grad: 0.0222, msssim_ir: 0.2004, msssim_vis: 0.0957, mx_loss: 0.0080, eta: 0:23:16, time: 7.5716
INFO train.py(169): step: 3670/5410, l_total: 0.0344, l_in: 0.0072, l_grad: 0.0272, msssim_ir: 0.3545, msssim_vis: 0.0628, mx_loss: 0.0055, eta: 0:23:07, time: 7.5676
INFO train.py(169): step: 3680/5410, l_total: 0.0440, l_in: 0.0110, l_grad: 0.0330, msssim_ir: 0.4355, msssim_vis: 0.0288, mx_loss: 0.0044, eta: 0:22:59, time: 7.5785
INFO train.py(169): step: 3690/5410, l_total: 0.0393, l_in: 0.0112, l_grad: 0.0281, msssim_ir: 0.1701, msssim_vis: 0.1817, mx_loss: 0.0115, eta: 0:22:51, time: 7.5795
INFO train.py(169): step: 3700/5410, l_total: 0.0324, l_in: 0.0091, l_grad: 0.0233, msssim_ir: 0.1685, msssim_vis: 0.1907, mx_loss: 0.0063, eta: 0:22:43, time: 7.5626
INFO train.py(169): step: 3710/5410, l_total: 0.0367, l_in: 0.0084, l_grad: 0.0283, msssim_ir: 0.4596, msssim_vis: 0.0261, mx_loss: 0.0063, eta: 0:22:35, time: 7.5646
INFO train.py(169): step: 3720/5410, l_total: 0.0283, l_in: 0.0054, l_grad: 0.0229, msssim_ir: 0.2933, msssim_vis: 0.0833, mx_loss: 0.0029, eta: 0:22:27, time: 7.5729
INFO train.py(169): step: 3730/5410, l_total: 0.0531, l_in: 0.0124, l_grad: 0.0407, msssim_ir: 0.4167, msssim_vis: 0.0351, mx_loss: 0.0076, eta: 0:22:18, time: 7.5795
INFO train.py(169): step: 3740/5410, l_total: 0.0403, l_in: 0.0111, l_grad: 0.0292, msssim_ir: 0.3860, msssim_vis: 0.0553, mx_loss: 0.0074, eta: 0:22:10, time: 7.5629
INFO train.py(169): step: 3750/5410, l_total: 0.0569, l_in: 0.0159, l_grad: 0.0410, msssim_ir: 0.2880, msssim_vis: 0.0715, mx_loss: 0.0115, eta: 0:22:02, time: 7.5895
INFO train.py(169): step: 3760/5410, l_total: 0.0334, l_in: 0.0100, l_grad: 0.0234, msssim_ir: 0.3149, msssim_vis: 0.0425, mx_loss: 0.0051, eta: 0:21:54, time: 7.5716
INFO train.py(169): step: 3770/5410, l_total: 0.0298, l_in: 0.0070, l_grad: 0.0228, msssim_ir: 0.3935, msssim_vis: 0.0361, mx_loss: 0.0040, eta: 0:21:46, time: 7.5606
INFO train.py(169): step: 3780/5410, l_total: 0.0522, l_in: 0.0138, l_grad: 0.0384, msssim_ir: 0.2656, msssim_vis: 0.1230, mx_loss: 0.0131, eta: 0:21:38, time: 7.5618
INFO train.py(169): step: 3790/5410, l_total: 0.0420, l_in: 0.0112, l_grad: 0.0309, msssim_ir: 0.2983, msssim_vis: 0.1346, mx_loss: 0.0073, eta: 0:21:39, time: 29.6174
INFO train.py(169): step: 3800/5410, l_total: 0.0317, l_in: 0.0070, l_grad: 0.0247, msssim_ir: 0.3989, msssim_vis: 0.0510, mx_loss: 0.0044, eta: 0:21:31, time: 7.4952
INFO train.py(169): step: 3810/5410, l_total: 0.0359, l_in: 0.0079, l_grad: 0.0280, msssim_ir: 0.3899, msssim_vis: 0.0618, mx_loss: 0.0048, eta: 0:21:23, time: 7.5168
INFO train.py(169): step: 3820/5410, l_total: 0.0299, l_in: 0.0071, l_grad: 0.0228, msssim_ir: 0.3919, msssim_vis: 0.0244, mx_loss: 0.0066, eta: 0:21:14, time: 7.5298
INFO train.py(169): step: 3830/5410, l_total: 0.0277, l_in: 0.0072, l_grad: 0.0205, msssim_ir: 0.4278, msssim_vis: 0.0235, mx_loss: 0.0023, eta: 0:21:06, time: 7.5507
INFO train.py(169): step: 3840/5410, l_total: 0.0309, l_in: 0.0095, l_grad: 0.0214, msssim_ir: 0.3263, msssim_vis: 0.0598, mx_loss: 0.0059, eta: 0:20:58, time: 7.5268
INFO train.py(169): step: 3850/5410, l_total: 0.0477, l_in: 0.0124, l_grad: 0.0353, msssim_ir: 0.4784, msssim_vis: 0.0211, mx_loss: 0.0050, eta: 0:20:50, time: 7.5566
INFO train.py(169): step: 3860/5410, l_total: 0.0411, l_in: 0.0074, l_grad: 0.0337, msssim_ir: 0.3285, msssim_vis: 0.0918, mx_loss: 0.0061, eta: 0:20:42, time: 7.5596
INFO train.py(169): step: 3870/5410, l_total: 0.0257, l_in: 0.0063, l_grad: 0.0194, msssim_ir: 0.3731, msssim_vis: 0.0261, mx_loss: 0.0033, eta: 0:20:33, time: 7.5536
INFO train.py(169): step: 3880/5410, l_total: 0.0406, l_in: 0.0073, l_grad: 0.0333, msssim_ir: 0.2129, msssim_vis: 0.1234, mx_loss: 0.0059, eta: 0:20:25, time: 7.5606
INFO train.py(169): step: 3890/5410, l_total: 0.0253, l_in: 0.0056, l_grad: 0.0197, msssim_ir: 0.4336, msssim_vis: 0.0290, mx_loss: 0.0034, eta: 0:20:17, time: 7.5437
INFO train.py(169): step: 3900/5410, l_total: 0.0239, l_in: 0.0056, l_grad: 0.0183, msssim_ir: 0.3545, msssim_vis: 0.0374, mx_loss: 0.0047, eta: 0:20:09, time: 7.5706
INFO train.py(169): step: 3910/5410, l_total: 0.0378, l_in: 0.0064, l_grad: 0.0314, msssim_ir: 0.2715, msssim_vis: 0.1167, mx_loss: 0.0043, eta: 0:20:01, time: 7.5536
INFO train.py(169): step: 3920/5410, l_total: 0.0375, l_in: 0.0136, l_grad: 0.0239, msssim_ir: 0.4826, msssim_vis: 0.0195, mx_loss: 0.0037, eta: 0:19:52, time: 7.5745
INFO train.py(169): step: 3930/5410, l_total: 0.0334, l_in: 0.0073, l_grad: 0.0261, msssim_ir: 0.3039, msssim_vis: 0.0784, mx_loss: 0.0053, eta: 0:19:44, time: 7.5716
INFO train.py(169): step: 3940/5410, l_total: 0.0383, l_in: 0.0096, l_grad: 0.0288, msssim_ir: 0.4029, msssim_vis: 0.0479, mx_loss: 0.0073, eta: 0:19:36, time: 7.5815
INFO train.py(169): step: 3950/5410, l_total: 0.0326, l_in: 0.0082, l_grad: 0.0245, msssim_ir: 0.3041, msssim_vis: 0.1044, mx_loss: 0.0039, eta: 0:19:28, time: 7.5716
INFO train.py(169): step: 3960/5410, l_total: 0.0294, l_in: 0.0072, l_grad: 0.0222, msssim_ir: 0.2012, msssim_vis: 0.1156, mx_loss: 0.0050, eta: 0:19:20, time: 7.5716
INFO train.py(169): step: 3970/5410, l_total: 0.0264, l_in: 0.0085, l_grad: 0.0180, msssim_ir: 0.3175, msssim_vis: 0.0419, mx_loss: 0.0043, eta: 0:19:12, time: 7.5666
INFO train.py(169): step: 3980/5410, l_total: 0.0397, l_in: 0.0118, l_grad: 0.0280, msssim_ir: 0.4459, msssim_vis: 0.0210, mx_loss: 0.0036, eta: 0:19:03, time: 7.5835
INFO train.py(169): step: 3990/5410, l_total: 0.0411, l_in: 0.0089, l_grad: 0.0322, msssim_ir: 0.1795, msssim_vis: 0.1504, mx_loss: 0.0085, eta: 0:18:55, time: 7.5746
INFO train.py(169): step: 4000/5410, l_total: 0.0371, l_in: 0.0102, l_grad: 0.0269, msssim_ir: 0.4331, msssim_vis: 0.0193, mx_loss: 0.0086, eta: 0:18:47, time: 7.5726
INFO train.py(169): step: 4010/5410, l_total: 0.0444, l_in: 0.0135, l_grad: 0.0309, msssim_ir: 0.3077, msssim_vis: 0.1358, mx_loss: 0.0087, eta: 0:18:39, time: 7.5686
INFO train.py(169): step: 4020/5410, l_total: 0.0430, l_in: 0.0097, l_grad: 0.0332, msssim_ir: 0.3709, msssim_vis: 0.0647, mx_loss: 0.0056, eta: 0:18:31, time: 7.5865
INFO train.py(169): step: 4030/5410, l_total: 0.0407, l_in: 0.0084, l_grad: 0.0323, msssim_ir: 0.4594, msssim_vis: 0.0339, mx_loss: 0.0047, eta: 0:18:23, time: 7.5716
INFO train.py(169): step: 4040/5410, l_total: 0.0377, l_in: 0.0079, l_grad: 0.0298, msssim_ir: 0.4730, msssim_vis: 0.0120, mx_loss: 0.0035, eta: 0:18:15, time: 7.5775
INFO train.py(169): step: 4050/5410, l_total: 0.0328, l_in: 0.0078, l_grad: 0.0250, msssim_ir: 0.3718, msssim_vis: 0.0962, mx_loss: 0.0058, eta: 0:18:06, time: 7.5661
INFO train.py(169): step: 4060/5410, l_total: 0.0368, l_in: 0.0101, l_grad: 0.0267, msssim_ir: 0.1973, msssim_vis: 0.1769, mx_loss: 0.0077, eta: 0:17:58, time: 7.5651
INFO train.py(169): step: 4070/5410, l_total: 0.0412, l_in: 0.0084, l_grad: 0.0328, msssim_ir: 0.4492, msssim_vis: 0.0314, mx_loss: 0.0050, eta: 0:17:50, time: 7.5835
INFO train.py(169): step: 4080/5410, l_total: 0.0427, l_in: 0.0109, l_grad: 0.0317, msssim_ir: 0.2482, msssim_vis: 0.1703, mx_loss: 0.0072, eta: 0:17:42, time: 7.5686
INFO train.py(169): step: 4090/5410, l_total: 0.0426, l_in: 0.0105, l_grad: 0.0321, msssim_ir: 0.3868, msssim_vis: 0.0539, mx_loss: 0.0080, eta: 0:17:34, time: 7.5727
INFO train.py(169): step: 4100/5410, l_total: 0.0369, l_in: 0.0107, l_grad: 0.0262, msssim_ir: 0.4031, msssim_vis: 0.0411, mx_loss: 0.0044, eta: 0:17:26, time: 7.5817
INFO train.py(169): step: 4110/5410, l_total: 0.0315, l_in: 0.0082, l_grad: 0.0233, msssim_ir: 0.1951, msssim_vis: 0.1153, mx_loss: 0.0063, eta: 0:17:18, time: 7.5626
INFO train.py(169): step: 4120/5410, l_total: 0.0430, l_in: 0.0098, l_grad: 0.0332, msssim_ir: 0.4319, msssim_vis: 0.0261, mx_loss: 0.0038, eta: 0:17:10, time: 7.5706
INFO train.py(169): step: 4130/5410, l_total: 0.0352, l_in: 0.0083, l_grad: 0.0269, msssim_ir: 0.2255, msssim_vis: 0.1028, mx_loss: 0.0082, eta: 0:17:01, time: 7.5865
INFO train.py(169): step: 4140/5410, l_total: 0.0329, l_in: 0.0096, l_grad: 0.0233, msssim_ir: 0.1861, msssim_vis: 0.1766, mx_loss: 0.0049, eta: 0:16:53, time: 7.5626
INFO train.py(169): step: 4150/5410, l_total: 0.0382, l_in: 0.0095, l_grad: 0.0287, msssim_ir: 0.4624, msssim_vis: 0.0270, mx_loss: 0.0041, eta: 0:16:45, time: 7.5775
INFO train.py(169): step: 4160/5410, l_total: 0.0502, l_in: 0.0109, l_grad: 0.0393, msssim_ir: 0.4638, msssim_vis: 0.0122, mx_loss: 0.0090, eta: 0:16:37, time: 7.5765
INFO train.py(169): step: 4170/5410, l_total: 0.0299, l_in: 0.0083, l_grad: 0.0216, msssim_ir: 0.4058, msssim_vis: 0.0179, mx_loss: 0.0040, eta: 0:16:29, time: 7.5716
INFO train.py(169): step: 4180/5410, l_total: 0.0500, l_in: 0.0108, l_grad: 0.0392, msssim_ir: 0.3868, msssim_vis: 0.0388, mx_loss: 0.0062, eta: 0:16:21, time: 7.5765
INFO train.py(169): step: 4190/5410, l_total: 0.0288, l_in: 0.0082, l_grad: 0.0206, msssim_ir: 0.3662, msssim_vis: 0.0396, mx_loss: 0.0033, eta: 0:16:13, time: 7.5706
INFO train.py(169): step: 4200/5410, l_total: 0.0563, l_in: 0.0128, l_grad: 0.0435, msssim_ir: 0.4304, msssim_vis: 0.0338, mx_loss: 0.0102, eta: 0:16:05, time: 7.5815
INFO train.py(169): step: 4210/5410, l_total: 0.0299, l_in: 0.0106, l_grad: 0.0193, msssim_ir: 0.3628, msssim_vis: 0.0550, mx_loss: 0.0037, eta: 0:15:57, time: 7.5755
INFO train.py(169): step: 4220/5410, l_total: 0.0287, l_in: 0.0081, l_grad: 0.0207, msssim_ir: 0.2195, msssim_vis: 0.1156, mx_loss: 0.0046, eta: 0:15:49, time: 7.5775
INFO train.py(169): step: 4230/5410, l_total: 0.0452, l_in: 0.0124, l_grad: 0.0328, msssim_ir: 0.4662, msssim_vis: 0.0221, mx_loss: 0.0059, eta: 0:15:40, time: 7.5716
INFO train.py(169): step: 4240/5410, l_total: 0.0237, l_in: 0.0077, l_grad: 0.0160, msssim_ir: 0.2664, msssim_vis: 0.0542, mx_loss: 0.0044, eta: 0:15:32, time: 7.5686
INFO train.py(169): step: 4250/5410, l_total: 0.0345, l_in: 0.0077, l_grad: 0.0268, msssim_ir: 0.4470, msssim_vis: 0.0405, mx_loss: 0.0030, eta: 0:15:24, time: 7.5736
INFO train.py(169): step: 4260/5410, l_total: 0.0254, l_in: 0.0078, l_grad: 0.0176, msssim_ir: 0.2268, msssim_vis: 0.0835, mx_loss: 0.0055, eta: 0:15:16, time: 7.5700
INFO train.py(169): step: 4270/5410, l_total: 0.0327, l_in: 0.0081, l_grad: 0.0247, msssim_ir: 0.3913, msssim_vis: 0.0369, mx_loss: 0.0069, eta: 0:15:08, time: 7.5765
INFO train.py(169): step: 4280/5410, l_total: 0.0284, l_in: 0.0094, l_grad: 0.0190, msssim_ir: 0.2026, msssim_vis: 0.1028, mx_loss: 0.0061, eta: 0:15:00, time: 7.5736
INFO train.py(169): step: 4290/5410, l_total: 0.0243, l_in: 0.0051, l_grad: 0.0192, msssim_ir: 0.2073, msssim_vis: 0.1301, mx_loss: 0.0030, eta: 0:14:52, time: 7.5795
INFO train.py(169): step: 4300/5410, l_total: 0.0260, l_in: 0.0053, l_grad: 0.0208, msssim_ir: 0.3545, msssim_vis: 0.0239, mx_loss: 0.0035, eta: 0:14:44, time: 7.5775
INFO train.py(169): step: 4310/5410, l_total: 0.0385, l_in: 0.0091, l_grad: 0.0294, msssim_ir: 0.4270, msssim_vis: 0.0504, mx_loss: 0.0058, eta: 0:14:36, time: 7.5755
INFO train.py(169): step: 4320/5410, l_total: 0.0216, l_in: 0.0064, l_grad: 0.0153, msssim_ir: 0.2294, msssim_vis: 0.0700, mx_loss: 0.0045, eta: 0:14:28, time: 7.5596
INFO train.py(169): step: 4330/5410, l_total: 0.0280, l_in: 0.0089, l_grad: 0.0191, msssim_ir: 0.2678, msssim_vis: 0.0850, mx_loss: 0.0050, eta: 0:14:25, time: 29.1015
INFO train.py(169): step: 4340/5410, l_total: 0.0308, l_in: 0.0067, l_grad: 0.0241, msssim_ir: 0.3751, msssim_vis: 0.0791, mx_loss: 0.0037, eta: 0:14:17, time: 7.4969
INFO train.py(169): step: 4350/5410, l_total: 0.0599, l_in: 0.0179, l_grad: 0.0420, msssim_ir: 0.3540, msssim_vis: 0.1478, mx_loss: 0.0091, eta: 0:14:09, time: 7.5049
INFO train.py(169): step: 4360/5410, l_total: 0.0296, l_in: 0.0056, l_grad: 0.0241, msssim_ir: 0.3094, msssim_vis: 0.0705, mx_loss: 0.0053, eta: 0:14:01, time: 7.5307
INFO train.py(169): step: 4370/5410, l_total: 0.0406, l_in: 0.0092, l_grad: 0.0314, msssim_ir: 0.4464, msssim_vis: 0.0309, mx_loss: 0.0074, eta: 0:13:53, time: 7.5251
INFO train.py(169): step: 4380/5410, l_total: 0.0361, l_in: 0.0103, l_grad: 0.0258, msssim_ir: 0.3191, msssim_vis: 0.0888, mx_loss: 0.0077, eta: 0:13:44, time: 7.5536
INFO train.py(169): step: 4390/5410, l_total: 0.0406, l_in: 0.0084, l_grad: 0.0322, msssim_ir: 0.3697, msssim_vis: 0.0949, mx_loss: 0.0053, eta: 0:13:36, time: 7.5586
INFO train.py(169): step: 4400/5410, l_total: 0.0375, l_in: 0.0105, l_grad: 0.0270, msssim_ir: 0.3323, msssim_vis: 0.0864, mx_loss: 0.0082, eta: 0:13:28, time: 7.5586
INFO train.py(169): step: 4410/5410, l_total: 0.0328, l_in: 0.0084, l_grad: 0.0244, msssim_ir: 0.2833, msssim_vis: 0.1109, mx_loss: 0.0048, eta: 0:13:20, time: 7.5327
INFO train.py(169): step: 4420/5410, l_total: 0.0307, l_in: 0.0062, l_grad: 0.0245, msssim_ir: 0.2857, msssim_vis: 0.0979, mx_loss: 0.0047, eta: 0:13:12, time: 7.5616
INFO train.py(169): step: 4430/5410, l_total: 0.0441, l_in: 0.0096, l_grad: 0.0345, msssim_ir: 0.3690, msssim_vis: 0.0474, mx_loss: 0.0136, eta: 0:13:04, time: 7.5706
INFO train.py(169): step: 4440/5410, l_total: 0.0251, l_in: 0.0066, l_grad: 0.0185, msssim_ir: 0.1921, msssim_vis: 0.1203, mx_loss: 0.0038, eta: 0:12:56, time: 7.5716
INFO train.py(169): step: 4450/5410, l_total: 0.0297, l_in: 0.0069, l_grad: 0.0228, msssim_ir: 0.3278, msssim_vis: 0.0943, mx_loss: 0.0034, eta: 0:12:48, time: 7.5745
INFO train.py(169): step: 4460/5410, l_total: 0.0481, l_in: 0.0146, l_grad: 0.0335, msssim_ir: 0.4046, msssim_vis: 0.0741, mx_loss: 0.0073, eta: 0:12:40, time: 7.5765
INFO train.py(169): step: 4470/5410, l_total: 0.0306, l_in: 0.0068, l_grad: 0.0238, msssim_ir: 0.4420, msssim_vis: 0.0329, mx_loss: 0.0034, eta: 0:12:32, time: 7.5566
INFO train.py(169): step: 4480/5410, l_total: 0.0552, l_in: 0.0189, l_grad: 0.0363, msssim_ir: 0.4214, msssim_vis: 0.0434, mx_loss: 0.0280, eta: 0:12:23, time: 7.5566
INFO train.py(169): step: 4490/5410, l_total: 0.0358, l_in: 0.0077, l_grad: 0.0281, msssim_ir: 0.2262, msssim_vis: 0.1103, mx_loss: 0.0070, eta: 0:12:15, time: 7.5726
INFO train.py(169): step: 4500/5410, l_total: 0.0495, l_in: 0.0120, l_grad: 0.0375, msssim_ir: 0.3799, msssim_vis: 0.0469, mx_loss: 0.0098, eta: 0:12:07, time: 7.5636
INFO train.py(169): step: 4510/5410, l_total: 0.0454, l_in: 0.0132, l_grad: 0.0322, msssim_ir: 0.2516, msssim_vis: 0.1020, mx_loss: 0.0219, eta: 0:11:59, time: 7.5745
INFO train.py(169): step: 4520/5410, l_total: 0.0327, l_in: 0.0140, l_grad: 0.0188, msssim_ir: 0.3338, msssim_vis: 0.0550, mx_loss: 0.0081, eta: 0:11:51, time: 7.5775
INFO train.py(169): step: 4530/5410, l_total: 0.0422, l_in: 0.0134, l_grad: 0.0288, msssim_ir: 0.4718, msssim_vis: 0.0166, mx_loss: 0.0119, eta: 0:11:43, time: 7.5646
INFO train.py(169): step: 4540/5410, l_total: 0.0396, l_in: 0.0112, l_grad: 0.0284, msssim_ir: 0.4284, msssim_vis: 0.0438, mx_loss: 0.0061, eta: 0:11:35, time: 7.5586
INFO train.py(169): step: 4550/5410, l_total: 0.0358, l_in: 0.0076, l_grad: 0.0282, msssim_ir: 0.3343, msssim_vis: 0.0430, mx_loss: 0.0132, eta: 0:11:27, time: 7.5536
INFO train.py(169): step: 4560/5410, l_total: 0.0293, l_in: 0.0077, l_grad: 0.0216, msssim_ir: 0.2543, msssim_vis: 0.1326, mx_loss: 0.0039, eta: 0:11:19, time: 7.5556
INFO train.py(169): step: 4570/5410, l_total: 0.0423, l_in: 0.0126, l_grad: 0.0297, msssim_ir: 0.3605, msssim_vis: 0.0819, mx_loss: 0.0068, eta: 0:11:11, time: 7.5616
INFO train.py(169): step: 4580/5410, l_total: 0.0443, l_in: 0.0092, l_grad: 0.0351, msssim_ir: 0.3320, msssim_vis: 0.0869, mx_loss: 0.0076, eta: 0:11:03, time: 7.5606
INFO train.py(169): step: 4590/5410, l_total: 0.0284, l_in: 0.0086, l_grad: 0.0198, msssim_ir: 0.2820, msssim_vis: 0.0762, mx_loss: 0.0040, eta: 0:10:55, time: 7.5706
INFO train.py(169): step: 4600/5410, l_total: 0.0382, l_in: 0.0103, l_grad: 0.0279, msssim_ir: 0.3475, msssim_vis: 0.0814, mx_loss: 0.0048, eta: 0:10:47, time: 7.5825
INFO train.py(169): step: 4610/5410, l_total: 0.0238, l_in: 0.0068, l_grad: 0.0170, msssim_ir: 0.2456, msssim_vis: 0.0736, mx_loss: 0.0041, eta: 0:10:38, time: 7.5736
INFO train.py(169): step: 4620/5410, l_total: 0.0452, l_in: 0.0111, l_grad: 0.0341, msssim_ir: 0.4327, msssim_vis: 0.0323, mx_loss: 0.0055, eta: 0:10:30, time: 7.5755
INFO train.py(169): step: 4630/5410, l_total: 0.0386, l_in: 0.0087, l_grad: 0.0298, msssim_ir: 0.2328, msssim_vis: 0.1388, mx_loss: 0.0083, eta: 0:10:22, time: 7.5745
INFO train.py(169): step: 4640/5410, l_total: 0.0271, l_in: 0.0063, l_grad: 0.0208, msssim_ir: 0.3086, msssim_vis: 0.0525, mx_loss: 0.0044, eta: 0:10:14, time: 7.5805
INFO train.py(169): step: 4650/5410, l_total: 0.0302, l_in: 0.0066, l_grad: 0.0235, msssim_ir: 0.2223, msssim_vis: 0.1004, mx_loss: 0.0053, eta: 0:10:06, time: 7.5765
INFO train.py(169): step: 4660/5410, l_total: 0.0312, l_in: 0.0102, l_grad: 0.0210, msssim_ir: 0.3790, msssim_vis: 0.0410, mx_loss: 0.0068, eta: 0:09:58, time: 7.5626
INFO train.py(169): step: 4670/5410, l_total: 0.0296, l_in: 0.0079, l_grad: 0.0218, msssim_ir: 0.3010, msssim_vis: 0.1482, mx_loss: 0.0026, eta: 0:09:50, time: 7.5676
INFO train.py(169): step: 4680/5410, l_total: 0.0723, l_in: 0.0219, l_grad: 0.0504, msssim_ir: 0.4958, msssim_vis: 0.0491, mx_loss: 0.0263, eta: 0:09:42, time: 7.5666
INFO train.py(169): step: 4690/5410, l_total: 0.0327, l_in: 0.0111, l_grad: 0.0216, msssim_ir: 0.4287, msssim_vis: 0.0285, mx_loss: 0.0058, eta: 0:09:34, time: 7.5795
INFO train.py(169): step: 4700/5410, l_total: 0.0346, l_in: 0.0081, l_grad: 0.0266, msssim_ir: 0.3964, msssim_vis: 0.0353, mx_loss: 0.0046, eta: 0:09:26, time: 7.5610
INFO train.py(169): step: 4710/5410, l_total: 0.0438, l_in: 0.0161, l_grad: 0.0277, msssim_ir: 0.3362, msssim_vis: 0.0708, mx_loss: 0.0128, eta: 0:09:18, time: 7.5785
INFO train.py(169): step: 4720/5410, l_total: 0.0451, l_in: 0.0125, l_grad: 0.0326, msssim_ir: 0.4733, msssim_vis: 0.0168, mx_loss: 0.0118, eta: 0:09:10, time: 7.5616
INFO train.py(169): step: 4730/5410, l_total: 0.0400, l_in: 0.0100, l_grad: 0.0301, msssim_ir: 0.1851, msssim_vis: 0.1434, mx_loss: 0.0077, eta: 0:09:02, time: 7.5745
INFO train.py(169): step: 4740/5410, l_total: 0.0319, l_in: 0.0100, l_grad: 0.0218, msssim_ir: 0.2785, msssim_vis: 0.0715, mx_loss: 0.0033, eta: 0:08:54, time: 7.5696
INFO train.py(169): step: 4750/5410, l_total: 0.0273, l_in: 0.0061, l_grad: 0.0212, msssim_ir: 0.4016, msssim_vis: 0.0523, mx_loss: 0.0041, eta: 0:08:46, time: 7.5745
INFO train.py(169): step: 4760/5410, l_total: 0.0319, l_in: 0.0092, l_grad: 0.0226, msssim_ir: 0.2213, msssim_vis: 0.0720, mx_loss: 0.0088, eta: 0:08:38, time: 7.5745
INFO train.py(169): step: 4770/5410, l_total: 0.0285, l_in: 0.0080, l_grad: 0.0205, msssim_ir: 0.2789, msssim_vis: 0.0705, mx_loss: 0.0056, eta: 0:08:30, time: 7.5775
INFO train.py(169): step: 4780/5410, l_total: 0.0330, l_in: 0.0104, l_grad: 0.0227, msssim_ir: 0.2594, msssim_vis: 0.0686, mx_loss: 0.0076, eta: 0:08:22, time: 7.5746
INFO train.py(169): step: 4790/5410, l_total: 0.0336, l_in: 0.0093, l_grad: 0.0243, msssim_ir: 0.2606, msssim_vis: 0.1131, mx_loss: 0.0053, eta: 0:08:14, time: 7.5706
INFO train.py(169): step: 4800/5410, l_total: 0.0335, l_in: 0.0086, l_grad: 0.0249, msssim_ir: 0.1807, msssim_vis: 0.1591, mx_loss: 0.0058, eta: 0:08:06, time: 7.5636
INFO train.py(169): step: 4810/5410, l_total: 0.0361, l_in: 0.0096, l_grad: 0.0264, msssim_ir: 0.2719, msssim_vis: 0.1416, mx_loss: 0.0069, eta: 0:07:58, time: 7.5680
INFO train.py(169): step: 4820/5410, l_total: 0.0484, l_in: 0.0165, l_grad: 0.0319, msssim_ir: 0.3588, msssim_vis: 0.0370, mx_loss: 0.0070, eta: 0:07:50, time: 7.5548
INFO train.py(169): step: 4830/5410, l_total: 0.0295, l_in: 0.0088, l_grad: 0.0207, msssim_ir: 0.2763, msssim_vis: 0.0459, mx_loss: 0.0067, eta: 0:07:42, time: 7.5745
INFO train.py(169): step: 4840/5410, l_total: 0.0430, l_in: 0.0091, l_grad: 0.0339, msssim_ir: 0.4020, msssim_vis: 0.0435, mx_loss: 0.0102, eta: 0:07:34, time: 7.5765
INFO train.py(169): step: 4850/5410, l_total: 0.0294, l_in: 0.0094, l_grad: 0.0200, msssim_ir: 0.4186, msssim_vis: 0.0253, mx_loss: 0.0024, eta: 0:07:26, time: 7.5646
INFO train.py(169): step: 4860/5410, l_total: 0.0336, l_in: 0.0084, l_grad: 0.0252, msssim_ir: 0.3510, msssim_vis: 0.0660, mx_loss: 0.0066, eta: 0:07:18, time: 7.5790
INFO train.py(169): step: 4870/5410, l_total: 0.0316, l_in: 0.0077, l_grad: 0.0239, msssim_ir: 0.4897, msssim_vis: 0.0219, mx_loss: 0.0026, eta: 0:07:12, time: 29.6891
INFO train.py(169): step: 4880/5410, l_total: 0.0308, l_in: 0.0081, l_grad: 0.0227, msssim_ir: 0.2650, msssim_vis: 0.0734, mx_loss: 0.0062, eta: 0:07:04, time: 7.5098
INFO train.py(169): step: 4890/5410, l_total: 0.0245, l_in: 0.0060, l_grad: 0.0185, msssim_ir: 0.3793, msssim_vis: 0.0415, mx_loss: 0.0023, eta: 0:06:56, time: 7.5108
INFO train.py(169): step: 4900/5410, l_total: 0.0301, l_in: 0.0065, l_grad: 0.0236, msssim_ir: 0.3658, msssim_vis: 0.0380, mx_loss: 0.0036, eta: 0:06:48, time: 7.5243
INFO train.py(169): step: 4910/5410, l_total: 0.0263, l_in: 0.0085, l_grad: 0.0177, msssim_ir: 0.2040, msssim_vis: 0.1106, mx_loss: 0.0047, eta: 0:06:40, time: 7.5348
INFO train.py(169): step: 4920/5410, l_total: 0.0510, l_in: 0.0159, l_grad: 0.0351, msssim_ir: 0.4211, msssim_vis: 0.0601, mx_loss: 0.0072, eta: 0:06:32, time: 7.5397
INFO train.py(169): step: 4930/5410, l_total: 0.0301, l_in: 0.0086, l_grad: 0.0215, msssim_ir: 0.3429, msssim_vis: 0.0490, mx_loss: 0.0039, eta: 0:06:24, time: 7.5576
INFO train.py(169): step: 4940/5410, l_total: 0.0354, l_in: 0.0086, l_grad: 0.0268, msssim_ir: 0.3463, msssim_vis: 0.0534, mx_loss: 0.0077, eta: 0:06:16, time: 7.5586
INFO train.py(169): step: 4950/5410, l_total: 0.0267, l_in: 0.0093, l_grad: 0.0174, msssim_ir: 0.3059, msssim_vis: 0.0336, mx_loss: 0.0044, eta: 0:06:08, time: 7.5337
INFO train.py(169): step: 4960/5410, l_total: 0.0297, l_in: 0.0074, l_grad: 0.0223, msssim_ir: 0.3408, msssim_vis: 0.1028, mx_loss: 0.0042, eta: 0:06:00, time: 7.5487
INFO train.py(169): step: 4970/5410, l_total: 0.0507, l_in: 0.0169, l_grad: 0.0338, msssim_ir: 0.2288, msssim_vis: 0.1658, mx_loss: 0.0139, eta: 0:05:52, time: 7.5716
INFO train.py(169): step: 4980/5410, l_total: 0.0323, l_in: 0.0078, l_grad: 0.0245, msssim_ir: 0.3617, msssim_vis: 0.0595, mx_loss: 0.0035, eta: 0:05:43, time: 7.5447
INFO train.py(169): step: 4990/5410, l_total: 0.0406, l_in: 0.0094, l_grad: 0.0312, msssim_ir: 0.4270, msssim_vis: 0.0335, mx_loss: 0.0080, eta: 0:05:35, time: 7.5522
INFO train.py(169): step: 5000/5410, l_total: 0.0296, l_in: 0.0074, l_grad: 0.0222, msssim_ir: 0.3435, msssim_vis: 0.0472, mx_loss: 0.0048, eta: 0:05:27, time: 7.5607
INFO train.py(169): step: 5010/5410, l_total: 0.0211, l_in: 0.0056, l_grad: 0.0155, msssim_ir: 0.2818, msssim_vis: 0.0548, mx_loss: 0.0041, eta: 0:05:19, time: 7.5666
INFO train.py(169): step: 5020/5410, l_total: 0.0241, l_in: 0.0080, l_grad: 0.0161, msssim_ir: 0.2537, msssim_vis: 0.0736, mx_loss: 0.0035, eta: 0:05:11, time: 7.5666
INFO train.py(169): step: 5030/5410, l_total: 0.0327, l_in: 0.0072, l_grad: 0.0255, msssim_ir: 0.1986, msssim_vis: 0.1506, mx_loss: 0.0061, eta: 0:05:03, time: 7.5616
INFO train.py(169): step: 5040/5410, l_total: 0.0399, l_in: 0.0090, l_grad: 0.0309, msssim_ir: 0.3571, msssim_vis: 0.1004, mx_loss: 0.0049, eta: 0:04:55, time: 7.5536
INFO train.py(169): step: 5050/5410, l_total: 0.0436, l_in: 0.0096, l_grad: 0.0340, msssim_ir: 0.4283, msssim_vis: 0.0335, mx_loss: 0.0063, eta: 0:04:47, time: 7.5526
INFO train.py(169): step: 5060/5410, l_total: 0.0472, l_in: 0.0140, l_grad: 0.0331, msssim_ir: 0.4891, msssim_vis: 0.0168, mx_loss: 0.0086, eta: 0:04:39, time: 7.5471
INFO train.py(169): step: 5070/5410, l_total: 0.0300, l_in: 0.0082, l_grad: 0.0218, msssim_ir: 0.3893, msssim_vis: 0.0566, mx_loss: 0.0032, eta: 0:04:31, time: 7.5576
INFO train.py(169): step: 5080/5410, l_total: 0.0307, l_in: 0.0111, l_grad: 0.0196, msssim_ir: 0.2798, msssim_vis: 0.0486, mx_loss: 0.0070, eta: 0:04:23, time: 7.5736
INFO train.py(169): step: 5090/5410, l_total: 0.0361, l_in: 0.0100, l_grad: 0.0261, msssim_ir: 0.1449, msssim_vis: 0.2014, mx_loss: 0.0064, eta: 0:04:15, time: 7.5765
INFO train.py(169): step: 5100/5410, l_total: 0.0318, l_in: 0.0095, l_grad: 0.0222, msssim_ir: 0.3211, msssim_vis: 0.0690, mx_loss: 0.0042, eta: 0:04:07, time: 7.5736
INFO train.py(169): step: 5110/5410, l_total: 0.0322, l_in: 0.0069, l_grad: 0.0253, msssim_ir: 0.4150, msssim_vis: 0.0257, mx_loss: 0.0049, eta: 0:03:59, time: 7.5755
INFO train.py(169): step: 5120/5410, l_total: 0.0468, l_in: 0.0116, l_grad: 0.0353, msssim_ir: 0.3284, msssim_vis: 0.1071, mx_loss: 0.0068, eta: 0:03:51, time: 7.5696
INFO train.py(169): step: 5130/5410, l_total: 0.0494, l_in: 0.0126, l_grad: 0.0369, msssim_ir: 0.4466, msssim_vis: 0.0287, mx_loss: 0.0112, eta: 0:03:43, time: 7.5775
INFO train.py(169): step: 5140/5410, l_total: 0.0470, l_in: 0.0135, l_grad: 0.0334, msssim_ir: 0.3066, msssim_vis: 0.1005, mx_loss: 0.0061, eta: 0:03:35, time: 7.5825
INFO train.py(169): step: 5150/5410, l_total: 0.0323, l_in: 0.0079, l_grad: 0.0245, msssim_ir: 0.3279, msssim_vis: 0.0751, mx_loss: 0.0044, eta: 0:03:27, time: 7.5636
INFO train.py(169): step: 5160/5410, l_total: 0.0340, l_in: 0.0084, l_grad: 0.0256, msssim_ir: 0.5022, msssim_vis: 0.0094, mx_loss: 0.0036, eta: 0:03:19, time: 7.5745
INFO train.py(169): step: 5170/5410, l_total: 0.0448, l_in: 0.0096, l_grad: 0.0352, msssim_ir: 0.2893, msssim_vis: 0.1064, mx_loss: 0.0107, eta: 0:03:11, time: 7.5646
INFO train.py(169): step: 5180/5410, l_total: 0.0324, l_in: 0.0073, l_grad: 0.0250, msssim_ir: 0.5118, msssim_vis: 0.0112, mx_loss: 0.0032, eta: 0:03:03, time: 7.5745
INFO train.py(169): step: 5190/5410, l_total: 0.0359, l_in: 0.0094, l_grad: 0.0265, msssim_ir: 0.3453, msssim_vis: 0.0652, mx_loss: 0.0046, eta: 0:02:55, time: 7.5706
INFO train.py(169): step: 5200/5410, l_total: 0.0689, l_in: 0.0267, l_grad: 0.0422, msssim_ir: 0.4895, msssim_vis: 0.0090, mx_loss: 0.0083, eta: 0:02:47, time: 7.5785
INFO train.py(169): step: 5210/5410, l_total: 0.0343, l_in: 0.0085, l_grad: 0.0259, msssim_ir: 0.4417, msssim_vis: 0.0181, mx_loss: 0.0030, eta: 0:02:39, time: 7.5696
INFO train.py(169): step: 5220/5410, l_total: 0.0357, l_in: 0.0089, l_grad: 0.0267, msssim_ir: 0.2987, msssim_vis: 0.1047, mx_loss: 0.0048, eta: 0:02:31, time: 7.5626
INFO train.py(169): step: 5230/5410, l_total: 0.0440, l_in: 0.0101, l_grad: 0.0339, msssim_ir: 0.3286, msssim_vis: 0.0955, mx_loss: 0.0097, eta: 0:02:23, time: 7.5706
INFO train.py(169): step: 5240/5410, l_total: 0.0302, l_in: 0.0094, l_grad: 0.0208, msssim_ir: 0.1870, msssim_vis: 0.1539, mx_loss: 0.0057, eta: 0:02:15, time: 7.5716
INFO train.py(169): step: 5250/5410, l_total: 0.0329, l_in: 0.0091, l_grad: 0.0238, msssim_ir: 0.2551, msssim_vis: 0.1413, mx_loss: 0.0054, eta: 0:02:07, time: 7.5681
INFO train.py(169): step: 5260/5410, l_total: 0.0436, l_in: 0.0099, l_grad: 0.0336, msssim_ir: 0.2800, msssim_vis: 0.0991, mx_loss: 0.0137, eta: 0:01:59, time: 7.5696
INFO train.py(169): step: 5270/5410, l_total: 0.0479, l_in: 0.0175, l_grad: 0.0304, msssim_ir: 0.4743, msssim_vis: 0.0157, mx_loss: 0.0134, eta: 0:01:51, time: 7.5785
INFO train.py(169): step: 5280/5410, l_total: 0.0330, l_in: 0.0088, l_grad: 0.0242, msssim_ir: 0.3055, msssim_vis: 0.0690, mx_loss: 0.0043, eta: 0:01:43, time: 7.5736
INFO train.py(169): step: 5290/5410, l_total: 0.0333, l_in: 0.0126, l_grad: 0.0207, msssim_ir: 0.3182, msssim_vis: 0.0584, mx_loss: 0.0045, eta: 0:01:35, time: 7.5616
INFO train.py(169): step: 5300/5410, l_total: 0.0240, l_in: 0.0076, l_grad: 0.0163, msssim_ir: 0.3433, msssim_vis: 0.0336, mx_loss: 0.0045, eta: 0:01:27, time: 7.5596
INFO train.py(169): step: 5310/5410, l_total: 0.0219, l_in: 0.0048, l_grad: 0.0172, msssim_ir: 0.2977, msssim_vis: 0.0479, mx_loss: 0.0029, eta: 0:01:19, time: 7.5706
INFO train.py(169): step: 5320/5410, l_total: 0.0526, l_in: 0.0115, l_grad: 0.0411, msssim_ir: 0.4423, msssim_vis: 0.0492, mx_loss: 0.0060, eta: 0:01:11, time: 7.5905
INFO train.py(169): step: 5330/5410, l_total: 0.0339, l_in: 0.0096, l_grad: 0.0244, msssim_ir: 0.3777, msssim_vis: 0.0563, mx_loss: 0.0032, eta: 0:01:03, time: 7.5676
INFO train.py(169): step: 5340/5410, l_total: 0.0298, l_in: 0.0088, l_grad: 0.0210, msssim_ir: 0.2194, msssim_vis: 0.0989, mx_loss: 0.0077, eta: 0:00:55, time: 7.5805
INFO train.py(169): step: 5350/5410, l_total: 0.0297, l_in: 0.0071, l_grad: 0.0225, msssim_ir: 0.3233, msssim_vis: 0.0609, mx_loss: 0.0035, eta: 0:00:47, time: 7.5586
INFO train.py(169): step: 5360/5410, l_total: 0.0316, l_in: 0.0062, l_grad: 0.0253, msssim_ir: 0.4397, msssim_vis: 0.0264, mx_loss: 0.0038, eta: 0:00:39, time: 7.5779
INFO train.py(169): step: 5370/5410, l_total: 0.0331, l_in: 0.0074, l_grad: 0.0257, msssim_ir: 0.3866, msssim_vis: 0.0552, mx_loss: 0.0060, eta: 0:00:31, time: 7.5668
INFO train.py(169): step: 5380/5410, l_total: 0.0269, l_in: 0.0071, l_grad: 0.0199, msssim_ir: 0.2131, msssim_vis: 0.1520, mx_loss: 0.0039, eta: 0:00:23, time: 7.5676
INFO train.py(169): step: 5390/5410, l_total: 0.0303, l_in: 0.0096, l_grad: 0.0207, msssim_ir: 0.4170, msssim_vis: 0.0255, mx_loss: 0.0037, eta: 0:00:15, time: 7.5805
INFO train.py(169): step: 5400/5410, l_total: 0.0390, l_in: 0.0122, l_grad: 0.0268, msssim_ir: 0.4057, msssim_vis: 0.0269, mx_loss: 0.0056, eta: 0:00:07, time: 7.5676
INFO train.py(169): step: 5410/5410, l_total: 0.0546, l_in: 0.0117, l_grad: 0.0430, msssim_ir: 0.3184, msssim_vis: 0.0933, mx_loss: 0.0130, eta: 0:00:00, time: 7.5672
INFO train.py(173): Fusion Model Save to: ./model\Fusion\fusion_model.pth
INFO train.py(174): 
