# Supplementary material for: Infrared and visible image fusion algorithm based on gradient attention residuals dense block
Source: PeerJ Comput Sci. 2024 Nov 28;10:e2569. doi: 10.7717/peerj-cs.2569 (PMC11622899; doi:10.7717/peerj-cs.2569)
Supplement: Supplemental Information 2 [file peerj-cs-10-2569-s002.zip › code/logs/BiSeNet-2024-05-14-21-12-48.log]

INFO train.py(104): Training Fusion Model start~
INFO train.py(169): step: 10/5410, l_total: 0.2535, l_in: 0.1399, l_grad: 0.1136, msssim_ir: 0.4067, msssim_vis: 0.3035, mx_loss: 0.3088, eta: 5:09:08, time: 34.3484
INFO train.py(169): step: 20/5410, l_total: 0.1907, l_in: 0.0966, l_grad: 0.0941, msssim_ir: 0.3726, msssim_vis: 0.1046, mx_loss: 0.0932, eta: 3:11:50, time: 8.3629
INFO train.py(169): step: 30/5410, l_total: 0.2543, l_in: 0.1871, l_grad: 0.0672, msssim_ir: 0.3680, msssim_vis: 0.1871, mx_loss: 0.1511, eta: 2:32:34, time: 8.3382
INFO train.py(169): step: 40/5410, l_total: 0.1934, l_in: 0.1234, l_grad: 0.0700, msssim_ir: 0.3774, msssim_vis: 0.1874, mx_loss: 0.1441, eta: 2:12:55, time: 8.3572
INFO train.py(169): step: 50/5410, l_total: 0.1237, l_in: 0.0407, l_grad: 0.0830, msssim_ir: 0.4233, msssim_vis: 0.0364, mx_loss: 0.0301, eta: 2:01:08, time: 8.3960
INFO train.py(169): step: 60/5410, l_total: 0.1980, l_in: 0.1278, l_grad: 0.0703, msssim_ir: 0.3910, msssim_vis: 0.1292, mx_loss: 0.1050, eta: 1:53:15, time: 8.4030
INFO train.py(169): step: 70/5410, l_total: 0.2161, l_in: 0.1166, l_grad: 0.0996, msssim_ir: 0.4790, msssim_vis: 0.0672, mx_loss: 0.0540, eta: 1:47:36, time: 8.4328
INFO train.py(169): step: 80/5410, l_total: 0.1196, l_in: 0.0456, l_grad: 0.0740, msssim_ir: 0.4722, msssim_vis: 0.0392, mx_loss: 0.0402, eta: 1:43:18, time: 8.4039
INFO train.py(169): step: 90/5410, l_total: 0.0901, l_in: 0.0225, l_grad: 0.0677, msssim_ir: 0.3439, msssim_vis: 0.0705, mx_loss: 0.0331, eta: 1:39:56, time: 8.4069
INFO train.py(169): step: 100/5410, l_total: 0.2451, l_in: 0.1422, l_grad: 0.1029, msssim_ir: 0.3901, msssim_vis: 0.0967, mx_loss: 0.0645, eta: 1:37:13, time: 8.4129
INFO train.py(169): step: 110/5410, l_total: 0.1125, l_in: 0.0328, l_grad: 0.0797, msssim_ir: 0.3476, msssim_vis: 0.0882, mx_loss: 0.0507, eta: 1:34:57, time: 8.3960
INFO train.py(169): step: 120/5410, l_total: 0.0850, l_in: 0.0291, l_grad: 0.0558, msssim_ir: 0.3293, msssim_vis: 0.0554, mx_loss: 0.0390, eta: 1:33:03, time: 8.4031
INFO train.py(169): step: 130/5410, l_total: 0.2179, l_in: 0.1489, l_grad: 0.0690, msssim_ir: 0.2869, msssim_vis: 0.2080, mx_loss: 0.1530, eta: 1:31:25, time: 8.4049
INFO train.py(169): step: 140/5410, l_total: 0.1122, l_in: 0.0401, l_grad: 0.0720, msssim_ir: 0.3904, msssim_vis: 0.0529, mx_loss: 0.0582, eta: 1:30:00, time: 8.4099
INFO train.py(169): step: 150/5410, l_total: 0.1450, l_in: 0.0665, l_grad: 0.0785, msssim_ir: 0.3338, msssim_vis: 0.0676, mx_loss: 0.0397, eta: 1:28:47, time: 8.4418
INFO train.py(169): step: 160/5410, l_total: 0.1073, l_in: 0.0374, l_grad: 0.0699, msssim_ir: 0.3293, msssim_vis: 0.0925, mx_loss: 0.0433, eta: 1:27:42, time: 8.4697
INFO train.py(169): step: 170/5410, l_total: 0.1048, l_in: 0.0447, l_grad: 0.0601, msssim_ir: 0.3270, msssim_vis: 0.0661, mx_loss: 0.0393, eta: 1:26:43, time: 8.4418
INFO train.py(169): step: 180/5410, l_total: 0.0975, l_in: 0.0338, l_grad: 0.0638, msssim_ir: 0.2563, msssim_vis: 0.1493, mx_loss: 0.0246, eta: 1:25:50, time: 8.4219
INFO train.py(169): step: 190/5410, l_total: 0.1357, l_in: 0.0605, l_grad: 0.0752, msssim_ir: 0.3232, msssim_vis: 0.1747, mx_loss: 0.0904, eta: 1:25:01, time: 8.4398
INFO train.py(169): step: 200/5410, l_total: 0.1896, l_in: 0.1178, l_grad: 0.0719, msssim_ir: 0.4623, msssim_vis: 0.0691, mx_loss: 0.0669, eta: 1:24:17, time: 8.4637
INFO train.py(169): step: 210/5410, l_total: 0.0817, l_in: 0.0248, l_grad: 0.0568, msssim_ir: 0.3309, msssim_vis: 0.0579, mx_loss: 0.0307, eta: 1:23:37, time: 8.4547
INFO train.py(169): step: 220/5410, l_total: 0.1451, l_in: 0.0552, l_grad: 0.0898, msssim_ir: 0.5020, msssim_vis: 0.0390, mx_loss: 0.0832, eta: 1:22:58, time: 8.4199
INFO train.py(169): step: 230/5410, l_total: 0.0660, l_in: 0.0196, l_grad: 0.0464, msssim_ir: 0.2982, msssim_vis: 0.0492, mx_loss: 0.0202, eta: 1:22:22, time: 8.4328
INFO train.py(169): step: 240/5410, l_total: 0.1211, l_in: 0.0363, l_grad: 0.0848, msssim_ir: 0.3232, msssim_vis: 0.1333, mx_loss: 0.0521, eta: 1:21:49, time: 8.4667
INFO train.py(169): step: 250/5410, l_total: 0.1050, l_in: 0.0445, l_grad: 0.0605, msssim_ir: 0.3310, msssim_vis: 0.0778, mx_loss: 0.0217, eta: 1:21:18, time: 8.4497
INFO train.py(169): step: 260/5410, l_total: 0.0709, l_in: 0.0199, l_grad: 0.0510, msssim_ir: 0.3474, msssim_vis: 0.0563, mx_loss: 0.0211, eta: 1:20:49, time: 8.4268
INFO train.py(169): step: 270/5410, l_total: 0.1494, l_in: 0.0718, l_grad: 0.0776, msssim_ir: 0.4278, msssim_vis: 0.0496, mx_loss: 0.0393, eta: 1:20:20, time: 8.4169
INFO train.py(169): step: 280/5410, l_total: 0.0933, l_in: 0.0374, l_grad: 0.0559, msssim_ir: 0.3374, msssim_vis: 0.0477, mx_loss: 0.0335, eta: 1:19:54, time: 8.4677
INFO train.py(169): step: 290/5410, l_total: 0.0821, l_in: 0.0273, l_grad: 0.0548, msssim_ir: 0.4255, msssim_vis: 0.0422, mx_loss: 0.0339, eta: 1:19:29, time: 8.4637
INFO train.py(169): step: 300/5410, l_total: 0.0881, l_in: 0.0314, l_grad: 0.0568, msssim_ir: 0.3043, msssim_vis: 0.0887, mx_loss: 0.0334, eta: 1:19:05, time: 8.4288
INFO train.py(169): step: 310/5410, l_total: 0.1279, l_in: 0.0478, l_grad: 0.0801, msssim_ir: 0.3933, msssim_vis: 0.0347, mx_loss: 0.0471, eta: 1:18:42, time: 8.4408
INFO train.py(169): step: 320/5410, l_total: 0.0962, l_in: 0.0237, l_grad: 0.0725, msssim_ir: 0.2947, msssim_vis: 0.1112, mx_loss: 0.0294, eta: 1:18:20, time: 8.4786
INFO train.py(169): step: 330/5410, l_total: 0.0954, l_in: 0.0395, l_grad: 0.0558, msssim_ir: 0.3062, msssim_vis: 0.0783, mx_loss: 0.0220, eta: 1:17:58, time: 8.4368
INFO train.py(169): step: 340/5410, l_total: 0.0840, l_in: 0.0320, l_grad: 0.0520, msssim_ir: 0.4119, msssim_vis: 0.0412, mx_loss: 0.0419, eta: 1:17:37, time: 8.4229
INFO train.py(169): step: 350/5410, l_total: 0.0824, l_in: 0.0194, l_grad: 0.0630, msssim_ir: 0.3170, msssim_vis: 0.0836, mx_loss: 0.0148, eta: 1:17:18, time: 8.4766
INFO train.py(169): step: 360/5410, l_total: 0.1088, l_in: 0.0343, l_grad: 0.0745, msssim_ir: 0.4430, msssim_vis: 0.0486, mx_loss: 0.0539, eta: 1:16:59, time: 8.4537
INFO train.py(169): step: 370/5410, l_total: 0.0803, l_in: 0.0292, l_grad: 0.0511, msssim_ir: 0.3194, msssim_vis: 0.0764, mx_loss: 0.0314, eta: 1:16:40, time: 8.4288
INFO train.py(169): step: 380/5410, l_total: 0.1096, l_in: 0.0414, l_grad: 0.0683, msssim_ir: 0.2781, msssim_vis: 0.0938, mx_loss: 0.0471, eta: 1:16:21, time: 8.4129
INFO train.py(169): step: 390/5410, l_total: 0.0751, l_in: 0.0278, l_grad: 0.0473, msssim_ir: 0.3085, msssim_vis: 0.0312, mx_loss: 0.0494, eta: 1:16:04, time: 8.4517
INFO train.py(169): step: 400/5410, l_total: 0.0814, l_in: 0.0363, l_grad: 0.0451, msssim_ir: 0.2783, msssim_vis: 0.1174, mx_loss: 0.0309, eta: 1:15:47, time: 8.4587
INFO train.py(169): step: 410/5410, l_total: 0.1096, l_in: 0.0445, l_grad: 0.0651, msssim_ir: 0.4441, msssim_vis: 0.0534, mx_loss: 0.0754, eta: 1:15:30, time: 8.4408
INFO train.py(169): step: 420/5410, l_total: 0.1062, l_in: 0.0491, l_grad: 0.0570, msssim_ir: 0.3246, msssim_vis: 0.0783, mx_loss: 0.0295, eta: 1:15:13, time: 8.4468
INFO train.py(169): step: 430/5410, l_total: 0.1046, l_in: 0.0474, l_grad: 0.0573, msssim_ir: 0.3516, msssim_vis: 0.0661, mx_loss: 0.0243, eta: 1:14:58, time: 8.4846
INFO train.py(169): step: 440/5410, l_total: 0.1812, l_in: 0.1005, l_grad: 0.0806, msssim_ir: 0.4854, msssim_vis: 0.0555, mx_loss: 0.0711, eta: 1:14:42, time: 8.4527
INFO train.py(169): step: 450/5410, l_total: 0.1180, l_in: 0.0627, l_grad: 0.0553, msssim_ir: 0.3398, msssim_vis: 0.0554, mx_loss: 0.0320, eta: 1:14:27, time: 8.4746
INFO train.py(169): step: 460/5410, l_total: 0.0951, l_in: 0.0407, l_grad: 0.0544, msssim_ir: 0.3251, msssim_vis: 0.0539, mx_loss: 0.0511, eta: 1:14:13, time: 8.4816
INFO train.py(169): step: 470/5410, l_total: 0.0847, l_in: 0.0317, l_grad: 0.0530, msssim_ir: 0.3560, msssim_vis: 0.0777, mx_loss: 0.0248, eta: 1:13:58, time: 8.4507
INFO train.py(169): step: 480/5410, l_total: 0.0634, l_in: 0.0207, l_grad: 0.0427, msssim_ir: 0.3580, msssim_vis: 0.0459, mx_loss: 0.0147, eta: 1:13:43, time: 8.4497
INFO train.py(169): step: 490/5410, l_total: 0.1613, l_in: 0.0891, l_grad: 0.0722, msssim_ir: 0.3293, msssim_vis: 0.1391, mx_loss: 0.0580, eta: 1:13:29, time: 8.4707
INFO train.py(169): step: 500/5410, l_total: 0.0939, l_in: 0.0281, l_grad: 0.0658, msssim_ir: 0.3621, msssim_vis: 0.0398, mx_loss: 0.0293, eta: 1:13:15, time: 8.4288
INFO train.py(169): step: 510/5410, l_total: 0.1156, l_in: 0.0579, l_grad: 0.0577, msssim_ir: 0.2872, msssim_vis: 0.1322, mx_loss: 0.0420, eta: 1:13:01, time: 8.4408
INFO train.py(169): step: 520/5410, l_total: 0.1813, l_in: 0.0979, l_grad: 0.0834, msssim_ir: 0.4881, msssim_vis: 0.0807, mx_loss: 0.0775, eta: 1:12:48, time: 8.4697
INFO train.py(169): step: 530/5410, l_total: 0.1272, l_in: 0.0440, l_grad: 0.0831, msssim_ir: 0.4216, msssim_vis: 0.0473, mx_loss: 0.0769, eta: 1:12:35, time: 8.4497
INFO train.py(169): step: 540/5410, l_total: 0.0753, l_in: 0.0234, l_grad: 0.0518, msssim_ir: 0.3406, msssim_vis: 0.0529, mx_loss: 0.0167, eta: 1:12:21, time: 8.4358
INFO train.py(169): step: 550/5410, l_total: 0.1214, l_in: 0.0477, l_grad: 0.0737, msssim_ir: 0.4142, msssim_vis: 0.0526, mx_loss: 0.0575, eta: 1:15:03, time: 28.2838
INFO train.py(169): step: 560/5410, l_total: 0.0756, l_in: 0.0270, l_grad: 0.0487, msssim_ir: 0.3698, msssim_vis: 0.0845, mx_loss: 0.0190, eta: 1:14:47, time: 8.4129
INFO train.py(169): step: 570/5410, l_total: 0.1025, l_in: 0.0579, l_grad: 0.0446, msssim_ir: 0.3387, msssim_vis: 0.0673, mx_loss: 0.0386, eta: 1:14:30, time: 8.4079
INFO train.py(169): step: 580/5410, l_total: 0.1215, l_in: 0.0559, l_grad: 0.0656, msssim_ir: 0.4047, msssim_vis: 0.0481, mx_loss: 0.0410, eta: 1:14:14, time: 8.3950
INFO train.py(169): step: 590/5410, l_total: 0.0658, l_in: 0.0208, l_grad: 0.0450, msssim_ir: 0.3533, msssim_vis: 0.0355, mx_loss: 0.0224, eta: 1:13:58, time: 8.4099
INFO train.py(169): step: 600/5410, l_total: 0.0906, l_in: 0.0248, l_grad: 0.0658, msssim_ir: 0.2379, msssim_vis: 0.1449, mx_loss: 0.0270, eta: 1:13:43, time: 8.4229
INFO train.py(169): step: 610/5410, l_total: 0.1318, l_in: 0.0636, l_grad: 0.0681, msssim_ir: 0.3368, msssim_vis: 0.1132, mx_loss: 0.0845, eta: 1:13:28, time: 8.4707
INFO train.py(169): step: 620/5410, l_total: 0.0876, l_in: 0.0427, l_grad: 0.0449, msssim_ir: 0.2313, msssim_vis: 0.1583, mx_loss: 0.0470, eta: 1:13:13, time: 8.4478
INFO train.py(169): step: 630/5410, l_total: 0.0851, l_in: 0.0444, l_grad: 0.0407, msssim_ir: 0.3590, msssim_vis: 0.0439, mx_loss: 0.0246, eta: 1:12:58, time: 8.4388
INFO train.py(169): step: 640/5410, l_total: 0.0987, l_in: 0.0357, l_grad: 0.0630, msssim_ir: 0.3682, msssim_vis: 0.0781, mx_loss: 0.0453, eta: 1:12:44, time: 8.4189
INFO train.py(169): step: 650/5410, l_total: 0.0568, l_in: 0.0194, l_grad: 0.0374, msssim_ir: 0.2969, msssim_vis: 0.0801, mx_loss: 0.0207, eta: 1:12:29, time: 8.4647
INFO train.py(169): step: 660/5410, l_total: 0.0756, l_in: 0.0340, l_grad: 0.0415, msssim_ir: 0.4014, msssim_vis: 0.0343, mx_loss: 0.0213, eta: 1:12:15, time: 8.4577
INFO train.py(169): step: 670/5410, l_total: 0.0617, l_in: 0.0205, l_grad: 0.0412, msssim_ir: 0.2531, msssim_vis: 0.0890, mx_loss: 0.0192, eta: 1:12:01, time: 8.4398
INFO train.py(169): step: 680/5410, l_total: 0.1007, l_in: 0.0530, l_grad: 0.0478, msssim_ir: 0.1745, msssim_vis: 0.2314, mx_loss: 0.0612, eta: 1:11:48, time: 8.4408
INFO train.py(169): step: 690/5410, l_total: 0.0893, l_in: 0.0313, l_grad: 0.0580, msssim_ir: 0.4768, msssim_vis: 0.0204, mx_loss: 0.0230, eta: 1:11:34, time: 8.4597
INFO train.py(169): step: 700/5410, l_total: 0.0917, l_in: 0.0249, l_grad: 0.0668, msssim_ir: 0.5160, msssim_vis: 0.0188, mx_loss: 0.0198, eta: 1:11:21, time: 8.4517
INFO train.py(169): step: 710/5410, l_total: 0.0972, l_in: 0.0326, l_grad: 0.0647, msssim_ir: 0.4184, msssim_vis: 0.0315, mx_loss: 0.0299, eta: 1:11:07, time: 8.4308
INFO train.py(169): step: 720/5410, l_total: 0.0843, l_in: 0.0352, l_grad: 0.0491, msssim_ir: 0.1977, msssim_vis: 0.1502, mx_loss: 0.0379, eta: 1:10:54, time: 8.4726
INFO train.py(169): step: 730/5410, l_total: 0.0621, l_in: 0.0225, l_grad: 0.0396, msssim_ir: 0.2776, msssim_vis: 0.0802, mx_loss: 0.0172, eta: 1:10:41, time: 8.4507
INFO train.py(169): step: 740/5410, l_total: 0.0919, l_in: 0.0369, l_grad: 0.0550, msssim_ir: 0.4454, msssim_vis: 0.0272, mx_loss: 0.0204, eta: 1:10:28, time: 8.4378
INFO train.py(169): step: 750/5410, l_total: 0.0528, l_in: 0.0149, l_grad: 0.0379, msssim_ir: 0.3933, msssim_vis: 0.0303, mx_loss: 0.0136, eta: 1:10:15, time: 8.4119
INFO train.py(169): step: 760/5410, l_total: 0.1066, l_in: 0.0380, l_grad: 0.0685, msssim_ir: 0.4797, msssim_vis: 0.0292, mx_loss: 0.0202, eta: 1:10:02, time: 8.4607
INFO train.py(169): step: 770/5410, l_total: 0.0943, l_in: 0.0341, l_grad: 0.0602, msssim_ir: 0.4459, msssim_vis: 0.0343, mx_loss: 0.0289, eta: 1:09:50, time: 8.4657
INFO train.py(169): step: 780/5410, l_total: 0.0568, l_in: 0.0163, l_grad: 0.0405, msssim_ir: 0.3500, msssim_vis: 0.0614, mx_loss: 0.0113, eta: 1:09:37, time: 8.4348
INFO train.py(169): step: 790/5410, l_total: 0.1143, l_in: 0.0510, l_grad: 0.0633, msssim_ir: 0.4851, msssim_vis: 0.0323, mx_loss: 0.0219, eta: 1:09:25, time: 8.4229
INFO train.py(169): step: 800/5410, l_total: 0.0927, l_in: 0.0357, l_grad: 0.0570, msssim_ir: 0.3643, msssim_vis: 0.0636, mx_loss: 0.0262, eta: 1:09:13, time: 8.4627
INFO train.py(169): step: 810/5410, l_total: 0.0517, l_in: 0.0184, l_grad: 0.0333, msssim_ir: 0.2712, msssim_vis: 0.0737, mx_loss: 0.0109, eta: 1:09:00, time: 8.4478
INFO train.py(169): step: 820/5410, l_total: 0.0578, l_in: 0.0184, l_grad: 0.0395, msssim_ir: 0.2565, msssim_vis: 0.0886, mx_loss: 0.0194, eta: 1:08:48, time: 8.4488
INFO train.py(169): step: 830/5410, l_total: 0.0531, l_in: 0.0140, l_grad: 0.0392, msssim_ir: 0.3482, msssim_vis: 0.0773, mx_loss: 0.0152, eta: 1:08:36, time: 8.4288
INFO train.py(169): step: 840/5410, l_total: 0.0779, l_in: 0.0232, l_grad: 0.0547, msssim_ir: 0.3685, msssim_vis: 0.0394, mx_loss: 0.0165, eta: 1:08:24, time: 8.4726
INFO train.py(169): step: 850/5410, l_total: 0.1788, l_in: 0.0920, l_grad: 0.0868, msssim_ir: 0.4877, msssim_vis: 0.0539, mx_loss: 0.0551, eta: 1:08:12, time: 8.4527
INFO train.py(169): step: 860/5410, l_total: 0.0851, l_in: 0.0309, l_grad: 0.0542, msssim_ir: 0.3404, msssim_vis: 0.0705, mx_loss: 0.0225, eta: 1:08:01, time: 8.4278
INFO train.py(169): step: 870/5410, l_total: 0.0563, l_in: 0.0195, l_grad: 0.0368, msssim_ir: 0.3037, msssim_vis: 0.0613, mx_loss: 0.0135, eta: 1:07:49, time: 8.4517
INFO train.py(169): step: 880/5410, l_total: 0.0516, l_in: 0.0154, l_grad: 0.0362, msssim_ir: 0.3487, msssim_vis: 0.0576, mx_loss: 0.0095, eta: 1:07:37, time: 8.4687
INFO train.py(169): step: 890/5410, l_total: 0.0719, l_in: 0.0217, l_grad: 0.0502, msssim_ir: 0.4592, msssim_vis: 0.0313, mx_loss: 0.0184, eta: 1:07:26, time: 8.4368
INFO train.py(169): step: 900/5410, l_total: 0.0889, l_in: 0.0343, l_grad: 0.0547, msssim_ir: 0.4539, msssim_vis: 0.0323, mx_loss: 0.0383, eta: 1:07:14, time: 8.4249
INFO train.py(169): step: 910/5410, l_total: 0.0694, l_in: 0.0274, l_grad: 0.0419, msssim_ir: 0.3171, msssim_vis: 0.0876, mx_loss: 0.0178, eta: 1:07:03, time: 8.4597
INFO train.py(169): step: 920/5410, l_total: 0.0650, l_in: 0.0250, l_grad: 0.0400, msssim_ir: 0.3903, msssim_vis: 0.0248, mx_loss: 0.0108, eta: 1:06:52, time: 8.4507
INFO train.py(169): step: 930/5410, l_total: 0.0564, l_in: 0.0159, l_grad: 0.0405, msssim_ir: 0.2414, msssim_vis: 0.0997, mx_loss: 0.0169, eta: 1:06:40, time: 8.4388
INFO train.py(169): step: 940/5410, l_total: 0.1252, l_in: 0.0677, l_grad: 0.0575, msssim_ir: 0.4884, msssim_vis: 0.0236, mx_loss: 0.0205, eta: 1:06:29, time: 8.4418
INFO train.py(169): step: 950/5410, l_total: 0.0775, l_in: 0.0286, l_grad: 0.0490, msssim_ir: 0.3399, msssim_vis: 0.0791, mx_loss: 0.0211, eta: 1:06:18, time: 8.4637
INFO train.py(169): step: 960/5410, l_total: 0.0617, l_in: 0.0182, l_grad: 0.0434, msssim_ir: 0.3708, msssim_vis: 0.0447, mx_loss: 0.0168, eta: 1:06:07, time: 8.4547
INFO train.py(169): step: 970/5410, l_total: 0.0888, l_in: 0.0356, l_grad: 0.0532, msssim_ir: 0.4789, msssim_vis: 0.0367, mx_loss: 0.0402, eta: 1:05:56, time: 8.4527
INFO train.py(169): step: 980/5410, l_total: 0.0603, l_in: 0.0249, l_grad: 0.0354, msssim_ir: 0.2351, msssim_vis: 0.1277, mx_loss: 0.0332, eta: 1:05:45, time: 8.4647
INFO train.py(169): step: 990/5410, l_total: 0.1014, l_in: 0.0476, l_grad: 0.0538, msssim_ir: 0.3085, msssim_vis: 0.1352, mx_loss: 0.0636, eta: 1:05:34, time: 8.4537
INFO train.py(169): step: 1000/5410, l_total: 0.0881, l_in: 0.0331, l_grad: 0.0550, msssim_ir: 0.1709, msssim_vis: 0.1513, mx_loss: 0.0356, eta: 1:05:23, time: 8.4298
INFO train.py(169): step: 1010/5410, l_total: 0.1142, l_in: 0.0362, l_grad: 0.0780, msssim_ir: 0.4798, msssim_vis: 0.0260, mx_loss: 0.0227, eta: 1:05:12, time: 8.4089
INFO train.py(169): step: 1020/5410, l_total: 0.0529, l_in: 0.0178, l_grad: 0.0350, msssim_ir: 0.3039, msssim_vis: 0.0825, mx_loss: 0.0171, eta: 1:05:01, time: 8.4627
INFO train.py(169): step: 1030/5410, l_total: 0.0818, l_in: 0.0281, l_grad: 0.0537, msssim_ir: 0.4261, msssim_vis: 0.0461, mx_loss: 0.0361, eta: 1:04:50, time: 8.4527
INFO train.py(169): step: 1040/5410, l_total: 0.0569, l_in: 0.0172, l_grad: 0.0396, msssim_ir: 0.3695, msssim_vis: 0.0406, mx_loss: 0.0139, eta: 1:04:40, time: 8.4308
INFO train.py(169): step: 1050/5410, l_total: 0.0601, l_in: 0.0235, l_grad: 0.0366, msssim_ir: 0.3867, msssim_vis: 0.0573, mx_loss: 0.0109, eta: 1:04:29, time: 8.4507
INFO train.py(169): step: 1060/5410, l_total: 0.0692, l_in: 0.0256, l_grad: 0.0436, msssim_ir: 0.4058, msssim_vis: 0.0444, mx_loss: 0.0208, eta: 1:04:18, time: 8.4497
INFO train.py(169): step: 1070/5410, l_total: 0.0590, l_in: 0.0199, l_grad: 0.0391, msssim_ir: 0.2870, msssim_vis: 0.0745, mx_loss: 0.0164, eta: 1:04:08, time: 8.4497
INFO train.py(169): step: 1080/5410, l_total: 0.0726, l_in: 0.0205, l_grad: 0.0521, msssim_ir: 0.4998, msssim_vis: 0.0277, mx_loss: 0.0221, eta: 1:03:57, time: 8.4428
INFO train.py(169): step: 1090/5410, l_total: 0.0565, l_in: 0.0206, l_grad: 0.0359, msssim_ir: 0.2826, msssim_vis: 0.1085, mx_loss: 0.0135, eta: 1:05:03, time: 27.7706
INFO train.py(169): step: 1100/5410, l_total: 0.0899, l_in: 0.0345, l_grad: 0.0554, msssim_ir: 0.4064, msssim_vis: 0.0401, mx_loss: 0.0171, eta: 1:04:52, time: 8.4049
INFO train.py(169): step: 1110/5410, l_total: 0.0587, l_in: 0.0263, l_grad: 0.0324, msssim_ir: 0.3287, msssim_vis: 0.0820, mx_loss: 0.0149, eta: 1:04:40, time: 8.4149
INFO train.py(169): step: 1120/5410, l_total: 0.0585, l_in: 0.0203, l_grad: 0.0382, msssim_ir: 0.3185, msssim_vis: 0.0857, mx_loss: 0.0185, eta: 1:04:29, time: 8.4000
INFO train.py(169): step: 1130/5410, l_total: 0.1097, l_in: 0.0554, l_grad: 0.0544, msssim_ir: 0.4895, msssim_vis: 0.0351, mx_loss: 0.0501, eta: 1:04:18, time: 8.4020
INFO train.py(169): step: 1140/5410, l_total: 0.0707, l_in: 0.0262, l_grad: 0.0445, msssim_ir: 0.3484, msssim_vis: 0.0578, mx_loss: 0.0216, eta: 1:04:06, time: 8.4059
INFO train.py(169): step: 1150/5410, l_total: 0.0624, l_in: 0.0164, l_grad: 0.0460, msssim_ir: 0.4027, msssim_vis: 0.0258, mx_loss: 0.0158, eta: 1:03:55, time: 8.4059
INFO train.py(169): step: 1160/5410, l_total: 0.0702, l_in: 0.0214, l_grad: 0.0489, msssim_ir: 0.4960, msssim_vis: 0.0153, mx_loss: 0.0133, eta: 1:03:44, time: 8.4010
INFO train.py(169): step: 1170/5410, l_total: 0.0875, l_in: 0.0379, l_grad: 0.0496, msssim_ir: 0.3712, msssim_vis: 0.0499, mx_loss: 0.0216, eta: 1:03:33, time: 8.4677
INFO train.py(169): step: 1180/5410, l_total: 0.0894, l_in: 0.0385, l_grad: 0.0509, msssim_ir: 0.4244, msssim_vis: 0.0838, mx_loss: 0.0343, eta: 1:03:22, time: 8.4488
INFO train.py(169): step: 1190/5410, l_total: 0.0566, l_in: 0.0214, l_grad: 0.0352, msssim_ir: 0.4040, msssim_vis: 0.0353, mx_loss: 0.0120, eta: 1:03:11, time: 8.4488
INFO train.py(169): step: 1200/5410, l_total: 0.0534, l_in: 0.0215, l_grad: 0.0319, msssim_ir: 0.3455, msssim_vis: 0.0454, mx_loss: 0.0134, eta: 1:03:00, time: 8.4229
INFO train.py(169): step: 1210/5410, l_total: 0.0709, l_in: 0.0250, l_grad: 0.0459, msssim_ir: 0.3452, msssim_vis: 0.0978, mx_loss: 0.0175, eta: 1:02:49, time: 8.4717
INFO train.py(169): step: 1220/5410, l_total: 0.0850, l_in: 0.0305, l_grad: 0.0546, msssim_ir: 0.3987, msssim_vis: 0.0346, mx_loss: 0.0254, eta: 1:02:39, time: 8.4557
INFO train.py(169): step: 1230/5410, l_total: 0.0592, l_in: 0.0256, l_grad: 0.0335, msssim_ir: 0.1789, msssim_vis: 0.1964, mx_loss: 0.0222, eta: 1:02:28, time: 8.4348
INFO train.py(169): step: 1240/5410, l_total: 0.0601, l_in: 0.0238, l_grad: 0.0363, msssim_ir: 0.3821, msssim_vis: 0.0535, mx_loss: 0.0156, eta: 1:02:17, time: 8.4428
INFO train.py(169): step: 1250/5410, l_total: 0.0425, l_in: 0.0158, l_grad: 0.0267, msssim_ir: 0.2400, msssim_vis: 0.0735, mx_loss: 0.0131, eta: 1:02:06, time: 8.4567
INFO train.py(169): step: 1260/5410, l_total: 0.0831, l_in: 0.0284, l_grad: 0.0547, msssim_ir: 0.3944, msssim_vis: 0.0404, mx_loss: 0.0172, eta: 1:01:56, time: 8.4408
INFO train.py(169): step: 1270/5410, l_total: 0.0471, l_in: 0.0141, l_grad: 0.0331, msssim_ir: 0.3595, msssim_vis: 0.0427, mx_loss: 0.0079, eta: 1:01:45, time: 8.4647
INFO train.py(169): step: 1280/5410, l_total: 0.0638, l_in: 0.0212, l_grad: 0.0426, msssim_ir: 0.3696, msssim_vis: 0.0325, mx_loss: 0.0111, eta: 1:01:35, time: 8.4657
INFO train.py(169): step: 1290/5410, l_total: 0.0630, l_in: 0.0258, l_grad: 0.0372, msssim_ir: 0.2766, msssim_vis: 0.0770, mx_loss: 0.0202, eta: 1:01:24, time: 8.4557
INFO train.py(169): step: 1300/5410, l_total: 0.0641, l_in: 0.0152, l_grad: 0.0489, msssim_ir: 0.2518, msssim_vis: 0.1087, mx_loss: 0.0149, eta: 1:01:14, time: 8.4129
INFO train.py(169): step: 1310/5410, l_total: 0.0586, l_in: 0.0195, l_grad: 0.0390, msssim_ir: 0.3881, msssim_vis: 0.0287, mx_loss: 0.0104, eta: 1:01:03, time: 8.4139
INFO train.py(169): step: 1320/5410, l_total: 0.0820, l_in: 0.0246, l_grad: 0.0574, msssim_ir: 0.4731, msssim_vis: 0.0355, mx_loss: 0.0284, eta: 1:00:52, time: 8.4328
INFO train.py(169): step: 1330/5410, l_total: 0.0890, l_in: 0.0300, l_grad: 0.0590, msssim_ir: 0.4808, msssim_vis: 0.0241, mx_loss: 0.0299, eta: 1:00:42, time: 8.4776
INFO train.py(169): step: 1340/5410, l_total: 0.0455, l_in: 0.0103, l_grad: 0.0353, msssim_ir: 0.3439, msssim_vis: 0.0182, mx_loss: 0.0138, eta: 1:00:32, time: 8.4478
INFO train.py(169): step: 1350/5410, l_total: 0.0569, l_in: 0.0212, l_grad: 0.0357, msssim_ir: 0.2229, msssim_vis: 0.1310, mx_loss: 0.0227, eta: 1:00:21, time: 8.4507
INFO train.py(169): step: 1360/5410, l_total: 0.0559, l_in: 0.0167, l_grad: 0.0392, msssim_ir: 0.2900, msssim_vis: 0.1006, mx_loss: 0.0192, eta: 1:00:11, time: 8.4567
INFO train.py(169): step: 1370/5410, l_total: 0.0783, l_in: 0.0307, l_grad: 0.0476, msssim_ir: 0.2901, msssim_vis: 0.1252, mx_loss: 0.0243, eta: 1:00:01, time: 8.4647
INFO train.py(169): step: 1380/5410, l_total: 0.0657, l_in: 0.0184, l_grad: 0.0473, msssim_ir: 0.3072, msssim_vis: 0.0623, mx_loss: 0.0120, eta: 0:59:51, time: 8.4448
INFO train.py(169): step: 1390/5410, l_total: 0.0436, l_in: 0.0137, l_grad: 0.0299, msssim_ir: 0.3214, msssim_vis: 0.0543, mx_loss: 0.0085, eta: 0:59:40, time: 8.4308
INFO train.py(169): step: 1400/5410, l_total: 0.0828, l_in: 0.0311, l_grad: 0.0517, msssim_ir: 0.4005, msssim_vis: 0.0395, mx_loss: 0.0237, eta: 0:59:30, time: 8.4497
INFO train.py(169): step: 1410/5410, l_total: 0.0471, l_in: 0.0195, l_grad: 0.0276, msssim_ir: 0.2290, msssim_vis: 0.0847, mx_loss: 0.0250, eta: 0:59:20, time: 8.4567
INFO train.py(169): step: 1420/5410, l_total: 0.0815, l_in: 0.0255, l_grad: 0.0560, msssim_ir: 0.3591, msssim_vis: 0.0738, mx_loss: 0.0244, eta: 0:59:10, time: 8.4448
INFO train.py(169): step: 1430/5410, l_total: 0.0564, l_in: 0.0211, l_grad: 0.0353, msssim_ir: 0.2929, msssim_vis: 0.0875, mx_loss: 0.0140, eta: 0:59:00, time: 8.4458
INFO train.py(169): step: 1440/5410, l_total: 0.0738, l_in: 0.0346, l_grad: 0.0391, msssim_ir: 0.1889, msssim_vis: 0.1535, mx_loss: 0.0311, eta: 0:58:49, time: 8.4717
INFO train.py(169): step: 1450/5410, l_total: 0.0963, l_in: 0.0486, l_grad: 0.0477, msssim_ir: 0.4630, msssim_vis: 0.0526, mx_loss: 0.0364, eta: 0:58:39, time: 8.4527
INFO train.py(169): step: 1460/5410, l_total: 0.0987, l_in: 0.0493, l_grad: 0.0494, msssim_ir: 0.5104, msssim_vis: 0.0373, mx_loss: 0.0186, eta: 0:58:29, time: 8.4378
INFO train.py(169): step: 1470/5410, l_total: 0.0693, l_in: 0.0188, l_grad: 0.0505, msssim_ir: 0.4127, msssim_vis: 0.0316, mx_loss: 0.0212, eta: 0:58:19, time: 8.4726
INFO train.py(169): step: 1480/5410, l_total: 0.0503, l_in: 0.0184, l_grad: 0.0319, msssim_ir: 0.2358, msssim_vis: 0.0854, mx_loss: 0.0112, eta: 0:58:09, time: 8.4517
INFO train.py(169): step: 1490/5410, l_total: 0.0626, l_in: 0.0218, l_grad: 0.0408, msssim_ir: 0.4876, msssim_vis: 0.0140, mx_loss: 0.0105, eta: 0:57:59, time: 8.4468
INFO train.py(169): step: 1500/5410, l_total: 0.0627, l_in: 0.0207, l_grad: 0.0420, msssim_ir: 0.3377, msssim_vis: 0.0697, mx_loss: 0.0201, eta: 0:57:49, time: 8.4597
INFO train.py(169): step: 1510/5410, l_total: 0.0553, l_in: 0.0170, l_grad: 0.0383, msssim_ir: 0.2669, msssim_vis: 0.1116, mx_loss: 0.0139, eta: 0:57:39, time: 8.4597
INFO train.py(169): step: 1520/5410, l_total: 0.0432, l_in: 0.0121, l_grad: 0.0311, msssim_ir: 0.2580, msssim_vis: 0.0697, mx_loss: 0.0133, eta: 0:57:29, time: 8.4338
INFO train.py(169): step: 1530/5410, l_total: 0.0688, l_in: 0.0278, l_grad: 0.0411, msssim_ir: 0.4167, msssim_vis: 0.0178, mx_loss: 0.0173, eta: 0:57:19, time: 8.4726
INFO train.py(169): step: 1540/5410, l_total: 0.0619, l_in: 0.0247, l_grad: 0.0372, msssim_ir: 0.3975, msssim_vis: 0.0429, mx_loss: 0.0143, eta: 0:57:10, time: 8.4527
INFO train.py(169): step: 1550/5410, l_total: 0.0613, l_in: 0.0209, l_grad: 0.0404, msssim_ir: 0.2296, msssim_vis: 0.1080, mx_loss: 0.0198, eta: 0:57:00, time: 8.4497
INFO train.py(169): step: 1560/5410, l_total: 0.0917, l_in: 0.0289, l_grad: 0.0628, msssim_ir: 0.4982, msssim_vis: 0.0143, mx_loss: 0.0163, eta: 0:56:50, time: 8.4328
INFO train.py(169): step: 1570/5410, l_total: 0.1504, l_in: 0.0630, l_grad: 0.0874, msssim_ir: 0.3707, msssim_vis: 0.0596, mx_loss: 0.0930, eta: 0:56:40, time: 8.4697
INFO train.py(169): step: 1580/5410, l_total: 0.0641, l_in: 0.0339, l_grad: 0.0302, msssim_ir: 0.2068, msssim_vis: 0.1586, mx_loss: 0.0228, eta: 0:56:30, time: 8.4527
INFO train.py(169): step: 1590/5410, l_total: 0.0700, l_in: 0.0290, l_grad: 0.0410, msssim_ir: 0.4312, msssim_vis: 0.0201, mx_loss: 0.0186, eta: 0:56:20, time: 8.4308
INFO train.py(169): step: 1600/5410, l_total: 0.0863, l_in: 0.0216, l_grad: 0.0647, msssim_ir: 0.2959, msssim_vis: 0.0874, mx_loss: 0.0116, eta: 0:56:10, time: 8.4338
INFO train.py(169): step: 1610/5410, l_total: 0.0824, l_in: 0.0357, l_grad: 0.0466, msssim_ir: 0.3880, msssim_vis: 0.0414, mx_loss: 0.0150, eta: 0:56:01, time: 8.4697
INFO train.py(169): step: 1620/5410, l_total: 0.0994, l_in: 0.0454, l_grad: 0.0541, msssim_ir: 0.3516, msssim_vis: 0.0647, mx_loss: 0.0286, eta: 0:55:51, time: 8.4468
INFO train.py(169): step: 1630/5410, l_total: 0.0985, l_in: 0.0419, l_grad: 0.0566, msssim_ir: 0.4557, msssim_vis: 0.0421, mx_loss: 0.0328, eta: 0:56:26, time: 27.6362
INFO train.py(169): step: 1640/5410, l_total: 0.1115, l_in: 0.0543, l_grad: 0.0573, msssim_ir: 0.4636, msssim_vis: 0.0365, mx_loss: 0.0259, eta: 0:56:15, time: 8.4159
INFO train.py(169): step: 1650/5410, l_total: 0.0556, l_in: 0.0159, l_grad: 0.0397, msssim_ir: 0.4509, msssim_vis: 0.0149, mx_loss: 0.0149, eta: 0:56:05, time: 8.4199
INFO train.py(169): step: 1660/5410, l_total: 0.0425, l_in: 0.0180, l_grad: 0.0246, msssim_ir: 0.2750, msssim_vis: 0.0703, mx_loss: 0.0125, eta: 0:55:55, time: 8.4010
INFO train.py(169): step: 1670/5410, l_total: 0.0632, l_in: 0.0206, l_grad: 0.0426, msssim_ir: 0.4548, msssim_vis: 0.0405, mx_loss: 0.0241, eta: 0:55:45, time: 8.4249
INFO train.py(169): step: 1680/5410, l_total: 0.0453, l_in: 0.0137, l_grad: 0.0316, msssim_ir: 0.2413, msssim_vis: 0.0793, mx_loss: 0.0131, eta: 0:55:35, time: 8.4607
INFO train.py(169): step: 1690/5410, l_total: 0.0874, l_in: 0.0420, l_grad: 0.0454, msssim_ir: 0.2809, msssim_vis: 0.1405, mx_loss: 0.0303, eta: 0:55:25, time: 8.4448
INFO train.py(169): step: 1700/5410, l_total: 0.0588, l_in: 0.0236, l_grad: 0.0351, msssim_ir: 0.2606, msssim_vis: 0.1003, mx_loss: 0.0192, eta: 0:55:15, time: 8.4527
INFO train.py(169): step: 1710/5410, l_total: 0.0350, l_in: 0.0115, l_grad: 0.0236, msssim_ir: 0.2580, msssim_vis: 0.0734, mx_loss: 0.0095, eta: 0:55:05, time: 8.4478
INFO train.py(169): step: 1720/5410, l_total: 0.0423, l_in: 0.0118, l_grad: 0.0305, msssim_ir: 0.3028, msssim_vis: 0.0742, mx_loss: 0.0151, eta: 0:54:55, time: 8.4627
INFO train.py(169): step: 1730/5410, l_total: 0.0781, l_in: 0.0325, l_grad: 0.0456, msssim_ir: 0.4258, msssim_vis: 0.0222, mx_loss: 0.0424, eta: 0:54:45, time: 8.4497
INFO train.py(169): step: 1740/5410, l_total: 0.0476, l_in: 0.0140, l_grad: 0.0336, msssim_ir: 0.3961, msssim_vis: 0.0247, mx_loss: 0.0064, eta: 0:54:35, time: 8.4179
INFO train.py(169): step: 1750/5410, l_total: 0.0891, l_in: 0.0382, l_grad: 0.0509, msssim_ir: 0.4554, msssim_vis: 0.0241, mx_loss: 0.0142, eta: 0:54:25, time: 8.4657
INFO train.py(169): step: 1760/5410, l_total: 0.0553, l_in: 0.0148, l_grad: 0.0406, msssim_ir: 0.3275, msssim_vis: 0.0412, mx_loss: 0.0129, eta: 0:54:15, time: 8.4577
INFO train.py(169): step: 1770/5410, l_total: 0.1112, l_in: 0.0604, l_grad: 0.0508, msssim_ir: 0.3685, msssim_vis: 0.1308, mx_loss: 0.0332, eta: 0:54:05, time: 8.4358
INFO train.py(169): step: 1780/5410, l_total: 0.0744, l_in: 0.0268, l_grad: 0.0476, msssim_ir: 0.3889, msssim_vis: 0.0941, mx_loss: 0.0131, eta: 0:53:55, time: 8.4368
INFO train.py(169): step: 1790/5410, l_total: 0.0624, l_in: 0.0204, l_grad: 0.0419, msssim_ir: 0.2844, msssim_vis: 0.1139, mx_loss: 0.0101, eta: 0:53:46, time: 8.4846
INFO train.py(169): step: 1800/5410, l_total: 0.0815, l_in: 0.0361, l_grad: 0.0453, msssim_ir: 0.4727, msssim_vis: 0.0245, mx_loss: 0.0154, eta: 0:53:36, time: 8.4527
INFO train.py(169): step: 1810/5410, l_total: 0.0761, l_in: 0.0333, l_grad: 0.0428, msssim_ir: 0.2931, msssim_vis: 0.1508, mx_loss: 0.0271, eta: 0:53:26, time: 8.4398
INFO train.py(169): step: 1820/5410, l_total: 0.0775, l_in: 0.0253, l_grad: 0.0522, msssim_ir: 0.3552, msssim_vis: 0.0768, mx_loss: 0.0370, eta: 0:53:16, time: 8.4736
INFO train.py(169): step: 1830/5410, l_total: 0.0575, l_in: 0.0196, l_grad: 0.0379, msssim_ir: 0.4227, msssim_vis: 0.0201, mx_loss: 0.0128, eta: 0:53:06, time: 8.4547
INFO train.py(169): step: 1840/5410, l_total: 0.0516, l_in: 0.0194, l_grad: 0.0322, msssim_ir: 0.2192, msssim_vis: 0.1434, mx_loss: 0.0152, eta: 0:52:57, time: 8.4448
INFO train.py(169): step: 1850/5410, l_total: 0.0692, l_in: 0.0194, l_grad: 0.0498, msssim_ir: 0.4610, msssim_vis: 0.0245, mx_loss: 0.0108, eta: 0:52:47, time: 8.4717
INFO train.py(169): step: 1860/5410, l_total: 0.0457, l_in: 0.0152, l_grad: 0.0305, msssim_ir: 0.2945, msssim_vis: 0.0547, mx_loss: 0.0135, eta: 0:52:37, time: 8.4537
INFO train.py(169): step: 1870/5410, l_total: 0.0582, l_in: 0.0217, l_grad: 0.0365, msssim_ir: 0.4381, msssim_vis: 0.0228, mx_loss: 0.0271, eta: 0:52:27, time: 8.4378
INFO train.py(169): step: 1880/5410, l_total: 0.0569, l_in: 0.0210, l_grad: 0.0359, msssim_ir: 0.3677, msssim_vis: 0.0800, mx_loss: 0.0107, eta: 0:52:18, time: 8.4348
INFO train.py(169): step: 1890/5410, l_total: 0.0475, l_in: 0.0169, l_grad: 0.0306, msssim_ir: 0.2107, msssim_vis: 0.1186, mx_loss: 0.0125, eta: 0:52:08, time: 8.4826
INFO train.py(169): step: 1900/5410, l_total: 0.0561, l_in: 0.0154, l_grad: 0.0406, msssim_ir: 0.3651, msssim_vis: 0.0734, mx_loss: 0.0102, eta: 0:51:58, time: 8.4428
INFO train.py(169): step: 1910/5410, l_total: 0.0876, l_in: 0.0347, l_grad: 0.0529, msssim_ir: 0.4810, msssim_vis: 0.0265, mx_loss: 0.0268, eta: 0:51:49, time: 8.4338
INFO train.py(169): step: 1920/5410, l_total: 0.0616, l_in: 0.0200, l_grad: 0.0416, msssim_ir: 0.2946, msssim_vis: 0.0693, mx_loss: 0.0171, eta: 0:51:39, time: 8.4816
INFO train.py(169): step: 1930/5410, l_total: 0.0561, l_in: 0.0196, l_grad: 0.0365, msssim_ir: 0.3750, msssim_vis: 0.0429, mx_loss: 0.0085, eta: 0:51:29, time: 8.4557
INFO train.py(169): step: 1940/5410, l_total: 0.0596, l_in: 0.0200, l_grad: 0.0396, msssim_ir: 0.4463, msssim_vis: 0.0243, mx_loss: 0.0185, eta: 0:51:20, time: 8.4657
INFO train.py(169): step: 1950/5410, l_total: 0.0522, l_in: 0.0181, l_grad: 0.0340, msssim_ir: 0.3641, msssim_vis: 0.0655, mx_loss: 0.0092, eta: 0:51:10, time: 8.4557
INFO train.py(169): step: 1960/5410, l_total: 0.0384, l_in: 0.0123, l_grad: 0.0260, msssim_ir: 0.2342, msssim_vis: 0.0897, mx_loss: 0.0099, eta: 0:51:00, time: 8.4497
INFO train.py(169): step: 1970/5410, l_total: 0.0547, l_in: 0.0242, l_grad: 0.0305, msssim_ir: 0.2235, msssim_vis: 0.1233, mx_loss: 0.0207, eta: 0:50:51, time: 8.4836
INFO train.py(169): step: 1980/5410, l_total: 0.0638, l_in: 0.0213, l_grad: 0.0425, msssim_ir: 0.4902, msssim_vis: 0.0360, mx_loss: 0.0171, eta: 0:50:41, time: 8.4707
INFO train.py(169): step: 1990/5410, l_total: 0.0510, l_in: 0.0143, l_grad: 0.0366, msssim_ir: 0.2930, msssim_vis: 0.0981, mx_loss: 0.0075, eta: 0:50:32, time: 8.4478
INFO train.py(169): step: 2000/5410, l_total: 0.0790, l_in: 0.0309, l_grad: 0.0481, msssim_ir: 0.3335, msssim_vis: 0.0519, mx_loss: 0.0319, eta: 0:50:22, time: 8.4298
INFO train.py(169): step: 2010/5410, l_total: 0.0558, l_in: 0.0202, l_grad: 0.0356, msssim_ir: 0.3680, msssim_vis: 0.0582, mx_loss: 0.0172, eta: 0:50:13, time: 8.4647
INFO train.py(169): step: 2020/5410, l_total: 0.0818, l_in: 0.0269, l_grad: 0.0549, msssim_ir: 0.4599, msssim_vis: 0.0255, mx_loss: 0.0162, eta: 0:50:03, time: 8.4537
INFO train.py(169): step: 2030/5410, l_total: 0.0740, l_in: 0.0238, l_grad: 0.0502, msssim_ir: 0.4670, msssim_vis: 0.0222, mx_loss: 0.0296, eta: 0:49:53, time: 8.4308
INFO train.py(169): step: 2040/5410, l_total: 0.0958, l_in: 0.0369, l_grad: 0.0589, msssim_ir: 0.4993, msssim_vis: 0.0282, mx_loss: 0.0263, eta: 0:49:44, time: 8.4657
INFO train.py(169): step: 2050/5410, l_total: 0.0577, l_in: 0.0180, l_grad: 0.0397, msssim_ir: 0.2741, msssim_vis: 0.0873, mx_loss: 0.0137, eta: 0:49:34, time: 8.4716
INFO train.py(169): step: 2060/5410, l_total: 0.0764, l_in: 0.0300, l_grad: 0.0464, msssim_ir: 0.3627, msssim_vis: 0.0504, mx_loss: 0.0298, eta: 0:49:25, time: 8.4268
INFO train.py(169): step: 2070/5410, l_total: 0.0651, l_in: 0.0218, l_grad: 0.0433, msssim_ir: 0.2839, msssim_vis: 0.1198, mx_loss: 0.0189, eta: 0:49:15, time: 8.4378
INFO train.py(169): step: 2080/5410, l_total: 0.0676, l_in: 0.0169, l_grad: 0.0507, msssim_ir: 0.4077, msssim_vis: 0.0405, mx_loss: 0.0222, eta: 0:49:06, time: 8.4766
INFO train.py(169): step: 2090/5410, l_total: 0.0755, l_in: 0.0377, l_grad: 0.0378, msssim_ir: 0.4564, msssim_vis: 0.0142, mx_loss: 0.0122, eta: 0:48:56, time: 8.4497
INFO train.py(169): step: 2100/5410, l_total: 0.0397, l_in: 0.0113, l_grad: 0.0284, msssim_ir: 0.4579, msssim_vis: 0.0142, mx_loss: 0.0087, eta: 0:48:47, time: 8.4567
INFO train.py(169): step: 2110/5410, l_total: 0.0567, l_in: 0.0251, l_grad: 0.0316, msssim_ir: 0.3391, msssim_vis: 0.0569, mx_loss: 0.0148, eta: 0:48:38, time: 8.4647
INFO train.py(169): step: 2120/5410, l_total: 0.0663, l_in: 0.0210, l_grad: 0.0453, msssim_ir: 0.4398, msssim_vis: 0.0490, mx_loss: 0.0114, eta: 0:48:28, time: 8.4438
INFO train.py(169): step: 2130/5410, l_total: 0.0524, l_in: 0.0201, l_grad: 0.0323, msssim_ir: 0.4490, msssim_vis: 0.0449, mx_loss: 0.0089, eta: 0:48:19, time: 8.4458
INFO train.py(169): step: 2140/5410, l_total: 0.0551, l_in: 0.0126, l_grad: 0.0424, msssim_ir: 0.4333, msssim_vis: 0.0304, mx_loss: 0.0157, eta: 0:48:09, time: 8.4846
INFO train.py(169): step: 2150/5410, l_total: 0.0809, l_in: 0.0373, l_grad: 0.0436, msssim_ir: 0.3696, msssim_vis: 0.0463, mx_loss: 0.0218, eta: 0:48:00, time: 8.4438
INFO train.py(169): step: 2160/5410, l_total: 0.0651, l_in: 0.0242, l_grad: 0.0410, msssim_ir: 0.4350, msssim_vis: 0.0558, mx_loss: 0.0234, eta: 0:47:50, time: 8.4368
INFO train.py(169): step: 2170/5410, l_total: 0.0507, l_in: 0.0169, l_grad: 0.0337, msssim_ir: 0.4236, msssim_vis: 0.0493, mx_loss: 0.0100, eta: 0:48:10, time: 27.9279
INFO train.py(169): step: 2180/5410, l_total: 0.0586, l_in: 0.0188, l_grad: 0.0399, msssim_ir: 0.4606, msssim_vis: 0.0300, mx_loss: 0.0183, eta: 0:48:00, time: 8.4239
INFO train.py(169): step: 2190/5410, l_total: 0.0642, l_in: 0.0293, l_grad: 0.0349, msssim_ir: 0.3793, msssim_vis: 0.0500, mx_loss: 0.0301, eta: 0:47:51, time: 8.4119
INFO train.py(169): step: 2200/5410, l_total: 0.0813, l_in: 0.0386, l_grad: 0.0427, msssim_ir: 0.4863, msssim_vis: 0.0157, mx_loss: 0.0097, eta: 0:47:41, time: 8.4159
INFO train.py(169): step: 2210/5410, l_total: 0.0796, l_in: 0.0397, l_grad: 0.0400, msssim_ir: 0.4460, msssim_vis: 0.0270, mx_loss: 0.0334, eta: 0:47:31, time: 8.4209
INFO train.py(169): step: 2220/5410, l_total: 0.0673, l_in: 0.0258, l_grad: 0.0415, msssim_ir: 0.2822, msssim_vis: 0.1450, mx_loss: 0.0177, eta: 0:47:22, time: 8.4607
INFO train.py(169): step: 2230/5410, l_total: 0.0349, l_in: 0.0150, l_grad: 0.0199, msssim_ir: 0.2710, msssim_vis: 0.0792, mx_loss: 0.0111, eta: 0:47:12, time: 8.4557
INFO train.py(169): step: 2240/5410, l_total: 0.0680, l_in: 0.0226, l_grad: 0.0454, msssim_ir: 0.4223, msssim_vis: 0.0306, mx_loss: 0.0101, eta: 0:47:03, time: 8.4368
INFO train.py(169): step: 2250/5410, l_total: 0.0628, l_in: 0.0198, l_grad: 0.0430, msssim_ir: 0.4640, msssim_vis: 0.0237, mx_loss: 0.0121, eta: 0:46:53, time: 8.4707
INFO train.py(169): step: 2260/5410, l_total: 0.0672, l_in: 0.0195, l_grad: 0.0477, msssim_ir: 0.4843, msssim_vis: 0.0247, mx_loss: 0.0227, eta: 0:46:44, time: 8.4507
INFO train.py(169): step: 2270/5410, l_total: 0.0733, l_in: 0.0331, l_grad: 0.0402, msssim_ir: 0.4534, msssim_vis: 0.0316, mx_loss: 0.0243, eta: 0:46:34, time: 8.4328
INFO train.py(169): step: 2280/5410, l_total: 0.0539, l_in: 0.0173, l_grad: 0.0366, msssim_ir: 0.1829, msssim_vis: 0.1459, mx_loss: 0.0183, eta: 0:46:25, time: 8.4358
INFO train.py(169): step: 2290/5410, l_total: 0.0353, l_in: 0.0097, l_grad: 0.0255, msssim_ir: 0.3757, msssim_vis: 0.0688, mx_loss: 0.0082, eta: 0:46:15, time: 8.4746
INFO train.py(169): step: 2300/5410, l_total: 0.0631, l_in: 0.0196, l_grad: 0.0435, msssim_ir: 0.3415, msssim_vis: 0.0604, mx_loss: 0.0135, eta: 0:46:06, time: 8.4527
INFO train.py(169): step: 2310/5410, l_total: 0.0383, l_in: 0.0087, l_grad: 0.0296, msssim_ir: 0.3774, msssim_vis: 0.0416, mx_loss: 0.0068, eta: 0:45:56, time: 8.4278
INFO train.py(169): step: 2320/5410, l_total: 0.0392, l_in: 0.0119, l_grad: 0.0273, msssim_ir: 0.3920, msssim_vis: 0.0279, mx_loss: 0.0068, eta: 0:45:47, time: 8.4438
INFO train.py(169): step: 2330/5410, l_total: 0.0615, l_in: 0.0191, l_grad: 0.0424, msssim_ir: 0.4760, msssim_vis: 0.0153, mx_loss: 0.0214, eta: 0:45:37, time: 8.4736
INFO train.py(169): step: 2340/5410, l_total: 0.0358, l_in: 0.0109, l_grad: 0.0249, msssim_ir: 0.2892, msssim_vis: 0.0827, mx_loss: 0.0096, eta: 0:45:28, time: 8.4448
INFO train.py(169): step: 2350/5410, l_total: 0.0525, l_in: 0.0227, l_grad: 0.0298, msssim_ir: 0.1568, msssim_vis: 0.1715, mx_loss: 0.0152, eta: 0:45:18, time: 8.4378
INFO train.py(169): step: 2360/5410, l_total: 0.0337, l_in: 0.0068, l_grad: 0.0269, msssim_ir: 0.2135, msssim_vis: 0.1714, mx_loss: 0.0051, eta: 0:45:09, time: 8.4746
INFO train.py(169): step: 2370/5410, l_total: 0.0364, l_in: 0.0078, l_grad: 0.0286, msssim_ir: 0.2819, msssim_vis: 0.0652, mx_loss: 0.0087, eta: 0:44:59, time: 8.4557
INFO train.py(169): step: 2380/5410, l_total: 0.0297, l_in: 0.0069, l_grad: 0.0228, msssim_ir: 0.2708, msssim_vis: 0.0603, mx_loss: 0.0061, eta: 0:44:50, time: 8.4577
INFO train.py(169): step: 2390/5410, l_total: 0.0412, l_in: 0.0127, l_grad: 0.0285, msssim_ir: 0.3399, msssim_vis: 0.0558, mx_loss: 0.0096, eta: 0:44:41, time: 8.4667
INFO train.py(169): step: 2400/5410, l_total: 0.0460, l_in: 0.0158, l_grad: 0.0302, msssim_ir: 0.3682, msssim_vis: 0.0521, mx_loss: 0.0094, eta: 0:44:31, time: 8.4488
INFO train.py(169): step: 2410/5410, l_total: 0.0867, l_in: 0.0233, l_grad: 0.0634, msssim_ir: 0.4554, msssim_vis: 0.0239, mx_loss: 0.0135, eta: 0:44:22, time: 8.4468
INFO train.py(169): step: 2420/5410, l_total: 0.0723, l_in: 0.0287, l_grad: 0.0435, msssim_ir: 0.4818, msssim_vis: 0.0168, mx_loss: 0.0140, eta: 0:44:12, time: 8.4736
INFO train.py(169): step: 2430/5410, l_total: 0.0697, l_in: 0.0216, l_grad: 0.0481, msssim_ir: 0.4034, msssim_vis: 0.0201, mx_loss: 0.0082, eta: 0:44:03, time: 8.4617
INFO train.py(169): step: 2440/5410, l_total: 0.0504, l_in: 0.0118, l_grad: 0.0386, msssim_ir: 0.3721, msssim_vis: 0.0487, mx_loss: 0.0059, eta: 0:43:54, time: 8.4229
INFO train.py(169): step: 2450/5410, l_total: 0.0452, l_in: 0.0136, l_grad: 0.0315, msssim_ir: 0.2720, msssim_vis: 0.0810, mx_loss: 0.0134, eta: 0:43:44, time: 8.4517
INFO train.py(169): step: 2460/5410, l_total: 0.0511, l_in: 0.0126, l_grad: 0.0385, msssim_ir: 0.2350, msssim_vis: 0.0930, mx_loss: 0.0116, eta: 0:43:35, time: 8.4697
INFO train.py(169): step: 2470/5410, l_total: 0.0772, l_in: 0.0255, l_grad: 0.0517, msssim_ir: 0.3936, msssim_vis: 0.0498, mx_loss: 0.0120, eta: 0:43:26, time: 8.4507
INFO train.py(169): step: 2480/5410, l_total: 0.0665, l_in: 0.0253, l_grad: 0.0412, msssim_ir: 0.5022, msssim_vis: 0.0280, mx_loss: 0.0221, eta: 0:43:16, time: 8.4328
INFO train.py(169): step: 2490/5410, l_total: 0.0487, l_in: 0.0243, l_grad: 0.0244, msssim_ir: 0.1723, msssim_vis: 0.1309, mx_loss: 0.0139, eta: 0:43:07, time: 8.4756
INFO train.py(169): step: 2500/5410, l_total: 0.0774, l_in: 0.0310, l_grad: 0.0465, msssim_ir: 0.3282, msssim_vis: 0.1295, mx_loss: 0.0113, eta: 0:42:58, time: 8.4766
INFO train.py(169): step: 2510/5410, l_total: 0.0585, l_in: 0.0155, l_grad: 0.0430, msssim_ir: 0.3267, msssim_vis: 0.0985, mx_loss: 0.0133, eta: 0:42:48, time: 8.4348
INFO train.py(169): step: 2520/5410, l_total: 0.0738, l_in: 0.0238, l_grad: 0.0500, msssim_ir: 0.2705, msssim_vis: 0.0898, mx_loss: 0.0134, eta: 0:42:39, time: 8.4776
INFO train.py(169): step: 2530/5410, l_total: 0.0793, l_in: 0.0292, l_grad: 0.0501, msssim_ir: 0.4551, msssim_vis: 0.0375, mx_loss: 0.0367, eta: 0:42:30, time: 8.4657
INFO train.py(169): step: 2540/5410, l_total: 0.0631, l_in: 0.0216, l_grad: 0.0416, msssim_ir: 0.3306, msssim_vis: 0.0580, mx_loss: 0.0144, eta: 0:42:20, time: 8.4358
INFO train.py(169): step: 2550/5410, l_total: 0.0738, l_in: 0.0309, l_grad: 0.0429, msssim_ir: 0.4377, msssim_vis: 0.0348, mx_loss: 0.0239, eta: 0:42:11, time: 8.4597
INFO train.py(169): step: 2560/5410, l_total: 0.0573, l_in: 0.0213, l_grad: 0.0360, msssim_ir: 0.4778, msssim_vis: 0.0122, mx_loss: 0.0099, eta: 0:42:02, time: 8.4587
INFO train.py(169): step: 2570/5410, l_total: 0.0547, l_in: 0.0148, l_grad: 0.0399, msssim_ir: 0.2035, msssim_vis: 0.1158, mx_loss: 0.0127, eta: 0:41:52, time: 8.4428
INFO train.py(169): step: 2580/5410, l_total: 0.0601, l_in: 0.0230, l_grad: 0.0371, msssim_ir: 0.4717, msssim_vis: 0.0147, mx_loss: 0.0132, eta: 0:41:43, time: 8.4438
INFO train.py(169): step: 2590/5410, l_total: 0.0738, l_in: 0.0419, l_grad: 0.0319, msssim_ir: 0.3856, msssim_vis: 0.0429, mx_loss: 0.0320, eta: 0:41:34, time: 8.4717
INFO train.py(169): step: 2600/5410, l_total: 0.0315, l_in: 0.0107, l_grad: 0.0208, msssim_ir: 0.2202, msssim_vis: 0.0825, mx_loss: 0.0081, eta: 0:41:25, time: 8.4458
INFO train.py(169): step: 2610/5410, l_total: 0.0594, l_in: 0.0222, l_grad: 0.0371, msssim_ir: 0.4523, msssim_vis: 0.0140, mx_loss: 0.0161, eta: 0:41:15, time: 8.4517
INFO train.py(169): step: 2620/5410, l_total: 0.0569, l_in: 0.0286, l_grad: 0.0283, msssim_ir: 0.1757, msssim_vis: 0.1437, mx_loss: 0.0225, eta: 0:41:06, time: 8.4707
INFO train.py(169): step: 2630/5410, l_total: 0.0650, l_in: 0.0238, l_grad: 0.0412, msssim_ir: 0.4602, msssim_vis: 0.0151, mx_loss: 0.0149, eta: 0:40:57, time: 8.4786
INFO train.py(169): step: 2640/5410, l_total: 0.0445, l_in: 0.0124, l_grad: 0.0321, msssim_ir: 0.4006, msssim_vis: 0.0326, mx_loss: 0.0062, eta: 0:40:48, time: 8.4726
INFO train.py(169): step: 2650/5410, l_total: 0.0419, l_in: 0.0117, l_grad: 0.0302, msssim_ir: 0.3939, msssim_vis: 0.0301, mx_loss: 0.0104, eta: 0:40:38, time: 8.4587
INFO train.py(169): step: 2660/5410, l_total: 0.0422, l_in: 0.0136, l_grad: 0.0286, msssim_ir: 0.3642, msssim_vis: 0.0238, mx_loss: 0.0084, eta: 0:40:29, time: 8.4478
INFO train.py(169): step: 2670/5410, l_total: 0.0436, l_in: 0.0121, l_grad: 0.0316, msssim_ir: 0.3161, msssim_vis: 0.0733, mx_loss: 0.0093, eta: 0:40:20, time: 8.4697
INFO train.py(169): step: 2680/5410, l_total: 0.0604, l_in: 0.0128, l_grad: 0.0476, msssim_ir: 0.1354, msssim_vis: 0.2255, mx_loss: 0.0172, eta: 0:40:11, time: 8.4497
INFO train.py(169): step: 2690/5410, l_total: 0.0427, l_in: 0.0165, l_grad: 0.0262, msssim_ir: 0.1860, msssim_vis: 0.1100, mx_loss: 0.0181, eta: 0:40:02, time: 8.4517
INFO train.py(169): step: 2700/5410, l_total: 0.0623, l_in: 0.0261, l_grad: 0.0362, msssim_ir: 0.4659, msssim_vis: 0.0261, mx_loss: 0.0168, eta: 0:39:52, time: 8.4736
INFO train.py(169): step: 2710/5410, l_total: 0.0538, l_in: 0.0172, l_grad: 0.0366, msssim_ir: 0.1451, msssim_vis: 0.1911, mx_loss: 0.0105, eta: 0:40:02, time: 27.6929
INFO train.py(169): step: 2720/5410, l_total: 0.0407, l_in: 0.0133, l_grad: 0.0274, msssim_ir: 0.2784, msssim_vis: 0.0885, mx_loss: 0.0107, eta: 0:39:53, time: 8.4089
INFO train.py(169): step: 2730/5410, l_total: 0.0611, l_in: 0.0188, l_grad: 0.0423, msssim_ir: 0.5205, msssim_vis: 0.0145, mx_loss: 0.0091, eta: 0:39:44, time: 8.4179
INFO train.py(169): step: 2740/5410, l_total: 0.0567, l_in: 0.0211, l_grad: 0.0356, msssim_ir: 0.3603, msssim_vis: 0.0745, mx_loss: 0.0102, eta: 0:39:34, time: 8.4079
INFO train.py(169): step: 2750/5410, l_total: 0.0347, l_in: 0.0080, l_grad: 0.0267, msssim_ir: 0.3435, msssim_vis: 0.0459, mx_loss: 0.0070, eta: 0:39:25, time: 8.4537
INFO train.py(169): step: 2760/5410, l_total: 0.0634, l_in: 0.0235, l_grad: 0.0399, msssim_ir: 0.4400, msssim_vis: 0.0268, mx_loss: 0.0098, eta: 0:39:16, time: 8.4557
INFO train.py(169): step: 2770/5410, l_total: 0.0493, l_in: 0.0189, l_grad: 0.0304, msssim_ir: 0.2358, msssim_vis: 0.0920, mx_loss: 0.0170, eta: 0:39:06, time: 8.4507
INFO train.py(169): step: 2780/5410, l_total: 0.0644, l_in: 0.0231, l_grad: 0.0414, msssim_ir: 0.5189, msssim_vis: 0.0119, mx_loss: 0.0089, eta: 0:38:57, time: 8.4438
INFO train.py(169): step: 2790/5410, l_total: 0.0406, l_in: 0.0104, l_grad: 0.0303, msssim_ir: 0.3625, msssim_vis: 0.0329, mx_loss: 0.0065, eta: 0:38:48, time: 8.4746
INFO train.py(169): step: 2800/5410, l_total: 0.0424, l_in: 0.0114, l_grad: 0.0310, msssim_ir: 0.3261, msssim_vis: 0.0794, mx_loss: 0.0073, eta: 0:38:38, time: 8.4478
INFO train.py(169): step: 2810/5410, l_total: 0.0597, l_in: 0.0249, l_grad: 0.0348, msssim_ir: 0.3475, msssim_vis: 0.0763, mx_loss: 0.0119, eta: 0:38:29, time: 8.4229
INFO train.py(169): step: 2820/5410, l_total: 0.0453, l_in: 0.0127, l_grad: 0.0327, msssim_ir: 0.4145, msssim_vis: 0.0289, mx_loss: 0.0074, eta: 0:38:20, time: 8.4707
INFO train.py(169): step: 2830/5410, l_total: 0.0445, l_in: 0.0143, l_grad: 0.0302, msssim_ir: 0.2919, msssim_vis: 0.1066, mx_loss: 0.0088, eta: 0:38:11, time: 8.4717
INFO train.py(169): step: 2840/5410, l_total: 0.0388, l_in: 0.0131, l_grad: 0.0258, msssim_ir: 0.4113, msssim_vis: 0.0281, mx_loss: 0.0060, eta: 0:38:01, time: 8.4488
INFO train.py(169): step: 2850/5410, l_total: 0.0338, l_in: 0.0092, l_grad: 0.0246, msssim_ir: 0.2842, msssim_vis: 0.0493, mx_loss: 0.0097, eta: 0:37:52, time: 8.4637
INFO train.py(169): step: 2860/5410, l_total: 0.0427, l_in: 0.0134, l_grad: 0.0294, msssim_ir: 0.3232, msssim_vis: 0.0558, mx_loss: 0.0106, eta: 0:37:43, time: 8.4697
INFO train.py(169): step: 2870/5410, l_total: 0.0420, l_in: 0.0122, l_grad: 0.0298, msssim_ir: 0.2323, msssim_vis: 0.1453, mx_loss: 0.0103, eta: 0:37:33, time: 8.4398
INFO train.py(169): step: 2880/5410, l_total: 0.0909, l_in: 0.0382, l_grad: 0.0527, msssim_ir: 0.4520, msssim_vis: 0.0319, mx_loss: 0.0114, eta: 0:37:24, time: 8.4408
INFO train.py(169): step: 2890/5410, l_total: 0.0781, l_in: 0.0266, l_grad: 0.0514, msssim_ir: 0.4311, msssim_vis: 0.0360, mx_loss: 0.0240, eta: 0:37:15, time: 8.4707
INFO train.py(169): step: 2900/5410, l_total: 0.0811, l_in: 0.0364, l_grad: 0.0447, msssim_ir: 0.2868, msssim_vis: 0.1176, mx_loss: 0.0148, eta: 0:37:06, time: 8.4348
INFO train.py(169): step: 2910/5410, l_total: 0.0531, l_in: 0.0164, l_grad: 0.0368, msssim_ir: 0.3364, msssim_vis: 0.0745, mx_loss: 0.0110, eta: 0:36:57, time: 8.4537
INFO train.py(169): step: 2920/5410, l_total: 0.1082, l_in: 0.0600, l_grad: 0.0482, msssim_ir: 0.4781, msssim_vis: 0.0504, mx_loss: 0.0192, eta: 0:36:47, time: 8.4746
INFO train.py(169): step: 2930/5410, l_total: 0.0465, l_in: 0.0167, l_grad: 0.0299, msssim_ir: 0.3828, msssim_vis: 0.0684, mx_loss: 0.0077, eta: 0:36:38, time: 8.4557
INFO train.py(169): step: 2940/5410, l_total: 0.0515, l_in: 0.0159, l_grad: 0.0356, msssim_ir: 0.3236, msssim_vis: 0.0673, mx_loss: 0.0075, eta: 0:36:29, time: 8.4577
INFO train.py(169): step: 2950/5410, l_total: 0.0438, l_in: 0.0177, l_grad: 0.0261, msssim_ir: 0.1946, msssim_vis: 0.1564, mx_loss: 0.0202, eta: 0:36:20, time: 8.4707
INFO train.py(169): step: 2960/5410, l_total: 0.0564, l_in: 0.0191, l_grad: 0.0373, msssim_ir: 0.4741, msssim_vis: 0.0194, mx_loss: 0.0173, eta: 0:36:10, time: 8.4358
INFO train.py(169): step: 2970/5410, l_total: 0.0465, l_in: 0.0181, l_grad: 0.0285, msssim_ir: 0.3116, msssim_vis: 0.0720, mx_loss: 0.0172, eta: 0:36:01, time: 8.4438
INFO train.py(169): step: 2980/5410, l_total: 0.0443, l_in: 0.0179, l_grad: 0.0264, msssim_ir: 0.3257, msssim_vis: 0.0933, mx_loss: 0.0073, eta: 0:35:52, time: 8.4746
INFO train.py(169): step: 2990/5410, l_total: 0.0448, l_in: 0.0114, l_grad: 0.0334, msssim_ir: 0.4324, msssim_vis: 0.0414, mx_loss: 0.0075, eta: 0:35:43, time: 8.4517
INFO train.py(169): step: 3000/5410, l_total: 0.0392, l_in: 0.0154, l_grad: 0.0239, msssim_ir: 0.2253, msssim_vis: 0.1199, mx_loss: 0.0096, eta: 0:35:34, time: 8.4268
INFO train.py(169): step: 3010/5410, l_total: 0.0454, l_in: 0.0163, l_grad: 0.0290, msssim_ir: 0.2108, msssim_vis: 0.1457, mx_loss: 0.0152, eta: 0:35:25, time: 8.4677
INFO train.py(169): step: 3020/5410, l_total: 0.0636, l_in: 0.0181, l_grad: 0.0456, msssim_ir: 0.4522, msssim_vis: 0.0232, mx_loss: 0.0148, eta: 0:35:15, time: 8.4557
INFO train.py(169): step: 3030/5410, l_total: 0.0587, l_in: 0.0242, l_grad: 0.0344, msssim_ir: 0.4613, msssim_vis: 0.0151, mx_loss: 0.0137, eta: 0:35:06, time: 8.4746
INFO train.py(169): step: 3040/5410, l_total: 0.0368, l_in: 0.0089, l_grad: 0.0279, msssim_ir: 0.3821, msssim_vis: 0.0429, mx_loss: 0.0051, eta: 0:34:57, time: 8.4707
INFO train.py(169): step: 3050/5410, l_total: 0.0452, l_in: 0.0108, l_grad: 0.0344, msssim_ir: 0.4117, msssim_vis: 0.0322, mx_loss: 0.0051, eta: 0:34:48, time: 8.4627
INFO train.py(169): step: 3060/5410, l_total: 0.0481, l_in: 0.0134, l_grad: 0.0347, msssim_ir: 0.4104, msssim_vis: 0.0540, mx_loss: 0.0055, eta: 0:34:39, time: 8.4298
INFO train.py(169): step: 3070/5410, l_total: 0.0544, l_in: 0.0163, l_grad: 0.0381, msssim_ir: 0.3326, msssim_vis: 0.0654, mx_loss: 0.0206, eta: 0:34:30, time: 8.4756
INFO train.py(169): step: 3080/5410, l_total: 0.0379, l_in: 0.0092, l_grad: 0.0287, msssim_ir: 0.3682, msssim_vis: 0.0283, mx_loss: 0.0045, eta: 0:34:20, time: 8.4517
INFO train.py(169): step: 3090/5410, l_total: 0.0429, l_in: 0.0137, l_grad: 0.0291, msssim_ir: 0.3486, msssim_vis: 0.0545, mx_loss: 0.0058, eta: 0:34:11, time: 8.4458
INFO train.py(169): step: 3100/5410, l_total: 0.0466, l_in: 0.0108, l_grad: 0.0358, msssim_ir: 0.5067, msssim_vis: 0.0129, mx_loss: 0.0098, eta: 0:34:02, time: 8.4318
INFO train.py(169): step: 3110/5410, l_total: 0.0382, l_in: 0.0149, l_grad: 0.0233, msssim_ir: 0.2795, msssim_vis: 0.0936, mx_loss: 0.0073, eta: 0:33:53, time: 8.4836
INFO train.py(169): step: 3120/5410, l_total: 0.0634, l_in: 0.0225, l_grad: 0.0409, msssim_ir: 0.2555, msssim_vis: 0.1193, mx_loss: 0.0236, eta: 0:33:44, time: 8.4458
INFO train.py(169): step: 3130/5410, l_total: 0.0475, l_in: 0.0121, l_grad: 0.0355, msssim_ir: 0.3932, msssim_vis: 0.0599, mx_loss: 0.0084, eta: 0:33:35, time: 8.4488
INFO train.py(169): step: 3140/5410, l_total: 0.0453, l_in: 0.0141, l_grad: 0.0312, msssim_ir: 0.3270, msssim_vis: 0.0560, mx_loss: 0.0107, eta: 0:33:26, time: 8.4816
INFO train.py(169): step: 3150/5410, l_total: 0.0645, l_in: 0.0290, l_grad: 0.0355, msssim_ir: 0.4054, msssim_vis: 0.0266, mx_loss: 0.0190, eta: 0:33:17, time: 8.4468
INFO train.py(169): step: 3160/5410, l_total: 0.0443, l_in: 0.0159, l_grad: 0.0284, msssim_ir: 0.3973, msssim_vis: 0.0416, mx_loss: 0.0073, eta: 0:33:08, time: 8.4577
INFO train.py(169): step: 3170/5410, l_total: 0.1106, l_in: 0.0544, l_grad: 0.0563, msssim_ir: 0.4917, msssim_vis: 0.0196, mx_loss: 0.0174, eta: 0:32:58, time: 8.4667
INFO train.py(169): step: 3180/5410, l_total: 0.0568, l_in: 0.0163, l_grad: 0.0405, msssim_ir: 0.3368, msssim_vis: 0.0667, mx_loss: 0.0149, eta: 0:32:49, time: 8.4438
INFO train.py(169): step: 3190/5410, l_total: 0.0489, l_in: 0.0137, l_grad: 0.0352, msssim_ir: 0.2055, msssim_vis: 0.1702, mx_loss: 0.0135, eta: 0:32:40, time: 8.4577
INFO train.py(169): step: 3200/5410, l_total: 0.0788, l_in: 0.0403, l_grad: 0.0385, msssim_ir: 0.4040, msssim_vis: 0.0341, mx_loss: 0.0171, eta: 0:32:31, time: 8.4627
INFO train.py(169): step: 3210/5410, l_total: 0.0670, l_in: 0.0217, l_grad: 0.0452, msssim_ir: 0.4779, msssim_vis: 0.0261, mx_loss: 0.0144, eta: 0:32:22, time: 8.4438
INFO train.py(169): step: 3220/5410, l_total: 0.0866, l_in: 0.0375, l_grad: 0.0491, msssim_ir: 0.5156, msssim_vis: 0.0339, mx_loss: 0.0326, eta: 0:32:13, time: 8.4368
INFO train.py(169): step: 3230/5410, l_total: 0.0491, l_in: 0.0132, l_grad: 0.0359, msssim_ir: 0.4746, msssim_vis: 0.0094, mx_loss: 0.0111, eta: 0:32:04, time: 8.4786
INFO train.py(169): step: 3240/5410, l_total: 0.0509, l_in: 0.0183, l_grad: 0.0326, msssim_ir: 0.2849, msssim_vis: 0.0981, mx_loss: 0.0136, eta: 0:31:55, time: 8.4468
INFO train.py(169): step: 3250/5410, l_total: 0.0362, l_in: 0.0135, l_grad: 0.0227, msssim_ir: 0.2556, msssim_vis: 0.0850, mx_loss: 0.0100, eta: 0:31:59, time: 27.9518
INFO train.py(169): step: 3260/5410, l_total: 0.0352, l_in: 0.0127, l_grad: 0.0225, msssim_ir: 0.2052, msssim_vis: 0.1265, mx_loss: 0.0083, eta: 0:31:49, time: 8.4039
INFO train.py(169): step: 3270/5410, l_total: 0.0545, l_in: 0.0149, l_grad: 0.0396, msssim_ir: 0.2052, msssim_vis: 0.1802, mx_loss: 0.0109, eta: 0:31:40, time: 8.4209
INFO train.py(169): step: 3280/5410, l_total: 0.0652, l_in: 0.0240, l_grad: 0.0412, msssim_ir: 0.4753, msssim_vis: 0.0099, mx_loss: 0.0087, eta: 0:31:31, time: 8.4209
INFO train.py(169): step: 3290/5410, l_total: 0.0554, l_in: 0.0157, l_grad: 0.0397, msssim_ir: 0.4996, msssim_vis: 0.0267, mx_loss: 0.0163, eta: 0:31:22, time: 8.4209
INFO train.py(169): step: 3300/5410, l_total: 0.0505, l_in: 0.0151, l_grad: 0.0354, msssim_ir: 0.4019, msssim_vis: 0.0302, mx_loss: 0.0138, eta: 0:31:13, time: 8.4627
INFO train.py(169): step: 3310/5410, l_total: 0.0623, l_in: 0.0214, l_grad: 0.0409, msssim_ir: 0.2622, msssim_vis: 0.1333, mx_loss: 0.0179, eta: 0:31:04, time: 8.4527
INFO train.py(169): step: 3320/5410, l_total: 0.0562, l_in: 0.0158, l_grad: 0.0404, msssim_ir: 0.4267, msssim_vis: 0.0220, mx_loss: 0.0083, eta: 0:30:54, time: 8.4468
INFO train.py(169): step: 3330/5410, l_total: 0.0490, l_in: 0.0165, l_grad: 0.0326, msssim_ir: 0.3153, msssim_vis: 0.1030, mx_loss: 0.0052, eta: 0:30:45, time: 8.4617
INFO train.py(169): step: 3340/5410, l_total: 0.0412, l_in: 0.0105, l_grad: 0.0307, msssim_ir: 0.4809, msssim_vis: 0.0103, mx_loss: 0.0069, eta: 0:30:36, time: 8.4667
INFO train.py(169): step: 3350/5410, l_total: 0.0328, l_in: 0.0091, l_grad: 0.0237, msssim_ir: 0.3591, msssim_vis: 0.0204, mx_loss: 0.0067, eta: 0:30:27, time: 8.4448
INFO train.py(169): step: 3360/5410, l_total: 0.0374, l_in: 0.0082, l_grad: 0.0292, msssim_ir: 0.2754, msssim_vis: 0.0959, mx_loss: 0.0061, eta: 0:30:18, time: 8.4338
INFO train.py(169): step: 3370/5410, l_total: 0.0459, l_in: 0.0146, l_grad: 0.0313, msssim_ir: 0.1644, msssim_vis: 0.1807, mx_loss: 0.0118, eta: 0:30:09, time: 8.4687
INFO train.py(169): step: 3380/5410, l_total: 0.0556, l_in: 0.0159, l_grad: 0.0397, msssim_ir: 0.4033, msssim_vis: 0.0480, mx_loss: 0.0160, eta: 0:30:00, time: 8.4507
INFO train.py(169): step: 3390/5410, l_total: 0.0588, l_in: 0.0245, l_grad: 0.0343, msssim_ir: 0.3698, msssim_vis: 0.0568, mx_loss: 0.0125, eta: 0:29:51, time: 8.4607
INFO train.py(169): step: 3400/5410, l_total: 0.0631, l_in: 0.0158, l_grad: 0.0473, msssim_ir: 0.4036, msssim_vis: 0.0516, mx_loss: 0.0120, eta: 0:29:41, time: 8.4766
INFO train.py(169): step: 3410/5410, l_total: 0.0614, l_in: 0.0347, l_grad: 0.0266, msssim_ir: 0.1733, msssim_vis: 0.1102, mx_loss: 0.0352, eta: 0:29:32, time: 8.4507
INFO train.py(169): step: 3420/5410, l_total: 0.0388, l_in: 0.0151, l_grad: 0.0238, msssim_ir: 0.1697, msssim_vis: 0.1978, mx_loss: 0.0108, eta: 0:29:23, time: 8.4587
INFO train.py(169): step: 3430/5410, l_total: 0.0372, l_in: 0.0079, l_grad: 0.0292, msssim_ir: 0.3049, msssim_vis: 0.0604, mx_loss: 0.0064, eta: 0:29:14, time: 8.4726
INFO train.py(169): step: 3440/5410, l_total: 0.0500, l_in: 0.0179, l_grad: 0.0321, msssim_ir: 0.1394, msssim_vis: 0.1844, mx_loss: 0.0231, eta: 0:29:05, time: 8.4517
INFO train.py(169): step: 3450/5410, l_total: 0.0400, l_in: 0.0118, l_grad: 0.0282, msssim_ir: 0.2775, msssim_vis: 0.0711, mx_loss: 0.0105, eta: 0:28:56, time: 8.4587
INFO train.py(169): step: 3460/5410, l_total: 0.0657, l_in: 0.0179, l_grad: 0.0478, msssim_ir: 0.4377, msssim_vis: 0.0568, mx_loss: 0.0097, eta: 0:28:47, time: 8.4796
INFO train.py(169): step: 3470/5410, l_total: 0.0412, l_in: 0.0106, l_grad: 0.0307, msssim_ir: 0.3199, msssim_vis: 0.0486, mx_loss: 0.0066, eta: 0:28:38, time: 8.4557
INFO train.py(169): step: 3480/5410, l_total: 0.0570, l_in: 0.0214, l_grad: 0.0356, msssim_ir: 0.4740, msssim_vis: 0.0184, mx_loss: 0.0076, eta: 0:28:29, time: 8.4637
INFO train.py(169): step: 3490/5410, l_total: 0.0462, l_in: 0.0169, l_grad: 0.0293, msssim_ir: 0.2783, msssim_vis: 0.1194, mx_loss: 0.0076, eta: 0:28:20, time: 8.4707
INFO train.py(169): step: 3500/5410, l_total: 0.0488, l_in: 0.0148, l_grad: 0.0340, msssim_ir: 0.1282, msssim_vis: 0.1918, mx_loss: 0.0145, eta: 0:28:11, time: 8.4328
INFO train.py(169): step: 3510/5410, l_total: 0.0527, l_in: 0.0156, l_grad: 0.0371, msssim_ir: 0.3216, msssim_vis: 0.0721, mx_loss: 0.0091, eta: 0:28:02, time: 8.4617
INFO train.py(169): step: 3520/5410, l_total: 0.0430, l_in: 0.0117, l_grad: 0.0313, msssim_ir: 0.2143, msssim_vis: 0.1546, mx_loss: 0.0055, eta: 0:27:52, time: 8.4637
INFO train.py(169): step: 3530/5410, l_total: 0.0426, l_in: 0.0111, l_grad: 0.0315, msssim_ir: 0.4780, msssim_vis: 0.0125, mx_loss: 0.0056, eta: 0:27:43, time: 8.4547
INFO train.py(169): step: 3540/5410, l_total: 0.0380, l_in: 0.0086, l_grad: 0.0294, msssim_ir: 0.3869, msssim_vis: 0.0436, mx_loss: 0.0060, eta: 0:27:34, time: 8.4408
INFO train.py(169): step: 3550/5410, l_total: 0.0509, l_in: 0.0143, l_grad: 0.0366, msssim_ir: 0.4109, msssim_vis: 0.0399, mx_loss: 0.0109, eta: 0:27:25, time: 8.4746
INFO train.py(169): step: 3560/5410, l_total: 0.0347, l_in: 0.0091, l_grad: 0.0256, msssim_ir: 0.1782, msssim_vis: 0.1435, mx_loss: 0.0072, eta: 0:27:16, time: 8.4398
INFO train.py(169): step: 3570/5410, l_total: 0.0353, l_in: 0.0088, l_grad: 0.0265, msssim_ir: 0.3701, msssim_vis: 0.0656, mx_loss: 0.0041, eta: 0:27:07, time: 8.4378
INFO train.py(169): step: 3580/5410, l_total: 0.0444, l_in: 0.0109, l_grad: 0.0335, msssim_ir: 0.4919, msssim_vis: 0.0129, mx_loss: 0.0090, eta: 0:26:58, time: 8.4806
INFO train.py(169): step: 3590/5410, l_total: 0.0563, l_in: 0.0145, l_grad: 0.0418, msssim_ir: 0.4532, msssim_vis: 0.0162, mx_loss: 0.0077, eta: 0:26:49, time: 8.4587
INFO train.py(169): step: 3600/5410, l_total: 0.0513, l_in: 0.0177, l_grad: 0.0335, msssim_ir: 0.3497, msssim_vis: 0.0916, mx_loss: 0.0110, eta: 0:26:40, time: 8.4985
INFO train.py(169): step: 3610/5410, l_total: 0.0527, l_in: 0.0231, l_grad: 0.0295, msssim_ir: 0.3021, msssim_vis: 0.1207, mx_loss: 0.0113, eta: 0:26:31, time: 8.4647
INFO train.py(169): step: 3620/5410, l_total: 0.0584, l_in: 0.0144, l_grad: 0.0441, msssim_ir: 0.4422, msssim_vis: 0.0163, mx_loss: 0.0135, eta: 0:26:22, time: 8.4448
INFO train.py(169): step: 3630/5410, l_total: 0.0838, l_in: 0.0415, l_grad: 0.0424, msssim_ir: 0.5061, msssim_vis: 0.0172, mx_loss: 0.0163, eta: 0:26:13, time: 8.4239
INFO train.py(169): step: 3640/5410, l_total: 0.0604, l_in: 0.0207, l_grad: 0.0397, msssim_ir: 0.4735, msssim_vis: 0.0150, mx_loss: 0.0089, eta: 0:26:04, time: 8.4667
INFO train.py(169): step: 3650/5410, l_total: 0.0337, l_in: 0.0116, l_grad: 0.0221, msssim_ir: 0.3444, msssim_vis: 0.0247, mx_loss: 0.0064, eta: 0:25:55, time: 8.4667
INFO train.py(169): step: 3660/5410, l_total: 0.0308, l_in: 0.0071, l_grad: 0.0237, msssim_ir: 0.3472, msssim_vis: 0.0556, mx_loss: 0.0067, eta: 0:25:46, time: 8.4268
INFO train.py(169): step: 3670/5410, l_total: 0.0541, l_in: 0.0173, l_grad: 0.0368, msssim_ir: 0.3395, msssim_vis: 0.0867, mx_loss: 0.0076, eta: 0:25:37, time: 8.4627
INFO train.py(169): step: 3680/5410, l_total: 0.0423, l_in: 0.0132, l_grad: 0.0290, msssim_ir: 0.2317, msssim_vis: 0.0996, mx_loss: 0.0098, eta: 0:25:28, time: 8.4587
INFO train.py(169): step: 3690/5410, l_total: 0.0635, l_in: 0.0235, l_grad: 0.0401, msssim_ir: 0.2394, msssim_vis: 0.1780, mx_loss: 0.0157, eta: 0:25:19, time: 8.4547
INFO train.py(169): step: 3700/5410, l_total: 0.0424, l_in: 0.0148, l_grad: 0.0277, msssim_ir: 0.2835, msssim_vis: 0.0816, mx_loss: 0.0120, eta: 0:25:10, time: 8.4418
INFO train.py(169): step: 3710/5410, l_total: 0.0482, l_in: 0.0170, l_grad: 0.0312, msssim_ir: 0.2725, msssim_vis: 0.1125, mx_loss: 0.0172, eta: 0:25:01, time: 8.4876
INFO train.py(169): step: 3720/5410, l_total: 0.0464, l_in: 0.0128, l_grad: 0.0336, msssim_ir: 0.3513, msssim_vis: 0.0619, mx_loss: 0.0136, eta: 0:24:52, time: 8.4488
INFO train.py(169): step: 3730/5410, l_total: 0.0607, l_in: 0.0185, l_grad: 0.0422, msssim_ir: 0.4705, msssim_vis: 0.0173, mx_loss: 0.0093, eta: 0:24:43, time: 8.4697
INFO train.py(169): step: 3740/5410, l_total: 0.0373, l_in: 0.0089, l_grad: 0.0284, msssim_ir: 0.2756, msssim_vis: 0.1200, mx_loss: 0.0073, eta: 0:24:34, time: 8.4687
INFO train.py(169): step: 3750/5410, l_total: 0.0546, l_in: 0.0165, l_grad: 0.0381, msssim_ir: 0.4699, msssim_vis: 0.0339, mx_loss: 0.0129, eta: 0:24:25, time: 8.4507
INFO train.py(169): step: 3760/5410, l_total: 0.0341, l_in: 0.0097, l_grad: 0.0243, msssim_ir: 0.2993, msssim_vis: 0.0596, mx_loss: 0.0078, eta: 0:24:16, time: 8.4139
INFO train.py(169): step: 3770/5410, l_total: 0.0389, l_in: 0.0112, l_grad: 0.0278, msssim_ir: 0.4237, msssim_vis: 0.0294, mx_loss: 0.0092, eta: 0:24:07, time: 8.4388
INFO train.py(169): step: 3780/5410, l_total: 0.0290, l_in: 0.0090, l_grad: 0.0200, msssim_ir: 0.2290, msssim_vis: 0.0711, mx_loss: 0.0079, eta: 0:23:58, time: 8.4746
INFO train.py(169): step: 3790/5410, l_total: 0.0442, l_in: 0.0175, l_grad: 0.0266, msssim_ir: 0.3206, msssim_vis: 0.0787, mx_loss: 0.0068, eta: 0:23:57, time: 27.8174
INFO train.py(169): step: 3800/5410, l_total: 0.0396, l_in: 0.0120, l_grad: 0.0276, msssim_ir: 0.2045, msssim_vis: 0.1632, mx_loss: 0.0077, eta: 0:23:48, time: 8.4109
INFO train.py(169): step: 3810/5410, l_total: 0.0621, l_in: 0.0222, l_grad: 0.0398, msssim_ir: 0.3128, msssim_vis: 0.0810, mx_loss: 0.0213, eta: 0:23:39, time: 8.4149
INFO train.py(169): step: 3820/5410, l_total: 0.0435, l_in: 0.0142, l_grad: 0.0293, msssim_ir: 0.2462, msssim_vis: 0.1147, mx_loss: 0.0062, eta: 0:23:30, time: 8.4268
INFO train.py(169): step: 3830/5410, l_total: 0.0306, l_in: 0.0085, l_grad: 0.0222, msssim_ir: 0.3362, msssim_vis: 0.0514, mx_loss: 0.0056, eta: 0:23:21, time: 8.4039
INFO train.py(169): step: 3840/5410, l_total: 0.0393, l_in: 0.0110, l_grad: 0.0283, msssim_ir: 0.2011, msssim_vis: 0.1278, mx_loss: 0.0083, eta: 0:23:12, time: 8.4219
INFO train.py(169): step: 3850/5410, l_total: 0.0535, l_in: 0.0215, l_grad: 0.0319, msssim_ir: 0.2303, msssim_vis: 0.1262, mx_loss: 0.0224, eta: 0:23:03, time: 8.4736
INFO train.py(169): step: 3860/5410, l_total: 0.0344, l_in: 0.0102, l_grad: 0.0242, msssim_ir: 0.3831, msssim_vis: 0.0583, mx_loss: 0.0056, eta: 0:22:54, time: 8.4497
INFO train.py(169): step: 3870/5410, l_total: 0.0509, l_in: 0.0136, l_grad: 0.0373, msssim_ir: 0.2946, msssim_vis: 0.0690, mx_loss: 0.0105, eta: 0:22:45, time: 8.4278
INFO train.py(169): step: 3880/5410, l_total: 0.0457, l_in: 0.0108, l_grad: 0.0349, msssim_ir: 0.3684, msssim_vis: 0.0811, mx_loss: 0.0071, eta: 0:22:36, time: 8.4478
INFO train.py(169): step: 3890/5410, l_total: 0.0482, l_in: 0.0099, l_grad: 0.0383, msssim_ir: 0.4693, msssim_vis: 0.0079, mx_loss: 0.0051, eta: 0:22:27, time: 8.4697
INFO train.py(169): step: 3900/5410, l_total: 0.0455, l_in: 0.0169, l_grad: 0.0286, msssim_ir: 0.3121, msssim_vis: 0.0470, mx_loss: 0.0122, eta: 0:22:18, time: 8.4438
INFO train.py(169): step: 3910/5410, l_total: 0.0610, l_in: 0.0203, l_grad: 0.0407, msssim_ir: 0.3921, msssim_vis: 0.0751, mx_loss: 0.0160, eta: 0:22:09, time: 8.4328
INFO train.py(169): step: 3920/5410, l_total: 0.0780, l_in: 0.0282, l_grad: 0.0499, msssim_ir: 0.2915, msssim_vis: 0.0812, mx_loss: 0.0126, eta: 0:22:00, time: 8.4577
INFO train.py(169): step: 3930/5410, l_total: 0.0405, l_in: 0.0135, l_grad: 0.0269, msssim_ir: 0.1685, msssim_vis: 0.1793, mx_loss: 0.0138, eta: 0:21:51, time: 8.4587
INFO train.py(169): step: 3940/5410, l_total: 0.0468, l_in: 0.0103, l_grad: 0.0365, msssim_ir: 0.2925, msssim_vis: 0.0858, mx_loss: 0.0079, eta: 0:21:42, time: 8.4458
INFO train.py(169): step: 3950/5410, l_total: 0.0355, l_in: 0.0134, l_grad: 0.0221, msssim_ir: 0.2860, msssim_vis: 0.0675, mx_loss: 0.0087, eta: 0:21:33, time: 8.4647
INFO train.py(169): step: 3960/5410, l_total: 0.0626, l_in: 0.0150, l_grad: 0.0476, msssim_ir: 0.3773, msssim_vis: 0.0860, mx_loss: 0.0094, eta: 0:21:24, time: 8.4667
INFO train.py(169): step: 3970/5410, l_total: 0.0458, l_in: 0.0142, l_grad: 0.0315, msssim_ir: 0.3652, msssim_vis: 0.0535, mx_loss: 0.0107, eta: 0:21:15, time: 8.4468
INFO train.py(169): step: 3980/5410, l_total: 0.0426, l_in: 0.0205, l_grad: 0.0222, msssim_ir: 0.1974, msssim_vis: 0.1160, mx_loss: 0.0126, eta: 0:21:06, time: 8.4607
INFO train.py(169): step: 3990/5410, l_total: 0.0384, l_in: 0.0085, l_grad: 0.0299, msssim_ir: 0.3535, msssim_vis: 0.0323, mx_loss: 0.0069, eta: 0:20:57, time: 8.4657
INFO train.py(169): step: 4000/5410, l_total: 0.0596, l_in: 0.0166, l_grad: 0.0431, msssim_ir: 0.3317, msssim_vis: 0.0873, mx_loss: 0.0112, eta: 0:20:48, time: 8.4597
INFO train.py(169): step: 4010/5410, l_total: 0.0384, l_in: 0.0178, l_grad: 0.0206, msssim_ir: 0.2306, msssim_vis: 0.0862, mx_loss: 0.0127, eta: 0:20:39, time: 8.4766
INFO train.py(169): step: 4020/5410, l_total: 0.0394, l_in: 0.0094, l_grad: 0.0300, msssim_ir: 0.3688, msssim_vis: 0.0710, mx_loss: 0.0069, eta: 0:20:30, time: 8.4846
INFO train.py(169): step: 4030/5410, l_total: 0.0370, l_in: 0.0090, l_grad: 0.0279, msssim_ir: 0.3360, msssim_vis: 0.0813, mx_loss: 0.0052, eta: 0:20:21, time: 8.4468
INFO train.py(169): step: 4040/5410, l_total: 0.0605, l_in: 0.0254, l_grad: 0.0352, msssim_ir: 0.2828, msssim_vis: 0.0992, mx_loss: 0.0145, eta: 0:20:12, time: 8.4517
INFO train.py(169): step: 4050/5410, l_total: 0.0400, l_in: 0.0082, l_grad: 0.0317, msssim_ir: 0.4809, msssim_vis: 0.0089, mx_loss: 0.0048, eta: 0:20:03, time: 8.4647
INFO train.py(169): step: 4060/5410, l_total: 0.0372, l_in: 0.0111, l_grad: 0.0261, msssim_ir: 0.4531, msssim_vis: 0.0079, mx_loss: 0.0061, eta: 0:19:54, time: 8.4577
INFO train.py(169): step: 4070/5410, l_total: 0.0598, l_in: 0.0192, l_grad: 0.0406, msssim_ir: 0.4642, msssim_vis: 0.0455, mx_loss: 0.0128, eta: 0:19:45, time: 8.4408
INFO train.py(169): step: 4080/5410, l_total: 0.0365, l_in: 0.0139, l_grad: 0.0226, msssim_ir: 0.2923, msssim_vis: 0.0671, mx_loss: 0.0097, eta: 0:19:36, time: 8.4717
INFO train.py(169): step: 4090/5410, l_total: 0.0598, l_in: 0.0267, l_grad: 0.0331, msssim_ir: 0.3503, msssim_vis: 0.0799, mx_loss: 0.0097, eta: 0:19:27, time: 8.4657
INFO train.py(169): step: 4100/5410, l_total: 0.0398, l_in: 0.0110, l_grad: 0.0288, msssim_ir: 0.4089, msssim_vis: 0.0213, mx_loss: 0.0078, eta: 0:19:18, time: 8.4408
INFO train.py(169): step: 4110/5410, l_total: 0.0542, l_in: 0.0192, l_grad: 0.0350, msssim_ir: 0.3009, msssim_vis: 0.1303, mx_loss: 0.0086, eta: 0:19:09, time: 8.4647
INFO train.py(169): step: 4120/5410, l_total: 0.0493, l_in: 0.0091, l_grad: 0.0402, msssim_ir: 0.3916, msssim_vis: 0.0460, mx_loss: 0.0079, eta: 0:19:00, time: 8.4597
INFO train.py(169): step: 4130/5410, l_total: 0.0421, l_in: 0.0124, l_grad: 0.0298, msssim_ir: 0.3934, msssim_vis: 0.0535, mx_loss: 0.0062, eta: 0:18:51, time: 8.4657
INFO train.py(169): step: 4140/5410, l_total: 0.0385, l_in: 0.0111, l_grad: 0.0274, msssim_ir: 0.2801, msssim_vis: 0.0982, mx_loss: 0.0050, eta: 0:18:42, time: 8.4707
INFO train.py(169): step: 4150/5410, l_total: 0.0473, l_in: 0.0123, l_grad: 0.0350, msssim_ir: 0.5066, msssim_vis: 0.0054, mx_loss: 0.0040, eta: 0:18:33, time: 8.4517
INFO train.py(169): step: 4160/5410, l_total: 0.0402, l_in: 0.0097, l_grad: 0.0304, msssim_ir: 0.3983, msssim_vis: 0.0177, mx_loss: 0.0053, eta: 0:18:24, time: 8.4587
INFO train.py(169): step: 4170/5410, l_total: 0.0347, l_in: 0.0110, l_grad: 0.0238, msssim_ir: 0.3342, msssim_vis: 0.0514, mx_loss: 0.0068, eta: 0:18:15, time: 8.4488
INFO train.py(169): step: 4180/5410, l_total: 0.0335, l_in: 0.0083, l_grad: 0.0253, msssim_ir: 0.4349, msssim_vis: 0.0282, mx_loss: 0.0048, eta: 0:18:06, time: 8.4916
INFO train.py(169): step: 4190/5410, l_total: 0.0429, l_in: 0.0136, l_grad: 0.0293, msssim_ir: 0.3848, msssim_vis: 0.0305, mx_loss: 0.0104, eta: 0:17:57, time: 8.4517
INFO train.py(169): step: 4200/5410, l_total: 0.0407, l_in: 0.0117, l_grad: 0.0290, msssim_ir: 0.4856, msssim_vis: 0.0104, mx_loss: 0.0037, eta: 0:17:48, time: 8.4388
INFO train.py(169): step: 4210/5410, l_total: 0.0541, l_in: 0.0233, l_grad: 0.0308, msssim_ir: 0.3298, msssim_vis: 0.0753, mx_loss: 0.0181, eta: 0:17:39, time: 8.5025
INFO train.py(169): step: 4220/5410, l_total: 0.0466, l_in: 0.0106, l_grad: 0.0360, msssim_ir: 0.3430, msssim_vis: 0.0724, mx_loss: 0.0094, eta: 0:17:30, time: 8.4507
INFO train.py(169): step: 4230/5410, l_total: 0.0621, l_in: 0.0205, l_grad: 0.0417, msssim_ir: 0.2542, msssim_vis: 0.1585, mx_loss: 0.0122, eta: 0:17:22, time: 8.4607
INFO train.py(169): step: 4240/5410, l_total: 0.0508, l_in: 0.0106, l_grad: 0.0401, msssim_ir: 0.3987, msssim_vis: 0.0495, mx_loss: 0.0084, eta: 0:17:13, time: 8.4667
INFO train.py(169): step: 4250/5410, l_total: 0.0329, l_in: 0.0088, l_grad: 0.0241, msssim_ir: 0.2250, msssim_vis: 0.0919, mx_loss: 0.0074, eta: 0:17:04, time: 8.4507
INFO train.py(169): step: 4260/5410, l_total: 0.0367, l_in: 0.0096, l_grad: 0.0272, msssim_ir: 0.3672, msssim_vis: 0.0663, mx_loss: 0.0054, eta: 0:16:55, time: 8.4537
INFO train.py(169): step: 4270/5410, l_total: 0.0410, l_in: 0.0097, l_grad: 0.0313, msssim_ir: 0.4016, msssim_vis: 0.0352, mx_loss: 0.0048, eta: 0:16:46, time: 8.4637
INFO train.py(169): step: 4280/5410, l_total: 0.0433, l_in: 0.0149, l_grad: 0.0284, msssim_ir: 0.3123, msssim_vis: 0.0849, mx_loss: 0.0072, eta: 0:16:37, time: 8.4478
INFO train.py(169): step: 4290/5410, l_total: 0.0441, l_in: 0.0204, l_grad: 0.0236, msssim_ir: 0.1999, msssim_vis: 0.1352, mx_loss: 0.0208, eta: 0:16:28, time: 8.5523
INFO train.py(169): step: 4300/5410, l_total: 0.0397, l_in: 0.0146, l_grad: 0.0251, msssim_ir: 0.3466, msssim_vis: 0.0711, mx_loss: 0.0056, eta: 0:16:19, time: 8.4418
INFO train.py(169): step: 4310/5410, l_total: 0.0335, l_in: 0.0087, l_grad: 0.0248, msssim_ir: 0.2210, msssim_vis: 0.1272, mx_loss: 0.0058, eta: 0:16:10, time: 8.4587
INFO train.py(169): step: 4320/5410, l_total: 0.0378, l_in: 0.0127, l_grad: 0.0251, msssim_ir: 0.3047, msssim_vis: 0.0838, mx_loss: 0.0078, eta: 0:16:01, time: 8.4707
INFO train.py(169): step: 4330/5410, l_total: 0.0469, l_in: 0.0101, l_grad: 0.0369, msssim_ir: 0.3605, msssim_vis: 0.0497, mx_loss: 0.0085, eta: 0:15:57, time: 27.9806
INFO train.py(169): step: 4340/5410, l_total: 0.0289, l_in: 0.0081, l_grad: 0.0208, msssim_ir: 0.2916, msssim_vis: 0.0610, mx_loss: 0.0062, eta: 0:15:48, time: 8.4219
INFO train.py(169): step: 4350/5410, l_total: 0.0396, l_in: 0.0110, l_grad: 0.0286, msssim_ir: 0.3890, msssim_vis: 0.0502, mx_loss: 0.0052, eta: 0:15:39, time: 8.4069
INFO train.py(169): step: 4360/5410, l_total: 0.0449, l_in: 0.0114, l_grad: 0.0335, msssim_ir: 0.3175, msssim_vis: 0.1055, mx_loss: 0.0050, eta: 0:15:30, time: 8.4179
INFO train.py(169): step: 4370/5410, l_total: 0.0776, l_in: 0.0329, l_grad: 0.0447, msssim_ir: 0.3008, msssim_vis: 0.1154, mx_loss: 0.0321, eta: 0:15:21, time: 8.4010
INFO train.py(169): step: 4380/5410, l_total: 0.0468, l_in: 0.0148, l_grad: 0.0320, msssim_ir: 0.2968, msssim_vis: 0.0677, mx_loss: 0.0095, eta: 0:15:12, time: 8.4199
INFO train.py(169): step: 4390/5410, l_total: 0.0430, l_in: 0.0101, l_grad: 0.0329, msssim_ir: 0.3825, msssim_vis: 0.0533, mx_loss: 0.0057, eta: 0:15:03, time: 8.4697
INFO train.py(169): step: 4400/5410, l_total: 0.0378, l_in: 0.0094, l_grad: 0.0284, msssim_ir: 0.2199, msssim_vis: 0.1317, mx_loss: 0.0080, eta: 0:14:54, time: 8.4617
INFO train.py(169): step: 4410/5410, l_total: 0.0327, l_in: 0.0075, l_grad: 0.0252, msssim_ir: 0.3419, msssim_vis: 0.0774, mx_loss: 0.0041, eta: 0:14:45, time: 8.4338
INFO train.py(169): step: 4420/5410, l_total: 0.0367, l_in: 0.0114, l_grad: 0.0254, msssim_ir: 0.3692, msssim_vis: 0.0664, mx_loss: 0.0067, eta: 0:14:37, time: 8.4537
INFO train.py(169): step: 4430/5410, l_total: 0.0369, l_in: 0.0097, l_grad: 0.0272, msssim_ir: 0.3067, msssim_vis: 0.0884, mx_loss: 0.0078, eta: 0:14:28, time: 8.4567
INFO train.py(169): step: 4440/5410, l_total: 0.0581, l_in: 0.0232, l_grad: 0.0349, msssim_ir: 0.4640, msssim_vis: 0.0154, mx_loss: 0.0090, eta: 0:14:19, time: 8.4398
INFO train.py(169): step: 4450/5410, l_total: 0.0672, l_in: 0.0192, l_grad: 0.0480, msssim_ir: 0.4094, msssim_vis: 0.0562, mx_loss: 0.0235, eta: 0:14:10, time: 8.4368
INFO train.py(169): step: 4460/5410, l_total: 0.0448, l_in: 0.0111, l_grad: 0.0337, msssim_ir: 0.2830, msssim_vis: 0.0885, mx_loss: 0.0114, eta: 0:14:01, time: 8.4726
INFO train.py(169): step: 4470/5410, l_total: 0.0611, l_in: 0.0203, l_grad: 0.0408, msssim_ir: 0.4259, msssim_vis: 0.0360, mx_loss: 0.0309, eta: 0:13:52, time: 8.4687
INFO train.py(169): step: 4480/5410, l_total: 0.0614, l_in: 0.0218, l_grad: 0.0396, msssim_ir: 0.4917, msssim_vis: 0.0153, mx_loss: 0.0111, eta: 0:13:43, time: 8.4378
INFO train.py(169): step: 4490/5410, l_total: 0.0392, l_in: 0.0132, l_grad: 0.0259, msssim_ir: 0.3681, msssim_vis: 0.0409, mx_loss: 0.0067, eta: 0:13:34, time: 8.4707
INFO train.py(169): step: 4500/5410, l_total: 0.0382, l_in: 0.0094, l_grad: 0.0288, msssim_ir: 0.3357, msssim_vis: 0.0712, mx_loss: 0.0066, eta: 0:13:25, time: 8.4717
INFO train.py(169): step: 4510/5410, l_total: 0.0432, l_in: 0.0142, l_grad: 0.0291, msssim_ir: 0.2131, msssim_vis: 0.1237, mx_loss: 0.0135, eta: 0:13:16, time: 8.5065
INFO train.py(169): step: 4520/5410, l_total: 0.0343, l_in: 0.0083, l_grad: 0.0260, msssim_ir: 0.4026, msssim_vis: 0.0623, mx_loss: 0.0062, eta: 0:13:07, time: 8.4657
INFO train.py(169): step: 4530/5410, l_total: 0.0467, l_in: 0.0152, l_grad: 0.0315, msssim_ir: 0.3580, msssim_vis: 0.0526, mx_loss: 0.0093, eta: 0:12:58, time: 8.4418
INFO train.py(169): step: 4540/5410, l_total: 0.0415, l_in: 0.0130, l_grad: 0.0285, msssim_ir: 0.3107, msssim_vis: 0.0983, mx_loss: 0.0059, eta: 0:12:49, time: 8.4657
INFO train.py(169): step: 4550/5410, l_total: 0.0306, l_in: 0.0087, l_grad: 0.0220, msssim_ir: 0.3229, msssim_vis: 0.0766, mx_loss: 0.0041, eta: 0:12:40, time: 8.4697
INFO train.py(169): step: 4560/5410, l_total: 0.0535, l_in: 0.0164, l_grad: 0.0371, msssim_ir: 0.3364, msssim_vis: 0.0643, mx_loss: 0.0064, eta: 0:12:31, time: 8.4627
INFO train.py(169): step: 4570/5410, l_total: 0.0519, l_in: 0.0103, l_grad: 0.0416, msssim_ir: 0.4191, msssim_vis: 0.0522, mx_loss: 0.0052, eta: 0:12:23, time: 8.4786
INFO train.py(169): step: 4580/5410, l_total: 0.0284, l_in: 0.0077, l_grad: 0.0207, msssim_ir: 0.2353, msssim_vis: 0.0896, mx_loss: 0.0055, eta: 0:12:14, time: 8.4567
INFO train.py(169): step: 4590/5410, l_total: 0.0303, l_in: 0.0083, l_grad: 0.0220, msssim_ir: 0.3450, msssim_vis: 0.0531, mx_loss: 0.0051, eta: 0:12:05, time: 8.4577
INFO train.py(169): step: 4600/5410, l_total: 0.0534, l_in: 0.0222, l_grad: 0.0311, msssim_ir: 0.1825, msssim_vis: 0.1554, mx_loss: 0.0152, eta: 0:11:56, time: 8.4707
INFO train.py(169): step: 4610/5410, l_total: 0.0626, l_in: 0.0204, l_grad: 0.0423, msssim_ir: 0.3758, msssim_vis: 0.0497, mx_loss: 0.0121, eta: 0:11:47, time: 8.4577
INFO train.py(169): step: 4620/5410, l_total: 0.0345, l_in: 0.0135, l_grad: 0.0210, msssim_ir: 0.2511, msssim_vis: 0.0703, mx_loss: 0.0093, eta: 0:11:38, time: 8.4497
INFO train.py(169): step: 4630/5410, l_total: 0.0383, l_in: 0.0142, l_grad: 0.0242, msssim_ir: 0.3583, msssim_vis: 0.0639, mx_loss: 0.0080, eta: 0:11:29, time: 8.5264
INFO train.py(169): step: 4640/5410, l_total: 0.0348, l_in: 0.0091, l_grad: 0.0258, msssim_ir: 0.1833, msssim_vis: 0.1516, mx_loss: 0.0062, eta: 0:11:20, time: 8.4537
INFO train.py(169): step: 4650/5410, l_total: 0.0369, l_in: 0.0108, l_grad: 0.0262, msssim_ir: 0.3789, msssim_vis: 0.0538, mx_loss: 0.0066, eta: 0:11:11, time: 8.4428
INFO train.py(169): step: 4660/5410, l_total: 0.0539, l_in: 0.0189, l_grad: 0.0350, msssim_ir: 0.4679, msssim_vis: 0.0190, mx_loss: 0.0093, eta: 0:11:02, time: 8.4736
INFO train.py(169): step: 4670/5410, l_total: 0.0352, l_in: 0.0081, l_grad: 0.0271, msssim_ir: 0.2668, msssim_vis: 0.1069, mx_loss: 0.0051, eta: 0:10:53, time: 8.4557
INFO train.py(169): step: 4680/5410, l_total: 0.0726, l_in: 0.0237, l_grad: 0.0488, msssim_ir: 0.3977, msssim_vis: 0.0551, mx_loss: 0.0153, eta: 0:10:45, time: 8.4249
INFO train.py(169): step: 4690/5410, l_total: 0.0372, l_in: 0.0101, l_grad: 0.0271, msssim_ir: 0.3810, msssim_vis: 0.0499, mx_loss: 0.0057, eta: 0:10:36, time: 8.5075
INFO train.py(169): step: 4700/5410, l_total: 0.0412, l_in: 0.0090, l_grad: 0.0322, msssim_ir: 0.2408, msssim_vis: 0.1118, mx_loss: 0.0078, eta: 0:10:27, time: 8.4527
INFO train.py(169): step: 4710/5410, l_total: 0.0422, l_in: 0.0145, l_grad: 0.0277, msssim_ir: 0.3795, msssim_vis: 0.0383, mx_loss: 0.0079, eta: 0:10:18, time: 8.4547
INFO train.py(169): step: 4720/5410, l_total: 0.0390, l_in: 0.0099, l_grad: 0.0290, msssim_ir: 0.3613, msssim_vis: 0.0376, mx_loss: 0.0082, eta: 0:10:09, time: 8.5055
INFO train.py(169): step: 4730/5410, l_total: 0.0628, l_in: 0.0215, l_grad: 0.0413, msssim_ir: 0.3644, msssim_vis: 0.0665, mx_loss: 0.0098, eta: 0:10:00, time: 8.4448
INFO train.py(169): step: 4740/5410, l_total: 0.0722, l_in: 0.0240, l_grad: 0.0483, msssim_ir: 0.4607, msssim_vis: 0.0521, mx_loss: 0.0126, eta: 0:09:51, time: 8.4478
INFO train.py(169): step: 4750/5410, l_total: 0.0404, l_in: 0.0107, l_grad: 0.0297, msssim_ir: 0.3380, msssim_vis: 0.0532, mx_loss: 0.0074, eta: 0:09:42, time: 8.4647
INFO train.py(169): step: 4760/5410, l_total: 0.0639, l_in: 0.0198, l_grad: 0.0441, msssim_ir: 0.1796, msssim_vis: 0.1600, mx_loss: 0.0138, eta: 0:09:33, time: 8.4567
INFO train.py(169): step: 4770/5410, l_total: 0.0437, l_in: 0.0143, l_grad: 0.0294, msssim_ir: 0.4758, msssim_vis: 0.0103, mx_loss: 0.0039, eta: 0:09:25, time: 8.4507
INFO train.py(169): step: 4780/5410, l_total: 0.0311, l_in: 0.0097, l_grad: 0.0214, msssim_ir: 0.3281, msssim_vis: 0.0420, mx_loss: 0.0040, eta: 0:09:16, time: 8.4916
INFO train.py(169): step: 4790/5410, l_total: 0.0355, l_in: 0.0140, l_grad: 0.0215, msssim_ir: 0.3204, msssim_vis: 0.1181, mx_loss: 0.0065, eta: 0:09:07, time: 8.4527
INFO train.py(169): step: 4800/5410, l_total: 0.0572, l_in: 0.0122, l_grad: 0.0450, msssim_ir: 0.2935, msssim_vis: 0.0788, mx_loss: 0.0128, eta: 0:08:58, time: 8.4587
INFO train.py(169): step: 4810/5410, l_total: 0.0517, l_in: 0.0151, l_grad: 0.0366, msssim_ir: 0.4828, msssim_vis: 0.0200, mx_loss: 0.0062, eta: 0:08:49, time: 8.4836
INFO train.py(169): step: 4820/5410, l_total: 0.0383, l_in: 0.0083, l_grad: 0.0300, msssim_ir: 0.3986, msssim_vis: 0.0658, mx_loss: 0.0052, eta: 0:08:40, time: 8.4537
INFO train.py(169): step: 4830/5410, l_total: 0.0416, l_in: 0.0095, l_grad: 0.0321, msssim_ir: 0.1797, msssim_vis: 0.1462, mx_loss: 0.0090, eta: 0:08:31, time: 8.4607
INFO train.py(169): step: 4840/5410, l_total: 0.0691, l_in: 0.0157, l_grad: 0.0533, msssim_ir: 0.4637, msssim_vis: 0.0478, mx_loss: 0.0068, eta: 0:08:22, time: 8.4647
INFO train.py(169): step: 4850/5410, l_total: 0.0557, l_in: 0.0100, l_grad: 0.0457, msssim_ir: 0.4924, msssim_vis: 0.0171, mx_loss: 0.0110, eta: 0:08:14, time: 8.4507
INFO train.py(169): step: 4860/5410, l_total: 0.0388, l_in: 0.0175, l_grad: 0.0213, msssim_ir: 0.3005, msssim_vis: 0.0563, mx_loss: 0.0130, eta: 0:08:05, time: 8.4428
INFO train.py(169): step: 4870/5410, l_total: 0.0381, l_in: 0.0105, l_grad: 0.0276, msssim_ir: 0.3353, msssim_vis: 0.0450, mx_loss: 0.0057, eta: 0:07:58, time: 27.9159
INFO train.py(169): step: 4880/5410, l_total: 0.0482, l_in: 0.0119, l_grad: 0.0363, msssim_ir: 0.4350, msssim_vis: 0.0351, mx_loss: 0.0081, eta: 0:07:49, time: 8.4268
INFO train.py(169): step: 4890/5410, l_total: 0.0478, l_in: 0.0205, l_grad: 0.0274, msssim_ir: 0.1722, msssim_vis: 0.1438, mx_loss: 0.0166, eta: 0:07:40, time: 8.4129
INFO train.py(169): step: 4900/5410, l_total: 0.0464, l_in: 0.0103, l_grad: 0.0361, msssim_ir: 0.2034, msssim_vis: 0.1426, mx_loss: 0.0060, eta: 0:07:31, time: 8.4209
INFO train.py(169): step: 4910/5410, l_total: 0.0568, l_in: 0.0178, l_grad: 0.0390, msssim_ir: 0.4742, msssim_vis: 0.0268, mx_loss: 0.0129, eta: 0:07:22, time: 8.4448
INFO train.py(169): step: 4920/5410, l_total: 0.0409, l_in: 0.0124, l_grad: 0.0285, msssim_ir: 0.3741, msssim_vis: 0.0415, mx_loss: 0.0061, eta: 0:07:14, time: 8.4597
INFO train.py(169): step: 4930/5410, l_total: 0.0315, l_in: 0.0068, l_grad: 0.0247, msssim_ir: 0.1981, msssim_vis: 0.1001, mx_loss: 0.0063, eta: 0:07:05, time: 8.4428
INFO train.py(169): step: 4940/5410, l_total: 0.0400, l_in: 0.0120, l_grad: 0.0279, msssim_ir: 0.4376, msssim_vis: 0.0299, mx_loss: 0.0113, eta: 0:06:56, time: 8.4348
INFO train.py(169): step: 4950/5410, l_total: 0.0360, l_in: 0.0099, l_grad: 0.0261, msssim_ir: 0.4266, msssim_vis: 0.0141, mx_loss: 0.0042, eta: 0:06:47, time: 8.4458
INFO train.py(169): step: 4960/5410, l_total: 0.0652, l_in: 0.0232, l_grad: 0.0420, msssim_ir: 0.2989, msssim_vis: 0.1012, mx_loss: 0.0262, eta: 0:06:38, time: 8.4607
INFO train.py(169): step: 4970/5410, l_total: 0.0431, l_in: 0.0181, l_grad: 0.0250, msssim_ir: 0.1374, msssim_vis: 0.1725, mx_loss: 0.0148, eta: 0:06:29, time: 8.4567
INFO train.py(169): step: 4980/5410, l_total: 0.0663, l_in: 0.0139, l_grad: 0.0524, msssim_ir: 0.3381, msssim_vis: 0.0925, mx_loss: 0.0141, eta: 0:06:20, time: 8.4478
INFO train.py(169): step: 4990/5410, l_total: 0.0344, l_in: 0.0086, l_grad: 0.0258, msssim_ir: 0.3824, msssim_vis: 0.0380, mx_loss: 0.0047, eta: 0:06:11, time: 8.4667
INFO train.py(169): step: 5000/5410, l_total: 0.0601, l_in: 0.0161, l_grad: 0.0440, msssim_ir: 0.4107, msssim_vis: 0.0411, mx_loss: 0.0129, eta: 0:06:02, time: 8.4587
INFO train.py(169): step: 5010/5410, l_total: 0.0415, l_in: 0.0099, l_grad: 0.0316, msssim_ir: 0.4214, msssim_vis: 0.0285, mx_loss: 0.0058, eta: 0:05:54, time: 8.4348
INFO train.py(169): step: 5020/5410, l_total: 0.0425, l_in: 0.0125, l_grad: 0.0299, msssim_ir: 0.4190, msssim_vis: 0.0229, mx_loss: 0.0074, eta: 0:05:45, time: 8.4707
INFO train.py(169): step: 5030/5410, l_total: 0.0294, l_in: 0.0071, l_grad: 0.0223, msssim_ir: 0.2278, msssim_vis: 0.1298, mx_loss: 0.0051, eta: 0:05:36, time: 8.4507
INFO train.py(169): step: 5040/5410, l_total: 0.0487, l_in: 0.0120, l_grad: 0.0368, msssim_ir: 0.2739, msssim_vis: 0.0767, mx_loss: 0.0199, eta: 0:05:27, time: 8.4328
INFO train.py(169): step: 5050/5410, l_total: 0.0351, l_in: 0.0082, l_grad: 0.0269, msssim_ir: 0.1785, msssim_vis: 0.1440, mx_loss: 0.0053, eta: 0:05:18, time: 8.4298
INFO train.py(169): step: 5060/5410, l_total: 0.0423, l_in: 0.0128, l_grad: 0.0296, msssim_ir: 0.2412, msssim_vis: 0.1121, mx_loss: 0.0108, eta: 0:05:09, time: 8.5145
INFO train.py(169): step: 5070/5410, l_total: 0.0329, l_in: 0.0106, l_grad: 0.0222, msssim_ir: 0.3177, msssim_vis: 0.0471, mx_loss: 0.0043, eta: 0:05:00, time: 8.4707
INFO train.py(169): step: 5080/5410, l_total: 0.0413, l_in: 0.0154, l_grad: 0.0259, msssim_ir: 0.3022, msssim_vis: 0.0758, mx_loss: 0.0056, eta: 0:04:51, time: 8.4926
INFO train.py(169): step: 5090/5410, l_total: 0.0398, l_in: 0.0139, l_grad: 0.0259, msssim_ir: 0.3908, msssim_vis: 0.0391, mx_loss: 0.0037, eta: 0:04:43, time: 8.4587
INFO train.py(169): step: 5100/5410, l_total: 0.0338, l_in: 0.0092, l_grad: 0.0247, msssim_ir: 0.3050, msssim_vis: 0.0638, mx_loss: 0.0063, eta: 0:04:34, time: 8.4607
INFO train.py(169): step: 5110/5410, l_total: 0.0519, l_in: 0.0110, l_grad: 0.0409, msssim_ir: 0.3890, msssim_vis: 0.0734, mx_loss: 0.0056, eta: 0:04:25, time: 8.4796
INFO train.py(169): step: 5120/5410, l_total: 0.0433, l_in: 0.0121, l_grad: 0.0312, msssim_ir: 0.4705, msssim_vis: 0.0382, mx_loss: 0.0085, eta: 0:04:16, time: 8.5165
INFO train.py(169): step: 5130/5410, l_total: 0.0475, l_in: 0.0188, l_grad: 0.0287, msssim_ir: 0.2630, msssim_vis: 0.1155, mx_loss: 0.0057, eta: 0:04:07, time: 8.4786
INFO train.py(169): step: 5140/5410, l_total: 0.0417, l_in: 0.0142, l_grad: 0.0275, msssim_ir: 0.2833, msssim_vis: 0.0962, mx_loss: 0.0093, eta: 0:03:58, time: 8.4507
INFO train.py(169): step: 5150/5410, l_total: 0.0271, l_in: 0.0072, l_grad: 0.0199, msssim_ir: 0.2023, msssim_vis: 0.0846, mx_loss: 0.0063, eta: 0:03:49, time: 8.4408
INFO train.py(169): step: 5160/5410, l_total: 0.0452, l_in: 0.0091, l_grad: 0.0361, msssim_ir: 0.3036, msssim_vis: 0.0881, mx_loss: 0.0065, eta: 0:03:40, time: 8.4756
INFO train.py(169): step: 5170/5410, l_total: 0.0418, l_in: 0.0117, l_grad: 0.0301, msssim_ir: 0.4002, msssim_vis: 0.0359, mx_loss: 0.0064, eta: 0:03:32, time: 8.4667
INFO train.py(169): step: 5180/5410, l_total: 0.0427, l_in: 0.0130, l_grad: 0.0298, msssim_ir: 0.4362, msssim_vis: 0.0405, mx_loss: 0.0063, eta: 0:03:23, time: 8.4288
INFO train.py(169): step: 5190/5410, l_total: 0.0448, l_in: 0.0089, l_grad: 0.0360, msssim_ir: 0.4647, msssim_vis: 0.0166, mx_loss: 0.0056, eta: 0:03:14, time: 8.4786
INFO train.py(169): step: 5200/5410, l_total: 0.0375, l_in: 0.0117, l_grad: 0.0257, msssim_ir: 0.1332, msssim_vis: 0.1578, mx_loss: 0.0094, eta: 0:03:05, time: 8.4736
INFO train.py(169): step: 5210/5410, l_total: 0.0432, l_in: 0.0120, l_grad: 0.0313, msssim_ir: 0.2893, msssim_vis: 0.0902, mx_loss: 0.0066, eta: 0:02:56, time: 8.5304
INFO train.py(169): step: 5220/5410, l_total: 0.0309, l_in: 0.0105, l_grad: 0.0204, msssim_ir: 0.2489, msssim_vis: 0.0816, mx_loss: 0.0085, eta: 0:02:47, time: 8.4667
INFO train.py(169): step: 5230/5410, l_total: 0.0405, l_in: 0.0103, l_grad: 0.0302, msssim_ir: 0.4877, msssim_vis: 0.0344, mx_loss: 0.0051, eta: 0:02:39, time: 8.5403
INFO train.py(169): step: 5240/5410, l_total: 0.0462, l_in: 0.0103, l_grad: 0.0359, msssim_ir: 0.4583, msssim_vis: 0.0195, mx_loss: 0.0061, eta: 0:02:30, time: 8.4577
INFO train.py(169): step: 5250/5410, l_total: 0.0316, l_in: 0.0085, l_grad: 0.0232, msssim_ir: 0.3940, msssim_vis: 0.0369, mx_loss: 0.0046, eta: 0:02:21, time: 8.4438
INFO train.py(169): step: 5260/5410, l_total: 0.0543, l_in: 0.0189, l_grad: 0.0355, msssim_ir: 0.2994, msssim_vis: 0.1309, mx_loss: 0.0066, eta: 0:02:12, time: 8.4557
INFO train.py(169): step: 5270/5410, l_total: 0.0445, l_in: 0.0103, l_grad: 0.0343, msssim_ir: 0.4447, msssim_vis: 0.0231, mx_loss: 0.0057, eta: 0:02:03, time: 8.4736
INFO train.py(169): step: 5280/5410, l_total: 0.0329, l_in: 0.0089, l_grad: 0.0240, msssim_ir: 0.4280, msssim_vis: 0.0209, mx_loss: 0.0031, eta: 0:01:54, time: 8.4726
INFO train.py(169): step: 5290/5410, l_total: 0.0416, l_in: 0.0080, l_grad: 0.0336, msssim_ir: 0.3570, msssim_vis: 0.0549, mx_loss: 0.0076, eta: 0:01:45, time: 8.4717
INFO train.py(169): step: 5300/5410, l_total: 0.0553, l_in: 0.0159, l_grad: 0.0395, msssim_ir: 0.5055, msssim_vis: 0.0076, mx_loss: 0.0076, eta: 0:01:37, time: 8.4587
INFO train.py(169): step: 5310/5410, l_total: 0.0375, l_in: 0.0094, l_grad: 0.0281, msssim_ir: 0.2398, msssim_vis: 0.0744, mx_loss: 0.0102, eta: 0:01:28, time: 8.4945
INFO train.py(169): step: 5320/5410, l_total: 0.0382, l_in: 0.0115, l_grad: 0.0267, msssim_ir: 0.3188, msssim_vis: 0.0722, mx_loss: 0.0098, eta: 0:01:19, time: 8.4468
INFO train.py(169): step: 5330/5410, l_total: 0.0357, l_in: 0.0139, l_grad: 0.0218, msssim_ir: 0.2869, msssim_vis: 0.0633, mx_loss: 0.0087, eta: 0:01:10, time: 8.4478
INFO train.py(169): step: 5340/5410, l_total: 0.0335, l_in: 0.0071, l_grad: 0.0263, msssim_ir: 0.3417, msssim_vis: 0.0459, mx_loss: 0.0050, eta: 0:01:01, time: 8.4985
INFO train.py(169): step: 5350/5410, l_total: 0.0465, l_in: 0.0130, l_grad: 0.0335, msssim_ir: 0.4286, msssim_vis: 0.0335, mx_loss: 0.0093, eta: 0:00:52, time: 8.4667
INFO train.py(169): step: 5360/5410, l_total: 0.0522, l_in: 0.0138, l_grad: 0.0384, msssim_ir: 0.4167, msssim_vis: 0.0479, mx_loss: 0.0087, eta: 0:00:44, time: 8.4756
INFO train.py(169): step: 5370/5410, l_total: 0.0399, l_in: 0.0109, l_grad: 0.0291, msssim_ir: 0.3696, msssim_vis: 0.0369, mx_loss: 0.0060, eta: 0:00:35, time: 8.4756
INFO train.py(169): step: 5380/5410, l_total: 0.0538, l_in: 0.0208, l_grad: 0.0330, msssim_ir: 0.3339, msssim_vis: 0.0477, mx_loss: 0.0094, eta: 0:00:26, time: 8.4478
INFO train.py(169): step: 5390/5410, l_total: 0.0360, l_in: 0.0145, l_grad: 0.0215, msssim_ir: 0.2562, msssim_vis: 0.0682, mx_loss: 0.0063, eta: 0:00:17, time: 8.5095
INFO train.py(169): step: 5400/5410, l_total: 0.0466, l_in: 0.0132, l_grad: 0.0335, msssim_ir: 0.4383, msssim_vis: 0.0540, mx_loss: 0.0058, eta: 0:00:08, time: 8.4607
INFO train.py(169): step: 5410/5410, l_total: 0.0323, l_in: 0.0084, l_grad: 0.0239, msssim_ir: 0.3444, msssim_vis: 0.0604, mx_loss: 0.0055, eta: 0:00:00, time: 8.4408
INFO train.py(173): Fusion Model Save to: ./model\Fusion\fusion_model.pth
INFO train.py(174): 

INFO train.py(104): Training Fusion Model start~
INFO train.py(169): step: 10/5410, l_total: 0.0622, l_in: 0.0159, l_grad: 0.0464, msssim_ir: 0.4069, msssim_vis: 0.0556, mx_loss: 0.0178, eta: 4:05:26, time: 27.2708
INFO train.py(169): step: 20/5410, l_total: 0.0404, l_in: 0.0112, l_grad: 0.0293, msssim_ir: 0.3860, msssim_vis: 0.0449, mx_loss: 0.0129, eta: 2:40:18, time: 8.4179
INFO train.py(169): step: 30/5410, l_total: 0.0357, l_in: 0.0098, l_grad: 0.0259, msssim_ir: 0.3722, msssim_vis: 0.0503, mx_loss: 0.0071, eta: 2:11:50, time: 8.4209
INFO train.py(169): step: 40/5410, l_total: 0.0344, l_in: 0.0098, l_grad: 0.0247, msssim_ir: 0.4627, msssim_vis: 0.0157, mx_loss: 0.0036, eta: 1:57:30, time: 8.4049
INFO train.py(169): step: 50/5410, l_total: 0.0490, l_in: 0.0151, l_grad: 0.0339, msssim_ir: 0.1483, msssim_vis: 0.1966, mx_loss: 0.0125, eta: 1:48:51, time: 8.4179
INFO train.py(169): step: 60/5410, l_total: 0.0544, l_in: 0.0135, l_grad: 0.0409, msssim_ir: 0.4014, msssim_vis: 0.0583, mx_loss: 0.0070, eta: 1:43:07, time: 8.4557
INFO train.py(169): step: 70/5410, l_total: 0.0274, l_in: 0.0070, l_grad: 0.0204, msssim_ir: 0.3738, msssim_vis: 0.0317, mx_loss: 0.0038, eta: 1:38:58, time: 8.4547
INFO train.py(169): step: 80/5410, l_total: 0.0308, l_in: 0.0067, l_grad: 0.0240, msssim_ir: 0.4094, msssim_vis: 0.0330, mx_loss: 0.0048, eta: 1:35:48, time: 8.4438
INFO train.py(169): step: 90/5410, l_total: 0.0379, l_in: 0.0102, l_grad: 0.0277, msssim_ir: 0.3568, msssim_vis: 0.0545, mx_loss: 0.0052, eta: 1:33:19, time: 8.4358
INFO train.py(169): step: 100/5410, l_total: 0.0439, l_in: 0.0166, l_grad: 0.0273, msssim_ir: 0.1795, msssim_vis: 0.1586, mx_loss: 0.0159, eta: 1:31:20, time: 8.4836
INFO train.py(169): step: 110/5410, l_total: 0.0357, l_in: 0.0163, l_grad: 0.0194, msssim_ir: 0.2887, msssim_vis: 0.0554, mx_loss: 0.0091, eta: 1:29:39, time: 8.4507
INFO train.py(169): step: 120/5410, l_total: 0.0400, l_in: 0.0105, l_grad: 0.0295, msssim_ir: 0.3279, msssim_vis: 0.0937, mx_loss: 0.0045, eta: 1:28:14, time: 8.4348
INFO train.py(169): step: 130/5410, l_total: 0.0338, l_in: 0.0130, l_grad: 0.0208, msssim_ir: 0.3197, msssim_vis: 0.0793, mx_loss: 0.0076, eta: 1:27:02, time: 8.4806
INFO train.py(169): step: 140/5410, l_total: 0.0424, l_in: 0.0110, l_grad: 0.0314, msssim_ir: 0.4059, msssim_vis: 0.0536, mx_loss: 0.0053, eta: 1:25:57, time: 8.4517
INFO train.py(169): step: 150/5410, l_total: 0.0325, l_in: 0.0099, l_grad: 0.0225, msssim_ir: 0.3460, msssim_vis: 0.0456, mx_loss: 0.0048, eta: 1:25:01, time: 8.4438
INFO train.py(169): step: 160/5410, l_total: 0.0583, l_in: 0.0138, l_grad: 0.0445, msssim_ir: 0.3140, msssim_vis: 0.1318, mx_loss: 0.0166, eta: 1:24:11, time: 8.4846
INFO train.py(169): step: 170/5410, l_total: 0.0439, l_in: 0.0221, l_grad: 0.0218, msssim_ir: 0.1618, msssim_vis: 0.1336, mx_loss: 0.0175, eta: 1:23:26, time: 8.4657
INFO train.py(169): step: 180/5410, l_total: 0.0456, l_in: 0.0106, l_grad: 0.0350, msssim_ir: 0.4768, msssim_vis: 0.0078, mx_loss: 0.0061, eta: 1:22:45, time: 8.4687
INFO train.py(169): step: 190/5410, l_total: 0.0472, l_in: 0.0141, l_grad: 0.0331, msssim_ir: 0.2554, msssim_vis: 0.1402, mx_loss: 0.0071, eta: 1:22:08, time: 8.5055
INFO train.py(169): step: 200/5410, l_total: 0.0446, l_in: 0.0112, l_grad: 0.0334, msssim_ir: 0.4502, msssim_vis: 0.0206, mx_loss: 0.0082, eta: 1:21:33, time: 8.4687
INFO train.py(169): step: 210/5410, l_total: 0.0441, l_in: 0.0113, l_grad: 0.0328, msssim_ir: 0.4859, msssim_vis: 0.0253, mx_loss: 0.0059, eta: 1:21:01, time: 8.4816
INFO train.py(169): step: 220/5410, l_total: 0.0258, l_in: 0.0057, l_grad: 0.0201, msssim_ir: 0.2519, msssim_vis: 0.0832, mx_loss: 0.0057, eta: 1:20:31, time: 8.4517
INFO train.py(169): step: 230/5410, l_total: 0.0477, l_in: 0.0135, l_grad: 0.0342, msssim_ir: 0.4397, msssim_vis: 0.0302, mx_loss: 0.0084, eta: 1:20:02, time: 8.4448
INFO train.py(169): step: 240/5410, l_total: 0.0428, l_in: 0.0150, l_grad: 0.0278, msssim_ir: 0.3767, msssim_vis: 0.0341, mx_loss: 0.0059, eta: 1:19:36, time: 8.4926
INFO train.py(169): step: 250/5410, l_total: 0.0408, l_in: 0.0094, l_grad: 0.0315, msssim_ir: 0.5094, msssim_vis: 0.0161, mx_loss: 0.0040, eta: 1:19:11, time: 8.4587
INFO train.py(169): step: 260/5410, l_total: 0.0578, l_in: 0.0188, l_grad: 0.0390, msssim_ir: 0.4198, msssim_vis: 0.0228, mx_loss: 0.0120, eta: 1:18:46, time: 8.4497
INFO train.py(169): step: 270/5410, l_total: 0.0418, l_in: 0.0177, l_grad: 0.0242, msssim_ir: 0.2426, msssim_vis: 0.1256, mx_loss: 0.0119, eta: 1:18:24, time: 8.4796
INFO train.py(169): step: 280/5410, l_total: 0.0491, l_in: 0.0118, l_grad: 0.0374, msssim_ir: 0.4342, msssim_vis: 0.0265, mx_loss: 0.0068, eta: 1:18:02, time: 8.4746
INFO train.py(169): step: 290/5410, l_total: 0.0527, l_in: 0.0140, l_grad: 0.0387, msssim_ir: 0.4613, msssim_vis: 0.0097, mx_loss: 0.0076, eta: 1:17:41, time: 8.4567
INFO train.py(169): step: 300/5410, l_total: 0.0324, l_in: 0.0068, l_grad: 0.0255, msssim_ir: 0.3842, msssim_vis: 0.0250, mx_loss: 0.0034, eta: 1:17:21, time: 8.4428
INFO train.py(169): step: 310/5410, l_total: 0.0541, l_in: 0.0151, l_grad: 0.0390, msssim_ir: 0.4652, msssim_vis: 0.0188, mx_loss: 0.0097, eta: 1:17:02, time: 8.4697
INFO train.py(169): step: 320/5410, l_total: 0.0402, l_in: 0.0090, l_grad: 0.0312, msssim_ir: 0.4830, msssim_vis: 0.0150, mx_loss: 0.0039, eta: 1:16:43, time: 8.4507
INFO train.py(169): step: 330/5410, l_total: 0.0372, l_in: 0.0095, l_grad: 0.0277, msssim_ir: 0.3317, msssim_vis: 0.0624, mx_loss: 0.0049, eta: 1:16:26, time: 8.5085
INFO train.py(169): step: 340/5410, l_total: 0.0523, l_in: 0.0098, l_grad: 0.0425, msssim_ir: 0.4030, msssim_vis: 0.0348, mx_loss: 0.0059, eta: 1:16:08, time: 8.4677
INFO train.py(169): step: 350/5410, l_total: 0.0581, l_in: 0.0143, l_grad: 0.0438, msssim_ir: 0.3791, msssim_vis: 0.0975, mx_loss: 0.0075, eta: 1:15:51, time: 8.4557
INFO train.py(169): step: 360/5410, l_total: 0.0519, l_in: 0.0114, l_grad: 0.0404, msssim_ir: 0.4688, msssim_vis: 0.0310, mx_loss: 0.0060, eta: 1:15:35, time: 8.4577
INFO train.py(169): step: 370/5410, l_total: 0.0491, l_in: 0.0122, l_grad: 0.0369, msssim_ir: 0.2760, msssim_vis: 0.0996, mx_loss: 0.0089, eta: 1:15:19, time: 8.4776
INFO train.py(169): step: 380/5410, l_total: 0.0468, l_in: 0.0169, l_grad: 0.0300, msssim_ir: 0.3957, msssim_vis: 0.0342, mx_loss: 0.0062, eta: 1:15:03, time: 8.4507
INFO train.py(169): step: 390/5410, l_total: 0.0381, l_in: 0.0099, l_grad: 0.0282, msssim_ir: 0.3538, msssim_vis: 0.0688, mx_loss: 0.0062, eta: 1:14:48, time: 8.4866
INFO train.py(169): step: 400/5410, l_total: 0.0483, l_in: 0.0110, l_grad: 0.0372, msssim_ir: 0.2785, msssim_vis: 0.1219, mx_loss: 0.0072, eta: 1:14:33, time: 8.4607
INFO train.py(169): step: 410/5410, l_total: 0.0396, l_in: 0.0156, l_grad: 0.0240, msssim_ir: 0.2119, msssim_vis: 0.1003, mx_loss: 0.0112, eta: 1:14:19, time: 8.4607
INFO train.py(169): step: 420/5410, l_total: 0.0350, l_in: 0.0090, l_grad: 0.0260, msssim_ir: 0.3748, msssim_vis: 0.0457, mx_loss: 0.0062, eta: 1:14:04, time: 8.4736
INFO train.py(169): step: 430/5410, l_total: 0.0291, l_in: 0.0063, l_grad: 0.0227, msssim_ir: 0.2141, msssim_vis: 0.1183, mx_loss: 0.0061, eta: 1:13:50, time: 8.4627
INFO train.py(169): step: 440/5410, l_total: 0.0511, l_in: 0.0198, l_grad: 0.0313, msssim_ir: 0.3866, msssim_vis: 0.0563, mx_loss: 0.0097, eta: 1:13:36, time: 8.4507
INFO train.py(169): step: 450/5410, l_total: 0.0384, l_in: 0.0122, l_grad: 0.0261, msssim_ir: 0.1659, msssim_vis: 0.1793, mx_loss: 0.0120, eta: 1:13:23, time: 8.4746
INFO train.py(169): step: 460/5410, l_total: 0.0414, l_in: 0.0093, l_grad: 0.0321, msssim_ir: 0.4499, msssim_vis: 0.0143, mx_loss: 0.0050, eta: 1:13:09, time: 8.4517
INFO train.py(169): step: 470/5410, l_total: 0.0469, l_in: 0.0153, l_grad: 0.0316, msssim_ir: 0.3980, msssim_vis: 0.0254, mx_loss: 0.0105, eta: 1:12:56, time: 8.4657
INFO train.py(169): step: 480/5410, l_total: 0.0616, l_in: 0.0234, l_grad: 0.0382, msssim_ir: 0.3286, msssim_vis: 0.0976, mx_loss: 0.0135, eta: 1:12:44, time: 8.4736
INFO train.py(169): step: 490/5410, l_total: 0.0529, l_in: 0.0165, l_grad: 0.0364, msssim_ir: 0.2844, msssim_vis: 0.1156, mx_loss: 0.0115, eta: 1:12:31, time: 8.4557
INFO train.py(169): step: 500/5410, l_total: 0.0369, l_in: 0.0143, l_grad: 0.0226, msssim_ir: 0.3634, msssim_vis: 0.0446, mx_loss: 0.0047, eta: 1:12:18, time: 8.4577
INFO train.py(169): step: 510/5410, l_total: 0.0333, l_in: 0.0073, l_grad: 0.0260, msssim_ir: 0.2262, msssim_vis: 0.1149, mx_loss: 0.0063, eta: 1:12:06, time: 8.4786
INFO train.py(169): step: 520/5410, l_total: 0.0549, l_in: 0.0163, l_grad: 0.0386, msssim_ir: 0.3602, msssim_vis: 0.0996, mx_loss: 0.0118, eta: 1:11:53, time: 8.4458
INFO train.py(169): step: 530/5410, l_total: 0.0395, l_in: 0.0095, l_grad: 0.0300, msssim_ir: 0.4318, msssim_vis: 0.0396, mx_loss: 0.0058, eta: 1:11:41, time: 8.4657
INFO train.py(169): step: 540/5410, l_total: 0.0432, l_in: 0.0115, l_grad: 0.0317, msssim_ir: 0.3134, msssim_vis: 0.1022, mx_loss: 0.0065, eta: 1:11:29, time: 8.4906
INFO train.py(169): step: 550/5410, l_total: 0.0356, l_in: 0.0106, l_grad: 0.0251, msssim_ir: 0.3407, msssim_vis: 0.0738, mx_loss: 0.0068, eta: 1:14:08, time: 27.7965
INFO train.py(169): step: 560/5410, l_total: 0.0473, l_in: 0.0095, l_grad: 0.0378, msssim_ir: 0.4452, msssim_vis: 0.0259, mx_loss: 0.0059, eta: 1:13:53, time: 8.4139
INFO train.py(169): step: 570/5410, l_total: 0.0429, l_in: 0.0133, l_grad: 0.0297, msssim_ir: 0.3123, msssim_vis: 0.0962, mx_loss: 0.0074, eta: 1:13:38, time: 8.4398
INFO train.py(169): step: 580/5410, l_total: 0.0326, l_in: 0.0093, l_grad: 0.0233, msssim_ir: 0.3157, msssim_vis: 0.0514, mx_loss: 0.0052, eta: 1:13:23, time: 8.4497
INFO train.py(169): step: 590/5410, l_total: 0.0472, l_in: 0.0128, l_grad: 0.0344, msssim_ir: 0.2633, msssim_vis: 0.1126, mx_loss: 0.0074, eta: 1:13:08, time: 8.4537
INFO train.py(169): step: 600/5410, l_total: 0.0384, l_in: 0.0190, l_grad: 0.0195, msssim_ir: 0.1574, msssim_vis: 0.1385, mx_loss: 0.0175, eta: 1:12:54, time: 8.4398
INFO train.py(169): step: 610/5410, l_total: 0.0465, l_in: 0.0122, l_grad: 0.0343, msssim_ir: 0.5068, msssim_vis: 0.0089, mx_loss: 0.0045, eta: 1:12:40, time: 8.4169
INFO train.py(169): step: 620/5410, l_total: 0.0399, l_in: 0.0086, l_grad: 0.0313, msssim_ir: 0.3010, msssim_vis: 0.1200, mx_loss: 0.0077, eta: 1:12:26, time: 8.4478
INFO train.py(169): step: 630/5410, l_total: 0.0392, l_in: 0.0079, l_grad: 0.0313, msssim_ir: 0.3794, msssim_vis: 0.0428, mx_loss: 0.0046, eta: 1:12:12, time: 8.4597
INFO train.py(169): step: 640/5410, l_total: 0.0587, l_in: 0.0121, l_grad: 0.0467, msssim_ir: 0.3952, msssim_vis: 0.0649, mx_loss: 0.0066, eta: 1:11:58, time: 8.4448
INFO train.py(169): step: 650/5410, l_total: 0.0323, l_in: 0.0093, l_grad: 0.0230, msssim_ir: 0.3404, msssim_vis: 0.0436, mx_loss: 0.0072, eta: 1:11:45, time: 8.4687
INFO train.py(169): step: 660/5410, l_total: 0.0392, l_in: 0.0124, l_grad: 0.0268, msssim_ir: 0.2250, msssim_vis: 0.1395, mx_loss: 0.0085, eta: 1:11:32, time: 8.4617
INFO train.py(169): step: 670/5410, l_total: 0.0361, l_in: 0.0132, l_grad: 0.0230, msssim_ir: 0.3689, msssim_vis: 0.0291, mx_loss: 0.0053, eta: 1:11:18, time: 8.4408
INFO train.py(169): step: 680/5410, l_total: 0.0429, l_in: 0.0136, l_grad: 0.0293, msssim_ir: 0.4308, msssim_vis: 0.0267, mx_loss: 0.0053, eta: 1:11:05, time: 8.4537
INFO train.py(169): step: 690/5410, l_total: 0.0511, l_in: 0.0101, l_grad: 0.0410, msssim_ir: 0.4093, msssim_vis: 0.0399, mx_loss: 0.0067, eta: 1:10:53, time: 8.4826
INFO train.py(169): step: 700/5410, l_total: 0.0333, l_in: 0.0105, l_grad: 0.0228, msssim_ir: 0.3464, msssim_vis: 0.0517, mx_loss: 0.0049, eta: 1:10:40, time: 8.4478
INFO train.py(169): step: 710/5410, l_total: 0.0399, l_in: 0.0107, l_grad: 0.0292, msssim_ir: 0.3096, msssim_vis: 0.0573, mx_loss: 0.0059, eta: 1:10:27, time: 8.4527
INFO train.py(169): step: 720/5410, l_total: 0.0366, l_in: 0.0153, l_grad: 0.0213, msssim_ir: 0.2032, msssim_vis: 0.0828, mx_loss: 0.0094, eta: 1:10:15, time: 8.5025
INFO train.py(169): step: 730/5410, l_total: 0.0341, l_in: 0.0153, l_grad: 0.0188, msssim_ir: 0.1458, msssim_vis: 0.1168, mx_loss: 0.0118, eta: 1:10:03, time: 8.4517
INFO train.py(169): step: 740/5410, l_total: 0.0561, l_in: 0.0174, l_grad: 0.0387, msssim_ir: 0.4523, msssim_vis: 0.0373, mx_loss: 0.0105, eta: 1:09:51, time: 8.5005
INFO train.py(169): step: 750/5410, l_total: 0.0374, l_in: 0.0097, l_grad: 0.0277, msssim_ir: 0.3630, msssim_vis: 0.0588, mx_loss: 0.0052, eta: 1:09:38, time: 8.4517
INFO train.py(169): step: 760/5410, l_total: 0.0471, l_in: 0.0154, l_grad: 0.0317, msssim_ir: 0.1886, msssim_vis: 0.1368, mx_loss: 0.0187, eta: 1:09:26, time: 8.4348
INFO train.py(169): step: 770/5410, l_total: 0.0396, l_in: 0.0159, l_grad: 0.0237, msssim_ir: 0.4158, msssim_vis: 0.0273, mx_loss: 0.0080, eta: 1:09:15, time: 8.5214
INFO train.py(169): step: 780/5410, l_total: 0.0412, l_in: 0.0109, l_grad: 0.0302, msssim_ir: 0.3718, msssim_vis: 0.0530, mx_loss: 0.0079, eta: 1:09:03, time: 8.4497
INFO train.py(169): step: 790/5410, l_total: 0.0312, l_in: 0.0072, l_grad: 0.0240, msssim_ir: 0.1910, msssim_vis: 0.1489, mx_loss: 0.0055, eta: 1:08:51, time: 8.4667
INFO train.py(169): step: 800/5410, l_total: 0.0310, l_in: 0.0077, l_grad: 0.0234, msssim_ir: 0.3698, msssim_vis: 0.0308, mx_loss: 0.0054, eta: 1:08:39, time: 8.4627
INFO train.py(169): step: 810/5410, l_total: 0.0372, l_in: 0.0088, l_grad: 0.0284, msssim_ir: 0.3387, msssim_vis: 0.0334, mx_loss: 0.0061, eta: 1:08:28, time: 8.4995
INFO train.py(169): step: 820/5410, l_total: 0.0337, l_in: 0.0087, l_grad: 0.0250, msssim_ir: 0.2222, msssim_vis: 0.0853, mx_loss: 0.0092, eta: 1:08:16, time: 8.4766
INFO train.py(169): step: 830/5410, l_total: 0.0297, l_in: 0.0088, l_grad: 0.0209, msssim_ir: 0.2121, msssim_vis: 0.0864, mx_loss: 0.0082, eta: 1:08:05, time: 8.4497
INFO train.py(169): step: 840/5410, l_total: 0.0504, l_in: 0.0161, l_grad: 0.0343, msssim_ir: 0.4363, msssim_vis: 0.0293, mx_loss: 0.0054, eta: 1:07:53, time: 8.4846
INFO train.py(169): step: 850/5410, l_total: 0.0441, l_in: 0.0153, l_grad: 0.0288, msssim_ir: 0.3574, msssim_vis: 0.0732, mx_loss: 0.0114, eta: 1:07:42, time: 8.4697
INFO train.py(169): step: 860/5410, l_total: 0.0536, l_in: 0.0143, l_grad: 0.0393, msssim_ir: 0.3021, msssim_vis: 0.1093, mx_loss: 0.0074, eta: 1:07:31, time: 8.4936
INFO train.py(169): step: 870/5410, l_total: 0.0395, l_in: 0.0079, l_grad: 0.0315, msssim_ir: 0.4569, msssim_vis: 0.0169, mx_loss: 0.0041, eta: 1:07:20, time: 8.4707
INFO train.py(169): step: 880/5410, l_total: 0.0318, l_in: 0.0080, l_grad: 0.0238, msssim_ir: 0.2737, msssim_vis: 0.0556, mx_loss: 0.0049, eta: 1:07:09, time: 8.4507
INFO train.py(169): step: 890/5410, l_total: 0.0474, l_in: 0.0089, l_grad: 0.0385, msssim_ir: 0.3482, msssim_vis: 0.0977, mx_loss: 0.0048, eta: 1:06:57, time: 8.4497
INFO train.py(169): step: 900/5410, l_total: 0.0504, l_in: 0.0142, l_grad: 0.0361, msssim_ir: 0.4107, msssim_vis: 0.0405, mx_loss: 0.0113, eta: 1:06:46, time: 8.4567
INFO train.py(169): step: 910/5410, l_total: 0.0355, l_in: 0.0091, l_grad: 0.0264, msssim_ir: 0.4142, msssim_vis: 0.0397, mx_loss: 0.0045, eta: 1:06:35, time: 8.4726
INFO train.py(169): step: 920/5410, l_total: 0.0394, l_in: 0.0119, l_grad: 0.0274, msssim_ir: 0.2749, msssim_vis: 0.1050, mx_loss: 0.0092, eta: 1:06:24, time: 8.4507
INFO train.py(169): step: 930/5410, l_total: 0.0395, l_in: 0.0119, l_grad: 0.0275, msssim_ir: 0.3502, msssim_vis: 0.0708, mx_loss: 0.0055, eta: 1:06:14, time: 8.4806
INFO train.py(169): step: 940/5410, l_total: 0.0277, l_in: 0.0081, l_grad: 0.0196, msssim_ir: 0.3356, msssim_vis: 0.0493, mx_loss: 0.0054, eta: 1:06:03, time: 8.4717
INFO train.py(169): step: 950/5410, l_total: 0.0394, l_in: 0.0135, l_grad: 0.0259, msssim_ir: 0.2237, msssim_vis: 0.1032, mx_loss: 0.0161, eta: 1:05:52, time: 8.4567
INFO train.py(169): step: 960/5410, l_total: 0.0520, l_in: 0.0192, l_grad: 0.0328, msssim_ir: 0.4352, msssim_vis: 0.0519, mx_loss: 0.0148, eta: 1:05:42, time: 8.4806
INFO train.py(169): step: 970/5410, l_total: 0.0426, l_in: 0.0128, l_grad: 0.0298, msssim_ir: 0.3124, msssim_vis: 0.0650, mx_loss: 0.0070, eta: 1:05:31, time: 8.4537
INFO train.py(169): step: 980/5410, l_total: 0.0350, l_in: 0.0120, l_grad: 0.0229, msssim_ir: 0.3113, msssim_vis: 0.0458, mx_loss: 0.0108, eta: 1:05:20, time: 8.4308
INFO train.py(169): step: 990/5410, l_total: 0.0597, l_in: 0.0149, l_grad: 0.0448, msssim_ir: 0.4249, msssim_vis: 0.0488, mx_loss: 0.0121, eta: 1:05:10, time: 8.5005
INFO train.py(169): step: 1000/5410, l_total: 0.0559, l_in: 0.0212, l_grad: 0.0347, msssim_ir: 0.4560, msssim_vis: 0.0194, mx_loss: 0.0116, eta: 1:04:59, time: 8.4826
INFO train.py(169): step: 1010/5410, l_total: 0.0593, l_in: 0.0141, l_grad: 0.0452, msssim_ir: 0.3827, msssim_vis: 0.0438, mx_loss: 0.0087, eta: 1:04:49, time: 8.4726
INFO train.py(169): step: 1020/5410, l_total: 0.0493, l_in: 0.0136, l_grad: 0.0357, msssim_ir: 0.3712, msssim_vis: 0.0563, mx_loss: 0.0113, eta: 1:04:38, time: 8.4617
INFO train.py(169): step: 1030/5410, l_total: 0.0328, l_in: 0.0070, l_grad: 0.0258, msssim_ir: 0.3711, msssim_vis: 0.0319, mx_loss: 0.0047, eta: 1:04:28, time: 8.4468
INFO train.py(169): step: 1040/5410, l_total: 0.0444, l_in: 0.0153, l_grad: 0.0292, msssim_ir: 0.3849, msssim_vis: 0.0436, mx_loss: 0.0088, eta: 1:04:17, time: 8.4647
INFO train.py(169): step: 1050/5410, l_total: 0.0358, l_in: 0.0112, l_grad: 0.0246, msssim_ir: 0.2134, msssim_vis: 0.1388, mx_loss: 0.0076, eta: 1:04:07, time: 8.4597
INFO train.py(169): step: 1060/5410, l_total: 0.0400, l_in: 0.0105, l_grad: 0.0295, msssim_ir: 0.3579, msssim_vis: 0.0442, mx_loss: 0.0057, eta: 1:03:57, time: 8.4707
INFO train.py(169): step: 1070/5410, l_total: 0.0318, l_in: 0.0093, l_grad: 0.0225, msssim_ir: 0.3443, msssim_vis: 0.0471, mx_loss: 0.0052, eta: 1:03:46, time: 8.4647
INFO train.py(169): step: 1080/5410, l_total: 0.0368, l_in: 0.0167, l_grad: 0.0202, msssim_ir: 0.2341, msssim_vis: 0.1047, mx_loss: 0.0120, eta: 1:03:36, time: 8.4726
INFO train.py(169): step: 1090/5410, l_total: 0.0342, l_in: 0.0139, l_grad: 0.0203, msssim_ir: 0.2444, msssim_vis: 0.1112, mx_loss: 0.0104, eta: 1:04:43, time: 27.9786
INFO train.py(169): step: 1100/5410, l_total: 0.0404, l_in: 0.0118, l_grad: 0.0286, msssim_ir: 0.2877, msssim_vis: 0.0753, mx_loss: 0.0063, eta: 1:04:32, time: 8.4199
INFO train.py(169): step: 1110/5410, l_total: 0.0333, l_in: 0.0085, l_grad: 0.0248, msssim_ir: 0.2728, msssim_vis: 0.0766, mx_loss: 0.0079, eta: 1:04:21, time: 8.4318
INFO train.py(169): step: 1120/5410, l_total: 0.0471, l_in: 0.0146, l_grad: 0.0325, msssim_ir: 0.2967, msssim_vis: 0.1166, mx_loss: 0.0068, eta: 1:04:10, time: 8.4199
INFO train.py(169): step: 1130/5410, l_total: 0.0314, l_in: 0.0078, l_grad: 0.0236, msssim_ir: 0.3112, msssim_vis: 0.0565, mx_loss: 0.0049, eta: 1:03:59, time: 8.4149
INFO train.py(169): step: 1140/5410, l_total: 0.0357, l_in: 0.0085, l_grad: 0.0272, msssim_ir: 0.3817, msssim_vis: 0.0356, mx_loss: 0.0045, eta: 1:03:48, time: 8.4637
INFO train.py(169): step: 1150/5410, l_total: 0.0383, l_in: 0.0083, l_grad: 0.0300, msssim_ir: 0.4607, msssim_vis: 0.0095, mx_loss: 0.0048, eta: 1:03:37, time: 8.4478
INFO train.py(169): step: 1160/5410, l_total: 0.0502, l_in: 0.0135, l_grad: 0.0367, msssim_ir: 0.1117, msssim_vis: 0.2106, mx_loss: 0.0126, eta: 1:03:26, time: 8.4308
INFO train.py(169): step: 1170/5410, l_total: 0.0602, l_in: 0.0168, l_grad: 0.0434, msssim_ir: 0.4032, msssim_vis: 0.0645, mx_loss: 0.0100, eta: 1:03:15, time: 8.4298
INFO train.py(169): step: 1180/5410, l_total: 0.0446, l_in: 0.0136, l_grad: 0.0310, msssim_ir: 0.1891, msssim_vis: 0.1590, mx_loss: 0.0128, eta: 1:03:05, time: 8.4886
INFO train.py(169): step: 1190/5410, l_total: 0.0409, l_in: 0.0132, l_grad: 0.0277, msssim_ir: 0.3026, msssim_vis: 0.0873, mx_loss: 0.0089, eta: 1:02:54, time: 8.4488
INFO train.py(169): step: 1200/5410, l_total: 0.0423, l_in: 0.0108, l_grad: 0.0315, msssim_ir: 0.4258, msssim_vis: 0.0225, mx_loss: 0.0068, eta: 1:02:43, time: 8.4547
INFO train.py(169): step: 1210/5410, l_total: 0.0405, l_in: 0.0132, l_grad: 0.0273, msssim_ir: 0.2697, msssim_vis: 0.0792, mx_loss: 0.0116, eta: 1:02:33, time: 8.4726
INFO train.py(169): step: 1220/5410, l_total: 0.0413, l_in: 0.0116, l_grad: 0.0297, msssim_ir: 0.1908, msssim_vis: 0.1564, mx_loss: 0.0072, eta: 1:02:22, time: 8.4458
INFO train.py(169): step: 1230/5410, l_total: 0.0327, l_in: 0.0075, l_grad: 0.0253, msssim_ir: 0.2030, msssim_vis: 0.1039, mx_loss: 0.0074, eta: 1:02:12, time: 8.4348
INFO train.py(169): step: 1240/5410, l_total: 0.0462, l_in: 0.0115, l_grad: 0.0347, msssim_ir: 0.4742, msssim_vis: 0.0093, mx_loss: 0.0055, eta: 1:02:01, time: 8.5344
INFO train.py(169): step: 1250/5410, l_total: 0.0345, l_in: 0.0076, l_grad: 0.0269, msssim_ir: 0.3511, msssim_vis: 0.0765, mx_loss: 0.0053, eta: 1:01:51, time: 8.4746
INFO train.py(169): step: 1260/5410, l_total: 0.0354, l_in: 0.0097, l_grad: 0.0258, msssim_ir: 0.3544, msssim_vis: 0.0463, mx_loss: 0.0057, eta: 1:01:40, time: 8.4746
INFO train.py(169): step: 1270/5410, l_total: 0.0692, l_in: 0.0217, l_grad: 0.0475, msssim_ir: 0.4147, msssim_vis: 0.0364, mx_loss: 0.0106, eta: 1:01:30, time: 8.4527
INFO train.py(169): step: 1280/5410, l_total: 0.0425, l_in: 0.0103, l_grad: 0.0322, msssim_ir: 0.2835, msssim_vis: 0.1053, mx_loss: 0.0073, eta: 1:01:20, time: 8.4647
INFO train.py(169): step: 1290/5410, l_total: 0.0398, l_in: 0.0131, l_grad: 0.0267, msssim_ir: 0.3535, msssim_vis: 0.0399, mx_loss: 0.0046, eta: 1:01:09, time: 8.4567
INFO train.py(169): step: 1300/5410, l_total: 0.0285, l_in: 0.0080, l_grad: 0.0205, msssim_ir: 0.3354, msssim_vis: 0.0367, mx_loss: 0.0044, eta: 1:00:59, time: 8.4478
INFO train.py(169): step: 1310/5410, l_total: 0.0416, l_in: 0.0085, l_grad: 0.0331, msssim_ir: 0.4600, msssim_vis: 0.0244, mx_loss: 0.0046, eta: 1:00:49, time: 8.4667
INFO train.py(169): step: 1320/5410, l_total: 0.0536, l_in: 0.0205, l_grad: 0.0331, msssim_ir: 0.4800, msssim_vis: 0.0150, mx_loss: 0.0113, eta: 1:00:38, time: 8.4826
INFO train.py(169): step: 1330/5410, l_total: 0.0318, l_in: 0.0084, l_grad: 0.0233, msssim_ir: 0.4173, msssim_vis: 0.0278, mx_loss: 0.0055, eta: 1:00:28, time: 8.4458
INFO train.py(169): step: 1340/5410, l_total: 0.0394, l_in: 0.0113, l_grad: 0.0281, msssim_ir: 0.3595, msssim_vis: 0.0325, mx_loss: 0.0070, eta: 1:00:18, time: 8.4677
INFO train.py(169): step: 1350/5410, l_total: 0.0386, l_in: 0.0147, l_grad: 0.0240, msssim_ir: 0.3118, msssim_vis: 0.0885, mx_loss: 0.0096, eta: 1:00:08, time: 8.4627
INFO train.py(169): step: 1360/5410, l_total: 0.0302, l_in: 0.0087, l_grad: 0.0216, msssim_ir: 0.2436, msssim_vis: 0.0893, mx_loss: 0.0071, eta: 0:59:58, time: 8.4597
INFO train.py(169): step: 1370/5410, l_total: 0.0422, l_in: 0.0116, l_grad: 0.0305, msssim_ir: 0.4760, msssim_vis: 0.0139, mx_loss: 0.0054, eta: 0:59:48, time: 8.4856
INFO train.py(169): step: 1380/5410, l_total: 0.0409, l_in: 0.0105, l_grad: 0.0305, msssim_ir: 0.3553, msssim_vis: 0.0874, mx_loss: 0.0046, eta: 0:59:38, time: 8.4697
INFO train.py(169): step: 1390/5410, l_total: 0.0418, l_in: 0.0094, l_grad: 0.0324, msssim_ir: 0.4194, msssim_vis: 0.0387, mx_loss: 0.0054, eta: 0:59:27, time: 8.4557
INFO train.py(169): step: 1400/5410, l_total: 0.0451, l_in: 0.0136, l_grad: 0.0315, msssim_ir: 0.2685, msssim_vis: 0.1000, mx_loss: 0.0083, eta: 0:59:17, time: 8.4796
INFO train.py(169): step: 1410/5410, l_total: 0.0445, l_in: 0.0083, l_grad: 0.0362, msssim_ir: 0.4453, msssim_vis: 0.0250, mx_loss: 0.0045, eta: 0:59:07, time: 8.4975
INFO train.py(169): step: 1420/5410, l_total: 0.0350, l_in: 0.0109, l_grad: 0.0241, msssim_ir: 0.2444, msssim_vis: 0.0655, mx_loss: 0.0071, eta: 0:58:57, time: 8.4697
INFO train.py(169): step: 1430/5410, l_total: 0.0389, l_in: 0.0076, l_grad: 0.0313, msssim_ir: 0.4256, msssim_vis: 0.0207, mx_loss: 0.0050, eta: 0:58:47, time: 8.4657
INFO train.py(169): step: 1440/5410, l_total: 0.0536, l_in: 0.0167, l_grad: 0.0369, msssim_ir: 0.4524, msssim_vis: 0.0150, mx_loss: 0.0119, eta: 0:58:37, time: 8.4497
INFO train.py(169): step: 1450/5410, l_total: 0.0651, l_in: 0.0315, l_grad: 0.0336, msssim_ir: 0.4603, msssim_vis: 0.0132, mx_loss: 0.0103, eta: 0:58:28, time: 8.4627
INFO train.py(169): step: 1460/5410, l_total: 0.0418, l_in: 0.0102, l_grad: 0.0316, msssim_ir: 0.4667, msssim_vis: 0.0267, mx_loss: 0.0063, eta: 0:58:18, time: 8.4985
INFO train.py(169): step: 1470/5410, l_total: 0.0381, l_in: 0.0169, l_grad: 0.0212, msssim_ir: 0.2010, msssim_vis: 0.0920, mx_loss: 0.0133, eta: 0:58:08, time: 8.4617
INFO train.py(169): step: 1480/5410, l_total: 0.0460, l_in: 0.0134, l_grad: 0.0326, msssim_ir: 0.4295, msssim_vis: 0.0462, mx_loss: 0.0055, eta: 0:57:58, time: 8.4756
INFO train.py(169): step: 1490/5410, l_total: 0.0378, l_in: 0.0108, l_grad: 0.0270, msssim_ir: 0.2820, msssim_vis: 0.0696, mx_loss: 0.0066, eta: 0:57:48, time: 8.4627
INFO train.py(169): step: 1500/5410, l_total: 0.0506, l_in: 0.0198, l_grad: 0.0308, msssim_ir: 0.2637, msssim_vis: 0.1050, mx_loss: 0.0111, eta: 0:57:38, time: 8.4617
INFO train.py(169): step: 1510/5410, l_total: 0.0329, l_in: 0.0058, l_grad: 0.0271, msssim_ir: 0.3813, msssim_vis: 0.0374, mx_loss: 0.0044, eta: 0:57:28, time: 8.4557
INFO train.py(169): step: 1520/5410, l_total: 0.0527, l_in: 0.0168, l_grad: 0.0359, msssim_ir: 0.4779, msssim_vis: 0.0230, mx_loss: 0.0077, eta: 0:57:18, time: 8.4517
INFO train.py(169): step: 1530/5410, l_total: 0.0342, l_in: 0.0135, l_grad: 0.0208, msssim_ir: 0.3391, msssim_vis: 0.0489, mx_loss: 0.0093, eta: 0:57:09, time: 8.4746
INFO train.py(169): step: 1540/5410, l_total: 0.0379, l_in: 0.0113, l_grad: 0.0266, msssim_ir: 0.4008, msssim_vis: 0.0554, mx_loss: 0.0045, eta: 0:56:59, time: 8.4726
INFO train.py(169): step: 1550/5410, l_total: 0.0335, l_in: 0.0075, l_grad: 0.0260, msssim_ir: 0.4352, msssim_vis: 0.0257, mx_loss: 0.0043, eta: 0:56:49, time: 8.4358
INFO train.py(169): step: 1560/5410, l_total: 0.0476, l_in: 0.0191, l_grad: 0.0285, msssim_ir: 0.3496, msssim_vis: 0.0487, mx_loss: 0.0120, eta: 0:56:39, time: 8.4617
INFO train.py(169): step: 1570/5410, l_total: 0.0319, l_in: 0.0109, l_grad: 0.0210, msssim_ir: 0.1844, msssim_vis: 0.1032, mx_loss: 0.0085, eta: 0:56:30, time: 8.4677
INFO train.py(169): step: 1580/5410, l_total: 0.0516, l_in: 0.0151, l_grad: 0.0364, msssim_ir: 0.4221, msssim_vis: 0.0388, mx_loss: 0.0087, eta: 0:56:20, time: 8.4856
INFO train.py(169): step: 1590/5410, l_total: 0.0353, l_in: 0.0126, l_grad: 0.0227, msssim_ir: 0.2115, msssim_vis: 0.1291, mx_loss: 0.0057, eta: 0:56:10, time: 8.4916
INFO train.py(169): step: 1600/5410, l_total: 0.0491, l_in: 0.0135, l_grad: 0.0357, msssim_ir: 0.4297, msssim_vis: 0.0239, mx_loss: 0.0057, eta: 0:56:01, time: 8.4378
INFO train.py(169): step: 1610/5410, l_total: 0.0414, l_in: 0.0132, l_grad: 0.0282, msssim_ir: 0.4420, msssim_vis: 0.0246, mx_loss: 0.0070, eta: 0:55:51, time: 8.4687
INFO train.py(169): step: 1620/5410, l_total: 0.0474, l_in: 0.0169, l_grad: 0.0305, msssim_ir: 0.4564, msssim_vis: 0.0213, mx_loss: 0.0079, eta: 0:55:41, time: 8.4547
INFO train.py(169): step: 1630/5410, l_total: 0.0451, l_in: 0.0105, l_grad: 0.0346, msssim_ir: 0.1641, msssim_vis: 0.1719, mx_loss: 0.0100, eta: 0:56:17, time: 28.1728
INFO train.py(169): step: 1640/5410, l_total: 0.0348, l_in: 0.0161, l_grad: 0.0187, msssim_ir: 0.2875, msssim_vis: 0.0713, mx_loss: 0.0151, eta: 0:56:07, time: 8.4129
INFO train.py(169): step: 1650/5410, l_total: 0.0347, l_in: 0.0122, l_grad: 0.0225, msssim_ir: 0.1755, msssim_vis: 0.0983, mx_loss: 0.0114, eta: 0:55:57, time: 8.4179
INFO train.py(169): step: 1660/5410, l_total: 0.0351, l_in: 0.0078, l_grad: 0.0273, msssim_ir: 0.3481, msssim_vis: 0.0374, mx_loss: 0.0049, eta: 0:55:47, time: 8.4229
INFO train.py(169): step: 1670/5410, l_total: 0.0278, l_in: 0.0077, l_grad: 0.0201, msssim_ir: 0.2452, msssim_vis: 0.0882, mx_loss: 0.0058, eta: 0:55:37, time: 8.4368
INFO train.py(169): step: 1680/5410, l_total: 0.0431, l_in: 0.0085, l_grad: 0.0346, msssim_ir: 0.3697, msssim_vis: 0.0294, mx_loss: 0.0069, eta: 0:55:27, time: 8.4717
INFO train.py(169): step: 1690/5410, l_total: 0.0380, l_in: 0.0088, l_grad: 0.0292, msssim_ir: 0.3906, msssim_vis: 0.0400, mx_loss: 0.0046, eta: 0:55:17, time: 8.4478
INFO train.py(169): step: 1700/5410, l_total: 0.0329, l_in: 0.0071, l_grad: 0.0258, msssim_ir: 0.3742, msssim_vis: 0.0392, mx_loss: 0.0038, eta: 0:55:07, time: 8.4328
INFO train.py(169): step: 1710/5410, l_total: 0.0319, l_in: 0.0100, l_grad: 0.0219, msssim_ir: 0.3601, msssim_vis: 0.0346, mx_loss: 0.0049, eta: 0:54:57, time: 8.4557
INFO train.py(169): step: 1720/5410, l_total: 0.0345, l_in: 0.0118, l_grad: 0.0227, msssim_ir: 0.3136, msssim_vis: 0.0400, mx_loss: 0.0085, eta: 0:54:47, time: 8.4697
INFO train.py(169): step: 1730/5410, l_total: 0.0307, l_in: 0.0087, l_grad: 0.0221, msssim_ir: 0.4560, msssim_vis: 0.0162, mx_loss: 0.0031, eta: 0:54:37, time: 8.4507
INFO train.py(169): step: 1740/5410, l_total: 0.0459, l_in: 0.0153, l_grad: 0.0307, msssim_ir: 0.1317, msssim_vis: 0.1949, mx_loss: 0.0151, eta: 0:54:28, time: 8.4507
INFO train.py(169): step: 1750/5410, l_total: 0.0522, l_in: 0.0153, l_grad: 0.0369, msssim_ir: 0.4174, msssim_vis: 0.0368, mx_loss: 0.0064, eta: 0:54:18, time: 8.4647
INFO train.py(169): step: 1760/5410, l_total: 0.0401, l_in: 0.0101, l_grad: 0.0301, msssim_ir: 0.3405, msssim_vis: 0.0639, mx_loss: 0.0070, eta: 0:54:08, time: 8.4507
INFO train.py(169): step: 1770/5410, l_total: 0.0366, l_in: 0.0090, l_grad: 0.0275, msssim_ir: 0.3142, msssim_vis: 0.0448, mx_loss: 0.0071, eta: 0:53:58, time: 8.4388
INFO train.py(169): step: 1780/5410, l_total: 0.0327, l_in: 0.0097, l_grad: 0.0229, msssim_ir: 0.3876, msssim_vis: 0.0372, mx_loss: 0.0046, eta: 0:53:48, time: 8.4776
INFO train.py(169): step: 1790/5410, l_total: 0.0414, l_in: 0.0111, l_grad: 0.0303, msssim_ir: 0.2368, msssim_vis: 0.1436, mx_loss: 0.0048, eta: 0:53:39, time: 8.4667
INFO train.py(169): step: 1800/5410, l_total: 0.0418, l_in: 0.0106, l_grad: 0.0311, msssim_ir: 0.3646, msssim_vis: 0.0724, mx_loss: 0.0064, eta: 0:53:29, time: 8.4438
INFO train.py(169): step: 1810/5410, l_total: 0.0343, l_in: 0.0075, l_grad: 0.0268, msssim_ir: 0.3580, msssim_vis: 0.0446, mx_loss: 0.0062, eta: 0:53:19, time: 8.4796
INFO train.py(169): step: 1820/5410, l_total: 0.0373, l_in: 0.0099, l_grad: 0.0274, msssim_ir: 0.3144, msssim_vis: 0.0600, mx_loss: 0.0051, eta: 0:53:09, time: 8.4647
INFO train.py(169): step: 1830/5410, l_total: 0.0414, l_in: 0.0141, l_grad: 0.0273, msssim_ir: 0.3117, msssim_vis: 0.0649, mx_loss: 0.0082, eta: 0:53:00, time: 8.4896
INFO train.py(169): step: 1840/5410, l_total: 0.0323, l_in: 0.0095, l_grad: 0.0228, msssim_ir: 0.3586, msssim_vis: 0.0448, mx_loss: 0.0066, eta: 0:52:50, time: 8.4796
INFO train.py(169): step: 1850/5410, l_total: 0.0572, l_in: 0.0198, l_grad: 0.0373, msssim_ir: 0.2315, msssim_vis: 0.1605, mx_loss: 0.0114, eta: 0:52:40, time: 8.4517
INFO train.py(169): step: 1860/5410, l_total: 0.0452, l_in: 0.0167, l_grad: 0.0285, msssim_ir: 0.3699, msssim_vis: 0.0772, mx_loss: 0.0077, eta: 0:52:31, time: 8.4328
INFO train.py(169): step: 1870/5410, l_total: 0.0332, l_in: 0.0076, l_grad: 0.0256, msssim_ir: 0.3690, msssim_vis: 0.0633, mx_loss: 0.0039, eta: 0:52:21, time: 8.4856
INFO train.py(169): step: 1880/5410, l_total: 0.0500, l_in: 0.0149, l_grad: 0.0351, msssim_ir: 0.4545, msssim_vis: 0.0153, mx_loss: 0.0054, eta: 0:52:11, time: 8.4577
INFO train.py(169): step: 1890/5410, l_total: 0.0567, l_in: 0.0168, l_grad: 0.0399, msssim_ir: 0.4448, msssim_vis: 0.0530, mx_loss: 0.0067, eta: 0:52:02, time: 8.4497
INFO train.py(169): step: 1900/5410, l_total: 0.0421, l_in: 0.0092, l_grad: 0.0328, msssim_ir: 0.4290, msssim_vis: 0.0165, mx_loss: 0.0091, eta: 0:51:52, time: 8.4776
INFO train.py(169): step: 1910/5410, l_total: 0.0441, l_in: 0.0100, l_grad: 0.0341, msssim_ir: 0.5073, msssim_vis: 0.0064, mx_loss: 0.0061, eta: 0:51:42, time: 8.4587
INFO train.py(169): step: 1920/5410, l_total: 0.0374, l_in: 0.0112, l_grad: 0.0262, msssim_ir: 0.3348, msssim_vis: 0.0698, mx_loss: 0.0045, eta: 0:51:33, time: 8.4776
INFO train.py(169): step: 1930/5410, l_total: 0.0511, l_in: 0.0145, l_grad: 0.0366, msssim_ir: 0.3046, msssim_vis: 0.0708, mx_loss: 0.0128, eta: 0:51:23, time: 8.4637
INFO train.py(169): step: 1940/5410, l_total: 0.0366, l_in: 0.0112, l_grad: 0.0254, msssim_ir: 0.3265, msssim_vis: 0.0483, mx_loss: 0.0066, eta: 0:51:14, time: 8.4607
INFO train.py(169): step: 1950/5410, l_total: 0.0595, l_in: 0.0120, l_grad: 0.0474, msssim_ir: 0.2768, msssim_vis: 0.1263, mx_loss: 0.0103, eta: 0:51:04, time: 8.4617
INFO train.py(169): step: 1960/5410, l_total: 0.0426, l_in: 0.0117, l_grad: 0.0309, msssim_ir: 0.2553, msssim_vis: 0.0996, mx_loss: 0.0104, eta: 0:50:55, time: 8.4776
INFO train.py(169): step: 1970/5410, l_total: 0.0267, l_in: 0.0088, l_grad: 0.0179, msssim_ir: 0.2220, msssim_vis: 0.0767, mx_loss: 0.0067, eta: 0:50:45, time: 8.4507
INFO train.py(169): step: 1980/5410, l_total: 0.0553, l_in: 0.0193, l_grad: 0.0360, msssim_ir: 0.4570, msssim_vis: 0.0386, mx_loss: 0.0094, eta: 0:50:36, time: 8.4647
INFO train.py(169): step: 1990/5410, l_total: 0.0255, l_in: 0.0059, l_grad: 0.0196, msssim_ir: 0.2112, msssim_vis: 0.0945, mx_loss: 0.0044, eta: 0:50:26, time: 8.4567
INFO train.py(169): step: 2000/5410, l_total: 0.0380, l_in: 0.0144, l_grad: 0.0235, msssim_ir: 0.2048, msssim_vis: 0.1129, mx_loss: 0.0106, eta: 0:50:16, time: 8.4488
INFO train.py(169): step: 2010/5410, l_total: 0.0497, l_in: 0.0129, l_grad: 0.0368, msssim_ir: 0.3249, msssim_vis: 0.0972, mx_loss: 0.0108, eta: 0:50:07, time: 8.4677
INFO train.py(169): step: 2020/5410, l_total: 0.0331, l_in: 0.0083, l_grad: 0.0248, msssim_ir: 0.4176, msssim_vis: 0.0287, mx_loss: 0.0053, eta: 0:49:58, time: 8.4717
INFO train.py(169): step: 2030/5410, l_total: 0.0360, l_in: 0.0122, l_grad: 0.0238, msssim_ir: 0.3284, msssim_vis: 0.0524, mx_loss: 0.0116, eta: 0:49:48, time: 8.4488
INFO train.py(169): step: 2040/5410, l_total: 0.0363, l_in: 0.0108, l_grad: 0.0255, msssim_ir: 0.3795, msssim_vis: 0.0524, mx_loss: 0.0063, eta: 0:49:39, time: 8.4667
INFO train.py(169): step: 2050/5410, l_total: 0.0639, l_in: 0.0215, l_grad: 0.0424, msssim_ir: 0.4047, msssim_vis: 0.0347, mx_loss: 0.0152, eta: 0:49:29, time: 8.4617
INFO train.py(169): step: 2060/5410, l_total: 0.0475, l_in: 0.0108, l_grad: 0.0367, msssim_ir: 0.4157, msssim_vis: 0.0240, mx_loss: 0.0049, eta: 0:49:20, time: 8.4438
INFO train.py(169): step: 2070/5410, l_total: 0.0331, l_in: 0.0089, l_grad: 0.0242, msssim_ir: 0.2588, msssim_vis: 0.0799, mx_loss: 0.0085, eta: 0:49:10, time: 8.4597
INFO train.py(169): step: 2080/5410, l_total: 0.0423, l_in: 0.0108, l_grad: 0.0315, msssim_ir: 0.4024, msssim_vis: 0.0285, mx_loss: 0.0054, eta: 0:49:01, time: 8.4587
INFO train.py(169): step: 2090/5410, l_total: 0.0449, l_in: 0.0138, l_grad: 0.0311, msssim_ir: 0.3043, msssim_vis: 0.0687, mx_loss: 0.0118, eta: 0:48:51, time: 8.4537
INFO train.py(169): step: 2100/5410, l_total: 0.0355, l_in: 0.0085, l_grad: 0.0270, msssim_ir: 0.3668, msssim_vis: 0.0573, mx_loss: 0.0056, eta: 0:48:42, time: 8.4278
INFO train.py(169): step: 2110/5410, l_total: 0.0293, l_in: 0.0076, l_grad: 0.0217, msssim_ir: 0.2443, msssim_vis: 0.0772, mx_loss: 0.0073, eta: 0:48:32, time: 8.4607
INFO train.py(169): step: 2120/5410, l_total: 0.0433, l_in: 0.0088, l_grad: 0.0345, msssim_ir: 0.3953, msssim_vis: 0.0568, mx_loss: 0.0063, eta: 0:48:23, time: 8.4577
INFO train.py(169): step: 2130/5410, l_total: 0.0569, l_in: 0.0096, l_grad: 0.0473, msssim_ir: 0.5425, msssim_vis: 0.0098, mx_loss: 0.0029, eta: 0:48:14, time: 8.4408
INFO train.py(169): step: 2140/5410, l_total: 0.0460, l_in: 0.0127, l_grad: 0.0332, msssim_ir: 0.3482, msssim_vis: 0.0706, mx_loss: 0.0078, eta: 0:48:04, time: 8.4517
INFO train.py(169): step: 2150/5410, l_total: 0.0460, l_in: 0.0111, l_grad: 0.0349, msssim_ir: 0.2644, msssim_vis: 0.1091, mx_loss: 0.0046, eta: 0:47:55, time: 8.4856
INFO train.py(169): step: 2160/5410, l_total: 0.0440, l_in: 0.0192, l_grad: 0.0248, msssim_ir: 0.3873, msssim_vis: 0.0432, mx_loss: 0.0095, eta: 0:47:46, time: 8.4617
INFO train.py(169): step: 2170/5410, l_total: 0.0328, l_in: 0.0084, l_grad: 0.0245, msssim_ir: 0.2286, msssim_vis: 0.1057, mx_loss: 0.0090, eta: 0:48:05, time: 27.9707
INFO train.py(169): step: 2180/5410, l_total: 0.0375, l_in: 0.0093, l_grad: 0.0282, msssim_ir: 0.4543, msssim_vis: 0.0157, mx_loss: 0.0035, eta: 0:47:56, time: 8.4159
INFO train.py(169): step: 2190/5410, l_total: 0.0502, l_in: 0.0147, l_grad: 0.0355, msssim_ir: 0.4440, msssim_vis: 0.0336, mx_loss: 0.0063, eta: 0:47:46, time: 8.4169
INFO train.py(169): step: 2200/5410, l_total: 0.0508, l_in: 0.0183, l_grad: 0.0325, msssim_ir: 0.2860, msssim_vis: 0.0782, mx_loss: 0.0146, eta: 0:47:36, time: 8.4109
INFO train.py(169): step: 2210/5410, l_total: 0.0448, l_in: 0.0106, l_grad: 0.0342, msssim_ir: 0.4291, msssim_vis: 0.0365, mx_loss: 0.0078, eta: 0:47:27, time: 8.4000
INFO train.py(169): step: 2220/5410, l_total: 0.0375, l_in: 0.0105, l_grad: 0.0270, msssim_ir: 0.3742, msssim_vis: 0.0533, mx_loss: 0.0061, eta: 0:47:17, time: 8.4338
INFO train.py(169): step: 2230/5410, l_total: 0.0322, l_in: 0.0116, l_grad: 0.0206, msssim_ir: 0.2614, msssim_vis: 0.0812, mx_loss: 0.0072, eta: 0:47:08, time: 8.4776
INFO train.py(169): step: 2240/5410, l_total: 0.0361, l_in: 0.0082, l_grad: 0.0279, msssim_ir: 0.5006, msssim_vis: 0.0049, mx_loss: 0.0031, eta: 0:46:58, time: 8.4517
INFO train.py(169): step: 2250/5410, l_total: 0.0270, l_in: 0.0065, l_grad: 0.0205, msssim_ir: 0.2832, msssim_vis: 0.0596, mx_loss: 0.0063, eta: 0:46:49, time: 8.4398
INFO train.py(169): step: 2260/5410, l_total: 0.0380, l_in: 0.0116, l_grad: 0.0264, msssim_ir: 0.3818, msssim_vis: 0.0546, mx_loss: 0.0102, eta: 0:46:39, time: 8.4736
INFO train.py(169): step: 2270/5410, l_total: 0.0444, l_in: 0.0128, l_grad: 0.0316, msssim_ir: 0.3280, msssim_vis: 0.1013, mx_loss: 0.0086, eta: 0:46:30, time: 8.4497
INFO train.py(169): step: 2280/5410, l_total: 0.0497, l_in: 0.0183, l_grad: 0.0314, msssim_ir: 0.4596, msssim_vis: 0.0186, mx_loss: 0.0071, eta: 0:46:20, time: 8.4219
INFO train.py(169): step: 2290/5410, l_total: 0.0574, l_in: 0.0204, l_grad: 0.0370, msssim_ir: 0.4988, msssim_vis: 0.0161, mx_loss: 0.0092, eta: 0:46:11, time: 8.4707
INFO train.py(169): step: 2300/5410, l_total: 0.0438, l_in: 0.0129, l_grad: 0.0309, msssim_ir: 0.4560, msssim_vis: 0.0111, mx_loss: 0.0055, eta: 0:46:01, time: 8.4756
INFO train.py(169): step: 2310/5410, l_total: 0.0526, l_in: 0.0168, l_grad: 0.0358, msssim_ir: 0.3171, msssim_vis: 0.1233, mx_loss: 0.0095, eta: 0:45:52, time: 8.4348
INFO train.py(169): step: 2320/5410, l_total: 0.0310, l_in: 0.0079, l_grad: 0.0231, msssim_ir: 0.3105, msssim_vis: 0.0918, mx_loss: 0.0060, eta: 0:45:42, time: 8.4497
INFO train.py(169): step: 2330/5410, l_total: 0.0489, l_in: 0.0124, l_grad: 0.0365, msssim_ir: 0.3828, msssim_vis: 0.0515, mx_loss: 0.0063, eta: 0:45:33, time: 8.4786
INFO train.py(169): step: 2340/5410, l_total: 0.0469, l_in: 0.0127, l_grad: 0.0342, msssim_ir: 0.3094, msssim_vis: 0.0891, mx_loss: 0.0113, eta: 0:45:24, time: 8.4607
INFO train.py(169): step: 2350/5410, l_total: 0.0546, l_in: 0.0142, l_grad: 0.0404, msssim_ir: 0.4924, msssim_vis: 0.0117, mx_loss: 0.0078, eta: 0:45:14, time: 8.5045
INFO train.py(169): step: 2360/5410, l_total: 0.0766, l_in: 0.0180, l_grad: 0.0586, msssim_ir: 0.3737, msssim_vis: 0.0485, mx_loss: 0.0198, eta: 0:45:05, time: 8.4517
INFO train.py(169): step: 2370/5410, l_total: 0.0306, l_in: 0.0087, l_grad: 0.0219, msssim_ir: 0.2717, msssim_vis: 0.0698, mx_loss: 0.0058, eta: 0:44:55, time: 8.4647
INFO train.py(169): step: 2380/5410, l_total: 0.0769, l_in: 0.0276, l_grad: 0.0493, msssim_ir: 0.2111, msssim_vis: 0.1497, mx_loss: 0.0182, eta: 0:44:46, time: 8.4746
INFO train.py(169): step: 2390/5410, l_total: 0.0327, l_in: 0.0068, l_grad: 0.0258, msssim_ir: 0.3599, msssim_vis: 0.0732, mx_loss: 0.0033, eta: 0:44:37, time: 8.4468
INFO train.py(169): step: 2400/5410, l_total: 0.0500, l_in: 0.0202, l_grad: 0.0298, msssim_ir: 0.3133, msssim_vis: 0.0820, mx_loss: 0.0155, eta: 0:44:27, time: 8.4617
INFO train.py(169): step: 2410/5410, l_total: 0.0368, l_in: 0.0126, l_grad: 0.0242, msssim_ir: 0.2950, msssim_vis: 0.0799, mx_loss: 0.0061, eta: 0:44:18, time: 8.4786
INFO train.py(169): step: 2420/5410, l_total: 0.0426, l_in: 0.0131, l_grad: 0.0296, msssim_ir: 0.2214, msssim_vis: 0.1000, mx_loss: 0.0090, eta: 0:44:09, time: 8.4478
INFO train.py(169): step: 2430/5410, l_total: 0.0533, l_in: 0.0155, l_grad: 0.0378, msssim_ir: 0.3205, msssim_vis: 0.1088, mx_loss: 0.0087, eta: 0:43:59, time: 8.4876
INFO train.py(169): step: 2440/5410, l_total: 0.0463, l_in: 0.0142, l_grad: 0.0321, msssim_ir: 0.3030, msssim_vis: 0.0789, mx_loss: 0.0101, eta: 0:43:50, time: 8.4537
INFO train.py(169): step: 2450/5410, l_total: 0.0299, l_in: 0.0072, l_grad: 0.0227, msssim_ir: 0.2436, msssim_vis: 0.0907, mx_loss: 0.0060, eta: 0:43:41, time: 8.4388
INFO train.py(169): step: 2460/5410, l_total: 0.0371, l_in: 0.0126, l_grad: 0.0245, msssim_ir: 0.3501, msssim_vis: 0.0546, mx_loss: 0.0052, eta: 0:43:31, time: 8.4766
INFO train.py(169): step: 2470/5410, l_total: 0.0459, l_in: 0.0181, l_grad: 0.0279, msssim_ir: 0.4562, msssim_vis: 0.0098, mx_loss: 0.0070, eta: 0:43:22, time: 8.4657
INFO train.py(169): step: 2480/5410, l_total: 0.0557, l_in: 0.0195, l_grad: 0.0362, msssim_ir: 0.3867, msssim_vis: 0.1181, mx_loss: 0.0110, eta: 0:43:13, time: 8.4378
INFO train.py(169): step: 2490/5410, l_total: 0.0458, l_in: 0.0114, l_grad: 0.0344, msssim_ir: 0.4207, msssim_vis: 0.0284, mx_loss: 0.0064, eta: 0:43:03, time: 8.5274
INFO train.py(169): step: 2500/5410, l_total: 0.0438, l_in: 0.0119, l_grad: 0.0318, msssim_ir: 0.3546, msssim_vis: 0.0314, mx_loss: 0.0094, eta: 0:42:54, time: 8.4497
INFO train.py(169): step: 2510/5410, l_total: 0.0351, l_in: 0.0073, l_grad: 0.0278, msssim_ir: 0.2944, msssim_vis: 0.0872, mx_loss: 0.0071, eta: 0:42:45, time: 8.4637
INFO train.py(169): step: 2520/5410, l_total: 0.0518, l_in: 0.0115, l_grad: 0.0404, msssim_ir: 0.4167, msssim_vis: 0.0462, mx_loss: 0.0056, eta: 0:42:35, time: 8.4627
INFO train.py(169): step: 2530/5410, l_total: 0.0473, l_in: 0.0135, l_grad: 0.0338, msssim_ir: 0.4507, msssim_vis: 0.0184, mx_loss: 0.0038, eta: 0:42:26, time: 8.4468
INFO train.py(169): step: 2540/5410, l_total: 0.0336, l_in: 0.0090, l_grad: 0.0247, msssim_ir: 0.3272, msssim_vis: 0.0461, mx_loss: 0.0058, eta: 0:42:17, time: 8.4458
INFO train.py(169): step: 2550/5410, l_total: 0.0258, l_in: 0.0060, l_grad: 0.0198, msssim_ir: 0.3003, msssim_vis: 0.0504, mx_loss: 0.0041, eta: 0:42:08, time: 8.4707
INFO train.py(169): step: 2560/5410, l_total: 0.0284, l_in: 0.0095, l_grad: 0.0189, msssim_ir: 0.2387, msssim_vis: 0.1068, mx_loss: 0.0058, eta: 0:41:58, time: 8.4517
INFO train.py(169): step: 2570/5410, l_total: 0.0489, l_in: 0.0146, l_grad: 0.0343, msssim_ir: 0.3341, msssim_vis: 0.0706, mx_loss: 0.0164, eta: 0:41:49, time: 8.4806
INFO train.py(169): step: 2580/5410, l_total: 0.0480, l_in: 0.0154, l_grad: 0.0326, msssim_ir: 0.3019, msssim_vis: 0.1064, mx_loss: 0.0149, eta: 0:41:40, time: 8.4537
INFO train.py(169): step: 2590/5410, l_total: 0.0381, l_in: 0.0077, l_grad: 0.0304, msssim_ir: 0.2950, msssim_vis: 0.0897, mx_loss: 0.0059, eta: 0:41:31, time: 8.4527
INFO train.py(169): step: 2600/5410, l_total: 0.0340, l_in: 0.0118, l_grad: 0.0222, msssim_ir: 0.4119, msssim_vis: 0.0371, mx_loss: 0.0043, eta: 0:41:21, time: 8.4278
INFO train.py(169): step: 2610/5410, l_total: 0.0248, l_in: 0.0060, l_grad: 0.0188, msssim_ir: 0.2977, msssim_vis: 0.0509, mx_loss: 0.0046, eta: 0:41:12, time: 8.4746
INFO train.py(169): step: 2620/5410, l_total: 0.0414, l_in: 0.0153, l_grad: 0.0261, msssim_ir: 0.2528, msssim_vis: 0.1382, mx_loss: 0.0061, eta: 0:41:03, time: 8.4657
INFO train.py(169): step: 2630/5410, l_total: 0.0317, l_in: 0.0108, l_grad: 0.0209, msssim_ir: 0.2767, msssim_vis: 0.0873, mx_loss: 0.0063, eta: 0:40:54, time: 8.4398
INFO train.py(169): step: 2640/5410, l_total: 0.0701, l_in: 0.0244, l_grad: 0.0457, msssim_ir: 0.4578, msssim_vis: 0.0338, mx_loss: 0.0129, eta: 0:40:44, time: 8.4627
INFO train.py(169): step: 2650/5410, l_total: 0.0335, l_in: 0.0118, l_grad: 0.0217, msssim_ir: 0.2795, msssim_vis: 0.1208, mx_loss: 0.0053, eta: 0:40:35, time: 8.4637
INFO train.py(169): step: 2660/5410, l_total: 0.0463, l_in: 0.0130, l_grad: 0.0333, msssim_ir: 0.2880, msssim_vis: 0.0895, mx_loss: 0.0087, eta: 0:40:26, time: 8.4587
INFO train.py(169): step: 2670/5410, l_total: 0.0424, l_in: 0.0159, l_grad: 0.0266, msssim_ir: 0.3280, msssim_vis: 0.0523, mx_loss: 0.0142, eta: 0:40:17, time: 8.4368
INFO train.py(169): step: 2680/5410, l_total: 0.0302, l_in: 0.0070, l_grad: 0.0232, msssim_ir: 0.3545, msssim_vis: 0.0376, mx_loss: 0.0035, eta: 0:40:08, time: 8.4597
INFO train.py(169): step: 2690/5410, l_total: 0.0405, l_in: 0.0111, l_grad: 0.0293, msssim_ir: 0.3059, msssim_vis: 0.1132, mx_loss: 0.0057, eta: 0:39:58, time: 8.4657
INFO train.py(169): step: 2700/5410, l_total: 0.0324, l_in: 0.0108, l_grad: 0.0215, msssim_ir: 0.3520, msssim_vis: 0.0586, mx_loss: 0.0053, eta: 0:39:49, time: 8.4438
INFO train.py(169): step: 2710/5410, l_total: 0.0271, l_in: 0.0068, l_grad: 0.0203, msssim_ir: 0.3454, msssim_vis: 0.0280, mx_loss: 0.0042, eta: 0:39:59, time: 27.7915
INFO train.py(169): step: 2720/5410, l_total: 0.0271, l_in: 0.0078, l_grad: 0.0193, msssim_ir: 0.2044, msssim_vis: 0.0846, mx_loss: 0.0071, eta: 0:39:50, time: 8.4119
INFO train.py(169): step: 2730/5410, l_total: 0.0343, l_in: 0.0075, l_grad: 0.0269, msssim_ir: 0.4601, msssim_vis: 0.0113, mx_loss: 0.0051, eta: 0:39:41, time: 8.4239
INFO train.py(169): step: 2740/5410, l_total: 0.0516, l_in: 0.0101, l_grad: 0.0416, msssim_ir: 0.3884, msssim_vis: 0.0521, mx_loss: 0.0078, eta: 0:39:31, time: 8.4249
INFO train.py(169): step: 2750/5410, l_total: 0.0392, l_in: 0.0084, l_grad: 0.0308, msssim_ir: 0.4527, msssim_vis: 0.0316, mx_loss: 0.0068, eta: 0:39:22, time: 8.4129
INFO train.py(169): step: 2760/5410, l_total: 0.0567, l_in: 0.0196, l_grad: 0.0371, msssim_ir: 0.4976, msssim_vis: 0.0268, mx_loss: 0.0134, eta: 0:39:13, time: 8.4587
INFO train.py(169): step: 2770/5410, l_total: 0.0299, l_in: 0.0075, l_grad: 0.0224, msssim_ir: 0.1496, msssim_vis: 0.1656, mx_loss: 0.0056, eta: 0:39:03, time: 8.4567
INFO train.py(169): step: 2780/5410, l_total: 0.0412, l_in: 0.0090, l_grad: 0.0322, msssim_ir: 0.4373, msssim_vis: 0.0502, mx_loss: 0.0043, eta: 0:38:54, time: 8.4507
INFO train.py(169): step: 2790/5410, l_total: 0.0487, l_in: 0.0112, l_grad: 0.0375, msssim_ir: 0.4490, msssim_vis: 0.0154, mx_loss: 0.0071, eta: 0:38:45, time: 8.4507
INFO train.py(169): step: 2800/5410, l_total: 0.0387, l_in: 0.0119, l_grad: 0.0268, msssim_ir: 0.2936, msssim_vis: 0.1423, mx_loss: 0.0057, eta: 0:38:36, time: 8.4697
INFO train.py(169): step: 2810/5410, l_total: 0.0497, l_in: 0.0121, l_grad: 0.0376, msssim_ir: 0.4466, msssim_vis: 0.0319, mx_loss: 0.0095, eta: 0:38:26, time: 8.4378
INFO train.py(169): step: 2820/5410, l_total: 0.0402, l_in: 0.0104, l_grad: 0.0298, msssim_ir: 0.3229, msssim_vis: 0.0564, mx_loss: 0.0085, eta: 0:38:17, time: 8.4209
INFO train.py(169): step: 2830/5410, l_total: 0.0439, l_in: 0.0124, l_grad: 0.0315, msssim_ir: 0.3592, msssim_vis: 0.0761, mx_loss: 0.0142, eta: 0:38:08, time: 8.4856
INFO train.py(169): step: 2840/5410, l_total: 0.0323, l_in: 0.0074, l_grad: 0.0249, msssim_ir: 0.4041, msssim_vis: 0.0282, mx_loss: 0.0033, eta: 0:37:59, time: 8.4408
INFO train.py(169): step: 2850/5410, l_total: 0.0365, l_in: 0.0089, l_grad: 0.0276, msssim_ir: 0.2297, msssim_vis: 0.1209, mx_loss: 0.0054, eta: 0:37:49, time: 8.4398
INFO train.py(169): step: 2860/5410, l_total: 0.0599, l_in: 0.0190, l_grad: 0.0409, msssim_ir: 0.3687, msssim_vis: 0.0695, mx_loss: 0.0142, eta: 0:37:40, time: 8.4458
INFO train.py(169): step: 2870/5410, l_total: 0.0426, l_in: 0.0098, l_grad: 0.0328, msssim_ir: 0.2963, msssim_vis: 0.0958, mx_loss: 0.0058, eta: 0:37:31, time: 8.4717
INFO train.py(169): step: 2880/5410, l_total: 0.0592, l_in: 0.0167, l_grad: 0.0425, msssim_ir: 0.3737, msssim_vis: 0.0557, mx_loss: 0.0130, eta: 0:37:22, time: 8.4527
INFO train.py(169): step: 2890/5410, l_total: 0.0345, l_in: 0.0086, l_grad: 0.0259, msssim_ir: 0.3285, msssim_vis: 0.0650, mx_loss: 0.0061, eta: 0:37:12, time: 8.4398
INFO train.py(169): step: 2900/5410, l_total: 0.0472, l_in: 0.0147, l_grad: 0.0325, msssim_ir: 0.4987, msssim_vis: 0.0128, mx_loss: 0.0050, eta: 0:37:03, time: 8.4786
INFO train.py(169): step: 2910/5410, l_total: 0.0338, l_in: 0.0072, l_grad: 0.0266, msssim_ir: 0.4502, msssim_vis: 0.0114, mx_loss: 0.0043, eta: 0:36:54, time: 8.4756
INFO train.py(169): step: 2920/5410, l_total: 0.0334, l_in: 0.0093, l_grad: 0.0241, msssim_ir: 0.1790, msssim_vis: 0.1364, mx_loss: 0.0078, eta: 0:36:45, time: 8.4169
INFO train.py(169): step: 2930/5410, l_total: 0.0289, l_in: 0.0091, l_grad: 0.0198, msssim_ir: 0.3104, msssim_vis: 0.0426, mx_loss: 0.0071, eta: 0:36:36, time: 8.4756
INFO train.py(169): step: 2940/5410, l_total: 0.0380, l_in: 0.0122, l_grad: 0.0259, msssim_ir: 0.3224, msssim_vis: 0.0751, mx_loss: 0.0052, eta: 0:36:26, time: 8.4627
INFO train.py(169): step: 2950/5410, l_total: 0.0425, l_in: 0.0115, l_grad: 0.0310, msssim_ir: 0.3915, msssim_vis: 0.0754, mx_loss: 0.0058, eta: 0:36:17, time: 8.4229
INFO train.py(169): step: 2960/5410, l_total: 0.0277, l_in: 0.0068, l_grad: 0.0209, msssim_ir: 0.2877, msssim_vis: 0.0649, mx_loss: 0.0056, eta: 0:36:08, time: 8.4567
INFO train.py(169): step: 2970/5410, l_total: 0.0434, l_in: 0.0130, l_grad: 0.0305, msssim_ir: 0.4760, msssim_vis: 0.0069, mx_loss: 0.0034, eta: 0:35:59, time: 8.4707
INFO train.py(169): step: 2980/5410, l_total: 0.0458, l_in: 0.0119, l_grad: 0.0339, msssim_ir: 0.4595, msssim_vis: 0.0269, mx_loss: 0.0049, eta: 0:35:50, time: 8.4517
INFO train.py(169): step: 2990/5410, l_total: 0.0880, l_in: 0.0229, l_grad: 0.0651, msssim_ir: 0.3418, msssim_vis: 0.1214, mx_loss: 0.0238, eta: 0:35:41, time: 8.4567
INFO train.py(169): step: 3000/5410, l_total: 0.0526, l_in: 0.0123, l_grad: 0.0403, msssim_ir: 0.3805, msssim_vis: 0.0379, mx_loss: 0.0128, eta: 0:35:31, time: 8.4687
INFO train.py(169): step: 3010/5410, l_total: 0.0602, l_in: 0.0180, l_grad: 0.0422, msssim_ir: 0.3552, msssim_vis: 0.1358, mx_loss: 0.0115, eta: 0:35:22, time: 8.4577
INFO train.py(169): step: 3020/5410, l_total: 0.0290, l_in: 0.0081, l_grad: 0.0209, msssim_ir: 0.3205, msssim_vis: 0.0405, mx_loss: 0.0066, eta: 0:35:13, time: 8.4478
INFO train.py(169): step: 3030/5410, l_total: 0.0415, l_in: 0.0084, l_grad: 0.0331, msssim_ir: 0.4860, msssim_vis: 0.0271, mx_loss: 0.0031, eta: 0:35:04, time: 8.4856
INFO train.py(169): step: 3040/5410, l_total: 0.0324, l_in: 0.0082, l_grad: 0.0242, msssim_ir: 0.3565, msssim_vis: 0.0451, mx_loss: 0.0057, eta: 0:34:55, time: 8.4497
INFO train.py(169): step: 3050/5410, l_total: 0.0357, l_in: 0.0173, l_grad: 0.0184, msssim_ir: 0.1948, msssim_vis: 0.0870, mx_loss: 0.0139, eta: 0:34:46, time: 8.4707
INFO train.py(169): step: 3060/5410, l_total: 0.0362, l_in: 0.0125, l_grad: 0.0236, msssim_ir: 0.2921, msssim_vis: 0.1134, mx_loss: 0.0040, eta: 0:34:37, time: 8.4557
INFO train.py(169): step: 3070/5410, l_total: 0.0461, l_in: 0.0097, l_grad: 0.0364, msssim_ir: 0.4716, msssim_vis: 0.0181, mx_loss: 0.0040, eta: 0:34:27, time: 8.4547
INFO train.py(169): step: 3080/5410, l_total: 0.0409, l_in: 0.0079, l_grad: 0.0330, msssim_ir: 0.2839, msssim_vis: 0.0902, mx_loss: 0.0065, eta: 0:34:18, time: 8.4547
INFO train.py(169): step: 3090/5410, l_total: 0.0384, l_in: 0.0081, l_grad: 0.0303, msssim_ir: 0.4550, msssim_vis: 0.0487, mx_loss: 0.0045, eta: 0:34:09, time: 8.4647
INFO train.py(169): step: 3100/5410, l_total: 0.0365, l_in: 0.0134, l_grad: 0.0231, msssim_ir: 0.1736, msssim_vis: 0.1464, mx_loss: 0.0093, eta: 0:34:00, time: 8.4458
INFO train.py(169): step: 3110/5410, l_total: 0.0391, l_in: 0.0102, l_grad: 0.0289, msssim_ir: 0.3790, msssim_vis: 0.0442, mx_loss: 0.0079, eta: 0:33:51, time: 8.4507
INFO train.py(169): step: 3120/5410, l_total: 0.0330, l_in: 0.0103, l_grad: 0.0227, msssim_ir: 0.2117, msssim_vis: 0.0999, mx_loss: 0.0075, eta: 0:33:42, time: 8.4736
INFO train.py(169): step: 3130/5410, l_total: 0.0428, l_in: 0.0108, l_grad: 0.0320, msssim_ir: 0.4330, msssim_vis: 0.0249, mx_loss: 0.0065, eta: 0:33:33, time: 8.4567
INFO train.py(169): step: 3140/5410, l_total: 0.0396, l_in: 0.0145, l_grad: 0.0250, msssim_ir: 0.2749, msssim_vis: 0.1005, mx_loss: 0.0111, eta: 0:33:24, time: 8.4408
INFO train.py(169): step: 3150/5410, l_total: 0.0487, l_in: 0.0139, l_grad: 0.0347, msssim_ir: 0.4277, msssim_vis: 0.0191, mx_loss: 0.0083, eta: 0:33:15, time: 8.4717
INFO train.py(169): step: 3160/5410, l_total: 0.0323, l_in: 0.0088, l_grad: 0.0235, msssim_ir: 0.2283, msssim_vis: 0.1243, mx_loss: 0.0050, eta: 0:33:05, time: 8.4468
INFO train.py(169): step: 3170/5410, l_total: 0.0408, l_in: 0.0080, l_grad: 0.0328, msssim_ir: 0.4568, msssim_vis: 0.0228, mx_loss: 0.0060, eta: 0:32:56, time: 8.4577
INFO train.py(169): step: 3180/5410, l_total: 0.0415, l_in: 0.0126, l_grad: 0.0289, msssim_ir: 0.2134, msssim_vis: 0.1673, mx_loss: 0.0086, eta: 0:32:47, time: 8.4826
INFO train.py(169): step: 3190/5410, l_total: 0.0376, l_in: 0.0095, l_grad: 0.0281, msssim_ir: 0.3463, msssim_vis: 0.0530, mx_loss: 0.0062, eta: 0:32:38, time: 8.4507
INFO train.py(169): step: 3200/5410, l_total: 0.0506, l_in: 0.0269, l_grad: 0.0237, msssim_ir: 0.1367, msssim_vis: 0.1603, mx_loss: 0.0382, eta: 0:32:29, time: 8.4288
INFO train.py(169): step: 3210/5410, l_total: 0.0626, l_in: 0.0175, l_grad: 0.0450, msssim_ir: 0.3828, msssim_vis: 0.0588, mx_loss: 0.0103, eta: 0:32:20, time: 8.4726
INFO train.py(169): step: 3220/5410, l_total: 0.0397, l_in: 0.0113, l_grad: 0.0284, msssim_ir: 0.4793, msssim_vis: 0.0208, mx_loss: 0.0079, eta: 0:32:11, time: 8.4796
INFO train.py(169): step: 3230/5410, l_total: 0.0462, l_in: 0.0113, l_grad: 0.0349, msssim_ir: 0.2076, msssim_vis: 0.1829, mx_loss: 0.0104, eta: 0:32:02, time: 8.4448
INFO train.py(169): step: 3240/5410, l_total: 0.0404, l_in: 0.0218, l_grad: 0.0186, msssim_ir: 0.2005, msssim_vis: 0.1077, mx_loss: 0.0185, eta: 0:31:53, time: 8.4707
INFO train.py(169): step: 3250/5410, l_total: 0.0658, l_in: 0.0236, l_grad: 0.0421, msssim_ir: 0.2341, msssim_vis: 0.1447, mx_loss: 0.0252, eta: 0:31:57, time: 27.8492
INFO train.py(169): step: 3260/5410, l_total: 0.0536, l_in: 0.0204, l_grad: 0.0332, msssim_ir: 0.4626, msssim_vis: 0.0187, mx_loss: 0.0112, eta: 0:31:47, time: 8.4129
INFO train.py(169): step: 3270/5410, l_total: 0.0411, l_in: 0.0089, l_grad: 0.0322, msssim_ir: 0.3601, msssim_vis: 0.0895, mx_loss: 0.0048, eta: 0:31:38, time: 8.4239
INFO train.py(169): step: 3280/5410, l_total: 0.0462, l_in: 0.0106, l_grad: 0.0356, msssim_ir: 0.2738, msssim_vis: 0.1095, mx_loss: 0.0044, eta: 0:31:29, time: 8.4109
INFO train.py(169): step: 3290/5410, l_total: 0.0354, l_in: 0.0081, l_grad: 0.0273, msssim_ir: 0.2591, msssim_vis: 0.0859, mx_loss: 0.0047, eta: 0:31:20, time: 8.4139
INFO train.py(169): step: 3300/5410, l_total: 0.0565, l_in: 0.0121, l_grad: 0.0444, msssim_ir: 0.4154, msssim_vis: 0.0447, mx_loss: 0.0119, eta: 0:31:11, time: 8.4418
INFO train.py(169): step: 3310/5410, l_total: 0.0476, l_in: 0.0124, l_grad: 0.0353, msssim_ir: 0.3706, msssim_vis: 0.0595, mx_loss: 0.0092, eta: 0:31:02, time: 8.4806
INFO train.py(169): step: 3320/5410, l_total: 0.0377, l_in: 0.0077, l_grad: 0.0300, msssim_ir: 0.2642, msssim_vis: 0.0877, mx_loss: 0.0055, eta: 0:30:53, time: 8.4557
INFO train.py(169): step: 3330/5410, l_total: 0.0413, l_in: 0.0120, l_grad: 0.0293, msssim_ir: 0.4273, msssim_vis: 0.0367, mx_loss: 0.0047, eta: 0:30:43, time: 8.4677
INFO train.py(169): step: 3340/5410, l_total: 0.0354, l_in: 0.0087, l_grad: 0.0267, msssim_ir: 0.4438, msssim_vis: 0.0215, mx_loss: 0.0038, eta: 0:30:34, time: 8.4687
INFO train.py(169): step: 3350/5410, l_total: 0.0376, l_in: 0.0125, l_grad: 0.0251, msssim_ir: 0.2935, msssim_vis: 0.1040, mx_loss: 0.0071, eta: 0:30:25, time: 8.4428
INFO train.py(169): step: 3360/5410, l_total: 0.0367, l_in: 0.0104, l_grad: 0.0263, msssim_ir: 0.3867, msssim_vis: 0.0265, mx_loss: 0.0044, eta: 0:30:16, time: 8.4368
INFO train.py(169): step: 3370/5410, l_total: 0.0454, l_in: 0.0106, l_grad: 0.0348, msssim_ir: 0.4600, msssim_vis: 0.0424, mx_loss: 0.0055, eta: 0:30:07, time: 8.4766
INFO train.py(169): step: 3380/5410, l_total: 0.0480, l_in: 0.0121, l_grad: 0.0360, msssim_ir: 0.3553, msssim_vis: 0.0555, mx_loss: 0.0124, eta: 0:29:58, time: 8.4418
INFO train.py(169): step: 3390/5410, l_total: 0.0458, l_in: 0.0163, l_grad: 0.0296, msssim_ir: 0.3433, msssim_vis: 0.0691, mx_loss: 0.0155, eta: 0:29:49, time: 8.4308
INFO train.py(169): step: 3400/5410, l_total: 0.0313, l_in: 0.0065, l_grad: 0.0249, msssim_ir: 0.2887, msssim_vis: 0.0832, mx_loss: 0.0044, eta: 0:29:40, time: 8.4846
INFO train.py(169): step: 3410/5410, l_total: 0.0345, l_in: 0.0065, l_grad: 0.0280, msssim_ir: 0.4505, msssim_vis: 0.0213, mx_loss: 0.0053, eta: 0:29:31, time: 8.4607
INFO train.py(169): step: 3420/5410, l_total: 0.0291, l_in: 0.0088, l_grad: 0.0203, msssim_ir: 0.3751, msssim_vis: 0.0471, mx_loss: 0.0036, eta: 0:29:22, time: 8.4358
INFO train.py(169): step: 3430/5410, l_total: 0.0342, l_in: 0.0102, l_grad: 0.0240, msssim_ir: 0.4262, msssim_vis: 0.0141, mx_loss: 0.0046, eta: 0:29:12, time: 8.4846
INFO train.py(169): step: 3440/5410, l_total: 0.0362, l_in: 0.0099, l_grad: 0.0263, msssim_ir: 0.4255, msssim_vis: 0.0252, mx_loss: 0.0062, eta: 0:29:03, time: 8.4547
INFO train.py(169): step: 3450/5410, l_total: 0.0463, l_in: 0.0095, l_grad: 0.0368, msssim_ir: 0.4281, msssim_vis: 0.0500, mx_loss: 0.0059, eta: 0:28:54, time: 8.4746
INFO train.py(169): step: 3460/5410, l_total: 0.0463, l_in: 0.0125, l_grad: 0.0338, msssim_ir: 0.3189, msssim_vis: 0.0836, mx_loss: 0.0051, eta: 0:28:45, time: 8.4736
INFO train.py(169): step: 3470/5410, l_total: 0.0312, l_in: 0.0086, l_grad: 0.0227, msssim_ir: 0.3270, msssim_vis: 0.0572, mx_loss: 0.0058, eta: 0:28:36, time: 8.4468
INFO train.py(169): step: 3480/5410, l_total: 0.0356, l_in: 0.0102, l_grad: 0.0253, msssim_ir: 0.3015, msssim_vis: 0.0997, mx_loss: 0.0056, eta: 0:28:27, time: 8.4876
INFO train.py(169): step: 3490/5410, l_total: 0.0395, l_in: 0.0097, l_grad: 0.0298, msssim_ir: 0.3144, msssim_vis: 0.0965, mx_loss: 0.0045, eta: 0:28:18, time: 8.4657
INFO train.py(169): step: 3500/5410, l_total: 0.0315, l_in: 0.0102, l_grad: 0.0213, msssim_ir: 0.3375, msssim_vis: 0.0533, mx_loss: 0.0061, eta: 0:28:09, time: 8.4428
INFO train.py(169): step: 3510/5410, l_total: 0.0342, l_in: 0.0122, l_grad: 0.0219, msssim_ir: 0.2569, msssim_vis: 0.0666, mx_loss: 0.0089, eta: 0:28:00, time: 8.4677
INFO train.py(169): step: 3520/5410, l_total: 0.0543, l_in: 0.0119, l_grad: 0.0424, msssim_ir: 0.3366, msssim_vis: 0.1129, mx_loss: 0.0072, eta: 0:27:51, time: 8.4756
INFO train.py(169): step: 3530/5410, l_total: 0.0319, l_in: 0.0073, l_grad: 0.0246, msssim_ir: 0.1891, msssim_vis: 0.1630, mx_loss: 0.0050, eta: 0:27:42, time: 8.4796
INFO train.py(169): step: 3540/5410, l_total: 0.0430, l_in: 0.0161, l_grad: 0.0269, msssim_ir: 0.3460, msssim_vis: 0.0605, mx_loss: 0.0146, eta: 0:27:33, time: 8.4587
INFO train.py(169): step: 3550/5410, l_total: 0.0527, l_in: 0.0143, l_grad: 0.0384, msssim_ir: 0.3699, msssim_vis: 0.0853, mx_loss: 0.0118, eta: 0:27:24, time: 8.4458
INFO train.py(169): step: 3560/5410, l_total: 0.0386, l_in: 0.0117, l_grad: 0.0269, msssim_ir: 0.2704, msssim_vis: 0.0852, mx_loss: 0.0090, eta: 0:27:15, time: 8.4488
INFO train.py(169): step: 3570/5410, l_total: 0.0381, l_in: 0.0103, l_grad: 0.0278, msssim_ir: 0.3874, msssim_vis: 0.0473, mx_loss: 0.0063, eta: 0:27:06, time: 8.4856
INFO train.py(169): step: 3580/5410, l_total: 0.0467, l_in: 0.0132, l_grad: 0.0335, msssim_ir: 0.3639, msssim_vis: 0.0636, mx_loss: 0.0099, eta: 0:26:57, time: 8.4408
INFO train.py(169): step: 3590/5410, l_total: 0.0417, l_in: 0.0136, l_grad: 0.0281, msssim_ir: 0.3861, msssim_vis: 0.0260, mx_loss: 0.0077, eta: 0:26:48, time: 8.4458
INFO train.py(169): step: 3600/5410, l_total: 0.0372, l_in: 0.0150, l_grad: 0.0222, msssim_ir: 0.3905, msssim_vis: 0.0335, mx_loss: 0.0046, eta: 0:26:39, time: 8.4627
INFO train.py(169): step: 3610/5410, l_total: 0.0398, l_in: 0.0092, l_grad: 0.0306, msssim_ir: 0.3999, msssim_vis: 0.0483, mx_loss: 0.0072, eta: 0:26:30, time: 8.4527
INFO train.py(169): step: 3620/5410, l_total: 0.0414, l_in: 0.0129, l_grad: 0.0284, msssim_ir: 0.2691, msssim_vis: 0.1352, mx_loss: 0.0066, eta: 0:26:21, time: 8.4418
INFO train.py(169): step: 3630/5410, l_total: 0.0572, l_in: 0.0161, l_grad: 0.0411, msssim_ir: 0.4247, msssim_vis: 0.0358, mx_loss: 0.0099, eta: 0:26:12, time: 8.4756
INFO train.py(169): step: 3640/5410, l_total: 0.0368, l_in: 0.0088, l_grad: 0.0280, msssim_ir: 0.2271, msssim_vis: 0.1480, mx_loss: 0.0082, eta: 0:26:03, time: 8.4497
INFO train.py(169): step: 3650/5410, l_total: 0.0268, l_in: 0.0079, l_grad: 0.0189, msssim_ir: 0.2889, msssim_vis: 0.0497, mx_loss: 0.0055, eta: 0:25:54, time: 8.4478
INFO train.py(169): step: 3660/5410, l_total: 0.0437, l_in: 0.0142, l_grad: 0.0295, msssim_ir: 0.4613, msssim_vis: 0.0232, mx_loss: 0.0047, eta: 0:25:45, time: 8.4916
INFO train.py(169): step: 3670/5410, l_total: 0.0393, l_in: 0.0120, l_grad: 0.0273, msssim_ir: 0.3369, msssim_vis: 0.0734, mx_loss: 0.0077, eta: 0:25:36, time: 8.4468
INFO train.py(169): step: 3680/5410, l_total: 0.0399, l_in: 0.0111, l_grad: 0.0287, msssim_ir: 0.3374, msssim_vis: 0.0889, mx_loss: 0.0058, eta: 0:25:27, time: 8.4567
INFO train.py(169): step: 3690/5410, l_total: 0.0355, l_in: 0.0098, l_grad: 0.0257, msssim_ir: 0.2709, msssim_vis: 0.0712, mx_loss: 0.0070, eta: 0:25:18, time: 8.4926
INFO train.py(169): step: 3700/5410, l_total: 0.0288, l_in: 0.0083, l_grad: 0.0206, msssim_ir: 0.2447, msssim_vis: 0.1085, mx_loss: 0.0060, eta: 0:25:09, time: 8.4497
INFO train.py(169): step: 3710/5410, l_total: 0.0659, l_in: 0.0256, l_grad: 0.0403, msssim_ir: 0.3726, msssim_vis: 0.1282, mx_loss: 0.0120, eta: 0:25:00, time: 8.4547
INFO train.py(169): step: 3720/5410, l_total: 0.0320, l_in: 0.0102, l_grad: 0.0218, msssim_ir: 0.2625, msssim_vis: 0.0560, mx_loss: 0.0084, eta: 0:24:51, time: 8.4687
INFO train.py(169): step: 3730/5410, l_total: 0.0306, l_in: 0.0076, l_grad: 0.0231, msssim_ir: 0.3483, msssim_vis: 0.0514, mx_loss: 0.0059, eta: 0:24:42, time: 8.4537
INFO train.py(169): step: 3740/5410, l_total: 0.0464, l_in: 0.0104, l_grad: 0.0360, msssim_ir: 0.4985, msssim_vis: 0.0190, mx_loss: 0.0059, eta: 0:24:33, time: 8.4418
INFO train.py(169): step: 3750/5410, l_total: 0.0540, l_in: 0.0124, l_grad: 0.0417, msssim_ir: 0.4126, msssim_vis: 0.0343, mx_loss: 0.0060, eta: 0:24:24, time: 8.4826
INFO train.py(169): step: 3760/5410, l_total: 0.0528, l_in: 0.0098, l_grad: 0.0430, msssim_ir: 0.4330, msssim_vis: 0.0302, mx_loss: 0.0087, eta: 0:24:15, time: 8.4448
INFO train.py(169): step: 3770/5410, l_total: 0.0322, l_in: 0.0079, l_grad: 0.0243, msssim_ir: 0.2945, msssim_vis: 0.0724, mx_loss: 0.0068, eta: 0:24:06, time: 8.4557
INFO train.py(169): step: 3780/5410, l_total: 0.0308, l_in: 0.0106, l_grad: 0.0201, msssim_ir: 0.3612, msssim_vis: 0.0399, mx_loss: 0.0078, eta: 0:23:57, time: 8.4707
INFO train.py(169): step: 3790/5410, l_total: 0.0311, l_in: 0.0114, l_grad: 0.0196, msssim_ir: 0.2027, msssim_vis: 0.0871, mx_loss: 0.0087, eta: 0:23:56, time: 27.8064
INFO train.py(169): step: 3800/5410, l_total: 0.0490, l_in: 0.0145, l_grad: 0.0345, msssim_ir: 0.4887, msssim_vis: 0.0191, mx_loss: 0.0049, eta: 0:23:47, time: 8.4189
INFO train.py(169): step: 3810/5410, l_total: 0.0448, l_in: 0.0158, l_grad: 0.0289, msssim_ir: 0.4586, msssim_vis: 0.0425, mx_loss: 0.0069, eta: 0:23:38, time: 8.4159
INFO train.py(169): step: 3820/5410, l_total: 0.0354, l_in: 0.0099, l_grad: 0.0255, msssim_ir: 0.3581, msssim_vis: 0.0639, mx_loss: 0.0045, eta: 0:23:29, time: 8.4159
INFO train.py(169): step: 3830/5410, l_total: 0.0479, l_in: 0.0140, l_grad: 0.0340, msssim_ir: 0.4536, msssim_vis: 0.0252, mx_loss: 0.0093, eta: 0:23:20, time: 8.4458
INFO train.py(169): step: 3840/5410, l_total: 0.0441, l_in: 0.0129, l_grad: 0.0312, msssim_ir: 0.4535, msssim_vis: 0.0090, mx_loss: 0.0055, eta: 0:23:11, time: 8.4587
INFO train.py(169): step: 3850/5410, l_total: 0.0387, l_in: 0.0090, l_grad: 0.0298, msssim_ir: 0.4390, msssim_vis: 0.0224, mx_loss: 0.0044, eta: 0:23:02, time: 8.4478
INFO train.py(169): step: 3860/5410, l_total: 0.1081, l_in: 0.0415, l_grad: 0.0666, msssim_ir: 0.4469, msssim_vis: 0.0874, mx_loss: 0.0386, eta: 0:22:53, time: 8.4398
INFO train.py(169): step: 3870/5410, l_total: 0.0461, l_in: 0.0126, l_grad: 0.0335, msssim_ir: 0.4728, msssim_vis: 0.0322, mx_loss: 0.0058, eta: 0:22:44, time: 8.4726
INFO train.py(169): step: 3880/5410, l_total: 0.0405, l_in: 0.0187, l_grad: 0.0218, msssim_ir: 0.1852, msssim_vis: 0.1294, mx_loss: 0.0145, eta: 0:22:35, time: 8.4627
INFO train.py(169): step: 3890/5410, l_total: 0.0355, l_in: 0.0116, l_grad: 0.0239, msssim_ir: 0.1188, msssim_vis: 0.1558, mx_loss: 0.0074, eta: 0:22:26, time: 8.4318
INFO train.py(169): step: 3900/5410, l_total: 0.0416, l_in: 0.0092, l_grad: 0.0324, msssim_ir: 0.4290, msssim_vis: 0.0423, mx_loss: 0.0058, eta: 0:22:17, time: 8.4627
INFO train.py(169): step: 3910/5410, l_total: 0.0284, l_in: 0.0070, l_grad: 0.0213, msssim_ir: 0.3059, msssim_vis: 0.0746, mx_loss: 0.0045, eta: 0:22:08, time: 8.4577
INFO train.py(169): step: 3920/5410, l_total: 0.0510, l_in: 0.0133, l_grad: 0.0378, msssim_ir: 0.4827, msssim_vis: 0.0139, mx_loss: 0.0057, eta: 0:21:59, time: 8.4418
INFO train.py(169): step: 3930/5410, l_total: 0.0549, l_in: 0.0093, l_grad: 0.0456, msssim_ir: 0.4342, msssim_vis: 0.0172, mx_loss: 0.0077, eta: 0:21:50, time: 8.4358
INFO train.py(169): step: 3940/5410, l_total: 0.0444, l_in: 0.0089, l_grad: 0.0355, msssim_ir: 0.3478, msssim_vis: 0.0823, mx_loss: 0.0059, eta: 0:21:41, time: 8.4667
INFO train.py(169): step: 3950/5410, l_total: 0.0417, l_in: 0.0119, l_grad: 0.0298, msssim_ir: 0.3923, msssim_vis: 0.0259, mx_loss: 0.0051, eta: 0:21:32, time: 8.4537
INFO train.py(169): step: 3960/5410, l_total: 0.0504, l_in: 0.0156, l_grad: 0.0348, msssim_ir: 0.4098, msssim_vis: 0.0946, mx_loss: 0.0090, eta: 0:21:23, time: 8.4517
INFO train.py(169): step: 3970/5410, l_total: 0.0422, l_in: 0.0089, l_grad: 0.0333, msssim_ir: 0.4046, msssim_vis: 0.0456, mx_loss: 0.0057, eta: 0:21:14, time: 8.4736
INFO train.py(169): step: 3980/5410, l_total: 0.0271, l_in: 0.0066, l_grad: 0.0206, msssim_ir: 0.3040, msssim_vis: 0.0564, mx_loss: 0.0052, eta: 0:21:05, time: 8.4687
INFO train.py(169): step: 3990/5410, l_total: 0.0319, l_in: 0.0106, l_grad: 0.0213, msssim_ir: 0.1736, msssim_vis: 0.1311, mx_loss: 0.0086, eta: 0:20:56, time: 8.4657
INFO train.py(169): step: 4000/5410, l_total: 0.0386, l_in: 0.0091, l_grad: 0.0296, msssim_ir: 0.3380, msssim_vis: 0.0967, mx_loss: 0.0052, eta: 0:20:47, time: 8.4726
INFO train.py(169): step: 4010/5410, l_total: 0.0436, l_in: 0.0172, l_grad: 0.0264, msssim_ir: 0.2692, msssim_vis: 0.1477, mx_loss: 0.0047, eta: 0:20:38, time: 8.4458
INFO train.py(169): step: 4020/5410, l_total: 0.0342, l_in: 0.0094, l_grad: 0.0248, msssim_ir: 0.2627, msssim_vis: 0.1335, mx_loss: 0.0068, eta: 0:20:29, time: 8.4587
INFO train.py(169): step: 4030/5410, l_total: 0.0423, l_in: 0.0083, l_grad: 0.0340, msssim_ir: 0.4516, msssim_vis: 0.0237, mx_loss: 0.0040, eta: 0:20:20, time: 8.4637
INFO train.py(169): step: 4040/5410, l_total: 0.0469, l_in: 0.0131, l_grad: 0.0338, msssim_ir: 0.4069, msssim_vis: 0.0412, mx_loss: 0.0075, eta: 0:20:11, time: 8.4398
INFO train.py(169): step: 4050/5410, l_total: 0.0355, l_in: 0.0105, l_grad: 0.0250, msssim_ir: 0.2431, msssim_vis: 0.1128, mx_loss: 0.0078, eta: 0:20:02, time: 8.4368
INFO train.py(169): step: 4060/5410, l_total: 0.0305, l_in: 0.0080, l_grad: 0.0224, msssim_ir: 0.1969, msssim_vis: 0.1448, mx_loss: 0.0058, eta: 0:19:53, time: 8.4736
INFO train.py(169): step: 4070/5410, l_total: 0.0339, l_in: 0.0073, l_grad: 0.0266, msssim_ir: 0.3964, msssim_vis: 0.0299, mx_loss: 0.0048, eta: 0:19:44, time: 8.4607
INFO train.py(169): step: 4080/5410, l_total: 0.0579, l_in: 0.0188, l_grad: 0.0391, msssim_ir: 0.3345, msssim_vis: 0.1442, mx_loss: 0.0137, eta: 0:19:35, time: 8.4338
INFO train.py(169): step: 4090/5410, l_total: 0.0308, l_in: 0.0076, l_grad: 0.0233, msssim_ir: 0.2972, msssim_vis: 0.0788, mx_loss: 0.0047, eta: 0:19:26, time: 8.4617
INFO train.py(169): step: 4100/5410, l_total: 0.0328, l_in: 0.0091, l_grad: 0.0237, msssim_ir: 0.4053, msssim_vis: 0.0245, mx_loss: 0.0041, eta: 0:19:17, time: 8.4637
INFO train.py(169): step: 4110/5410, l_total: 0.0461, l_in: 0.0180, l_grad: 0.0281, msssim_ir: 0.3630, msssim_vis: 0.0592, mx_loss: 0.0052, eta: 0:19:08, time: 8.4587
INFO train.py(169): step: 4120/5410, l_total: 0.0330, l_in: 0.0072, l_grad: 0.0259, msssim_ir: 0.3040, msssim_vis: 0.0519, mx_loss: 0.0045, eta: 0:18:59, time: 8.4249
INFO train.py(169): step: 4130/5410, l_total: 0.0589, l_in: 0.0181, l_grad: 0.0408, msssim_ir: 0.4742, msssim_vis: 0.0184, mx_loss: 0.0125, eta: 0:18:50, time: 8.4896
INFO train.py(169): step: 4140/5410, l_total: 0.0422, l_in: 0.0103, l_grad: 0.0319, msssim_ir: 0.4514, msssim_vis: 0.0134, mx_loss: 0.0045, eta: 0:18:41, time: 8.4418
INFO train.py(169): step: 4150/5410, l_total: 0.0396, l_in: 0.0139, l_grad: 0.0257, msssim_ir: 0.3813, msssim_vis: 0.0389, mx_loss: 0.0152, eta: 0:18:32, time: 8.4677
INFO train.py(169): step: 4160/5410, l_total: 0.0457, l_in: 0.0100, l_grad: 0.0357, msssim_ir: 0.4748, msssim_vis: 0.0256, mx_loss: 0.0075, eta: 0:18:23, time: 8.4617
INFO train.py(169): step: 4170/5410, l_total: 0.0343, l_in: 0.0086, l_grad: 0.0257, msssim_ir: 0.2821, msssim_vis: 0.0960, mx_loss: 0.0061, eta: 0:18:14, time: 8.4388
INFO train.py(169): step: 4180/5410, l_total: 0.0378, l_in: 0.0108, l_grad: 0.0269, msssim_ir: 0.2396, msssim_vis: 0.0956, mx_loss: 0.0092, eta: 0:18:05, time: 8.4388
INFO train.py(169): step: 4190/5410, l_total: 0.0256, l_in: 0.0064, l_grad: 0.0192, msssim_ir: 0.3220, msssim_vis: 0.0344, mx_loss: 0.0041, eta: 0:17:56, time: 8.4766
INFO train.py(169): step: 4200/5410, l_total: 0.0497, l_in: 0.0137, l_grad: 0.0360, msssim_ir: 0.4655, msssim_vis: 0.0649, mx_loss: 0.0075, eta: 0:17:48, time: 8.4517
INFO train.py(169): step: 4210/5410, l_total: 0.0286, l_in: 0.0087, l_grad: 0.0199, msssim_ir: 0.3584, msssim_vis: 0.0416, mx_loss: 0.0047, eta: 0:17:39, time: 8.4497
INFO train.py(169): step: 4220/5410, l_total: 0.0463, l_in: 0.0137, l_grad: 0.0325, msssim_ir: 0.3833, msssim_vis: 0.0586, mx_loss: 0.0071, eta: 0:17:30, time: 8.4746
INFO train.py(169): step: 4230/5410, l_total: 0.0818, l_in: 0.0277, l_grad: 0.0541, msssim_ir: 0.4263, msssim_vis: 0.0391, mx_loss: 0.0242, eta: 0:17:21, time: 8.4517
INFO train.py(169): step: 4240/5410, l_total: 0.0434, l_in: 0.0186, l_grad: 0.0248, msssim_ir: 0.1540, msssim_vis: 0.1558, mx_loss: 0.0132, eta: 0:17:12, time: 8.4488
INFO train.py(169): step: 4250/5410, l_total: 0.0624, l_in: 0.0228, l_grad: 0.0396, msssim_ir: 0.1961, msssim_vis: 0.1924, mx_loss: 0.0151, eta: 0:17:03, time: 8.4886
INFO train.py(169): step: 4260/5410, l_total: 0.0405, l_in: 0.0097, l_grad: 0.0308, msssim_ir: 0.4935, msssim_vis: 0.0068, mx_loss: 0.0039, eta: 0:16:54, time: 8.4428
INFO train.py(169): step: 4270/5410, l_total: 0.0334, l_in: 0.0075, l_grad: 0.0259, msssim_ir: 0.3111, msssim_vis: 0.0873, mx_loss: 0.0059, eta: 0:16:45, time: 8.4368
INFO train.py(169): step: 4280/5410, l_total: 0.0367, l_in: 0.0086, l_grad: 0.0281, msssim_ir: 0.3450, msssim_vis: 0.0333, mx_loss: 0.0046, eta: 0:16:36, time: 8.4776
INFO train.py(169): step: 4290/5410, l_total: 0.0525, l_in: 0.0105, l_grad: 0.0421, msssim_ir: 0.3398, msssim_vis: 0.1057, mx_loss: 0.0115, eta: 0:16:27, time: 8.4577
INFO train.py(169): step: 4300/5410, l_total: 0.0359, l_in: 0.0103, l_grad: 0.0256, msssim_ir: 0.3893, msssim_vis: 0.0491, mx_loss: 0.0063, eta: 0:16:18, time: 8.4507
INFO train.py(169): step: 4310/5410, l_total: 0.0453, l_in: 0.0107, l_grad: 0.0345, msssim_ir: 0.4311, msssim_vis: 0.0516, mx_loss: 0.0070, eta: 0:16:09, time: 8.4746
INFO train.py(169): step: 4320/5410, l_total: 0.0311, l_in: 0.0079, l_grad: 0.0232, msssim_ir: 0.4063, msssim_vis: 0.0442, mx_loss: 0.0053, eta: 0:16:00, time: 8.4537
INFO train.py(169): step: 4330/5410, l_total: 0.0301, l_in: 0.0064, l_grad: 0.0237, msssim_ir: 0.3224, msssim_vis: 0.0540, mx_loss: 0.0046, eta: 0:15:56, time: 27.9358
INFO train.py(169): step: 4340/5410, l_total: 0.0335, l_in: 0.0076, l_grad: 0.0259, msssim_ir: 0.4405, msssim_vis: 0.0173, mx_loss: 0.0063, eta: 0:15:47, time: 8.4259
INFO train.py(169): step: 4350/5410, l_total: 0.0910, l_in: 0.0418, l_grad: 0.0493, msssim_ir: 0.3072, msssim_vis: 0.0658, mx_loss: 0.0266, eta: 0:15:39, time: 8.4189
INFO train.py(169): step: 4360/5410, l_total: 0.0411, l_in: 0.0104, l_grad: 0.0307, msssim_ir: 0.3872, msssim_vis: 0.0467, mx_loss: 0.0053, eta: 0:15:30, time: 8.4139
INFO train.py(169): step: 4370/5410, l_total: 0.0493, l_in: 0.0122, l_grad: 0.0371, msssim_ir: 0.4769, msssim_vis: 0.0235, mx_loss: 0.0059, eta: 0:15:21, time: 8.4119
INFO train.py(169): step: 4380/5410, l_total: 0.0501, l_in: 0.0129, l_grad: 0.0372, msssim_ir: 0.4657, msssim_vis: 0.0332, mx_loss: 0.0053, eta: 0:15:12, time: 8.4577
INFO train.py(169): step: 4390/5410, l_total: 0.0362, l_in: 0.0137, l_grad: 0.0225, msssim_ir: 0.3142, msssim_vis: 0.0521, mx_loss: 0.0121, eta: 0:15:03, time: 8.4667
INFO train.py(169): step: 4400/5410, l_total: 0.0260, l_in: 0.0062, l_grad: 0.0198, msssim_ir: 0.2589, msssim_vis: 0.0728, mx_loss: 0.0044, eta: 0:14:54, time: 8.4368
INFO train.py(169): step: 4410/5410, l_total: 0.0488, l_in: 0.0190, l_grad: 0.0298, msssim_ir: 0.3521, msssim_vis: 0.0656, mx_loss: 0.0075, eta: 0:14:45, time: 8.4338
INFO train.py(169): step: 4420/5410, l_total: 0.0406, l_in: 0.0098, l_grad: 0.0308, msssim_ir: 0.3763, msssim_vis: 0.0731, mx_loss: 0.0057, eta: 0:14:36, time: 8.4687
INFO train.py(169): step: 4430/5410, l_total: 0.0333, l_in: 0.0142, l_grad: 0.0191, msssim_ir: 0.2118, msssim_vis: 0.1243, mx_loss: 0.0098, eta: 0:14:27, time: 8.4547
INFO train.py(169): step: 4440/5410, l_total: 0.0520, l_in: 0.0115, l_grad: 0.0405, msssim_ir: 0.2615, msssim_vis: 0.1092, mx_loss: 0.0145, eta: 0:14:18, time: 8.4478
INFO train.py(169): step: 4450/5410, l_total: 0.0407, l_in: 0.0102, l_grad: 0.0305, msssim_ir: 0.4521, msssim_vis: 0.0233, mx_loss: 0.0082, eta: 0:14:09, time: 8.4776
INFO train.py(169): step: 4460/5410, l_total: 0.0436, l_in: 0.0093, l_grad: 0.0343, msssim_ir: 0.4607, msssim_vis: 0.0205, mx_loss: 0.0095, eta: 0:14:00, time: 8.4497
INFO train.py(169): step: 4470/5410, l_total: 0.0503, l_in: 0.0103, l_grad: 0.0400, msssim_ir: 0.4749, msssim_vis: 0.0103, mx_loss: 0.0034, eta: 0:13:51, time: 8.4348
INFO train.py(169): step: 4480/5410, l_total: 0.0538, l_in: 0.0134, l_grad: 0.0404, msssim_ir: 0.4429, msssim_vis: 0.0322, mx_loss: 0.0115, eta: 0:13:42, time: 8.4517
INFO train.py(169): step: 4490/5410, l_total: 0.0371, l_in: 0.0079, l_grad: 0.0292, msssim_ir: 0.4349, msssim_vis: 0.0144, mx_loss: 0.0051, eta: 0:13:33, time: 8.4796
INFO train.py(169): step: 4500/5410, l_total: 0.0437, l_in: 0.0145, l_grad: 0.0292, msssim_ir: 0.2927, msssim_vis: 0.1081, mx_loss: 0.0046, eta: 0:13:24, time: 8.4468
INFO train.py(169): step: 4510/5410, l_total: 0.0427, l_in: 0.0185, l_grad: 0.0242, msssim_ir: 0.3641, msssim_vis: 0.0832, mx_loss: 0.0069, eta: 0:13:15, time: 8.4717
INFO train.py(169): step: 4520/5410, l_total: 0.0446, l_in: 0.0100, l_grad: 0.0346, msssim_ir: 0.4962, msssim_vis: 0.0229, mx_loss: 0.0054, eta: 0:13:07, time: 8.4667
INFO train.py(169): step: 4530/5410, l_total: 0.0412, l_in: 0.0144, l_grad: 0.0269, msssim_ir: 0.1849, msssim_vis: 0.1317, mx_loss: 0.0084, eta: 0:12:58, time: 8.4428
INFO train.py(169): step: 4540/5410, l_total: 0.0386, l_in: 0.0122, l_grad: 0.0264, msssim_ir: 0.2287, msssim_vis: 0.1413, mx_loss: 0.0075, eta: 0:12:49, time: 8.4756
INFO train.py(169): step: 4550/5410, l_total: 0.0375, l_in: 0.0112, l_grad: 0.0264, msssim_ir: 0.3596, msssim_vis: 0.0547, mx_loss: 0.0047, eta: 0:12:40, time: 8.4597
INFO train.py(169): step: 4560/5410, l_total: 0.0389, l_in: 0.0094, l_grad: 0.0295, msssim_ir: 0.4195, msssim_vis: 0.0291, mx_loss: 0.0046, eta: 0:12:31, time: 8.4468
INFO train.py(169): step: 4570/5410, l_total: 0.0398, l_in: 0.0118, l_grad: 0.0279, msssim_ir: 0.2916, msssim_vis: 0.1205, mx_loss: 0.0043, eta: 0:12:22, time: 8.5075
INFO train.py(169): step: 4580/5410, l_total: 0.0409, l_in: 0.0096, l_grad: 0.0313, msssim_ir: 0.5358, msssim_vis: 0.0089, mx_loss: 0.0023, eta: 0:12:13, time: 8.4408
INFO train.py(169): step: 4590/5410, l_total: 0.0367, l_in: 0.0118, l_grad: 0.0250, msssim_ir: 0.2269, msssim_vis: 0.0958, mx_loss: 0.0095, eta: 0:12:04, time: 8.4448
INFO train.py(169): step: 4600/5410, l_total: 0.0556, l_in: 0.0197, l_grad: 0.0359, msssim_ir: 0.4688, msssim_vis: 0.0168, mx_loss: 0.0053, eta: 0:11:55, time: 8.4677
INFO train.py(169): step: 4610/5410, l_total: 0.0317, l_in: 0.0123, l_grad: 0.0194, msssim_ir: 0.2220, msssim_vis: 0.1154, mx_loss: 0.0070, eta: 0:11:46, time: 8.4547
INFO train.py(169): step: 4620/5410, l_total: 0.0321, l_in: 0.0084, l_grad: 0.0237, msssim_ir: 0.3077, msssim_vis: 0.0941, mx_loss: 0.0052, eta: 0:11:37, time: 8.4647
INFO train.py(169): step: 4630/5410, l_total: 0.0522, l_in: 0.0122, l_grad: 0.0400, msssim_ir: 0.4438, msssim_vis: 0.0354, mx_loss: 0.0099, eta: 0:11:29, time: 8.4906
INFO train.py(169): step: 4640/5410, l_total: 0.0413, l_in: 0.0087, l_grad: 0.0326, msssim_ir: 0.2908, msssim_vis: 0.0920, mx_loss: 0.0055, eta: 0:11:20, time: 8.4726
INFO train.py(169): step: 4650/5410, l_total: 0.0361, l_in: 0.0083, l_grad: 0.0278, msssim_ir: 0.4158, msssim_vis: 0.0270, mx_loss: 0.0059, eta: 0:11:11, time: 8.4667
INFO train.py(169): step: 4660/5410, l_total: 0.0654, l_in: 0.0134, l_grad: 0.0520, msssim_ir: 0.3228, msssim_vis: 0.1015, mx_loss: 0.0208, eta: 0:11:02, time: 8.4517
INFO train.py(169): step: 4670/5410, l_total: 0.0484, l_in: 0.0128, l_grad: 0.0357, msssim_ir: 0.3182, msssim_vis: 0.1125, mx_loss: 0.0073, eta: 0:10:53, time: 8.4657
INFO train.py(169): step: 4680/5410, l_total: 0.0335, l_in: 0.0061, l_grad: 0.0274, msssim_ir: 0.4813, msssim_vis: 0.0106, mx_loss: 0.0028, eta: 0:10:44, time: 8.4876
INFO train.py(169): step: 4690/5410, l_total: 0.0332, l_in: 0.0067, l_grad: 0.0265, msssim_ir: 0.3226, msssim_vis: 0.0680, mx_loss: 0.0062, eta: 0:10:35, time: 8.4537
INFO train.py(169): step: 4700/5410, l_total: 0.0335, l_in: 0.0112, l_grad: 0.0223, msssim_ir: 0.3001, msssim_vis: 0.0996, mx_loss: 0.0055, eta: 0:10:26, time: 8.4428
INFO train.py(169): step: 4710/5410, l_total: 0.0397, l_in: 0.0153, l_grad: 0.0244, msssim_ir: 0.1162, msssim_vis: 0.1791, mx_loss: 0.0133, eta: 0:10:17, time: 8.4886
INFO train.py(169): step: 4720/5410, l_total: 0.0288, l_in: 0.0095, l_grad: 0.0193, msssim_ir: 0.3162, msssim_vis: 0.0619, mx_loss: 0.0061, eta: 0:10:09, time: 8.4587
INFO train.py(169): step: 4730/5410, l_total: 0.0361, l_in: 0.0083, l_grad: 0.0278, msssim_ir: 0.3458, msssim_vis: 0.0477, mx_loss: 0.0065, eta: 0:10:00, time: 8.4726
INFO train.py(169): step: 4740/5410, l_total: 0.0427, l_in: 0.0202, l_grad: 0.0225, msssim_ir: 0.2828, msssim_vis: 0.1467, mx_loss: 0.0037, eta: 0:09:51, time: 8.4726
INFO train.py(169): step: 4750/5410, l_total: 0.0339, l_in: 0.0070, l_grad: 0.0269, msssim_ir: 0.3679, msssim_vis: 0.0431, mx_loss: 0.0052, eta: 0:09:42, time: 8.4418
INFO train.py(169): step: 4760/5410, l_total: 0.0371, l_in: 0.0086, l_grad: 0.0285, msssim_ir: 0.4287, msssim_vis: 0.0346, mx_loss: 0.0066, eta: 0:09:33, time: 8.4756
INFO train.py(169): step: 4770/5410, l_total: 0.0354, l_in: 0.0083, l_grad: 0.0271, msssim_ir: 0.3777, msssim_vis: 0.0393, mx_loss: 0.0049, eta: 0:09:24, time: 8.4697
INFO train.py(169): step: 4780/5410, l_total: 0.0504, l_in: 0.0109, l_grad: 0.0395, msssim_ir: 0.5145, msssim_vis: 0.0172, mx_loss: 0.0048, eta: 0:09:15, time: 8.4507
INFO train.py(169): step: 4790/5410, l_total: 0.0433, l_in: 0.0110, l_grad: 0.0323, msssim_ir: 0.4706, msssim_vis: 0.0178, mx_loss: 0.0067, eta: 0:09:06, time: 8.4806
INFO train.py(169): step: 4800/5410, l_total: 0.0324, l_in: 0.0087, l_grad: 0.0237, msssim_ir: 0.2105, msssim_vis: 0.1316, mx_loss: 0.0044, eta: 0:08:58, time: 8.4517
INFO train.py(169): step: 4810/5410, l_total: 0.0441, l_in: 0.0134, l_grad: 0.0307, msssim_ir: 0.4007, msssim_vis: 0.0730, mx_loss: 0.0074, eta: 0:08:49, time: 8.4597
INFO train.py(169): step: 4820/5410, l_total: 0.0341, l_in: 0.0083, l_grad: 0.0258, msssim_ir: 0.3698, msssim_vis: 0.0442, mx_loss: 0.0053, eta: 0:08:40, time: 8.4587
INFO train.py(169): step: 4830/5410, l_total: 0.0378, l_in: 0.0089, l_grad: 0.0289, msssim_ir: 0.3432, msssim_vis: 0.0582, mx_loss: 0.0061, eta: 0:08:31, time: 8.4637
INFO train.py(169): step: 4840/5410, l_total: 0.0407, l_in: 0.0108, l_grad: 0.0299, msssim_ir: 0.4765, msssim_vis: 0.0130, mx_loss: 0.0036, eta: 0:08:22, time: 8.4667
INFO train.py(169): step: 4850/5410, l_total: 0.0283, l_in: 0.0074, l_grad: 0.0208, msssim_ir: 0.1986, msssim_vis: 0.1097, mx_loss: 0.0049, eta: 0:08:13, time: 8.4736
INFO train.py(169): step: 4860/5410, l_total: 0.0445, l_in: 0.0132, l_grad: 0.0313, msssim_ir: 0.3623, msssim_vis: 0.0720, mx_loss: 0.0147, eta: 0:08:04, time: 8.4298
INFO train.py(169): step: 4870/5410, l_total: 0.0418, l_in: 0.0102, l_grad: 0.0316, msssim_ir: 0.3884, msssim_vis: 0.0618, mx_loss: 0.0048, eta: 0:07:58, time: 27.9488
INFO train.py(169): step: 4880/5410, l_total: 0.0302, l_in: 0.0063, l_grad: 0.0239, msssim_ir: 0.4410, msssim_vis: 0.0265, mx_loss: 0.0027, eta: 0:07:49, time: 8.4139
INFO train.py(169): step: 4890/5410, l_total: 0.0625, l_in: 0.0281, l_grad: 0.0344, msssim_ir: 0.3092, msssim_vis: 0.1244, mx_loss: 0.0269, eta: 0:07:40, time: 8.4209
INFO train.py(169): step: 4900/5410, l_total: 0.0299, l_in: 0.0083, l_grad: 0.0216, msssim_ir: 0.2221, msssim_vis: 0.0949, mx_loss: 0.0054, eta: 0:07:31, time: 8.4149
INFO train.py(169): step: 4910/5410, l_total: 0.0300, l_in: 0.0089, l_grad: 0.0211, msssim_ir: 0.3159, msssim_vis: 0.0625, mx_loss: 0.0062, eta: 0:07:22, time: 8.4438
INFO train.py(169): step: 4920/5410, l_total: 0.0344, l_in: 0.0105, l_grad: 0.0239, msssim_ir: 0.2378, msssim_vis: 0.1251, mx_loss: 0.0054, eta: 0:07:13, time: 8.4687
INFO train.py(169): step: 4930/5410, l_total: 0.0397, l_in: 0.0086, l_grad: 0.0312, msssim_ir: 0.3660, msssim_vis: 0.0639, mx_loss: 0.0064, eta: 0:07:04, time: 8.4597
INFO train.py(169): step: 4940/5410, l_total: 0.0456, l_in: 0.0092, l_grad: 0.0364, msssim_ir: 0.4555, msssim_vis: 0.0199, mx_loss: 0.0049, eta: 0:06:55, time: 8.4229
INFO train.py(169): step: 4950/5410, l_total: 0.0408, l_in: 0.0087, l_grad: 0.0321, msssim_ir: 0.3837, msssim_vis: 0.0669, mx_loss: 0.0054, eta: 0:06:47, time: 8.4746
INFO train.py(169): step: 4960/5410, l_total: 0.0384, l_in: 0.0112, l_grad: 0.0272, msssim_ir: 0.4038, msssim_vis: 0.0490, mx_loss: 0.0053, eta: 0:06:38, time: 8.4677
INFO train.py(169): step: 4970/5410, l_total: 0.0307, l_in: 0.0119, l_grad: 0.0188, msssim_ir: 0.2044, msssim_vis: 0.0917, mx_loss: 0.0096, eta: 0:06:29, time: 8.4497
INFO train.py(169): step: 4980/5410, l_total: 0.0337, l_in: 0.0088, l_grad: 0.0249, msssim_ir: 0.3728, msssim_vis: 0.0466, mx_loss: 0.0046, eta: 0:06:20, time: 8.4707
INFO train.py(169): step: 4990/5410, l_total: 0.0616, l_in: 0.0175, l_grad: 0.0441, msssim_ir: 0.4595, msssim_vis: 0.0416, mx_loss: 0.0146, eta: 0:06:11, time: 8.4617
INFO train.py(169): step: 5000/5410, l_total: 0.0261, l_in: 0.0065, l_grad: 0.0195, msssim_ir: 0.3500, msssim_vis: 0.0360, mx_loss: 0.0036, eta: 0:06:02, time: 8.4408
INFO train.py(169): step: 5010/5410, l_total: 0.0275, l_in: 0.0074, l_grad: 0.0201, msssim_ir: 0.2643, msssim_vis: 0.0879, mx_loss: 0.0038, eta: 0:05:53, time: 8.4846
INFO train.py(169): step: 5020/5410, l_total: 0.0595, l_in: 0.0131, l_grad: 0.0464, msssim_ir: 0.2076, msssim_vis: 0.2207, mx_loss: 0.0106, eta: 0:05:44, time: 8.4537
INFO train.py(169): step: 5030/5410, l_total: 0.0330, l_in: 0.0093, l_grad: 0.0237, msssim_ir: 0.3260, msssim_vis: 0.0503, mx_loss: 0.0052, eta: 0:05:36, time: 8.4597
INFO train.py(169): step: 5040/5410, l_total: 0.0357, l_in: 0.0089, l_grad: 0.0268, msssim_ir: 0.3461, msssim_vis: 0.0790, mx_loss: 0.0045, eta: 0:05:27, time: 8.4716
INFO train.py(169): step: 5050/5410, l_total: 0.0466, l_in: 0.0145, l_grad: 0.0321, msssim_ir: 0.4529, msssim_vis: 0.0174, mx_loss: 0.0051, eta: 0:05:18, time: 8.4677
INFO train.py(169): step: 5060/5410, l_total: 0.0612, l_in: 0.0160, l_grad: 0.0452, msssim_ir: 0.2056, msssim_vis: 0.1436, mx_loss: 0.0117, eta: 0:05:09, time: 8.4697
INFO train.py(169): step: 5070/5410, l_total: 0.0451, l_in: 0.0105, l_grad: 0.0346, msssim_ir: 0.1346, msssim_vis: 0.1778, mx_loss: 0.0094, eta: 0:05:00, time: 8.4786
INFO train.py(169): step: 5080/5410, l_total: 0.0482, l_in: 0.0134, l_grad: 0.0348, msssim_ir: 0.4700, msssim_vis: 0.0181, mx_loss: 0.0049, eta: 0:04:51, time: 8.4458
INFO train.py(169): step: 5090/5410, l_total: 0.0414, l_in: 0.0091, l_grad: 0.0323, msssim_ir: 0.3100, msssim_vis: 0.0702, mx_loss: 0.0091, eta: 0:04:42, time: 8.4916
INFO train.py(169): step: 5100/5410, l_total: 0.0601, l_in: 0.0257, l_grad: 0.0344, msssim_ir: 0.2889, msssim_vis: 0.1626, mx_loss: 0.0123, eta: 0:04:33, time: 8.4408
INFO train.py(169): step: 5110/5410, l_total: 0.0348, l_in: 0.0104, l_grad: 0.0244, msssim_ir: 0.2103, msssim_vis: 0.1359, mx_loss: 0.0058, eta: 0:04:25, time: 8.4836
INFO train.py(169): step: 5120/5410, l_total: 0.0380, l_in: 0.0087, l_grad: 0.0292, msssim_ir: 0.3474, msssim_vis: 0.1111, mx_loss: 0.0066, eta: 0:04:16, time: 8.4657
INFO train.py(169): step: 5130/5410, l_total: 0.0310, l_in: 0.0136, l_grad: 0.0175, msssim_ir: 0.2355, msssim_vis: 0.0985, mx_loss: 0.0105, eta: 0:04:07, time: 8.4647
INFO train.py(169): step: 5140/5410, l_total: 0.0426, l_in: 0.0221, l_grad: 0.0206, msssim_ir: 0.1749, msssim_vis: 0.0950, mx_loss: 0.0174, eta: 0:03:58, time: 8.4717
INFO train.py(169): step: 5150/5410, l_total: 0.0450, l_in: 0.0140, l_grad: 0.0310, msssim_ir: 0.3361, msssim_vis: 0.0659, mx_loss: 0.0088, eta: 0:03:49, time: 8.4557
INFO train.py(169): step: 5160/5410, l_total: 0.0281, l_in: 0.0065, l_grad: 0.0216, msssim_ir: 0.2982, msssim_vis: 0.0437, mx_loss: 0.0055, eta: 0:03:40, time: 8.4388
INFO train.py(169): step: 5170/5410, l_total: 0.0291, l_in: 0.0059, l_grad: 0.0232, msssim_ir: 0.3201, msssim_vis: 0.0961, mx_loss: 0.0032, eta: 0:03:31, time: 8.4707
INFO train.py(169): step: 5180/5410, l_total: 0.0345, l_in: 0.0097, l_grad: 0.0248, msssim_ir: 0.3293, msssim_vis: 0.0796, mx_loss: 0.0059, eta: 0:03:23, time: 8.4607
INFO train.py(169): step: 5190/5410, l_total: 0.0324, l_in: 0.0072, l_grad: 0.0252, msssim_ir: 0.2329, msssim_vis: 0.1264, mx_loss: 0.0037, eta: 0:03:14, time: 8.4298
INFO train.py(169): step: 5200/5410, l_total: 0.0561, l_in: 0.0186, l_grad: 0.0375, msssim_ir: 0.3982, msssim_vis: 0.0675, mx_loss: 0.0222, eta: 0:03:05, time: 8.4358
INFO train.py(169): step: 5210/5410, l_total: 0.0469, l_in: 0.0098, l_grad: 0.0371, msssim_ir: 0.1804, msssim_vis: 0.1670, mx_loss: 0.0067, eta: 0:02:56, time: 8.4846
INFO train.py(169): step: 5220/5410, l_total: 0.0280, l_in: 0.0070, l_grad: 0.0210, msssim_ir: 0.3975, msssim_vis: 0.0337, mx_loss: 0.0031, eta: 0:02:47, time: 8.4617
INFO train.py(169): step: 5230/5410, l_total: 0.0308, l_in: 0.0073, l_grad: 0.0235, msssim_ir: 0.4385, msssim_vis: 0.0164, mx_loss: 0.0036, eta: 0:02:38, time: 8.4547
INFO train.py(169): step: 5240/5410, l_total: 0.0329, l_in: 0.0091, l_grad: 0.0238, msssim_ir: 0.2703, msssim_vis: 0.0803, mx_loss: 0.0073, eta: 0:02:30, time: 8.4687
INFO train.py(169): step: 5250/5410, l_total: 0.0266, l_in: 0.0100, l_grad: 0.0166, msssim_ir: 0.1841, msssim_vis: 0.0991, mx_loss: 0.0072, eta: 0:02:21, time: 8.4517
INFO train.py(169): step: 5260/5410, l_total: 0.0334, l_in: 0.0079, l_grad: 0.0255, msssim_ir: 0.3302, msssim_vis: 0.0576, mx_loss: 0.0044, eta: 0:02:12, time: 8.4647
INFO train.py(169): step: 5270/5410, l_total: 0.0283, l_in: 0.0099, l_grad: 0.0184, msssim_ir: 0.2267, msssim_vis: 0.0800, mx_loss: 0.0070, eta: 0:02:03, time: 8.4936
INFO train.py(169): step: 5280/5410, l_total: 0.0297, l_in: 0.0094, l_grad: 0.0202, msssim_ir: 0.1938, msssim_vis: 0.1081, mx_loss: 0.0079, eta: 0:01:54, time: 8.4368
INFO train.py(169): step: 5290/5410, l_total: 0.0434, l_in: 0.0120, l_grad: 0.0314, msssim_ir: 0.4385, msssim_vis: 0.0178, mx_loss: 0.0066, eta: 0:01:45, time: 8.4796
INFO train.py(169): step: 5300/5410, l_total: 0.0418, l_in: 0.0100, l_grad: 0.0319, msssim_ir: 0.4746, msssim_vis: 0.0139, mx_loss: 0.0037, eta: 0:01:37, time: 8.4597
INFO train.py(169): step: 5310/5410, l_total: 0.0261, l_in: 0.0065, l_grad: 0.0196, msssim_ir: 0.2509, msssim_vis: 0.0735, mx_loss: 0.0064, eta: 0:01:28, time: 8.4497
INFO train.py(169): step: 5320/5410, l_total: 0.0254, l_in: 0.0072, l_grad: 0.0181, msssim_ir: 0.2124, msssim_vis: 0.1115, mx_loss: 0.0052, eta: 0:01:19, time: 8.4726
INFO train.py(169): step: 5330/5410, l_total: 0.0404, l_in: 0.0105, l_grad: 0.0299, msssim_ir: 0.3271, msssim_vis: 0.1118, mx_loss: 0.0043, eta: 0:01:10, time: 8.4607
INFO train.py(169): step: 5340/5410, l_total: 0.0435, l_in: 0.0122, l_grad: 0.0314, msssim_ir: 0.3803, msssim_vis: 0.0596, mx_loss: 0.0072, eta: 0:01:01, time: 8.4368
INFO train.py(169): step: 5350/5410, l_total: 0.0499, l_in: 0.0087, l_grad: 0.0412, msssim_ir: 0.4641, msssim_vis: 0.0130, mx_loss: 0.0060, eta: 0:00:52, time: 8.4945
INFO train.py(169): step: 5360/5410, l_total: 0.0265, l_in: 0.0065, l_grad: 0.0201, msssim_ir: 0.3065, msssim_vis: 0.0502, mx_loss: 0.0031, eta: 0:00:44, time: 8.4537
INFO train.py(169): step: 5370/5410, l_total: 0.0401, l_in: 0.0169, l_grad: 0.0233, msssim_ir: 0.2388, msssim_vis: 0.1046, mx_loss: 0.0143, eta: 0:00:35, time: 8.4488
INFO train.py(169): step: 5380/5410, l_total: 0.0424, l_in: 0.0090, l_grad: 0.0334, msssim_ir: 0.3289, msssim_vis: 0.0821, mx_loss: 0.0066, eta: 0:00:26, time: 8.4916
INFO train.py(169): step: 5390/5410, l_total: 0.0478, l_in: 0.0125, l_grad: 0.0353, msssim_ir: 0.3706, msssim_vis: 0.0993, mx_loss: 0.0072, eta: 0:00:17, time: 8.4468
INFO train.py(169): step: 5400/5410, l_total: 0.0258, l_in: 0.0063, l_grad: 0.0195, msssim_ir: 0.1871, msssim_vis: 0.1237, mx_loss: 0.0053, eta: 0:00:08, time: 8.4597
INFO train.py(169): step: 5410/5410, l_total: 0.0278, l_in: 0.0065, l_grad: 0.0213, msssim_ir: 0.2092, msssim_vis: 0.1163, mx_loss: 0.0046, eta: 0:00:00, time: 8.4806
INFO train.py(173): Fusion Model Save to: ./model\Fusion\fusion_model.pth
INFO train.py(174): 

INFO train.py(104): Training Fusion Model start~
INFO train.py(169): step: 10/5410, l_total: 0.0293, l_in: 0.0084, l_grad: 0.0209, msssim_ir: 0.2630, msssim_vis: 0.0719, mx_loss: 0.0070, eta: 4:06:53, time: 27.4321
INFO train.py(169): step: 20/5410, l_total: 0.0350, l_in: 0.0090, l_grad: 0.0261, msssim_ir: 0.4178, msssim_vis: 0.0459, mx_loss: 0.0050, eta: 2:41:03, time: 8.4249
INFO train.py(169): step: 30/5410, l_total: 0.0327, l_in: 0.0093, l_grad: 0.0234, msssim_ir: 0.1718, msssim_vis: 0.1160, mx_loss: 0.0059, eta: 2:12:19, time: 8.4169
INFO train.py(169): step: 40/5410, l_total: 0.0335, l_in: 0.0106, l_grad: 0.0229, msssim_ir: 0.2959, msssim_vis: 0.0867, mx_loss: 0.0081, eta: 1:57:53, time: 8.4159
INFO train.py(169): step: 50/5410, l_total: 0.0260, l_in: 0.0064, l_grad: 0.0196, msssim_ir: 0.2195, msssim_vis: 0.1012, mx_loss: 0.0047, eta: 1:49:15, time: 8.4577
INFO train.py(169): step: 60/5410, l_total: 0.0299, l_in: 0.0077, l_grad: 0.0223, msssim_ir: 0.4240, msssim_vis: 0.0346, mx_loss: 0.0031, eta: 1:43:26, time: 8.4627
INFO train.py(169): step: 70/5410, l_total: 0.0326, l_in: 0.0087, l_grad: 0.0239, msssim_ir: 0.3843, msssim_vis: 0.0296, mx_loss: 0.0047, eta: 1:39:15, time: 8.4557
INFO train.py(169): step: 80/5410, l_total: 0.0504, l_in: 0.0167, l_grad: 0.0336, msssim_ir: 0.4143, msssim_vis: 0.0491, mx_loss: 0.0080, eta: 1:36:04, time: 8.4577
INFO train.py(169): step: 90/5410, l_total: 0.0423, l_in: 0.0083, l_grad: 0.0339, msssim_ir: 0.4481, msssim_vis: 0.0219, mx_loss: 0.0033, eta: 1:33:35, time: 8.4736
INFO train.py(169): step: 100/5410, l_total: 0.0370, l_in: 0.0099, l_grad: 0.0271, msssim_ir: 0.2637, msssim_vis: 0.1022, mx_loss: 0.0076, eta: 1:31:33, time: 8.4617
INFO train.py(169): step: 110/5410, l_total: 0.0396, l_in: 0.0087, l_grad: 0.0309, msssim_ir: 0.4826, msssim_vis: 0.0147, mx_loss: 0.0059, eta: 1:29:52, time: 8.4587
INFO train.py(169): step: 120/5410, l_total: 0.0433, l_in: 0.0101, l_grad: 0.0332, msssim_ir: 0.4578, msssim_vis: 0.0299, mx_loss: 0.0062, eta: 1:28:27, time: 8.4766
INFO train.py(169): step: 130/5410, l_total: 0.0328, l_in: 0.0103, l_grad: 0.0225, msssim_ir: 0.3006, msssim_vis: 0.0658, mx_loss: 0.0061, eta: 1:27:13, time: 8.4517
INFO train.py(169): step: 140/5410, l_total: 0.0358, l_in: 0.0082, l_grad: 0.0276, msssim_ir: 0.2131, msssim_vis: 0.1421, mx_loss: 0.0078, eta: 1:26:09, time: 8.4756
INFO train.py(169): step: 150/5410, l_total: 0.0287, l_in: 0.0076, l_grad: 0.0211, msssim_ir: 0.2195, msssim_vis: 0.0774, mx_loss: 0.0066, eta: 1:25:12, time: 8.4647
INFO train.py(169): step: 160/5410, l_total: 0.0302, l_in: 0.0071, l_grad: 0.0231, msssim_ir: 0.2526, msssim_vis: 0.0646, mx_loss: 0.0063, eta: 1:24:20, time: 8.4488
INFO train.py(169): step: 170/5410, l_total: 0.0286, l_in: 0.0086, l_grad: 0.0200, msssim_ir: 0.3458, msssim_vis: 0.0358, mx_loss: 0.0052, eta: 1:23:35, time: 8.4746
INFO train.py(169): step: 180/5410, l_total: 0.0490, l_in: 0.0163, l_grad: 0.0327, msssim_ir: 0.3734, msssim_vis: 0.0557, mx_loss: 0.0078, eta: 1:22:53, time: 8.4557
INFO train.py(169): step: 190/5410, l_total: 0.0286, l_in: 0.0061, l_grad: 0.0225, msssim_ir: 0.1225, msssim_vis: 0.2003, mx_loss: 0.0045, eta: 1:22:15, time: 8.4746
INFO train.py(169): step: 200/5410, l_total: 0.0394, l_in: 0.0108, l_grad: 0.0286, msssim_ir: 0.2785, msssim_vis: 0.0953, mx_loss: 0.0064, eta: 1:21:40, time: 8.4826
INFO train.py(169): step: 210/5410, l_total: 0.0459, l_in: 0.0126, l_grad: 0.0333, msssim_ir: 0.4918, msssim_vis: 0.0199, mx_loss: 0.0090, eta: 1:21:07, time: 8.4398
INFO train.py(169): step: 220/5410, l_total: 0.0466, l_in: 0.0116, l_grad: 0.0349, msssim_ir: 0.2927, msssim_vis: 0.0886, mx_loss: 0.0086, eta: 1:20:37, time: 8.4756
INFO train.py(169): step: 230/5410, l_total: 0.0423, l_in: 0.0096, l_grad: 0.0326, msssim_ir: 0.2668, msssim_vis: 0.0989, mx_loss: 0.0072, eta: 1:20:08, time: 8.4597
INFO train.py(169): step: 240/5410, l_total: 0.0402, l_in: 0.0131, l_grad: 0.0271, msssim_ir: 0.2305, msssim_vis: 0.0821, mx_loss: 0.0107, eta: 1:19:40, time: 8.4368
INFO train.py(169): step: 250/5410, l_total: 0.0387, l_in: 0.0093, l_grad: 0.0294, msssim_ir: 0.3346, msssim_vis: 0.0400, mx_loss: 0.0091, eta: 1:19:16, time: 8.4985
INFO train.py(169): step: 260/5410, l_total: 0.0449, l_in: 0.0120, l_grad: 0.0329, msssim_ir: 0.3465, msssim_vis: 0.0764, mx_loss: 0.0101, eta: 1:18:51, time: 8.4587
INFO train.py(169): step: 270/5410, l_total: 0.0435, l_in: 0.0109, l_grad: 0.0326, msssim_ir: 0.2543, msssim_vis: 0.0842, mx_loss: 0.0115, eta: 1:18:28, time: 8.4448
INFO train.py(169): step: 280/5410, l_total: 0.0423, l_in: 0.0086, l_grad: 0.0337, msssim_ir: 0.4607, msssim_vis: 0.0148, mx_loss: 0.0046, eta: 1:18:07, time: 8.4896
INFO train.py(169): step: 290/5410, l_total: 0.0386, l_in: 0.0093, l_grad: 0.0293, msssim_ir: 0.1779, msssim_vis: 0.1361, mx_loss: 0.0073, eta: 1:17:45, time: 8.4488
INFO train.py(169): step: 300/5410, l_total: 0.0219, l_in: 0.0046, l_grad: 0.0173, msssim_ir: 0.3799, msssim_vis: 0.0324, mx_loss: 0.0025, eta: 1:17:25, time: 8.4567
INFO train.py(169): step: 310/5410, l_total: 0.0387, l_in: 0.0153, l_grad: 0.0234, msssim_ir: 0.1945, msssim_vis: 0.0962, mx_loss: 0.0072, eta: 1:17:06, time: 8.4667
INFO train.py(169): step: 320/5410, l_total: 0.0371, l_in: 0.0116, l_grad: 0.0255, msssim_ir: 0.3421, msssim_vis: 0.0775, mx_loss: 0.0079, eta: 1:16:47, time: 8.4527
INFO train.py(169): step: 330/5410, l_total: 0.0296, l_in: 0.0066, l_grad: 0.0230, msssim_ir: 0.2933, msssim_vis: 0.0537, mx_loss: 0.0044, eta: 1:16:29, time: 8.4607
INFO train.py(169): step: 340/5410, l_total: 0.0571, l_in: 0.0158, l_grad: 0.0413, msssim_ir: 0.4024, msssim_vis: 0.0414, mx_loss: 0.0115, eta: 1:16:11, time: 8.4836
INFO train.py(169): step: 350/5410, l_total: 0.0374, l_in: 0.0113, l_grad: 0.0261, msssim_ir: 0.3187, msssim_vis: 0.0502, mx_loss: 0.0067, eta: 1:15:54, time: 8.4428
INFO train.py(169): step: 360/5410, l_total: 0.0406, l_in: 0.0125, l_grad: 0.0281, msssim_ir: 0.3159, msssim_vis: 0.0967, mx_loss: 0.0059, eta: 1:15:38, time: 8.4856
INFO train.py(169): step: 370/5410, l_total: 0.0550, l_in: 0.0140, l_grad: 0.0409, msssim_ir: 0.3169, msssim_vis: 0.1103, mx_loss: 0.0075, eta: 1:15:21, time: 8.4478
INFO train.py(169): step: 380/5410, l_total: 0.0322, l_in: 0.0089, l_grad: 0.0233, msssim_ir: 0.3402, msssim_vis: 0.0568, mx_loss: 0.0046, eta: 1:15:06, time: 8.4776
INFO train.py(169): step: 390/5410, l_total: 0.0390, l_in: 0.0104, l_grad: 0.0285, msssim_ir: 0.2603, msssim_vis: 0.0539, mx_loss: 0.0090, eta: 1:14:51, time: 8.4766
INFO train.py(169): step: 400/5410, l_total: 0.0476, l_in: 0.0123, l_grad: 0.0352, msssim_ir: 0.3976, msssim_vis: 0.0733, mx_loss: 0.0060, eta: 1:14:36, time: 8.4537
INFO train.py(169): step: 410/5410, l_total: 0.0408, l_in: 0.0107, l_grad: 0.0301, msssim_ir: 0.2802, msssim_vis: 0.1437, mx_loss: 0.0051, eta: 1:14:21, time: 8.4916
INFO train.py(169): step: 420/5410, l_total: 0.0395, l_in: 0.0091, l_grad: 0.0304, msssim_ir: 0.4089, msssim_vis: 0.0449, mx_loss: 0.0050, eta: 1:14:07, time: 8.4557
INFO train.py(169): step: 430/5410, l_total: 0.0287, l_in: 0.0083, l_grad: 0.0203, msssim_ir: 0.3384, msssim_vis: 0.0433, mx_loss: 0.0045, eta: 1:13:53, time: 8.4438
INFO train.py(169): step: 440/5410, l_total: 0.0285, l_in: 0.0054, l_grad: 0.0230, msssim_ir: 0.3884, msssim_vis: 0.0320, mx_loss: 0.0029, eta: 1:13:39, time: 8.4736
INFO train.py(169): step: 450/5410, l_total: 0.0482, l_in: 0.0134, l_grad: 0.0348, msssim_ir: 0.4185, msssim_vis: 0.0217, mx_loss: 0.0067, eta: 1:13:25, time: 8.4537
INFO train.py(169): step: 460/5410, l_total: 0.0377, l_in: 0.0111, l_grad: 0.0266, msssim_ir: 0.1765, msssim_vis: 0.1164, mx_loss: 0.0104, eta: 1:13:11, time: 8.4468
INFO train.py(169): step: 470/5410, l_total: 0.0373, l_in: 0.0091, l_grad: 0.0281, msssim_ir: 0.3433, msssim_vis: 0.0543, mx_loss: 0.0041, eta: 1:12:59, time: 8.4975
INFO train.py(169): step: 480/5410, l_total: 0.0726, l_in: 0.0209, l_grad: 0.0517, msssim_ir: 0.4168, msssim_vis: 0.1014, mx_loss: 0.0157, eta: 1:12:46, time: 8.4517
INFO train.py(169): step: 490/5410, l_total: 0.0347, l_in: 0.0095, l_grad: 0.0252, msssim_ir: 0.3234, msssim_vis: 0.0325, mx_loss: 0.0061, eta: 1:12:33, time: 8.4378
INFO train.py(169): step: 500/5410, l_total: 0.0325, l_in: 0.0076, l_grad: 0.0249, msssim_ir: 0.3543, msssim_vis: 0.0362, mx_loss: 0.0051, eta: 1:12:20, time: 8.4816
INFO train.py(169): step: 510/5410, l_total: 0.0306, l_in: 0.0127, l_grad: 0.0178, msssim_ir: 0.1498, msssim_vis: 0.1284, mx_loss: 0.0117, eta: 1:12:07, time: 8.4478
INFO train.py(169): step: 520/5410, l_total: 0.0452, l_in: 0.0115, l_grad: 0.0337, msssim_ir: 0.3834, msssim_vis: 0.0783, mx_loss: 0.0089, eta: 1:11:55, time: 8.4517
INFO train.py(169): step: 530/5410, l_total: 0.0245, l_in: 0.0059, l_grad: 0.0186, msssim_ir: 0.3227, msssim_vis: 0.0440, mx_loss: 0.0055, eta: 1:11:43, time: 8.4846
INFO train.py(169): step: 540/5410, l_total: 0.0323, l_in: 0.0062, l_grad: 0.0261, msssim_ir: 0.3996, msssim_vis: 0.0203, mx_loss: 0.0041, eta: 1:11:31, time: 8.4497
INFO train.py(169): step: 550/5410, l_total: 0.0301, l_in: 0.0086, l_grad: 0.0214, msssim_ir: 0.3742, msssim_vis: 0.0534, mx_loss: 0.0030, eta: 1:14:11, time: 27.9388
INFO train.py(169): step: 560/5410, l_total: 0.0442, l_in: 0.0127, l_grad: 0.0315, msssim_ir: 0.4546, msssim_vis: 0.0253, mx_loss: 0.0083, eta: 1:13:56, time: 8.4259
INFO train.py(169): step: 570/5410, l_total: 0.0299, l_in: 0.0087, l_grad: 0.0212, msssim_ir: 0.1734, msssim_vis: 0.1097, mx_loss: 0.0050, eta: 1:13:40, time: 8.4159
INFO train.py(169): step: 580/5410, l_total: 0.0578, l_in: 0.0234, l_grad: 0.0344, msssim_ir: 0.3588, msssim_vis: 0.1036, mx_loss: 0.0139, eta: 1:13:25, time: 8.4488
INFO train.py(169): step: 590/5410, l_total: 0.0472, l_in: 0.0128, l_grad: 0.0344, msssim_ir: 0.1441, msssim_vis: 0.1968, mx_loss: 0.0153, eta: 1:13:11, time: 8.4159
INFO train.py(169): step: 600/5410, l_total: 0.0318, l_in: 0.0074, l_grad: 0.0244, msssim_ir: 0.3728, msssim_vis: 0.0421, mx_loss: 0.0044, eta: 1:12:56, time: 8.4756
INFO train.py(169): step: 610/5410, l_total: 0.0296, l_in: 0.0099, l_grad: 0.0197, msssim_ir: 0.2803, msssim_vis: 0.0655, mx_loss: 0.0062, eta: 1:12:42, time: 8.4507
INFO train.py(169): step: 620/5410, l_total: 0.0479, l_in: 0.0106, l_grad: 0.0373, msssim_ir: 0.4667, msssim_vis: 0.0195, mx_loss: 0.0078, eta: 1:12:28, time: 8.4527
INFO train.py(169): step: 630/5410, l_total: 0.0479, l_in: 0.0126, l_grad: 0.0353, msssim_ir: 0.4329, msssim_vis: 0.0287, mx_loss: 0.0085, eta: 1:12:15, time: 8.4836
INFO train.py(169): step: 640/5410, l_total: 0.0389, l_in: 0.0114, l_grad: 0.0275, msssim_ir: 0.3431, msssim_vis: 0.1072, mx_loss: 0.0058, eta: 1:12:01, time: 8.4637
INFO train.py(169): step: 650/5410, l_total: 0.0410, l_in: 0.0094, l_grad: 0.0316, msssim_ir: 0.3740, msssim_vis: 0.0589, mx_loss: 0.0062, eta: 1:11:47, time: 8.4488
INFO train.py(169): step: 660/5410, l_total: 0.0289, l_in: 0.0080, l_grad: 0.0209, msssim_ir: 0.2891, msssim_vis: 0.0464, mx_loss: 0.0062, eta: 1:11:34, time: 8.4886
INFO train.py(169): step: 670/5410, l_total: 0.0303, l_in: 0.0085, l_grad: 0.0217, msssim_ir: 0.2938, msssim_vis: 0.0587, mx_loss: 0.0048, eta: 1:11:21, time: 8.4497
INFO train.py(169): step: 680/5410, l_total: 0.0472, l_in: 0.0130, l_grad: 0.0342, msssim_ir: 0.4089, msssim_vis: 0.0281, mx_loss: 0.0065, eta: 1:11:08, time: 8.4458
INFO train.py(169): step: 690/5410, l_total: 0.0608, l_in: 0.0194, l_grad: 0.0414, msssim_ir: 0.4823, msssim_vis: 0.0223, mx_loss: 0.0079, eta: 1:10:55, time: 8.4896
INFO train.py(169): step: 700/5410, l_total: 0.0360, l_in: 0.0098, l_grad: 0.0262, msssim_ir: 0.3177, msssim_vis: 0.0785, mx_loss: 0.0060, eta: 1:10:43, time: 8.4647
INFO train.py(169): step: 710/5410, l_total: 0.0290, l_in: 0.0064, l_grad: 0.0226, msssim_ir: 0.3194, msssim_vis: 0.0533, mx_loss: 0.0045, eta: 1:10:30, time: 8.4507
INFO train.py(169): step: 720/5410, l_total: 0.0287, l_in: 0.0081, l_grad: 0.0206, msssim_ir: 0.4139, msssim_vis: 0.0148, mx_loss: 0.0041, eta: 1:10:17, time: 8.4796
INFO train.py(169): step: 730/5410, l_total: 0.0447, l_in: 0.0108, l_grad: 0.0338, msssim_ir: 0.2899, msssim_vis: 0.1118, mx_loss: 0.0064, eta: 1:10:05, time: 8.4418
INFO train.py(169): step: 740/5410, l_total: 0.0422, l_in: 0.0106, l_grad: 0.0316, msssim_ir: 0.2364, msssim_vis: 0.0826, mx_loss: 0.0092, eta: 1:09:53, time: 8.4677
INFO train.py(169): step: 750/5410, l_total: 0.0346, l_in: 0.0076, l_grad: 0.0270, msssim_ir: 0.3971, msssim_vis: 0.0420, mx_loss: 0.0067, eta: 1:09:41, time: 8.4756
INFO train.py(169): step: 760/5410, l_total: 0.0426, l_in: 0.0081, l_grad: 0.0345, msssim_ir: 0.2830, msssim_vis: 0.0983, mx_loss: 0.0072, eta: 1:09:28, time: 8.4527
INFO train.py(169): step: 770/5410, l_total: 0.0277, l_in: 0.0063, l_grad: 0.0214, msssim_ir: 0.2159, msssim_vis: 0.0805, mx_loss: 0.0055, eta: 1:09:16, time: 8.4726
INFO train.py(169): step: 780/5410, l_total: 0.0331, l_in: 0.0107, l_grad: 0.0225, msssim_ir: 0.2854, msssim_vis: 0.0558, mx_loss: 0.0063, eta: 1:09:05, time: 8.4776
INFO train.py(169): step: 790/5410, l_total: 0.0264, l_in: 0.0062, l_grad: 0.0202, msssim_ir: 0.2063, msssim_vis: 0.0812, mx_loss: 0.0048, eta: 1:08:53, time: 8.4537
INFO train.py(169): step: 800/5410, l_total: 0.0274, l_in: 0.0076, l_grad: 0.0198, msssim_ir: 0.2045, msssim_vis: 0.1450, mx_loss: 0.0043, eta: 1:08:41, time: 8.4866
INFO train.py(169): step: 810/5410, l_total: 0.0230, l_in: 0.0056, l_grad: 0.0173, msssim_ir: 0.3058, msssim_vis: 0.0512, mx_loss: 0.0037, eta: 1:08:30, time: 8.4627
INFO train.py(169): step: 820/5410, l_total: 0.0313, l_in: 0.0091, l_grad: 0.0221, msssim_ir: 0.3350, msssim_vis: 0.0649, mx_loss: 0.0067, eta: 1:08:18, time: 8.4707
INFO train.py(169): step: 830/5410, l_total: 0.0312, l_in: 0.0090, l_grad: 0.0221, msssim_ir: 0.4161, msssim_vis: 0.0465, mx_loss: 0.0032, eta: 1:08:07, time: 8.4707
INFO train.py(169): step: 840/5410, l_total: 0.0399, l_in: 0.0129, l_grad: 0.0269, msssim_ir: 0.2456, msssim_vis: 0.0885, mx_loss: 0.0099, eta: 1:07:55, time: 8.4537
INFO train.py(169): step: 850/5410, l_total: 0.0339, l_in: 0.0094, l_grad: 0.0245, msssim_ir: 0.2290, msssim_vis: 0.0930, mx_loss: 0.0052, eta: 1:07:44, time: 8.4916
INFO train.py(169): step: 860/5410, l_total: 0.0415, l_in: 0.0077, l_grad: 0.0338, msssim_ir: 0.4401, msssim_vis: 0.0403, mx_loss: 0.0047, eta: 1:07:32, time: 8.4368
INFO train.py(169): step: 870/5410, l_total: 0.0287, l_in: 0.0057, l_grad: 0.0230, msssim_ir: 0.3824, msssim_vis: 0.0316, mx_loss: 0.0050, eta: 1:07:21, time: 8.4488
INFO train.py(169): step: 880/5410, l_total: 0.0674, l_in: 0.0176, l_grad: 0.0497, msssim_ir: 0.4051, msssim_vis: 0.0679, mx_loss: 0.0124, eta: 1:07:10, time: 8.4796
INFO train.py(169): step: 890/5410, l_total: 0.0428, l_in: 0.0181, l_grad: 0.0248, msssim_ir: 0.2601, msssim_vis: 0.1134, mx_loss: 0.0067, eta: 1:06:59, time: 8.4448
INFO train.py(169): step: 900/5410, l_total: 0.0429, l_in: 0.0152, l_grad: 0.0276, msssim_ir: 0.2775, msssim_vis: 0.1326, mx_loss: 0.0107, eta: 1:06:48, time: 8.4468
INFO train.py(169): step: 910/5410, l_total: 0.0349, l_in: 0.0078, l_grad: 0.0272, msssim_ir: 0.3621, msssim_vis: 0.0331, mx_loss: 0.0047, eta: 1:06:37, time: 8.4826
INFO train.py(169): step: 920/5410, l_total: 0.0453, l_in: 0.0094, l_grad: 0.0359, msssim_ir: 0.4227, msssim_vis: 0.0362, mx_loss: 0.0065, eta: 1:06:26, time: 8.4517
INFO train.py(169): step: 930/5410, l_total: 0.0314, l_in: 0.0094, l_grad: 0.0220, msssim_ir: 0.3578, msssim_vis: 0.0445, mx_loss: 0.0037, eta: 1:06:15, time: 8.4627
INFO train.py(169): step: 940/5410, l_total: 0.0342, l_in: 0.0109, l_grad: 0.0233, msssim_ir: 0.2801, msssim_vis: 0.0829, mx_loss: 0.0084, eta: 1:06:04, time: 8.4836
INFO train.py(169): step: 950/5410, l_total: 0.0347, l_in: 0.0073, l_grad: 0.0275, msssim_ir: 0.2619, msssim_vis: 0.1024, mx_loss: 0.0046, eta: 1:05:53, time: 8.4418
INFO train.py(169): step: 960/5410, l_total: 0.0441, l_in: 0.0134, l_grad: 0.0307, msssim_ir: 0.3832, msssim_vis: 0.0403, mx_loss: 0.0119, eta: 1:05:43, time: 8.4677
INFO train.py(169): step: 970/5410, l_total: 0.0265, l_in: 0.0081, l_grad: 0.0183, msssim_ir: 0.3155, msssim_vis: 0.0409, mx_loss: 0.0051, eta: 1:05:32, time: 8.4726
INFO train.py(169): step: 980/5410, l_total: 0.0453, l_in: 0.0090, l_grad: 0.0363, msssim_ir: 0.4191, msssim_vis: 0.0412, mx_loss: 0.0064, eta: 1:05:21, time: 8.4557
INFO train.py(169): step: 990/5410, l_total: 0.0323, l_in: 0.0073, l_grad: 0.0249, msssim_ir: 0.3575, msssim_vis: 0.0527, mx_loss: 0.0059, eta: 1:05:11, time: 8.4557
INFO train.py(169): step: 1000/5410, l_total: 0.0404, l_in: 0.0121, l_grad: 0.0282, msssim_ir: 0.3326, msssim_vis: 0.0650, mx_loss: 0.0061, eta: 1:05:00, time: 8.4587
INFO train.py(169): step: 1010/5410, l_total: 0.0437, l_in: 0.0139, l_grad: 0.0298, msssim_ir: 0.4550, msssim_vis: 0.0126, mx_loss: 0.0060, eta: 1:04:50, time: 8.4338
INFO train.py(169): step: 1020/5410, l_total: 0.0271, l_in: 0.0071, l_grad: 0.0199, msssim_ir: 0.2731, msssim_vis: 0.0766, mx_loss: 0.0049, eta: 1:04:39, time: 8.4567
INFO train.py(169): step: 1030/5410, l_total: 0.0455, l_in: 0.0110, l_grad: 0.0345, msssim_ir: 0.3169, msssim_vis: 0.0813, mx_loss: 0.0082, eta: 1:04:29, time: 8.4836
INFO train.py(169): step: 1040/5410, l_total: 0.0361, l_in: 0.0080, l_grad: 0.0281, msssim_ir: 0.3592, msssim_vis: 0.0267, mx_loss: 0.0064, eta: 1:04:18, time: 8.4537
INFO train.py(169): step: 1050/5410, l_total: 0.0453, l_in: 0.0080, l_grad: 0.0373, msssim_ir: 0.4626, msssim_vis: 0.0232, mx_loss: 0.0042, eta: 1:04:08, time: 8.4916
INFO train.py(169): step: 1060/5410, l_total: 0.0445, l_in: 0.0107, l_grad: 0.0338, msssim_ir: 0.2923, msssim_vis: 0.1191, mx_loss: 0.0123, eta: 1:03:58, time: 8.4806
INFO train.py(169): step: 1070/5410, l_total: 0.0698, l_in: 0.0163, l_grad: 0.0535, msssim_ir: 0.3026, msssim_vis: 0.1133, mx_loss: 0.0224, eta: 1:03:48, time: 8.4965
INFO train.py(169): step: 1080/5410, l_total: 0.0444, l_in: 0.0110, l_grad: 0.0335, msssim_ir: 0.1376, msssim_vis: 0.2349, mx_loss: 0.0100, eta: 1:03:37, time: 8.4647
INFO train.py(169): step: 1090/5410, l_total: 0.0346, l_in: 0.0091, l_grad: 0.0255, msssim_ir: 0.2199, msssim_vis: 0.1019, mx_loss: 0.0053, eta: 1:04:45, time: 28.1071
INFO train.py(169): step: 1100/5410, l_total: 0.0397, l_in: 0.0116, l_grad: 0.0281, msssim_ir: 0.3668, msssim_vis: 0.0430, mx_loss: 0.0070, eta: 1:04:34, time: 8.4249
INFO train.py(169): step: 1110/5410, l_total: 0.0376, l_in: 0.0103, l_grad: 0.0273, msssim_ir: 0.3827, msssim_vis: 0.0324, mx_loss: 0.0044, eta: 1:04:23, time: 8.4199
INFO train.py(169): step: 1120/5410, l_total: 0.0414, l_in: 0.0134, l_grad: 0.0281, msssim_ir: 0.3572, msssim_vis: 0.0461, mx_loss: 0.0087, eta: 1:04:11, time: 8.4298
INFO train.py(169): step: 1130/5410, l_total: 0.0334, l_in: 0.0080, l_grad: 0.0254, msssim_ir: 0.3296, msssim_vis: 0.0561, mx_loss: 0.0058, eta: 1:04:00, time: 8.4358
INFO train.py(169): step: 1140/5410, l_total: 0.0284, l_in: 0.0058, l_grad: 0.0226, msssim_ir: 0.2549, msssim_vis: 0.0817, mx_loss: 0.0046, eta: 1:03:50, time: 8.4557
INFO train.py(169): step: 1150/5410, l_total: 0.0308, l_in: 0.0076, l_grad: 0.0232, msssim_ir: 0.2760, msssim_vis: 0.1162, mx_loss: 0.0057, eta: 1:03:39, time: 8.4637
INFO train.py(169): step: 1160/5410, l_total: 0.0395, l_in: 0.0105, l_grad: 0.0290, msssim_ir: 0.3425, msssim_vis: 0.0538, mx_loss: 0.0095, eta: 1:03:28, time: 8.4577
INFO train.py(169): step: 1170/5410, l_total: 0.0295, l_in: 0.0067, l_grad: 0.0227, msssim_ir: 0.3649, msssim_vis: 0.0319, mx_loss: 0.0059, eta: 1:03:17, time: 8.4647
INFO train.py(169): step: 1180/5410, l_total: 0.0500, l_in: 0.0099, l_grad: 0.0401, msssim_ir: 0.4286, msssim_vis: 0.0128, mx_loss: 0.0089, eta: 1:03:06, time: 8.4637
INFO train.py(169): step: 1190/5410, l_total: 0.0272, l_in: 0.0073, l_grad: 0.0199, msssim_ir: 0.2288, msssim_vis: 0.0691, mx_loss: 0.0056, eta: 1:02:56, time: 8.4826
INFO train.py(169): step: 1200/5410, l_total: 0.0255, l_in: 0.0072, l_grad: 0.0183, msssim_ir: 0.2586, msssim_vis: 0.0595, mx_loss: 0.0051, eta: 1:02:45, time: 8.4627
INFO train.py(169): step: 1210/5410, l_total: 0.0293, l_in: 0.0068, l_grad: 0.0224, msssim_ir: 0.2299, msssim_vis: 0.0995, mx_loss: 0.0063, eta: 1:02:34, time: 8.4288
INFO train.py(169): step: 1220/5410, l_total: 0.0431, l_in: 0.0086, l_grad: 0.0345, msssim_ir: 0.3883, msssim_vis: 0.0371, mx_loss: 0.0053, eta: 1:02:24, time: 8.4697
INFO train.py(169): step: 1230/5410, l_total: 0.0366, l_in: 0.0133, l_grad: 0.0233, msssim_ir: 0.3292, msssim_vis: 0.0424, mx_loss: 0.0068, eta: 1:02:13, time: 8.4627
INFO train.py(169): step: 1240/5410, l_total: 0.0248, l_in: 0.0054, l_grad: 0.0194, msssim_ir: 0.3450, msssim_vis: 0.0479, mx_loss: 0.0035, eta: 1:02:03, time: 8.4527
INFO train.py(169): step: 1250/5410, l_total: 0.0318, l_in: 0.0082, l_grad: 0.0236, msssim_ir: 0.4121, msssim_vis: 0.0123, mx_loss: 0.0038, eta: 1:01:52, time: 8.4826
INFO train.py(169): step: 1260/5410, l_total: 0.0430, l_in: 0.0102, l_grad: 0.0328, msssim_ir: 0.4219, msssim_vis: 0.0443, mx_loss: 0.0047, eta: 1:01:42, time: 8.4567
INFO train.py(169): step: 1270/5410, l_total: 0.0282, l_in: 0.0081, l_grad: 0.0201, msssim_ir: 0.2337, msssim_vis: 0.0647, mx_loss: 0.0053, eta: 1:01:31, time: 8.4806
INFO train.py(169): step: 1280/5410, l_total: 0.0402, l_in: 0.0080, l_grad: 0.0322, msssim_ir: 0.2463, msssim_vis: 0.1090, mx_loss: 0.0046, eta: 1:01:21, time: 8.4577
INFO train.py(169): step: 1290/5410, l_total: 0.0383, l_in: 0.0102, l_grad: 0.0281, msssim_ir: 0.4014, msssim_vis: 0.0482, mx_loss: 0.0041, eta: 1:01:11, time: 8.4517
INFO train.py(169): step: 1300/5410, l_total: 0.0406, l_in: 0.0088, l_grad: 0.0317, msssim_ir: 0.4353, msssim_vis: 0.0196, mx_loss: 0.0043, eta: 1:01:00, time: 8.4796
INFO train.py(169): step: 1310/5410, l_total: 0.0330, l_in: 0.0081, l_grad: 0.0249, msssim_ir: 0.2958, msssim_vis: 0.1047, mx_loss: 0.0035, eta: 1:00:50, time: 8.4537
INFO train.py(169): step: 1320/5410, l_total: 0.0433, l_in: 0.0094, l_grad: 0.0339, msssim_ir: 0.4374, msssim_vis: 0.0575, mx_loss: 0.0082, eta: 1:00:40, time: 8.4577
INFO train.py(169): step: 1330/5410, l_total: 0.0347, l_in: 0.0116, l_grad: 0.0231, msssim_ir: 0.2971, msssim_vis: 0.0994, mx_loss: 0.0041, eta: 1:00:30, time: 8.4786
INFO train.py(169): step: 1340/5410, l_total: 0.0341, l_in: 0.0095, l_grad: 0.0246, msssim_ir: 0.3905, msssim_vis: 0.0523, mx_loss: 0.0039, eta: 1:00:19, time: 8.4547
INFO train.py(169): step: 1350/5410, l_total: 0.0571, l_in: 0.0110, l_grad: 0.0460, msssim_ir: 0.3190, msssim_vis: 0.0737, mx_loss: 0.0097, eta: 1:00:09, time: 8.4776
INFO train.py(169): step: 1360/5410, l_total: 0.0495, l_in: 0.0107, l_grad: 0.0388, msssim_ir: 0.3218, msssim_vis: 0.0756, mx_loss: 0.0099, eta: 0:59:59, time: 8.4746
INFO train.py(169): step: 1370/5410, l_total: 0.0381, l_in: 0.0102, l_grad: 0.0279, msssim_ir: 0.3658, msssim_vis: 0.0760, mx_loss: 0.0051, eta: 0:59:49, time: 8.4478
INFO train.py(169): step: 1380/5410, l_total: 0.0378, l_in: 0.0076, l_grad: 0.0302, msssim_ir: 0.4742, msssim_vis: 0.0113, mx_loss: 0.0041, eta: 0:59:39, time: 8.4677
INFO train.py(169): step: 1390/5410, l_total: 0.0333, l_in: 0.0072, l_grad: 0.0261, msssim_ir: 0.4220, msssim_vis: 0.0321, mx_loss: 0.0042, eta: 0:59:29, time: 8.4746
INFO train.py(169): step: 1400/5410, l_total: 0.0399, l_in: 0.0106, l_grad: 0.0293, msssim_ir: 0.4333, msssim_vis: 0.0325, mx_loss: 0.0040, eta: 0:59:19, time: 8.4428
INFO train.py(169): step: 1410/5410, l_total: 0.0363, l_in: 0.0109, l_grad: 0.0255, msssim_ir: 0.3219, msssim_vis: 0.1119, mx_loss: 0.0054, eta: 0:59:09, time: 8.4896
INFO train.py(169): step: 1420/5410, l_total: 0.0420, l_in: 0.0167, l_grad: 0.0252, msssim_ir: 0.1805, msssim_vis: 0.1376, mx_loss: 0.0122, eta: 0:58:59, time: 8.4507
INFO train.py(169): step: 1430/5410, l_total: 0.0527, l_in: 0.0122, l_grad: 0.0405, msssim_ir: 0.4451, msssim_vis: 0.0068, mx_loss: 0.0047, eta: 0:58:49, time: 8.4507
INFO train.py(169): step: 1440/5410, l_total: 0.0289, l_in: 0.0074, l_grad: 0.0215, msssim_ir: 0.3252, msssim_vis: 0.0349, mx_loss: 0.0040, eta: 0:58:39, time: 8.4866
INFO train.py(169): step: 1450/5410, l_total: 0.0390, l_in: 0.0068, l_grad: 0.0321, msssim_ir: 0.3497, msssim_vis: 0.0925, mx_loss: 0.0044, eta: 0:58:29, time: 8.4507
INFO train.py(169): step: 1460/5410, l_total: 0.0486, l_in: 0.0099, l_grad: 0.0386, msssim_ir: 0.2986, msssim_vis: 0.1291, mx_loss: 0.0072, eta: 0:58:19, time: 8.4577
INFO train.py(169): step: 1470/5410, l_total: 0.0517, l_in: 0.0154, l_grad: 0.0363, msssim_ir: 0.2913, msssim_vis: 0.0899, mx_loss: 0.0164, eta: 0:58:09, time: 8.4766
INFO train.py(169): step: 1480/5410, l_total: 0.0284, l_in: 0.0068, l_grad: 0.0217, msssim_ir: 0.2656, msssim_vis: 0.0642, mx_loss: 0.0055, eta: 0:57:59, time: 8.4507
INFO train.py(169): step: 1490/5410, l_total: 0.0276, l_in: 0.0073, l_grad: 0.0203, msssim_ir: 0.3390, msssim_vis: 0.0409, mx_loss: 0.0050, eta: 0:57:49, time: 8.4468
INFO train.py(169): step: 1500/5410, l_total: 0.0609, l_in: 0.0187, l_grad: 0.0422, msssim_ir: 0.4718, msssim_vis: 0.0476, mx_loss: 0.0132, eta: 0:57:39, time: 8.4667
INFO train.py(169): step: 1510/5410, l_total: 0.0385, l_in: 0.0118, l_grad: 0.0267, msssim_ir: 0.3069, msssim_vis: 0.1279, mx_loss: 0.0046, eta: 0:57:29, time: 8.4527
INFO train.py(169): step: 1520/5410, l_total: 0.0266, l_in: 0.0061, l_grad: 0.0204, msssim_ir: 0.4152, msssim_vis: 0.0249, mx_loss: 0.0040, eta: 0:57:19, time: 8.4408
INFO train.py(169): step: 1530/5410, l_total: 0.0674, l_in: 0.0179, l_grad: 0.0495, msssim_ir: 0.2496, msssim_vis: 0.1120, mx_loss: 0.0152, eta: 0:57:10, time: 8.4697
INFO train.py(169): step: 1540/5410, l_total: 0.0326, l_in: 0.0110, l_grad: 0.0216, msssim_ir: 0.2083, msssim_vis: 0.0815, mx_loss: 0.0077, eta: 0:57:00, time: 8.4587
INFO train.py(169): step: 1550/5410, l_total: 0.0431, l_in: 0.0090, l_grad: 0.0341, msssim_ir: 0.4560, msssim_vis: 0.0220, mx_loss: 0.0042, eta: 0:56:50, time: 8.4448
INFO train.py(169): step: 1560/5410, l_total: 0.0548, l_in: 0.0164, l_grad: 0.0384, msssim_ir: 0.5009, msssim_vis: 0.0391, mx_loss: 0.0171, eta: 0:56:40, time: 8.4667
INFO train.py(169): step: 1570/5410, l_total: 0.0316, l_in: 0.0076, l_grad: 0.0240, msssim_ir: 0.4424, msssim_vis: 0.0362, mx_loss: 0.0033, eta: 0:56:30, time: 8.4647
INFO train.py(169): step: 1580/5410, l_total: 0.0334, l_in: 0.0108, l_grad: 0.0226, msssim_ir: 0.4579, msssim_vis: 0.0041, mx_loss: 0.0037, eta: 0:56:21, time: 8.4388
INFO train.py(169): step: 1590/5410, l_total: 0.0272, l_in: 0.0065, l_grad: 0.0207, msssim_ir: 0.2088, msssim_vis: 0.0785, mx_loss: 0.0069, eta: 0:56:11, time: 8.4746
INFO train.py(169): step: 1600/5410, l_total: 0.0275, l_in: 0.0080, l_grad: 0.0195, msssim_ir: 0.2416, msssim_vis: 0.1054, mx_loss: 0.0052, eta: 0:56:01, time: 8.4726
INFO train.py(169): step: 1610/5410, l_total: 0.0563, l_in: 0.0190, l_grad: 0.0373, msssim_ir: 0.2823, msssim_vis: 0.0957, mx_loss: 0.0251, eta: 0:55:52, time: 8.4308
INFO train.py(169): step: 1620/5410, l_total: 0.0458, l_in: 0.0120, l_grad: 0.0337, msssim_ir: 0.3962, msssim_vis: 0.0204, mx_loss: 0.0082, eta: 0:55:42, time: 8.4657
INFO train.py(169): step: 1630/5410, l_total: 0.0370, l_in: 0.0113, l_grad: 0.0257, msssim_ir: 0.3447, msssim_vis: 0.0730, mx_loss: 0.0078, eta: 0:56:17, time: 27.7377
INFO train.py(169): step: 1640/5410, l_total: 0.0361, l_in: 0.0086, l_grad: 0.0275, msssim_ir: 0.4298, msssim_vis: 0.0486, mx_loss: 0.0057, eta: 0:56:07, time: 8.3990
INFO train.py(169): step: 1650/5410, l_total: 0.0350, l_in: 0.0083, l_grad: 0.0267, msssim_ir: 0.3677, msssim_vis: 0.0455, mx_loss: 0.0046, eta: 0:55:57, time: 8.4069
INFO train.py(169): step: 1660/5410, l_total: 0.0329, l_in: 0.0090, l_grad: 0.0239, msssim_ir: 0.2110, msssim_vis: 0.0923, mx_loss: 0.0067, eta: 0:55:47, time: 8.4278
INFO train.py(169): step: 1670/5410, l_total: 0.0504, l_in: 0.0151, l_grad: 0.0353, msssim_ir: 0.2533, msssim_vis: 0.1229, mx_loss: 0.0067, eta: 0:55:37, time: 8.4557
INFO train.py(169): step: 1680/5410, l_total: 0.0423, l_in: 0.0135, l_grad: 0.0288, msssim_ir: 0.2409, msssim_vis: 0.0845, mx_loss: 0.0123, eta: 0:55:27, time: 8.4726
INFO train.py(169): step: 1690/5410, l_total: 0.0276, l_in: 0.0065, l_grad: 0.0212, msssim_ir: 0.3758, msssim_vis: 0.0510, mx_loss: 0.0030, eta: 0:55:17, time: 8.4368
INFO train.py(169): step: 1700/5410, l_total: 0.0821, l_in: 0.0366, l_grad: 0.0455, msssim_ir: 0.4749, msssim_vis: 0.0587, mx_loss: 0.0352, eta: 0:55:07, time: 8.4338
INFO train.py(169): step: 1710/5410, l_total: 0.0500, l_in: 0.0134, l_grad: 0.0366, msssim_ir: 0.3613, msssim_vis: 0.0577, mx_loss: 0.0107, eta: 0:54:57, time: 8.4726
INFO train.py(169): step: 1720/5410, l_total: 0.0499, l_in: 0.0153, l_grad: 0.0346, msssim_ir: 0.1527, msssim_vis: 0.1582, mx_loss: 0.0132, eta: 0:54:47, time: 8.4587
INFO train.py(169): step: 1730/5410, l_total: 0.0454, l_in: 0.0128, l_grad: 0.0325, msssim_ir: 0.3677, msssim_vis: 0.0453, mx_loss: 0.0078, eta: 0:54:37, time: 8.4338
INFO train.py(169): step: 1740/5410, l_total: 0.0405, l_in: 0.0088, l_grad: 0.0317, msssim_ir: 0.4480, msssim_vis: 0.0103, mx_loss: 0.0034, eta: 0:54:27, time: 8.4866
INFO train.py(169): step: 1750/5410, l_total: 0.0317, l_in: 0.0098, l_grad: 0.0219, msssim_ir: 0.3958, msssim_vis: 0.0157, mx_loss: 0.0042, eta: 0:54:17, time: 8.4497
INFO train.py(169): step: 1760/5410, l_total: 0.0369, l_in: 0.0144, l_grad: 0.0225, msssim_ir: 0.1704, msssim_vis: 0.1517, mx_loss: 0.0068, eta: 0:54:08, time: 8.4647
INFO train.py(169): step: 1770/5410, l_total: 0.0306, l_in: 0.0079, l_grad: 0.0227, msssim_ir: 0.3459, msssim_vis: 0.0479, mx_loss: 0.0041, eta: 0:53:58, time: 8.4756
INFO train.py(169): step: 1780/5410, l_total: 0.0525, l_in: 0.0092, l_grad: 0.0432, msssim_ir: 0.3764, msssim_vis: 0.0980, mx_loss: 0.0074, eta: 0:53:48, time: 8.4557
INFO train.py(169): step: 1790/5410, l_total: 0.0343, l_in: 0.0097, l_grad: 0.0245, msssim_ir: 0.4278, msssim_vis: 0.0533, mx_loss: 0.0045, eta: 0:53:38, time: 8.4786
INFO train.py(169): step: 1800/5410, l_total: 0.0423, l_in: 0.0112, l_grad: 0.0311, msssim_ir: 0.2686, msssim_vis: 0.1096, mx_loss: 0.0145, eta: 0:53:29, time: 8.4647
INFO train.py(169): step: 1810/5410, l_total: 0.0283, l_in: 0.0069, l_grad: 0.0215, msssim_ir: 0.3385, msssim_vis: 0.0614, mx_loss: 0.0040, eta: 0:53:19, time: 8.4448
INFO train.py(169): step: 1820/5410, l_total: 0.0241, l_in: 0.0060, l_grad: 0.0181, msssim_ir: 0.2075, msssim_vis: 0.0877, mx_loss: 0.0049, eta: 0:53:09, time: 8.4726
INFO train.py(169): step: 1830/5410, l_total: 0.0474, l_in: 0.0131, l_grad: 0.0343, msssim_ir: 0.1538, msssim_vis: 0.1763, mx_loss: 0.0106, eta: 0:52:59, time: 8.4478
INFO train.py(169): step: 1840/5410, l_total: 0.0430, l_in: 0.0113, l_grad: 0.0317, msssim_ir: 0.3911, msssim_vis: 0.0417, mx_loss: 0.0063, eta: 0:52:50, time: 8.4527
INFO train.py(169): step: 1850/5410, l_total: 0.0427, l_in: 0.0109, l_grad: 0.0318, msssim_ir: 0.3210, msssim_vis: 0.0644, mx_loss: 0.0078, eta: 0:52:40, time: 8.4866
INFO train.py(169): step: 1860/5410, l_total: 0.0281, l_in: 0.0071, l_grad: 0.0210, msssim_ir: 0.3457, msssim_vis: 0.0780, mx_loss: 0.0044, eta: 0:52:30, time: 8.4468
INFO train.py(169): step: 1870/5410, l_total: 0.0366, l_in: 0.0068, l_grad: 0.0298, msssim_ir: 0.4792, msssim_vis: 0.0156, mx_loss: 0.0034, eta: 0:52:21, time: 8.4537
INFO train.py(169): step: 1880/5410, l_total: 0.0331, l_in: 0.0152, l_grad: 0.0179, msssim_ir: 0.3872, msssim_vis: 0.0286, mx_loss: 0.0044, eta: 0:52:11, time: 8.4766
INFO train.py(169): step: 1890/5410, l_total: 0.0518, l_in: 0.0168, l_grad: 0.0350, msssim_ir: 0.4051, msssim_vis: 0.0897, mx_loss: 0.0090, eta: 0:52:01, time: 8.4517
INFO train.py(169): step: 1900/5410, l_total: 0.0358, l_in: 0.0090, l_grad: 0.0268, msssim_ir: 0.4624, msssim_vis: 0.0166, mx_loss: 0.0055, eta: 0:51:52, time: 8.4965
INFO train.py(169): step: 1910/5410, l_total: 0.0330, l_in: 0.0085, l_grad: 0.0246, msssim_ir: 0.3945, msssim_vis: 0.0199, mx_loss: 0.0050, eta: 0:51:42, time: 8.4697
INFO train.py(169): step: 1920/5410, l_total: 0.0236, l_in: 0.0051, l_grad: 0.0184, msssim_ir: 0.4265, msssim_vis: 0.0200, mx_loss: 0.0023, eta: 0:51:33, time: 8.4756
INFO train.py(169): step: 1930/5410, l_total: 0.0357, l_in: 0.0094, l_grad: 0.0263, msssim_ir: 0.3115, msssim_vis: 0.0778, mx_loss: 0.0049, eta: 0:51:23, time: 8.4746
INFO train.py(169): step: 1940/5410, l_total: 0.0436, l_in: 0.0094, l_grad: 0.0342, msssim_ir: 0.3879, msssim_vis: 0.0433, mx_loss: 0.0043, eta: 0:51:13, time: 8.4488
INFO train.py(169): step: 1950/5410, l_total: 0.0401, l_in: 0.0098, l_grad: 0.0303, msssim_ir: 0.4474, msssim_vis: 0.0260, mx_loss: 0.0049, eta: 0:51:04, time: 8.4746
INFO train.py(169): step: 1960/5410, l_total: 0.0316, l_in: 0.0087, l_grad: 0.0229, msssim_ir: 0.4082, msssim_vis: 0.0275, mx_loss: 0.0064, eta: 0:50:54, time: 8.4707
INFO train.py(169): step: 1970/5410, l_total: 0.0352, l_in: 0.0078, l_grad: 0.0274, msssim_ir: 0.2989, msssim_vis: 0.0823, mx_loss: 0.0076, eta: 0:50:45, time: 8.4517
INFO train.py(169): step: 1980/5410, l_total: 0.0339, l_in: 0.0076, l_grad: 0.0263, msssim_ir: 0.3445, msssim_vis: 0.0530, mx_loss: 0.0038, eta: 0:50:35, time: 8.4746
INFO train.py(169): step: 1990/5410, l_total: 0.0520, l_in: 0.0194, l_grad: 0.0326, msssim_ir: 0.4925, msssim_vis: 0.0379, mx_loss: 0.0049, eta: 0:50:26, time: 8.4557
INFO train.py(169): step: 2000/5410, l_total: 0.0413, l_in: 0.0123, l_grad: 0.0290, msssim_ir: 0.3126, msssim_vis: 0.1184, mx_loss: 0.0060, eta: 0:50:16, time: 8.4368
INFO train.py(169): step: 2010/5410, l_total: 0.0294, l_in: 0.0062, l_grad: 0.0232, msssim_ir: 0.3681, msssim_vis: 0.0381, mx_loss: 0.0049, eta: 0:50:07, time: 8.4826
INFO train.py(169): step: 2020/5410, l_total: 0.0397, l_in: 0.0107, l_grad: 0.0290, msssim_ir: 0.4416, msssim_vis: 0.0142, mx_loss: 0.0055, eta: 0:49:57, time: 8.4527
INFO train.py(169): step: 2030/5410, l_total: 0.0439, l_in: 0.0171, l_grad: 0.0268, msssim_ir: 0.4771, msssim_vis: 0.0107, mx_loss: 0.0065, eta: 0:49:48, time: 8.4617
INFO train.py(169): step: 2040/5410, l_total: 0.0382, l_in: 0.0112, l_grad: 0.0270, msssim_ir: 0.3179, msssim_vis: 0.0906, mx_loss: 0.0060, eta: 0:49:38, time: 8.4726
INFO train.py(169): step: 2050/5410, l_total: 0.0375, l_in: 0.0087, l_grad: 0.0288, msssim_ir: 0.4567, msssim_vis: 0.0257, mx_loss: 0.0048, eta: 0:49:29, time: 8.4478
INFO train.py(169): step: 2060/5410, l_total: 0.0314, l_in: 0.0076, l_grad: 0.0238, msssim_ir: 0.2516, msssim_vis: 0.0972, mx_loss: 0.0044, eta: 0:49:19, time: 8.4577
INFO train.py(169): step: 2070/5410, l_total: 0.0359, l_in: 0.0086, l_grad: 0.0273, msssim_ir: 0.4267, msssim_vis: 0.0429, mx_loss: 0.0036, eta: 0:49:10, time: 8.4697
INFO train.py(169): step: 2080/5410, l_total: 0.0351, l_in: 0.0076, l_grad: 0.0275, msssim_ir: 0.4530, msssim_vis: 0.0155, mx_loss: 0.0040, eta: 0:49:01, time: 8.4497
INFO train.py(169): step: 2090/5410, l_total: 0.0527, l_in: 0.0183, l_grad: 0.0345, msssim_ir: 0.4627, msssim_vis: 0.0289, mx_loss: 0.0094, eta: 0:48:51, time: 8.4567
INFO train.py(169): step: 2100/5410, l_total: 0.0449, l_in: 0.0096, l_grad: 0.0353, msssim_ir: 0.4997, msssim_vis: 0.0108, mx_loss: 0.0033, eta: 0:48:42, time: 8.4677
INFO train.py(169): step: 2110/5410, l_total: 0.0305, l_in: 0.0094, l_grad: 0.0211, msssim_ir: 0.2533, msssim_vis: 0.1024, mx_loss: 0.0043, eta: 0:48:32, time: 8.4497
INFO train.py(169): step: 2120/5410, l_total: 0.0299, l_in: 0.0092, l_grad: 0.0207, msssim_ir: 0.3078, msssim_vis: 0.0748, mx_loss: 0.0052, eta: 0:48:23, time: 8.4806
INFO train.py(169): step: 2130/5410, l_total: 0.0447, l_in: 0.0123, l_grad: 0.0324, msssim_ir: 0.3012, msssim_vis: 0.1233, mx_loss: 0.0073, eta: 0:48:14, time: 8.4657
INFO train.py(169): step: 2140/5410, l_total: 0.0272, l_in: 0.0080, l_grad: 0.0192, msssim_ir: 0.3344, msssim_vis: 0.0548, mx_loss: 0.0032, eta: 0:48:04, time: 8.4418
INFO train.py(169): step: 2150/5410, l_total: 0.0339, l_in: 0.0153, l_grad: 0.0186, msssim_ir: 0.2152, msssim_vis: 0.0956, mx_loss: 0.0116, eta: 0:47:55, time: 8.4707
INFO train.py(169): step: 2160/5410, l_total: 0.0298, l_in: 0.0097, l_grad: 0.0201, msssim_ir: 0.1972, msssim_vis: 0.1218, mx_loss: 0.0063, eta: 0:47:45, time: 8.4647
INFO train.py(169): step: 2170/5410, l_total: 0.0313, l_in: 0.0086, l_grad: 0.0227, msssim_ir: 0.4025, msssim_vis: 0.0509, mx_loss: 0.0050, eta: 0:48:05, time: 27.8243
INFO train.py(169): step: 2180/5410, l_total: 0.0313, l_in: 0.0070, l_grad: 0.0243, msssim_ir: 0.3576, msssim_vis: 0.0291, mx_loss: 0.0043, eta: 0:47:55, time: 8.4119
INFO train.py(169): step: 2190/5410, l_total: 0.0421, l_in: 0.0120, l_grad: 0.0301, msssim_ir: 0.4840, msssim_vis: 0.0117, mx_loss: 0.0044, eta: 0:47:46, time: 8.4099
INFO train.py(169): step: 2200/5410, l_total: 0.0338, l_in: 0.0074, l_grad: 0.0265, msssim_ir: 0.3458, msssim_vis: 0.0876, mx_loss: 0.0052, eta: 0:47:36, time: 8.4219
INFO train.py(169): step: 2210/5410, l_total: 0.0361, l_in: 0.0082, l_grad: 0.0279, msssim_ir: 0.2261, msssim_vis: 0.1003, mx_loss: 0.0071, eta: 0:47:27, time: 8.4557
INFO train.py(169): step: 2220/5410, l_total: 0.0373, l_in: 0.0192, l_grad: 0.0181, msssim_ir: 0.1597, msssim_vis: 0.1415, mx_loss: 0.0162, eta: 0:47:17, time: 8.4667
INFO train.py(169): step: 2230/5410, l_total: 0.0406, l_in: 0.0116, l_grad: 0.0290, msssim_ir: 0.1318, msssim_vis: 0.2134, mx_loss: 0.0070, eta: 0:47:08, time: 8.4428
INFO train.py(169): step: 2240/5410, l_total: 0.0430, l_in: 0.0157, l_grad: 0.0272, msssim_ir: 0.2777, msssim_vis: 0.0937, mx_loss: 0.0073, eta: 0:46:58, time: 8.4726
INFO train.py(169): step: 2250/5410, l_total: 0.0270, l_in: 0.0071, l_grad: 0.0198, msssim_ir: 0.4417, msssim_vis: 0.0151, mx_loss: 0.0031, eta: 0:46:49, time: 8.4766
INFO train.py(169): step: 2260/5410, l_total: 0.0451, l_in: 0.0155, l_grad: 0.0296, msssim_ir: 0.4342, msssim_vis: 0.0291, mx_loss: 0.0076, eta: 0:46:39, time: 8.4587
INFO train.py(169): step: 2270/5410, l_total: 0.0336, l_in: 0.0074, l_grad: 0.0262, msssim_ir: 0.3226, msssim_vis: 0.0547, mx_loss: 0.0042, eta: 0:46:30, time: 8.4677
INFO train.py(169): step: 2280/5410, l_total: 0.0329, l_in: 0.0088, l_grad: 0.0241, msssim_ir: 0.3316, msssim_vis: 0.0818, mx_loss: 0.0055, eta: 0:46:20, time: 8.4567
INFO train.py(169): step: 2290/5410, l_total: 0.0350, l_in: 0.0095, l_grad: 0.0255, msssim_ir: 0.3315, msssim_vis: 0.0675, mx_loss: 0.0071, eta: 0:46:11, time: 8.4219
INFO train.py(169): step: 2300/5410, l_total: 0.0578, l_in: 0.0140, l_grad: 0.0438, msssim_ir: 0.3333, msssim_vis: 0.0858, mx_loss: 0.0113, eta: 0:46:01, time: 8.4866
INFO train.py(169): step: 2310/5410, l_total: 0.0291, l_in: 0.0078, l_grad: 0.0213, msssim_ir: 0.2297, msssim_vis: 0.0769, mx_loss: 0.0063, eta: 0:45:52, time: 8.4577
INFO train.py(169): step: 2320/5410, l_total: 0.0517, l_in: 0.0118, l_grad: 0.0399, msssim_ir: 0.2275, msssim_vis: 0.1487, mx_loss: 0.0119, eta: 0:45:42, time: 8.4418
INFO train.py(169): step: 2330/5410, l_total: 0.0391, l_in: 0.0073, l_grad: 0.0318, msssim_ir: 0.3472, msssim_vis: 0.0552, mx_loss: 0.0049, eta: 0:45:33, time: 8.4746
INFO train.py(169): step: 2340/5410, l_total: 0.0408, l_in: 0.0145, l_grad: 0.0263, msssim_ir: 0.3478, msssim_vis: 0.0656, mx_loss: 0.0132, eta: 0:45:24, time: 8.4707
INFO train.py(169): step: 2350/5410, l_total: 0.0563, l_in: 0.0193, l_grad: 0.0371, msssim_ir: 0.4582, msssim_vis: 0.0069, mx_loss: 0.0034, eta: 0:45:14, time: 8.4507
INFO train.py(169): step: 2360/5410, l_total: 0.0364, l_in: 0.0087, l_grad: 0.0278, msssim_ir: 0.4622, msssim_vis: 0.0187, mx_loss: 0.0041, eta: 0:45:05, time: 8.4826
INFO train.py(169): step: 2370/5410, l_total: 0.0457, l_in: 0.0111, l_grad: 0.0346, msssim_ir: 0.3846, msssim_vis: 0.0836, mx_loss: 0.0057, eta: 0:44:55, time: 8.4517
INFO train.py(169): step: 2380/5410, l_total: 0.0268, l_in: 0.0096, l_grad: 0.0172, msssim_ir: 0.2506, msssim_vis: 0.0772, mx_loss: 0.0071, eta: 0:44:46, time: 8.4298
INFO train.py(169): step: 2390/5410, l_total: 0.0494, l_in: 0.0133, l_grad: 0.0362, msssim_ir: 0.2426, msssim_vis: 0.0933, mx_loss: 0.0101, eta: 0:44:36, time: 8.4298
INFO train.py(169): step: 2400/5410, l_total: 0.0246, l_in: 0.0068, l_grad: 0.0177, msssim_ir: 0.3977, msssim_vis: 0.0329, mx_loss: 0.0026, eta: 0:44:27, time: 8.5005
INFO train.py(169): step: 2410/5410, l_total: 0.0607, l_in: 0.0161, l_grad: 0.0446, msssim_ir: 0.4153, msssim_vis: 0.0546, mx_loss: 0.0128, eta: 0:44:18, time: 8.4537
INFO train.py(169): step: 2420/5410, l_total: 0.0364, l_in: 0.0117, l_grad: 0.0247, msssim_ir: 0.3908, msssim_vis: 0.0595, mx_loss: 0.0055, eta: 0:44:08, time: 8.4756
INFO train.py(169): step: 2430/5410, l_total: 0.0428, l_in: 0.0085, l_grad: 0.0343, msssim_ir: 0.4700, msssim_vis: 0.0155, mx_loss: 0.0060, eta: 0:43:59, time: 8.4547
INFO train.py(169): step: 2440/5410, l_total: 0.0345, l_in: 0.0113, l_grad: 0.0232, msssim_ir: 0.2763, msssim_vis: 0.1078, mx_loss: 0.0039, eta: 0:43:50, time: 8.4478
INFO train.py(169): step: 2450/5410, l_total: 0.0308, l_in: 0.0074, l_grad: 0.0234, msssim_ir: 0.2054, msssim_vis: 0.1373, mx_loss: 0.0073, eta: 0:43:40, time: 8.4826
INFO train.py(169): step: 2460/5410, l_total: 0.0437, l_in: 0.0108, l_grad: 0.0328, msssim_ir: 0.3127, msssim_vis: 0.0642, mx_loss: 0.0111, eta: 0:43:31, time: 8.4597
INFO train.py(169): step: 2470/5410, l_total: 0.0576, l_in: 0.0120, l_grad: 0.0455, msssim_ir: 0.4414, msssim_vis: 0.0490, mx_loss: 0.0051, eta: 0:43:22, time: 8.4567
INFO train.py(169): step: 2480/5410, l_total: 0.0451, l_in: 0.0110, l_grad: 0.0342, msssim_ir: 0.4626, msssim_vis: 0.0402, mx_loss: 0.0057, eta: 0:43:12, time: 8.4896
INFO train.py(169): step: 2490/5410, l_total: 0.0462, l_in: 0.0095, l_grad: 0.0367, msssim_ir: 0.4103, msssim_vis: 0.0386, mx_loss: 0.0083, eta: 0:43:03, time: 8.4537
INFO train.py(169): step: 2500/5410, l_total: 0.0442, l_in: 0.0138, l_grad: 0.0304, msssim_ir: 0.3601, msssim_vis: 0.0592, mx_loss: 0.0049, eta: 0:42:54, time: 8.4707
INFO train.py(169): step: 2510/5410, l_total: 0.0454, l_in: 0.0113, l_grad: 0.0341, msssim_ir: 0.1927, msssim_vis: 0.1343, mx_loss: 0.0089, eta: 0:42:45, time: 8.4736
INFO train.py(169): step: 2520/5410, l_total: 0.0613, l_in: 0.0216, l_grad: 0.0397, msssim_ir: 0.4609, msssim_vis: 0.0385, mx_loss: 0.0095, eta: 0:42:35, time: 8.4567
INFO train.py(169): step: 2530/5410, l_total: 0.0445, l_in: 0.0103, l_grad: 0.0342, msssim_ir: 0.5095, msssim_vis: 0.0199, mx_loss: 0.0041, eta: 0:42:26, time: 8.4896
INFO train.py(169): step: 2540/5410, l_total: 0.0369, l_in: 0.0100, l_grad: 0.0269, msssim_ir: 0.4695, msssim_vis: 0.0138, mx_loss: 0.0036, eta: 0:42:17, time: 8.4497
INFO train.py(169): step: 2550/5410, l_total: 0.0604, l_in: 0.0177, l_grad: 0.0426, msssim_ir: 0.5262, msssim_vis: 0.0268, mx_loss: 0.0109, eta: 0:42:07, time: 8.4408
INFO train.py(169): step: 2560/5410, l_total: 0.0271, l_in: 0.0057, l_grad: 0.0214, msssim_ir: 0.3685, msssim_vis: 0.0430, mx_loss: 0.0038, eta: 0:41:58, time: 8.4497
INFO train.py(169): step: 2570/5410, l_total: 0.0401, l_in: 0.0102, l_grad: 0.0300, msssim_ir: 0.3626, msssim_vis: 0.0485, mx_loss: 0.0072, eta: 0:41:49, time: 8.4806
INFO train.py(169): step: 2580/5410, l_total: 0.0465, l_in: 0.0102, l_grad: 0.0363, msssim_ir: 0.3226, msssim_vis: 0.0702, mx_loss: 0.0113, eta: 0:41:40, time: 8.4607
INFO train.py(169): step: 2590/5410, l_total: 0.0454, l_in: 0.0085, l_grad: 0.0369, msssim_ir: 0.4405, msssim_vis: 0.0306, mx_loss: 0.0045, eta: 0:41:31, time: 8.4697
INFO train.py(169): step: 2600/5410, l_total: 0.0710, l_in: 0.0299, l_grad: 0.0411, msssim_ir: 0.4722, msssim_vis: 0.0262, mx_loss: 0.0208, eta: 0:41:21, time: 8.4766
INFO train.py(169): step: 2610/5410, l_total: 0.0495, l_in: 0.0117, l_grad: 0.0377, msssim_ir: 0.3165, msssim_vis: 0.1059, mx_loss: 0.0088, eta: 0:41:12, time: 8.4537
INFO train.py(169): step: 2620/5410, l_total: 0.0420, l_in: 0.0106, l_grad: 0.0315, msssim_ir: 0.4193, msssim_vis: 0.0270, mx_loss: 0.0059, eta: 0:41:03, time: 8.4776
INFO train.py(169): step: 2630/5410, l_total: 0.0523, l_in: 0.0157, l_grad: 0.0366, msssim_ir: 0.3606, msssim_vis: 0.0584, mx_loss: 0.0117, eta: 0:40:54, time: 8.4567
INFO train.py(169): step: 2640/5410, l_total: 0.0419, l_in: 0.0103, l_grad: 0.0316, msssim_ir: 0.2198, msssim_vis: 0.1080, mx_loss: 0.0091, eta: 0:40:44, time: 8.4488
INFO train.py(169): step: 2650/5410, l_total: 0.0358, l_in: 0.0099, l_grad: 0.0259, msssim_ir: 0.4350, msssim_vis: 0.0247, mx_loss: 0.0046, eta: 0:40:35, time: 8.4816
INFO train.py(169): step: 2660/5410, l_total: 0.0403, l_in: 0.0129, l_grad: 0.0274, msssim_ir: 0.3697, msssim_vis: 0.0566, mx_loss: 0.0121, eta: 0:40:26, time: 8.4537
INFO train.py(169): step: 2670/5410, l_total: 0.0299, l_in: 0.0072, l_grad: 0.0226, msssim_ir: 0.3791, msssim_vis: 0.0386, mx_loss: 0.0031, eta: 0:40:17, time: 8.4497
INFO train.py(169): step: 2680/5410, l_total: 0.0369, l_in: 0.0095, l_grad: 0.0275, msssim_ir: 0.3707, msssim_vis: 0.0650, mx_loss: 0.0049, eta: 0:40:08, time: 8.4697
INFO train.py(169): step: 2690/5410, l_total: 0.0320, l_in: 0.0069, l_grad: 0.0251, msssim_ir: 0.3027, msssim_vis: 0.0858, mx_loss: 0.0056, eta: 0:39:58, time: 8.4468
INFO train.py(169): step: 2700/5410, l_total: 0.0625, l_in: 0.0202, l_grad: 0.0424, msssim_ir: 0.2315, msssim_vis: 0.1476, mx_loss: 0.0128, eta: 0:39:49, time: 8.4567
INFO train.py(169): step: 2710/5410, l_total: 0.0408, l_in: 0.0125, l_grad: 0.0283, msssim_ir: 0.4426, msssim_vis: 0.0247, mx_loss: 0.0037, eta: 0:40:00, time: 28.2425
INFO train.py(169): step: 2720/5410, l_total: 0.0297, l_in: 0.0087, l_grad: 0.0210, msssim_ir: 0.1562, msssim_vis: 0.1513, mx_loss: 0.0072, eta: 0:39:50, time: 8.4089
INFO train.py(169): step: 2730/5410, l_total: 0.0502, l_in: 0.0104, l_grad: 0.0398, msssim_ir: 0.3525, msssim_vis: 0.0525, mx_loss: 0.0080, eta: 0:39:41, time: 8.4249
INFO train.py(169): step: 2740/5410, l_total: 0.0297, l_in: 0.0082, l_grad: 0.0215, msssim_ir: 0.3524, msssim_vis: 0.0421, mx_loss: 0.0041, eta: 0:39:32, time: 8.4149
INFO train.py(169): step: 2750/5410, l_total: 0.0398, l_in: 0.0092, l_grad: 0.0306, msssim_ir: 0.2979, msssim_vis: 0.0689, mx_loss: 0.0041, eta: 0:39:22, time: 8.4278
INFO train.py(169): step: 2760/5410, l_total: 0.0341, l_in: 0.0094, l_grad: 0.0247, msssim_ir: 0.2702, msssim_vis: 0.1017, mx_loss: 0.0063, eta: 0:39:13, time: 8.4408
INFO train.py(169): step: 2770/5410, l_total: 0.0322, l_in: 0.0076, l_grad: 0.0246, msssim_ir: 0.4729, msssim_vis: 0.0116, mx_loss: 0.0046, eta: 0:39:04, time: 8.4587
INFO train.py(169): step: 2780/5410, l_total: 0.0288, l_in: 0.0087, l_grad: 0.0201, msssim_ir: 0.3038, msssim_vis: 0.0461, mx_loss: 0.0061, eta: 0:38:55, time: 8.4577
INFO train.py(169): step: 2790/5410, l_total: 0.0428, l_in: 0.0173, l_grad: 0.0254, msssim_ir: 0.1576, msssim_vis: 0.1550, mx_loss: 0.0181, eta: 0:38:45, time: 8.4259
INFO train.py(169): step: 2800/5410, l_total: 0.0250, l_in: 0.0073, l_grad: 0.0177, msssim_ir: 0.2131, msssim_vis: 0.0696, mx_loss: 0.0068, eta: 0:38:36, time: 8.4587
INFO train.py(169): step: 2810/5410, l_total: 0.0393, l_in: 0.0087, l_grad: 0.0307, msssim_ir: 0.2311, msssim_vis: 0.1394, mx_loss: 0.0063, eta: 0:38:27, time: 8.4637
INFO train.py(169): step: 2820/5410, l_total: 0.0622, l_in: 0.0227, l_grad: 0.0395, msssim_ir: 0.5337, msssim_vis: 0.0297, mx_loss: 0.0295, eta: 0:38:17, time: 8.4497
INFO train.py(169): step: 2830/5410, l_total: 0.0397, l_in: 0.0118, l_grad: 0.0280, msssim_ir: 0.4508, msssim_vis: 0.0148, mx_loss: 0.0049, eta: 0:38:08, time: 8.4796
INFO train.py(169): step: 2840/5410, l_total: 0.0233, l_in: 0.0056, l_grad: 0.0177, msssim_ir: 0.2957, msssim_vis: 0.0604, mx_loss: 0.0047, eta: 0:37:59, time: 8.4567
INFO train.py(169): step: 2850/5410, l_total: 0.0273, l_in: 0.0073, l_grad: 0.0200, msssim_ir: 0.3749, msssim_vis: 0.0336, mx_loss: 0.0057, eta: 0:37:50, time: 8.4547
INFO train.py(169): step: 2860/5410, l_total: 0.0410, l_in: 0.0113, l_grad: 0.0297, msssim_ir: 0.3622, msssim_vis: 0.0719, mx_loss: 0.0077, eta: 0:37:40, time: 8.4746
INFO train.py(169): step: 2870/5410, l_total: 0.0394, l_in: 0.0119, l_grad: 0.0275, msssim_ir: 0.2546, msssim_vis: 0.1073, mx_loss: 0.0071, eta: 0:37:31, time: 8.4587
INFO train.py(169): step: 2880/5410, l_total: 0.0390, l_in: 0.0088, l_grad: 0.0302, msssim_ir: 0.4415, msssim_vis: 0.0157, mx_loss: 0.0040, eta: 0:37:22, time: 8.4836
INFO train.py(169): step: 2890/5410, l_total: 0.0376, l_in: 0.0099, l_grad: 0.0276, msssim_ir: 0.4576, msssim_vis: 0.0165, mx_loss: 0.0053, eta: 0:37:13, time: 8.4587
INFO train.py(169): step: 2900/5410, l_total: 0.0270, l_in: 0.0080, l_grad: 0.0190, msssim_ir: 0.2297, msssim_vis: 0.0984, mx_loss: 0.0056, eta: 0:37:04, time: 8.4497
INFO train.py(169): step: 2910/5410, l_total: 0.0298, l_in: 0.0091, l_grad: 0.0207, msssim_ir: 0.1721, msssim_vis: 0.1082, mx_loss: 0.0071, eta: 0:36:54, time: 8.4707
INFO train.py(169): step: 2920/5410, l_total: 0.0337, l_in: 0.0101, l_grad: 0.0236, msssim_ir: 0.3144, msssim_vis: 0.1016, mx_loss: 0.0040, eta: 0:36:45, time: 8.4627
INFO train.py(169): step: 2930/5410, l_total: 0.0373, l_in: 0.0087, l_grad: 0.0286, msssim_ir: 0.3692, msssim_vis: 0.0356, mx_loss: 0.0071, eta: 0:36:36, time: 8.4478
INFO train.py(169): step: 2940/5410, l_total: 0.0357, l_in: 0.0105, l_grad: 0.0252, msssim_ir: 0.3803, msssim_vis: 0.0348, mx_loss: 0.0048, eta: 0:36:27, time: 8.4756
INFO train.py(169): step: 2950/5410, l_total: 0.0271, l_in: 0.0062, l_grad: 0.0208, msssim_ir: 0.3251, msssim_vis: 0.0559, mx_loss: 0.0035, eta: 0:36:18, time: 8.4557
INFO train.py(169): step: 2960/5410, l_total: 0.0368, l_in: 0.0136, l_grad: 0.0232, msssim_ir: 0.2390, msssim_vis: 0.0927, mx_loss: 0.0087, eta: 0:36:08, time: 8.4438
INFO train.py(169): step: 2970/5410, l_total: 0.0336, l_in: 0.0085, l_grad: 0.0251, msssim_ir: 0.2744, msssim_vis: 0.1102, mx_loss: 0.0049, eta: 0:35:59, time: 8.4846
INFO train.py(169): step: 2980/5410, l_total: 0.0751, l_in: 0.0322, l_grad: 0.0429, msssim_ir: 0.4341, msssim_vis: 0.0347, mx_loss: 0.0162, eta: 0:35:50, time: 8.4507
INFO train.py(169): step: 2990/5410, l_total: 0.0303, l_in: 0.0069, l_grad: 0.0234, msssim_ir: 0.3606, msssim_vis: 0.0315, mx_loss: 0.0052, eta: 0:35:41, time: 8.4637
INFO train.py(169): step: 3000/5410, l_total: 0.0543, l_in: 0.0130, l_grad: 0.0413, msssim_ir: 0.2795, msssim_vis: 0.0884, mx_loss: 0.0112, eta: 0:35:32, time: 8.4677
INFO train.py(169): step: 3010/5410, l_total: 0.0643, l_in: 0.0235, l_grad: 0.0407, msssim_ir: 0.4375, msssim_vis: 0.0392, mx_loss: 0.0074, eta: 0:35:23, time: 8.4458
INFO train.py(169): step: 3020/5410, l_total: 0.0385, l_in: 0.0103, l_grad: 0.0282, msssim_ir: 0.4718, msssim_vis: 0.0226, mx_loss: 0.0052, eta: 0:35:13, time: 8.4697
INFO train.py(169): step: 3030/5410, l_total: 0.0316, l_in: 0.0113, l_grad: 0.0202, msssim_ir: 0.3603, msssim_vis: 0.0425, mx_loss: 0.0053, eta: 0:35:04, time: 8.4736
INFO train.py(169): step: 3040/5410, l_total: 0.0346, l_in: 0.0079, l_grad: 0.0267, msssim_ir: 0.3840, msssim_vis: 0.0555, mx_loss: 0.0042, eta: 0:34:55, time: 8.4388
INFO train.py(169): step: 3050/5410, l_total: 0.0459, l_in: 0.0166, l_grad: 0.0293, msssim_ir: 0.4901, msssim_vis: 0.0154, mx_loss: 0.0067, eta: 0:34:46, time: 8.4637
INFO train.py(169): step: 3060/5410, l_total: 0.0344, l_in: 0.0108, l_grad: 0.0235, msssim_ir: 0.1932, msssim_vis: 0.1445, mx_loss: 0.0059, eta: 0:34:37, time: 8.4597
INFO train.py(169): step: 3070/5410, l_total: 0.0456, l_in: 0.0151, l_grad: 0.0305, msssim_ir: 0.4126, msssim_vis: 0.0262, mx_loss: 0.0079, eta: 0:34:28, time: 8.4249
INFO train.py(169): step: 3080/5410, l_total: 0.0291, l_in: 0.0080, l_grad: 0.0211, msssim_ir: 0.2196, msssim_vis: 0.1330, mx_loss: 0.0048, eta: 0:34:19, time: 8.5155
INFO train.py(169): step: 3090/5410, l_total: 0.0448, l_in: 0.0102, l_grad: 0.0346, msssim_ir: 0.3086, msssim_vis: 0.0637, mx_loss: 0.0089, eta: 0:34:10, time: 8.4507
INFO train.py(169): step: 3100/5410, l_total: 0.0529, l_in: 0.0149, l_grad: 0.0380, msssim_ir: 0.3152, msssim_vis: 0.0993, mx_loss: 0.0098, eta: 0:34:00, time: 8.4587
INFO train.py(169): step: 3110/5410, l_total: 0.0475, l_in: 0.0129, l_grad: 0.0346, msssim_ir: 0.2703, msssim_vis: 0.1258, mx_loss: 0.0073, eta: 0:33:51, time: 8.4766
INFO train.py(169): step: 3120/5410, l_total: 0.0424, l_in: 0.0105, l_grad: 0.0320, msssim_ir: 0.4029, msssim_vis: 0.0418, mx_loss: 0.0050, eta: 0:33:42, time: 8.4647
INFO train.py(169): step: 3130/5410, l_total: 0.0278, l_in: 0.0094, l_grad: 0.0183, msssim_ir: 0.2425, msssim_vis: 0.0733, mx_loss: 0.0064, eta: 0:33:33, time: 8.4547
INFO train.py(169): step: 3140/5410, l_total: 0.0334, l_in: 0.0088, l_grad: 0.0245, msssim_ir: 0.4892, msssim_vis: 0.0094, mx_loss: 0.0027, eta: 0:33:24, time: 8.4726
INFO train.py(169): step: 3150/5410, l_total: 0.0355, l_in: 0.0099, l_grad: 0.0256, msssim_ir: 0.2863, msssim_vis: 0.1177, mx_loss: 0.0045, eta: 0:33:15, time: 8.4527
INFO train.py(169): step: 3160/5410, l_total: 0.0318, l_in: 0.0100, l_grad: 0.0218, msssim_ir: 0.3268, msssim_vis: 0.0348, mx_loss: 0.0039, eta: 0:33:06, time: 8.4786
INFO train.py(169): step: 3170/5410, l_total: 0.0319, l_in: 0.0072, l_grad: 0.0247, msssim_ir: 0.4238, msssim_vis: 0.0214, mx_loss: 0.0045, eta: 0:32:57, time: 8.4657
INFO train.py(169): step: 3180/5410, l_total: 0.0401, l_in: 0.0120, l_grad: 0.0282, msssim_ir: 0.2797, msssim_vis: 0.0966, mx_loss: 0.0091, eta: 0:32:48, time: 8.4428
INFO train.py(169): step: 3190/5410, l_total: 0.0566, l_in: 0.0199, l_grad: 0.0367, msssim_ir: 0.2917, msssim_vis: 0.1116, mx_loss: 0.0192, eta: 0:32:39, time: 8.4736
INFO train.py(169): step: 3200/5410, l_total: 0.0315, l_in: 0.0081, l_grad: 0.0233, msssim_ir: 0.4136, msssim_vis: 0.0193, mx_loss: 0.0059, eta: 0:32:30, time: 8.4507
INFO train.py(169): step: 3210/5410, l_total: 0.0480, l_in: 0.0109, l_grad: 0.0371, msssim_ir: 0.3850, msssim_vis: 0.0592, mx_loss: 0.0074, eta: 0:32:20, time: 8.4587
INFO train.py(169): step: 3220/5410, l_total: 0.0442, l_in: 0.0171, l_grad: 0.0271, msssim_ir: 0.3099, msssim_vis: 0.0954, mx_loss: 0.0055, eta: 0:32:11, time: 8.4936
INFO train.py(169): step: 3230/5410, l_total: 0.0315, l_in: 0.0074, l_grad: 0.0241, msssim_ir: 0.3039, msssim_vis: 0.1011, mx_loss: 0.0039, eta: 0:32:02, time: 8.4547
INFO train.py(169): step: 3240/5410, l_total: 0.0384, l_in: 0.0078, l_grad: 0.0306, msssim_ir: 0.3051, msssim_vis: 0.0591, mx_loss: 0.0048, eta: 0:31:53, time: 8.4428
INFO train.py(169): step: 3250/5410, l_total: 0.0298, l_in: 0.0105, l_grad: 0.0193, msssim_ir: 0.2950, msssim_vis: 0.0569, mx_loss: 0.0052, eta: 0:31:57, time: 27.9358
INFO train.py(169): step: 3260/5410, l_total: 0.0411, l_in: 0.0119, l_grad: 0.0292, msssim_ir: 0.3670, msssim_vis: 0.0623, mx_loss: 0.0120, eta: 0:31:48, time: 8.4169
INFO train.py(169): step: 3270/5410, l_total: 0.0400, l_in: 0.0126, l_grad: 0.0274, msssim_ir: 0.3722, msssim_vis: 0.0723, mx_loss: 0.0063, eta: 0:31:39, time: 8.4189
INFO train.py(169): step: 3280/5410, l_total: 0.0360, l_in: 0.0107, l_grad: 0.0254, msssim_ir: 0.2134, msssim_vis: 0.1419, mx_loss: 0.0106, eta: 0:31:30, time: 8.4169
INFO train.py(169): step: 3290/5410, l_total: 0.0488, l_in: 0.0101, l_grad: 0.0387, msssim_ir: 0.2962, msssim_vis: 0.1017, mx_loss: 0.0062, eta: 0:31:20, time: 8.4259
INFO train.py(169): step: 3300/5410, l_total: 0.0469, l_in: 0.0111, l_grad: 0.0358, msssim_ir: 0.3945, msssim_vis: 0.0467, mx_loss: 0.0093, eta: 0:31:11, time: 8.4647
INFO train.py(169): step: 3310/5410, l_total: 0.0535, l_in: 0.0169, l_grad: 0.0366, msssim_ir: 0.3482, msssim_vis: 0.0857, mx_loss: 0.0148, eta: 0:31:02, time: 8.4468
INFO train.py(169): step: 3320/5410, l_total: 0.0382, l_in: 0.0106, l_grad: 0.0275, msssim_ir: 0.3661, msssim_vis: 0.0589, mx_loss: 0.0034, eta: 0:30:53, time: 8.4428
INFO train.py(169): step: 3330/5410, l_total: 0.0336, l_in: 0.0079, l_grad: 0.0257, msssim_ir: 0.3002, msssim_vis: 0.0816, mx_loss: 0.0063, eta: 0:30:44, time: 8.4687
INFO train.py(169): step: 3340/5410, l_total: 0.0440, l_in: 0.0129, l_grad: 0.0311, msssim_ir: 0.2908, msssim_vis: 0.1145, mx_loss: 0.0077, eta: 0:30:35, time: 8.4637
INFO train.py(169): step: 3350/5410, l_total: 0.0348, l_in: 0.0067, l_grad: 0.0281, msssim_ir: 0.4190, msssim_vis: 0.0238, mx_loss: 0.0050, eta: 0:30:26, time: 8.4368
INFO train.py(169): step: 3360/5410, l_total: 0.0487, l_in: 0.0152, l_grad: 0.0335, msssim_ir: 0.2888, msssim_vis: 0.1126, mx_loss: 0.0092, eta: 0:30:17, time: 8.4906
INFO train.py(169): step: 3370/5410, l_total: 0.0352, l_in: 0.0090, l_grad: 0.0263, msssim_ir: 0.4002, msssim_vis: 0.0591, mx_loss: 0.0049, eta: 0:30:07, time: 8.4488
INFO train.py(169): step: 3380/5410, l_total: 0.0302, l_in: 0.0088, l_grad: 0.0214, msssim_ir: 0.2780, msssim_vis: 0.0630, mx_loss: 0.0045, eta: 0:29:58, time: 8.4726
INFO train.py(169): step: 3390/5410, l_total: 0.0326, l_in: 0.0108, l_grad: 0.0219, msssim_ir: 0.3607, msssim_vis: 0.0494, mx_loss: 0.0059, eta: 0:29:49, time: 8.4726
INFO train.py(169): step: 3400/5410, l_total: 0.0576, l_in: 0.0187, l_grad: 0.0389, msssim_ir: 0.4058, msssim_vis: 0.0423, mx_loss: 0.0140, eta: 0:29:40, time: 8.4577
INFO train.py(169): step: 3410/5410, l_total: 0.0283, l_in: 0.0065, l_grad: 0.0218, msssim_ir: 0.3714, msssim_vis: 0.0578, mx_loss: 0.0039, eta: 0:29:31, time: 8.4547
INFO train.py(169): step: 3420/5410, l_total: 0.0345, l_in: 0.0095, l_grad: 0.0250, msssim_ir: 0.3226, msssim_vis: 0.1021, mx_loss: 0.0037, eta: 0:29:22, time: 8.4766
INFO train.py(169): step: 3430/5410, l_total: 0.0337, l_in: 0.0096, l_grad: 0.0241, msssim_ir: 0.3813, msssim_vis: 0.0613, mx_loss: 0.0102, eta: 0:29:13, time: 8.4328
INFO train.py(169): step: 3440/5410, l_total: 0.0291, l_in: 0.0073, l_grad: 0.0219, msssim_ir: 0.3030, msssim_vis: 0.0628, mx_loss: 0.0051, eta: 0:29:04, time: 8.4846
INFO train.py(169): step: 3450/5410, l_total: 0.0400, l_in: 0.0096, l_grad: 0.0305, msssim_ir: 0.4389, msssim_vis: 0.0509, mx_loss: 0.0034, eta: 0:28:55, time: 8.4637
INFO train.py(169): step: 3460/5410, l_total: 0.0270, l_in: 0.0073, l_grad: 0.0197, msssim_ir: 0.3026, msssim_vis: 0.0534, mx_loss: 0.0041, eta: 0:28:46, time: 8.4468
INFO train.py(169): step: 3470/5410, l_total: 0.0369, l_in: 0.0088, l_grad: 0.0281, msssim_ir: 0.1639, msssim_vis: 0.1751, mx_loss: 0.0085, eta: 0:28:37, time: 8.4756
INFO train.py(169): step: 3480/5410, l_total: 0.0345, l_in: 0.0077, l_grad: 0.0267, msssim_ir: 0.3799, msssim_vis: 0.0165, mx_loss: 0.0063, eta: 0:28:28, time: 8.4677
INFO train.py(169): step: 3490/5410, l_total: 0.0250, l_in: 0.0068, l_grad: 0.0182, msssim_ir: 0.3449, msssim_vis: 0.0389, mx_loss: 0.0034, eta: 0:28:18, time: 8.4657
INFO train.py(169): step: 3500/5410, l_total: 0.0457, l_in: 0.0092, l_grad: 0.0365, msssim_ir: 0.4286, msssim_vis: 0.0358, mx_loss: 0.0103, eta: 0:28:09, time: 8.4786
INFO train.py(169): step: 3510/5410, l_total: 0.0327, l_in: 0.0073, l_grad: 0.0254, msssim_ir: 0.2934, msssim_vis: 0.1034, mx_loss: 0.0063, eta: 0:28:00, time: 8.4468
INFO train.py(169): step: 3520/5410, l_total: 0.0383, l_in: 0.0085, l_grad: 0.0298, msssim_ir: 0.3293, msssim_vis: 0.0667, mx_loss: 0.0060, eta: 0:27:51, time: 8.4637
INFO train.py(169): step: 3530/5410, l_total: 0.0416, l_in: 0.0145, l_grad: 0.0271, msssim_ir: 0.4519, msssim_vis: 0.0290, mx_loss: 0.0056, eta: 0:27:42, time: 8.4726
INFO train.py(169): step: 3540/5410, l_total: 0.0418, l_in: 0.0173, l_grad: 0.0245, msssim_ir: 0.3718, msssim_vis: 0.0546, mx_loss: 0.0053, eta: 0:27:33, time: 8.4527
INFO train.py(169): step: 3550/5410, l_total: 0.0418, l_in: 0.0105, l_grad: 0.0312, msssim_ir: 0.3571, msssim_vis: 0.0500, mx_loss: 0.0068, eta: 0:27:24, time: 8.4736
INFO train.py(169): step: 3560/5410, l_total: 0.0548, l_in: 0.0188, l_grad: 0.0360, msssim_ir: 0.4966, msssim_vis: 0.0364, mx_loss: 0.0093, eta: 0:27:15, time: 8.4587
INFO train.py(169): step: 3570/5410, l_total: 0.0548, l_in: 0.0121, l_grad: 0.0427, msssim_ir: 0.4659, msssim_vis: 0.0155, mx_loss: 0.0075, eta: 0:27:06, time: 8.4348
INFO train.py(169): step: 3580/5410, l_total: 0.0644, l_in: 0.0229, l_grad: 0.0415, msssim_ir: 0.4587, msssim_vis: 0.0449, mx_loss: 0.0263, eta: 0:26:57, time: 8.4398
INFO train.py(169): step: 3590/5410, l_total: 0.0305, l_in: 0.0069, l_grad: 0.0236, msssim_ir: 0.2281, msssim_vis: 0.0921, mx_loss: 0.0047, eta: 0:26:48, time: 8.4766
INFO train.py(169): step: 3600/5410, l_total: 0.0539, l_in: 0.0215, l_grad: 0.0324, msssim_ir: 0.2738, msssim_vis: 0.1356, mx_loss: 0.0085, eta: 0:26:39, time: 8.4607
INFO train.py(169): step: 3610/5410, l_total: 0.0438, l_in: 0.0108, l_grad: 0.0331, msssim_ir: 0.4272, msssim_vis: 0.0551, mx_loss: 0.0066, eta: 0:26:30, time: 8.4726
INFO train.py(169): step: 3620/5410, l_total: 0.0916, l_in: 0.0409, l_grad: 0.0507, msssim_ir: 0.4469, msssim_vis: 0.0972, mx_loss: 0.0161, eta: 0:26:21, time: 8.4756
INFO train.py(169): step: 3630/5410, l_total: 0.0489, l_in: 0.0165, l_grad: 0.0324, msssim_ir: 0.3509, msssim_vis: 0.0678, mx_loss: 0.0170, eta: 0:26:12, time: 8.4517
INFO train.py(169): step: 3640/5410, l_total: 0.0543, l_in: 0.0117, l_grad: 0.0426, msssim_ir: 0.4646, msssim_vis: 0.0163, mx_loss: 0.0107, eta: 0:26:03, time: 8.4657
INFO train.py(169): step: 3650/5410, l_total: 0.0460, l_in: 0.0160, l_grad: 0.0300, msssim_ir: 0.4266, msssim_vis: 0.0323, mx_loss: 0.0099, eta: 0:25:54, time: 8.4697
INFO train.py(169): step: 3660/5410, l_total: 0.0442, l_in: 0.0143, l_grad: 0.0298, msssim_ir: 0.3249, msssim_vis: 0.0691, mx_loss: 0.0053, eta: 0:25:45, time: 8.4468
INFO train.py(169): step: 3670/5410, l_total: 0.0585, l_in: 0.0180, l_grad: 0.0406, msssim_ir: 0.4955, msssim_vis: 0.0105, mx_loss: 0.0067, eta: 0:25:36, time: 8.4796
INFO train.py(169): step: 3680/5410, l_total: 0.0372, l_in: 0.0094, l_grad: 0.0278, msssim_ir: 0.4703, msssim_vis: 0.0090, mx_loss: 0.0039, eta: 0:25:27, time: 8.4547
INFO train.py(169): step: 3690/5410, l_total: 0.0530, l_in: 0.0136, l_grad: 0.0394, msssim_ir: 0.3652, msssim_vis: 0.1145, mx_loss: 0.0092, eta: 0:25:18, time: 8.4597
INFO train.py(169): step: 3700/5410, l_total: 0.0479, l_in: 0.0141, l_grad: 0.0338, msssim_ir: 0.3065, msssim_vis: 0.0593, mx_loss: 0.0123, eta: 0:25:09, time: 8.4826
INFO train.py(169): step: 3710/5410, l_total: 0.0498, l_in: 0.0122, l_grad: 0.0375, msssim_ir: 0.2891, msssim_vis: 0.1312, mx_loss: 0.0091, eta: 0:25:00, time: 8.4557
INFO train.py(169): step: 3720/5410, l_total: 0.0261, l_in: 0.0064, l_grad: 0.0197, msssim_ir: 0.4249, msssim_vis: 0.0185, mx_loss: 0.0028, eta: 0:24:51, time: 8.4746
INFO train.py(169): step: 3730/5410, l_total: 0.0377, l_in: 0.0091, l_grad: 0.0285, msssim_ir: 0.3762, msssim_vis: 0.0426, mx_loss: 0.0084, eta: 0:24:42, time: 8.4647
INFO train.py(169): step: 3740/5410, l_total: 0.0407, l_in: 0.0091, l_grad: 0.0315, msssim_ir: 0.4895, msssim_vis: 0.0318, mx_loss: 0.0058, eta: 0:24:33, time: 8.4488
INFO train.py(169): step: 3750/5410, l_total: 0.0313, l_in: 0.0106, l_grad: 0.0207, msssim_ir: 0.3895, msssim_vis: 0.0177, mx_loss: 0.0045, eta: 0:24:24, time: 8.4567
INFO train.py(169): step: 3760/5410, l_total: 0.0326, l_in: 0.0072, l_grad: 0.0254, msssim_ir: 0.3365, msssim_vis: 0.0738, mx_loss: 0.0045, eta: 0:24:15, time: 8.4647
INFO train.py(169): step: 3770/5410, l_total: 0.0277, l_in: 0.0091, l_grad: 0.0187, msssim_ir: 0.2498, msssim_vis: 0.1023, mx_loss: 0.0052, eta: 0:24:06, time: 8.4537
INFO train.py(169): step: 3780/5410, l_total: 0.0310, l_in: 0.0099, l_grad: 0.0211, msssim_ir: 0.2929, msssim_vis: 0.0462, mx_loss: 0.0083, eta: 0:23:57, time: 8.4746
INFO train.py(169): step: 3790/5410, l_total: 0.0414, l_in: 0.0104, l_grad: 0.0310, msssim_ir: 0.4536, msssim_vis: 0.0248, mx_loss: 0.0049, eta: 0:23:56, time: 28.0215
INFO train.py(169): step: 3800/5410, l_total: 0.0358, l_in: 0.0102, l_grad: 0.0256, msssim_ir: 0.1763, msssim_vis: 0.1684, mx_loss: 0.0073, eta: 0:23:47, time: 8.4219
INFO train.py(169): step: 3810/5410, l_total: 0.0417, l_in: 0.0096, l_grad: 0.0321, msssim_ir: 0.2005, msssim_vis: 0.1376, mx_loss: 0.0066, eta: 0:23:38, time: 8.4259
INFO train.py(169): step: 3820/5410, l_total: 0.0311, l_in: 0.0105, l_grad: 0.0206, msssim_ir: 0.2930, msssim_vis: 0.0691, mx_loss: 0.0078, eta: 0:23:29, time: 8.4239
INFO train.py(169): step: 3830/5410, l_total: 0.0427, l_in: 0.0129, l_grad: 0.0298, msssim_ir: 0.2970, msssim_vis: 0.1187, mx_loss: 0.0077, eta: 0:23:20, time: 8.4358
INFO train.py(169): step: 3840/5410, l_total: 0.0561, l_in: 0.0200, l_grad: 0.0361, msssim_ir: 0.4248, msssim_vis: 0.0337, mx_loss: 0.0082, eta: 0:23:11, time: 8.4746
INFO train.py(169): step: 3850/5410, l_total: 0.0344, l_in: 0.0095, l_grad: 0.0249, msssim_ir: 0.3895, msssim_vis: 0.0205, mx_loss: 0.0056, eta: 0:23:02, time: 8.4268
INFO train.py(169): step: 3860/5410, l_total: 0.0441, l_in: 0.0094, l_grad: 0.0347, msssim_ir: 0.4433, msssim_vis: 0.0533, mx_loss: 0.0096, eta: 0:22:53, time: 8.4557
INFO train.py(169): step: 3870/5410, l_total: 0.0294, l_in: 0.0088, l_grad: 0.0206, msssim_ir: 0.3109, msssim_vis: 0.0980, mx_loss: 0.0053, eta: 0:22:44, time: 8.4697
INFO train.py(169): step: 3880/5410, l_total: 0.0345, l_in: 0.0086, l_grad: 0.0259, msssim_ir: 0.3267, msssim_vis: 0.0461, mx_loss: 0.0058, eta: 0:22:35, time: 8.4507
INFO train.py(169): step: 3890/5410, l_total: 0.0487, l_in: 0.0134, l_grad: 0.0353, msssim_ir: 0.4632, msssim_vis: 0.0171, mx_loss: 0.0075, eta: 0:22:26, time: 8.4338
INFO train.py(169): step: 3900/5410, l_total: 0.0358, l_in: 0.0067, l_grad: 0.0291, msssim_ir: 0.2874, msssim_vis: 0.0891, mx_loss: 0.0052, eta: 0:22:17, time: 8.4776
INFO train.py(169): step: 3910/5410, l_total: 0.0542, l_in: 0.0111, l_grad: 0.0431, msssim_ir: 0.2909, msssim_vis: 0.0801, mx_loss: 0.0206, eta: 0:22:08, time: 8.4846
INFO train.py(169): step: 3920/5410, l_total: 0.0662, l_in: 0.0222, l_grad: 0.0440, msssim_ir: 0.4487, msssim_vis: 0.0639, mx_loss: 0.0126, eta: 0:21:59, time: 8.4677
INFO train.py(169): step: 3930/5410, l_total: 0.0342, l_in: 0.0085, l_grad: 0.0256, msssim_ir: 0.3336, msssim_vis: 0.0713, mx_loss: 0.0059, eta: 0:21:50, time: 8.4667
INFO train.py(169): step: 3940/5410, l_total: 0.0399, l_in: 0.0110, l_grad: 0.0289, msssim_ir: 0.2860, msssim_vis: 0.0576, mx_loss: 0.0110, eta: 0:21:41, time: 8.4577
INFO train.py(169): step: 3950/5410, l_total: 0.0242, l_in: 0.0060, l_grad: 0.0182, msssim_ir: 0.2786, msssim_vis: 0.0596, mx_loss: 0.0045, eta: 0:21:32, time: 8.4886
INFO train.py(169): step: 3960/5410, l_total: 0.0312, l_in: 0.0086, l_grad: 0.0225, msssim_ir: 0.3748, msssim_vis: 0.0250, mx_loss: 0.0050, eta: 0:21:23, time: 8.4567
INFO train.py(169): step: 3970/5410, l_total: 0.0451, l_in: 0.0096, l_grad: 0.0355, msssim_ir: 0.4300, msssim_vis: 0.0593, mx_loss: 0.0064, eta: 0:21:14, time: 8.4677
INFO train.py(169): step: 3980/5410, l_total: 0.0320, l_in: 0.0074, l_grad: 0.0246, msssim_ir: 0.4404, msssim_vis: 0.0259, mx_loss: 0.0044, eta: 0:21:05, time: 8.4707
INFO train.py(169): step: 3990/5410, l_total: 0.0392, l_in: 0.0101, l_grad: 0.0292, msssim_ir: 0.3011, msssim_vis: 0.0699, mx_loss: 0.0094, eta: 0:20:56, time: 8.4537
INFO train.py(169): step: 4000/5410, l_total: 0.0446, l_in: 0.0120, l_grad: 0.0326, msssim_ir: 0.3393, msssim_vis: 0.0716, mx_loss: 0.0121, eta: 0:20:47, time: 8.4736
INFO train.py(169): step: 4010/5410, l_total: 0.0279, l_in: 0.0076, l_grad: 0.0203, msssim_ir: 0.2370, msssim_vis: 0.0652, mx_loss: 0.0040, eta: 0:20:38, time: 8.4776
INFO train.py(169): step: 4020/5410, l_total: 0.0446, l_in: 0.0112, l_grad: 0.0335, msssim_ir: 0.3710, msssim_vis: 0.0956, mx_loss: 0.0075, eta: 0:20:29, time: 8.4796
INFO train.py(169): step: 4030/5410, l_total: 0.0597, l_in: 0.0175, l_grad: 0.0423, msssim_ir: 0.2131, msssim_vis: 0.1206, mx_loss: 0.0175, eta: 0:20:20, time: 8.4746
INFO train.py(169): step: 4040/5410, l_total: 0.0351, l_in: 0.0095, l_grad: 0.0256, msssim_ir: 0.2768, msssim_vis: 0.0529, mx_loss: 0.0088, eta: 0:20:11, time: 8.4557
INFO train.py(169): step: 4050/5410, l_total: 0.0591, l_in: 0.0222, l_grad: 0.0369, msssim_ir: 0.2629, msssim_vis: 0.1012, mx_loss: 0.0098, eta: 0:20:02, time: 8.4826
INFO train.py(169): step: 4060/5410, l_total: 0.0476, l_in: 0.0121, l_grad: 0.0355, msssim_ir: 0.3729, msssim_vis: 0.0490, mx_loss: 0.0122, eta: 0:19:53, time: 8.4607
INFO train.py(169): step: 4070/5410, l_total: 0.0427, l_in: 0.0082, l_grad: 0.0345, msssim_ir: 0.3157, msssim_vis: 0.0856, mx_loss: 0.0050, eta: 0:19:44, time: 8.4945
INFO train.py(169): step: 4080/5410, l_total: 0.0362, l_in: 0.0079, l_grad: 0.0283, msssim_ir: 0.2753, msssim_vis: 0.0884, mx_loss: 0.0065, eta: 0:19:35, time: 8.4567
INFO train.py(169): step: 4090/5410, l_total: 0.0403, l_in: 0.0133, l_grad: 0.0270, msssim_ir: 0.0983, msssim_vis: 0.2281, mx_loss: 0.0098, eta: 0:19:26, time: 8.4965
INFO train.py(169): step: 4100/5410, l_total: 0.0432, l_in: 0.0152, l_grad: 0.0280, msssim_ir: 0.2685, msssim_vis: 0.1062, mx_loss: 0.0104, eta: 0:19:17, time: 8.4726
INFO train.py(169): step: 4110/5410, l_total: 0.0316, l_in: 0.0090, l_grad: 0.0227, msssim_ir: 0.2237, msssim_vis: 0.1136, mx_loss: 0.0064, eta: 0:19:08, time: 8.4736
INFO train.py(169): step: 4120/5410, l_total: 0.0374, l_in: 0.0088, l_grad: 0.0286, msssim_ir: 0.2451, msssim_vis: 0.1185, mx_loss: 0.0092, eta: 0:19:00, time: 8.4796
INFO train.py(169): step: 4130/5410, l_total: 0.0320, l_in: 0.0092, l_grad: 0.0228, msssim_ir: 0.3363, msssim_vis: 0.0445, mx_loss: 0.0047, eta: 0:18:51, time: 8.4587
INFO train.py(169): step: 4140/5410, l_total: 0.0406, l_in: 0.0133, l_grad: 0.0273, msssim_ir: 0.4277, msssim_vis: 0.0299, mx_loss: 0.0076, eta: 0:18:42, time: 8.4816
INFO train.py(169): step: 4150/5410, l_total: 0.0481, l_in: 0.0131, l_grad: 0.0350, msssim_ir: 0.4796, msssim_vis: 0.0160, mx_loss: 0.0060, eta: 0:18:33, time: 8.4746
INFO train.py(169): step: 4160/5410, l_total: 0.0372, l_in: 0.0108, l_grad: 0.0264, msssim_ir: 0.4028, msssim_vis: 0.0244, mx_loss: 0.0050, eta: 0:18:24, time: 8.4955
INFO train.py(169): step: 4170/5410, l_total: 0.0265, l_in: 0.0065, l_grad: 0.0200, msssim_ir: 0.3992, msssim_vis: 0.0315, mx_loss: 0.0026, eta: 0:18:15, time: 8.4517
INFO train.py(169): step: 4180/5410, l_total: 0.0491, l_in: 0.0203, l_grad: 0.0287, msssim_ir: 0.1822, msssim_vis: 0.1555, mx_loss: 0.0208, eta: 0:18:06, time: 8.4726
INFO train.py(169): step: 4190/5410, l_total: 0.0391, l_in: 0.0095, l_grad: 0.0296, msssim_ir: 0.2230, msssim_vis: 0.1268, mx_loss: 0.0069, eta: 0:17:57, time: 8.4647
INFO train.py(169): step: 4200/5410, l_total: 0.0299, l_in: 0.0066, l_grad: 0.0233, msssim_ir: 0.3106, msssim_vis: 0.0583, mx_loss: 0.0047, eta: 0:17:48, time: 8.4597
INFO train.py(169): step: 4210/5410, l_total: 0.0344, l_in: 0.0068, l_grad: 0.0276, msssim_ir: 0.3364, msssim_vis: 0.0635, mx_loss: 0.0054, eta: 0:17:39, time: 8.4826
INFO train.py(169): step: 4220/5410, l_total: 0.0441, l_in: 0.0089, l_grad: 0.0352, msssim_ir: 0.3090, msssim_vis: 0.1278, mx_loss: 0.0050, eta: 0:17:30, time: 8.4697
INFO train.py(169): step: 4230/5410, l_total: 0.0456, l_in: 0.0137, l_grad: 0.0319, msssim_ir: 0.2967, msssim_vis: 0.0739, mx_loss: 0.0166, eta: 0:17:21, time: 8.4776
INFO train.py(169): step: 4240/5410, l_total: 0.0247, l_in: 0.0055, l_grad: 0.0192, msssim_ir: 0.3776, msssim_vis: 0.0532, mx_loss: 0.0033, eta: 0:17:12, time: 8.4776
INFO train.py(169): step: 4250/5410, l_total: 0.0397, l_in: 0.0130, l_grad: 0.0267, msssim_ir: 0.2934, msssim_vis: 0.0937, mx_loss: 0.0045, eta: 0:17:03, time: 8.4488
INFO train.py(169): step: 4260/5410, l_total: 0.0363, l_in: 0.0080, l_grad: 0.0283, msssim_ir: 0.2641, msssim_vis: 0.1146, mx_loss: 0.0078, eta: 0:16:54, time: 8.4916
INFO train.py(169): step: 4270/5410, l_total: 0.0359, l_in: 0.0108, l_grad: 0.0251, msssim_ir: 0.3771, msssim_vis: 0.0405, mx_loss: 0.0038, eta: 0:16:45, time: 8.4378
INFO train.py(169): step: 4280/5410, l_total: 0.0332, l_in: 0.0110, l_grad: 0.0222, msssim_ir: 0.2250, msssim_vis: 0.1326, mx_loss: 0.0055, eta: 0:16:37, time: 8.4876
INFO train.py(169): step: 4290/5410, l_total: 0.0450, l_in: 0.0107, l_grad: 0.0343, msssim_ir: 0.3171, msssim_vis: 0.0488, mx_loss: 0.0078, eta: 0:16:28, time: 8.4836
INFO train.py(169): step: 4300/5410, l_total: 0.0434, l_in: 0.0108, l_grad: 0.0326, msssim_ir: 0.4773, msssim_vis: 0.0098, mx_loss: 0.0032, eta: 0:16:19, time: 8.4687
INFO train.py(169): step: 4310/5410, l_total: 0.0283, l_in: 0.0107, l_grad: 0.0176, msssim_ir: 0.1604, msssim_vis: 0.1042, mx_loss: 0.0090, eta: 0:16:10, time: 8.4766
INFO train.py(169): step: 4320/5410, l_total: 0.0377, l_in: 0.0088, l_grad: 0.0289, msssim_ir: 0.5170, msssim_vis: 0.0039, mx_loss: 0.0030, eta: 0:16:01, time: 8.4517
INFO train.py(169): step: 4330/5410, l_total: 0.0348, l_in: 0.0097, l_grad: 0.0251, msssim_ir: 0.3264, msssim_vis: 0.0666, mx_loss: 0.0075, eta: 0:15:57, time: 28.2544
INFO train.py(169): step: 4340/5410, l_total: 0.0442, l_in: 0.0093, l_grad: 0.0349, msssim_ir: 0.4425, msssim_vis: 0.0280, mx_loss: 0.0055, eta: 0:15:48, time: 8.4139
INFO train.py(169): step: 4350/5410, l_total: 0.0277, l_in: 0.0064, l_grad: 0.0213, msssim_ir: 0.3379, msssim_vis: 0.0346, mx_loss: 0.0037, eta: 0:15:39, time: 8.4099
INFO train.py(169): step: 4360/5410, l_total: 0.0352, l_in: 0.0082, l_grad: 0.0271, msssim_ir: 0.4903, msssim_vis: 0.0040, mx_loss: 0.0037, eta: 0:15:30, time: 8.4189
INFO train.py(169): step: 4370/5410, l_total: 0.0390, l_in: 0.0135, l_grad: 0.0255, msssim_ir: 0.3352, msssim_vis: 0.0751, mx_loss: 0.0067, eta: 0:15:21, time: 8.4189
INFO train.py(169): step: 4380/5410, l_total: 0.0248, l_in: 0.0061, l_grad: 0.0188, msssim_ir: 0.3273, msssim_vis: 0.0511, mx_loss: 0.0043, eta: 0:15:12, time: 8.4667
INFO train.py(169): step: 4390/5410, l_total: 0.0586, l_in: 0.0136, l_grad: 0.0449, msssim_ir: 0.3009, msssim_vis: 0.1301, mx_loss: 0.0104, eta: 0:15:03, time: 8.4597
INFO train.py(169): step: 4400/5410, l_total: 0.0392, l_in: 0.0094, l_grad: 0.0297, msssim_ir: 0.2668, msssim_vis: 0.1015, mx_loss: 0.0092, eta: 0:14:54, time: 8.4288
INFO train.py(169): step: 4410/5410, l_total: 0.0273, l_in: 0.0056, l_grad: 0.0217, msssim_ir: 0.3370, msssim_vis: 0.0420, mx_loss: 0.0042, eta: 0:14:45, time: 8.4746
INFO train.py(169): step: 4420/5410, l_total: 0.0462, l_in: 0.0097, l_grad: 0.0366, msssim_ir: 0.3972, msssim_vis: 0.0565, mx_loss: 0.0068, eta: 0:14:36, time: 8.4557
INFO train.py(169): step: 4430/5410, l_total: 0.0283, l_in: 0.0090, l_grad: 0.0192, msssim_ir: 0.2392, msssim_vis: 0.1011, mx_loss: 0.0063, eta: 0:14:27, time: 8.4398
INFO train.py(169): step: 4440/5410, l_total: 0.0328, l_in: 0.0099, l_grad: 0.0229, msssim_ir: 0.3650, msssim_vis: 0.0667, mx_loss: 0.0032, eta: 0:14:18, time: 8.4507
INFO train.py(169): step: 4450/5410, l_total: 0.0413, l_in: 0.0108, l_grad: 0.0305, msssim_ir: 0.4453, msssim_vis: 0.0195, mx_loss: 0.0103, eta: 0:14:09, time: 8.4786
INFO train.py(169): step: 4460/5410, l_total: 0.0792, l_in: 0.0313, l_grad: 0.0479, msssim_ir: 0.4912, msssim_vis: 0.0411, mx_loss: 0.0217, eta: 0:14:01, time: 8.4448
INFO train.py(169): step: 4470/5410, l_total: 0.0273, l_in: 0.0083, l_grad: 0.0191, msssim_ir: 0.2290, msssim_vis: 0.0885, mx_loss: 0.0056, eta: 0:13:52, time: 8.4517
INFO train.py(169): step: 4480/5410, l_total: 0.0438, l_in: 0.0151, l_grad: 0.0287, msssim_ir: 0.1714, msssim_vis: 0.2036, mx_loss: 0.0133, eta: 0:13:43, time: 8.4796
INFO train.py(169): step: 4490/5410, l_total: 0.0426, l_in: 0.0110, l_grad: 0.0316, msssim_ir: 0.3931, msssim_vis: 0.0391, mx_loss: 0.0161, eta: 0:13:34, time: 8.4458
INFO train.py(169): step: 4500/5410, l_total: 0.0388, l_in: 0.0089, l_grad: 0.0299, msssim_ir: 0.2766, msssim_vis: 0.0884, mx_loss: 0.0048, eta: 0:13:25, time: 8.4577
INFO train.py(169): step: 4510/5410, l_total: 0.0398, l_in: 0.0088, l_grad: 0.0310, msssim_ir: 0.4646, msssim_vis: 0.0188, mx_loss: 0.0058, eta: 0:13:16, time: 8.4746
INFO train.py(169): step: 4520/5410, l_total: 0.0444, l_in: 0.0105, l_grad: 0.0339, msssim_ir: 0.3266, msssim_vis: 0.1198, mx_loss: 0.0064, eta: 0:13:07, time: 8.4547
INFO train.py(169): step: 4530/5410, l_total: 0.0335, l_in: 0.0090, l_grad: 0.0245, msssim_ir: 0.3787, msssim_vis: 0.0448, mx_loss: 0.0058, eta: 0:12:58, time: 8.4617
INFO train.py(169): step: 4540/5410, l_total: 0.0394, l_in: 0.0136, l_grad: 0.0258, msssim_ir: 0.2587, msssim_vis: 0.1235, mx_loss: 0.0096, eta: 0:12:49, time: 8.4617
INFO train.py(169): step: 4550/5410, l_total: 0.0453, l_in: 0.0119, l_grad: 0.0333, msssim_ir: 0.4218, msssim_vis: 0.0328, mx_loss: 0.0085, eta: 0:12:40, time: 8.4478
INFO train.py(169): step: 4560/5410, l_total: 0.0490, l_in: 0.0157, l_grad: 0.0333, msssim_ir: 0.4376, msssim_vis: 0.0194, mx_loss: 0.0079, eta: 0:12:31, time: 8.4647
INFO train.py(169): step: 4570/5410, l_total: 0.0333, l_in: 0.0094, l_grad: 0.0239, msssim_ir: 0.3253, msssim_vis: 0.0792, mx_loss: 0.0048, eta: 0:12:22, time: 8.4617
INFO train.py(169): step: 4580/5410, l_total: 0.0252, l_in: 0.0064, l_grad: 0.0188, msssim_ir: 0.3241, msssim_vis: 0.0506, mx_loss: 0.0046, eta: 0:12:13, time: 8.4497
INFO train.py(169): step: 4590/5410, l_total: 0.0302, l_in: 0.0120, l_grad: 0.0182, msssim_ir: 0.1560, msssim_vis: 0.1253, mx_loss: 0.0111, eta: 0:12:05, time: 8.4776
INFO train.py(169): step: 4600/5410, l_total: 0.0338, l_in: 0.0089, l_grad: 0.0249, msssim_ir: 0.3991, msssim_vis: 0.0377, mx_loss: 0.0048, eta: 0:11:56, time: 8.4577
INFO train.py(169): step: 4610/5410, l_total: 0.0368, l_in: 0.0090, l_grad: 0.0278, msssim_ir: 0.3439, msssim_vis: 0.0752, mx_loss: 0.0058, eta: 0:11:47, time: 8.4408
INFO train.py(169): step: 4620/5410, l_total: 0.0348, l_in: 0.0070, l_grad: 0.0278, msssim_ir: 0.4213, msssim_vis: 0.0444, mx_loss: 0.0040, eta: 0:11:38, time: 8.4577
INFO train.py(169): step: 4630/5410, l_total: 0.0359, l_in: 0.0111, l_grad: 0.0248, msssim_ir: 0.2878, msssim_vis: 0.1137, mx_loss: 0.0096, eta: 0:11:29, time: 8.4647
INFO train.py(169): step: 4640/5410, l_total: 0.0435, l_in: 0.0102, l_grad: 0.0333, msssim_ir: 0.4388, msssim_vis: 0.0225, mx_loss: 0.0073, eta: 0:11:20, time: 8.4677
INFO train.py(169): step: 4650/5410, l_total: 0.0292, l_in: 0.0077, l_grad: 0.0215, msssim_ir: 0.3356, msssim_vis: 0.0336, mx_loss: 0.0047, eta: 0:11:11, time: 8.4398
INFO train.py(169): step: 4660/5410, l_total: 0.0371, l_in: 0.0121, l_grad: 0.0250, msssim_ir: 0.4543, msssim_vis: 0.0194, mx_loss: 0.0053, eta: 0:11:02, time: 8.4786
INFO train.py(169): step: 4670/5410, l_total: 0.0434, l_in: 0.0090, l_grad: 0.0345, msssim_ir: 0.1211, msssim_vis: 0.1955, mx_loss: 0.0067, eta: 0:10:53, time: 8.4537
INFO train.py(169): step: 4680/5410, l_total: 0.0303, l_in: 0.0088, l_grad: 0.0215, msssim_ir: 0.3767, msssim_vis: 0.0283, mx_loss: 0.0050, eta: 0:10:44, time: 8.4537
INFO train.py(169): step: 4690/5410, l_total: 0.0270, l_in: 0.0079, l_grad: 0.0190, msssim_ir: 0.2613, msssim_vis: 0.0737, mx_loss: 0.0043, eta: 0:10:36, time: 8.4866
INFO train.py(169): step: 4700/5410, l_total: 0.0452, l_in: 0.0114, l_grad: 0.0338, msssim_ir: 0.4057, msssim_vis: 0.0295, mx_loss: 0.0054, eta: 0:10:27, time: 8.4468
INFO train.py(169): step: 4710/5410, l_total: 0.0325, l_in: 0.0091, l_grad: 0.0235, msssim_ir: 0.1533, msssim_vis: 0.1696, mx_loss: 0.0057, eta: 0:10:18, time: 8.4796
INFO train.py(169): step: 4720/5410, l_total: 0.0474, l_in: 0.0136, l_grad: 0.0338, msssim_ir: 0.5290, msssim_vis: 0.0113, mx_loss: 0.0026, eta: 0:10:09, time: 8.4627
INFO train.py(169): step: 4730/5410, l_total: 0.0408, l_in: 0.0105, l_grad: 0.0303, msssim_ir: 0.3023, msssim_vis: 0.1432, mx_loss: 0.0073, eta: 0:10:00, time: 8.4597
INFO train.py(169): step: 4740/5410, l_total: 0.0297, l_in: 0.0054, l_grad: 0.0243, msssim_ir: 0.4432, msssim_vis: 0.0102, mx_loss: 0.0031, eta: 0:09:51, time: 8.4876
INFO train.py(169): step: 4750/5410, l_total: 0.0304, l_in: 0.0063, l_grad: 0.0240, msssim_ir: 0.2967, msssim_vis: 0.1075, mx_loss: 0.0043, eta: 0:09:42, time: 8.4468
INFO train.py(169): step: 4760/5410, l_total: 0.0378, l_in: 0.0118, l_grad: 0.0260, msssim_ir: 0.2909, msssim_vis: 0.0851, mx_loss: 0.0098, eta: 0:09:33, time: 8.4637
INFO train.py(169): step: 4770/5410, l_total: 0.0267, l_in: 0.0064, l_grad: 0.0203, msssim_ir: 0.1560, msssim_vis: 0.1522, mx_loss: 0.0046, eta: 0:09:24, time: 8.4637
INFO train.py(169): step: 4780/5410, l_total: 0.0500, l_in: 0.0184, l_grad: 0.0316, msssim_ir: 0.3605, msssim_vis: 0.1083, mx_loss: 0.0079, eta: 0:09:16, time: 8.4328
INFO train.py(169): step: 4790/5410, l_total: 0.0262, l_in: 0.0068, l_grad: 0.0194, msssim_ir: 0.2942, msssim_vis: 0.0474, mx_loss: 0.0046, eta: 0:09:07, time: 8.4746
INFO train.py(169): step: 4800/5410, l_total: 0.0278, l_in: 0.0071, l_grad: 0.0207, msssim_ir: 0.2004, msssim_vis: 0.1418, mx_loss: 0.0041, eta: 0:08:58, time: 8.4527
INFO train.py(169): step: 4810/5410, l_total: 0.0310, l_in: 0.0070, l_grad: 0.0240, msssim_ir: 0.3866, msssim_vis: 0.0300, mx_loss: 0.0047, eta: 0:08:49, time: 8.4388
INFO train.py(169): step: 4820/5410, l_total: 0.0359, l_in: 0.0088, l_grad: 0.0271, msssim_ir: 0.3876, msssim_vis: 0.0405, mx_loss: 0.0079, eta: 0:08:40, time: 8.4657
INFO train.py(169): step: 4830/5410, l_total: 0.0481, l_in: 0.0120, l_grad: 0.0362, msssim_ir: 0.3001, msssim_vis: 0.0820, mx_loss: 0.0083, eta: 0:08:31, time: 8.4816
INFO train.py(169): step: 4840/5410, l_total: 0.0408, l_in: 0.0089, l_grad: 0.0320, msssim_ir: 0.3399, msssim_vis: 0.0736, mx_loss: 0.0088, eta: 0:08:22, time: 8.4448
INFO train.py(169): step: 4850/5410, l_total: 0.0298, l_in: 0.0099, l_grad: 0.0199, msssim_ir: 0.3568, msssim_vis: 0.0328, mx_loss: 0.0044, eta: 0:08:13, time: 8.4707
INFO train.py(169): step: 4860/5410, l_total: 0.0287, l_in: 0.0086, l_grad: 0.0202, msssim_ir: 0.2174, msssim_vis: 0.1262, mx_loss: 0.0051, eta: 0:08:05, time: 8.4756
INFO train.py(169): step: 4870/5410, l_total: 0.0279, l_in: 0.0069, l_grad: 0.0210, msssim_ir: 0.3702, msssim_vis: 0.0483, mx_loss: 0.0037, eta: 0:07:58, time: 27.9717
INFO train.py(169): step: 4880/5410, l_total: 0.0301, l_in: 0.0087, l_grad: 0.0214, msssim_ir: 0.2747, msssim_vis: 0.1155, mx_loss: 0.0047, eta: 0:07:49, time: 8.4239
INFO train.py(169): step: 4890/5410, l_total: 0.0567, l_in: 0.0126, l_grad: 0.0442, msssim_ir: 0.4769, msssim_vis: 0.0224, mx_loss: 0.0043, eta: 0:07:40, time: 8.4159
INFO train.py(169): step: 4900/5410, l_total: 0.0462, l_in: 0.0086, l_grad: 0.0377, msssim_ir: 0.4923, msssim_vis: 0.0202, mx_loss: 0.0045, eta: 0:07:31, time: 8.4229
INFO train.py(169): step: 4910/5410, l_total: 0.0323, l_in: 0.0098, l_grad: 0.0225, msssim_ir: 0.2818, msssim_vis: 0.1189, mx_loss: 0.0040, eta: 0:07:22, time: 8.4229
INFO train.py(169): step: 4920/5410, l_total: 0.0406, l_in: 0.0112, l_grad: 0.0295, msssim_ir: 0.4238, msssim_vis: 0.0274, mx_loss: 0.0099, eta: 0:07:13, time: 8.4667
INFO train.py(169): step: 4930/5410, l_total: 0.0516, l_in: 0.0119, l_grad: 0.0397, msssim_ir: 0.4042, msssim_vis: 0.0695, mx_loss: 0.0124, eta: 0:07:05, time: 8.4497
INFO train.py(169): step: 4940/5410, l_total: 0.0300, l_in: 0.0077, l_grad: 0.0223, msssim_ir: 0.2633, msssim_vis: 0.0705, mx_loss: 0.0056, eta: 0:06:56, time: 8.4607
INFO train.py(169): step: 4950/5410, l_total: 0.0339, l_in: 0.0130, l_grad: 0.0209, msssim_ir: 0.1952, msssim_vis: 0.1199, mx_loss: 0.0085, eta: 0:06:47, time: 8.4736
INFO train.py(169): step: 4960/5410, l_total: 0.0391, l_in: 0.0087, l_grad: 0.0304, msssim_ir: 0.3496, msssim_vis: 0.0744, mx_loss: 0.0053, eta: 0:06:38, time: 8.4657
INFO train.py(169): step: 4970/5410, l_total: 0.0262, l_in: 0.0063, l_grad: 0.0198, msssim_ir: 0.2151, msssim_vis: 0.1053, mx_loss: 0.0038, eta: 0:06:29, time: 8.4458
INFO train.py(169): step: 4980/5410, l_total: 0.0227, l_in: 0.0050, l_grad: 0.0177, msssim_ir: 0.2845, msssim_vis: 0.0408, mx_loss: 0.0039, eta: 0:06:20, time: 8.4776
INFO train.py(169): step: 4990/5410, l_total: 0.0331, l_in: 0.0101, l_grad: 0.0230, msssim_ir: 0.2535, msssim_vis: 0.1014, mx_loss: 0.0066, eta: 0:06:11, time: 8.4557
INFO train.py(169): step: 5000/5410, l_total: 0.0454, l_in: 0.0123, l_grad: 0.0330, msssim_ir: 0.4401, msssim_vis: 0.0202, mx_loss: 0.0079, eta: 0:06:02, time: 8.4438
INFO train.py(169): step: 5010/5410, l_total: 0.0250, l_in: 0.0063, l_grad: 0.0187, msssim_ir: 0.2111, msssim_vis: 0.1101, mx_loss: 0.0052, eta: 0:05:53, time: 8.4806
INFO train.py(169): step: 5020/5410, l_total: 0.0329, l_in: 0.0097, l_grad: 0.0232, msssim_ir: 0.2119, msssim_vis: 0.1068, mx_loss: 0.0094, eta: 0:05:45, time: 8.4726
INFO train.py(169): step: 5030/5410, l_total: 0.0327, l_in: 0.0088, l_grad: 0.0239, msssim_ir: 0.3403, msssim_vis: 0.0945, mx_loss: 0.0040, eta: 0:05:36, time: 8.4707
INFO train.py(169): step: 5040/5410, l_total: 0.0904, l_in: 0.0258, l_grad: 0.0645, msssim_ir: 0.2868, msssim_vis: 0.1593, mx_loss: 0.0244, eta: 0:05:27, time: 8.4697
INFO train.py(169): step: 5050/5410, l_total: 0.0358, l_in: 0.0076, l_grad: 0.0282, msssim_ir: 0.2637, msssim_vis: 0.1152, mx_loss: 0.0050, eta: 0:05:18, time: 8.4537
INFO train.py(169): step: 5060/5410, l_total: 0.0379, l_in: 0.0093, l_grad: 0.0286, msssim_ir: 0.2729, msssim_vis: 0.0974, mx_loss: 0.0083, eta: 0:05:09, time: 8.4707
INFO train.py(169): step: 5070/5410, l_total: 0.0423, l_in: 0.0120, l_grad: 0.0303, msssim_ir: 0.4344, msssim_vis: 0.0181, mx_loss: 0.0057, eta: 0:05:00, time: 8.4567
INFO train.py(169): step: 5080/5410, l_total: 0.0283, l_in: 0.0071, l_grad: 0.0212, msssim_ir: 0.3005, msssim_vis: 0.0619, mx_loss: 0.0044, eta: 0:04:51, time: 8.4398
INFO train.py(169): step: 5090/5410, l_total: 0.0407, l_in: 0.0096, l_grad: 0.0311, msssim_ir: 0.3875, msssim_vis: 0.0443, mx_loss: 0.0047, eta: 0:04:42, time: 8.4677
INFO train.py(169): step: 5100/5410, l_total: 0.0268, l_in: 0.0081, l_grad: 0.0186, msssim_ir: 0.3629, msssim_vis: 0.0505, mx_loss: 0.0046, eta: 0:04:34, time: 8.4766
INFO train.py(169): step: 5110/5410, l_total: 0.0428, l_in: 0.0073, l_grad: 0.0354, msssim_ir: 0.4655, msssim_vis: 0.0153, mx_loss: 0.0044, eta: 0:04:25, time: 8.4527
INFO train.py(169): step: 5120/5410, l_total: 0.0531, l_in: 0.0151, l_grad: 0.0380, msssim_ir: 0.4622, msssim_vis: 0.0221, mx_loss: 0.0079, eta: 0:04:16, time: 8.4955
INFO train.py(169): step: 5130/5410, l_total: 0.0569, l_in: 0.0162, l_grad: 0.0407, msssim_ir: 0.4926, msssim_vis: 0.0283, mx_loss: 0.0073, eta: 0:04:07, time: 8.4527
INFO train.py(169): step: 5140/5410, l_total: 0.0291, l_in: 0.0076, l_grad: 0.0215, msssim_ir: 0.3752, msssim_vis: 0.0528, mx_loss: 0.0046, eta: 0:03:58, time: 8.4527
INFO train.py(169): step: 5150/5410, l_total: 0.0287, l_in: 0.0065, l_grad: 0.0221, msssim_ir: 0.3608, msssim_vis: 0.0357, mx_loss: 0.0043, eta: 0:03:49, time: 8.4826
INFO train.py(169): step: 5160/5410, l_total: 0.0382, l_in: 0.0108, l_grad: 0.0274, msssim_ir: 0.1231, msssim_vis: 0.1978, mx_loss: 0.0079, eta: 0:03:40, time: 8.4478
INFO train.py(169): step: 5170/5410, l_total: 0.0436, l_in: 0.0117, l_grad: 0.0319, msssim_ir: 0.4535, msssim_vis: 0.0286, mx_loss: 0.0056, eta: 0:03:32, time: 8.4667
INFO train.py(169): step: 5180/5410, l_total: 0.0404, l_in: 0.0120, l_grad: 0.0284, msssim_ir: 0.4670, msssim_vis: 0.0477, mx_loss: 0.0109, eta: 0:03:23, time: 8.4677
INFO train.py(169): step: 5190/5410, l_total: 0.0446, l_in: 0.0124, l_grad: 0.0321, msssim_ir: 0.4692, msssim_vis: 0.0487, mx_loss: 0.0055, eta: 0:03:14, time: 8.4338
INFO train.py(169): step: 5200/5410, l_total: 0.0314, l_in: 0.0081, l_grad: 0.0234, msssim_ir: 0.3703, msssim_vis: 0.0308, mx_loss: 0.0055, eta: 0:03:05, time: 8.4527
INFO train.py(169): step: 5210/5410, l_total: 0.0334, l_in: 0.0079, l_grad: 0.0255, msssim_ir: 0.4438, msssim_vis: 0.0372, mx_loss: 0.0042, eta: 0:02:56, time: 8.4766
INFO train.py(169): step: 5220/5410, l_total: 0.0286, l_in: 0.0083, l_grad: 0.0204, msssim_ir: 0.2085, msssim_vis: 0.0954, mx_loss: 0.0074, eta: 0:02:47, time: 8.4497
INFO train.py(169): step: 5230/5410, l_total: 0.0389, l_in: 0.0105, l_grad: 0.0284, msssim_ir: 0.4002, msssim_vis: 0.0378, mx_loss: 0.0075, eta: 0:02:38, time: 8.4368
INFO train.py(169): step: 5240/5410, l_total: 0.0548, l_in: 0.0153, l_grad: 0.0395, msssim_ir: 0.4544, msssim_vis: 0.0223, mx_loss: 0.0072, eta: 0:02:30, time: 8.4926
INFO train.py(169): step: 5250/5410, l_total: 0.0511, l_in: 0.0149, l_grad: 0.0362, msssim_ir: 0.3481, msssim_vis: 0.0788, mx_loss: 0.0109, eta: 0:02:21, time: 8.4617
INFO train.py(169): step: 5260/5410, l_total: 0.0358, l_in: 0.0085, l_grad: 0.0273, msssim_ir: 0.3192, msssim_vis: 0.0813, mx_loss: 0.0057, eta: 0:02:12, time: 8.4607
INFO train.py(169): step: 5270/5410, l_total: 0.0291, l_in: 0.0097, l_grad: 0.0194, msssim_ir: 0.4069, msssim_vis: 0.0326, mx_loss: 0.0027, eta: 0:02:03, time: 8.4756
INFO train.py(169): step: 5280/5410, l_total: 0.0273, l_in: 0.0076, l_grad: 0.0198, msssim_ir: 0.3584, msssim_vis: 0.0466, mx_loss: 0.0035, eta: 0:01:54, time: 8.4507
INFO train.py(169): step: 5290/5410, l_total: 0.0396, l_in: 0.0097, l_grad: 0.0299, msssim_ir: 0.2938, msssim_vis: 0.0668, mx_loss: 0.0087, eta: 0:01:45, time: 8.4687
INFO train.py(169): step: 5300/5410, l_total: 0.0381, l_in: 0.0070, l_grad: 0.0311, msssim_ir: 0.4372, msssim_vis: 0.0204, mx_loss: 0.0051, eta: 0:01:37, time: 8.4736
INFO train.py(169): step: 5310/5410, l_total: 0.0301, l_in: 0.0065, l_grad: 0.0236, msssim_ir: 0.4309, msssim_vis: 0.0313, mx_loss: 0.0053, eta: 0:01:28, time: 8.4448
INFO train.py(169): step: 5320/5410, l_total: 0.0349, l_in: 0.0098, l_grad: 0.0251, msssim_ir: 0.3977, msssim_vis: 0.0614, mx_loss: 0.0044, eta: 0:01:19, time: 8.4796
INFO train.py(169): step: 5330/5410, l_total: 0.0409, l_in: 0.0093, l_grad: 0.0317, msssim_ir: 0.2077, msssim_vis: 0.1477, mx_loss: 0.0068, eta: 0:01:10, time: 8.4637
INFO train.py(169): step: 5340/5410, l_total: 0.0396, l_in: 0.0078, l_grad: 0.0318, msssim_ir: 0.4354, msssim_vis: 0.0358, mx_loss: 0.0046, eta: 0:01:01, time: 8.4259
INFO train.py(169): step: 5350/5410, l_total: 0.0364, l_in: 0.0098, l_grad: 0.0266, msssim_ir: 0.2035, msssim_vis: 0.1142, mx_loss: 0.0074, eta: 0:00:52, time: 8.4726
INFO train.py(169): step: 5360/5410, l_total: 0.0299, l_in: 0.0083, l_grad: 0.0216, msssim_ir: 0.2792, msssim_vis: 0.0675, mx_loss: 0.0074, eta: 0:00:44, time: 8.4687
INFO train.py(169): step: 5370/5410, l_total: 0.0348, l_in: 0.0090, l_grad: 0.0259, msssim_ir: 0.3599, msssim_vis: 0.0453, mx_loss: 0.0047, eta: 0:00:35, time: 8.4318
INFO train.py(169): step: 5380/5410, l_total: 0.0343, l_in: 0.0060, l_grad: 0.0284, msssim_ir: 0.4451, msssim_vis: 0.0106, mx_loss: 0.0034, eta: 0:00:26, time: 8.4667
INFO train.py(169): step: 5390/5410, l_total: 0.0289, l_in: 0.0064, l_grad: 0.0225, msssim_ir: 0.2914, msssim_vis: 0.0771, mx_loss: 0.0045, eta: 0:00:17, time: 8.4726
INFO train.py(169): step: 5400/5410, l_total: 0.0626, l_in: 0.0201, l_grad: 0.0425, msssim_ir: 0.5049, msssim_vis: 0.0345, mx_loss: 0.0170, eta: 0:00:08, time: 8.4408
INFO train.py(169): step: 5410/5410, l_total: 0.0446, l_in: 0.0121, l_grad: 0.0325, msssim_ir: 0.3370, msssim_vis: 0.0837, mx_loss: 0.0063, eta: 0:00:00, time: 8.4627
INFO train.py(173): Fusion Model Save to: ./model\Fusion\fusion_model.pth
INFO train.py(174): 
