# Supplementary material for: Infrared and visible image fusion algorithm based on gradient attention residuals dense block
Source: PeerJ Comput Sci. 2024 Nov 28;10:e2569. doi: 10.7717/peerj-cs.2569 (PMC11622899; doi:10.7717/peerj-cs.2569)
Supplement: Supplemental Information 2 [file peerj-cs-10-2569-s002.zip › code/logs/BiSeNet-2024-05-17-21-26-43.log]

INFO train.py(108): Training Fusion Model start~
INFO train.py(173): step: 10/5410, l_total: 0.3659, l_in: 0.2363, l_grad: 0.1296, msssim_ir: 0.3459, msssim_vis: 0.3487, mx_loss: 0.3082, eta: 4:25:32, time: 29.5040
INFO train.py(173): step: 20/5410, l_total: 0.2836, l_in: 0.1879, l_grad: 0.0957, msssim_ir: 0.4406, msssim_vis: 0.2094, mx_loss: 0.2021, eta: 2:34:55, time: 4.9870
INFO train.py(173): step: 30/5410, l_total: 0.1485, l_in: 0.0357, l_grad: 0.1128, msssim_ir: 0.4550, msssim_vis: 0.0662, mx_loss: 0.0611, eta: 1:57:59, time: 4.9860
INFO train.py(173): step: 40/5410, l_total: 0.2282, l_in: 0.1287, l_grad: 0.0995, msssim_ir: 0.4251, msssim_vis: 0.1286, mx_loss: 0.1067, eta: 1:39:26, time: 4.9670
INFO train.py(173): step: 50/5410, l_total: 0.1745, l_in: 0.0729, l_grad: 0.1016, msssim_ir: 0.4716, msssim_vis: 0.0457, mx_loss: 0.0371, eta: 1:28:20, time: 5.0049
INFO train.py(173): step: 60/5410, l_total: 0.2035, l_in: 0.1281, l_grad: 0.0754, msssim_ir: 0.3846, msssim_vis: 0.1514, mx_loss: 0.1392, eta: 1:20:54, time: 4.9979
INFO train.py(173): step: 70/5410, l_total: 0.1872, l_in: 0.0697, l_grad: 0.1174, msssim_ir: 0.4587, msssim_vis: 0.1210, mx_loss: 0.0934, eta: 1:15:33, time: 4.9830
INFO train.py(173): step: 80/5410, l_total: 0.1133, l_in: 0.0404, l_grad: 0.0728, msssim_ir: 0.3812, msssim_vis: 0.0901, mx_loss: 0.0314, eta: 1:11:32, time: 4.9999
INFO train.py(173): step: 90/5410, l_total: 0.2228, l_in: 0.1430, l_grad: 0.0798, msssim_ir: 0.3058, msssim_vis: 0.2056, mx_loss: 0.1582, eta: 1:08:23, time: 4.9949
INFO train.py(173): step: 100/5410, l_total: 0.1606, l_in: 0.0707, l_grad: 0.0899, msssim_ir: 0.5034, msssim_vis: 0.0228, mx_loss: 0.0224, eta: 1:05:53, time: 5.0377
INFO train.py(173): step: 110/5410, l_total: 0.1918, l_in: 0.1107, l_grad: 0.0811, msssim_ir: 0.3136, msssim_vis: 0.2333, mx_loss: 0.1600, eta: 1:03:49, time: 5.0228
INFO train.py(173): step: 120/5410, l_total: 0.1450, l_in: 0.0728, l_grad: 0.0722, msssim_ir: 0.3613, msssim_vis: 0.1154, mx_loss: 0.0720, eta: 1:02:04, time: 5.0079
INFO train.py(173): step: 130/5410, l_total: 0.0969, l_in: 0.0331, l_grad: 0.0638, msssim_ir: 0.4330, msssim_vis: 0.0429, mx_loss: 0.0355, eta: 1:00:35, time: 5.0148
INFO train.py(173): step: 140/5410, l_total: 0.0971, l_in: 0.0323, l_grad: 0.0648, msssim_ir: 0.3462, msssim_vis: 0.0499, mx_loss: 0.0338, eta: 0:59:17, time: 4.9971
INFO train.py(173): step: 150/5410, l_total: 0.1097, l_in: 0.0319, l_grad: 0.0778, msssim_ir: 0.3644, msssim_vis: 0.0637, mx_loss: 0.0419, eta: 0:58:09, time: 5.0158
INFO train.py(173): step: 160/5410, l_total: 0.1273, l_in: 0.0733, l_grad: 0.0541, msssim_ir: 0.2766, msssim_vis: 0.1446, mx_loss: 0.0776, eta: 0:57:10, time: 5.0328
INFO train.py(173): step: 170/5410, l_total: 0.0971, l_in: 0.0389, l_grad: 0.0581, msssim_ir: 0.4509, msssim_vis: 0.0397, mx_loss: 0.0547, eta: 0:56:17, time: 5.0208
INFO train.py(173): step: 180/5410, l_total: 0.0747, l_in: 0.0199, l_grad: 0.0548, msssim_ir: 0.3667, msssim_vis: 0.0710, mx_loss: 0.0205, eta: 0:55:29, time: 5.0158
INFO train.py(173): step: 190/5410, l_total: 0.0967, l_in: 0.0315, l_grad: 0.0652, msssim_ir: 0.4621, msssim_vis: 0.0336, mx_loss: 0.0329, eta: 0:54:46, time: 5.0308
INFO train.py(173): step: 200/5410, l_total: 0.0737, l_in: 0.0232, l_grad: 0.0505, msssim_ir: 0.3869, msssim_vis: 0.0364, mx_loss: 0.0207, eta: 0:54:06, time: 5.0238
INFO train.py(173): step: 210/5410, l_total: 0.1990, l_in: 0.0981, l_grad: 0.1008, msssim_ir: 0.5143, msssim_vis: 0.0325, mx_loss: 0.0567, eta: 0:53:31, time: 5.0487
INFO train.py(173): step: 220/5410, l_total: 0.0951, l_in: 0.0268, l_grad: 0.0683, msssim_ir: 0.4725, msssim_vis: 0.0323, mx_loss: 0.0254, eta: 0:52:58, time: 5.0407
INFO train.py(173): step: 230/5410, l_total: 0.1348, l_in: 0.0385, l_grad: 0.0963, msssim_ir: 0.4705, msssim_vis: 0.0468, mx_loss: 0.0427, eta: 0:52:27, time: 5.0238
INFO train.py(173): step: 240/5410, l_total: 0.0959, l_in: 0.0327, l_grad: 0.0632, msssim_ir: 0.4621, msssim_vis: 0.0550, mx_loss: 0.0441, eta: 0:51:59, time: 5.0397
INFO train.py(173): step: 250/5410, l_total: 0.0713, l_in: 0.0332, l_grad: 0.0381, msssim_ir: 0.3274, msssim_vis: 0.0609, mx_loss: 0.0301, eta: 0:51:32, time: 5.0208
INFO train.py(173): step: 260/5410, l_total: 0.1350, l_in: 0.0629, l_grad: 0.0722, msssim_ir: 0.4706, msssim_vis: 0.0568, mx_loss: 0.0561, eta: 0:51:07, time: 5.0387
INFO train.py(173): step: 270/5410, l_total: 0.0638, l_in: 0.0160, l_grad: 0.0478, msssim_ir: 0.2972, msssim_vis: 0.0889, mx_loss: 0.0153, eta: 0:50:44, time: 5.0507
INFO train.py(173): step: 280/5410, l_total: 0.1140, l_in: 0.0394, l_grad: 0.0746, msssim_ir: 0.4638, msssim_vis: 0.0340, mx_loss: 0.0331, eta: 0:50:22, time: 5.0367
INFO train.py(173): step: 290/5410, l_total: 0.1139, l_in: 0.0308, l_grad: 0.0831, msssim_ir: 0.4104, msssim_vis: 0.0329, mx_loss: 0.0569, eta: 0:50:01, time: 5.0377
INFO train.py(173): step: 300/5410, l_total: 0.1001, l_in: 0.0422, l_grad: 0.0579, msssim_ir: 0.3416, msssim_vis: 0.0900, mx_loss: 0.0348, eta: 0:49:41, time: 5.0387
INFO train.py(173): step: 310/5410, l_total: 0.0641, l_in: 0.0184, l_grad: 0.0456, msssim_ir: 0.3788, msssim_vis: 0.0259, mx_loss: 0.0126, eta: 0:49:22, time: 5.0467
INFO train.py(173): step: 320/5410, l_total: 0.0903, l_in: 0.0260, l_grad: 0.0643, msssim_ir: 0.2926, msssim_vis: 0.0572, mx_loss: 0.0322, eta: 0:49:04, time: 5.0388
INFO train.py(173): step: 330/5410, l_total: 0.0729, l_in: 0.0179, l_grad: 0.0550, msssim_ir: 0.2957, msssim_vis: 0.0763, mx_loss: 0.0143, eta: 0:48:47, time: 5.0447
INFO train.py(173): step: 340/5410, l_total: 0.1071, l_in: 0.0450, l_grad: 0.0622, msssim_ir: 0.2828, msssim_vis: 0.1280, mx_loss: 0.0590, eta: 0:48:30, time: 5.0507
INFO train.py(173): step: 350/5410, l_total: 0.0838, l_in: 0.0330, l_grad: 0.0508, msssim_ir: 0.3267, msssim_vis: 0.0752, mx_loss: 0.0219, eta: 0:48:14, time: 5.0347
INFO train.py(173): step: 360/5410, l_total: 0.0906, l_in: 0.0494, l_grad: 0.0412, msssim_ir: 0.2811, msssim_vis: 0.1046, mx_loss: 0.0366, eta: 0:47:59, time: 5.0488
INFO train.py(173): step: 370/5410, l_total: 0.0915, l_in: 0.0406, l_grad: 0.0509, msssim_ir: 0.3159, msssim_vis: 0.1243, mx_loss: 0.0365, eta: 0:47:44, time: 5.0397
INFO train.py(173): step: 380/5410, l_total: 0.1032, l_in: 0.0448, l_grad: 0.0585, msssim_ir: 0.3234, msssim_vis: 0.1286, mx_loss: 0.0488, eta: 0:47:30, time: 5.0457
INFO train.py(173): step: 390/5410, l_total: 0.0675, l_in: 0.0179, l_grad: 0.0496, msssim_ir: 0.3893, msssim_vis: 0.0423, mx_loss: 0.0109, eta: 0:47:17, time: 5.0437
INFO train.py(173): step: 400/5410, l_total: 0.0797, l_in: 0.0417, l_grad: 0.0380, msssim_ir: 0.2908, msssim_vis: 0.1252, mx_loss: 0.0368, eta: 0:47:03, time: 5.0417
INFO train.py(173): step: 410/5410, l_total: 0.1034, l_in: 0.0405, l_grad: 0.0630, msssim_ir: 0.4726, msssim_vis: 0.0420, mx_loss: 0.0443, eta: 0:46:50, time: 5.0367
INFO train.py(173): step: 420/5410, l_total: 0.1115, l_in: 0.0327, l_grad: 0.0788, msssim_ir: 0.3492, msssim_vis: 0.0576, mx_loss: 0.0364, eta: 0:46:38, time: 5.0328
INFO train.py(173): step: 430/5410, l_total: 0.0963, l_in: 0.0478, l_grad: 0.0484, msssim_ir: 0.2500, msssim_vis: 0.1259, mx_loss: 0.0422, eta: 0:46:26, time: 5.0427
INFO train.py(173): step: 440/5410, l_total: 0.0987, l_in: 0.0398, l_grad: 0.0589, msssim_ir: 0.3217, msssim_vis: 0.1350, mx_loss: 0.0422, eta: 0:46:14, time: 5.0248
INFO train.py(173): step: 450/5410, l_total: 0.0799, l_in: 0.0207, l_grad: 0.0592, msssim_ir: 0.3022, msssim_vis: 0.0738, mx_loss: 0.0210, eta: 0:46:02, time: 5.0477
INFO train.py(173): step: 460/5410, l_total: 0.1097, l_in: 0.0413, l_grad: 0.0684, msssim_ir: 0.3657, msssim_vis: 0.0814, mx_loss: 0.0318, eta: 0:45:51, time: 5.0218
INFO train.py(173): step: 470/5410, l_total: 0.0935, l_in: 0.0309, l_grad: 0.0626, msssim_ir: 0.3061, msssim_vis: 0.0815, mx_loss: 0.0346, eta: 0:45:40, time: 5.0547
INFO train.py(173): step: 480/5410, l_total: 0.1184, l_in: 0.0505, l_grad: 0.0679, msssim_ir: 0.5001, msssim_vis: 0.0431, mx_loss: 0.0823, eta: 0:45:29, time: 5.0367
INFO train.py(173): step: 490/5410, l_total: 0.0782, l_in: 0.0267, l_grad: 0.0515, msssim_ir: 0.4283, msssim_vis: 0.0502, mx_loss: 0.0190, eta: 0:45:18, time: 5.0347
INFO train.py(173): step: 500/5410, l_total: 0.0695, l_in: 0.0299, l_grad: 0.0395, msssim_ir: 0.2506, msssim_vis: 0.1120, mx_loss: 0.0294, eta: 0:45:08, time: 5.0397
INFO train.py(173): step: 510/5410, l_total: 0.0688, l_in: 0.0312, l_grad: 0.0376, msssim_ir: 0.2302, msssim_vis: 0.1577, mx_loss: 0.0457, eta: 0:44:58, time: 5.0298
INFO train.py(173): step: 520/5410, l_total: 0.0722, l_in: 0.0219, l_grad: 0.0503, msssim_ir: 0.3005, msssim_vis: 0.0951, mx_loss: 0.0265, eta: 0:44:48, time: 5.0427
INFO train.py(173): step: 530/5410, l_total: 0.0901, l_in: 0.0331, l_grad: 0.0570, msssim_ir: 0.4575, msssim_vis: 0.0655, mx_loss: 0.0362, eta: 0:44:38, time: 5.0298
INFO train.py(173): step: 540/5410, l_total: 0.0528, l_in: 0.0124, l_grad: 0.0403, msssim_ir: 0.3156, msssim_vis: 0.0663, mx_loss: 0.0094, eta: 0:44:29, time: 5.0248
INFO train.py(173): step: 550/5410, l_total: 0.0654, l_in: 0.0182, l_grad: 0.0473, msssim_ir: 0.3218, msssim_vis: 0.0840, mx_loss: 0.0131, eta: 0:47:16, time: 25.0005
INFO train.py(173): step: 560/5410, l_total: 0.0999, l_in: 0.0387, l_grad: 0.0611, msssim_ir: 0.4118, msssim_vis: 0.0595, mx_loss: 0.0403, eta: 0:47:03, time: 5.0029
INFO train.py(173): step: 570/5410, l_total: 0.0775, l_in: 0.0196, l_grad: 0.0579, msssim_ir: 0.3067, msssim_vis: 0.0577, mx_loss: 0.0330, eta: 0:46:50, time: 5.0238
INFO train.py(173): step: 580/5410, l_total: 0.1280, l_in: 0.0589, l_grad: 0.0691, msssim_ir: 0.4757, msssim_vis: 0.0331, mx_loss: 0.0241, eta: 0:46:38, time: 5.0208
INFO train.py(173): step: 590/5410, l_total: 0.0819, l_in: 0.0323, l_grad: 0.0497, msssim_ir: 0.3434, msssim_vis: 0.0547, mx_loss: 0.0411, eta: 0:46:26, time: 5.0348
INFO train.py(173): step: 600/5410, l_total: 0.1438, l_in: 0.0705, l_grad: 0.0733, msssim_ir: 0.4566, msssim_vis: 0.0452, mx_loss: 0.0379, eta: 0:46:14, time: 5.0168
INFO train.py(173): step: 610/5410, l_total: 0.0722, l_in: 0.0263, l_grad: 0.0459, msssim_ir: 0.4654, msssim_vis: 0.0244, mx_loss: 0.0302, eta: 0:46:02, time: 5.0318
INFO train.py(173): step: 620/5410, l_total: 0.0879, l_in: 0.0378, l_grad: 0.0501, msssim_ir: 0.4708, msssim_vis: 0.0338, mx_loss: 0.0199, eta: 0:45:51, time: 5.0377
INFO train.py(173): step: 630/5410, l_total: 0.0639, l_in: 0.0218, l_grad: 0.0421, msssim_ir: 0.3981, msssim_vis: 0.0289, mx_loss: 0.0161, eta: 0:45:40, time: 5.0228
INFO train.py(173): step: 640/5410, l_total: 0.0608, l_in: 0.0163, l_grad: 0.0445, msssim_ir: 0.2658, msssim_vis: 0.0937, mx_loss: 0.0233, eta: 0:45:29, time: 5.0477
INFO train.py(173): step: 650/5410, l_total: 0.0584, l_in: 0.0258, l_grad: 0.0326, msssim_ir: 0.2422, msssim_vis: 0.1063, mx_loss: 0.0195, eta: 0:45:18, time: 5.0487
INFO train.py(173): step: 660/5410, l_total: 0.0482, l_in: 0.0146, l_grad: 0.0336, msssim_ir: 0.3914, msssim_vis: 0.0231, mx_loss: 0.0080, eta: 0:45:08, time: 5.0467
INFO train.py(173): step: 670/5410, l_total: 0.0608, l_in: 0.0223, l_grad: 0.0385, msssim_ir: 0.3553, msssim_vis: 0.0692, mx_loss: 0.0215, eta: 0:44:57, time: 5.0407
INFO train.py(173): step: 680/5410, l_total: 0.1830, l_in: 0.0495, l_grad: 0.1335, msssim_ir: 0.4687, msssim_vis: 0.0326, mx_loss: 0.0334, eta: 0:44:47, time: 5.0447
INFO train.py(173): step: 690/5410, l_total: 0.0516, l_in: 0.0116, l_grad: 0.0400, msssim_ir: 0.2815, msssim_vis: 0.0773, mx_loss: 0.0088, eta: 0:44:37, time: 5.0367
INFO train.py(173): step: 700/5410, l_total: 0.0728, l_in: 0.0366, l_grad: 0.0362, msssim_ir: 0.2944, msssim_vis: 0.1111, mx_loss: 0.0203, eta: 0:44:27, time: 5.0507
INFO train.py(173): step: 710/5410, l_total: 0.0985, l_in: 0.0270, l_grad: 0.0715, msssim_ir: 0.3846, msssim_vis: 0.0636, mx_loss: 0.0338, eta: 0:44:17, time: 5.0308
INFO train.py(173): step: 720/5410, l_total: 0.0935, l_in: 0.0402, l_grad: 0.0533, msssim_ir: 0.4195, msssim_vis: 0.0591, mx_loss: 0.0221, eta: 0:44:08, time: 5.0357
INFO train.py(173): step: 730/5410, l_total: 0.0650, l_in: 0.0204, l_grad: 0.0446, msssim_ir: 0.3192, msssim_vis: 0.0591, mx_loss: 0.0220, eta: 0:43:58, time: 5.0407
INFO train.py(173): step: 740/5410, l_total: 0.0647, l_in: 0.0226, l_grad: 0.0421, msssim_ir: 0.3574, msssim_vis: 0.0579, mx_loss: 0.0196, eta: 0:43:49, time: 5.0258
INFO train.py(173): step: 750/5410, l_total: 0.0739, l_in: 0.0228, l_grad: 0.0511, msssim_ir: 0.3901, msssim_vis: 0.0463, mx_loss: 0.0176, eta: 0:43:39, time: 5.0347
INFO train.py(173): step: 760/5410, l_total: 0.0592, l_in: 0.0272, l_grad: 0.0320, msssim_ir: 0.3816, msssim_vis: 0.0326, mx_loss: 0.0228, eta: 0:43:30, time: 5.0557
INFO train.py(173): step: 770/5410, l_total: 0.0789, l_in: 0.0297, l_grad: 0.0492, msssim_ir: 0.3350, msssim_vis: 0.0799, mx_loss: 0.0273, eta: 0:43:21, time: 5.0298
INFO train.py(173): step: 780/5410, l_total: 0.0624, l_in: 0.0158, l_grad: 0.0465, msssim_ir: 0.3505, msssim_vis: 0.0724, mx_loss: 0.0157, eta: 0:43:12, time: 5.0328
INFO train.py(173): step: 790/5410, l_total: 0.0593, l_in: 0.0192, l_grad: 0.0401, msssim_ir: 0.3337, msssim_vis: 0.0353, mx_loss: 0.0149, eta: 0:43:03, time: 5.0427
INFO train.py(173): step: 800/5410, l_total: 0.0996, l_in: 0.0403, l_grad: 0.0593, msssim_ir: 0.4746, msssim_vis: 0.0265, mx_loss: 0.0221, eta: 0:42:54, time: 5.0357
INFO train.py(173): step: 810/5410, l_total: 0.0635, l_in: 0.0285, l_grad: 0.0351, msssim_ir: 0.2957, msssim_vis: 0.0571, mx_loss: 0.0256, eta: 0:42:46, time: 5.0338
INFO train.py(173): step: 820/5410, l_total: 0.1043, l_in: 0.0359, l_grad: 0.0684, msssim_ir: 0.4970, msssim_vis: 0.0234, mx_loss: 0.0122, eta: 0:42:37, time: 5.0387
INFO train.py(173): step: 830/5410, l_total: 0.0660, l_in: 0.0199, l_grad: 0.0461, msssim_ir: 0.3546, msssim_vis: 0.0595, mx_loss: 0.0157, eta: 0:42:29, time: 5.0387
INFO train.py(173): step: 840/5410, l_total: 0.0545, l_in: 0.0164, l_grad: 0.0382, msssim_ir: 0.3022, msssim_vis: 0.1011, mx_loss: 0.0112, eta: 0:42:20, time: 5.0328
INFO train.py(173): step: 850/5410, l_total: 0.0721, l_in: 0.0379, l_grad: 0.0343, msssim_ir: 0.2204, msssim_vis: 0.1555, mx_loss: 0.0335, eta: 0:42:12, time: 5.0308
INFO train.py(173): step: 860/5410, l_total: 0.0646, l_in: 0.0237, l_grad: 0.0409, msssim_ir: 0.3495, msssim_vis: 0.0526, mx_loss: 0.0179, eta: 0:42:03, time: 5.0337
INFO train.py(173): step: 870/5410, l_total: 0.0662, l_in: 0.0300, l_grad: 0.0361, msssim_ir: 0.1977, msssim_vis: 0.1486, mx_loss: 0.0291, eta: 0:41:55, time: 5.0248
INFO train.py(173): step: 880/5410, l_total: 0.0647, l_in: 0.0224, l_grad: 0.0422, msssim_ir: 0.3246, msssim_vis: 0.0937, mx_loss: 0.0170, eta: 0:41:47, time: 5.0397
INFO train.py(173): step: 890/5410, l_total: 0.0911, l_in: 0.0350, l_grad: 0.0561, msssim_ir: 0.4643, msssim_vis: 0.0353, mx_loss: 0.0422, eta: 0:41:39, time: 5.0447
INFO train.py(173): step: 900/5410, l_total: 0.1043, l_in: 0.0429, l_grad: 0.0614, msssim_ir: 0.3563, msssim_vis: 0.0670, mx_loss: 0.0450, eta: 0:41:31, time: 5.0178
INFO train.py(173): step: 910/5410, l_total: 0.0637, l_in: 0.0180, l_grad: 0.0457, msssim_ir: 0.4213, msssim_vis: 0.0463, mx_loss: 0.0198, eta: 0:41:23, time: 5.0367
INFO train.py(173): step: 920/5410, l_total: 0.0461, l_in: 0.0173, l_grad: 0.0289, msssim_ir: 0.2910, msssim_vis: 0.0481, mx_loss: 0.0108, eta: 0:41:15, time: 5.0407
INFO train.py(173): step: 930/5410, l_total: 0.0733, l_in: 0.0189, l_grad: 0.0544, msssim_ir: 0.4849, msssim_vis: 0.0240, mx_loss: 0.0168, eta: 0:41:07, time: 5.0427
INFO train.py(173): step: 940/5410, l_total: 0.0486, l_in: 0.0200, l_grad: 0.0287, msssim_ir: 0.1995, msssim_vis: 0.1083, mx_loss: 0.0213, eta: 0:41:00, time: 5.0477
INFO train.py(173): step: 950/5410, l_total: 0.0889, l_in: 0.0343, l_grad: 0.0546, msssim_ir: 0.3954, msssim_vis: 0.0536, mx_loss: 0.0253, eta: 0:40:52, time: 5.0248
INFO train.py(173): step: 960/5410, l_total: 0.0564, l_in: 0.0278, l_grad: 0.0286, msssim_ir: 0.2873, msssim_vis: 0.0797, mx_loss: 0.0192, eta: 0:40:44, time: 5.0298
INFO train.py(173): step: 970/5410, l_total: 0.0665, l_in: 0.0186, l_grad: 0.0478, msssim_ir: 0.3244, msssim_vis: 0.0828, mx_loss: 0.0102, eta: 0:40:37, time: 5.0258
INFO train.py(173): step: 980/5410, l_total: 0.1126, l_in: 0.0435, l_grad: 0.0691, msssim_ir: 0.5052, msssim_vis: 0.0221, mx_loss: 0.0143, eta: 0:40:29, time: 5.0387
INFO train.py(173): step: 990/5410, l_total: 0.0691, l_in: 0.0300, l_grad: 0.0392, msssim_ir: 0.3320, msssim_vis: 0.0674, mx_loss: 0.0126, eta: 0:40:22, time: 5.0437
INFO train.py(173): step: 1000/5410, l_total: 0.0526, l_in: 0.0215, l_grad: 0.0311, msssim_ir: 0.2977, msssim_vis: 0.0638, mx_loss: 0.0157, eta: 0:40:14, time: 5.0328
INFO train.py(173): step: 1010/5410, l_total: 0.0605, l_in: 0.0293, l_grad: 0.0312, msssim_ir: 0.2229, msssim_vis: 0.1336, mx_loss: 0.0290, eta: 0:40:07, time: 5.0447
INFO train.py(173): step: 1020/5410, l_total: 0.0650, l_in: 0.0198, l_grad: 0.0452, msssim_ir: 0.5012, msssim_vis: 0.0099, mx_loss: 0.0140, eta: 0:39:59, time: 5.0138
INFO train.py(173): step: 1030/5410, l_total: 0.0954, l_in: 0.0286, l_grad: 0.0668, msssim_ir: 0.4526, msssim_vis: 0.0364, mx_loss: 0.0320, eta: 0:39:52, time: 5.0338
INFO train.py(173): step: 1040/5410, l_total: 0.0763, l_in: 0.0235, l_grad: 0.0528, msssim_ir: 0.4862, msssim_vis: 0.0225, mx_loss: 0.0249, eta: 0:39:45, time: 5.0407
INFO train.py(173): step: 1050/5410, l_total: 0.0684, l_in: 0.0204, l_grad: 0.0480, msssim_ir: 0.4030, msssim_vis: 0.0603, mx_loss: 0.0197, eta: 0:39:38, time: 5.0447
INFO train.py(173): step: 1060/5410, l_total: 0.0676, l_in: 0.0246, l_grad: 0.0430, msssim_ir: 0.2907, msssim_vis: 0.1441, mx_loss: 0.0197, eta: 0:39:30, time: 5.0457
INFO train.py(173): step: 1070/5410, l_total: 0.1035, l_in: 0.0338, l_grad: 0.0696, msssim_ir: 0.4808, msssim_vis: 0.0189, mx_loss: 0.0170, eta: 0:39:23, time: 5.0268
INFO train.py(173): step: 1080/5410, l_total: 0.0606, l_in: 0.0181, l_grad: 0.0425, msssim_ir: 0.4874, msssim_vis: 0.0100, mx_loss: 0.0100, eta: 0:39:16, time: 5.0138
INFO train.py(173): step: 1090/5410, l_total: 0.0439, l_in: 0.0101, l_grad: 0.0337, msssim_ir: 0.3117, msssim_vis: 0.0544, mx_loss: 0.0065, eta: 0:40:28, time: 24.9627
INFO train.py(173): step: 1100/5410, l_total: 0.0618, l_in: 0.0220, l_grad: 0.0398, msssim_ir: 0.4498, msssim_vis: 0.0337, mx_loss: 0.0133, eta: 0:40:20, time: 5.0019
INFO train.py(173): step: 1110/5410, l_total: 0.0436, l_in: 0.0165, l_grad: 0.0270, msssim_ir: 0.2648, msssim_vis: 0.0675, mx_loss: 0.0123, eta: 0:40:12, time: 5.0268
INFO train.py(173): step: 1120/5410, l_total: 0.0463, l_in: 0.0161, l_grad: 0.0302, msssim_ir: 0.2921, msssim_vis: 0.0878, mx_loss: 0.0110, eta: 0:40:04, time: 5.0338
INFO train.py(173): step: 1130/5410, l_total: 0.0588, l_in: 0.0215, l_grad: 0.0373, msssim_ir: 0.3146, msssim_vis: 0.1083, mx_loss: 0.0118, eta: 0:39:57, time: 5.0477
INFO train.py(173): step: 1140/5410, l_total: 0.0856, l_in: 0.0270, l_grad: 0.0586, msssim_ir: 0.4343, msssim_vis: 0.0540, mx_loss: 0.0365, eta: 0:39:49, time: 5.0437
INFO train.py(173): step: 1150/5410, l_total: 0.0504, l_in: 0.0249, l_grad: 0.0255, msssim_ir: 0.2696, msssim_vis: 0.0650, mx_loss: 0.0184, eta: 0:39:41, time: 5.0387
INFO train.py(173): step: 1160/5410, l_total: 0.0723, l_in: 0.0301, l_grad: 0.0422, msssim_ir: 0.2295, msssim_vis: 0.1143, mx_loss: 0.0210, eta: 0:39:34, time: 5.0219
INFO train.py(173): step: 1170/5410, l_total: 0.0624, l_in: 0.0215, l_grad: 0.0409, msssim_ir: 0.5005, msssim_vis: 0.0231, mx_loss: 0.0218, eta: 0:39:26, time: 5.0337
INFO train.py(173): step: 1180/5410, l_total: 0.0478, l_in: 0.0140, l_grad: 0.0339, msssim_ir: 0.2040, msssim_vis: 0.1115, mx_loss: 0.0133, eta: 0:39:18, time: 5.0537
INFO train.py(173): step: 1190/5410, l_total: 0.1097, l_in: 0.0315, l_grad: 0.0782, msssim_ir: 0.3034, msssim_vis: 0.1066, mx_loss: 0.0454, eta: 0:39:11, time: 5.0338
INFO train.py(173): step: 1200/5410, l_total: 0.0578, l_in: 0.0178, l_grad: 0.0400, msssim_ir: 0.2852, msssim_vis: 0.1093, mx_loss: 0.0146, eta: 0:39:04, time: 5.0497
INFO train.py(173): step: 1210/5410, l_total: 0.0462, l_in: 0.0094, l_grad: 0.0368, msssim_ir: 0.3499, msssim_vis: 0.0563, mx_loss: 0.0074, eta: 0:38:56, time: 5.0427
INFO train.py(173): step: 1220/5410, l_total: 0.0906, l_in: 0.0398, l_grad: 0.0508, msssim_ir: 0.4463, msssim_vis: 0.0340, mx_loss: 0.0362, eta: 0:38:49, time: 5.0278
INFO train.py(173): step: 1230/5410, l_total: 0.0871, l_in: 0.0312, l_grad: 0.0558, msssim_ir: 0.4565, msssim_vis: 0.0247, mx_loss: 0.0226, eta: 0:38:41, time: 5.0367
INFO train.py(173): step: 1240/5410, l_total: 0.0830, l_in: 0.0290, l_grad: 0.0541, msssim_ir: 0.5044, msssim_vis: 0.0195, mx_loss: 0.0206, eta: 0:38:34, time: 5.0457
INFO train.py(173): step: 1250/5410, l_total: 0.0648, l_in: 0.0267, l_grad: 0.0381, msssim_ir: 0.3432, msssim_vis: 0.0405, mx_loss: 0.0092, eta: 0:38:27, time: 5.0487
INFO train.py(173): step: 1260/5410, l_total: 0.0557, l_in: 0.0200, l_grad: 0.0357, msssim_ir: 0.3787, msssim_vis: 0.0307, mx_loss: 0.0107, eta: 0:38:20, time: 5.0447
INFO train.py(173): step: 1270/5410, l_total: 0.1028, l_in: 0.0480, l_grad: 0.0548, msssim_ir: 0.3621, msssim_vis: 0.1205, mx_loss: 0.0344, eta: 0:38:13, time: 5.0407
INFO train.py(173): step: 1280/5410, l_total: 0.0603, l_in: 0.0188, l_grad: 0.0415, msssim_ir: 0.3745, msssim_vis: 0.0422, mx_loss: 0.0099, eta: 0:38:05, time: 5.0391
INFO train.py(173): step: 1290/5410, l_total: 0.0496, l_in: 0.0140, l_grad: 0.0356, msssim_ir: 0.2173, msssim_vis: 0.1525, mx_loss: 0.0131, eta: 0:37:58, time: 5.0397
INFO train.py(173): step: 1300/5410, l_total: 0.0453, l_in: 0.0136, l_grad: 0.0317, msssim_ir: 0.2618, msssim_vis: 0.1029, mx_loss: 0.0116, eta: 0:37:51, time: 5.0119
INFO train.py(173): step: 1310/5410, l_total: 0.0587, l_in: 0.0330, l_grad: 0.0257, msssim_ir: 0.2712, msssim_vis: 0.0731, mx_loss: 0.0300, eta: 0:37:44, time: 5.0338
INFO train.py(173): step: 1320/5410, l_total: 0.0602, l_in: 0.0205, l_grad: 0.0397, msssim_ir: 0.4104, msssim_vis: 0.0223, mx_loss: 0.0134, eta: 0:37:37, time: 5.0407
INFO train.py(173): step: 1330/5410, l_total: 0.0572, l_in: 0.0128, l_grad: 0.0445, msssim_ir: 0.3587, msssim_vis: 0.0507, mx_loss: 0.0127, eta: 0:37:30, time: 5.0397
INFO train.py(173): step: 1340/5410, l_total: 0.0714, l_in: 0.0210, l_grad: 0.0504, msssim_ir: 0.4877, msssim_vis: 0.0380, mx_loss: 0.0201, eta: 0:37:23, time: 5.0417
INFO train.py(173): step: 1350/5410, l_total: 0.0601, l_in: 0.0245, l_grad: 0.0356, msssim_ir: 0.2563, msssim_vis: 0.1135, mx_loss: 0.0318, eta: 0:37:16, time: 5.0268
INFO train.py(173): step: 1360/5410, l_total: 0.0674, l_in: 0.0198, l_grad: 0.0476, msssim_ir: 0.4115, msssim_vis: 0.0429, mx_loss: 0.0148, eta: 0:37:09, time: 5.0467
INFO train.py(173): step: 1370/5410, l_total: 0.0581, l_in: 0.0173, l_grad: 0.0408, msssim_ir: 0.3965, msssim_vis: 0.0755, mx_loss: 0.0119, eta: 0:37:02, time: 5.0258
INFO train.py(173): step: 1380/5410, l_total: 0.0438, l_in: 0.0190, l_grad: 0.0247, msssim_ir: 0.3005, msssim_vis: 0.0538, mx_loss: 0.0175, eta: 0:36:55, time: 5.0467
INFO train.py(173): step: 1390/5410, l_total: 0.0737, l_in: 0.0322, l_grad: 0.0415, msssim_ir: 0.3029, msssim_vis: 0.0976, mx_loss: 0.0257, eta: 0:36:49, time: 5.0467
INFO train.py(173): step: 1400/5410, l_total: 0.0510, l_in: 0.0137, l_grad: 0.0373, msssim_ir: 0.3685, msssim_vis: 0.0376, mx_loss: 0.0086, eta: 0:36:42, time: 5.0258
INFO train.py(173): step: 1410/5410, l_total: 0.0506, l_in: 0.0136, l_grad: 0.0370, msssim_ir: 0.3417, msssim_vis: 0.0461, mx_loss: 0.0128, eta: 0:36:35, time: 5.0527
INFO train.py(173): step: 1420/5410, l_total: 0.0546, l_in: 0.0154, l_grad: 0.0392, msssim_ir: 0.2944, msssim_vis: 0.1021, mx_loss: 0.0111, eta: 0:36:28, time: 5.0208
INFO train.py(173): step: 1430/5410, l_total: 0.0775, l_in: 0.0321, l_grad: 0.0454, msssim_ir: 0.4029, msssim_vis: 0.0866, mx_loss: 0.0283, eta: 0:36:22, time: 5.0377
INFO train.py(173): step: 1440/5410, l_total: 0.1002, l_in: 0.0342, l_grad: 0.0660, msssim_ir: 0.4491, msssim_vis: 0.0496, mx_loss: 0.0224, eta: 0:36:15, time: 5.0328
INFO train.py(173): step: 1450/5410, l_total: 0.0704, l_in: 0.0269, l_grad: 0.0435, msssim_ir: 0.4987, msssim_vis: 0.0185, mx_loss: 0.0142, eta: 0:36:08, time: 5.0228
INFO train.py(173): step: 1460/5410, l_total: 0.0504, l_in: 0.0165, l_grad: 0.0339, msssim_ir: 0.2860, msssim_vis: 0.1012, mx_loss: 0.0145, eta: 0:36:01, time: 5.0338
INFO train.py(173): step: 1470/5410, l_total: 0.0661, l_in: 0.0219, l_grad: 0.0442, msssim_ir: 0.4617, msssim_vis: 0.0258, mx_loss: 0.0139, eta: 0:35:55, time: 5.0457
INFO train.py(173): step: 1480/5410, l_total: 0.0626, l_in: 0.0300, l_grad: 0.0325, msssim_ir: 0.3608, msssim_vis: 0.0752, mx_loss: 0.0168, eta: 0:35:48, time: 5.0308
INFO train.py(173): step: 1490/5410, l_total: 0.0683, l_in: 0.0251, l_grad: 0.0432, msssim_ir: 0.3782, msssim_vis: 0.0614, mx_loss: 0.0123, eta: 0:35:42, time: 5.0417
INFO train.py(173): step: 1500/5410, l_total: 0.0849, l_in: 0.0484, l_grad: 0.0364, msssim_ir: 0.3968, msssim_vis: 0.0624, mx_loss: 0.0181, eta: 0:35:35, time: 5.0218
INFO train.py(173): step: 1510/5410, l_total: 0.0894, l_in: 0.0317, l_grad: 0.0577, msssim_ir: 0.4346, msssim_vis: 0.0417, mx_loss: 0.0327, eta: 0:35:28, time: 5.0418
INFO train.py(173): step: 1520/5410, l_total: 0.0549, l_in: 0.0197, l_grad: 0.0352, msssim_ir: 0.1788, msssim_vis: 0.1633, mx_loss: 0.0218, eta: 0:35:22, time: 5.0666
INFO train.py(173): step: 1530/5410, l_total: 0.0530, l_in: 0.0147, l_grad: 0.0382, msssim_ir: 0.3542, msssim_vis: 0.0729, mx_loss: 0.0113, eta: 0:35:15, time: 5.0377
INFO train.py(173): step: 1540/5410, l_total: 0.0471, l_in: 0.0151, l_grad: 0.0320, msssim_ir: 0.3853, msssim_vis: 0.0369, mx_loss: 0.0110, eta: 0:35:09, time: 5.0407
INFO train.py(173): step: 1550/5410, l_total: 0.0471, l_in: 0.0113, l_grad: 0.0359, msssim_ir: 0.3543, msssim_vis: 0.0657, mx_loss: 0.0094, eta: 0:35:02, time: 5.0377
INFO train.py(173): step: 1560/5410, l_total: 0.0720, l_in: 0.0248, l_grad: 0.0472, msssim_ir: 0.4605, msssim_vis: 0.0222, mx_loss: 0.0223, eta: 0:34:56, time: 5.0650
INFO train.py(173): step: 1570/5410, l_total: 0.0613, l_in: 0.0189, l_grad: 0.0423, msssim_ir: 0.3298, msssim_vis: 0.0978, mx_loss: 0.0109, eta: 0:34:50, time: 5.0935
INFO train.py(173): step: 1580/5410, l_total: 0.0407, l_in: 0.0111, l_grad: 0.0296, msssim_ir: 0.2198, msssim_vis: 0.1054, mx_loss: 0.0085, eta: 0:34:43, time: 5.0855
INFO train.py(173): step: 1590/5410, l_total: 0.0457, l_in: 0.0098, l_grad: 0.0358, msssim_ir: 0.3713, msssim_vis: 0.0872, mx_loss: 0.0054, eta: 0:34:37, time: 5.0527
INFO train.py(173): step: 1600/5410, l_total: 0.0801, l_in: 0.0235, l_grad: 0.0566, msssim_ir: 0.5270, msssim_vis: 0.0256, mx_loss: 0.0140, eta: 0:34:31, time: 5.0586
INFO train.py(173): step: 1610/5410, l_total: 0.0625, l_in: 0.0192, l_grad: 0.0432, msssim_ir: 0.3700, msssim_vis: 0.0688, mx_loss: 0.0181, eta: 0:34:24, time: 5.0636
INFO train.py(173): step: 1620/5410, l_total: 0.0746, l_in: 0.0269, l_grad: 0.0477, msssim_ir: 0.5008, msssim_vis: 0.0235, mx_loss: 0.0179, eta: 0:34:18, time: 5.0656
INFO train.py(173): step: 1630/5410, l_total: 0.0502, l_in: 0.0171, l_grad: 0.0332, msssim_ir: 0.3776, msssim_vis: 0.0564, mx_loss: 0.0082, eta: 0:35:00, time: 25.9234
INFO train.py(173): step: 1640/5410, l_total: 0.0421, l_in: 0.0131, l_grad: 0.0290, msssim_ir: 0.3655, msssim_vis: 0.0414, mx_loss: 0.0138, eta: 0:34:53, time: 5.0119
INFO train.py(173): step: 1650/5410, l_total: 0.0545, l_in: 0.0218, l_grad: 0.0327, msssim_ir: 0.3787, msssim_vis: 0.0412, mx_loss: 0.0155, eta: 0:34:47, time: 5.0054
INFO train.py(173): step: 1660/5410, l_total: 0.0626, l_in: 0.0198, l_grad: 0.0428, msssim_ir: 0.3465, msssim_vis: 0.0401, mx_loss: 0.0161, eta: 0:34:40, time: 5.0441
INFO train.py(173): step: 1670/5410, l_total: 0.0449, l_in: 0.0115, l_grad: 0.0334, msssim_ir: 0.1840, msssim_vis: 0.1292, mx_loss: 0.0098, eta: 0:34:33, time: 5.0298
INFO train.py(173): step: 1680/5410, l_total: 0.0366, l_in: 0.0134, l_grad: 0.0232, msssim_ir: 0.2517, msssim_vis: 0.0740, mx_loss: 0.0116, eta: 0:34:27, time: 5.0377
INFO train.py(173): step: 1690/5410, l_total: 0.0464, l_in: 0.0111, l_grad: 0.0354, msssim_ir: 0.3915, msssim_vis: 0.0278, mx_loss: 0.0066, eta: 0:34:20, time: 5.0157
INFO train.py(173): step: 1700/5410, l_total: 0.0437, l_in: 0.0198, l_grad: 0.0239, msssim_ir: 0.2295, msssim_vis: 0.0863, mx_loss: 0.0118, eta: 0:34:13, time: 5.0431
INFO train.py(173): step: 1710/5410, l_total: 0.0590, l_in: 0.0175, l_grad: 0.0415, msssim_ir: 0.3627, msssim_vis: 0.0797, mx_loss: 0.0120, eta: 0:34:07, time: 5.0497
INFO train.py(173): step: 1720/5410, l_total: 0.0581, l_in: 0.0189, l_grad: 0.0392, msssim_ir: 0.4807, msssim_vis: 0.0156, mx_loss: 0.0183, eta: 0:34:00, time: 5.0469
INFO train.py(173): step: 1730/5410, l_total: 0.0534, l_in: 0.0178, l_grad: 0.0356, msssim_ir: 0.3049, msssim_vis: 0.1057, mx_loss: 0.0132, eta: 0:33:54, time: 5.0557
INFO train.py(173): step: 1740/5410, l_total: 0.0504, l_in: 0.0169, l_grad: 0.0334, msssim_ir: 0.4096, msssim_vis: 0.0495, mx_loss: 0.0077, eta: 0:33:47, time: 5.0357
INFO train.py(173): step: 1750/5410, l_total: 0.0499, l_in: 0.0269, l_grad: 0.0230, msssim_ir: 0.1945, msssim_vis: 0.1369, mx_loss: 0.0275, eta: 0:33:40, time: 5.0397
INFO train.py(173): step: 1760/5410, l_total: 0.0337, l_in: 0.0107, l_grad: 0.0231, msssim_ir: 0.1753, msssim_vis: 0.1118, mx_loss: 0.0072, eta: 0:33:34, time: 5.0178
INFO train.py(173): step: 1770/5410, l_total: 0.0475, l_in: 0.0168, l_grad: 0.0307, msssim_ir: 0.3537, msssim_vis: 0.0726, mx_loss: 0.0149, eta: 0:33:27, time: 5.0363
INFO train.py(173): step: 1780/5410, l_total: 0.0666, l_in: 0.0183, l_grad: 0.0482, msssim_ir: 0.4537, msssim_vis: 0.0449, mx_loss: 0.0191, eta: 0:33:21, time: 5.0328
INFO train.py(173): step: 1790/5410, l_total: 0.0696, l_in: 0.0241, l_grad: 0.0455, msssim_ir: 0.4299, msssim_vis: 0.0298, mx_loss: 0.0194, eta: 0:33:14, time: 5.0178
INFO train.py(173): step: 1800/5410, l_total: 0.0707, l_in: 0.0255, l_grad: 0.0452, msssim_ir: 0.4242, msssim_vis: 0.0404, mx_loss: 0.0175, eta: 0:33:08, time: 5.0487
INFO train.py(173): step: 1810/5410, l_total: 0.0582, l_in: 0.0164, l_grad: 0.0419, msssim_ir: 0.4873, msssim_vis: 0.0079, mx_loss: 0.0078, eta: 0:33:01, time: 5.0357
INFO train.py(173): step: 1820/5410, l_total: 0.0690, l_in: 0.0235, l_grad: 0.0455, msssim_ir: 0.3291, msssim_vis: 0.0999, mx_loss: 0.0136, eta: 0:32:55, time: 5.0377
INFO train.py(173): step: 1830/5410, l_total: 0.0839, l_in: 0.0348, l_grad: 0.0491, msssim_ir: 0.3243, msssim_vis: 0.1054, mx_loss: 0.0162, eta: 0:32:49, time: 5.0318
INFO train.py(173): step: 1840/5410, l_total: 0.0494, l_in: 0.0106, l_grad: 0.0388, msssim_ir: 0.2957, msssim_vis: 0.0848, mx_loss: 0.0101, eta: 0:32:42, time: 5.0467
INFO train.py(173): step: 1850/5410, l_total: 0.0558, l_in: 0.0211, l_grad: 0.0347, msssim_ir: 0.4306, msssim_vis: 0.0279, mx_loss: 0.0109, eta: 0:32:36, time: 5.0200
INFO train.py(173): step: 1860/5410, l_total: 0.0396, l_in: 0.0114, l_grad: 0.0282, msssim_ir: 0.2786, msssim_vis: 0.0625, mx_loss: 0.0086, eta: 0:32:29, time: 5.0487
INFO train.py(173): step: 1870/5410, l_total: 0.0535, l_in: 0.0201, l_grad: 0.0334, msssim_ir: 0.3667, msssim_vis: 0.0611, mx_loss: 0.0119, eta: 0:32:23, time: 5.0377
INFO train.py(173): step: 1880/5410, l_total: 0.0582, l_in: 0.0315, l_grad: 0.0267, msssim_ir: 0.1711, msssim_vis: 0.1595, mx_loss: 0.0342, eta: 0:32:17, time: 5.0357
INFO train.py(173): step: 1890/5410, l_total: 0.0531, l_in: 0.0186, l_grad: 0.0345, msssim_ir: 0.3361, msssim_vis: 0.0940, mx_loss: 0.0185, eta: 0:32:10, time: 5.0338
INFO train.py(173): step: 1900/5410, l_total: 0.0577, l_in: 0.0148, l_grad: 0.0429, msssim_ir: 0.2674, msssim_vis: 0.1460, mx_loss: 0.0100, eta: 0:32:04, time: 5.0417
INFO train.py(173): step: 1910/5410, l_total: 0.0377, l_in: 0.0087, l_grad: 0.0291, msssim_ir: 0.2968, msssim_vis: 0.0985, mx_loss: 0.0069, eta: 0:31:58, time: 5.0397
INFO train.py(173): step: 1920/5410, l_total: 0.0550, l_in: 0.0176, l_grad: 0.0374, msssim_ir: 0.4368, msssim_vis: 0.0270, mx_loss: 0.0100, eta: 0:31:52, time: 5.0328
INFO train.py(173): step: 1930/5410, l_total: 0.0625, l_in: 0.0221, l_grad: 0.0404, msssim_ir: 0.4744, msssim_vis: 0.0277, mx_loss: 0.0089, eta: 0:31:45, time: 5.0427
INFO train.py(173): step: 1940/5410, l_total: 0.0517, l_in: 0.0127, l_grad: 0.0390, msssim_ir: 0.3662, msssim_vis: 0.0511, mx_loss: 0.0094, eta: 0:31:39, time: 5.0318
INFO train.py(173): step: 1950/5410, l_total: 0.0512, l_in: 0.0123, l_grad: 0.0389, msssim_ir: 0.2951, msssim_vis: 0.0587, mx_loss: 0.0120, eta: 0:31:33, time: 5.0308
INFO train.py(173): step: 1960/5410, l_total: 0.0446, l_in: 0.0108, l_grad: 0.0338, msssim_ir: 0.2572, msssim_vis: 0.0997, mx_loss: 0.0110, eta: 0:31:26, time: 5.0288
INFO train.py(173): step: 1970/5410, l_total: 0.0392, l_in: 0.0118, l_grad: 0.0274, msssim_ir: 0.2611, msssim_vis: 0.0508, mx_loss: 0.0103, eta: 0:31:20, time: 5.0318
INFO train.py(173): step: 1980/5410, l_total: 0.0761, l_in: 0.0332, l_grad: 0.0429, msssim_ir: 0.4269, msssim_vis: 0.0288, mx_loss: 0.0113, eta: 0:31:14, time: 5.0207
INFO train.py(173): step: 1990/5410, l_total: 0.0604, l_in: 0.0209, l_grad: 0.0396, msssim_ir: 0.4300, msssim_vis: 0.0435, mx_loss: 0.0094, eta: 0:31:08, time: 5.0367
INFO train.py(173): step: 2000/5410, l_total: 0.0884, l_in: 0.0381, l_grad: 0.0504, msssim_ir: 0.4751, msssim_vis: 0.0271, mx_loss: 0.0160, eta: 0:31:02, time: 5.0098
INFO train.py(173): step: 2010/5410, l_total: 0.0424, l_in: 0.0104, l_grad: 0.0320, msssim_ir: 0.3876, msssim_vis: 0.0388, mx_loss: 0.0047, eta: 0:30:55, time: 5.0327
INFO train.py(173): step: 2020/5410, l_total: 0.0556, l_in: 0.0240, l_grad: 0.0316, msssim_ir: 0.1768, msssim_vis: 0.1507, mx_loss: 0.0244, eta: 0:30:49, time: 5.0516
INFO train.py(173): step: 2030/5410, l_total: 0.0526, l_in: 0.0152, l_grad: 0.0374, msssim_ir: 0.5186, msssim_vis: 0.0092, mx_loss: 0.0048, eta: 0:30:43, time: 5.0207
INFO train.py(173): step: 2040/5410, l_total: 0.0503, l_in: 0.0133, l_grad: 0.0370, msssim_ir: 0.3965, msssim_vis: 0.0490, mx_loss: 0.0068, eta: 0:30:37, time: 5.0426
INFO train.py(173): step: 2050/5410, l_total: 0.0789, l_in: 0.0247, l_grad: 0.0542, msssim_ir: 0.2417, msssim_vis: 0.1014, mx_loss: 0.0231, eta: 0:30:31, time: 5.0347
INFO train.py(173): step: 2060/5410, l_total: 0.0460, l_in: 0.0106, l_grad: 0.0354, msssim_ir: 0.4910, msssim_vis: 0.0168, mx_loss: 0.0058, eta: 0:30:25, time: 5.0257
INFO train.py(173): step: 2070/5410, l_total: 0.0388, l_in: 0.0102, l_grad: 0.0287, msssim_ir: 0.3460, msssim_vis: 0.0344, mx_loss: 0.0079, eta: 0:30:19, time: 5.0307
INFO train.py(173): step: 2080/5410, l_total: 0.0704, l_in: 0.0280, l_grad: 0.0424, msssim_ir: 0.4006, msssim_vis: 0.0389, mx_loss: 0.0203, eta: 0:30:12, time: 5.0307
INFO train.py(173): step: 2090/5410, l_total: 0.0608, l_in: 0.0261, l_grad: 0.0347, msssim_ir: 0.2710, msssim_vis: 0.1447, mx_loss: 0.0177, eta: 0:30:06, time: 5.0386
INFO train.py(173): step: 2100/5410, l_total: 0.0547, l_in: 0.0177, l_grad: 0.0370, msssim_ir: 0.4799, msssim_vis: 0.0156, mx_loss: 0.0088, eta: 0:30:00, time: 5.0436
INFO train.py(173): step: 2110/5410, l_total: 0.0677, l_in: 0.0254, l_grad: 0.0422, msssim_ir: 0.2921, msssim_vis: 0.1256, mx_loss: 0.0121, eta: 0:29:54, time: 5.0227
INFO train.py(173): step: 2120/5410, l_total: 0.0746, l_in: 0.0178, l_grad: 0.0568, msssim_ir: 0.4859, msssim_vis: 0.0144, mx_loss: 0.0152, eta: 0:29:48, time: 5.0347
INFO train.py(173): step: 2130/5410, l_total: 0.0613, l_in: 0.0277, l_grad: 0.0336, msssim_ir: 0.3547, msssim_vis: 0.0973, mx_loss: 0.0152, eta: 0:29:42, time: 5.0257
INFO train.py(173): step: 2140/5410, l_total: 0.0627, l_in: 0.0211, l_grad: 0.0416, msssim_ir: 0.3251, msssim_vis: 0.1180, mx_loss: 0.0222, eta: 0:29:36, time: 5.0337
INFO train.py(173): step: 2150/5410, l_total: 0.0569, l_in: 0.0168, l_grad: 0.0401, msssim_ir: 0.3076, msssim_vis: 0.0911, mx_loss: 0.0113, eta: 0:29:30, time: 5.0247
INFO train.py(173): step: 2160/5410, l_total: 0.0764, l_in: 0.0321, l_grad: 0.0443, msssim_ir: 0.1659, msssim_vis: 0.2312, mx_loss: 0.0478, eta: 0:29:24, time: 5.0357
INFO train.py(173): step: 2170/5410, l_total: 0.0396, l_in: 0.0151, l_grad: 0.0245, msssim_ir: 0.1728, msssim_vis: 0.1277, mx_loss: 0.0132, eta: 0:29:47, time: 24.8269
INFO train.py(173): step: 2180/5410, l_total: 0.0547, l_in: 0.0181, l_grad: 0.0366, msssim_ir: 0.2277, msssim_vis: 0.1431, mx_loss: 0.0203, eta: 0:29:41, time: 5.0028
INFO train.py(173): step: 2190/5410, l_total: 0.0404, l_in: 0.0116, l_grad: 0.0289, msssim_ir: 0.4246, msssim_vis: 0.0419, mx_loss: 0.0110, eta: 0:29:35, time: 5.0247
INFO train.py(173): step: 2200/5410, l_total: 0.0516, l_in: 0.0145, l_grad: 0.0371, msssim_ir: 0.3171, msssim_vis: 0.0819, mx_loss: 0.0110, eta: 0:29:29, time: 5.0386
INFO train.py(173): step: 2210/5410, l_total: 0.0519, l_in: 0.0140, l_grad: 0.0379, msssim_ir: 0.2473, msssim_vis: 0.1531, mx_loss: 0.0088, eta: 0:29:22, time: 5.0227
INFO train.py(173): step: 2220/5410, l_total: 0.0416, l_in: 0.0122, l_grad: 0.0295, msssim_ir: 0.3673, msssim_vis: 0.0693, mx_loss: 0.0064, eta: 0:29:16, time: 5.0446
INFO train.py(173): step: 2230/5410, l_total: 0.0518, l_in: 0.0131, l_grad: 0.0386, msssim_ir: 0.3327, msssim_vis: 0.0953, mx_loss: 0.0076, eta: 0:29:10, time: 5.0227
INFO train.py(173): step: 2240/5410, l_total: 0.0502, l_in: 0.0220, l_grad: 0.0282, msssim_ir: 0.2600, msssim_vis: 0.1194, mx_loss: 0.0256, eta: 0:29:04, time: 5.0536
INFO train.py(173): step: 2250/5410, l_total: 0.0627, l_in: 0.0206, l_grad: 0.0421, msssim_ir: 0.3877, msssim_vis: 0.0685, mx_loss: 0.0178, eta: 0:28:58, time: 5.0337
INFO train.py(173): step: 2260/5410, l_total: 0.0382, l_in: 0.0082, l_grad: 0.0300, msssim_ir: 0.4194, msssim_vis: 0.0457, mx_loss: 0.0036, eta: 0:28:52, time: 5.0367
INFO train.py(173): step: 2270/5410, l_total: 0.0367, l_in: 0.0109, l_grad: 0.0259, msssim_ir: 0.1791, msssim_vis: 0.1301, mx_loss: 0.0096, eta: 0:28:46, time: 5.0436
INFO train.py(173): step: 2280/5410, l_total: 0.0704, l_in: 0.0249, l_grad: 0.0454, msssim_ir: 0.3176, msssim_vis: 0.0980, mx_loss: 0.0213, eta: 0:28:39, time: 5.0337
INFO train.py(173): step: 2290/5410, l_total: 0.0409, l_in: 0.0119, l_grad: 0.0290, msssim_ir: 0.2215, msssim_vis: 0.0801, mx_loss: 0.0116, eta: 0:28:33, time: 5.0486
INFO train.py(173): step: 2300/5410, l_total: 0.0624, l_in: 0.0189, l_grad: 0.0435, msssim_ir: 0.5192, msssim_vis: 0.0292, mx_loss: 0.0220, eta: 0:28:27, time: 5.0376
INFO train.py(173): step: 2310/5410, l_total: 0.0383, l_in: 0.0112, l_grad: 0.0271, msssim_ir: 0.3400, msssim_vis: 0.0456, mx_loss: 0.0076, eta: 0:28:21, time: 5.0337
INFO train.py(173): step: 2320/5410, l_total: 0.0701, l_in: 0.0275, l_grad: 0.0426, msssim_ir: 0.3627, msssim_vis: 0.0708, mx_loss: 0.0316, eta: 0:28:15, time: 5.0386
INFO train.py(173): step: 2330/5410, l_total: 0.0414, l_in: 0.0141, l_grad: 0.0273, msssim_ir: 0.3428, msssim_vis: 0.0449, mx_loss: 0.0120, eta: 0:28:09, time: 5.0456
INFO train.py(173): step: 2340/5410, l_total: 0.0727, l_in: 0.0249, l_grad: 0.0478, msssim_ir: 0.4442, msssim_vis: 0.0256, mx_loss: 0.0232, eta: 0:28:03, time: 5.0466
INFO train.py(173): step: 2350/5410, l_total: 0.0686, l_in: 0.0172, l_grad: 0.0514, msssim_ir: 0.4440, msssim_vis: 0.0494, mx_loss: 0.0086, eta: 0:27:57, time: 5.0347
INFO train.py(173): step: 2360/5410, l_total: 0.0666, l_in: 0.0210, l_grad: 0.0456, msssim_ir: 0.4518, msssim_vis: 0.0286, mx_loss: 0.0092, eta: 0:27:51, time: 5.0396
INFO train.py(173): step: 2370/5410, l_total: 0.0557, l_in: 0.0130, l_grad: 0.0427, msssim_ir: 0.4745, msssim_vis: 0.0114, mx_loss: 0.0090, eta: 0:27:45, time: 5.0486
INFO train.py(173): step: 2380/5410, l_total: 0.0550, l_in: 0.0200, l_grad: 0.0350, msssim_ir: 0.3956, msssim_vis: 0.0618, mx_loss: 0.0097, eta: 0:27:39, time: 5.0391
INFO train.py(173): step: 2390/5410, l_total: 0.0884, l_in: 0.0355, l_grad: 0.0529, msssim_ir: 0.4819, msssim_vis: 0.0422, mx_loss: 0.0231, eta: 0:27:33, time: 5.0327
INFO train.py(173): step: 2400/5410, l_total: 0.0398, l_in: 0.0118, l_grad: 0.0280, msssim_ir: 0.2463, msssim_vis: 0.1040, mx_loss: 0.0097, eta: 0:27:27, time: 5.0397
INFO train.py(173): step: 2410/5410, l_total: 0.0452, l_in: 0.0124, l_grad: 0.0328, msssim_ir: 0.2148, msssim_vis: 0.1326, mx_loss: 0.0146, eta: 0:27:21, time: 5.0446
INFO train.py(173): step: 2420/5410, l_total: 0.0358, l_in: 0.0118, l_grad: 0.0240, msssim_ir: 0.3143, msssim_vis: 0.0531, mx_loss: 0.0084, eta: 0:27:15, time: 5.0177
INFO train.py(173): step: 2430/5410, l_total: 0.0393, l_in: 0.0152, l_grad: 0.0241, msssim_ir: 0.3163, msssim_vis: 0.0532, mx_loss: 0.0133, eta: 0:27:09, time: 5.0297
INFO train.py(173): step: 2440/5410, l_total: 0.0525, l_in: 0.0117, l_grad: 0.0408, msssim_ir: 0.3122, msssim_vis: 0.0825, mx_loss: 0.0090, eta: 0:27:03, time: 5.0257
INFO train.py(173): step: 2450/5410, l_total: 0.0432, l_in: 0.0093, l_grad: 0.0338, msssim_ir: 0.3017, msssim_vis: 0.0636, mx_loss: 0.0077, eta: 0:26:57, time: 5.0426
INFO train.py(173): step: 2460/5410, l_total: 0.0371, l_in: 0.0077, l_grad: 0.0294, msssim_ir: 0.3679, msssim_vis: 0.0331, mx_loss: 0.0041, eta: 0:26:51, time: 5.0267
INFO train.py(173): step: 2470/5410, l_total: 0.0523, l_in: 0.0154, l_grad: 0.0369, msssim_ir: 0.3585, msssim_vis: 0.0532, mx_loss: 0.0131, eta: 0:26:45, time: 5.0357
INFO train.py(173): step: 2480/5410, l_total: 0.0371, l_in: 0.0102, l_grad: 0.0269, msssim_ir: 0.2911, msssim_vis: 0.0785, mx_loss: 0.0078, eta: 0:26:39, time: 5.0451
INFO train.py(173): step: 2490/5410, l_total: 0.0351, l_in: 0.0129, l_grad: 0.0222, msssim_ir: 0.2679, msssim_vis: 0.0615, mx_loss: 0.0079, eta: 0:26:33, time: 5.0287
INFO train.py(173): step: 2500/5410, l_total: 0.0593, l_in: 0.0239, l_grad: 0.0354, msssim_ir: 0.3413, msssim_vis: 0.0695, mx_loss: 0.0202, eta: 0:26:27, time: 5.0367
INFO train.py(173): step: 2510/5410, l_total: 0.0620, l_in: 0.0207, l_grad: 0.0413, msssim_ir: 0.3271, msssim_vis: 0.1065, mx_loss: 0.0132, eta: 0:26:21, time: 5.0337
INFO train.py(173): step: 2520/5410, l_total: 0.0373, l_in: 0.0107, l_grad: 0.0266, msssim_ir: 0.2337, msssim_vis: 0.1184, mx_loss: 0.0063, eta: 0:26:15, time: 5.0179
INFO train.py(173): step: 2530/5410, l_total: 0.0307, l_in: 0.0093, l_grad: 0.0213, msssim_ir: 0.2731, msssim_vis: 0.0794, mx_loss: 0.0076, eta: 0:26:09, time: 5.0327
INFO train.py(173): step: 2540/5410, l_total: 0.0424, l_in: 0.0190, l_grad: 0.0234, msssim_ir: 0.2235, msssim_vis: 0.1116, mx_loss: 0.0196, eta: 0:26:03, time: 5.0446
INFO train.py(173): step: 2550/5410, l_total: 0.0625, l_in: 0.0312, l_grad: 0.0313, msssim_ir: 0.3144, msssim_vis: 0.0989, mx_loss: 0.0175, eta: 0:25:57, time: 5.0297
INFO train.py(173): step: 2560/5410, l_total: 0.0539, l_in: 0.0193, l_grad: 0.0346, msssim_ir: 0.3616, msssim_vis: 0.0352, mx_loss: 0.0073, eta: 0:25:51, time: 5.0377
INFO train.py(173): step: 2570/5410, l_total: 0.0747, l_in: 0.0272, l_grad: 0.0474, msssim_ir: 0.2846, msssim_vis: 0.1193, mx_loss: 0.0244, eta: 0:25:45, time: 5.0367
INFO train.py(173): step: 2580/5410, l_total: 0.0708, l_in: 0.0335, l_grad: 0.0372, msssim_ir: 0.4719, msssim_vis: 0.0153, mx_loss: 0.0132, eta: 0:25:39, time: 5.0367
INFO train.py(173): step: 2590/5410, l_total: 0.0521, l_in: 0.0168, l_grad: 0.0353, msssim_ir: 0.4385, msssim_vis: 0.0367, mx_loss: 0.0120, eta: 0:25:34, time: 5.0287
INFO train.py(173): step: 2600/5410, l_total: 0.0646, l_in: 0.0243, l_grad: 0.0402, msssim_ir: 0.3875, msssim_vis: 0.0431, mx_loss: 0.0113, eta: 0:25:28, time: 5.0416
INFO train.py(173): step: 2610/5410, l_total: 0.0565, l_in: 0.0162, l_grad: 0.0403, msssim_ir: 0.4744, msssim_vis: 0.0291, mx_loss: 0.0071, eta: 0:25:22, time: 5.0367
INFO train.py(173): step: 2620/5410, l_total: 0.0594, l_in: 0.0181, l_grad: 0.0413, msssim_ir: 0.4893, msssim_vis: 0.0116, mx_loss: 0.0088, eta: 0:25:16, time: 5.0277
INFO train.py(173): step: 2630/5410, l_total: 0.0639, l_in: 0.0282, l_grad: 0.0357, msssim_ir: 0.3146, msssim_vis: 0.1170, mx_loss: 0.0130, eta: 0:25:10, time: 5.0367
INFO train.py(173): step: 2640/5410, l_total: 0.0354, l_in: 0.0085, l_grad: 0.0269, msssim_ir: 0.2941, msssim_vis: 0.0475, mx_loss: 0.0065, eta: 0:25:04, time: 5.0406
INFO train.py(173): step: 2650/5410, l_total: 0.0523, l_in: 0.0114, l_grad: 0.0409, msssim_ir: 0.4202, msssim_vis: 0.0412, mx_loss: 0.0075, eta: 0:24:58, time: 5.0277
INFO train.py(173): step: 2660/5410, l_total: 0.0454, l_in: 0.0174, l_grad: 0.0280, msssim_ir: 0.4265, msssim_vis: 0.0345, mx_loss: 0.0112, eta: 0:24:53, time: 5.0396
INFO train.py(173): step: 2670/5410, l_total: 0.0525, l_in: 0.0129, l_grad: 0.0396, msssim_ir: 0.2343, msssim_vis: 0.0917, mx_loss: 0.0108, eta: 0:24:47, time: 5.0267
INFO train.py(173): step: 2680/5410, l_total: 0.0373, l_in: 0.0100, l_grad: 0.0273, msssim_ir: 0.3936, msssim_vis: 0.0431, mx_loss: 0.0055, eta: 0:24:41, time: 5.0367
INFO train.py(173): step: 2690/5410, l_total: 0.0545, l_in: 0.0160, l_grad: 0.0385, msssim_ir: 0.4104, msssim_vis: 0.0315, mx_loss: 0.0100, eta: 0:24:35, time: 5.0426
INFO train.py(173): step: 2700/5410, l_total: 0.0589, l_in: 0.0170, l_grad: 0.0419, msssim_ir: 0.4726, msssim_vis: 0.0197, mx_loss: 0.0078, eta: 0:24:29, time: 5.0307
INFO train.py(173): step: 2710/5410, l_total: 0.0421, l_in: 0.0163, l_grad: 0.0257, msssim_ir: 0.1729, msssim_vis: 0.1427, mx_loss: 0.0136, eta: 0:24:43, time: 24.9702
INFO train.py(173): step: 2720/5410, l_total: 0.0427, l_in: 0.0099, l_grad: 0.0328, msssim_ir: 0.3186, msssim_vis: 0.0743, mx_loss: 0.0076, eta: 0:24:37, time: 5.0148
INFO train.py(173): step: 2730/5410, l_total: 0.0477, l_in: 0.0169, l_grad: 0.0309, msssim_ir: 0.3361, msssim_vis: 0.0851, mx_loss: 0.0105, eta: 0:24:31, time: 5.0277
INFO train.py(173): step: 2740/5410, l_total: 0.0399, l_in: 0.0133, l_grad: 0.0266, msssim_ir: 0.3754, msssim_vis: 0.0335, mx_loss: 0.0069, eta: 0:24:25, time: 5.0158
INFO train.py(173): step: 2750/5410, l_total: 0.0518, l_in: 0.0252, l_grad: 0.0265, msssim_ir: 0.2124, msssim_vis: 0.0931, mx_loss: 0.0265, eta: 0:24:19, time: 5.0317
INFO train.py(173): step: 2760/5410, l_total: 0.0499, l_in: 0.0128, l_grad: 0.0371, msssim_ir: 0.4459, msssim_vis: 0.0250, mx_loss: 0.0075, eta: 0:24:14, time: 5.0406
INFO train.py(173): step: 2770/5410, l_total: 0.0486, l_in: 0.0150, l_grad: 0.0336, msssim_ir: 0.3559, msssim_vis: 0.0836, mx_loss: 0.0079, eta: 0:24:08, time: 5.0327
INFO train.py(173): step: 2780/5410, l_total: 0.0553, l_in: 0.0131, l_grad: 0.0422, msssim_ir: 0.2660, msssim_vis: 0.1045, mx_loss: 0.0134, eta: 0:24:02, time: 5.0416
INFO train.py(173): step: 2790/5410, l_total: 0.0605, l_in: 0.0220, l_grad: 0.0385, msssim_ir: 0.4114, msssim_vis: 0.0690, mx_loss: 0.0149, eta: 0:23:56, time: 5.0486
INFO train.py(173): step: 2800/5410, l_total: 0.0457, l_in: 0.0111, l_grad: 0.0346, msssim_ir: 0.3039, msssim_vis: 0.1041, mx_loss: 0.0071, eta: 0:23:50, time: 5.0506
INFO train.py(173): step: 2810/5410, l_total: 0.0576, l_in: 0.0163, l_grad: 0.0413, msssim_ir: 0.4662, msssim_vis: 0.0161, mx_loss: 0.0080, eta: 0:23:44, time: 5.0377
INFO train.py(173): step: 2820/5410, l_total: 0.0513, l_in: 0.0142, l_grad: 0.0371, msssim_ir: 0.2064, msssim_vis: 0.1181, mx_loss: 0.0146, eta: 0:23:38, time: 5.0436
INFO train.py(173): step: 2830/5410, l_total: 0.0398, l_in: 0.0110, l_grad: 0.0288, msssim_ir: 0.3889, msssim_vis: 0.0335, mx_loss: 0.0038, eta: 0:23:32, time: 5.0416
INFO train.py(173): step: 2840/5410, l_total: 0.0506, l_in: 0.0134, l_grad: 0.0372, msssim_ir: 0.4305, msssim_vis: 0.0430, mx_loss: 0.0114, eta: 0:23:26, time: 5.0436
INFO train.py(173): step: 2850/5410, l_total: 0.0373, l_in: 0.0170, l_grad: 0.0204, msssim_ir: 0.2388, msssim_vis: 0.0858, mx_loss: 0.0160, eta: 0:23:21, time: 5.0307
INFO train.py(173): step: 2860/5410, l_total: 0.0619, l_in: 0.0190, l_grad: 0.0428, msssim_ir: 0.3924, msssim_vis: 0.0642, mx_loss: 0.0117, eta: 0:23:15, time: 5.0357
INFO train.py(173): step: 2870/5410, l_total: 0.0593, l_in: 0.0146, l_grad: 0.0447, msssim_ir: 0.4059, msssim_vis: 0.0546, mx_loss: 0.0104, eta: 0:23:09, time: 5.0217
INFO train.py(173): step: 2880/5410, l_total: 0.0619, l_in: 0.0213, l_grad: 0.0406, msssim_ir: 0.3391, msssim_vis: 0.1043, mx_loss: 0.0110, eta: 0:23:03, time: 5.0406
INFO train.py(173): step: 2890/5410, l_total: 0.0361, l_in: 0.0108, l_grad: 0.0253, msssim_ir: 0.2729, msssim_vis: 0.0727, mx_loss: 0.0091, eta: 0:22:57, time: 5.0337
INFO train.py(173): step: 2900/5410, l_total: 0.0534, l_in: 0.0216, l_grad: 0.0318, msssim_ir: 0.4080, msssim_vis: 0.0433, mx_loss: 0.0136, eta: 0:22:51, time: 5.0466
INFO train.py(173): step: 2910/5410, l_total: 0.0791, l_in: 0.0293, l_grad: 0.0498, msssim_ir: 0.4842, msssim_vis: 0.0192, mx_loss: 0.0118, eta: 0:22:45, time: 5.0317
INFO train.py(173): step: 2920/5410, l_total: 0.0475, l_in: 0.0177, l_grad: 0.0297, msssim_ir: 0.3994, msssim_vis: 0.0528, mx_loss: 0.0081, eta: 0:22:40, time: 5.0367
INFO train.py(173): step: 2930/5410, l_total: 0.0510, l_in: 0.0165, l_grad: 0.0345, msssim_ir: 0.3901, msssim_vis: 0.0584, mx_loss: 0.0076, eta: 0:22:34, time: 5.0337
INFO train.py(173): step: 2940/5410, l_total: 0.0595, l_in: 0.0249, l_grad: 0.0346, msssim_ir: 0.4307, msssim_vis: 0.0350, mx_loss: 0.0174, eta: 0:22:28, time: 5.0426
INFO train.py(173): step: 2950/5410, l_total: 0.0433, l_in: 0.0084, l_grad: 0.0349, msssim_ir: 0.3922, msssim_vis: 0.0536, mx_loss: 0.0061, eta: 0:22:22, time: 5.0416
INFO train.py(173): step: 2960/5410, l_total: 0.0540, l_in: 0.0231, l_grad: 0.0309, msssim_ir: 0.3532, msssim_vis: 0.0423, mx_loss: 0.0109, eta: 0:22:16, time: 5.0357
INFO train.py(173): step: 2970/5410, l_total: 0.0358, l_in: 0.0130, l_grad: 0.0228, msssim_ir: 0.3023, msssim_vis: 0.0859, mx_loss: 0.0099, eta: 0:22:11, time: 5.0446
INFO train.py(173): step: 2980/5410, l_total: 0.0598, l_in: 0.0211, l_grad: 0.0387, msssim_ir: 0.3015, msssim_vis: 0.0976, mx_loss: 0.0138, eta: 0:22:05, time: 5.0197
INFO train.py(173): step: 2990/5410, l_total: 0.0362, l_in: 0.0101, l_grad: 0.0262, msssim_ir: 0.3429, msssim_vis: 0.0562, mx_loss: 0.0056, eta: 0:21:59, time: 5.0357
INFO train.py(173): step: 3000/5410, l_total: 0.0385, l_in: 0.0117, l_grad: 0.0268, msssim_ir: 0.2589, msssim_vis: 0.0831, mx_loss: 0.0104, eta: 0:21:53, time: 5.0396
INFO train.py(173): step: 3010/5410, l_total: 0.0779, l_in: 0.0329, l_grad: 0.0450, msssim_ir: 0.4743, msssim_vis: 0.0293, mx_loss: 0.0194, eta: 0:21:47, time: 5.0396
INFO train.py(173): step: 3020/5410, l_total: 0.0362, l_in: 0.0106, l_grad: 0.0256, msssim_ir: 0.2874, msssim_vis: 0.0883, mx_loss: 0.0080, eta: 0:21:42, time: 5.0277
INFO train.py(173): step: 3030/5410, l_total: 0.0607, l_in: 0.0207, l_grad: 0.0400, msssim_ir: 0.2715, msssim_vis: 0.0851, mx_loss: 0.0191, eta: 0:21:36, time: 5.0386
INFO train.py(173): step: 3040/5410, l_total: 0.0683, l_in: 0.0314, l_grad: 0.0369, msssim_ir: 0.4641, msssim_vis: 0.0513, mx_loss: 0.0081, eta: 0:21:30, time: 5.0456
INFO train.py(173): step: 3050/5410, l_total: 0.0445, l_in: 0.0160, l_grad: 0.0285, msssim_ir: 0.3574, msssim_vis: 0.0559, mx_loss: 0.0082, eta: 0:21:24, time: 5.0297
INFO train.py(173): step: 3060/5410, l_total: 0.0501, l_in: 0.0190, l_grad: 0.0311, msssim_ir: 0.2777, msssim_vis: 0.0901, mx_loss: 0.0157, eta: 0:21:19, time: 5.0367
INFO train.py(173): step: 3070/5410, l_total: 0.1336, l_in: 0.0675, l_grad: 0.0661, msssim_ir: 0.4912, msssim_vis: 0.0257, mx_loss: 0.0208, eta: 0:21:13, time: 5.0367
INFO train.py(173): step: 3080/5410, l_total: 0.0721, l_in: 0.0260, l_grad: 0.0462, msssim_ir: 0.4095, msssim_vis: 0.0324, mx_loss: 0.0172, eta: 0:21:07, time: 5.0406
INFO train.py(173): step: 3090/5410, l_total: 0.0470, l_in: 0.0150, l_grad: 0.0320, msssim_ir: 0.4203, msssim_vis: 0.0189, mx_loss: 0.0093, eta: 0:21:01, time: 5.0436
INFO train.py(173): step: 3100/5410, l_total: 0.0463, l_in: 0.0094, l_grad: 0.0368, msssim_ir: 0.3686, msssim_vis: 0.0431, mx_loss: 0.0080, eta: 0:20:56, time: 5.0177
INFO train.py(173): step: 3110/5410, l_total: 0.0420, l_in: 0.0190, l_grad: 0.0229, msssim_ir: 0.2164, msssim_vis: 0.0862, mx_loss: 0.0253, eta: 0:20:50, time: 5.0327
INFO train.py(173): step: 3120/5410, l_total: 0.0702, l_in: 0.0196, l_grad: 0.0506, msssim_ir: 0.2982, msssim_vis: 0.1229, mx_loss: 0.0153, eta: 0:20:44, time: 5.0377
INFO train.py(173): step: 3130/5410, l_total: 0.0519, l_in: 0.0113, l_grad: 0.0406, msssim_ir: 0.4820, msssim_vis: 0.0217, mx_loss: 0.0062, eta: 0:20:38, time: 5.0446
INFO train.py(173): step: 3140/5410, l_total: 0.0257, l_in: 0.0059, l_grad: 0.0198, msssim_ir: 0.2931, msssim_vis: 0.0498, mx_loss: 0.0039, eta: 0:20:33, time: 5.0377
INFO train.py(173): step: 3150/5410, l_total: 0.0668, l_in: 0.0265, l_grad: 0.0403, msssim_ir: 0.3899, msssim_vis: 0.1057, mx_loss: 0.0158, eta: 0:20:27, time: 5.0446
INFO train.py(173): step: 3160/5410, l_total: 0.0366, l_in: 0.0129, l_grad: 0.0238, msssim_ir: 0.2161, msssim_vis: 0.0798, mx_loss: 0.0092, eta: 0:20:21, time: 5.0377
INFO train.py(173): step: 3170/5410, l_total: 0.0616, l_in: 0.0164, l_grad: 0.0452, msssim_ir: 0.5220, msssim_vis: 0.0180, mx_loss: 0.0135, eta: 0:20:16, time: 5.0367
INFO train.py(173): step: 3180/5410, l_total: 0.0522, l_in: 0.0151, l_grad: 0.0370, msssim_ir: 0.2348, msssim_vis: 0.1428, mx_loss: 0.0103, eta: 0:20:10, time: 5.0187
INFO train.py(173): step: 3190/5410, l_total: 0.0492, l_in: 0.0158, l_grad: 0.0334, msssim_ir: 0.1388, msssim_vis: 0.2067, mx_loss: 0.0205, eta: 0:20:04, time: 5.0459
INFO train.py(173): step: 3200/5410, l_total: 0.0656, l_in: 0.0225, l_grad: 0.0431, msssim_ir: 0.3196, msssim_vis: 0.0887, mx_loss: 0.0129, eta: 0:19:58, time: 5.0287
INFO train.py(173): step: 3210/5410, l_total: 0.0668, l_in: 0.0189, l_grad: 0.0479, msssim_ir: 0.3751, msssim_vis: 0.0683, mx_loss: 0.0098, eta: 0:19:53, time: 5.0367
INFO train.py(173): step: 3220/5410, l_total: 0.0400, l_in: 0.0102, l_grad: 0.0298, msssim_ir: 0.4068, msssim_vis: 0.0364, mx_loss: 0.0055, eta: 0:19:47, time: 5.0446
INFO train.py(173): step: 3230/5410, l_total: 0.0342, l_in: 0.0087, l_grad: 0.0256, msssim_ir: 0.3124, msssim_vis: 0.0696, mx_loss: 0.0067, eta: 0:19:41, time: 5.0347
INFO train.py(173): step: 3240/5410, l_total: 0.0525, l_in: 0.0162, l_grad: 0.0363, msssim_ir: 0.4802, msssim_vis: 0.0181, mx_loss: 0.0088, eta: 0:19:36, time: 5.0187
INFO train.py(173): step: 3250/5410, l_total: 0.0497, l_in: 0.0148, l_grad: 0.0349, msssim_ir: 0.3285, msssim_vis: 0.0623, mx_loss: 0.0102, eta: 0:19:43, time: 24.9642
INFO train.py(173): step: 3260/5410, l_total: 0.0392, l_in: 0.0105, l_grad: 0.0287, msssim_ir: 0.2116, msssim_vis: 0.1314, mx_loss: 0.0076, eta: 0:19:37, time: 4.9939
INFO train.py(173): step: 3270/5410, l_total: 0.0731, l_in: 0.0224, l_grad: 0.0507, msssim_ir: 0.4473, msssim_vis: 0.0459, mx_loss: 0.0199, eta: 0:19:32, time: 5.0267
INFO train.py(173): step: 3280/5410, l_total: 0.0474, l_in: 0.0161, l_grad: 0.0313, msssim_ir: 0.4203, msssim_vis: 0.0228, mx_loss: 0.0084, eta: 0:19:26, time: 5.0426
INFO train.py(173): step: 3290/5410, l_total: 0.0481, l_in: 0.0102, l_grad: 0.0379, msssim_ir: 0.3569, msssim_vis: 0.0650, mx_loss: 0.0085, eta: 0:19:20, time: 5.0237
INFO train.py(173): step: 3300/5410, l_total: 0.0415, l_in: 0.0139, l_grad: 0.0276, msssim_ir: 0.3939, msssim_vis: 0.0229, mx_loss: 0.0071, eta: 0:19:14, time: 5.0390
INFO train.py(173): step: 3310/5410, l_total: 0.0305, l_in: 0.0086, l_grad: 0.0218, msssim_ir: 0.1960, msssim_vis: 0.0909, mx_loss: 0.0071, eta: 0:19:09, time: 5.0363
INFO train.py(173): step: 3320/5410, l_total: 0.0353, l_in: 0.0088, l_grad: 0.0265, msssim_ir: 0.2806, msssim_vis: 0.0811, mx_loss: 0.0071, eta: 0:19:03, time: 5.0486
INFO train.py(173): step: 3330/5410, l_total: 0.0488, l_in: 0.0151, l_grad: 0.0337, msssim_ir: 0.1452, msssim_vis: 0.1635, mx_loss: 0.0174, eta: 0:18:57, time: 5.0396
INFO train.py(173): step: 3340/5410, l_total: 0.0463, l_in: 0.0117, l_grad: 0.0346, msssim_ir: 0.4905, msssim_vis: 0.0170, mx_loss: 0.0089, eta: 0:18:51, time: 5.0386
INFO train.py(173): step: 3350/5410, l_total: 0.0455, l_in: 0.0160, l_grad: 0.0295, msssim_ir: 0.2576, msssim_vis: 0.1099, mx_loss: 0.0146, eta: 0:18:46, time: 5.0337
INFO train.py(173): step: 3360/5410, l_total: 0.0504, l_in: 0.0143, l_grad: 0.0361, msssim_ir: 0.2876, msssim_vis: 0.1038, mx_loss: 0.0079, eta: 0:18:40, time: 5.0357
INFO train.py(173): step: 3370/5410, l_total: 0.0540, l_in: 0.0126, l_grad: 0.0413, msssim_ir: 0.2773, msssim_vis: 0.1032, mx_loss: 0.0079, eta: 0:18:34, time: 5.0944
INFO train.py(173): step: 3380/5410, l_total: 0.0708, l_in: 0.0294, l_grad: 0.0414, msssim_ir: 0.3175, msssim_vis: 0.0990, mx_loss: 0.0123, eta: 0:18:29, time: 5.0655
INFO train.py(173): step: 3390/5410, l_total: 0.0486, l_in: 0.0127, l_grad: 0.0359, msssim_ir: 0.4885, msssim_vis: 0.0181, mx_loss: 0.0063, eta: 0:18:23, time: 5.0426
INFO train.py(173): step: 3400/5410, l_total: 0.0429, l_in: 0.0167, l_grad: 0.0262, msssim_ir: 0.3296, msssim_vis: 0.0657, mx_loss: 0.0049, eta: 0:18:17, time: 5.0546
INFO train.py(173): step: 3410/5410, l_total: 0.0363, l_in: 0.0136, l_grad: 0.0227, msssim_ir: 0.2488, msssim_vis: 0.0975, mx_loss: 0.0114, eta: 0:18:11, time: 5.0446
INFO train.py(173): step: 3420/5410, l_total: 0.0566, l_in: 0.0166, l_grad: 0.0400, msssim_ir: 0.2981, msssim_vis: 0.0999, mx_loss: 0.0137, eta: 0:18:06, time: 5.0566
INFO train.py(173): step: 3430/5410, l_total: 0.0375, l_in: 0.0075, l_grad: 0.0300, msssim_ir: 0.3407, msssim_vis: 0.0550, mx_loss: 0.0055, eta: 0:18:00, time: 5.0675
INFO train.py(173): step: 3440/5410, l_total: 0.0324, l_in: 0.0082, l_grad: 0.0242, msssim_ir: 0.3483, msssim_vis: 0.0450, mx_loss: 0.0037, eta: 0:17:54, time: 5.0516
INFO train.py(173): step: 3450/5410, l_total: 0.0533, l_in: 0.0114, l_grad: 0.0419, msssim_ir: 0.4375, msssim_vis: 0.0279, mx_loss: 0.0088, eta: 0:17:49, time: 5.0655
INFO train.py(173): step: 3460/5410, l_total: 0.0464, l_in: 0.0120, l_grad: 0.0343, msssim_ir: 0.3571, msssim_vis: 0.0726, mx_loss: 0.0079, eta: 0:17:43, time: 5.0665
INFO train.py(173): step: 3470/5410, l_total: 0.1072, l_in: 0.0361, l_grad: 0.0710, msssim_ir: 0.4634, msssim_vis: 0.0214, mx_loss: 0.0129, eta: 0:17:37, time: 5.0566
INFO train.py(173): step: 3480/5410, l_total: 0.0334, l_in: 0.0085, l_grad: 0.0249, msssim_ir: 0.2958, msssim_vis: 0.0379, mx_loss: 0.0066, eta: 0:17:32, time: 5.0387
INFO train.py(173): step: 3490/5410, l_total: 0.0562, l_in: 0.0253, l_grad: 0.0309, msssim_ir: 0.3171, msssim_vis: 0.0837, mx_loss: 0.0146, eta: 0:17:26, time: 5.0348
INFO train.py(173): step: 3500/5410, l_total: 0.0331, l_in: 0.0133, l_grad: 0.0198, msssim_ir: 0.2325, msssim_vis: 0.0738, mx_loss: 0.0114, eta: 0:17:20, time: 5.0466
INFO train.py(173): step: 3510/5410, l_total: 0.0569, l_in: 0.0181, l_grad: 0.0389, msssim_ir: 0.3424, msssim_vis: 0.1015, mx_loss: 0.0107, eta: 0:17:15, time: 5.0406
INFO train.py(173): step: 3520/5410, l_total: 0.0486, l_in: 0.0108, l_grad: 0.0378, msssim_ir: 0.4468, msssim_vis: 0.0245, mx_loss: 0.0103, eta: 0:17:09, time: 5.0556
INFO train.py(173): step: 3530/5410, l_total: 0.0414, l_in: 0.0133, l_grad: 0.0281, msssim_ir: 0.3598, msssim_vis: 0.0436, mx_loss: 0.0076, eta: 0:17:03, time: 5.0396
INFO train.py(173): step: 3540/5410, l_total: 0.0399, l_in: 0.0132, l_grad: 0.0268, msssim_ir: 0.3714, msssim_vis: 0.0465, mx_loss: 0.0065, eta: 0:16:58, time: 5.0317
INFO train.py(173): step: 3550/5410, l_total: 0.0396, l_in: 0.0103, l_grad: 0.0293, msssim_ir: 0.4569, msssim_vis: 0.0185, mx_loss: 0.0045, eta: 0:16:52, time: 5.0566
INFO train.py(173): step: 3560/5410, l_total: 0.0883, l_in: 0.0340, l_grad: 0.0543, msssim_ir: 0.5164, msssim_vis: 0.0261, mx_loss: 0.0456, eta: 0:16:46, time: 5.0317
INFO train.py(173): step: 3570/5410, l_total: 0.0494, l_in: 0.0146, l_grad: 0.0348, msssim_ir: 0.4416, msssim_vis: 0.0248, mx_loss: 0.0106, eta: 0:16:41, time: 5.0347
INFO train.py(173): step: 3580/5410, l_total: 0.0485, l_in: 0.0108, l_grad: 0.0376, msssim_ir: 0.4728, msssim_vis: 0.0240, mx_loss: 0.0109, eta: 0:16:35, time: 5.0386
INFO train.py(173): step: 3590/5410, l_total: 0.0466, l_in: 0.0103, l_grad: 0.0363, msssim_ir: 0.2179, msssim_vis: 0.1420, mx_loss: 0.0092, eta: 0:16:29, time: 5.0337
INFO train.py(173): step: 3600/5410, l_total: 0.0535, l_in: 0.0179, l_grad: 0.0355, msssim_ir: 0.3059, msssim_vis: 0.1022, mx_loss: 0.0089, eta: 0:16:24, time: 5.0317
INFO train.py(173): step: 3610/5410, l_total: 0.0414, l_in: 0.0093, l_grad: 0.0321, msssim_ir: 0.4269, msssim_vis: 0.0328, mx_loss: 0.0049, eta: 0:16:18, time: 5.0347
INFO train.py(173): step: 3620/5410, l_total: 0.0456, l_in: 0.0133, l_grad: 0.0323, msssim_ir: 0.3619, msssim_vis: 0.0467, mx_loss: 0.0064, eta: 0:16:13, time: 5.0287
INFO train.py(173): step: 3630/5410, l_total: 0.0349, l_in: 0.0114, l_grad: 0.0235, msssim_ir: 0.2467, msssim_vis: 0.1170, mx_loss: 0.0108, eta: 0:16:07, time: 5.0287
INFO train.py(173): step: 3640/5410, l_total: 0.0450, l_in: 0.0161, l_grad: 0.0289, msssim_ir: 0.3972, msssim_vis: 0.0361, mx_loss: 0.0045, eta: 0:16:01, time: 5.0406
INFO train.py(173): step: 3650/5410, l_total: 0.0401, l_in: 0.0102, l_grad: 0.0298, msssim_ir: 0.4457, msssim_vis: 0.0328, mx_loss: 0.0055, eta: 0:15:56, time: 5.0367
INFO train.py(173): step: 3660/5410, l_total: 0.0432, l_in: 0.0115, l_grad: 0.0318, msssim_ir: 0.3712, msssim_vis: 0.0444, mx_loss: 0.0089, eta: 0:15:50, time: 5.0347
INFO train.py(173): step: 3670/5410, l_total: 0.0421, l_in: 0.0139, l_grad: 0.0282, msssim_ir: 0.2322, msssim_vis: 0.1163, mx_loss: 0.0145, eta: 0:15:44, time: 5.0396
INFO train.py(173): step: 3680/5410, l_total: 0.0445, l_in: 0.0142, l_grad: 0.0303, msssim_ir: 0.2924, msssim_vis: 0.0710, mx_loss: 0.0109, eta: 0:15:39, time: 5.0307
INFO train.py(173): step: 3690/5410, l_total: 0.0676, l_in: 0.0325, l_grad: 0.0350, msssim_ir: 0.3489, msssim_vis: 0.1021, mx_loss: 0.0154, eta: 0:15:33, time: 5.0267
INFO train.py(173): step: 3700/5410, l_total: 0.0328, l_in: 0.0079, l_grad: 0.0249, msssim_ir: 0.3049, msssim_vis: 0.0435, mx_loss: 0.0047, eta: 0:15:28, time: 5.0277
INFO train.py(173): step: 3710/5410, l_total: 0.0436, l_in: 0.0175, l_grad: 0.0262, msssim_ir: 0.2275, msssim_vis: 0.1178, mx_loss: 0.0132, eta: 0:15:22, time: 5.0277
INFO train.py(173): step: 3720/5410, l_total: 0.0520, l_in: 0.0148, l_grad: 0.0372, msssim_ir: 0.4658, msssim_vis: 0.0247, mx_loss: 0.0095, eta: 0:15:16, time: 5.0157
INFO train.py(173): step: 3730/5410, l_total: 0.0481, l_in: 0.0122, l_grad: 0.0359, msssim_ir: 0.0879, msssim_vis: 0.2026, mx_loss: 0.0148, eta: 0:15:11, time: 5.0367
INFO train.py(173): step: 3740/5410, l_total: 0.0387, l_in: 0.0095, l_grad: 0.0291, msssim_ir: 0.3662, msssim_vis: 0.0305, mx_loss: 0.0058, eta: 0:15:05, time: 5.0307
INFO train.py(173): step: 3750/5410, l_total: 0.0445, l_in: 0.0156, l_grad: 0.0288, msssim_ir: 0.1776, msssim_vis: 0.1967, mx_loss: 0.0157, eta: 0:15:00, time: 5.0406
INFO train.py(173): step: 3760/5410, l_total: 0.0403, l_in: 0.0124, l_grad: 0.0279, msssim_ir: 0.2519, msssim_vis: 0.1151, mx_loss: 0.0094, eta: 0:14:54, time: 5.0386
INFO train.py(173): step: 3770/5410, l_total: 0.0499, l_in: 0.0148, l_grad: 0.0350, msssim_ir: 0.1830, msssim_vis: 0.1548, mx_loss: 0.0112, eta: 0:14:48, time: 5.0237
INFO train.py(173): step: 3780/5410, l_total: 0.0806, l_in: 0.0381, l_grad: 0.0425, msssim_ir: 0.4721, msssim_vis: 0.0150, mx_loss: 0.0117, eta: 0:14:43, time: 5.0396
INFO train.py(173): step: 3790/5410, l_total: 0.0526, l_in: 0.0195, l_grad: 0.0331, msssim_ir: 0.3386, msssim_vis: 0.1056, mx_loss: 0.0118, eta: 0:14:46, time: 25.3028
INFO train.py(173): step: 3800/5410, l_total: 0.0329, l_in: 0.0095, l_grad: 0.0234, msssim_ir: 0.2138, msssim_vis: 0.1331, mx_loss: 0.0062, eta: 0:14:40, time: 5.0028
INFO train.py(173): step: 3810/5410, l_total: 0.0684, l_in: 0.0218, l_grad: 0.0466, msssim_ir: 0.3602, msssim_vis: 0.0766, mx_loss: 0.0161, eta: 0:14:35, time: 5.0247
INFO train.py(173): step: 3820/5410, l_total: 0.0310, l_in: 0.0082, l_grad: 0.0228, msssim_ir: 0.2235, msssim_vis: 0.1111, mx_loss: 0.0076, eta: 0:14:29, time: 5.0277
INFO train.py(173): step: 3830/5410, l_total: 0.0536, l_in: 0.0216, l_grad: 0.0320, msssim_ir: 0.3503, msssim_vis: 0.0592, mx_loss: 0.0166, eta: 0:14:23, time: 5.0267
INFO train.py(173): step: 3840/5410, l_total: 0.0352, l_in: 0.0084, l_grad: 0.0267, msssim_ir: 0.1473, msssim_vis: 0.2049, mx_loss: 0.0071, eta: 0:14:18, time: 5.0406
INFO train.py(173): step: 3850/5410, l_total: 0.0404, l_in: 0.0089, l_grad: 0.0315, msssim_ir: 0.3625, msssim_vis: 0.0299, mx_loss: 0.0067, eta: 0:14:12, time: 5.0396
INFO train.py(173): step: 3860/5410, l_total: 0.0683, l_in: 0.0241, l_grad: 0.0442, msssim_ir: 0.4172, msssim_vis: 0.0688, mx_loss: 0.0089, eta: 0:14:06, time: 5.0357
INFO train.py(173): step: 3870/5410, l_total: 0.0357, l_in: 0.0088, l_grad: 0.0269, msssim_ir: 0.4402, msssim_vis: 0.0242, mx_loss: 0.0046, eta: 0:14:01, time: 5.0406
INFO train.py(173): step: 3880/5410, l_total: 0.0417, l_in: 0.0112, l_grad: 0.0305, msssim_ir: 0.3014, msssim_vis: 0.0644, mx_loss: 0.0090, eta: 0:13:55, time: 5.0416
INFO train.py(173): step: 3890/5410, l_total: 0.0584, l_in: 0.0248, l_grad: 0.0336, msssim_ir: 0.3435, msssim_vis: 0.0623, mx_loss: 0.0196, eta: 0:13:49, time: 5.0406
INFO train.py(173): step: 3900/5410, l_total: 0.0405, l_in: 0.0126, l_grad: 0.0279, msssim_ir: 0.3374, msssim_vis: 0.0524, mx_loss: 0.0057, eta: 0:13:44, time: 5.0347
INFO train.py(173): step: 3910/5410, l_total: 0.0529, l_in: 0.0148, l_grad: 0.0382, msssim_ir: 0.3923, msssim_vis: 0.0617, mx_loss: 0.0132, eta: 0:13:38, time: 5.0486
INFO train.py(173): step: 3920/5410, l_total: 0.0501, l_in: 0.0156, l_grad: 0.0346, msssim_ir: 0.3318, msssim_vis: 0.0936, mx_loss: 0.0102, eta: 0:13:33, time: 5.0466
INFO train.py(173): step: 3930/5410, l_total: 0.0499, l_in: 0.0116, l_grad: 0.0383, msssim_ir: 0.4742, msssim_vis: 0.0090, mx_loss: 0.0051, eta: 0:13:27, time: 5.0516
INFO train.py(173): step: 3940/5410, l_total: 0.0715, l_in: 0.0276, l_grad: 0.0439, msssim_ir: 0.5040, msssim_vis: 0.0189, mx_loss: 0.0078, eta: 0:13:21, time: 5.0357
INFO train.py(173): step: 3950/5410, l_total: 0.0314, l_in: 0.0088, l_grad: 0.0225, msssim_ir: 0.1707, msssim_vis: 0.1577, mx_loss: 0.0074, eta: 0:13:16, time: 5.0386
INFO train.py(173): step: 3960/5410, l_total: 0.0480, l_in: 0.0157, l_grad: 0.0324, msssim_ir: 0.3127, msssim_vis: 0.0610, mx_loss: 0.0113, eta: 0:13:10, time: 5.0367
INFO train.py(173): step: 3970/5410, l_total: 0.0426, l_in: 0.0115, l_grad: 0.0311, msssim_ir: 0.4824, msssim_vis: 0.0175, mx_loss: 0.0046, eta: 0:13:05, time: 5.0386
INFO train.py(173): step: 3980/5410, l_total: 0.0460, l_in: 0.0148, l_grad: 0.0312, msssim_ir: 0.2838, msssim_vis: 0.1017, mx_loss: 0.0084, eta: 0:12:59, time: 5.0397
INFO train.py(173): step: 3990/5410, l_total: 0.0332, l_in: 0.0100, l_grad: 0.0233, msssim_ir: 0.3733, msssim_vis: 0.0510, mx_loss: 0.0057, eta: 0:12:53, time: 5.0476
INFO train.py(173): step: 4000/5410, l_total: 0.0438, l_in: 0.0140, l_grad: 0.0298, msssim_ir: 0.3165, msssim_vis: 0.0624, mx_loss: 0.0085, eta: 0:12:48, time: 5.0267
INFO train.py(173): step: 4010/5410, l_total: 0.0509, l_in: 0.0193, l_grad: 0.0316, msssim_ir: 0.2466, msssim_vis: 0.0943, mx_loss: 0.0144, eta: 0:12:42, time: 5.0486
INFO train.py(173): step: 4020/5410, l_total: 0.0377, l_in: 0.0101, l_grad: 0.0277, msssim_ir: 0.2674, msssim_vis: 0.0816, mx_loss: 0.0118, eta: 0:12:37, time: 5.0459
INFO train.py(173): step: 4030/5410, l_total: 0.0416, l_in: 0.0155, l_grad: 0.0262, msssim_ir: 0.2790, msssim_vis: 0.1483, mx_loss: 0.0045, eta: 0:12:31, time: 5.0337
INFO train.py(173): step: 4040/5410, l_total: 0.0374, l_in: 0.0118, l_grad: 0.0256, msssim_ir: 0.3713, msssim_vis: 0.0615, mx_loss: 0.0062, eta: 0:12:25, time: 5.0406
INFO train.py(173): step: 4050/5410, l_total: 0.0423, l_in: 0.0078, l_grad: 0.0345, msssim_ir: 0.2090, msssim_vis: 0.0931, mx_loss: 0.0066, eta: 0:12:20, time: 5.0486
INFO train.py(173): step: 4060/5410, l_total: 0.0365, l_in: 0.0106, l_grad: 0.0259, msssim_ir: 0.1818, msssim_vis: 0.1327, mx_loss: 0.0081, eta: 0:12:14, time: 5.0128
INFO train.py(173): step: 4070/5410, l_total: 0.0384, l_in: 0.0108, l_grad: 0.0277, msssim_ir: 0.3457, msssim_vis: 0.0824, mx_loss: 0.0053, eta: 0:12:09, time: 5.0396
INFO train.py(173): step: 4080/5410, l_total: 0.0453, l_in: 0.0147, l_grad: 0.0306, msssim_ir: 0.3067, msssim_vis: 0.1215, mx_loss: 0.0089, eta: 0:12:03, time: 5.0207
INFO train.py(173): step: 4090/5410, l_total: 0.0400, l_in: 0.0133, l_grad: 0.0267, msssim_ir: 0.3255, msssim_vis: 0.0776, mx_loss: 0.0063, eta: 0:11:57, time: 5.0327
INFO train.py(173): step: 4100/5410, l_total: 0.0387, l_in: 0.0133, l_grad: 0.0254, msssim_ir: 0.3561, msssim_vis: 0.0373, mx_loss: 0.0057, eta: 0:11:52, time: 5.0416
INFO train.py(173): step: 4110/5410, l_total: 0.0458, l_in: 0.0145, l_grad: 0.0313, msssim_ir: 0.4404, msssim_vis: 0.0094, mx_loss: 0.0043, eta: 0:11:46, time: 5.0290
INFO train.py(173): step: 4120/5410, l_total: 0.0403, l_in: 0.0095, l_grad: 0.0309, msssim_ir: 0.3178, msssim_vis: 0.0874, mx_loss: 0.0071, eta: 0:11:41, time: 5.0397
INFO train.py(173): step: 4130/5410, l_total: 0.0480, l_in: 0.0152, l_grad: 0.0328, msssim_ir: 0.3602, msssim_vis: 0.0781, mx_loss: 0.0064, eta: 0:11:35, time: 5.0247
INFO train.py(173): step: 4140/5410, l_total: 0.0296, l_in: 0.0076, l_grad: 0.0220, msssim_ir: 0.3741, msssim_vis: 0.0190, mx_loss: 0.0064, eta: 0:11:30, time: 5.0406
INFO train.py(173): step: 4150/5410, l_total: 0.0568, l_in: 0.0123, l_grad: 0.0446, msssim_ir: 0.4686, msssim_vis: 0.0538, mx_loss: 0.0057, eta: 0:11:24, time: 5.0347
INFO train.py(173): step: 4160/5410, l_total: 0.0478, l_in: 0.0142, l_grad: 0.0337, msssim_ir: 0.3105, msssim_vis: 0.0731, mx_loss: 0.0103, eta: 0:11:19, time: 5.0327
INFO train.py(173): step: 4170/5410, l_total: 0.0408, l_in: 0.0143, l_grad: 0.0265, msssim_ir: 0.1912, msssim_vis: 0.1490, mx_loss: 0.0112, eta: 0:11:13, time: 5.0287
INFO train.py(173): step: 4180/5410, l_total: 0.0331, l_in: 0.0092, l_grad: 0.0239, msssim_ir: 0.2534, msssim_vis: 0.0993, mx_loss: 0.0058, eta: 0:11:07, time: 5.0287
INFO train.py(173): step: 4190/5410, l_total: 0.0494, l_in: 0.0132, l_grad: 0.0362, msssim_ir: 0.4991, msssim_vis: 0.0114, mx_loss: 0.0068, eta: 0:11:02, time: 5.0347
INFO train.py(173): step: 4200/5410, l_total: 0.0695, l_in: 0.0220, l_grad: 0.0476, msssim_ir: 0.2191, msssim_vis: 0.1625, mx_loss: 0.0135, eta: 0:10:56, time: 5.0377
INFO train.py(173): step: 4210/5410, l_total: 0.0313, l_in: 0.0086, l_grad: 0.0227, msssim_ir: 0.3449, msssim_vis: 0.0382, mx_loss: 0.0066, eta: 0:10:51, time: 5.0367
INFO train.py(173): step: 4220/5410, l_total: 0.0351, l_in: 0.0100, l_grad: 0.0252, msssim_ir: 0.3383, msssim_vis: 0.0405, mx_loss: 0.0060, eta: 0:10:45, time: 5.0426
INFO train.py(173): step: 4230/5410, l_total: 0.0450, l_in: 0.0119, l_grad: 0.0331, msssim_ir: 0.0951, msssim_vis: 0.2389, mx_loss: 0.0123, eta: 0:10:40, time: 5.0377
INFO train.py(173): step: 4240/5410, l_total: 0.0357, l_in: 0.0088, l_grad: 0.0269, msssim_ir: 0.3800, msssim_vis: 0.0293, mx_loss: 0.0051, eta: 0:10:34, time: 5.0406
INFO train.py(173): step: 4250/5410, l_total: 0.0417, l_in: 0.0114, l_grad: 0.0303, msssim_ir: 0.3059, msssim_vis: 0.0810, mx_loss: 0.0074, eta: 0:10:29, time: 5.0446
INFO train.py(173): step: 4260/5410, l_total: 0.0432, l_in: 0.0119, l_grad: 0.0313, msssim_ir: 0.3224, msssim_vis: 0.0803, mx_loss: 0.0091, eta: 0:10:23, time: 5.0486
INFO train.py(173): step: 4270/5410, l_total: 0.0361, l_in: 0.0107, l_grad: 0.0254, msssim_ir: 0.1593, msssim_vis: 0.1831, mx_loss: 0.0094, eta: 0:10:18, time: 5.0367
INFO train.py(173): step: 4280/5410, l_total: 0.0447, l_in: 0.0115, l_grad: 0.0332, msssim_ir: 0.3801, msssim_vis: 0.0467, mx_loss: 0.0050, eta: 0:10:12, time: 5.0386
INFO train.py(173): step: 4290/5410, l_total: 0.0429, l_in: 0.0134, l_grad: 0.0296, msssim_ir: 0.4012, msssim_vis: 0.0299, mx_loss: 0.0059, eta: 0:10:07, time: 5.0257
INFO train.py(173): step: 4300/5410, l_total: 0.0432, l_in: 0.0115, l_grad: 0.0317, msssim_ir: 0.3594, msssim_vis: 0.0714, mx_loss: 0.0098, eta: 0:10:01, time: 5.0396
INFO train.py(173): step: 4310/5410, l_total: 0.0431, l_in: 0.0109, l_grad: 0.0322, msssim_ir: 0.3209, msssim_vis: 0.0799, mx_loss: 0.0080, eta: 0:09:56, time: 5.0466
INFO train.py(173): step: 4320/5410, l_total: 0.0385, l_in: 0.0104, l_grad: 0.0282, msssim_ir: 0.3653, msssim_vis: 0.0449, mx_loss: 0.0048, eta: 0:09:50, time: 5.0138
INFO train.py(173): step: 4330/5410, l_total: 0.0357, l_in: 0.0091, l_grad: 0.0266, msssim_ir: 0.3254, msssim_vis: 0.0563, mx_loss: 0.0105, eta: 0:09:49, time: 24.8149
INFO train.py(173): step: 4340/5410, l_total: 0.0500, l_in: 0.0131, l_grad: 0.0368, msssim_ir: 0.4319, msssim_vis: 0.0291, mx_loss: 0.0059, eta: 0:09:44, time: 4.9958
INFO train.py(173): step: 4350/5410, l_total: 0.0345, l_in: 0.0080, l_grad: 0.0265, msssim_ir: 0.3431, msssim_vis: 0.0352, mx_loss: 0.0046, eta: 0:09:38, time: 5.0217
INFO train.py(173): step: 4360/5410, l_total: 0.0406, l_in: 0.0144, l_grad: 0.0262, msssim_ir: 0.2081, msssim_vis: 0.1244, mx_loss: 0.0142, eta: 0:09:33, time: 5.0148
INFO train.py(173): step: 4370/5410, l_total: 0.0360, l_in: 0.0102, l_grad: 0.0258, msssim_ir: 0.3995, msssim_vis: 0.0296, mx_loss: 0.0052, eta: 0:09:27, time: 5.0207
INFO train.py(173): step: 4380/5410, l_total: 0.0329, l_in: 0.0105, l_grad: 0.0224, msssim_ir: 0.3596, msssim_vis: 0.0785, mx_loss: 0.0042, eta: 0:09:22, time: 5.0367
INFO train.py(173): step: 4390/5410, l_total: 0.0508, l_in: 0.0210, l_grad: 0.0298, msssim_ir: 0.5043, msssim_vis: 0.0095, mx_loss: 0.0042, eta: 0:09:16, time: 5.0476
INFO train.py(173): step: 4400/5410, l_total: 0.0375, l_in: 0.0151, l_grad: 0.0224, msssim_ir: 0.2489, msssim_vis: 0.0599, mx_loss: 0.0110, eta: 0:09:11, time: 5.0456
INFO train.py(173): step: 4410/5410, l_total: 0.0393, l_in: 0.0120, l_grad: 0.0273, msssim_ir: 0.3564, msssim_vis: 0.0609, mx_loss: 0.0065, eta: 0:09:05, time: 5.0312
INFO train.py(173): step: 4420/5410, l_total: 0.0239, l_in: 0.0064, l_grad: 0.0176, msssim_ir: 0.3200, msssim_vis: 0.0362, mx_loss: 0.0050, eta: 0:08:59, time: 5.0347
INFO train.py(173): step: 4430/5410, l_total: 0.0370, l_in: 0.0099, l_grad: 0.0271, msssim_ir: 0.2814, msssim_vis: 0.0874, mx_loss: 0.0062, eta: 0:08:54, time: 5.0436
INFO train.py(173): step: 4440/5410, l_total: 0.0392, l_in: 0.0112, l_grad: 0.0279, msssim_ir: 0.3692, msssim_vis: 0.0795, mx_loss: 0.0049, eta: 0:08:48, time: 5.0386
INFO train.py(173): step: 4450/5410, l_total: 0.0428, l_in: 0.0139, l_grad: 0.0289, msssim_ir: 0.4088, msssim_vis: 0.0300, mx_loss: 0.0108, eta: 0:08:43, time: 5.0327
INFO train.py(173): step: 4460/5410, l_total: 0.0420, l_in: 0.0120, l_grad: 0.0301, msssim_ir: 0.3848, msssim_vis: 0.0475, mx_loss: 0.0079, eta: 0:08:37, time: 5.0347
INFO train.py(173): step: 4470/5410, l_total: 0.0590, l_in: 0.0232, l_grad: 0.0358, msssim_ir: 0.4522, msssim_vis: 0.0201, mx_loss: 0.0071, eta: 0:08:32, time: 5.0327
INFO train.py(173): step: 4480/5410, l_total: 0.0503, l_in: 0.0141, l_grad: 0.0362, msssim_ir: 0.4791, msssim_vis: 0.0153, mx_loss: 0.0048, eta: 0:08:26, time: 5.0367
INFO train.py(173): step: 4490/5410, l_total: 0.0396, l_in: 0.0098, l_grad: 0.0298, msssim_ir: 0.3316, msssim_vis: 0.0663, mx_loss: 0.0059, eta: 0:08:21, time: 5.0436
INFO train.py(173): step: 4500/5410, l_total: 0.0511, l_in: 0.0122, l_grad: 0.0389, msssim_ir: 0.4003, msssim_vis: 0.0453, mx_loss: 0.0112, eta: 0:08:15, time: 5.0377
INFO train.py(173): step: 4510/5410, l_total: 0.0461, l_in: 0.0123, l_grad: 0.0338, msssim_ir: 0.3405, msssim_vis: 0.0797, mx_loss: 0.0119, eta: 0:08:10, time: 5.0377
INFO train.py(173): step: 4520/5410, l_total: 0.0524, l_in: 0.0151, l_grad: 0.0373, msssim_ir: 0.5112, msssim_vis: 0.0079, mx_loss: 0.0090, eta: 0:08:04, time: 5.0426
INFO train.py(173): step: 4530/5410, l_total: 0.0353, l_in: 0.0088, l_grad: 0.0264, msssim_ir: 0.2609, msssim_vis: 0.0816, mx_loss: 0.0068, eta: 0:07:59, time: 5.0357
INFO train.py(173): step: 4540/5410, l_total: 0.0315, l_in: 0.0082, l_grad: 0.0233, msssim_ir: 0.3730, msssim_vis: 0.0316, mx_loss: 0.0058, eta: 0:07:53, time: 5.0327
INFO train.py(173): step: 4550/5410, l_total: 0.0309, l_in: 0.0070, l_grad: 0.0239, msssim_ir: 0.3523, msssim_vis: 0.0238, mx_loss: 0.0038, eta: 0:07:47, time: 5.0297
INFO train.py(173): step: 4560/5410, l_total: 0.0513, l_in: 0.0131, l_grad: 0.0382, msssim_ir: 0.4378, msssim_vis: 0.0331, mx_loss: 0.0064, eta: 0:07:42, time: 5.0207
INFO train.py(173): step: 4570/5410, l_total: 0.0314, l_in: 0.0074, l_grad: 0.0240, msssim_ir: 0.2589, msssim_vis: 0.1085, mx_loss: 0.0052, eta: 0:07:36, time: 5.0327
INFO train.py(173): step: 4580/5410, l_total: 0.0475, l_in: 0.0171, l_grad: 0.0304, msssim_ir: 0.3203, msssim_vis: 0.0999, mx_loss: 0.0102, eta: 0:07:31, time: 5.0386
INFO train.py(173): step: 4590/5410, l_total: 0.0385, l_in: 0.0139, l_grad: 0.0246, msssim_ir: 0.1866, msssim_vis: 0.1463, mx_loss: 0.0120, eta: 0:07:25, time: 5.0377
INFO train.py(173): step: 4600/5410, l_total: 0.0290, l_in: 0.0075, l_grad: 0.0215, msssim_ir: 0.3358, msssim_vis: 0.0524, mx_loss: 0.0042, eta: 0:07:20, time: 5.0426
INFO train.py(173): step: 4610/5410, l_total: 0.0841, l_in: 0.0338, l_grad: 0.0503, msssim_ir: 0.4832, msssim_vis: 0.0230, mx_loss: 0.0174, eta: 0:07:14, time: 5.0426
INFO train.py(173): step: 4620/5410, l_total: 0.0305, l_in: 0.0129, l_grad: 0.0176, msssim_ir: 0.2339, msssim_vis: 0.0741, mx_loss: 0.0106, eta: 0:07:09, time: 5.0217
INFO train.py(173): step: 4630/5410, l_total: 0.0320, l_in: 0.0097, l_grad: 0.0223, msssim_ir: 0.2649, msssim_vis: 0.0531, mx_loss: 0.0062, eta: 0:07:03, time: 5.0506
INFO train.py(173): step: 4640/5410, l_total: 0.0358, l_in: 0.0082, l_grad: 0.0276, msssim_ir: 0.3355, msssim_vis: 0.0629, mx_loss: 0.0056, eta: 0:06:58, time: 5.0317
INFO train.py(173): step: 4650/5410, l_total: 0.0452, l_in: 0.0133, l_grad: 0.0319, msssim_ir: 0.2800, msssim_vis: 0.1347, mx_loss: 0.0079, eta: 0:06:52, time: 5.0446
INFO train.py(173): step: 4660/5410, l_total: 0.0397, l_in: 0.0102, l_grad: 0.0295, msssim_ir: 0.3748, msssim_vis: 0.0278, mx_loss: 0.0092, eta: 0:06:47, time: 5.0406
INFO train.py(173): step: 4670/5410, l_total: 0.0307, l_in: 0.0066, l_grad: 0.0241, msssim_ir: 0.4170, msssim_vis: 0.0332, mx_loss: 0.0034, eta: 0:06:41, time: 5.0277
INFO train.py(173): step: 4680/5410, l_total: 0.0294, l_in: 0.0075, l_grad: 0.0220, msssim_ir: 0.2751, msssim_vis: 0.0599, mx_loss: 0.0070, eta: 0:06:36, time: 5.0416
INFO train.py(173): step: 4690/5410, l_total: 0.0369, l_in: 0.0114, l_grad: 0.0255, msssim_ir: 0.2999, msssim_vis: 0.0610, mx_loss: 0.0077, eta: 0:06:30, time: 5.0466
INFO train.py(173): step: 4700/5410, l_total: 0.0620, l_in: 0.0275, l_grad: 0.0345, msssim_ir: 0.4534, msssim_vis: 0.0099, mx_loss: 0.0061, eta: 0:06:25, time: 5.0257
INFO train.py(173): step: 4710/5410, l_total: 0.0380, l_in: 0.0086, l_grad: 0.0295, msssim_ir: 0.3411, msssim_vis: 0.0344, mx_loss: 0.0078, eta: 0:06:19, time: 5.0207
INFO train.py(173): step: 4720/5410, l_total: 0.0408, l_in: 0.0122, l_grad: 0.0285, msssim_ir: 0.3197, msssim_vis: 0.0768, mx_loss: 0.0049, eta: 0:06:14, time: 5.0297
INFO train.py(173): step: 4730/5410, l_total: 0.0440, l_in: 0.0151, l_grad: 0.0288, msssim_ir: 0.1924, msssim_vis: 0.1433, mx_loss: 0.0142, eta: 0:06:08, time: 5.0416
INFO train.py(173): step: 4740/5410, l_total: 0.0342, l_in: 0.0123, l_grad: 0.0219, msssim_ir: 0.3585, msssim_vis: 0.0424, mx_loss: 0.0055, eta: 0:06:03, time: 5.0337
INFO train.py(173): step: 4750/5410, l_total: 0.0373, l_in: 0.0080, l_grad: 0.0293, msssim_ir: 0.3031, msssim_vis: 0.0855, mx_loss: 0.0067, eta: 0:05:58, time: 5.0287
INFO train.py(173): step: 4760/5410, l_total: 0.0554, l_in: 0.0232, l_grad: 0.0322, msssim_ir: 0.3877, msssim_vis: 0.0684, mx_loss: 0.0087, eta: 0:05:52, time: 5.0327
INFO train.py(173): step: 4770/5410, l_total: 0.0444, l_in: 0.0169, l_grad: 0.0276, msssim_ir: 0.2118, msssim_vis: 0.1143, mx_loss: 0.0180, eta: 0:05:47, time: 5.0297
INFO train.py(173): step: 4780/5410, l_total: 0.0467, l_in: 0.0134, l_grad: 0.0333, msssim_ir: 0.3963, msssim_vis: 0.0411, mx_loss: 0.0071, eta: 0:05:41, time: 5.0297
INFO train.py(173): step: 4790/5410, l_total: 0.0588, l_in: 0.0214, l_grad: 0.0374, msssim_ir: 0.3412, msssim_vis: 0.0891, mx_loss: 0.0095, eta: 0:05:36, time: 5.0386
INFO train.py(173): step: 4800/5410, l_total: 0.0465, l_in: 0.0142, l_grad: 0.0322, msssim_ir: 0.3640, msssim_vis: 0.0526, mx_loss: 0.0111, eta: 0:05:30, time: 5.0337
INFO train.py(173): step: 4810/5410, l_total: 0.0357, l_in: 0.0085, l_grad: 0.0272, msssim_ir: 0.3706, msssim_vis: 0.0486, mx_loss: 0.0040, eta: 0:05:25, time: 5.0267
INFO train.py(173): step: 4820/5410, l_total: 0.0528, l_in: 0.0139, l_grad: 0.0389, msssim_ir: 0.3340, msssim_vis: 0.0689, mx_loss: 0.0147, eta: 0:05:19, time: 5.0386
INFO train.py(173): step: 4830/5410, l_total: 0.0353, l_in: 0.0094, l_grad: 0.0259, msssim_ir: 0.3179, msssim_vis: 0.0647, mx_loss: 0.0048, eta: 0:05:14, time: 5.0307
INFO train.py(173): step: 4840/5410, l_total: 0.0277, l_in: 0.0070, l_grad: 0.0206, msssim_ir: 0.2415, msssim_vis: 0.1047, mx_loss: 0.0048, eta: 0:05:08, time: 5.0337
INFO train.py(173): step: 4850/5410, l_total: 0.0512, l_in: 0.0145, l_grad: 0.0366, msssim_ir: 0.4668, msssim_vis: 0.0167, mx_loss: 0.0077, eta: 0:05:03, time: 5.0317
INFO train.py(173): step: 4860/5410, l_total: 0.0467, l_in: 0.0129, l_grad: 0.0338, msssim_ir: 0.2316, msssim_vis: 0.1005, mx_loss: 0.0123, eta: 0:04:57, time: 5.0237
INFO train.py(173): step: 4870/5410, l_total: 0.0472, l_in: 0.0168, l_grad: 0.0304, msssim_ir: 0.2612, msssim_vis: 0.1481, mx_loss: 0.0111, eta: 0:04:54, time: 24.8239
INFO train.py(173): step: 4880/5410, l_total: 0.0531, l_in: 0.0130, l_grad: 0.0401, msssim_ir: 0.4732, msssim_vis: 0.0313, mx_loss: 0.0058, eta: 0:04:49, time: 5.0157
INFO train.py(173): step: 4890/5410, l_total: 0.0374, l_in: 0.0115, l_grad: 0.0258, msssim_ir: 0.3206, msssim_vis: 0.0845, mx_loss: 0.0061, eta: 0:04:43, time: 5.0098
INFO train.py(173): step: 4900/5410, l_total: 0.0662, l_in: 0.0152, l_grad: 0.0510, msssim_ir: 0.4550, msssim_vis: 0.0510, mx_loss: 0.0089, eta: 0:04:38, time: 5.0187
INFO train.py(173): step: 4910/5410, l_total: 0.0412, l_in: 0.0138, l_grad: 0.0275, msssim_ir: 0.2261, msssim_vis: 0.1301, mx_loss: 0.0089, eta: 0:04:32, time: 5.0207
INFO train.py(173): step: 4920/5410, l_total: 0.0388, l_in: 0.0112, l_grad: 0.0276, msssim_ir: 0.3375, msssim_vis: 0.0553, mx_loss: 0.0072, eta: 0:04:27, time: 5.0277
INFO train.py(173): step: 4930/5410, l_total: 0.0405, l_in: 0.0097, l_grad: 0.0308, msssim_ir: 0.4040, msssim_vis: 0.0296, mx_loss: 0.0049, eta: 0:04:21, time: 5.0377
INFO train.py(173): step: 4940/5410, l_total: 0.0401, l_in: 0.0100, l_grad: 0.0302, msssim_ir: 0.3945, msssim_vis: 0.0354, mx_loss: 0.0034, eta: 0:04:16, time: 5.0377
INFO train.py(173): step: 4950/5410, l_total: 0.0382, l_in: 0.0117, l_grad: 0.0265, msssim_ir: 0.1965, msssim_vis: 0.1205, mx_loss: 0.0102, eta: 0:04:10, time: 5.0436
INFO train.py(173): step: 4960/5410, l_total: 0.0297, l_in: 0.0074, l_grad: 0.0224, msssim_ir: 0.2465, msssim_vis: 0.0708, mx_loss: 0.0070, eta: 0:04:05, time: 5.0357
INFO train.py(173): step: 4970/5410, l_total: 0.0358, l_in: 0.0105, l_grad: 0.0253, msssim_ir: 0.2180, msssim_vis: 0.0969, mx_loss: 0.0079, eta: 0:03:59, time: 5.0506
INFO train.py(173): step: 4980/5410, l_total: 0.0332, l_in: 0.0072, l_grad: 0.0260, msssim_ir: 0.3009, msssim_vis: 0.0999, mx_loss: 0.0058, eta: 0:03:54, time: 5.0506
INFO train.py(173): step: 4990/5410, l_total: 0.0465, l_in: 0.0130, l_grad: 0.0335, msssim_ir: 0.4621, msssim_vis: 0.0092, mx_loss: 0.0050, eta: 0:03:48, time: 5.0138
INFO train.py(173): step: 5000/5410, l_total: 0.0697, l_in: 0.0174, l_grad: 0.0523, msssim_ir: 0.4285, msssim_vis: 0.0369, mx_loss: 0.0177, eta: 0:03:43, time: 5.0386
INFO train.py(173): step: 5010/5410, l_total: 0.0362, l_in: 0.0125, l_grad: 0.0238, msssim_ir: 0.3351, msssim_vis: 0.0577, mx_loss: 0.0087, eta: 0:03:37, time: 5.0416
INFO train.py(173): step: 5020/5410, l_total: 0.0788, l_in: 0.0284, l_grad: 0.0504, msssim_ir: 0.2620, msssim_vis: 0.1473, mx_loss: 0.0253, eta: 0:03:32, time: 5.0347
INFO train.py(173): step: 5030/5410, l_total: 0.0405, l_in: 0.0105, l_grad: 0.0300, msssim_ir: 0.4449, msssim_vis: 0.0318, mx_loss: 0.0035, eta: 0:03:26, time: 5.0327
INFO train.py(173): step: 5040/5410, l_total: 0.0556, l_in: 0.0133, l_grad: 0.0423, msssim_ir: 0.2904, msssim_vis: 0.1125, mx_loss: 0.0144, eta: 0:03:21, time: 5.0267
INFO train.py(173): step: 5050/5410, l_total: 0.0398, l_in: 0.0094, l_grad: 0.0304, msssim_ir: 0.3488, msssim_vis: 0.0718, mx_loss: 0.0076, eta: 0:03:15, time: 5.0416
INFO train.py(173): step: 5060/5410, l_total: 0.0318, l_in: 0.0072, l_grad: 0.0246, msssim_ir: 0.3169, msssim_vis: 0.0478, mx_loss: 0.0075, eta: 0:03:10, time: 5.0247
INFO train.py(173): step: 5070/5410, l_total: 0.0339, l_in: 0.0092, l_grad: 0.0247, msssim_ir: 0.3176, msssim_vis: 0.0978, mx_loss: 0.0048, eta: 0:03:04, time: 5.0526
INFO train.py(173): step: 5080/5410, l_total: 0.0482, l_in: 0.0174, l_grad: 0.0308, msssim_ir: 0.4399, msssim_vis: 0.0363, mx_loss: 0.0067, eta: 0:02:59, time: 5.0297
INFO train.py(173): step: 5090/5410, l_total: 0.0366, l_in: 0.0104, l_grad: 0.0262, msssim_ir: 0.3757, msssim_vis: 0.0743, mx_loss: 0.0065, eta: 0:02:53, time: 5.0426
INFO train.py(173): step: 5100/5410, l_total: 0.0395, l_in: 0.0138, l_grad: 0.0257, msssim_ir: 0.2806, msssim_vis: 0.1084, mx_loss: 0.0090, eta: 0:02:48, time: 5.0476
INFO train.py(173): step: 5110/5410, l_total: 0.0445, l_in: 0.0095, l_grad: 0.0350, msssim_ir: 0.2600, msssim_vis: 0.0994, mx_loss: 0.0084, eta: 0:02:43, time: 5.0337
INFO train.py(173): step: 5120/5410, l_total: 0.0401, l_in: 0.0158, l_grad: 0.0243, msssim_ir: 0.1100, msssim_vis: 0.1793, mx_loss: 0.0153, eta: 0:02:37, time: 5.0426
INFO train.py(173): step: 5130/5410, l_total: 0.0404, l_in: 0.0147, l_grad: 0.0257, msssim_ir: 0.1930, msssim_vis: 0.1081, mx_loss: 0.0157, eta: 0:02:32, time: 5.0337
INFO train.py(173): step: 5140/5410, l_total: 0.0632, l_in: 0.0197, l_grad: 0.0435, msssim_ir: 0.4879, msssim_vis: 0.0186, mx_loss: 0.0082, eta: 0:02:26, time: 5.0257
INFO train.py(173): step: 5150/5410, l_total: 0.0555, l_in: 0.0137, l_grad: 0.0418, msssim_ir: 0.3858, msssim_vis: 0.0528, mx_loss: 0.0124, eta: 0:02:21, time: 5.0396
INFO train.py(173): step: 5160/5410, l_total: 0.0460, l_in: 0.0129, l_grad: 0.0332, msssim_ir: 0.4448, msssim_vis: 0.0264, mx_loss: 0.0110, eta: 0:02:15, time: 5.0386
INFO train.py(173): step: 5170/5410, l_total: 0.0768, l_in: 0.0228, l_grad: 0.0540, msssim_ir: 0.5268, msssim_vis: 0.0208, mx_loss: 0.0084, eta: 0:02:10, time: 5.0337
INFO train.py(173): step: 5180/5410, l_total: 0.0353, l_in: 0.0084, l_grad: 0.0269, msssim_ir: 0.3552, msssim_vis: 0.0530, mx_loss: 0.0054, eta: 0:02:04, time: 5.0426
INFO train.py(173): step: 5190/5410, l_total: 0.0370, l_in: 0.0093, l_grad: 0.0277, msssim_ir: 0.2184, msssim_vis: 0.1013, mx_loss: 0.0077, eta: 0:01:59, time: 5.0197
INFO train.py(173): step: 5200/5410, l_total: 0.0435, l_in: 0.0149, l_grad: 0.0286, msssim_ir: 0.1693, msssim_vis: 0.1801, mx_loss: 0.0161, eta: 0:01:54, time: 5.0347
INFO train.py(173): step: 5210/5410, l_total: 0.0407, l_in: 0.0127, l_grad: 0.0280, msssim_ir: 0.3542, msssim_vis: 0.0892, mx_loss: 0.0073, eta: 0:01:48, time: 5.0456
INFO train.py(173): step: 5220/5410, l_total: 0.0586, l_in: 0.0216, l_grad: 0.0370, msssim_ir: 0.2681, msssim_vis: 0.1669, mx_loss: 0.0262, eta: 0:01:43, time: 5.0287
INFO train.py(173): step: 5230/5410, l_total: 0.0472, l_in: 0.0133, l_grad: 0.0339, msssim_ir: 0.3585, msssim_vis: 0.0666, mx_loss: 0.0071, eta: 0:01:37, time: 5.0466
INFO train.py(173): step: 5240/5410, l_total: 0.0468, l_in: 0.0111, l_grad: 0.0357, msssim_ir: 0.4613, msssim_vis: 0.0291, mx_loss: 0.0044, eta: 0:01:32, time: 5.0377
INFO train.py(173): step: 5250/5410, l_total: 0.0330, l_in: 0.0084, l_grad: 0.0246, msssim_ir: 0.2859, msssim_vis: 0.0707, mx_loss: 0.0066, eta: 0:01:26, time: 5.0357
INFO train.py(173): step: 5260/5410, l_total: 0.0471, l_in: 0.0102, l_grad: 0.0370, msssim_ir: 0.4493, msssim_vis: 0.0490, mx_loss: 0.0061, eta: 0:01:21, time: 5.0426
INFO train.py(173): step: 5270/5410, l_total: 0.0331, l_in: 0.0142, l_grad: 0.0190, msssim_ir: 0.1863, msssim_vis: 0.0831, mx_loss: 0.0099, eta: 0:01:15, time: 5.0337
INFO train.py(173): step: 5280/5410, l_total: 0.0476, l_in: 0.0117, l_grad: 0.0359, msssim_ir: 0.3582, msssim_vis: 0.0738, mx_loss: 0.0070, eta: 0:01:10, time: 5.0396
INFO train.py(173): step: 5290/5410, l_total: 0.0290, l_in: 0.0069, l_grad: 0.0221, msssim_ir: 0.3054, msssim_vis: 0.0429, mx_loss: 0.0077, eta: 0:01:05, time: 5.0516
INFO train.py(173): step: 5300/5410, l_total: 0.0584, l_in: 0.0183, l_grad: 0.0401, msssim_ir: 0.2971, msssim_vis: 0.0589, mx_loss: 0.0182, eta: 0:00:59, time: 5.0337
INFO train.py(173): step: 5310/5410, l_total: 0.0358, l_in: 0.0188, l_grad: 0.0170, msssim_ir: 0.2609, msssim_vis: 0.0664, mx_loss: 0.0147, eta: 0:00:54, time: 5.0297
INFO train.py(173): step: 5320/5410, l_total: 0.0460, l_in: 0.0151, l_grad: 0.0309, msssim_ir: 0.1561, msssim_vis: 0.1796, mx_loss: 0.0137, eta: 0:00:48, time: 5.0257
INFO train.py(173): step: 5330/5410, l_total: 0.0467, l_in: 0.0125, l_grad: 0.0342, msssim_ir: 0.3090, msssim_vis: 0.0542, mx_loss: 0.0113, eta: 0:00:43, time: 5.0406
INFO train.py(173): step: 5340/5410, l_total: 0.0803, l_in: 0.0349, l_grad: 0.0454, msssim_ir: 0.3767, msssim_vis: 0.1353, mx_loss: 0.0164, eta: 0:00:37, time: 5.0297
INFO train.py(173): step: 5350/5410, l_total: 0.0287, l_in: 0.0085, l_grad: 0.0203, msssim_ir: 0.2296, msssim_vis: 0.0814, mx_loss: 0.0071, eta: 0:00:32, time: 5.0386
INFO train.py(173): step: 5360/5410, l_total: 0.0373, l_in: 0.0104, l_grad: 0.0269, msssim_ir: 0.4025, msssim_vis: 0.0418, mx_loss: 0.0056, eta: 0:00:27, time: 5.0377
INFO train.py(173): step: 5370/5410, l_total: 0.0393, l_in: 0.0081, l_grad: 0.0312, msssim_ir: 0.3947, msssim_vis: 0.0743, mx_loss: 0.0048, eta: 0:00:21, time: 5.0187
INFO train.py(173): step: 5380/5410, l_total: 0.0407, l_in: 0.0157, l_grad: 0.0250, msssim_ir: 0.3839, msssim_vis: 0.0366, mx_loss: 0.0042, eta: 0:00:16, time: 5.0386
INFO train.py(173): step: 5390/5410, l_total: 0.0419, l_in: 0.0119, l_grad: 0.0300, msssim_ir: 0.3764, msssim_vis: 0.0515, mx_loss: 0.0081, eta: 0:00:10, time: 5.0357
INFO train.py(173): step: 5400/5410, l_total: 0.0449, l_in: 0.0131, l_grad: 0.0318, msssim_ir: 0.3581, msssim_vis: 0.0710, mx_loss: 0.0080, eta: 0:00:05, time: 5.0227
INFO train.py(173): step: 5410/5410, l_total: 0.0484, l_in: 0.0108, l_grad: 0.0376, msssim_ir: 0.4604, msssim_vis: 0.0164, mx_loss: 0.0053, eta: 0:00:00, time: 5.0406
INFO train.py(177): Fusion Model Save to: ./model\Fusion\fusion_model.pth
INFO train.py(178): 

INFO train.py(108): Training Fusion Model start~
INFO train.py(173): step: 10/5410, l_total: 0.0387, l_in: 0.0077, l_grad: 0.0310, msssim_ir: 0.3678, msssim_vis: 0.0397, mx_loss: 0.0058, eta: 3:37:33, time: 24.1738
INFO train.py(173): step: 20/5410, l_total: 0.0442, l_in: 0.0101, l_grad: 0.0340, msssim_ir: 0.3976, msssim_vis: 0.0525, mx_loss: 0.0058, eta: 2:11:14, time: 5.0436
INFO train.py(173): step: 30/5410, l_total: 0.0369, l_in: 0.0084, l_grad: 0.0286, msssim_ir: 0.3940, msssim_vis: 0.0303, mx_loss: 0.0066, eta: 1:42:27, time: 5.0625
INFO train.py(173): step: 40/5410, l_total: 0.0576, l_in: 0.0114, l_grad: 0.0462, msssim_ir: 0.4348, msssim_vis: 0.0324, mx_loss: 0.0111, eta: 1:28:03, time: 5.0765
INFO train.py(173): step: 50/5410, l_total: 0.0411, l_in: 0.0139, l_grad: 0.0272, msssim_ir: 0.3080, msssim_vis: 0.0741, mx_loss: 0.0075, eta: 1:19:22, time: 5.0685
INFO train.py(173): step: 60/5410, l_total: 0.0447, l_in: 0.0113, l_grad: 0.0334, msssim_ir: 0.2628, msssim_vis: 0.0891, mx_loss: 0.0082, eta: 1:13:32, time: 5.0596
INFO train.py(173): step: 70/5410, l_total: 0.0315, l_in: 0.0087, l_grad: 0.0228, msssim_ir: 0.3689, msssim_vis: 0.0456, mx_loss: 0.0046, eta: 1:09:23, time: 5.0914
INFO train.py(173): step: 80/5410, l_total: 0.0341, l_in: 0.0071, l_grad: 0.0270, msssim_ir: 0.4028, msssim_vis: 0.0460, mx_loss: 0.0033, eta: 1:06:14, time: 5.0854
INFO train.py(173): step: 90/5410, l_total: 0.0460, l_in: 0.0130, l_grad: 0.0330, msssim_ir: 0.3721, msssim_vis: 0.0803, mx_loss: 0.0074, eta: 1:03:46, time: 5.0755
INFO train.py(173): step: 100/5410, l_total: 0.0365, l_in: 0.0105, l_grad: 0.0260, msssim_ir: 0.2187, msssim_vis: 0.1419, mx_loss: 0.0069, eta: 1:01:46, time: 5.0715
INFO train.py(173): step: 110/5410, l_total: 0.0586, l_in: 0.0129, l_grad: 0.0457, msssim_ir: 0.3611, msssim_vis: 0.0713, mx_loss: 0.0108, eta: 1:00:08, time: 5.0825
INFO train.py(173): step: 120/5410, l_total: 0.0391, l_in: 0.0124, l_grad: 0.0267, msssim_ir: 0.2997, msssim_vis: 0.0710, mx_loss: 0.0064, eta: 0:58:45, time: 5.0934
INFO train.py(173): step: 130/5410, l_total: 0.0784, l_in: 0.0305, l_grad: 0.0479, msssim_ir: 0.3543, msssim_vis: 0.1292, mx_loss: 0.0161, eta: 0:57:34, time: 5.0805
INFO train.py(173): step: 140/5410, l_total: 0.0402, l_in: 0.0083, l_grad: 0.0319, msssim_ir: 0.4965, msssim_vis: 0.0131, mx_loss: 0.0034, eta: 0:56:33, time: 5.0795
INFO train.py(173): step: 150/5410, l_total: 0.0356, l_in: 0.0116, l_grad: 0.0240, msssim_ir: 0.2420, msssim_vis: 0.0872, mx_loss: 0.0100, eta: 0:55:39, time: 5.0805
INFO train.py(173): step: 160/5410, l_total: 0.0321, l_in: 0.0088, l_grad: 0.0234, msssim_ir: 0.3124, msssim_vis: 0.0440, mx_loss: 0.0068, eta: 0:54:50, time: 5.0725
INFO train.py(173): step: 170/5410, l_total: 0.0519, l_in: 0.0155, l_grad: 0.0364, msssim_ir: 0.3357, msssim_vis: 0.0898, mx_loss: 0.0110, eta: 0:54:07, time: 5.0705
INFO train.py(173): step: 180/5410, l_total: 0.0517, l_in: 0.0151, l_grad: 0.0366, msssim_ir: 0.1242, msssim_vis: 0.1947, mx_loss: 0.0178, eta: 0:53:29, time: 5.0874
INFO train.py(173): step: 190/5410, l_total: 0.0355, l_in: 0.0075, l_grad: 0.0280, msssim_ir: 0.3743, msssim_vis: 0.0472, mx_loss: 0.0044, eta: 0:52:54, time: 5.0964
INFO train.py(173): step: 200/5410, l_total: 0.0349, l_in: 0.0105, l_grad: 0.0244, msssim_ir: 0.2134, msssim_vis: 0.1102, mx_loss: 0.0055, eta: 0:52:22, time: 5.0904
INFO train.py(173): step: 210/5410, l_total: 0.0418, l_in: 0.0135, l_grad: 0.0283, msssim_ir: 0.3120, msssim_vis: 0.0837, mx_loss: 0.0078, eta: 0:51:53, time: 5.0944
INFO train.py(173): step: 220/5410, l_total: 0.0323, l_in: 0.0073, l_grad: 0.0250, msssim_ir: 0.3573, msssim_vis: 0.0472, mx_loss: 0.0060, eta: 0:51:26, time: 5.0954
INFO train.py(173): step: 230/5410, l_total: 0.0781, l_in: 0.0218, l_grad: 0.0563, msssim_ir: 0.3949, msssim_vis: 0.0455, mx_loss: 0.0148, eta: 0:51:00, time: 5.0755
INFO train.py(173): step: 240/5410, l_total: 0.0566, l_in: 0.0185, l_grad: 0.0381, msssim_ir: 0.4113, msssim_vis: 0.0355, mx_loss: 0.0128, eta: 0:50:37, time: 5.1024
INFO train.py(173): step: 250/5410, l_total: 0.0320, l_in: 0.0092, l_grad: 0.0228, msssim_ir: 0.2930, msssim_vis: 0.0749, mx_loss: 0.0074, eta: 0:50:15, time: 5.0854
INFO train.py(173): step: 260/5410, l_total: 0.0611, l_in: 0.0159, l_grad: 0.0451, msssim_ir: 0.4685, msssim_vis: 0.0112, mx_loss: 0.0107, eta: 0:49:54, time: 5.0785
INFO train.py(173): step: 270/5410, l_total: 0.0289, l_in: 0.0081, l_grad: 0.0207, msssim_ir: 0.2313, msssim_vis: 0.0727, mx_loss: 0.0069, eta: 0:49:34, time: 5.0844
INFO train.py(173): step: 280/5410, l_total: 0.0334, l_in: 0.0084, l_grad: 0.0250, msssim_ir: 0.3839, msssim_vis: 0.0225, mx_loss: 0.0041, eta: 0:49:16, time: 5.0894
INFO train.py(173): step: 290/5410, l_total: 0.0301, l_in: 0.0076, l_grad: 0.0225, msssim_ir: 0.3114, msssim_vis: 0.0802, mx_loss: 0.0050, eta: 0:48:58, time: 5.0735
INFO train.py(173): step: 300/5410, l_total: 0.0393, l_in: 0.0155, l_grad: 0.0238, msssim_ir: 0.1678, msssim_vis: 0.1200, mx_loss: 0.0139, eta: 0:48:41, time: 5.0715
INFO train.py(173): step: 310/5410, l_total: 0.0519, l_in: 0.0121, l_grad: 0.0398, msssim_ir: 0.4217, msssim_vis: 0.0561, mx_loss: 0.0100, eta: 0:48:24, time: 5.0635
INFO train.py(173): step: 320/5410, l_total: 0.0645, l_in: 0.0172, l_grad: 0.0473, msssim_ir: 0.4246, msssim_vis: 0.0340, mx_loss: 0.0127, eta: 0:48:09, time: 5.0954
INFO train.py(173): step: 330/5410, l_total: 0.0298, l_in: 0.0080, l_grad: 0.0219, msssim_ir: 0.3076, msssim_vis: 0.0961, mx_loss: 0.0059, eta: 0:47:54, time: 5.0775
INFO train.py(173): step: 340/5410, l_total: 0.0367, l_in: 0.0096, l_grad: 0.0270, msssim_ir: 0.3145, msssim_vis: 0.0823, mx_loss: 0.0063, eta: 0:47:39, time: 5.0576
INFO train.py(173): step: 350/5410, l_total: 0.0277, l_in: 0.0070, l_grad: 0.0207, msssim_ir: 0.1677, msssim_vis: 0.1755, mx_loss: 0.0068, eta: 0:47:25, time: 5.0715
INFO train.py(173): step: 360/5410, l_total: 0.0489, l_in: 0.0118, l_grad: 0.0371, msssim_ir: 0.3510, msssim_vis: 0.0464, mx_loss: 0.0078, eta: 0:47:12, time: 5.0945
INFO train.py(173): step: 370/5410, l_total: 0.0342, l_in: 0.0079, l_grad: 0.0264, msssim_ir: 0.3742, msssim_vis: 0.0552, mx_loss: 0.0036, eta: 0:47:00, time: 5.0835
INFO train.py(173): step: 380/5410, l_total: 0.0392, l_in: 0.0095, l_grad: 0.0297, msssim_ir: 0.4603, msssim_vis: 0.0248, mx_loss: 0.0044, eta: 0:46:47, time: 5.0895
INFO train.py(173): step: 390/5410, l_total: 0.0402, l_in: 0.0091, l_grad: 0.0311, msssim_ir: 0.3600, msssim_vis: 0.0591, mx_loss: 0.0069, eta: 0:46:36, time: 5.0965
INFO train.py(173): step: 400/5410, l_total: 0.0520, l_in: 0.0190, l_grad: 0.0329, msssim_ir: 0.3520, msssim_vis: 0.1039, mx_loss: 0.0095, eta: 0:46:24, time: 5.0795
INFO train.py(173): step: 410/5410, l_total: 0.0341, l_in: 0.0075, l_grad: 0.0266, msssim_ir: 0.3291, msssim_vis: 0.0687, mx_loss: 0.0035, eta: 0:46:12, time: 5.0666
INFO train.py(173): step: 420/5410, l_total: 0.0424, l_in: 0.0127, l_grad: 0.0297, msssim_ir: 0.4788, msssim_vis: 0.0051, mx_loss: 0.0027, eta: 0:46:01, time: 5.0775
INFO train.py(173): step: 430/5410, l_total: 0.0339, l_in: 0.0097, l_grad: 0.0242, msssim_ir: 0.4186, msssim_vis: 0.0314, mx_loss: 0.0055, eta: 0:45:50, time: 5.0835
INFO train.py(173): step: 440/5410, l_total: 0.0558, l_in: 0.0150, l_grad: 0.0408, msssim_ir: 0.3979, msssim_vis: 0.0377, mx_loss: 0.0113, eta: 0:45:40, time: 5.0785
INFO train.py(173): step: 450/5410, l_total: 0.0530, l_in: 0.0174, l_grad: 0.0356, msssim_ir: 0.1480, msssim_vis: 0.1992, mx_loss: 0.0154, eta: 0:45:29, time: 5.0646
INFO train.py(173): step: 460/5410, l_total: 0.0771, l_in: 0.0230, l_grad: 0.0541, msssim_ir: 0.4480, msssim_vis: 0.0265, mx_loss: 0.0138, eta: 0:45:19, time: 5.0925
INFO train.py(173): step: 470/5410, l_total: 0.0321, l_in: 0.0098, l_grad: 0.0223, msssim_ir: 0.3056, msssim_vis: 0.0523, mx_loss: 0.0072, eta: 0:45:10, time: 5.0895
INFO train.py(173): step: 480/5410, l_total: 0.0351, l_in: 0.0060, l_grad: 0.0292, msssim_ir: 0.4457, msssim_vis: 0.0218, mx_loss: 0.0034, eta: 0:45:00, time: 5.0785
INFO train.py(173): step: 490/5410, l_total: 0.0301, l_in: 0.0091, l_grad: 0.0210, msssim_ir: 0.1997, msssim_vis: 0.0854, mx_loss: 0.0074, eta: 0:44:51, time: 5.0855
INFO train.py(173): step: 500/5410, l_total: 0.0291, l_in: 0.0076, l_grad: 0.0216, msssim_ir: 0.3612, msssim_vis: 0.0457, mx_loss: 0.0036, eta: 0:44:41, time: 5.0925
INFO train.py(173): step: 510/5410, l_total: 0.0522, l_in: 0.0139, l_grad: 0.0383, msssim_ir: 0.3772, msssim_vis: 0.0626, mx_loss: 0.0076, eta: 0:44:32, time: 5.0795
INFO train.py(173): step: 520/5410, l_total: 0.0536, l_in: 0.0135, l_grad: 0.0401, msssim_ir: 0.3805, msssim_vis: 0.0528, mx_loss: 0.0052, eta: 0:44:23, time: 5.0755
INFO train.py(173): step: 530/5410, l_total: 0.0421, l_in: 0.0135, l_grad: 0.0286, msssim_ir: 0.1866, msssim_vis: 0.1741, mx_loss: 0.0111, eta: 0:44:15, time: 5.1024
INFO train.py(173): step: 540/5410, l_total: 0.0400, l_in: 0.0096, l_grad: 0.0304, msssim_ir: 0.2233, msssim_vis: 0.1329, mx_loss: 0.0061, eta: 0:44:06, time: 5.0905
INFO train.py(173): step: 550/5410, l_total: 0.0436, l_in: 0.0107, l_grad: 0.0329, msssim_ir: 0.4064, msssim_vis: 0.0269, mx_loss: 0.0088, eta: 0:46:51, time: 24.7067
INFO train.py(173): step: 560/5410, l_total: 0.0614, l_in: 0.0202, l_grad: 0.0412, msssim_ir: 0.3946, msssim_vis: 0.0424, mx_loss: 0.0150, eta: 0:46:39, time: 5.0477
INFO train.py(173): step: 570/5410, l_total: 0.0384, l_in: 0.0100, l_grad: 0.0285, msssim_ir: 0.4398, msssim_vis: 0.0252, mx_loss: 0.0074, eta: 0:46:27, time: 5.0527
INFO train.py(173): step: 580/5410, l_total: 0.0294, l_in: 0.0083, l_grad: 0.0211, msssim_ir: 0.2644, msssim_vis: 0.0892, mx_loss: 0.0062, eta: 0:46:16, time: 5.0895
INFO train.py(173): step: 590/5410, l_total: 0.0664, l_in: 0.0228, l_grad: 0.0436, msssim_ir: 0.4760, msssim_vis: 0.0111, mx_loss: 0.0098, eta: 0:46:04, time: 5.0676
INFO train.py(173): step: 600/5410, l_total: 0.0380, l_in: 0.0121, l_grad: 0.0259, msssim_ir: 0.3442, msssim_vis: 0.0571, mx_loss: 0.0068, eta: 0:45:53, time: 5.0536
INFO train.py(173): step: 610/5410, l_total: 0.0642, l_in: 0.0189, l_grad: 0.0453, msssim_ir: 0.2216, msssim_vis: 0.2007, mx_loss: 0.0124, eta: 0:45:42, time: 5.0736
INFO train.py(173): step: 620/5410, l_total: 0.0667, l_in: 0.0149, l_grad: 0.0517, msssim_ir: 0.3839, msssim_vis: 0.0399, mx_loss: 0.0112, eta: 0:45:32, time: 5.0765
INFO train.py(173): step: 630/5410, l_total: 0.0570, l_in: 0.0111, l_grad: 0.0459, msssim_ir: 0.4352, msssim_vis: 0.0314, mx_loss: 0.0069, eta: 0:45:21, time: 5.0855
INFO train.py(173): step: 640/5410, l_total: 0.0277, l_in: 0.0055, l_grad: 0.0222, msssim_ir: 0.3878, msssim_vis: 0.0297, mx_loss: 0.0042, eta: 0:45:11, time: 5.0795
INFO train.py(173): step: 650/5410, l_total: 0.0291, l_in: 0.0071, l_grad: 0.0221, msssim_ir: 0.3514, msssim_vis: 0.0329, mx_loss: 0.0039, eta: 0:45:01, time: 5.0785
INFO train.py(173): step: 660/5410, l_total: 0.1173, l_in: 0.0656, l_grad: 0.0517, msssim_ir: 0.5206, msssim_vis: 0.0176, mx_loss: 0.0173, eta: 0:44:51, time: 5.0895
INFO train.py(173): step: 670/5410, l_total: 0.0564, l_in: 0.0162, l_grad: 0.0402, msssim_ir: 0.4990, msssim_vis: 0.0249, mx_loss: 0.0101, eta: 0:44:41, time: 5.0925
INFO train.py(173): step: 680/5410, l_total: 0.0902, l_in: 0.0300, l_grad: 0.0602, msssim_ir: 0.4244, msssim_vis: 0.0798, mx_loss: 0.0226, eta: 0:44:31, time: 5.0596
INFO train.py(173): step: 690/5410, l_total: 0.0375, l_in: 0.0128, l_grad: 0.0246, msssim_ir: 0.3435, msssim_vis: 0.1007, mx_loss: 0.0107, eta: 0:44:22, time: 5.0755
INFO train.py(173): step: 700/5410, l_total: 0.0304, l_in: 0.0076, l_grad: 0.0228, msssim_ir: 0.3988, msssim_vis: 0.0385, mx_loss: 0.0036, eta: 0:44:12, time: 5.0885
INFO train.py(173): step: 710/5410, l_total: 0.0372, l_in: 0.0092, l_grad: 0.0280, msssim_ir: 0.3535, msssim_vis: 0.0783, mx_loss: 0.0051, eta: 0:44:03, time: 5.0845
INFO train.py(173): step: 720/5410, l_total: 0.0306, l_in: 0.0072, l_grad: 0.0234, msssim_ir: 0.3614, msssim_vis: 0.0305, mx_loss: 0.0039, eta: 0:43:54, time: 5.0676
INFO train.py(173): step: 730/5410, l_total: 0.0581, l_in: 0.0199, l_grad: 0.0382, msssim_ir: 0.3049, msssim_vis: 0.0672, mx_loss: 0.0133, eta: 0:43:45, time: 5.0915
INFO train.py(173): step: 740/5410, l_total: 0.0442, l_in: 0.0102, l_grad: 0.0340, msssim_ir: 0.4649, msssim_vis: 0.0227, mx_loss: 0.0065, eta: 0:43:36, time: 5.1054
INFO train.py(173): step: 750/5410, l_total: 0.0423, l_in: 0.0102, l_grad: 0.0321, msssim_ir: 0.3047, msssim_vis: 0.0712, mx_loss: 0.0078, eta: 0:43:27, time: 5.0706
INFO train.py(173): step: 760/5410, l_total: 0.0390, l_in: 0.0092, l_grad: 0.0298, msssim_ir: 0.3051, msssim_vis: 0.1033, mx_loss: 0.0050, eta: 0:43:18, time: 5.0815
INFO train.py(173): step: 770/5410, l_total: 0.0280, l_in: 0.0070, l_grad: 0.0210, msssim_ir: 0.2529, msssim_vis: 0.1180, mx_loss: 0.0045, eta: 0:43:10, time: 5.0984
INFO train.py(173): step: 780/5410, l_total: 0.0325, l_in: 0.0084, l_grad: 0.0241, msssim_ir: 0.4321, msssim_vis: 0.0198, mx_loss: 0.0046, eta: 0:43:01, time: 5.0736
INFO train.py(173): step: 790/5410, l_total: 0.0336, l_in: 0.0097, l_grad: 0.0239, msssim_ir: 0.2363, msssim_vis: 0.0953, mx_loss: 0.0075, eta: 0:42:53, time: 5.0656
INFO train.py(173): step: 800/5410, l_total: 0.0466, l_in: 0.0115, l_grad: 0.0351, msssim_ir: 0.4705, msssim_vis: 0.0412, mx_loss: 0.0098, eta: 0:42:44, time: 5.0895
INFO train.py(173): step: 810/5410, l_total: 0.0405, l_in: 0.0138, l_grad: 0.0266, msssim_ir: 0.3215, msssim_vis: 0.0746, mx_loss: 0.0071, eta: 0:42:36, time: 5.0825
INFO train.py(173): step: 820/5410, l_total: 0.0406, l_in: 0.0101, l_grad: 0.0304, msssim_ir: 0.3889, msssim_vis: 0.0663, mx_loss: 0.0049, eta: 0:42:28, time: 5.0915
INFO train.py(173): step: 830/5410, l_total: 0.0549, l_in: 0.0107, l_grad: 0.0442, msssim_ir: 0.3013, msssim_vis: 0.0813, mx_loss: 0.0054, eta: 0:42:20, time: 5.0716
INFO train.py(173): step: 840/5410, l_total: 0.0399, l_in: 0.0090, l_grad: 0.0308, msssim_ir: 0.3879, msssim_vis: 0.0560, mx_loss: 0.0065, eta: 0:42:12, time: 5.0736
INFO train.py(173): step: 850/5410, l_total: 0.0370, l_in: 0.0103, l_grad: 0.0268, msssim_ir: 0.3046, msssim_vis: 0.1171, mx_loss: 0.0064, eta: 0:42:04, time: 5.0875
INFO train.py(173): step: 860/5410, l_total: 0.0417, l_in: 0.0135, l_grad: 0.0282, msssim_ir: 0.4370, msssim_vis: 0.0291, mx_loss: 0.0061, eta: 0:41:56, time: 5.0746
INFO train.py(173): step: 870/5410, l_total: 0.0448, l_in: 0.0093, l_grad: 0.0355, msssim_ir: 0.2316, msssim_vis: 0.1576, mx_loss: 0.0106, eta: 0:41:48, time: 5.0765
INFO train.py(173): step: 880/5410, l_total: 0.0538, l_in: 0.0156, l_grad: 0.0382, msssim_ir: 0.2973, msssim_vis: 0.0609, mx_loss: 0.0125, eta: 0:41:40, time: 5.1104
INFO train.py(173): step: 890/5410, l_total: 0.0353, l_in: 0.0073, l_grad: 0.0279, msssim_ir: 0.4490, msssim_vis: 0.0205, mx_loss: 0.0039, eta: 0:41:32, time: 5.0915
INFO train.py(173): step: 900/5410, l_total: 0.0485, l_in: 0.0122, l_grad: 0.0363, msssim_ir: 0.3888, msssim_vis: 0.0690, mx_loss: 0.0053, eta: 0:41:25, time: 5.0845
INFO train.py(173): step: 910/5410, l_total: 0.0407, l_in: 0.0124, l_grad: 0.0283, msssim_ir: 0.3066, msssim_vis: 0.1011, mx_loss: 0.0088, eta: 0:41:17, time: 5.0885
INFO train.py(173): step: 920/5410, l_total: 0.0373, l_in: 0.0112, l_grad: 0.0261, msssim_ir: 0.4102, msssim_vis: 0.0164, mx_loss: 0.0055, eta: 0:41:10, time: 5.0855
INFO train.py(173): step: 930/5410, l_total: 0.0354, l_in: 0.0108, l_grad: 0.0246, msssim_ir: 0.2551, msssim_vis: 0.1044, mx_loss: 0.0088, eta: 0:41:02, time: 5.0646
INFO train.py(173): step: 940/5410, l_total: 0.0457, l_in: 0.0152, l_grad: 0.0305, msssim_ir: 0.4525, msssim_vis: 0.0202, mx_loss: 0.0052, eta: 0:40:55, time: 5.0865
INFO train.py(173): step: 950/5410, l_total: 0.0496, l_in: 0.0130, l_grad: 0.0366, msssim_ir: 0.3108, msssim_vis: 0.1052, mx_loss: 0.0089, eta: 0:40:47, time: 5.1034
INFO train.py(173): step: 960/5410, l_total: 0.0602, l_in: 0.0167, l_grad: 0.0434, msssim_ir: 0.4838, msssim_vis: 0.0145, mx_loss: 0.0102, eta: 0:40:40, time: 5.0726
INFO train.py(173): step: 970/5410, l_total: 0.0425, l_in: 0.0117, l_grad: 0.0308, msssim_ir: 0.4590, msssim_vis: 0.0085, mx_loss: 0.0040, eta: 0:40:33, time: 5.0855
INFO train.py(173): step: 980/5410, l_total: 0.0452, l_in: 0.0106, l_grad: 0.0346, msssim_ir: 0.4870, msssim_vis: 0.0135, mx_loss: 0.0043, eta: 0:40:25, time: 5.0865
INFO train.py(173): step: 990/5410, l_total: 0.0294, l_in: 0.0075, l_grad: 0.0219, msssim_ir: 0.2463, msssim_vis: 0.0713, mx_loss: 0.0069, eta: 0:40:18, time: 5.0706
INFO train.py(173): step: 1000/5410, l_total: 0.0280, l_in: 0.0082, l_grad: 0.0198, msssim_ir: 0.2264, msssim_vis: 0.0820, mx_loss: 0.0063, eta: 0:40:11, time: 5.0805
INFO train.py(173): step: 1010/5410, l_total: 0.0398, l_in: 0.0071, l_grad: 0.0328, msssim_ir: 0.4112, msssim_vis: 0.0600, mx_loss: 0.0040, eta: 0:40:04, time: 5.0885
INFO train.py(173): step: 1020/5410, l_total: 0.0393, l_in: 0.0176, l_grad: 0.0217, msssim_ir: 0.2329, msssim_vis: 0.0971, mx_loss: 0.0139, eta: 0:39:57, time: 5.0845
INFO train.py(173): step: 1030/5410, l_total: 0.0507, l_in: 0.0144, l_grad: 0.0363, msssim_ir: 0.2147, msssim_vis: 0.1447, mx_loss: 0.0106, eta: 0:39:49, time: 5.0795
INFO train.py(173): step: 1040/5410, l_total: 0.0440, l_in: 0.0116, l_grad: 0.0324, msssim_ir: 0.4225, msssim_vis: 0.0333, mx_loss: 0.0048, eta: 0:39:42, time: 5.0885
INFO train.py(173): step: 1050/5410, l_total: 0.0346, l_in: 0.0100, l_grad: 0.0246, msssim_ir: 0.4155, msssim_vis: 0.0287, mx_loss: 0.0058, eta: 0:39:36, time: 5.1094
INFO train.py(173): step: 1060/5410, l_total: 0.0355, l_in: 0.0080, l_grad: 0.0275, msssim_ir: 0.3751, msssim_vis: 0.0455, mx_loss: 0.0080, eta: 0:39:29, time: 5.0775
INFO train.py(173): step: 1070/5410, l_total: 0.0489, l_in: 0.0141, l_grad: 0.0348, msssim_ir: 0.3864, msssim_vis: 0.0729, mx_loss: 0.0079, eta: 0:39:22, time: 5.0765
INFO train.py(173): step: 1080/5410, l_total: 0.0505, l_in: 0.0175, l_grad: 0.0331, msssim_ir: 0.1600, msssim_vis: 0.2466, mx_loss: 0.0250, eta: 0:39:15, time: 5.0775
INFO train.py(173): step: 1090/5410, l_total: 0.0434, l_in: 0.0090, l_grad: 0.0344, msssim_ir: 0.4766, msssim_vis: 0.0411, mx_loss: 0.0047, eta: 0:40:27, time: 25.0522
INFO train.py(173): step: 1100/5410, l_total: 0.0472, l_in: 0.0144, l_grad: 0.0329, msssim_ir: 0.3706, msssim_vis: 0.0699, mx_loss: 0.0127, eta: 0:40:19, time: 5.0616
INFO train.py(173): step: 1110/5410, l_total: 0.0347, l_in: 0.0088, l_grad: 0.0260, msssim_ir: 0.3760, msssim_vis: 0.0422, mx_loss: 0.0062, eta: 0:40:12, time: 5.0696
INFO train.py(173): step: 1120/5410, l_total: 0.0527, l_in: 0.0155, l_grad: 0.0372, msssim_ir: 0.3041, msssim_vis: 0.1003, mx_loss: 0.0200, eta: 0:40:04, time: 5.0536
INFO train.py(173): step: 1130/5410, l_total: 0.0538, l_in: 0.0120, l_grad: 0.0418, msssim_ir: 0.3777, msssim_vis: 0.0577, mx_loss: 0.0072, eta: 0:39:56, time: 5.0606
INFO train.py(173): step: 1140/5410, l_total: 0.0318, l_in: 0.0100, l_grad: 0.0218, msssim_ir: 0.2038, msssim_vis: 0.1129, mx_loss: 0.0087, eta: 0:39:49, time: 5.0616
INFO train.py(173): step: 1150/5410, l_total: 0.0319, l_in: 0.0092, l_grad: 0.0227, msssim_ir: 0.2936, msssim_vis: 0.0532, mx_loss: 0.0053, eta: 0:39:41, time: 5.0576
INFO train.py(173): step: 1160/5410, l_total: 0.0415, l_in: 0.0131, l_grad: 0.0284, msssim_ir: 0.3681, msssim_vis: 0.0412, mx_loss: 0.0074, eta: 0:39:33, time: 5.0865
INFO train.py(173): step: 1170/5410, l_total: 0.0700, l_in: 0.0275, l_grad: 0.0425, msssim_ir: 0.4301, msssim_vis: 0.0327, mx_loss: 0.0132, eta: 0:39:26, time: 5.0805
INFO train.py(173): step: 1180/5410, l_total: 0.0351, l_in: 0.0082, l_grad: 0.0269, msssim_ir: 0.3676, msssim_vis: 0.0324, mx_loss: 0.0082, eta: 0:39:19, time: 5.0656
INFO train.py(173): step: 1190/5410, l_total: 0.0665, l_in: 0.0142, l_grad: 0.0522, msssim_ir: 0.3345, msssim_vis: 0.1356, mx_loss: 0.0126, eta: 0:39:11, time: 5.0616
INFO train.py(173): step: 1200/5410, l_total: 0.0365, l_in: 0.0101, l_grad: 0.0263, msssim_ir: 0.2327, msssim_vis: 0.1490, mx_loss: 0.0108, eta: 0:39:04, time: 5.0576
INFO train.py(173): step: 1210/5410, l_total: 0.0350, l_in: 0.0139, l_grad: 0.0211, msssim_ir: 0.2753, msssim_vis: 0.0621, mx_loss: 0.0114, eta: 0:38:57, time: 5.0716
INFO train.py(173): step: 1220/5410, l_total: 0.0510, l_in: 0.0126, l_grad: 0.0384, msssim_ir: 0.3283, msssim_vis: 0.0860, mx_loss: 0.0105, eta: 0:38:49, time: 5.0885
INFO train.py(173): step: 1230/5410, l_total: 0.0357, l_in: 0.0078, l_grad: 0.0279, msssim_ir: 0.3959, msssim_vis: 0.0503, mx_loss: 0.0053, eta: 0:38:42, time: 5.0785
INFO train.py(173): step: 1240/5410, l_total: 0.0378, l_in: 0.0073, l_grad: 0.0305, msssim_ir: 0.3827, msssim_vis: 0.0325, mx_loss: 0.0053, eta: 0:38:35, time: 5.0676
INFO train.py(173): step: 1250/5410, l_total: 0.0592, l_in: 0.0116, l_grad: 0.0476, msssim_ir: 0.4261, msssim_vis: 0.0503, mx_loss: 0.0059, eta: 0:38:28, time: 5.0895
INFO train.py(173): step: 1260/5410, l_total: 0.0441, l_in: 0.0093, l_grad: 0.0349, msssim_ir: 0.3503, msssim_vis: 0.0709, mx_loss: 0.0052, eta: 0:38:21, time: 5.0905
INFO train.py(173): step: 1270/5410, l_total: 0.0301, l_in: 0.0087, l_grad: 0.0214, msssim_ir: 0.2238, msssim_vis: 0.0976, mx_loss: 0.0067, eta: 0:38:14, time: 5.0626
INFO train.py(173): step: 1280/5410, l_total: 0.0534, l_in: 0.0125, l_grad: 0.0409, msssim_ir: 0.2094, msssim_vis: 0.1620, mx_loss: 0.0098, eta: 0:38:07, time: 5.0676
INFO train.py(173): step: 1290/5410, l_total: 0.0535, l_in: 0.0173, l_grad: 0.0362, msssim_ir: 0.4371, msssim_vis: 0.0520, mx_loss: 0.0090, eta: 0:38:00, time: 5.0815
INFO train.py(173): step: 1300/5410, l_total: 0.0489, l_in: 0.0149, l_grad: 0.0340, msssim_ir: 0.3194, msssim_vis: 0.1133, mx_loss: 0.0072, eta: 0:37:53, time: 5.0855
INFO train.py(173): step: 1310/5410, l_total: 0.0347, l_in: 0.0081, l_grad: 0.0266, msssim_ir: 0.3854, msssim_vis: 0.0372, mx_loss: 0.0045, eta: 0:37:46, time: 5.0726
INFO train.py(173): step: 1320/5410, l_total: 0.0397, l_in: 0.0106, l_grad: 0.0291, msssim_ir: 0.3413, msssim_vis: 0.0711, mx_loss: 0.0084, eta: 0:37:39, time: 5.0984
INFO train.py(173): step: 1330/5410, l_total: 0.0427, l_in: 0.0118, l_grad: 0.0309, msssim_ir: 0.2346, msssim_vis: 0.1026, mx_loss: 0.0118, eta: 0:37:32, time: 5.0855
INFO train.py(173): step: 1340/5410, l_total: 0.0422, l_in: 0.0098, l_grad: 0.0325, msssim_ir: 0.4617, msssim_vis: 0.0219, mx_loss: 0.0064, eta: 0:37:25, time: 5.0865
INFO train.py(173): step: 1350/5410, l_total: 0.0361, l_in: 0.0090, l_grad: 0.0271, msssim_ir: 0.2362, msssim_vis: 0.1204, mx_loss: 0.0080, eta: 0:37:18, time: 5.0746
INFO train.py(173): step: 1360/5410, l_total: 0.0341, l_in: 0.0102, l_grad: 0.0239, msssim_ir: 0.1611, msssim_vis: 0.1586, mx_loss: 0.0088, eta: 0:37:12, time: 5.0984
INFO train.py(173): step: 1370/5410, l_total: 0.0457, l_in: 0.0108, l_grad: 0.0348, msssim_ir: 0.4427, msssim_vis: 0.0240, mx_loss: 0.0073, eta: 0:37:05, time: 5.0865
INFO train.py(173): step: 1380/5410, l_total: 0.0459, l_in: 0.0086, l_grad: 0.0373, msssim_ir: 0.4746, msssim_vis: 0.0342, mx_loss: 0.0055, eta: 0:36:58, time: 5.0626
INFO train.py(173): step: 1390/5410, l_total: 0.0522, l_in: 0.0213, l_grad: 0.0309, msssim_ir: 0.2987, msssim_vis: 0.1020, mx_loss: 0.0122, eta: 0:36:51, time: 5.0556
INFO train.py(173): step: 1400/5410, l_total: 0.0471, l_in: 0.0139, l_grad: 0.0331, msssim_ir: 0.2042, msssim_vis: 0.1508, mx_loss: 0.0098, eta: 0:36:44, time: 5.0875
INFO train.py(173): step: 1410/5410, l_total: 0.0330, l_in: 0.0084, l_grad: 0.0246, msssim_ir: 0.2105, msssim_vis: 0.0779, mx_loss: 0.0076, eta: 0:36:38, time: 5.0835
INFO train.py(173): step: 1420/5410, l_total: 0.0334, l_in: 0.0075, l_grad: 0.0259, msssim_ir: 0.1948, msssim_vis: 0.1180, mx_loss: 0.0055, eta: 0:36:31, time: 5.0686
INFO train.py(173): step: 1430/5410, l_total: 0.0321, l_in: 0.0090, l_grad: 0.0231, msssim_ir: 0.2080, msssim_vis: 0.1471, mx_loss: 0.0067, eta: 0:36:24, time: 5.0795
INFO train.py(173): step: 1440/5410, l_total: 0.0336, l_in: 0.0088, l_grad: 0.0248, msssim_ir: 0.2714, msssim_vis: 0.0710, mx_loss: 0.0081, eta: 0:36:18, time: 5.0845
INFO train.py(173): step: 1450/5410, l_total: 0.0285, l_in: 0.0060, l_grad: 0.0224, msssim_ir: 0.3869, msssim_vis: 0.0428, mx_loss: 0.0034, eta: 0:36:11, time: 5.0935
INFO train.py(173): step: 1460/5410, l_total: 0.0465, l_in: 0.0150, l_grad: 0.0315, msssim_ir: 0.3747, msssim_vis: 0.0486, mx_loss: 0.0162, eta: 0:36:05, time: 5.0775
INFO train.py(173): step: 1470/5410, l_total: 0.0441, l_in: 0.0129, l_grad: 0.0313, msssim_ir: 0.1772, msssim_vis: 0.1824, mx_loss: 0.0087, eta: 0:35:58, time: 5.0865
INFO train.py(173): step: 1480/5410, l_total: 0.0339, l_in: 0.0070, l_grad: 0.0269, msssim_ir: 0.3693, msssim_vis: 0.0445, mx_loss: 0.0040, eta: 0:35:52, time: 5.0905
INFO train.py(173): step: 1490/5410, l_total: 0.0635, l_in: 0.0128, l_grad: 0.0507, msssim_ir: 0.5176, msssim_vis: 0.0420, mx_loss: 0.0060, eta: 0:35:45, time: 5.0915
INFO train.py(173): step: 1500/5410, l_total: 0.0440, l_in: 0.0110, l_grad: 0.0329, msssim_ir: 0.4348, msssim_vis: 0.0321, mx_loss: 0.0065, eta: 0:35:39, time: 5.0865
INFO train.py(173): step: 1510/5410, l_total: 0.0377, l_in: 0.0097, l_grad: 0.0280, msssim_ir: 0.4163, msssim_vis: 0.0533, mx_loss: 0.0063, eta: 0:35:32, time: 5.0975
INFO train.py(173): step: 1520/5410, l_total: 0.0303, l_in: 0.0067, l_grad: 0.0235, msssim_ir: 0.3920, msssim_vis: 0.0271, mx_loss: 0.0044, eta: 0:35:26, time: 5.0686
INFO train.py(173): step: 1530/5410, l_total: 0.0282, l_in: 0.0077, l_grad: 0.0205, msssim_ir: 0.2763, msssim_vis: 0.0509, mx_loss: 0.0081, eta: 0:35:19, time: 5.0755
INFO train.py(173): step: 1540/5410, l_total: 0.0370, l_in: 0.0083, l_grad: 0.0286, msssim_ir: 0.3919, msssim_vis: 0.0412, mx_loss: 0.0041, eta: 0:35:13, time: 5.0895
INFO train.py(173): step: 1550/5410, l_total: 0.0622, l_in: 0.0178, l_grad: 0.0444, msssim_ir: 0.3845, msssim_vis: 0.0396, mx_loss: 0.0150, eta: 0:35:07, time: 5.0965
INFO train.py(173): step: 1560/5410, l_total: 0.0468, l_in: 0.0122, l_grad: 0.0347, msssim_ir: 0.4456, msssim_vis: 0.0174, mx_loss: 0.0086, eta: 0:35:00, time: 5.0626
INFO train.py(173): step: 1570/5410, l_total: 0.0274, l_in: 0.0100, l_grad: 0.0174, msssim_ir: 0.2468, msssim_vis: 0.0650, mx_loss: 0.0068, eta: 0:34:54, time: 5.0975
INFO train.py(173): step: 1580/5410, l_total: 0.0404, l_in: 0.0119, l_grad: 0.0285, msssim_ir: 0.3415, msssim_vis: 0.1161, mx_loss: 0.0080, eta: 0:34:47, time: 5.0835
INFO train.py(173): step: 1590/5410, l_total: 0.0411, l_in: 0.0084, l_grad: 0.0327, msssim_ir: 0.3918, msssim_vis: 0.0378, mx_loss: 0.0061, eta: 0:34:41, time: 5.0795
INFO train.py(173): step: 1600/5410, l_total: 0.0283, l_in: 0.0071, l_grad: 0.0212, msssim_ir: 0.2155, msssim_vis: 0.1271, mx_loss: 0.0062, eta: 0:34:35, time: 5.0746
INFO train.py(173): step: 1610/5410, l_total: 0.0385, l_in: 0.0086, l_grad: 0.0299, msssim_ir: 0.5224, msssim_vis: 0.0078, mx_loss: 0.0028, eta: 0:34:28, time: 5.0945
INFO train.py(173): step: 1620/5410, l_total: 0.0370, l_in: 0.0099, l_grad: 0.0270, msssim_ir: 0.4204, msssim_vis: 0.0232, mx_loss: 0.0053, eta: 0:34:22, time: 5.0755
INFO train.py(173): step: 1630/5410, l_total: 0.0342, l_in: 0.0079, l_grad: 0.0263, msssim_ir: 0.2720, msssim_vis: 0.1069, mx_loss: 0.0044, eta: 0:35:02, time: 24.9944
INFO train.py(173): step: 1640/5410, l_total: 0.0326, l_in: 0.0085, l_grad: 0.0241, msssim_ir: 0.2431, msssim_vis: 0.0970, mx_loss: 0.0065, eta: 0:34:55, time: 5.0536
INFO train.py(173): step: 1650/5410, l_total: 0.0388, l_in: 0.0117, l_grad: 0.0271, msssim_ir: 0.2390, msssim_vis: 0.1447, mx_loss: 0.0093, eta: 0:34:49, time: 5.0646
INFO train.py(173): step: 1660/5410, l_total: 0.0551, l_in: 0.0150, l_grad: 0.0401, msssim_ir: 0.3455, msssim_vis: 0.0975, mx_loss: 0.0099, eta: 0:34:42, time: 5.0765
INFO train.py(173): step: 1670/5410, l_total: 0.0386, l_in: 0.0105, l_grad: 0.0282, msssim_ir: 0.4825, msssim_vis: 0.0167, mx_loss: 0.0034, eta: 0:34:35, time: 5.0646
INFO train.py(173): step: 1680/5410, l_total: 0.0516, l_in: 0.0134, l_grad: 0.0382, msssim_ir: 0.4520, msssim_vis: 0.0341, mx_loss: 0.0065, eta: 0:34:29, time: 5.0546
INFO train.py(173): step: 1690/5410, l_total: 0.0330, l_in: 0.0088, l_grad: 0.0242, msssim_ir: 0.3925, msssim_vis: 0.0248, mx_loss: 0.0043, eta: 0:34:22, time: 5.0775
INFO train.py(173): step: 1700/5410, l_total: 0.0374, l_in: 0.0086, l_grad: 0.0288, msssim_ir: 0.3120, msssim_vis: 0.0746, mx_loss: 0.0071, eta: 0:34:16, time: 5.0895
INFO train.py(173): step: 1710/5410, l_total: 0.0423, l_in: 0.0094, l_grad: 0.0330, msssim_ir: 0.2857, msssim_vis: 0.0538, mx_loss: 0.0072, eta: 0:34:09, time: 5.0825
INFO train.py(173): step: 1720/5410, l_total: 0.0318, l_in: 0.0081, l_grad: 0.0237, msssim_ir: 0.3607, msssim_vis: 0.0443, mx_loss: 0.0035, eta: 0:34:02, time: 5.0706
INFO train.py(173): step: 1730/5410, l_total: 0.0526, l_in: 0.0174, l_grad: 0.0352, msssim_ir: 0.3471, msssim_vis: 0.0723, mx_loss: 0.0096, eta: 0:33:56, time: 5.0536
INFO train.py(173): step: 1740/5410, l_total: 0.0254, l_in: 0.0061, l_grad: 0.0193, msssim_ir: 0.2648, msssim_vis: 0.0837, mx_loss: 0.0041, eta: 0:33:49, time: 5.0865
INFO train.py(173): step: 1750/5410, l_total: 0.0377, l_in: 0.0084, l_grad: 0.0293, msssim_ir: 0.4222, msssim_vis: 0.0218, mx_loss: 0.0048, eta: 0:33:43, time: 5.0785
INFO train.py(173): step: 1760/5410, l_total: 0.0385, l_in: 0.0092, l_grad: 0.0293, msssim_ir: 0.4182, msssim_vis: 0.0288, mx_loss: 0.0043, eta: 0:33:37, time: 5.0825
INFO train.py(173): step: 1770/5410, l_total: 0.0475, l_in: 0.0150, l_grad: 0.0325, msssim_ir: 0.4576, msssim_vis: 0.0182, mx_loss: 0.0067, eta: 0:33:30, time: 5.0636
INFO train.py(173): step: 1780/5410, l_total: 0.0688, l_in: 0.0234, l_grad: 0.0455, msssim_ir: 0.4727, msssim_vis: 0.0165, mx_loss: 0.0084, eta: 0:33:24, time: 5.0815
INFO train.py(173): step: 1790/5410, l_total: 0.0346, l_in: 0.0097, l_grad: 0.0249, msssim_ir: 0.3794, msssim_vis: 0.0594, mx_loss: 0.0046, eta: 0:33:17, time: 5.0955
INFO train.py(173): step: 1800/5410, l_total: 0.0936, l_in: 0.0401, l_grad: 0.0535, msssim_ir: 0.2921, msssim_vis: 0.1966, mx_loss: 0.0346, eta: 0:33:11, time: 5.0746
INFO train.py(173): step: 1810/5410, l_total: 0.0461, l_in: 0.0149, l_grad: 0.0311, msssim_ir: 0.4831, msssim_vis: 0.0128, mx_loss: 0.0068, eta: 0:33:04, time: 5.0626
INFO train.py(173): step: 1820/5410, l_total: 0.0446, l_in: 0.0148, l_grad: 0.0298, msssim_ir: 0.3492, msssim_vis: 0.0593, mx_loss: 0.0114, eta: 0:32:58, time: 5.1114
INFO train.py(173): step: 1830/5410, l_total: 0.0585, l_in: 0.0134, l_grad: 0.0450, msssim_ir: 0.4882, msssim_vis: 0.0191, mx_loss: 0.0105, eta: 0:32:52, time: 5.0905
INFO train.py(173): step: 1840/5410, l_total: 0.0487, l_in: 0.0085, l_grad: 0.0402, msssim_ir: 0.4674, msssim_vis: 0.0111, mx_loss: 0.0040, eta: 0:32:45, time: 5.0696
INFO train.py(173): step: 1850/5410, l_total: 0.1177, l_in: 0.0368, l_grad: 0.0809, msssim_ir: 0.3265, msssim_vis: 0.1496, mx_loss: 0.0399, eta: 0:32:39, time: 5.0696
INFO train.py(173): step: 1860/5410, l_total: 0.0400, l_in: 0.0096, l_grad: 0.0304, msssim_ir: 0.3380, msssim_vis: 0.0555, mx_loss: 0.0056, eta: 0:32:33, time: 5.1024
INFO train.py(173): step: 1870/5410, l_total: 0.0265, l_in: 0.0072, l_grad: 0.0193, msssim_ir: 0.1983, msssim_vis: 0.1077, mx_loss: 0.0049, eta: 0:32:26, time: 5.0815
INFO train.py(173): step: 1880/5410, l_total: 0.0324, l_in: 0.0100, l_grad: 0.0224, msssim_ir: 0.1842, msssim_vis: 0.1539, mx_loss: 0.0061, eta: 0:32:20, time: 5.0925
INFO train.py(173): step: 1890/5410, l_total: 0.0355, l_in: 0.0081, l_grad: 0.0274, msssim_ir: 0.4041, msssim_vis: 0.0316, mx_loss: 0.0034, eta: 0:32:14, time: 5.1213
INFO train.py(173): step: 1900/5410, l_total: 0.0423, l_in: 0.0106, l_grad: 0.0317, msssim_ir: 0.4022, msssim_vis: 0.0455, mx_loss: 0.0058, eta: 0:32:08, time: 5.0795
INFO train.py(173): step: 1910/5410, l_total: 0.0376, l_in: 0.0093, l_grad: 0.0283, msssim_ir: 0.3222, msssim_vis: 0.0434, mx_loss: 0.0061, eta: 0:32:02, time: 5.1004
INFO train.py(173): step: 1920/5410, l_total: 0.0489, l_in: 0.0102, l_grad: 0.0386, msssim_ir: 0.4563, msssim_vis: 0.0174, mx_loss: 0.0076, eta: 0:31:55, time: 5.0965
INFO train.py(173): step: 1930/5410, l_total: 0.0327, l_in: 0.0092, l_grad: 0.0235, msssim_ir: 0.3131, msssim_vis: 0.0541, mx_loss: 0.0067, eta: 0:31:49, time: 5.0895
INFO train.py(173): step: 1940/5410, l_total: 0.0418, l_in: 0.0107, l_grad: 0.0312, msssim_ir: 0.4850, msssim_vis: 0.0459, mx_loss: 0.0065, eta: 0:31:43, time: 5.1144
INFO train.py(173): step: 1950/5410, l_total: 0.0439, l_in: 0.0088, l_grad: 0.0351, msssim_ir: 0.3645, msssim_vis: 0.0523, mx_loss: 0.0087, eta: 0:31:37, time: 5.0795
INFO train.py(173): step: 1960/5410, l_total: 0.0392, l_in: 0.0093, l_grad: 0.0299, msssim_ir: 0.4190, msssim_vis: 0.0190, mx_loss: 0.0049, eta: 0:31:31, time: 5.0984
INFO train.py(173): step: 1970/5410, l_total: 0.0353, l_in: 0.0098, l_grad: 0.0255, msssim_ir: 0.3152, msssim_vis: 0.0741, mx_loss: 0.0059, eta: 0:31:24, time: 5.0965
INFO train.py(173): step: 1980/5410, l_total: 0.0408, l_in: 0.0108, l_grad: 0.0300, msssim_ir: 0.4590, msssim_vis: 0.0204, mx_loss: 0.0041, eta: 0:31:18, time: 5.0785
INFO train.py(173): step: 1990/5410, l_total: 0.0290, l_in: 0.0114, l_grad: 0.0176, msssim_ir: 0.2511, msssim_vis: 0.0706, mx_loss: 0.0087, eta: 0:31:12, time: 5.0736
INFO train.py(173): step: 2000/5410, l_total: 0.0610, l_in: 0.0288, l_grad: 0.0322, msssim_ir: 0.3247, msssim_vis: 0.1264, mx_loss: 0.0180, eta: 0:31:06, time: 5.0915
INFO train.py(173): step: 2010/5410, l_total: 0.0294, l_in: 0.0096, l_grad: 0.0199, msssim_ir: 0.1954, msssim_vis: 0.1210, mx_loss: 0.0085, eta: 0:31:00, time: 5.0785
INFO train.py(173): step: 2020/5410, l_total: 0.0360, l_in: 0.0091, l_grad: 0.0270, msssim_ir: 0.4268, msssim_vis: 0.0274, mx_loss: 0.0047, eta: 0:30:54, time: 5.0706
INFO train.py(173): step: 2030/5410, l_total: 0.0355, l_in: 0.0092, l_grad: 0.0263, msssim_ir: 0.3814, msssim_vis: 0.0318, mx_loss: 0.0049, eta: 0:30:48, time: 5.0955
INFO train.py(173): step: 2040/5410, l_total: 0.0292, l_in: 0.0083, l_grad: 0.0209, msssim_ir: 0.2113, msssim_vis: 0.0974, mx_loss: 0.0056, eta: 0:30:41, time: 5.0935
INFO train.py(173): step: 2050/5410, l_total: 0.0336, l_in: 0.0061, l_grad: 0.0275, msssim_ir: 0.5077, msssim_vis: 0.0227, mx_loss: 0.0020, eta: 0:30:35, time: 5.0736
INFO train.py(173): step: 2060/5410, l_total: 0.0480, l_in: 0.0113, l_grad: 0.0367, msssim_ir: 0.4746, msssim_vis: 0.0116, mx_loss: 0.0071, eta: 0:30:29, time: 5.0885
INFO train.py(173): step: 2070/5410, l_total: 0.0511, l_in: 0.0092, l_grad: 0.0419, msssim_ir: 0.3623, msssim_vis: 0.0456, mx_loss: 0.0078, eta: 0:30:23, time: 5.0955
INFO train.py(173): step: 2080/5410, l_total: 0.0400, l_in: 0.0108, l_grad: 0.0292, msssim_ir: 0.4363, msssim_vis: 0.0255, mx_loss: 0.0089, eta: 0:30:17, time: 5.0905
INFO train.py(173): step: 2090/5410, l_total: 0.0454, l_in: 0.0140, l_grad: 0.0314, msssim_ir: 0.3678, msssim_vis: 0.0649, mx_loss: 0.0071, eta: 0:30:11, time: 5.0755
INFO train.py(173): step: 2100/5410, l_total: 0.0277, l_in: 0.0079, l_grad: 0.0198, msssim_ir: 0.2865, msssim_vis: 0.0395, mx_loss: 0.0056, eta: 0:30:05, time: 5.0895
INFO train.py(173): step: 2110/5410, l_total: 0.0421, l_in: 0.0101, l_grad: 0.0320, msssim_ir: 0.5099, msssim_vis: 0.0066, mx_loss: 0.0045, eta: 0:29:59, time: 5.0825
INFO train.py(173): step: 2120/5410, l_total: 0.0451, l_in: 0.0087, l_grad: 0.0364, msssim_ir: 0.3788, msssim_vis: 0.0286, mx_loss: 0.0118, eta: 0:29:53, time: 5.0686
INFO train.py(173): step: 2130/5410, l_total: 0.0442, l_in: 0.0088, l_grad: 0.0354, msssim_ir: 0.4197, msssim_vis: 0.0292, mx_loss: 0.0054, eta: 0:29:47, time: 5.0795
INFO train.py(173): step: 2140/5410, l_total: 0.0348, l_in: 0.0072, l_grad: 0.0277, msssim_ir: 0.2044, msssim_vis: 0.1052, mx_loss: 0.0054, eta: 0:29:41, time: 5.0845
INFO train.py(173): step: 2150/5410, l_total: 0.0388, l_in: 0.0076, l_grad: 0.0313, msssim_ir: 0.2960, msssim_vis: 0.0963, mx_loss: 0.0059, eta: 0:29:35, time: 5.0686
INFO train.py(173): step: 2160/5410, l_total: 0.0295, l_in: 0.0072, l_grad: 0.0222, msssim_ir: 0.2026, msssim_vis: 0.1609, mx_loss: 0.0056, eta: 0:29:29, time: 5.0626
INFO train.py(173): step: 2170/5410, l_total: 0.0278, l_in: 0.0070, l_grad: 0.0208, msssim_ir: 0.2929, msssim_vis: 0.0734, mx_loss: 0.0045, eta: 0:29:53, time: 25.4614
INFO train.py(173): step: 2180/5410, l_total: 0.0373, l_in: 0.0090, l_grad: 0.0284, msssim_ir: 0.3520, msssim_vis: 0.0712, mx_loss: 0.0046, eta: 0:29:47, time: 5.0367
INFO train.py(173): step: 2190/5410, l_total: 0.0383, l_in: 0.0077, l_grad: 0.0307, msssim_ir: 0.4264, msssim_vis: 0.0163, mx_loss: 0.0054, eta: 0:29:41, time: 5.0576
INFO train.py(173): step: 2200/5410, l_total: 0.0606, l_in: 0.0162, l_grad: 0.0444, msssim_ir: 0.5211, msssim_vis: 0.0141, mx_loss: 0.0055, eta: 0:29:35, time: 5.0746
INFO train.py(173): step: 2210/5410, l_total: 0.0386, l_in: 0.0099, l_grad: 0.0287, msssim_ir: 0.4995, msssim_vis: 0.0164, mx_loss: 0.0036, eta: 0:29:28, time: 5.0736
INFO train.py(173): step: 2220/5410, l_total: 0.0300, l_in: 0.0104, l_grad: 0.0196, msssim_ir: 0.3060, msssim_vis: 0.0549, mx_loss: 0.0068, eta: 0:29:22, time: 5.0636
INFO train.py(173): step: 2230/5410, l_total: 0.0289, l_in: 0.0073, l_grad: 0.0216, msssim_ir: 0.1726, msssim_vis: 0.1549, mx_loss: 0.0079, eta: 0:29:16, time: 5.0596
INFO train.py(173): step: 2240/5410, l_total: 0.0437, l_in: 0.0131, l_grad: 0.0307, msssim_ir: 0.4051, msssim_vis: 0.0302, mx_loss: 0.0071, eta: 0:29:10, time: 5.0815
INFO train.py(173): step: 2250/5410, l_total: 0.0530, l_in: 0.0111, l_grad: 0.0419, msssim_ir: 0.4297, msssim_vis: 0.0245, mx_loss: 0.0075, eta: 0:29:04, time: 5.0965
INFO train.py(173): step: 2260/5410, l_total: 0.0332, l_in: 0.0090, l_grad: 0.0241, msssim_ir: 0.3975, msssim_vis: 0.0268, mx_loss: 0.0050, eta: 0:28:58, time: 5.0835
INFO train.py(173): step: 2270/5410, l_total: 0.0453, l_in: 0.0125, l_grad: 0.0328, msssim_ir: 0.4756, msssim_vis: 0.0129, mx_loss: 0.0038, eta: 0:28:52, time: 5.0835
INFO train.py(173): step: 2280/5410, l_total: 0.0429, l_in: 0.0102, l_grad: 0.0327, msssim_ir: 0.4531, msssim_vis: 0.0139, mx_loss: 0.0061, eta: 0:28:46, time: 5.1204
INFO train.py(173): step: 2290/5410, l_total: 0.0519, l_in: 0.0103, l_grad: 0.0416, msssim_ir: 0.4097, msssim_vis: 0.0521, mx_loss: 0.0059, eta: 0:28:39, time: 5.0686
INFO train.py(173): step: 2300/5410, l_total: 0.0391, l_in: 0.0191, l_grad: 0.0199, msssim_ir: 0.1999, msssim_vis: 0.1232, mx_loss: 0.0165, eta: 0:28:33, time: 5.0915
INFO train.py(173): step: 2310/5410, l_total: 0.0593, l_in: 0.0125, l_grad: 0.0467, msssim_ir: 0.4122, msssim_vis: 0.0645, mx_loss: 0.0105, eta: 0:28:27, time: 5.0825
INFO train.py(173): step: 2320/5410, l_total: 0.0324, l_in: 0.0090, l_grad: 0.0233, msssim_ir: 0.3401, msssim_vis: 0.0499, mx_loss: 0.0059, eta: 0:28:21, time: 5.0746
INFO train.py(173): step: 2330/5410, l_total: 0.0272, l_in: 0.0072, l_grad: 0.0200, msssim_ir: 0.1831, msssim_vis: 0.1183, mx_loss: 0.0052, eta: 0:28:15, time: 5.0676
INFO train.py(173): step: 2340/5410, l_total: 0.0476, l_in: 0.0113, l_grad: 0.0363, msssim_ir: 0.3406, msssim_vis: 0.0750, mx_loss: 0.0098, eta: 0:28:09, time: 5.0925
INFO train.py(173): step: 2350/5410, l_total: 0.0251, l_in: 0.0057, l_grad: 0.0195, msssim_ir: 0.2103, msssim_vis: 0.0803, mx_loss: 0.0050, eta: 0:28:03, time: 5.0935
INFO train.py(173): step: 2360/5410, l_total: 0.0464, l_in: 0.0122, l_grad: 0.0341, msssim_ir: 0.5097, msssim_vis: 0.0231, mx_loss: 0.0046, eta: 0:27:57, time: 5.0875
INFO train.py(173): step: 2370/5410, l_total: 0.0650, l_in: 0.0136, l_grad: 0.0514, msssim_ir: 0.2528, msssim_vis: 0.1250, mx_loss: 0.0105, eta: 0:27:51, time: 5.1004
INFO train.py(173): step: 2380/5410, l_total: 0.0496, l_in: 0.0144, l_grad: 0.0352, msssim_ir: 0.3246, msssim_vis: 0.1141, mx_loss: 0.0074, eta: 0:27:45, time: 5.0805
INFO train.py(173): step: 2390/5410, l_total: 0.0525, l_in: 0.0166, l_grad: 0.0359, msssim_ir: 0.4864, msssim_vis: 0.0185, mx_loss: 0.0065, eta: 0:27:39, time: 5.0716
INFO train.py(173): step: 2400/5410, l_total: 0.0289, l_in: 0.0060, l_grad: 0.0230, msssim_ir: 0.3557, msssim_vis: 0.0534, mx_loss: 0.0034, eta: 0:27:33, time: 5.0805
INFO train.py(173): step: 2410/5410, l_total: 0.0278, l_in: 0.0063, l_grad: 0.0215, msssim_ir: 0.2376, msssim_vis: 0.0828, mx_loss: 0.0053, eta: 0:27:27, time: 5.0895
INFO train.py(173): step: 2420/5410, l_total: 0.0352, l_in: 0.0179, l_grad: 0.0173, msssim_ir: 0.2344, msssim_vis: 0.0674, mx_loss: 0.0129, eta: 0:27:21, time: 5.0785
INFO train.py(173): step: 2430/5410, l_total: 0.0464, l_in: 0.0161, l_grad: 0.0304, msssim_ir: 0.2435, msssim_vis: 0.1276, mx_loss: 0.0097, eta: 0:27:15, time: 5.0865
INFO train.py(173): step: 2440/5410, l_total: 0.0637, l_in: 0.0178, l_grad: 0.0459, msssim_ir: 0.4737, msssim_vis: 0.0192, mx_loss: 0.0141, eta: 0:27:09, time: 5.0984
INFO train.py(173): step: 2450/5410, l_total: 0.0381, l_in: 0.0096, l_grad: 0.0285, msssim_ir: 0.3449, msssim_vis: 0.0519, mx_loss: 0.0095, eta: 0:27:03, time: 5.0825
INFO train.py(173): step: 2460/5410, l_total: 0.0465, l_in: 0.0140, l_grad: 0.0325, msssim_ir: 0.3505, msssim_vis: 0.0456, mx_loss: 0.0084, eta: 0:26:57, time: 5.0915
INFO train.py(173): step: 2470/5410, l_total: 0.0526, l_in: 0.0147, l_grad: 0.0379, msssim_ir: 0.4651, msssim_vis: 0.0195, mx_loss: 0.0054, eta: 0:26:51, time: 5.1044
INFO train.py(173): step: 2480/5410, l_total: 0.0351, l_in: 0.0092, l_grad: 0.0258, msssim_ir: 0.2469, msssim_vis: 0.0852, mx_loss: 0.0079, eta: 0:26:45, time: 5.0895
INFO train.py(173): step: 2490/5410, l_total: 0.0354, l_in: 0.0083, l_grad: 0.0271, msssim_ir: 0.4010, msssim_vis: 0.0361, mx_loss: 0.0039, eta: 0:26:39, time: 5.0865
INFO train.py(173): step: 2500/5410, l_total: 0.0330, l_in: 0.0082, l_grad: 0.0248, msssim_ir: 0.2507, msssim_vis: 0.0732, mx_loss: 0.0074, eta: 0:26:33, time: 5.1104
INFO train.py(173): step: 2510/5410, l_total: 0.0355, l_in: 0.0109, l_grad: 0.0245, msssim_ir: 0.3312, msssim_vis: 0.0646, mx_loss: 0.0070, eta: 0:26:27, time: 5.0736
INFO train.py(173): step: 2520/5410, l_total: 0.0303, l_in: 0.0071, l_grad: 0.0232, msssim_ir: 0.3025, msssim_vis: 0.0882, mx_loss: 0.0044, eta: 0:26:21, time: 5.0716
INFO train.py(173): step: 2530/5410, l_total: 0.0402, l_in: 0.0121, l_grad: 0.0281, msssim_ir: 0.2888, msssim_vis: 0.0927, mx_loss: 0.0089, eta: 0:26:15, time: 5.1094
INFO train.py(173): step: 2540/5410, l_total: 0.0318, l_in: 0.0063, l_grad: 0.0255, msssim_ir: 0.3182, msssim_vis: 0.0505, mx_loss: 0.0052, eta: 0:26:10, time: 5.0895
INFO train.py(173): step: 2550/5410, l_total: 0.0320, l_in: 0.0085, l_grad: 0.0236, msssim_ir: 0.3661, msssim_vis: 0.0669, mx_loss: 0.0041, eta: 0:26:04, time: 5.0596
INFO train.py(173): step: 2560/5410, l_total: 0.0597, l_in: 0.0170, l_grad: 0.0427, msssim_ir: 0.3297, msssim_vis: 0.0983, mx_loss: 0.0196, eta: 0:25:58, time: 5.0785
INFO train.py(173): step: 2570/5410, l_total: 0.0385, l_in: 0.0112, l_grad: 0.0273, msssim_ir: 0.4270, msssim_vis: 0.0344, mx_loss: 0.0049, eta: 0:25:52, time: 5.0955
INFO train.py(173): step: 2580/5410, l_total: 0.0295, l_in: 0.0109, l_grad: 0.0185, msssim_ir: 0.2217, msssim_vis: 0.0773, mx_loss: 0.0095, eta: 0:25:46, time: 5.0746
INFO train.py(173): step: 2590/5410, l_total: 0.0418, l_in: 0.0124, l_grad: 0.0294, msssim_ir: 0.2525, msssim_vis: 0.1577, mx_loss: 0.0062, eta: 0:25:40, time: 5.0616
INFO train.py(173): step: 2600/5410, l_total: 0.0374, l_in: 0.0068, l_grad: 0.0306, msssim_ir: 0.4350, msssim_vis: 0.0273, mx_loss: 0.0039, eta: 0:25:34, time: 5.0984
INFO train.py(173): step: 2610/5410, l_total: 0.0462, l_in: 0.0104, l_grad: 0.0358, msssim_ir: 0.3107, msssim_vis: 0.0990, mx_loss: 0.0097, eta: 0:25:28, time: 5.0865
INFO train.py(173): step: 2620/5410, l_total: 0.0441, l_in: 0.0137, l_grad: 0.0304, msssim_ir: 0.3464, msssim_vis: 0.1427, mx_loss: 0.0044, eta: 0:25:22, time: 5.0666
INFO train.py(173): step: 2630/5410, l_total: 0.0479, l_in: 0.0148, l_grad: 0.0331, msssim_ir: 0.2897, msssim_vis: 0.1312, mx_loss: 0.0095, eta: 0:25:17, time: 5.0875
INFO train.py(173): step: 2640/5410, l_total: 0.0367, l_in: 0.0124, l_grad: 0.0243, msssim_ir: 0.3456, msssim_vis: 0.0765, mx_loss: 0.0035, eta: 0:25:11, time: 5.0875
INFO train.py(173): step: 2650/5410, l_total: 0.0450, l_in: 0.0113, l_grad: 0.0337, msssim_ir: 0.3462, msssim_vis: 0.0700, mx_loss: 0.0092, eta: 0:25:05, time: 5.0855
INFO train.py(173): step: 2660/5410, l_total: 0.0342, l_in: 0.0088, l_grad: 0.0254, msssim_ir: 0.3407, msssim_vis: 0.0583, mx_loss: 0.0044, eta: 0:24:59, time: 5.0706
INFO train.py(173): step: 2670/5410, l_total: 0.0275, l_in: 0.0068, l_grad: 0.0207, msssim_ir: 0.3180, msssim_vis: 0.0496, mx_loss: 0.0043, eta: 0:24:53, time: 5.1054
INFO train.py(173): step: 2680/5410, l_total: 0.0527, l_in: 0.0175, l_grad: 0.0352, msssim_ir: 0.2325, msssim_vis: 0.1270, mx_loss: 0.0078, eta: 0:24:47, time: 5.0955
INFO train.py(173): step: 2690/5410, l_total: 0.0644, l_in: 0.0301, l_grad: 0.0343, msssim_ir: 0.4555, msssim_vis: 0.0215, mx_loss: 0.0073, eta: 0:24:42, time: 5.0845
INFO train.py(173): step: 2700/5410, l_total: 0.0642, l_in: 0.0200, l_grad: 0.0443, msssim_ir: 0.3853, msssim_vis: 0.0288, mx_loss: 0.0130, eta: 0:24:36, time: 5.0835
INFO train.py(173): step: 2710/5410, l_total: 0.0318, l_in: 0.0065, l_grad: 0.0253, msssim_ir: 0.3696, msssim_vis: 0.0387, mx_loss: 0.0050, eta: 0:24:50, time: 24.7396
INFO train.py(173): step: 2720/5410, l_total: 0.0305, l_in: 0.0103, l_grad: 0.0202, msssim_ir: 0.2995, msssim_vis: 0.0465, mx_loss: 0.0065, eta: 0:24:44, time: 5.0556
INFO train.py(173): step: 2730/5410, l_total: 0.0490, l_in: 0.0103, l_grad: 0.0386, msssim_ir: 0.3512, msssim_vis: 0.0889, mx_loss: 0.0048, eta: 0:24:38, time: 5.0666
INFO train.py(173): step: 2740/5410, l_total: 0.0429, l_in: 0.0127, l_grad: 0.0303, msssim_ir: 0.2637, msssim_vis: 0.0918, mx_loss: 0.0114, eta: 0:24:32, time: 5.0626
INFO train.py(173): step: 2750/5410, l_total: 0.0373, l_in: 0.0119, l_grad: 0.0254, msssim_ir: 0.3209, msssim_vis: 0.0746, mx_loss: 0.0070, eta: 0:24:26, time: 5.0746
INFO train.py(173): step: 2760/5410, l_total: 0.0379, l_in: 0.0102, l_grad: 0.0277, msssim_ir: 0.3183, msssim_vis: 0.1170, mx_loss: 0.0058, eta: 0:24:20, time: 5.0546
INFO train.py(173): step: 2770/5410, l_total: 0.0413, l_in: 0.0108, l_grad: 0.0305, msssim_ir: 0.3115, msssim_vis: 0.0677, mx_loss: 0.0128, eta: 0:24:14, time: 5.0596
INFO train.py(173): step: 2780/5410, l_total: 0.0513, l_in: 0.0118, l_grad: 0.0395, msssim_ir: 0.3355, msssim_vis: 0.0907, mx_loss: 0.0095, eta: 0:24:08, time: 5.0845
INFO train.py(173): step: 2790/5410, l_total: 0.0312, l_in: 0.0065, l_grad: 0.0247, msssim_ir: 0.3546, msssim_vis: 0.0354, mx_loss: 0.0055, eta: 0:24:02, time: 5.0736
INFO train.py(173): step: 2800/5410, l_total: 0.0371, l_in: 0.0074, l_grad: 0.0297, msssim_ir: 0.4535, msssim_vis: 0.0194, mx_loss: 0.0043, eta: 0:23:56, time: 5.0915
INFO train.py(173): step: 2810/5410, l_total: 0.0340, l_in: 0.0075, l_grad: 0.0265, msssim_ir: 0.3691, msssim_vis: 0.0485, mx_loss: 0.0040, eta: 0:23:50, time: 5.0576
INFO train.py(173): step: 2820/5410, l_total: 0.0537, l_in: 0.0151, l_grad: 0.0385, msssim_ir: 0.2618, msssim_vis: 0.1118, mx_loss: 0.0133, eta: 0:23:44, time: 5.0716
INFO train.py(173): step: 2830/5410, l_total: 0.0385, l_in: 0.0091, l_grad: 0.0295, msssim_ir: 0.3747, msssim_vis: 0.0664, mx_loss: 0.0055, eta: 0:23:38, time: 5.0845
INFO train.py(173): step: 2840/5410, l_total: 0.0293, l_in: 0.0061, l_grad: 0.0233, msssim_ir: 0.2635, msssim_vis: 0.0929, mx_loss: 0.0054, eta: 0:23:33, time: 5.0845
INFO train.py(173): step: 2850/5410, l_total: 0.0498, l_in: 0.0122, l_grad: 0.0377, msssim_ir: 0.3760, msssim_vis: 0.0402, mx_loss: 0.0090, eta: 0:23:27, time: 5.0706
INFO train.py(173): step: 2860/5410, l_total: 0.0443, l_in: 0.0100, l_grad: 0.0343, msssim_ir: 0.3691, msssim_vis: 0.0761, mx_loss: 0.0054, eta: 0:23:21, time: 5.0955
INFO train.py(173): step: 2870/5410, l_total: 0.0428, l_in: 0.0088, l_grad: 0.0340, msssim_ir: 0.3941, msssim_vis: 0.0826, mx_loss: 0.0060, eta: 0:23:15, time: 5.0875
INFO train.py(173): step: 2880/5410, l_total: 0.0337, l_in: 0.0076, l_grad: 0.0261, msssim_ir: 0.3551, msssim_vis: 0.0468, mx_loss: 0.0039, eta: 0:23:09, time: 5.0666
INFO train.py(173): step: 2890/5410, l_total: 0.0322, l_in: 0.0103, l_grad: 0.0219, msssim_ir: 0.1887, msssim_vis: 0.1192, mx_loss: 0.0086, eta: 0:23:03, time: 5.0666
INFO train.py(173): step: 2900/5410, l_total: 0.0485, l_in: 0.0095, l_grad: 0.0390, msssim_ir: 0.5116, msssim_vis: 0.0211, mx_loss: 0.0043, eta: 0:22:57, time: 5.0765
INFO train.py(173): step: 2910/5410, l_total: 0.0414, l_in: 0.0149, l_grad: 0.0265, msssim_ir: 0.1548, msssim_vis: 0.1317, mx_loss: 0.0109, eta: 0:22:52, time: 5.0915
INFO train.py(173): step: 2920/5410, l_total: 0.0401, l_in: 0.0077, l_grad: 0.0324, msssim_ir: 0.3833, msssim_vis: 0.0508, mx_loss: 0.0049, eta: 0:22:46, time: 5.0666
INFO train.py(173): step: 2930/5410, l_total: 0.0472, l_in: 0.0164, l_grad: 0.0308, msssim_ir: 0.4867, msssim_vis: 0.0080, mx_loss: 0.0047, eta: 0:22:40, time: 5.0676
INFO train.py(173): step: 2940/5410, l_total: 0.0349, l_in: 0.0097, l_grad: 0.0252, msssim_ir: 0.2256, msssim_vis: 0.1463, mx_loss: 0.0087, eta: 0:22:34, time: 5.0716
INFO train.py(173): step: 2950/5410, l_total: 0.0429, l_in: 0.0104, l_grad: 0.0325, msssim_ir: 0.4282, msssim_vis: 0.0451, mx_loss: 0.0068, eta: 0:22:28, time: 5.0945
INFO train.py(173): step: 2960/5410, l_total: 0.0276, l_in: 0.0083, l_grad: 0.0193, msssim_ir: 0.2454, msssim_vis: 0.0539, mx_loss: 0.0075, eta: 0:22:22, time: 5.0815
INFO train.py(173): step: 2970/5410, l_total: 0.0374, l_in: 0.0084, l_grad: 0.0290, msssim_ir: 0.3005, msssim_vis: 0.0876, mx_loss: 0.0051, eta: 0:22:17, time: 5.0885
INFO train.py(173): step: 2980/5410, l_total: 0.0323, l_in: 0.0069, l_grad: 0.0254, msssim_ir: 0.2877, msssim_vis: 0.0701, mx_loss: 0.0063, eta: 0:22:11, time: 5.0845
INFO train.py(173): step: 2990/5410, l_total: 0.0327, l_in: 0.0097, l_grad: 0.0229, msssim_ir: 0.4277, msssim_vis: 0.0283, mx_loss: 0.0044, eta: 0:22:05, time: 5.0895
INFO train.py(173): step: 3000/5410, l_total: 0.0419, l_in: 0.0113, l_grad: 0.0306, msssim_ir: 0.2636, msssim_vis: 0.1120, mx_loss: 0.0056, eta: 0:21:59, time: 5.0765
INFO train.py(173): step: 3010/5410, l_total: 0.0385, l_in: 0.0108, l_grad: 0.0277, msssim_ir: 0.3320, msssim_vis: 0.0490, mx_loss: 0.0069, eta: 0:21:53, time: 5.0925
INFO train.py(173): step: 3020/5410, l_total: 0.0296, l_in: 0.0081, l_grad: 0.0215, msssim_ir: 0.3888, msssim_vis: 0.0397, mx_loss: 0.0028, eta: 0:21:48, time: 5.0895
INFO train.py(173): step: 3030/5410, l_total: 0.0376, l_in: 0.0078, l_grad: 0.0297, msssim_ir: 0.4662, msssim_vis: 0.0226, mx_loss: 0.0043, eta: 0:21:42, time: 5.0795
INFO train.py(173): step: 3040/5410, l_total: 0.0586, l_in: 0.0136, l_grad: 0.0450, msssim_ir: 0.3957, msssim_vis: 0.0667, mx_loss: 0.0089, eta: 0:21:36, time: 5.0845
INFO train.py(173): step: 3050/5410, l_total: 0.0525, l_in: 0.0114, l_grad: 0.0411, msssim_ir: 0.3916, msssim_vis: 0.0478, mx_loss: 0.0052, eta: 0:21:30, time: 5.0965
INFO train.py(173): step: 3060/5410, l_total: 0.0474, l_in: 0.0108, l_grad: 0.0366, msssim_ir: 0.3917, msssim_vis: 0.0664, mx_loss: 0.0083, eta: 0:21:25, time: 5.0755
INFO train.py(173): step: 3070/5410, l_total: 0.0455, l_in: 0.0144, l_grad: 0.0312, msssim_ir: 0.3780, msssim_vis: 0.0595, mx_loss: 0.0089, eta: 0:21:19, time: 5.0805
INFO train.py(173): step: 3080/5410, l_total: 0.0428, l_in: 0.0118, l_grad: 0.0310, msssim_ir: 0.4543, msssim_vis: 0.0305, mx_loss: 0.0053, eta: 0:21:13, time: 5.0945
INFO train.py(173): step: 3090/5410, l_total: 0.0413, l_in: 0.0102, l_grad: 0.0311, msssim_ir: 0.4236, msssim_vis: 0.0574, mx_loss: 0.0050, eta: 0:21:07, time: 5.0885
INFO train.py(173): step: 3100/5410, l_total: 0.0309, l_in: 0.0086, l_grad: 0.0223, msssim_ir: 0.2715, msssim_vis: 0.1035, mx_loss: 0.0044, eta: 0:21:02, time: 5.0656
INFO train.py(173): step: 3110/5410, l_total: 0.0308, l_in: 0.0070, l_grad: 0.0238, msssim_ir: 0.3802, msssim_vis: 0.0541, mx_loss: 0.0036, eta: 0:20:56, time: 5.0945
INFO train.py(173): step: 3120/5410, l_total: 0.0337, l_in: 0.0151, l_grad: 0.0186, msssim_ir: 0.2406, msssim_vis: 0.0833, mx_loss: 0.0169, eta: 0:20:50, time: 5.0905
INFO train.py(173): step: 3130/5410, l_total: 0.0320, l_in: 0.0090, l_grad: 0.0230, msssim_ir: 0.2835, msssim_vis: 0.0524, mx_loss: 0.0078, eta: 0:20:44, time: 5.0736
INFO train.py(173): step: 3140/5410, l_total: 0.0839, l_in: 0.0354, l_grad: 0.0485, msssim_ir: 0.2587, msssim_vis: 0.1021, mx_loss: 0.0298, eta: 0:20:39, time: 5.0835
INFO train.py(173): step: 3150/5410, l_total: 0.0471, l_in: 0.0112, l_grad: 0.0359, msssim_ir: 0.2892, msssim_vis: 0.1021, mx_loss: 0.0097, eta: 0:20:33, time: 5.0925
INFO train.py(173): step: 3160/5410, l_total: 0.0441, l_in: 0.0116, l_grad: 0.0324, msssim_ir: 0.2133, msssim_vis: 0.1304, mx_loss: 0.0094, eta: 0:20:27, time: 5.0775
INFO train.py(173): step: 3170/5410, l_total: 0.0444, l_in: 0.0109, l_grad: 0.0335, msssim_ir: 0.4250, msssim_vis: 0.0649, mx_loss: 0.0051, eta: 0:20:21, time: 5.0915
INFO train.py(173): step: 3180/5410, l_total: 0.0327, l_in: 0.0104, l_grad: 0.0222, msssim_ir: 0.2690, msssim_vis: 0.0793, mx_loss: 0.0075, eta: 0:20:16, time: 5.0945
INFO train.py(173): step: 3190/5410, l_total: 0.0487, l_in: 0.0160, l_grad: 0.0327, msssim_ir: 0.3365, msssim_vis: 0.0894, mx_loss: 0.0084, eta: 0:20:10, time: 5.0795
INFO train.py(173): step: 3200/5410, l_total: 0.0335, l_in: 0.0075, l_grad: 0.0260, msssim_ir: 0.3306, msssim_vis: 0.0502, mx_loss: 0.0055, eta: 0:20:04, time: 5.0686
INFO train.py(173): step: 3210/5410, l_total: 0.0328, l_in: 0.0092, l_grad: 0.0237, msssim_ir: 0.2046, msssim_vis: 0.1075, mx_loss: 0.0062, eta: 0:19:59, time: 5.1024
INFO train.py(173): step: 3220/5410, l_total: 0.0388, l_in: 0.0094, l_grad: 0.0294, msssim_ir: 0.3440, msssim_vis: 0.0975, mx_loss: 0.0049, eta: 0:19:53, time: 5.0795
INFO train.py(173): step: 3230/5410, l_total: 0.0496, l_in: 0.0133, l_grad: 0.0362, msssim_ir: 0.3518, msssim_vis: 0.0667, mx_loss: 0.0113, eta: 0:19:47, time: 5.0895
INFO train.py(173): step: 3240/5410, l_total: 0.0376, l_in: 0.0104, l_grad: 0.0271, msssim_ir: 0.3530, msssim_vis: 0.0344, mx_loss: 0.0074, eta: 0:19:42, time: 5.0755
INFO train.py(173): step: 3250/5410, l_total: 0.0445, l_in: 0.0109, l_grad: 0.0336, msssim_ir: 0.3594, msssim_vis: 0.0502, mx_loss: 0.0073, eta: 0:19:49, time: 24.9267
INFO train.py(173): step: 3260/5410, l_total: 0.0589, l_in: 0.0208, l_grad: 0.0381, msssim_ir: 0.4612, msssim_vis: 0.0173, mx_loss: 0.0062, eta: 0:19:43, time: 5.0417
INFO train.py(173): step: 3270/5410, l_total: 0.0587, l_in: 0.0213, l_grad: 0.0374, msssim_ir: 0.4944, msssim_vis: 0.0094, mx_loss: 0.0064, eta: 0:19:37, time: 5.0526
INFO train.py(173): step: 3280/5410, l_total: 0.0350, l_in: 0.0109, l_grad: 0.0240, msssim_ir: 0.4834, msssim_vis: 0.0195, mx_loss: 0.0029, eta: 0:19:32, time: 5.0626
INFO train.py(173): step: 3290/5410, l_total: 0.0415, l_in: 0.0098, l_grad: 0.0317, msssim_ir: 0.2354, msssim_vis: 0.1461, mx_loss: 0.0060, eta: 0:19:26, time: 5.0825
INFO train.py(173): step: 3300/5410, l_total: 0.0296, l_in: 0.0078, l_grad: 0.0217, msssim_ir: 0.2998, msssim_vis: 0.0417, mx_loss: 0.0061, eta: 0:19:20, time: 5.0606
INFO train.py(173): step: 3310/5410, l_total: 0.0261, l_in: 0.0059, l_grad: 0.0202, msssim_ir: 0.3370, msssim_vis: 0.0453, mx_loss: 0.0049, eta: 0:19:14, time: 5.0576
INFO train.py(173): step: 3320/5410, l_total: 0.0604, l_in: 0.0165, l_grad: 0.0439, msssim_ir: 0.4428, msssim_vis: 0.0515, mx_loss: 0.0063, eta: 0:19:08, time: 5.0616
INFO train.py(173): step: 3330/5410, l_total: 0.0417, l_in: 0.0121, l_grad: 0.0296, msssim_ir: 0.4160, msssim_vis: 0.0375, mx_loss: 0.0039, eta: 0:19:03, time: 5.0726
INFO train.py(173): step: 3340/5410, l_total: 0.0527, l_in: 0.0114, l_grad: 0.0413, msssim_ir: 0.3862, msssim_vis: 0.0452, mx_loss: 0.0088, eta: 0:18:57, time: 5.0596
INFO train.py(173): step: 3350/5410, l_total: 0.0342, l_in: 0.0085, l_grad: 0.0257, msssim_ir: 0.2884, msssim_vis: 0.0677, mx_loss: 0.0104, eta: 0:18:51, time: 5.0835
INFO train.py(173): step: 3360/5410, l_total: 0.0447, l_in: 0.0105, l_grad: 0.0342, msssim_ir: 0.3299, msssim_vis: 0.0932, mx_loss: 0.0070, eta: 0:18:45, time: 5.0785
INFO train.py(173): step: 3370/5410, l_total: 0.0442, l_in: 0.0145, l_grad: 0.0296, msssim_ir: 0.3815, msssim_vis: 0.0442, mx_loss: 0.0065, eta: 0:18:40, time: 5.0825
INFO train.py(173): step: 3380/5410, l_total: 0.0360, l_in: 0.0080, l_grad: 0.0280, msssim_ir: 0.3533, msssim_vis: 0.0502, mx_loss: 0.0053, eta: 0:18:34, time: 5.0706
INFO train.py(173): step: 3390/5410, l_total: 0.0399, l_in: 0.0081, l_grad: 0.0317, msssim_ir: 0.2727, msssim_vis: 0.1072, mx_loss: 0.0061, eta: 0:18:28, time: 5.0825
INFO train.py(173): step: 3400/5410, l_total: 0.0319, l_in: 0.0113, l_grad: 0.0206, msssim_ir: 0.1782, msssim_vis: 0.1355, mx_loss: 0.0068, eta: 0:18:23, time: 5.0646
INFO train.py(173): step: 3410/5410, l_total: 0.0412, l_in: 0.0094, l_grad: 0.0318, msssim_ir: 0.4118, msssim_vis: 0.0579, mx_loss: 0.0053, eta: 0:18:17, time: 5.0765
INFO train.py(173): step: 3420/5410, l_total: 0.0614, l_in: 0.0168, l_grad: 0.0446, msssim_ir: 0.3809, msssim_vis: 0.0938, mx_loss: 0.0165, eta: 0:18:11, time: 5.0755
INFO train.py(173): step: 3430/5410, l_total: 0.0389, l_in: 0.0130, l_grad: 0.0259, msssim_ir: 0.2724, msssim_vis: 0.0815, mx_loss: 0.0165, eta: 0:18:05, time: 5.0994
INFO train.py(173): step: 3440/5410, l_total: 0.0395, l_in: 0.0110, l_grad: 0.0286, msssim_ir: 0.2577, msssim_vis: 0.1477, mx_loss: 0.0081, eta: 0:18:00, time: 5.0746
INFO train.py(173): step: 3450/5410, l_total: 0.0455, l_in: 0.0100, l_grad: 0.0355, msssim_ir: 0.4557, msssim_vis: 0.0194, mx_loss: 0.0080, eta: 0:17:54, time: 5.0676
INFO train.py(173): step: 3460/5410, l_total: 0.0366, l_in: 0.0128, l_grad: 0.0238, msssim_ir: 0.3232, msssim_vis: 0.0578, mx_loss: 0.0075, eta: 0:17:48, time: 5.0935
INFO train.py(173): step: 3470/5410, l_total: 0.0422, l_in: 0.0086, l_grad: 0.0336, msssim_ir: 0.4040, msssim_vis: 0.0417, mx_loss: 0.0070, eta: 0:17:43, time: 5.0885
INFO train.py(173): step: 3480/5410, l_total: 0.0531, l_in: 0.0137, l_grad: 0.0393, msssim_ir: 0.4988, msssim_vis: 0.0096, mx_loss: 0.0059, eta: 0:17:37, time: 5.0835
INFO train.py(173): step: 3490/5410, l_total: 0.0371, l_in: 0.0082, l_grad: 0.0290, msssim_ir: 0.4129, msssim_vis: 0.0507, mx_loss: 0.0063, eta: 0:17:31, time: 5.0845
INFO train.py(173): step: 3500/5410, l_total: 0.0408, l_in: 0.0110, l_grad: 0.0298, msssim_ir: 0.4528, msssim_vis: 0.0084, mx_loss: 0.0034, eta: 0:17:25, time: 5.1034
INFO train.py(173): step: 3510/5410, l_total: 0.0451, l_in: 0.0144, l_grad: 0.0307, msssim_ir: 0.5092, msssim_vis: 0.0126, mx_loss: 0.0042, eta: 0:17:20, time: 5.0775
INFO train.py(173): step: 3520/5410, l_total: 0.0482, l_in: 0.0109, l_grad: 0.0374, msssim_ir: 0.3449, msssim_vis: 0.0800, mx_loss: 0.0058, eta: 0:17:14, time: 5.0736
INFO train.py(173): step: 3530/5410, l_total: 0.0369, l_in: 0.0124, l_grad: 0.0245, msssim_ir: 0.2073, msssim_vis: 0.1476, mx_loss: 0.0119, eta: 0:17:08, time: 5.0984
INFO train.py(173): step: 3540/5410, l_total: 0.0449, l_in: 0.0132, l_grad: 0.0317, msssim_ir: 0.2785, msssim_vis: 0.1378, mx_loss: 0.0069, eta: 0:17:03, time: 5.0835
INFO train.py(173): step: 3550/5410, l_total: 0.0478, l_in: 0.0139, l_grad: 0.0338, msssim_ir: 0.2404, msssim_vis: 0.0980, mx_loss: 0.0103, eta: 0:16:57, time: 5.0815
INFO train.py(173): step: 3560/5410, l_total: 0.0381, l_in: 0.0116, l_grad: 0.0265, msssim_ir: 0.3203, msssim_vis: 0.1044, mx_loss: 0.0071, eta: 0:16:51, time: 5.0965
INFO train.py(173): step: 3570/5410, l_total: 0.0571, l_in: 0.0199, l_grad: 0.0372, msssim_ir: 0.4869, msssim_vis: 0.0095, mx_loss: 0.0065, eta: 0:16:46, time: 5.0805
INFO train.py(173): step: 3580/5410, l_total: 0.0274, l_in: 0.0071, l_grad: 0.0203, msssim_ir: 0.2330, msssim_vis: 0.0870, mx_loss: 0.0060, eta: 0:16:40, time: 5.0805
INFO train.py(173): step: 3590/5410, l_total: 0.0282, l_in: 0.0076, l_grad: 0.0206, msssim_ir: 0.2415, msssim_vis: 0.0843, mx_loss: 0.0053, eta: 0:16:34, time: 5.0805
INFO train.py(173): step: 3600/5410, l_total: 0.0494, l_in: 0.0101, l_grad: 0.0392, msssim_ir: 0.4325, msssim_vis: 0.0358, mx_loss: 0.0087, eta: 0:16:29, time: 5.1014
INFO train.py(173): step: 3610/5410, l_total: 0.0390, l_in: 0.0092, l_grad: 0.0298, msssim_ir: 0.4468, msssim_vis: 0.0221, mx_loss: 0.0045, eta: 0:16:23, time: 5.0795
INFO train.py(173): step: 3620/5410, l_total: 0.0338, l_in: 0.0081, l_grad: 0.0257, msssim_ir: 0.3345, msssim_vis: 0.0706, mx_loss: 0.0052, eta: 0:16:17, time: 5.0785
INFO train.py(173): step: 3630/5410, l_total: 0.0350, l_in: 0.0071, l_grad: 0.0279, msssim_ir: 0.3771, msssim_vis: 0.0480, mx_loss: 0.0048, eta: 0:16:12, time: 5.0955
INFO train.py(173): step: 3640/5410, l_total: 0.0387, l_in: 0.0112, l_grad: 0.0275, msssim_ir: 0.4394, msssim_vis: 0.0368, mx_loss: 0.0045, eta: 0:16:06, time: 5.0795
INFO train.py(173): step: 3650/5410, l_total: 0.0326, l_in: 0.0076, l_grad: 0.0250, msssim_ir: 0.2340, msssim_vis: 0.0978, mx_loss: 0.0063, eta: 0:16:00, time: 5.0686
INFO train.py(173): step: 3660/5410, l_total: 0.0258, l_in: 0.0072, l_grad: 0.0186, msssim_ir: 0.2496, msssim_vis: 0.0637, mx_loss: 0.0051, eta: 0:15:55, time: 5.0855
INFO train.py(173): step: 3670/5410, l_total: 0.0451, l_in: 0.0141, l_grad: 0.0310, msssim_ir: 0.2831, msssim_vis: 0.1290, mx_loss: 0.0060, eta: 0:15:49, time: 5.1034
INFO train.py(173): step: 3680/5410, l_total: 0.0385, l_in: 0.0076, l_grad: 0.0308, msssim_ir: 0.4132, msssim_vis: 0.0585, mx_loss: 0.0040, eta: 0:15:44, time: 5.0716
INFO train.py(173): step: 3690/5410, l_total: 0.0496, l_in: 0.0117, l_grad: 0.0380, msssim_ir: 0.3357, msssim_vis: 0.0691, mx_loss: 0.0061, eta: 0:15:38, time: 5.0596
INFO train.py(173): step: 3700/5410, l_total: 0.0347, l_in: 0.0073, l_grad: 0.0274, msssim_ir: 0.1771, msssim_vis: 0.1804, mx_loss: 0.0047, eta: 0:15:32, time: 5.1034
INFO train.py(173): step: 3710/5410, l_total: 0.0326, l_in: 0.0105, l_grad: 0.0222, msssim_ir: 0.3716, msssim_vis: 0.0342, mx_loss: 0.0065, eta: 0:15:27, time: 5.1004
INFO train.py(173): step: 3720/5410, l_total: 0.0389, l_in: 0.0097, l_grad: 0.0293, msssim_ir: 0.4139, msssim_vis: 0.0356, mx_loss: 0.0037, eta: 0:15:21, time: 5.0616
INFO train.py(173): step: 3730/5410, l_total: 0.0358, l_in: 0.0115, l_grad: 0.0243, msssim_ir: 0.3064, msssim_vis: 0.1018, mx_loss: 0.0045, eta: 0:15:15, time: 5.0785
INFO train.py(173): step: 3740/5410, l_total: 0.0378, l_in: 0.0094, l_grad: 0.0284, msssim_ir: 0.3458, msssim_vis: 0.0798, mx_loss: 0.0065, eta: 0:15:10, time: 5.1004
INFO train.py(173): step: 3750/5410, l_total: 0.0255, l_in: 0.0058, l_grad: 0.0197, msssim_ir: 0.2395, msssim_vis: 0.0601, mx_loss: 0.0051, eta: 0:15:04, time: 5.0795
INFO train.py(173): step: 3760/5410, l_total: 0.0397, l_in: 0.0078, l_grad: 0.0319, msssim_ir: 0.3972, msssim_vis: 0.0327, mx_loss: 0.0042, eta: 0:14:59, time: 5.0467
INFO train.py(173): step: 3770/5410, l_total: 0.0304, l_in: 0.0068, l_grad: 0.0236, msssim_ir: 0.3378, msssim_vis: 0.0486, mx_loss: 0.0054, eta: 0:14:53, time: 5.0994
INFO train.py(173): step: 3780/5410, l_total: 0.0446, l_in: 0.0106, l_grad: 0.0340, msssim_ir: 0.3940, msssim_vis: 0.0790, mx_loss: 0.0060, eta: 0:14:47, time: 5.0845
INFO train.py(173): step: 3790/5410, l_total: 0.0404, l_in: 0.0097, l_grad: 0.0307, msssim_ir: 0.2450, msssim_vis: 0.0961, mx_loss: 0.0081, eta: 0:14:50, time: 24.8700
INFO train.py(173): step: 3800/5410, l_total: 0.0509, l_in: 0.0198, l_grad: 0.0311, msssim_ir: 0.2921, msssim_vis: 0.1008, mx_loss: 0.0130, eta: 0:14:45, time: 5.0357
INFO train.py(173): step: 3810/5410, l_total: 0.0325, l_in: 0.0090, l_grad: 0.0235, msssim_ir: 0.2675, msssim_vis: 0.0813, mx_loss: 0.0063, eta: 0:14:39, time: 5.0397
INFO train.py(173): step: 3820/5410, l_total: 0.0430, l_in: 0.0095, l_grad: 0.0335, msssim_ir: 0.5052, msssim_vis: 0.0140, mx_loss: 0.0036, eta: 0:14:33, time: 5.0656
INFO train.py(173): step: 3830/5410, l_total: 0.0357, l_in: 0.0108, l_grad: 0.0249, msssim_ir: 0.4187, msssim_vis: 0.0263, mx_loss: 0.0052, eta: 0:14:27, time: 5.0785
INFO train.py(173): step: 3840/5410, l_total: 0.0473, l_in: 0.0092, l_grad: 0.0382, msssim_ir: 0.3689, msssim_vis: 0.0948, mx_loss: 0.0075, eta: 0:14:22, time: 5.0686
INFO train.py(173): step: 3850/5410, l_total: 0.0339, l_in: 0.0091, l_grad: 0.0248, msssim_ir: 0.3045, msssim_vis: 0.0549, mx_loss: 0.0056, eta: 0:14:16, time: 5.0726
INFO train.py(173): step: 3860/5410, l_total: 0.0378, l_in: 0.0083, l_grad: 0.0296, msssim_ir: 0.4700, msssim_vis: 0.0103, mx_loss: 0.0034, eta: 0:14:10, time: 5.0746
INFO train.py(173): step: 3870/5410, l_total: 0.0390, l_in: 0.0104, l_grad: 0.0286, msssim_ir: 0.3058, msssim_vis: 0.0729, mx_loss: 0.0078, eta: 0:14:05, time: 5.0686
INFO train.py(173): step: 3880/5410, l_total: 0.0641, l_in: 0.0184, l_grad: 0.0457, msssim_ir: 0.5241, msssim_vis: 0.0237, mx_loss: 0.0110, eta: 0:13:59, time: 5.0905
INFO train.py(173): step: 3890/5410, l_total: 0.0416, l_in: 0.0098, l_grad: 0.0318, msssim_ir: 0.3789, msssim_vis: 0.0471, mx_loss: 0.0038, eta: 0:13:54, time: 5.0646
INFO train.py(173): step: 3900/5410, l_total: 0.0541, l_in: 0.0173, l_grad: 0.0369, msssim_ir: 0.5101, msssim_vis: 0.0172, mx_loss: 0.0059, eta: 0:13:48, time: 5.0716
INFO train.py(173): step: 3910/5410, l_total: 0.0642, l_in: 0.0150, l_grad: 0.0492, msssim_ir: 0.3995, msssim_vis: 0.0671, mx_loss: 0.0152, eta: 0:13:42, time: 5.0935
INFO train.py(173): step: 3920/5410, l_total: 0.0634, l_in: 0.0183, l_grad: 0.0452, msssim_ir: 0.4626, msssim_vis: 0.0236, mx_loss: 0.0060, eta: 0:13:37, time: 5.0825
INFO train.py(173): step: 3930/5410, l_total: 0.0581, l_in: 0.0184, l_grad: 0.0397, msssim_ir: 0.3837, msssim_vis: 0.0539, mx_loss: 0.0153, eta: 0:13:31, time: 5.0656
INFO train.py(173): step: 3940/5410, l_total: 0.0532, l_in: 0.0134, l_grad: 0.0398, msssim_ir: 0.5189, msssim_vis: 0.0109, mx_loss: 0.0065, eta: 0:13:25, time: 5.0835
INFO train.py(173): step: 3950/5410, l_total: 0.0314, l_in: 0.0143, l_grad: 0.0171, msssim_ir: 0.1857, msssim_vis: 0.0934, mx_loss: 0.0119, eta: 0:13:20, time: 5.0895
INFO train.py(173): step: 3960/5410, l_total: 0.0421, l_in: 0.0122, l_grad: 0.0299, msssim_ir: 0.2302, msssim_vis: 0.0914, mx_loss: 0.0068, eta: 0:13:14, time: 5.0736
INFO train.py(173): step: 3970/5410, l_total: 0.0291, l_in: 0.0058, l_grad: 0.0232, msssim_ir: 0.2661, msssim_vis: 0.0862, mx_loss: 0.0056, eta: 0:13:08, time: 5.0706
INFO train.py(173): step: 3980/5410, l_total: 0.0333, l_in: 0.0087, l_grad: 0.0246, msssim_ir: 0.2621, msssim_vis: 0.0892, mx_loss: 0.0060, eta: 0:13:03, time: 5.0855
INFO train.py(173): step: 3990/5410, l_total: 0.0353, l_in: 0.0092, l_grad: 0.0261, msssim_ir: 0.4868, msssim_vis: 0.0277, mx_loss: 0.0042, eta: 0:12:57, time: 5.0765
INFO train.py(173): step: 4000/5410, l_total: 0.0438, l_in: 0.0084, l_grad: 0.0354, msssim_ir: 0.2420, msssim_vis: 0.1153, mx_loss: 0.0076, eta: 0:12:52, time: 5.0825
INFO train.py(173): step: 4010/5410, l_total: 0.0335, l_in: 0.0079, l_grad: 0.0256, msssim_ir: 0.3566, msssim_vis: 0.0480, mx_loss: 0.0042, eta: 0:12:46, time: 5.0855
INFO train.py(173): step: 4020/5410, l_total: 0.0401, l_in: 0.0083, l_grad: 0.0318, msssim_ir: 0.4771, msssim_vis: 0.0307, mx_loss: 0.0035, eta: 0:12:40, time: 5.0935
INFO train.py(173): step: 4030/5410, l_total: 0.0285, l_in: 0.0059, l_grad: 0.0226, msssim_ir: 0.3296, msssim_vis: 0.0518, mx_loss: 0.0046, eta: 0:12:35, time: 5.0855
INFO train.py(173): step: 4040/5410, l_total: 0.0430, l_in: 0.0119, l_grad: 0.0311, msssim_ir: 0.4949, msssim_vis: 0.0105, mx_loss: 0.0042, eta: 0:12:29, time: 5.0746
INFO train.py(173): step: 4050/5410, l_total: 0.0378, l_in: 0.0075, l_grad: 0.0302, msssim_ir: 0.4692, msssim_vis: 0.0122, mx_loss: 0.0048, eta: 0:12:24, time: 5.0915
INFO train.py(173): step: 4060/5410, l_total: 0.0295, l_in: 0.0083, l_grad: 0.0212, msssim_ir: 0.3374, msssim_vis: 0.0714, mx_loss: 0.0040, eta: 0:12:18, time: 5.0965
INFO train.py(173): step: 4070/5410, l_total: 0.0446, l_in: 0.0086, l_grad: 0.0360, msssim_ir: 0.2277, msssim_vis: 0.1308, mx_loss: 0.0071, eta: 0:12:12, time: 5.0765
INFO train.py(173): step: 4080/5410, l_total: 0.0285, l_in: 0.0085, l_grad: 0.0200, msssim_ir: 0.3068, msssim_vis: 0.0535, mx_loss: 0.0067, eta: 0:12:07, time: 5.0945
INFO train.py(173): step: 4090/5410, l_total: 0.0561, l_in: 0.0152, l_grad: 0.0409, msssim_ir: 0.4173, msssim_vis: 0.0474, mx_loss: 0.0135, eta: 0:12:01, time: 5.0865
INFO train.py(173): step: 4100/5410, l_total: 0.0397, l_in: 0.0150, l_grad: 0.0247, msssim_ir: 0.3819, msssim_vis: 0.0312, mx_loss: 0.0075, eta: 0:11:56, time: 5.0746
INFO train.py(173): step: 4110/5410, l_total: 0.0415, l_in: 0.0112, l_grad: 0.0303, msssim_ir: 0.4838, msssim_vis: 0.0159, mx_loss: 0.0042, eta: 0:11:50, time: 5.1044
INFO train.py(173): step: 4120/5410, l_total: 0.0252, l_in: 0.0084, l_grad: 0.0168, msssim_ir: 0.1998, msssim_vis: 0.0846, mx_loss: 0.0072, eta: 0:11:44, time: 5.0766
INFO train.py(173): step: 4130/5410, l_total: 0.0392, l_in: 0.0085, l_grad: 0.0307, msssim_ir: 0.2526, msssim_vis: 0.1455, mx_loss: 0.0055, eta: 0:11:39, time: 5.0875
INFO train.py(173): step: 4140/5410, l_total: 0.0873, l_in: 0.0444, l_grad: 0.0429, msssim_ir: 0.3360, msssim_vis: 0.1620, mx_loss: 0.0462, eta: 0:11:33, time: 5.0885
INFO train.py(173): step: 4150/5410, l_total: 0.0469, l_in: 0.0110, l_grad: 0.0359, msssim_ir: 0.4815, msssim_vis: 0.0080, mx_loss: 0.0074, eta: 0:11:28, time: 5.0915
INFO train.py(173): step: 4160/5410, l_total: 0.0299, l_in: 0.0068, l_grad: 0.0231, msssim_ir: 0.2859, msssim_vis: 0.0669, mx_loss: 0.0063, eta: 0:11:22, time: 5.0756
INFO train.py(173): step: 4170/5410, l_total: 0.0565, l_in: 0.0184, l_grad: 0.0381, msssim_ir: 0.2037, msssim_vis: 0.1855, mx_loss: 0.0124, eta: 0:11:17, time: 5.0806
INFO train.py(173): step: 4180/5410, l_total: 0.0294, l_in: 0.0062, l_grad: 0.0232, msssim_ir: 0.3257, msssim_vis: 0.0716, mx_loss: 0.0044, eta: 0:11:11, time: 5.0845
INFO train.py(173): step: 4190/5410, l_total: 0.0430, l_in: 0.0093, l_grad: 0.0337, msssim_ir: 0.4005, msssim_vis: 0.0583, mx_loss: 0.0056, eta: 0:11:05, time: 5.0895
INFO train.py(173): step: 4200/5410, l_total: 0.0396, l_in: 0.0103, l_grad: 0.0293, msssim_ir: 0.3576, msssim_vis: 0.0636, mx_loss: 0.0052, eta: 0:11:00, time: 5.0816
INFO train.py(173): step: 4210/5410, l_total: 0.0414, l_in: 0.0112, l_grad: 0.0302, msssim_ir: 0.4481, msssim_vis: 0.0192, mx_loss: 0.0039, eta: 0:10:54, time: 5.0835
INFO train.py(173): step: 4220/5410, l_total: 0.0531, l_in: 0.0159, l_grad: 0.0371, msssim_ir: 0.4828, msssim_vis: 0.0163, mx_loss: 0.0056, eta: 0:10:49, time: 5.0806
INFO train.py(173): step: 4230/5410, l_total: 0.0418, l_in: 0.0084, l_grad: 0.0334, msssim_ir: 0.3132, msssim_vis: 0.0977, mx_loss: 0.0056, eta: 0:10:43, time: 5.0835
INFO train.py(173): step: 4240/5410, l_total: 0.0352, l_in: 0.0084, l_grad: 0.0269, msssim_ir: 0.3219, msssim_vis: 0.1183, mx_loss: 0.0050, eta: 0:10:38, time: 5.0985
INFO train.py(173): step: 4250/5410, l_total: 0.0375, l_in: 0.0086, l_grad: 0.0288, msssim_ir: 0.2974, msssim_vis: 0.0890, mx_loss: 0.0089, eta: 0:10:32, time: 5.0935
INFO train.py(173): step: 4260/5410, l_total: 0.0338, l_in: 0.0071, l_grad: 0.0266, msssim_ir: 0.2026, msssim_vis: 0.1226, mx_loss: 0.0060, eta: 0:10:26, time: 5.0786
INFO train.py(173): step: 4270/5410, l_total: 0.0539, l_in: 0.0134, l_grad: 0.0405, msssim_ir: 0.3758, msssim_vis: 0.0822, mx_loss: 0.0066, eta: 0:10:21, time: 5.0955
INFO train.py(173): step: 4280/5410, l_total: 0.0369, l_in: 0.0129, l_grad: 0.0241, msssim_ir: 0.4594, msssim_vis: 0.0165, mx_loss: 0.0051, eta: 0:10:15, time: 5.0776
INFO train.py(173): step: 4290/5410, l_total: 0.0374, l_in: 0.0105, l_grad: 0.0269, msssim_ir: 0.4817, msssim_vis: 0.0237, mx_loss: 0.0035, eta: 0:10:10, time: 5.0855
INFO train.py(173): step: 4300/5410, l_total: 0.0429, l_in: 0.0082, l_grad: 0.0347, msssim_ir: 0.3868, msssim_vis: 0.0508, mx_loss: 0.0063, eta: 0:10:04, time: 5.0616
INFO train.py(173): step: 4310/5410, l_total: 0.0476, l_in: 0.0102, l_grad: 0.0374, msssim_ir: 0.4170, msssim_vis: 0.0197, mx_loss: 0.0086, eta: 0:09:59, time: 5.0825
INFO train.py(173): step: 4320/5410, l_total: 0.0330, l_in: 0.0086, l_grad: 0.0244, msssim_ir: 0.3627, msssim_vis: 0.0309, mx_loss: 0.0057, eta: 0:09:53, time: 5.0845
INFO train.py(173): step: 4330/5410, l_total: 0.0425, l_in: 0.0122, l_grad: 0.0303, msssim_ir: 0.3234, msssim_vis: 0.0306, mx_loss: 0.0056, eta: 0:09:53, time: 24.8871
INFO train.py(173): step: 4340/5410, l_total: 0.0361, l_in: 0.0078, l_grad: 0.0283, msssim_ir: 0.4052, msssim_vis: 0.0254, mx_loss: 0.0055, eta: 0:09:47, time: 5.0348
INFO train.py(173): step: 4350/5410, l_total: 0.0334, l_in: 0.0085, l_grad: 0.0249, msssim_ir: 0.3855, msssim_vis: 0.0389, mx_loss: 0.0049, eta: 0:09:41, time: 5.0427
INFO train.py(173): step: 4360/5410, l_total: 0.0705, l_in: 0.0149, l_grad: 0.0556, msssim_ir: 0.4049, msssim_vis: 0.0858, mx_loss: 0.0125, eta: 0:09:36, time: 5.0437
INFO train.py(173): step: 4370/5410, l_total: 0.0474, l_in: 0.0119, l_grad: 0.0355, msssim_ir: 0.1467, msssim_vis: 0.2185, mx_loss: 0.0104, eta: 0:09:30, time: 5.0358
INFO train.py(173): step: 4380/5410, l_total: 0.0290, l_in: 0.0062, l_grad: 0.0228, msssim_ir: 0.3019, msssim_vis: 0.1009, mx_loss: 0.0056, eta: 0:09:25, time: 5.0527
INFO train.py(173): step: 4390/5410, l_total: 0.0500, l_in: 0.0113, l_grad: 0.0387, msssim_ir: 0.4431, msssim_vis: 0.0270, mx_loss: 0.0059, eta: 0:09:19, time: 5.0776
INFO train.py(173): step: 4400/5410, l_total: 0.0271, l_in: 0.0062, l_grad: 0.0209, msssim_ir: 0.3905, msssim_vis: 0.0295, mx_loss: 0.0040, eta: 0:09:13, time: 5.0845
INFO train.py(173): step: 4410/5410, l_total: 0.0371, l_in: 0.0119, l_grad: 0.0252, msssim_ir: 0.1604, msssim_vis: 0.1435, mx_loss: 0.0092, eta: 0:09:08, time: 5.0686
INFO train.py(173): step: 4420/5410, l_total: 0.0491, l_in: 0.0096, l_grad: 0.0394, msssim_ir: 0.3714, msssim_vis: 0.0614, mx_loss: 0.0070, eta: 0:09:02, time: 5.0696
INFO train.py(173): step: 4430/5410, l_total: 0.0280, l_in: 0.0065, l_grad: 0.0215, msssim_ir: 0.3049, msssim_vis: 0.0632, mx_loss: 0.0038, eta: 0:08:57, time: 5.0915
INFO train.py(173): step: 4440/5410, l_total: 0.0481, l_in: 0.0130, l_grad: 0.0351, msssim_ir: 0.1109, msssim_vis: 0.2260, mx_loss: 0.0141, eta: 0:08:51, time: 5.0686
INFO train.py(173): step: 4450/5410, l_total: 0.0559, l_in: 0.0146, l_grad: 0.0413, msssim_ir: 0.3981, msssim_vis: 0.0649, mx_loss: 0.0088, eta: 0:08:46, time: 5.0616
INFO train.py(173): step: 4460/5410, l_total: 0.0380, l_in: 0.0098, l_grad: 0.0282, msssim_ir: 0.4045, msssim_vis: 0.0457, mx_loss: 0.0046, eta: 0:08:40, time: 5.0746
INFO train.py(173): step: 4470/5410, l_total: 0.0381, l_in: 0.0082, l_grad: 0.0299, msssim_ir: 0.4124, msssim_vis: 0.0117, mx_loss: 0.0038, eta: 0:08:34, time: 5.0985
INFO train.py(173): step: 4480/5410, l_total: 0.0426, l_in: 0.0106, l_grad: 0.0320, msssim_ir: 0.4011, msssim_vis: 0.0207, mx_loss: 0.0050, eta: 0:08:29, time: 5.0726
INFO train.py(173): step: 4490/5410, l_total: 0.0361, l_in: 0.0072, l_grad: 0.0289, msssim_ir: 0.4410, msssim_vis: 0.0341, mx_loss: 0.0038, eta: 0:08:23, time: 5.0855
INFO train.py(173): step: 4500/5410, l_total: 0.0313, l_in: 0.0078, l_grad: 0.0235, msssim_ir: 0.2773, msssim_vis: 0.0803, mx_loss: 0.0053, eta: 0:08:18, time: 5.0885
INFO train.py(173): step: 4510/5410, l_total: 0.0427, l_in: 0.0107, l_grad: 0.0319, msssim_ir: 0.4092, msssim_vis: 0.0477, mx_loss: 0.0083, eta: 0:08:12, time: 5.0865
INFO train.py(173): step: 4520/5410, l_total: 0.0441, l_in: 0.0101, l_grad: 0.0339, msssim_ir: 0.3729, msssim_vis: 0.1003, mx_loss: 0.0075, eta: 0:08:07, time: 5.0806
INFO train.py(173): step: 4530/5410, l_total: 0.0334, l_in: 0.0073, l_grad: 0.0261, msssim_ir: 0.4030, msssim_vis: 0.0289, mx_loss: 0.0039, eta: 0:08:01, time: 5.0915
INFO train.py(173): step: 4540/5410, l_total: 0.0332, l_in: 0.0071, l_grad: 0.0261, msssim_ir: 0.3392, msssim_vis: 0.0508, mx_loss: 0.0046, eta: 0:07:56, time: 5.0975
INFO train.py(173): step: 4550/5410, l_total: 0.0741, l_in: 0.0204, l_grad: 0.0537, msssim_ir: 0.2074, msssim_vis: 0.1302, mx_loss: 0.0141, eta: 0:07:50, time: 5.0756
INFO train.py(173): step: 4560/5410, l_total: 0.0388, l_in: 0.0095, l_grad: 0.0294, msssim_ir: 0.4036, msssim_vis: 0.0291, mx_loss: 0.0079, eta: 0:07:45, time: 5.0666
INFO train.py(173): step: 4570/5410, l_total: 0.0462, l_in: 0.0130, l_grad: 0.0332, msssim_ir: 0.2919, msssim_vis: 0.1252, mx_loss: 0.0080, eta: 0:07:39, time: 5.0796
INFO train.py(173): step: 4580/5410, l_total: 0.0431, l_in: 0.0126, l_grad: 0.0306, msssim_ir: 0.2739, msssim_vis: 0.1017, mx_loss: 0.0073, eta: 0:07:33, time: 5.0835
INFO train.py(173): step: 4590/5410, l_total: 0.0416, l_in: 0.0097, l_grad: 0.0319, msssim_ir: 0.2266, msssim_vis: 0.1272, mx_loss: 0.0084, eta: 0:07:28, time: 5.0915
INFO train.py(173): step: 4600/5410, l_total: 0.0379, l_in: 0.0108, l_grad: 0.0271, msssim_ir: 0.3821, msssim_vis: 0.0415, mx_loss: 0.0058, eta: 0:07:22, time: 5.0746
INFO train.py(173): step: 4610/5410, l_total: 0.0434, l_in: 0.0110, l_grad: 0.0324, msssim_ir: 0.4777, msssim_vis: 0.0190, mx_loss: 0.0035, eta: 0:07:17, time: 5.1064
INFO train.py(173): step: 4620/5410, l_total: 0.0530, l_in: 0.0156, l_grad: 0.0374, msssim_ir: 0.2481, msssim_vis: 0.1212, mx_loss: 0.0122, eta: 0:07:11, time: 5.0776
INFO train.py(173): step: 4630/5410, l_total: 0.0254, l_in: 0.0064, l_grad: 0.0189, msssim_ir: 0.3779, msssim_vis: 0.0278, mx_loss: 0.0025, eta: 0:07:06, time: 5.0825
INFO train.py(173): step: 4640/5410, l_total: 0.0409, l_in: 0.0099, l_grad: 0.0309, msssim_ir: 0.3960, msssim_vis: 0.0603, mx_loss: 0.0076, eta: 0:07:00, time: 5.0925
INFO train.py(173): step: 4650/5410, l_total: 0.0351, l_in: 0.0169, l_grad: 0.0182, msssim_ir: 0.2093, msssim_vis: 0.0940, mx_loss: 0.0197, eta: 0:06:55, time: 5.0935
INFO train.py(173): step: 4660/5410, l_total: 0.0365, l_in: 0.0103, l_grad: 0.0262, msssim_ir: 0.4580, msssim_vis: 0.0091, mx_loss: 0.0041, eta: 0:06:49, time: 5.0646
INFO train.py(173): step: 4670/5410, l_total: 0.0388, l_in: 0.0102, l_grad: 0.0286, msssim_ir: 0.2880, msssim_vis: 0.0825, mx_loss: 0.0072, eta: 0:06:44, time: 5.0915
INFO train.py(173): step: 4680/5410, l_total: 0.0423, l_in: 0.0087, l_grad: 0.0336, msssim_ir: 0.2745, msssim_vis: 0.1263, mx_loss: 0.0064, eta: 0:06:38, time: 5.0865
INFO train.py(173): step: 4690/5410, l_total: 0.0324, l_in: 0.0108, l_grad: 0.0215, msssim_ir: 0.2523, msssim_vis: 0.0565, mx_loss: 0.0069, eta: 0:06:33, time: 5.0816
INFO train.py(173): step: 4700/5410, l_total: 0.0406, l_in: 0.0152, l_grad: 0.0255, msssim_ir: 0.2119, msssim_vis: 0.1498, mx_loss: 0.0148, eta: 0:06:27, time: 5.0786
INFO train.py(173): step: 4710/5410, l_total: 0.0413, l_in: 0.0201, l_grad: 0.0212, msssim_ir: 0.1567, msssim_vis: 0.1355, mx_loss: 0.0139, eta: 0:06:22, time: 5.0885
INFO train.py(173): step: 4720/5410, l_total: 0.0558, l_in: 0.0211, l_grad: 0.0347, msssim_ir: 0.2632, msssim_vis: 0.1607, mx_loss: 0.0122, eta: 0:06:16, time: 5.0905
INFO train.py(173): step: 4730/5410, l_total: 0.0455, l_in: 0.0103, l_grad: 0.0352, msssim_ir: 0.3641, msssim_vis: 0.0400, mx_loss: 0.0096, eta: 0:06:11, time: 5.0686
INFO train.py(173): step: 4740/5410, l_total: 0.0336, l_in: 0.0076, l_grad: 0.0260, msssim_ir: 0.2710, msssim_vis: 0.1042, mx_loss: 0.0037, eta: 0:06:05, time: 5.0905
INFO train.py(173): step: 4750/5410, l_total: 0.0309, l_in: 0.0083, l_grad: 0.0226, msssim_ir: 0.2066, msssim_vis: 0.1120, mx_loss: 0.0074, eta: 0:06:00, time: 5.0915
INFO train.py(173): step: 4760/5410, l_total: 0.0364, l_in: 0.0114, l_grad: 0.0250, msssim_ir: 0.2125, msssim_vis: 0.1057, mx_loss: 0.0095, eta: 0:05:54, time: 5.0885
INFO train.py(173): step: 4770/5410, l_total: 0.0435, l_in: 0.0100, l_grad: 0.0336, msssim_ir: 0.3721, msssim_vis: 0.0867, mx_loss: 0.0055, eta: 0:05:49, time: 5.0776
INFO train.py(173): step: 4780/5410, l_total: 0.0587, l_in: 0.0162, l_grad: 0.0425, msssim_ir: 0.4470, msssim_vis: 0.0248, mx_loss: 0.0100, eta: 0:05:43, time: 5.0925
INFO train.py(173): step: 4790/5410, l_total: 0.0296, l_in: 0.0077, l_grad: 0.0219, msssim_ir: 0.3898, msssim_vis: 0.0331, mx_loss: 0.0043, eta: 0:05:38, time: 5.0825
INFO train.py(173): step: 4800/5410, l_total: 0.0366, l_in: 0.0106, l_grad: 0.0259, msssim_ir: 0.2569, msssim_vis: 0.1182, mx_loss: 0.0046, eta: 0:05:32, time: 5.0587
INFO train.py(173): step: 4810/5410, l_total: 0.0497, l_in: 0.0124, l_grad: 0.0373, msssim_ir: 0.4621, msssim_vis: 0.0175, mx_loss: 0.0041, eta: 0:05:27, time: 5.0945
INFO train.py(173): step: 4820/5410, l_total: 0.0308, l_in: 0.0123, l_grad: 0.0184, msssim_ir: 0.1819, msssim_vis: 0.0966, mx_loss: 0.0102, eta: 0:05:21, time: 5.0905
INFO train.py(173): step: 4830/5410, l_total: 0.0357, l_in: 0.0085, l_grad: 0.0272, msssim_ir: 0.3021, msssim_vis: 0.0719, mx_loss: 0.0057, eta: 0:05:16, time: 5.0816
INFO train.py(173): step: 4840/5410, l_total: 0.0287, l_in: 0.0084, l_grad: 0.0203, msssim_ir: 0.3643, msssim_vis: 0.0481, mx_loss: 0.0058, eta: 0:05:10, time: 5.0766
INFO train.py(173): step: 4850/5410, l_total: 0.0355, l_in: 0.0075, l_grad: 0.0280, msssim_ir: 0.3854, msssim_vis: 0.0717, mx_loss: 0.0051, eta: 0:05:05, time: 5.1005
INFO train.py(173): step: 4860/5410, l_total: 0.0307, l_in: 0.0076, l_grad: 0.0232, msssim_ir: 0.3582, msssim_vis: 0.0590, mx_loss: 0.0038, eta: 0:04:59, time: 5.0746
INFO train.py(173): step: 4870/5410, l_total: 0.0398, l_in: 0.0133, l_grad: 0.0265, msssim_ir: 0.2756, msssim_vis: 0.1343, mx_loss: 0.0104, eta: 0:04:56, time: 24.8034
INFO train.py(173): step: 4880/5410, l_total: 0.0401, l_in: 0.0071, l_grad: 0.0330, msssim_ir: 0.4132, msssim_vis: 0.0321, mx_loss: 0.0044, eta: 0:04:50, time: 5.0626
INFO train.py(173): step: 4890/5410, l_total: 0.0334, l_in: 0.0091, l_grad: 0.0243, msssim_ir: 0.4147, msssim_vis: 0.0304, mx_loss: 0.0079, eta: 0:04:45, time: 5.0437
INFO train.py(173): step: 4900/5410, l_total: 0.0418, l_in: 0.0087, l_grad: 0.0332, msssim_ir: 0.4845, msssim_vis: 0.0151, mx_loss: 0.0038, eta: 0:04:39, time: 5.0686
INFO train.py(173): step: 4910/5410, l_total: 0.0347, l_in: 0.0100, l_grad: 0.0248, msssim_ir: 0.2413, msssim_vis: 0.1412, mx_loss: 0.0083, eta: 0:04:34, time: 5.0726
INFO train.py(173): step: 4920/5410, l_total: 0.0260, l_in: 0.0067, l_grad: 0.0193, msssim_ir: 0.2305, msssim_vis: 0.0787, mx_loss: 0.0050, eta: 0:04:28, time: 5.0806
INFO train.py(173): step: 4930/5410, l_total: 0.0360, l_in: 0.0094, l_grad: 0.0266, msssim_ir: 0.2565, msssim_vis: 0.1488, mx_loss: 0.0055, eta: 0:04:23, time: 5.0567
INFO train.py(173): step: 4940/5410, l_total: 0.0406, l_in: 0.0109, l_grad: 0.0297, msssim_ir: 0.3099, msssim_vis: 0.0893, mx_loss: 0.0085, eta: 0:04:17, time: 5.0776
INFO train.py(173): step: 4950/5410, l_total: 0.0286, l_in: 0.0057, l_grad: 0.0229, msssim_ir: 0.4252, msssim_vis: 0.0265, mx_loss: 0.0024, eta: 0:04:12, time: 5.0626
INFO train.py(173): step: 4960/5410, l_total: 0.0400, l_in: 0.0127, l_grad: 0.0273, msssim_ir: 0.3857, msssim_vis: 0.0447, mx_loss: 0.0106, eta: 0:04:06, time: 5.0806
INFO train.py(173): step: 4970/5410, l_total: 0.0377, l_in: 0.0124, l_grad: 0.0253, msssim_ir: 0.3159, msssim_vis: 0.0906, mx_loss: 0.0098, eta: 0:04:01, time: 5.0696
INFO train.py(173): step: 4980/5410, l_total: 0.0457, l_in: 0.0082, l_grad: 0.0374, msssim_ir: 0.3527, msssim_vis: 0.0712, mx_loss: 0.0068, eta: 0:03:55, time: 5.0557
INFO train.py(173): step: 4990/5410, l_total: 0.0532, l_in: 0.0117, l_grad: 0.0415, msssim_ir: 0.4882, msssim_vis: 0.0229, mx_loss: 0.0051, eta: 0:03:50, time: 5.0736
INFO train.py(173): step: 5000/5410, l_total: 0.0352, l_in: 0.0103, l_grad: 0.0249, msssim_ir: 0.3565, msssim_vis: 0.0496, mx_loss: 0.0056, eta: 0:03:44, time: 5.0816
INFO train.py(173): step: 5010/5410, l_total: 0.0569, l_in: 0.0175, l_grad: 0.0394, msssim_ir: 0.3406, msssim_vis: 0.0561, mx_loss: 0.0242, eta: 0:03:38, time: 5.0845
INFO train.py(173): step: 5020/5410, l_total: 0.0432, l_in: 0.0097, l_grad: 0.0335, msssim_ir: 0.4695, msssim_vis: 0.0162, mx_loss: 0.0055, eta: 0:03:33, time: 5.0646
INFO train.py(173): step: 5030/5410, l_total: 0.0295, l_in: 0.0053, l_grad: 0.0242, msssim_ir: 0.3259, msssim_vis: 0.0661, mx_loss: 0.0042, eta: 0:03:27, time: 5.0935
INFO train.py(173): step: 5040/5410, l_total: 0.0408, l_in: 0.0095, l_grad: 0.0313, msssim_ir: 0.3684, msssim_vis: 0.0755, mx_loss: 0.0047, eta: 0:03:22, time: 5.0786
INFO train.py(173): step: 5050/5410, l_total: 0.0318, l_in: 0.0068, l_grad: 0.0250, msssim_ir: 0.3811, msssim_vis: 0.0377, mx_loss: 0.0040, eta: 0:03:16, time: 5.0696
INFO train.py(173): step: 5060/5410, l_total: 0.0435, l_in: 0.0113, l_grad: 0.0321, msssim_ir: 0.3259, msssim_vis: 0.0883, mx_loss: 0.0133, eta: 0:03:11, time: 5.0746
INFO train.py(173): step: 5070/5410, l_total: 0.0462, l_in: 0.0113, l_grad: 0.0349, msssim_ir: 0.3124, msssim_vis: 0.0896, mx_loss: 0.0113, eta: 0:03:05, time: 5.0875
INFO train.py(173): step: 5080/5410, l_total: 0.0318, l_in: 0.0067, l_grad: 0.0251, msssim_ir: 0.4007, msssim_vis: 0.0155, mx_loss: 0.0043, eta: 0:03:00, time: 5.0796
INFO train.py(173): step: 5090/5410, l_total: 0.0278, l_in: 0.0058, l_grad: 0.0220, msssim_ir: 0.4201, msssim_vis: 0.0337, mx_loss: 0.0024, eta: 0:02:54, time: 5.0746
INFO train.py(173): step: 5100/5410, l_total: 0.0293, l_in: 0.0106, l_grad: 0.0187, msssim_ir: 0.1939, msssim_vis: 0.0970, mx_loss: 0.0096, eta: 0:02:49, time: 5.0636
INFO train.py(173): step: 5110/5410, l_total: 0.0293, l_in: 0.0071, l_grad: 0.0221, msssim_ir: 0.3758, msssim_vis: 0.0364, mx_loss: 0.0028, eta: 0:02:44, time: 5.0776
INFO train.py(173): step: 5120/5410, l_total: 0.0441, l_in: 0.0085, l_grad: 0.0356, msssim_ir: 0.4196, msssim_vis: 0.0509, mx_loss: 0.0056, eta: 0:02:38, time: 5.0816
INFO train.py(173): step: 5130/5410, l_total: 0.0448, l_in: 0.0199, l_grad: 0.0249, msssim_ir: 0.1402, msssim_vis: 0.1646, mx_loss: 0.0160, eta: 0:02:33, time: 5.0716
INFO train.py(173): step: 5140/5410, l_total: 0.0418, l_in: 0.0109, l_grad: 0.0309, msssim_ir: 0.3496, msssim_vis: 0.0678, mx_loss: 0.0048, eta: 0:02:27, time: 5.0676
INFO train.py(173): step: 5150/5410, l_total: 0.0542, l_in: 0.0173, l_grad: 0.0369, msssim_ir: 0.3963, msssim_vis: 0.0358, mx_loss: 0.0102, eta: 0:02:22, time: 5.1035
INFO train.py(173): step: 5160/5410, l_total: 0.0418, l_in: 0.0125, l_grad: 0.0292, msssim_ir: 0.3603, msssim_vis: 0.0521, mx_loss: 0.0105, eta: 0:02:16, time: 5.0835
INFO train.py(173): step: 5170/5410, l_total: 0.0590, l_in: 0.0161, l_grad: 0.0428, msssim_ir: 0.5105, msssim_vis: 0.0128, mx_loss: 0.0066, eta: 0:02:11, time: 5.0776
INFO train.py(173): step: 5180/5410, l_total: 0.0421, l_in: 0.0096, l_grad: 0.0325, msssim_ir: 0.3971, msssim_vis: 0.0662, mx_loss: 0.0061, eta: 0:02:05, time: 5.0975
INFO train.py(173): step: 5190/5410, l_total: 0.0509, l_in: 0.0152, l_grad: 0.0357, msssim_ir: 0.2841, msssim_vis: 0.0864, mx_loss: 0.0130, eta: 0:02:00, time: 5.0746
INFO train.py(173): step: 5200/5410, l_total: 0.0259, l_in: 0.0053, l_grad: 0.0206, msssim_ir: 0.2726, msssim_vis: 0.0457, mx_loss: 0.0050, eta: 0:01:54, time: 5.0746
INFO train.py(173): step: 5210/5410, l_total: 0.0394, l_in: 0.0124, l_grad: 0.0270, msssim_ir: 0.2981, msssim_vis: 0.1159, mx_loss: 0.0086, eta: 0:01:49, time: 5.0995
INFO train.py(173): step: 5220/5410, l_total: 0.0334, l_in: 0.0077, l_grad: 0.0257, msssim_ir: 0.4263, msssim_vis: 0.0456, mx_loss: 0.0050, eta: 0:01:43, time: 5.0816
INFO train.py(173): step: 5230/5410, l_total: 0.1054, l_in: 0.0492, l_grad: 0.0561, msssim_ir: 0.2512, msssim_vis: 0.2133, mx_loss: 0.0395, eta: 0:01:38, time: 5.0796
INFO train.py(173): step: 5240/5410, l_total: 0.0433, l_in: 0.0088, l_grad: 0.0345, msssim_ir: 0.3229, msssim_vis: 0.0731, mx_loss: 0.0039, eta: 0:01:32, time: 5.0905
INFO train.py(173): step: 5250/5410, l_total: 0.0335, l_in: 0.0085, l_grad: 0.0250, msssim_ir: 0.2922, msssim_vis: 0.0830, mx_loss: 0.0058, eta: 0:01:27, time: 5.0985
INFO train.py(173): step: 5260/5410, l_total: 0.0423, l_in: 0.0079, l_grad: 0.0343, msssim_ir: 0.3704, msssim_vis: 0.0550, mx_loss: 0.0064, eta: 0:01:21, time: 5.0855
INFO train.py(173): step: 5270/5410, l_total: 0.0259, l_in: 0.0057, l_grad: 0.0202, msssim_ir: 0.3717, msssim_vis: 0.0299, mx_loss: 0.0032, eta: 0:01:16, time: 5.0786
INFO train.py(173): step: 5280/5410, l_total: 0.0279, l_in: 0.0103, l_grad: 0.0176, msssim_ir: 0.2610, msssim_vis: 0.0607, mx_loss: 0.0091, eta: 0:01:10, time: 5.1035
INFO train.py(173): step: 5290/5410, l_total: 0.0302, l_in: 0.0087, l_grad: 0.0215, msssim_ir: 0.2287, msssim_vis: 0.1367, mx_loss: 0.0058, eta: 0:01:05, time: 5.0806
INFO train.py(173): step: 5300/5410, l_total: 0.0351, l_in: 0.0080, l_grad: 0.0270, msssim_ir: 0.4922, msssim_vis: 0.0112, mx_loss: 0.0030, eta: 0:00:59, time: 5.0646
INFO train.py(173): step: 5310/5410, l_total: 0.0549, l_in: 0.0095, l_grad: 0.0454, msssim_ir: 0.3906, msssim_vis: 0.0322, mx_loss: 0.0138, eta: 0:00:54, time: 5.0716
INFO train.py(173): step: 5320/5410, l_total: 0.0361, l_in: 0.0078, l_grad: 0.0283, msssim_ir: 0.2168, msssim_vis: 0.1333, mx_loss: 0.0060, eta: 0:00:49, time: 5.0915
INFO train.py(173): step: 5330/5410, l_total: 0.0494, l_in: 0.0134, l_grad: 0.0360, msssim_ir: 0.4949, msssim_vis: 0.0117, mx_loss: 0.0067, eta: 0:00:43, time: 5.0835
INFO train.py(173): step: 5340/5410, l_total: 0.0418, l_in: 0.0113, l_grad: 0.0305, msssim_ir: 0.4056, msssim_vis: 0.0392, mx_loss: 0.0052, eta: 0:00:38, time: 5.0656
INFO train.py(173): step: 5350/5410, l_total: 0.0403, l_in: 0.0090, l_grad: 0.0313, msssim_ir: 0.3354, msssim_vis: 0.0731, mx_loss: 0.0074, eta: 0:00:32, time: 5.0806
INFO train.py(173): step: 5360/5410, l_total: 0.0250, l_in: 0.0064, l_grad: 0.0186, msssim_ir: 0.1788, msssim_vis: 0.0806, mx_loss: 0.0054, eta: 0:00:27, time: 5.1044
INFO train.py(173): step: 5370/5410, l_total: 0.0431, l_in: 0.0116, l_grad: 0.0315, msssim_ir: 0.3560, msssim_vis: 0.0407, mx_loss: 0.0072, eta: 0:00:21, time: 5.0696
INFO train.py(173): step: 5380/5410, l_total: 0.0729, l_in: 0.0203, l_grad: 0.0526, msssim_ir: 0.3962, msssim_vis: 0.0399, mx_loss: 0.0125, eta: 0:00:16, time: 5.0656
INFO train.py(173): step: 5390/5410, l_total: 0.0438, l_in: 0.0148, l_grad: 0.0290, msssim_ir: 0.3269, msssim_vis: 0.0728, mx_loss: 0.0090, eta: 0:00:10, time: 5.0915
INFO train.py(173): step: 5400/5410, l_total: 0.0326, l_in: 0.0074, l_grad: 0.0252, msssim_ir: 0.2971, msssim_vis: 0.1195, mx_loss: 0.0049, eta: 0:00:05, time: 5.0806
INFO train.py(173): step: 5410/5410, l_total: 0.0562, l_in: 0.0150, l_grad: 0.0413, msssim_ir: 0.4552, msssim_vis: 0.0307, mx_loss: 0.0067, eta: 0:00:00, time: 5.0845
INFO train.py(177): Fusion Model Save to: ./model\Fusion\fusion_model.pth
INFO train.py(178): 

INFO train.py(108): Training Fusion Model start~
INFO train.py(173): step: 10/5410, l_total: 0.0469, l_in: 0.0133, l_grad: 0.0336, msssim_ir: 0.5022, msssim_vis: 0.0244, mx_loss: 0.0066, eta: 3:37:38, time: 24.1822
INFO train.py(173): step: 20/5410, l_total: 0.0360, l_in: 0.0105, l_grad: 0.0255, msssim_ir: 0.2927, msssim_vis: 0.0544, mx_loss: 0.0069, eta: 2:11:21, time: 5.0626
INFO train.py(173): step: 30/5410, l_total: 0.0382, l_in: 0.0079, l_grad: 0.0302, msssim_ir: 0.3767, msssim_vis: 0.0564, mx_loss: 0.0037, eta: 1:42:37, time: 5.0905
INFO train.py(173): step: 40/5410, l_total: 0.0430, l_in: 0.0077, l_grad: 0.0352, msssim_ir: 0.4380, msssim_vis: 0.0442, mx_loss: 0.0045, eta: 1:28:11, time: 5.0825
INFO train.py(173): step: 50/5410, l_total: 0.0326, l_in: 0.0133, l_grad: 0.0193, msssim_ir: 0.2174, msssim_vis: 0.1067, mx_loss: 0.0085, eta: 1:19:28, time: 5.0686
INFO train.py(173): step: 60/5410, l_total: 0.0382, l_in: 0.0104, l_grad: 0.0278, msssim_ir: 0.3436, msssim_vis: 0.0485, mx_loss: 0.0045, eta: 1:13:41, time: 5.1005
INFO train.py(173): step: 70/5410, l_total: 0.0305, l_in: 0.0076, l_grad: 0.0229, msssim_ir: 0.3817, msssim_vis: 0.0291, mx_loss: 0.0050, eta: 1:09:33, time: 5.1174
INFO train.py(173): step: 80/5410, l_total: 0.0293, l_in: 0.0071, l_grad: 0.0222, msssim_ir: 0.2435, msssim_vis: 0.1181, mx_loss: 0.0051, eta: 1:06:25, time: 5.1214
INFO train.py(173): step: 90/5410, l_total: 0.0642, l_in: 0.0246, l_grad: 0.0396, msssim_ir: 0.2780, msssim_vis: 0.1351, mx_loss: 0.0223, eta: 1:03:57, time: 5.0915
INFO train.py(173): step: 100/5410, l_total: 0.0292, l_in: 0.0058, l_grad: 0.0234, msssim_ir: 0.3509, msssim_vis: 0.0580, mx_loss: 0.0029, eta: 1:01:58, time: 5.1064
INFO train.py(173): step: 110/5410, l_total: 0.0488, l_in: 0.0118, l_grad: 0.0370, msssim_ir: 0.3926, msssim_vis: 0.0301, mx_loss: 0.0084, eta: 1:00:19, time: 5.0985
INFO train.py(173): step: 120/5410, l_total: 0.0285, l_in: 0.0092, l_grad: 0.0192, msssim_ir: 0.2672, msssim_vis: 0.0531, mx_loss: 0.0064, eta: 0:58:55, time: 5.0855
INFO train.py(173): step: 130/5410, l_total: 0.0291, l_in: 0.0067, l_grad: 0.0224, msssim_ir: 0.3244, msssim_vis: 0.0589, mx_loss: 0.0056, eta: 0:57:45, time: 5.1084
INFO train.py(173): step: 140/5410, l_total: 0.0636, l_in: 0.0193, l_grad: 0.0443, msssim_ir: 0.4348, msssim_vis: 0.0486, mx_loss: 0.0089, eta: 0:56:43, time: 5.1044
INFO train.py(173): step: 150/5410, l_total: 0.0325, l_in: 0.0082, l_grad: 0.0242, msssim_ir: 0.3309, msssim_vis: 0.0405, mx_loss: 0.0076, eta: 0:55:49, time: 5.0965
INFO train.py(173): step: 160/5410, l_total: 0.0393, l_in: 0.0114, l_grad: 0.0279, msssim_ir: 0.3710, msssim_vis: 0.0799, mx_loss: 0.0049, eta: 0:55:01, time: 5.1045
INFO train.py(173): step: 170/5410, l_total: 0.0390, l_in: 0.0084, l_grad: 0.0306, msssim_ir: 0.2768, msssim_vis: 0.0654, mx_loss: 0.0063, eta: 0:54:19, time: 5.1134
INFO train.py(173): step: 180/5410, l_total: 0.0303, l_in: 0.0073, l_grad: 0.0229, msssim_ir: 0.3787, msssim_vis: 0.0443, mx_loss: 0.0039, eta: 0:53:41, time: 5.1293
INFO train.py(173): step: 190/5410, l_total: 0.0297, l_in: 0.0067, l_grad: 0.0231, msssim_ir: 0.3119, msssim_vis: 0.0661, mx_loss: 0.0048, eta: 0:53:06, time: 5.1064
INFO train.py(173): step: 200/5410, l_total: 0.0424, l_in: 0.0096, l_grad: 0.0328, msssim_ir: 0.4276, msssim_vis: 0.0360, mx_loss: 0.0072, eta: 0:52:34, time: 5.1144
INFO train.py(173): step: 210/5410, l_total: 0.0385, l_in: 0.0084, l_grad: 0.0301, msssim_ir: 0.4456, msssim_vis: 0.0134, mx_loss: 0.0067, eta: 0:52:04, time: 5.1114
INFO train.py(173): step: 220/5410, l_total: 0.0276, l_in: 0.0077, l_grad: 0.0198, msssim_ir: 0.3779, msssim_vis: 0.0356, mx_loss: 0.0032, eta: 0:51:37, time: 5.1134
INFO train.py(173): step: 230/5410, l_total: 0.0605, l_in: 0.0216, l_grad: 0.0389, msssim_ir: 0.4978, msssim_vis: 0.0467, mx_loss: 0.0186, eta: 0:51:12, time: 5.1015
INFO train.py(173): step: 240/5410, l_total: 0.0325, l_in: 0.0075, l_grad: 0.0250, msssim_ir: 0.3982, msssim_vis: 0.0415, mx_loss: 0.0045, eta: 0:50:48, time: 5.1035
INFO train.py(173): step: 250/5410, l_total: 0.0546, l_in: 0.0123, l_grad: 0.0424, msssim_ir: 0.3994, msssim_vis: 0.0335, mx_loss: 0.0063, eta: 0:50:26, time: 5.1094
INFO train.py(173): step: 260/5410, l_total: 0.0446, l_in: 0.0090, l_grad: 0.0356, msssim_ir: 0.4476, msssim_vis: 0.0279, mx_loss: 0.0078, eta: 0:50:05, time: 5.1015
INFO train.py(173): step: 270/5410, l_total: 0.0470, l_in: 0.0115, l_grad: 0.0354, msssim_ir: 0.4910, msssim_vis: 0.0086, mx_loss: 0.0045, eta: 0:49:45, time: 5.1025
INFO train.py(173): step: 280/5410, l_total: 0.0466, l_in: 0.0115, l_grad: 0.0351, msssim_ir: 0.4484, msssim_vis: 0.0371, mx_loss: 0.0064, eta: 0:49:26, time: 5.0885
INFO train.py(173): step: 290/5410, l_total: 0.0282, l_in: 0.0072, l_grad: 0.0210, msssim_ir: 0.3833, msssim_vis: 0.0284, mx_loss: 0.0031, eta: 0:49:08, time: 5.1015
INFO train.py(173): step: 300/5410, l_total: 0.0474, l_in: 0.0143, l_grad: 0.0332, msssim_ir: 0.2931, msssim_vis: 0.0903, mx_loss: 0.0128, eta: 0:48:51, time: 5.1114
INFO train.py(173): step: 310/5410, l_total: 0.0258, l_in: 0.0082, l_grad: 0.0177, msssim_ir: 0.2859, msssim_vis: 0.0743, mx_loss: 0.0037, eta: 0:48:35, time: 5.0915
INFO train.py(173): step: 320/5410, l_total: 0.0460, l_in: 0.0143, l_grad: 0.0317, msssim_ir: 0.4911, msssim_vis: 0.0110, mx_loss: 0.0041, eta: 0:48:20, time: 5.1293
INFO train.py(173): step: 330/5410, l_total: 0.0245, l_in: 0.0055, l_grad: 0.0189, msssim_ir: 0.2691, msssim_vis: 0.0612, mx_loss: 0.0040, eta: 0:48:05, time: 5.0895
INFO train.py(173): step: 340/5410, l_total: 0.0371, l_in: 0.0089, l_grad: 0.0281, msssim_ir: 0.1558, msssim_vis: 0.1569, mx_loss: 0.0078, eta: 0:47:51, time: 5.1074
INFO train.py(173): step: 350/5410, l_total: 0.0345, l_in: 0.0101, l_grad: 0.0244, msssim_ir: 0.2792, msssim_vis: 0.0826, mx_loss: 0.0069, eta: 0:47:37, time: 5.1005
INFO train.py(173): step: 360/5410, l_total: 0.0342, l_in: 0.0070, l_grad: 0.0273, msssim_ir: 0.3509, msssim_vis: 0.0582, mx_loss: 0.0048, eta: 0:47:23, time: 5.0895
INFO train.py(173): step: 370/5410, l_total: 0.0356, l_in: 0.0078, l_grad: 0.0278, msssim_ir: 0.3383, msssim_vis: 0.0554, mx_loss: 0.0047, eta: 0:47:11, time: 5.1214
INFO train.py(173): step: 380/5410, l_total: 0.0442, l_in: 0.0103, l_grad: 0.0339, msssim_ir: 0.3019, msssim_vis: 0.0864, mx_loss: 0.0094, eta: 0:46:58, time: 5.0885
INFO train.py(173): step: 390/5410, l_total: 0.0439, l_in: 0.0124, l_grad: 0.0315, msssim_ir: 0.5144, msssim_vis: 0.0099, mx_loss: 0.0038, eta: 0:46:46, time: 5.1074
INFO train.py(173): step: 400/5410, l_total: 0.0297, l_in: 0.0075, l_grad: 0.0223, msssim_ir: 0.3897, msssim_vis: 0.0398, mx_loss: 0.0036, eta: 0:46:34, time: 5.0865
INFO train.py(173): step: 410/5410, l_total: 0.0354, l_in: 0.0098, l_grad: 0.0256, msssim_ir: 0.3428, msssim_vis: 0.0434, mx_loss: 0.0055, eta: 0:46:23, time: 5.0905
INFO train.py(173): step: 420/5410, l_total: 0.0366, l_in: 0.0105, l_grad: 0.0261, msssim_ir: 0.1799, msssim_vis: 0.1140, mx_loss: 0.0077, eta: 0:46:12, time: 5.1184
INFO train.py(173): step: 430/5410, l_total: 0.0386, l_in: 0.0077, l_grad: 0.0309, msssim_ir: 0.3823, msssim_vis: 0.0724, mx_loss: 0.0059, eta: 0:46:01, time: 5.0995
INFO train.py(173): step: 440/5410, l_total: 0.0294, l_in: 0.0083, l_grad: 0.0211, msssim_ir: 0.2371, msssim_vis: 0.0894, mx_loss: 0.0071, eta: 0:45:51, time: 5.1174
INFO train.py(173): step: 450/5410, l_total: 0.0331, l_in: 0.0082, l_grad: 0.0249, msssim_ir: 0.3073, msssim_vis: 0.0296, mx_loss: 0.0041, eta: 0:45:40, time: 5.0975
INFO train.py(173): step: 460/5410, l_total: 0.0347, l_in: 0.0075, l_grad: 0.0273, msssim_ir: 0.3454, msssim_vis: 0.0700, mx_loss: 0.0046, eta: 0:45:30, time: 5.1184
INFO train.py(173): step: 470/5410, l_total: 0.0576, l_in: 0.0241, l_grad: 0.0335, msssim_ir: 0.4263, msssim_vis: 0.0338, mx_loss: 0.0066, eta: 0:45:20, time: 5.0955
INFO train.py(173): step: 480/5410, l_total: 0.0353, l_in: 0.0095, l_grad: 0.0258, msssim_ir: 0.3593, msssim_vis: 0.0801, mx_loss: 0.0047, eta: 0:45:10, time: 5.0646
INFO train.py(173): step: 490/5410, l_total: 0.0333, l_in: 0.0061, l_grad: 0.0273, msssim_ir: 0.4013, msssim_vis: 0.0584, mx_loss: 0.0025, eta: 0:45:01, time: 5.0935
INFO train.py(173): step: 500/5410, l_total: 0.0398, l_in: 0.0176, l_grad: 0.0221, msssim_ir: 0.2710, msssim_vis: 0.0476, mx_loss: 0.0134, eta: 0:44:52, time: 5.1104
INFO train.py(173): step: 510/5410, l_total: 0.0329, l_in: 0.0076, l_grad: 0.0253, msssim_ir: 0.1317, msssim_vis: 0.1475, mx_loss: 0.0062, eta: 0:44:43, time: 5.1104
INFO train.py(173): step: 520/5410, l_total: 0.0337, l_in: 0.0099, l_grad: 0.0238, msssim_ir: 0.1906, msssim_vis: 0.1153, mx_loss: 0.0080, eta: 0:44:34, time: 5.1164
INFO train.py(173): step: 530/5410, l_total: 0.0415, l_in: 0.0068, l_grad: 0.0348, msssim_ir: 0.4444, msssim_vis: 0.0072, mx_loss: 0.0026, eta: 0:44:25, time: 5.1015
INFO train.py(173): step: 540/5410, l_total: 0.0408, l_in: 0.0090, l_grad: 0.0317, msssim_ir: 0.2711, msssim_vis: 0.1248, mx_loss: 0.0072, eta: 0:44:16, time: 5.1035
INFO train.py(173): step: 550/5410, l_total: 0.0299, l_in: 0.0087, l_grad: 0.0212, msssim_ir: 0.2792, msssim_vis: 0.0877, mx_loss: 0.0049, eta: 0:47:02, time: 24.8642
INFO train.py(173): step: 560/5410, l_total: 0.0465, l_in: 0.0124, l_grad: 0.0341, msssim_ir: 0.4010, msssim_vis: 0.0605, mx_loss: 0.0094, eta: 0:46:50, time: 5.0666
INFO train.py(173): step: 570/5410, l_total: 0.0269, l_in: 0.0081, l_grad: 0.0189, msssim_ir: 0.1761, msssim_vis: 0.1483, mx_loss: 0.0061, eta: 0:46:38, time: 5.0915
INFO train.py(173): step: 580/5410, l_total: 0.0382, l_in: 0.0102, l_grad: 0.0280, msssim_ir: 0.3669, msssim_vis: 0.0278, mx_loss: 0.0079, eta: 0:46:27, time: 5.0945
INFO train.py(173): step: 590/5410, l_total: 0.0251, l_in: 0.0069, l_grad: 0.0183, msssim_ir: 0.2598, msssim_vis: 0.0682, mx_loss: 0.0048, eta: 0:46:15, time: 5.0786
INFO train.py(173): step: 600/5410, l_total: 0.0291, l_in: 0.0052, l_grad: 0.0240, msssim_ir: 0.3658, msssim_vis: 0.0451, mx_loss: 0.0032, eta: 0:46:04, time: 5.0995
INFO train.py(173): step: 610/5410, l_total: 0.0376, l_in: 0.0169, l_grad: 0.0207, msssim_ir: 0.2139, msssim_vis: 0.1084, mx_loss: 0.0115, eta: 0:45:53, time: 5.0905
INFO train.py(173): step: 620/5410, l_total: 0.0464, l_in: 0.0126, l_grad: 0.0338, msssim_ir: 0.3194, msssim_vis: 0.1215, mx_loss: 0.0094, eta: 0:45:43, time: 5.0965
INFO train.py(173): step: 630/5410, l_total: 0.0313, l_in: 0.0063, l_grad: 0.0250, msssim_ir: 0.2580, msssim_vis: 0.0989, mx_loss: 0.0055, eta: 0:45:32, time: 5.1104
INFO train.py(173): step: 640/5410, l_total: 0.0357, l_in: 0.0111, l_grad: 0.0246, msssim_ir: 0.3731, msssim_vis: 0.0542, mx_loss: 0.0049, eta: 0:45:22, time: 5.0855
INFO train.py(173): step: 650/5410, l_total: 0.0299, l_in: 0.0103, l_grad: 0.0197, msssim_ir: 0.2098, msssim_vis: 0.0661, mx_loss: 0.0068, eta: 0:45:12, time: 5.1144
INFO train.py(173): step: 660/5410, l_total: 0.0369, l_in: 0.0118, l_grad: 0.0251, msssim_ir: 0.1630, msssim_vis: 0.1805, mx_loss: 0.0122, eta: 0:45:02, time: 5.0875
INFO train.py(173): step: 670/5410, l_total: 0.0952, l_in: 0.0427, l_grad: 0.0525, msssim_ir: 0.4886, msssim_vis: 0.0208, mx_loss: 0.0132, eta: 0:44:52, time: 5.1184
INFO train.py(173): step: 680/5410, l_total: 0.0515, l_in: 0.0112, l_grad: 0.0403, msssim_ir: 0.4360, msssim_vis: 0.0173, mx_loss: 0.0038, eta: 0:44:42, time: 5.0885
INFO train.py(173): step: 690/5410, l_total: 0.0271, l_in: 0.0100, l_grad: 0.0171, msssim_ir: 0.2473, msssim_vis: 0.0759, mx_loss: 0.0080, eta: 0:44:33, time: 5.0925
INFO train.py(173): step: 700/5410, l_total: 0.0324, l_in: 0.0095, l_grad: 0.0228, msssim_ir: 0.1850, msssim_vis: 0.1412, mx_loss: 0.0059, eta: 0:44:23, time: 5.1094
INFO train.py(173): step: 710/5410, l_total: 0.0469, l_in: 0.0117, l_grad: 0.0351, msssim_ir: 0.4627, msssim_vis: 0.0272, mx_loss: 0.0046, eta: 0:44:14, time: 5.0955
INFO train.py(173): step: 720/5410, l_total: 0.0503, l_in: 0.0175, l_grad: 0.0328, msssim_ir: 0.4527, msssim_vis: 0.0190, mx_loss: 0.0113, eta: 0:44:04, time: 5.0895
INFO train.py(173): step: 730/5410, l_total: 0.0447, l_in: 0.0102, l_grad: 0.0345, msssim_ir: 0.4410, msssim_vis: 0.0554, mx_loss: 0.0042, eta: 0:43:55, time: 5.1104
INFO train.py(173): step: 740/5410, l_total: 0.0394, l_in: 0.0087, l_grad: 0.0307, msssim_ir: 0.4910, msssim_vis: 0.0187, mx_loss: 0.0070, eta: 0:43:47, time: 5.1084
INFO train.py(173): step: 750/5410, l_total: 0.0298, l_in: 0.0126, l_grad: 0.0173, msssim_ir: 0.2174, msssim_vis: 0.1016, mx_loss: 0.0078, eta: 0:43:38, time: 5.0985
INFO train.py(173): step: 760/5410, l_total: 0.0372, l_in: 0.0115, l_grad: 0.0257, msssim_ir: 0.3070, msssim_vis: 0.0731, mx_loss: 0.0073, eta: 0:43:29, time: 5.1134
INFO train.py(173): step: 770/5410, l_total: 0.0475, l_in: 0.0128, l_grad: 0.0348, msssim_ir: 0.2900, msssim_vis: 0.0892, mx_loss: 0.0131, eta: 0:43:20, time: 5.1164
INFO train.py(173): step: 780/5410, l_total: 0.0306, l_in: 0.0093, l_grad: 0.0213, msssim_ir: 0.3352, msssim_vis: 0.0704, mx_loss: 0.0044, eta: 0:43:12, time: 5.1015
INFO train.py(173): step: 790/5410, l_total: 0.0418, l_in: 0.0105, l_grad: 0.0313, msssim_ir: 0.3579, msssim_vis: 0.0765, mx_loss: 0.0066, eta: 0:43:03, time: 5.1025
INFO train.py(173): step: 800/5410, l_total: 0.0420, l_in: 0.0088, l_grad: 0.0332, msssim_ir: 0.4564, msssim_vis: 0.0454, mx_loss: 0.0048, eta: 0:42:55, time: 5.1234
INFO train.py(173): step: 810/5410, l_total: 0.0374, l_in: 0.0114, l_grad: 0.0260, msssim_ir: 0.4064, msssim_vis: 0.0365, mx_loss: 0.0045, eta: 0:42:46, time: 5.0806
INFO train.py(173): step: 820/5410, l_total: 0.0284, l_in: 0.0081, l_grad: 0.0204, msssim_ir: 0.2151, msssim_vis: 0.1158, mx_loss: 0.0046, eta: 0:42:38, time: 5.1224
INFO train.py(173): step: 830/5410, l_total: 0.0292, l_in: 0.0128, l_grad: 0.0164, msssim_ir: 0.2213, msssim_vis: 0.0614, mx_loss: 0.0110, eta: 0:42:30, time: 5.0955
INFO train.py(173): step: 840/5410, l_total: 0.0382, l_in: 0.0090, l_grad: 0.0292, msssim_ir: 0.2894, msssim_vis: 0.0539, mx_loss: 0.0049, eta: 0:42:22, time: 5.1114
INFO train.py(173): step: 850/5410, l_total: 0.0292, l_in: 0.0095, l_grad: 0.0197, msssim_ir: 0.2333, msssim_vis: 0.0816, mx_loss: 0.0091, eta: 0:42:14, time: 5.1074
INFO train.py(173): step: 860/5410, l_total: 0.0501, l_in: 0.0129, l_grad: 0.0372, msssim_ir: 0.3975, msssim_vis: 0.0563, mx_loss: 0.0155, eta: 0:42:06, time: 5.1035
INFO train.py(173): step: 870/5410, l_total: 0.0394, l_in: 0.0106, l_grad: 0.0288, msssim_ir: 0.4374, msssim_vis: 0.0206, mx_loss: 0.0054, eta: 0:41:58, time: 5.1114
INFO train.py(173): step: 880/5410, l_total: 0.0449, l_in: 0.0093, l_grad: 0.0356, msssim_ir: 0.5026, msssim_vis: 0.0130, mx_loss: 0.0042, eta: 0:41:50, time: 5.0955
INFO train.py(173): step: 890/5410, l_total: 0.0395, l_in: 0.0091, l_grad: 0.0304, msssim_ir: 0.4232, msssim_vis: 0.0470, mx_loss: 0.0043, eta: 0:41:43, time: 5.1005
INFO train.py(173): step: 900/5410, l_total: 0.0426, l_in: 0.0105, l_grad: 0.0321, msssim_ir: 0.4484, msssim_vis: 0.0225, mx_loss: 0.0038, eta: 0:41:35, time: 5.1094
INFO train.py(173): step: 910/5410, l_total: 0.0430, l_in: 0.0141, l_grad: 0.0289, msssim_ir: 0.1944, msssim_vis: 0.1301, mx_loss: 0.0134, eta: 0:41:27, time: 5.1015
INFO train.py(173): step: 920/5410, l_total: 0.0404, l_in: 0.0099, l_grad: 0.0305, msssim_ir: 0.3604, msssim_vis: 0.0422, mx_loss: 0.0043, eta: 0:41:20, time: 5.1254
INFO train.py(173): step: 930/5410, l_total: 0.0332, l_in: 0.0064, l_grad: 0.0268, msssim_ir: 0.3570, msssim_vis: 0.0460, mx_loss: 0.0038, eta: 0:41:12, time: 5.1045
INFO train.py(173): step: 940/5410, l_total: 0.0433, l_in: 0.0094, l_grad: 0.0339, msssim_ir: 0.3806, msssim_vis: 0.0719, mx_loss: 0.0047, eta: 0:41:05, time: 5.1124
INFO train.py(173): step: 950/5410, l_total: 0.0334, l_in: 0.0079, l_grad: 0.0255, msssim_ir: 0.2088, msssim_vis: 0.0994, mx_loss: 0.0066, eta: 0:40:57, time: 5.1174
INFO train.py(173): step: 960/5410, l_total: 0.0270, l_in: 0.0057, l_grad: 0.0212, msssim_ir: 0.3780, msssim_vis: 0.0312, mx_loss: 0.0036, eta: 0:40:50, time: 5.1254
INFO train.py(173): step: 970/5410, l_total: 0.0357, l_in: 0.0108, l_grad: 0.0249, msssim_ir: 0.3864, msssim_vis: 0.0354, mx_loss: 0.0043, eta: 0:40:43, time: 5.1045
INFO train.py(173): step: 980/5410, l_total: 0.0446, l_in: 0.0189, l_grad: 0.0257, msssim_ir: 0.2380, msssim_vis: 0.0911, mx_loss: 0.0184, eta: 0:40:35, time: 5.1244
INFO train.py(173): step: 990/5410, l_total: 0.0277, l_in: 0.0076, l_grad: 0.0201, msssim_ir: 0.2683, msssim_vis: 0.0585, mx_loss: 0.0068, eta: 0:40:28, time: 5.0995
INFO train.py(173): step: 1000/5410, l_total: 0.0355, l_in: 0.0094, l_grad: 0.0261, msssim_ir: 0.4045, msssim_vis: 0.0221, mx_loss: 0.0054, eta: 0:40:21, time: 5.1174
INFO train.py(173): step: 1010/5410, l_total: 0.0288, l_in: 0.0087, l_grad: 0.0201, msssim_ir: 0.2237, msssim_vis: 0.0851, mx_loss: 0.0067, eta: 0:40:14, time: 5.0965
INFO train.py(173): step: 1020/5410, l_total: 0.0499, l_in: 0.0137, l_grad: 0.0362, msssim_ir: 0.2916, msssim_vis: 0.0996, mx_loss: 0.0117, eta: 0:40:07, time: 5.1064
INFO train.py(173): step: 1030/5410, l_total: 0.0382, l_in: 0.0077, l_grad: 0.0305, msssim_ir: 0.4780, msssim_vis: 0.0096, mx_loss: 0.0037, eta: 0:40:00, time: 5.1074
INFO train.py(173): step: 1040/5410, l_total: 0.0418, l_in: 0.0113, l_grad: 0.0305, msssim_ir: 0.3116, msssim_vis: 0.0835, mx_loss: 0.0110, eta: 0:39:53, time: 5.0965
INFO train.py(173): step: 1050/5410, l_total: 0.0341, l_in: 0.0082, l_grad: 0.0259, msssim_ir: 0.3057, msssim_vis: 0.0969, mx_loss: 0.0037, eta: 0:39:46, time: 5.1224
INFO train.py(173): step: 1060/5410, l_total: 0.0349, l_in: 0.0080, l_grad: 0.0268, msssim_ir: 0.2754, msssim_vis: 0.0924, mx_loss: 0.0064, eta: 0:39:39, time: 5.0965
INFO train.py(173): step: 1070/5410, l_total: 0.0445, l_in: 0.0108, l_grad: 0.0337, msssim_ir: 0.2389, msssim_vis: 0.1011, mx_loss: 0.0089, eta: 0:39:32, time: 5.1164
INFO train.py(173): step: 1080/5410, l_total: 0.0535, l_in: 0.0143, l_grad: 0.0392, msssim_ir: 0.4023, msssim_vis: 0.0191, mx_loss: 0.0100, eta: 0:39:25, time: 5.0995
INFO train.py(173): step: 1090/5410, l_total: 0.0319, l_in: 0.0087, l_grad: 0.0232, msssim_ir: 0.1876, msssim_vis: 0.1373, mx_loss: 0.0063, eta: 0:40:36, time: 24.8243
INFO train.py(173): step: 1100/5410, l_total: 0.0396, l_in: 0.0074, l_grad: 0.0322, msssim_ir: 0.4519, msssim_vis: 0.0339, mx_loss: 0.0050, eta: 0:40:28, time: 5.0706
INFO train.py(173): step: 1110/5410, l_total: 0.0345, l_in: 0.0065, l_grad: 0.0280, msssim_ir: 0.4127, msssim_vis: 0.0398, mx_loss: 0.0039, eta: 0:40:20, time: 5.0885
INFO train.py(173): step: 1120/5410, l_total: 0.0281, l_in: 0.0064, l_grad: 0.0217, msssim_ir: 0.3532, msssim_vis: 0.0387, mx_loss: 0.0038, eta: 0:40:13, time: 5.0925
INFO train.py(173): step: 1130/5410, l_total: 0.0392, l_in: 0.0072, l_grad: 0.0320, msssim_ir: 0.4729, msssim_vis: 0.0129, mx_loss: 0.0030, eta: 0:40:05, time: 5.0696
INFO train.py(173): step: 1140/5410, l_total: 0.0443, l_in: 0.0106, l_grad: 0.0337, msssim_ir: 0.4331, msssim_vis: 0.0070, mx_loss: 0.0057, eta: 0:39:57, time: 5.0706
INFO train.py(173): step: 1150/5410, l_total: 0.0248, l_in: 0.0051, l_grad: 0.0197, msssim_ir: 0.2953, msssim_vis: 0.0586, mx_loss: 0.0034, eta: 0:39:50, time: 5.1015
INFO train.py(173): step: 1160/5410, l_total: 0.0359, l_in: 0.0084, l_grad: 0.0275, msssim_ir: 0.3481, msssim_vis: 0.0830, mx_loss: 0.0057, eta: 0:39:42, time: 5.1074
INFO train.py(173): step: 1170/5410, l_total: 0.0583, l_in: 0.0346, l_grad: 0.0237, msssim_ir: 0.1399, msssim_vis: 0.1917, mx_loss: 0.0425, eta: 0:39:35, time: 5.1045
INFO train.py(173): step: 1180/5410, l_total: 0.0341, l_in: 0.0076, l_grad: 0.0265, msssim_ir: 0.3706, msssim_vis: 0.0463, mx_loss: 0.0049, eta: 0:39:27, time: 5.0915
INFO train.py(173): step: 1190/5410, l_total: 0.0378, l_in: 0.0121, l_grad: 0.0257, msssim_ir: 0.1659, msssim_vis: 0.1520, mx_loss: 0.0095, eta: 0:39:20, time: 5.0895
INFO train.py(173): step: 1200/5410, l_total: 0.0361, l_in: 0.0117, l_grad: 0.0243, msssim_ir: 0.4023, msssim_vis: 0.0391, mx_loss: 0.0044, eta: 0:39:13, time: 5.1214
INFO train.py(173): step: 1210/5410, l_total: 0.0311, l_in: 0.0133, l_grad: 0.0178, msssim_ir: 0.2337, msssim_vis: 0.0874, mx_loss: 0.0094, eta: 0:39:05, time: 5.0875
INFO train.py(173): step: 1220/5410, l_total: 0.0273, l_in: 0.0088, l_grad: 0.0185, msssim_ir: 0.3838, msssim_vis: 0.0322, mx_loss: 0.0054, eta: 0:38:58, time: 5.1174
INFO train.py(173): step: 1230/5410, l_total: 0.0357, l_in: 0.0082, l_grad: 0.0275, msssim_ir: 0.1898, msssim_vis: 0.1095, mx_loss: 0.0068, eta: 0:38:51, time: 5.0945
INFO train.py(173): step: 1240/5410, l_total: 0.0404, l_in: 0.0115, l_grad: 0.0288, msssim_ir: 0.1534, msssim_vis: 0.1979, mx_loss: 0.0116, eta: 0:38:44, time: 5.0975
INFO train.py(173): step: 1250/5410, l_total: 0.0552, l_in: 0.0110, l_grad: 0.0441, msssim_ir: 0.4158, msssim_vis: 0.0302, mx_loss: 0.0046, eta: 0:38:37, time: 5.0885
INFO train.py(173): step: 1260/5410, l_total: 0.0386, l_in: 0.0108, l_grad: 0.0277, msssim_ir: 0.2880, msssim_vis: 0.1021, mx_loss: 0.0085, eta: 0:38:30, time: 5.1074
INFO train.py(173): step: 1270/5410, l_total: 0.0426, l_in: 0.0136, l_grad: 0.0290, msssim_ir: 0.3903, msssim_vis: 0.0306, mx_loss: 0.0053, eta: 0:38:23, time: 5.1144
INFO train.py(173): step: 1280/5410, l_total: 0.0348, l_in: 0.0076, l_grad: 0.0271, msssim_ir: 0.3812, msssim_vis: 0.0389, mx_loss: 0.0045, eta: 0:38:15, time: 5.0995
INFO train.py(173): step: 1290/5410, l_total: 0.0640, l_in: 0.0207, l_grad: 0.0432, msssim_ir: 0.4223, msssim_vis: 0.0565, mx_loss: 0.0117, eta: 0:38:08, time: 5.0975
INFO train.py(173): step: 1300/5410, l_total: 0.0426, l_in: 0.0124, l_grad: 0.0302, msssim_ir: 0.2442, msssim_vis: 0.1014, mx_loss: 0.0107, eta: 0:38:01, time: 5.1164
INFO train.py(173): step: 1310/5410, l_total: 0.0394, l_in: 0.0085, l_grad: 0.0309, msssim_ir: 0.4340, msssim_vis: 0.0336, mx_loss: 0.0045, eta: 0:37:54, time: 5.0935
INFO train.py(173): step: 1320/5410, l_total: 0.0254, l_in: 0.0067, l_grad: 0.0187, msssim_ir: 0.2287, msssim_vis: 0.0770, mx_loss: 0.0048, eta: 0:37:48, time: 5.1204
INFO train.py(173): step: 1330/5410, l_total: 0.0468, l_in: 0.0119, l_grad: 0.0350, msssim_ir: 0.4621, msssim_vis: 0.0136, mx_loss: 0.0041, eta: 0:37:41, time: 5.1074
INFO train.py(173): step: 1340/5410, l_total: 0.0374, l_in: 0.0077, l_grad: 0.0297, msssim_ir: 0.4094, msssim_vis: 0.0590, mx_loss: 0.0038, eta: 0:37:34, time: 5.1313
INFO train.py(173): step: 1350/5410, l_total: 0.0332, l_in: 0.0092, l_grad: 0.0240, msssim_ir: 0.3619, msssim_vis: 0.0377, mx_loss: 0.0047, eta: 0:37:27, time: 5.0985
INFO train.py(173): step: 1360/5410, l_total: 0.0571, l_in: 0.0219, l_grad: 0.0353, msssim_ir: 0.2619, msssim_vis: 0.0985, mx_loss: 0.0133, eta: 0:37:20, time: 5.1094
INFO train.py(173): step: 1370/5410, l_total: 0.0305, l_in: 0.0070, l_grad: 0.0235, msssim_ir: 0.3510, msssim_vis: 0.0474, mx_loss: 0.0037, eta: 0:37:13, time: 5.1104
INFO train.py(173): step: 1380/5410, l_total: 0.0569, l_in: 0.0176, l_grad: 0.0393, msssim_ir: 0.4275, msssim_vis: 0.0369, mx_loss: 0.0068, eta: 0:37:07, time: 5.0935
INFO train.py(173): step: 1390/5410, l_total: 0.0347, l_in: 0.0146, l_grad: 0.0201, msssim_ir: 0.1748, msssim_vis: 0.1120, mx_loss: 0.0141, eta: 0:37:00, time: 5.1035
INFO train.py(173): step: 1400/5410, l_total: 0.0407, l_in: 0.0108, l_grad: 0.0300, msssim_ir: 0.4529, msssim_vis: 0.0096, mx_loss: 0.0040, eta: 0:36:53, time: 5.0915
INFO train.py(173): step: 1410/5410, l_total: 0.0494, l_in: 0.0169, l_grad: 0.0324, msssim_ir: 0.2516, msssim_vis: 0.1290, mx_loss: 0.0083, eta: 0:36:46, time: 5.1084
INFO train.py(173): step: 1420/5410, l_total: 0.0503, l_in: 0.0159, l_grad: 0.0344, msssim_ir: 0.4369, msssim_vis: 0.0305, mx_loss: 0.0083, eta: 0:36:40, time: 5.1074
INFO train.py(173): step: 1430/5410, l_total: 0.0511, l_in: 0.0078, l_grad: 0.0433, msssim_ir: 0.3899, msssim_vis: 0.0398, mx_loss: 0.0053, eta: 0:36:33, time: 5.1144
INFO train.py(173): step: 1440/5410, l_total: 0.0282, l_in: 0.0070, l_grad: 0.0212, msssim_ir: 0.3034, msssim_vis: 0.0436, mx_loss: 0.0045, eta: 0:36:27, time: 5.1154
INFO train.py(173): step: 1450/5410, l_total: 0.0686, l_in: 0.0352, l_grad: 0.0334, msssim_ir: 0.3293, msssim_vis: 0.1157, mx_loss: 0.0195, eta: 0:36:20, time: 5.1084
INFO train.py(173): step: 1460/5410, l_total: 0.0323, l_in: 0.0096, l_grad: 0.0227, msssim_ir: 0.4299, msssim_vis: 0.0370, mx_loss: 0.0073, eta: 0:36:13, time: 5.1114
INFO train.py(173): step: 1470/5410, l_total: 0.0669, l_in: 0.0188, l_grad: 0.0481, msssim_ir: 0.4618, msssim_vis: 0.0374, mx_loss: 0.0186, eta: 0:36:07, time: 5.0845
INFO train.py(173): step: 1480/5410, l_total: 0.0394, l_in: 0.0115, l_grad: 0.0279, msssim_ir: 0.1245, msssim_vis: 0.1492, mx_loss: 0.0105, eta: 0:36:00, time: 5.1234
INFO train.py(173): step: 1490/5410, l_total: 0.0342, l_in: 0.0084, l_grad: 0.0259, msssim_ir: 0.3122, msssim_vis: 0.0659, mx_loss: 0.0053, eta: 0:35:54, time: 5.1064
INFO train.py(173): step: 1500/5410, l_total: 0.0312, l_in: 0.0101, l_grad: 0.0211, msssim_ir: 0.3507, msssim_vis: 0.0607, mx_loss: 0.0068, eta: 0:35:47, time: 5.1194
INFO train.py(173): step: 1510/5410, l_total: 0.0284, l_in: 0.0073, l_grad: 0.0211, msssim_ir: 0.2072, msssim_vis: 0.1264, mx_loss: 0.0048, eta: 0:35:41, time: 5.0895
INFO train.py(173): step: 1520/5410, l_total: 0.0405, l_in: 0.0097, l_grad: 0.0307, msssim_ir: 0.2225, msssim_vis: 0.1386, mx_loss: 0.0083, eta: 0:35:34, time: 5.1144
INFO train.py(173): step: 1530/5410, l_total: 0.0362, l_in: 0.0132, l_grad: 0.0230, msssim_ir: 0.1958, msssim_vis: 0.1101, mx_loss: 0.0114, eta: 0:35:28, time: 5.1064
INFO train.py(173): step: 1540/5410, l_total: 0.0445, l_in: 0.0085, l_grad: 0.0360, msssim_ir: 0.3633, msssim_vis: 0.0493, mx_loss: 0.0081, eta: 0:35:21, time: 5.0885
INFO train.py(173): step: 1550/5410, l_total: 0.0332, l_in: 0.0104, l_grad: 0.0229, msssim_ir: 0.2703, msssim_vis: 0.0653, mx_loss: 0.0069, eta: 0:35:15, time: 5.1283
INFO train.py(173): step: 1560/5410, l_total: 0.0231, l_in: 0.0060, l_grad: 0.0171, msssim_ir: 0.2143, msssim_vis: 0.1129, mx_loss: 0.0036, eta: 0:35:09, time: 5.0945
INFO train.py(173): step: 1570/5410, l_total: 0.0454, l_in: 0.0089, l_grad: 0.0365, msssim_ir: 0.4417, msssim_vis: 0.0117, mx_loss: 0.0085, eta: 0:35:02, time: 5.1244
INFO train.py(173): step: 1580/5410, l_total: 0.0386, l_in: 0.0089, l_grad: 0.0297, msssim_ir: 0.4635, msssim_vis: 0.0199, mx_loss: 0.0048, eta: 0:34:56, time: 5.0955
INFO train.py(173): step: 1590/5410, l_total: 0.0297, l_in: 0.0085, l_grad: 0.0211, msssim_ir: 0.3646, msssim_vis: 0.0704, mx_loss: 0.0036, eta: 0:34:49, time: 5.1164
INFO train.py(173): step: 1600/5410, l_total: 0.0406, l_in: 0.0078, l_grad: 0.0328, msssim_ir: 0.2518, msssim_vis: 0.1019, mx_loss: 0.0051, eta: 0:34:43, time: 5.1074
INFO train.py(173): step: 1610/5410, l_total: 0.0486, l_in: 0.0113, l_grad: 0.0372, msssim_ir: 0.4270, msssim_vis: 0.0216, mx_loss: 0.0055, eta: 0:34:37, time: 5.1025
INFO train.py(173): step: 1620/5410, l_total: 0.0410, l_in: 0.0091, l_grad: 0.0319, msssim_ir: 0.3392, msssim_vis: 0.0632, mx_loss: 0.0071, eta: 0:34:30, time: 5.0985
INFO train.py(173): step: 1630/5410, l_total: 0.0347, l_in: 0.0113, l_grad: 0.0235, msssim_ir: 0.2957, msssim_vis: 0.0904, mx_loss: 0.0051, eta: 0:35:10, time: 24.9996
INFO train.py(173): step: 1640/5410, l_total: 0.0270, l_in: 0.0081, l_grad: 0.0189, msssim_ir: 0.3493, msssim_vis: 0.0464, mx_loss: 0.0051, eta: 0:35:04, time: 5.0577
INFO train.py(173): step: 1650/5410, l_total: 0.0341, l_in: 0.0093, l_grad: 0.0247, msssim_ir: 0.3423, msssim_vis: 0.0630, mx_loss: 0.0073, eta: 0:34:57, time: 5.0875
INFO train.py(173): step: 1660/5410, l_total: 0.0454, l_in: 0.0125, l_grad: 0.0329, msssim_ir: 0.3750, msssim_vis: 0.0766, mx_loss: 0.0094, eta: 0:34:50, time: 5.0925
INFO train.py(173): step: 1670/5410, l_total: 0.0262, l_in: 0.0060, l_grad: 0.0202, msssim_ir: 0.4087, msssim_vis: 0.0309, mx_loss: 0.0028, eta: 0:34:43, time: 5.0806
INFO train.py(173): step: 1680/5410, l_total: 0.0439, l_in: 0.0094, l_grad: 0.0344, msssim_ir: 0.2286, msssim_vis: 0.1289, mx_loss: 0.0080, eta: 0:34:37, time: 5.0825
INFO train.py(173): step: 1690/5410, l_total: 0.0399, l_in: 0.0082, l_grad: 0.0317, msssim_ir: 0.4341, msssim_vis: 0.0273, mx_loss: 0.0057, eta: 0:34:30, time: 5.1084
INFO train.py(173): step: 1700/5410, l_total: 0.0342, l_in: 0.0068, l_grad: 0.0274, msssim_ir: 0.3128, msssim_vis: 0.0813, mx_loss: 0.0065, eta: 0:34:24, time: 5.0875
INFO train.py(173): step: 1710/5410, l_total: 0.0304, l_in: 0.0068, l_grad: 0.0236, msssim_ir: 0.3746, msssim_vis: 0.0409, mx_loss: 0.0044, eta: 0:34:17, time: 5.1045
INFO train.py(173): step: 1720/5410, l_total: 0.0402, l_in: 0.0097, l_grad: 0.0306, msssim_ir: 0.3470, msssim_vis: 0.0582, mx_loss: 0.0113, eta: 0:34:10, time: 5.0995
INFO train.py(173): step: 1730/5410, l_total: 0.0393, l_in: 0.0072, l_grad: 0.0321, msssim_ir: 0.3004, msssim_vis: 0.0925, mx_loss: 0.0058, eta: 0:34:04, time: 5.0796
INFO train.py(173): step: 1740/5410, l_total: 0.0277, l_in: 0.0058, l_grad: 0.0219, msssim_ir: 0.3030, msssim_vis: 0.0374, mx_loss: 0.0049, eta: 0:33:57, time: 5.1054
INFO train.py(173): step: 1750/5410, l_total: 0.0383, l_in: 0.0127, l_grad: 0.0256, msssim_ir: 0.3158, msssim_vis: 0.0554, mx_loss: 0.0072, eta: 0:33:51, time: 5.1064
INFO train.py(173): step: 1760/5410, l_total: 0.0563, l_in: 0.0248, l_grad: 0.0315, msssim_ir: 0.3415, msssim_vis: 0.0477, mx_loss: 0.0101, eta: 0:33:44, time: 5.1025
INFO train.py(173): step: 1770/5410, l_total: 0.0289, l_in: 0.0081, l_grad: 0.0208, msssim_ir: 0.2769, msssim_vis: 0.0679, mx_loss: 0.0071, eta: 0:33:38, time: 5.0955
INFO train.py(173): step: 1780/5410, l_total: 0.0369, l_in: 0.0083, l_grad: 0.0287, msssim_ir: 0.4722, msssim_vis: 0.0102, mx_loss: 0.0045, eta: 0:33:31, time: 5.0806
INFO train.py(173): step: 1790/5410, l_total: 0.0385, l_in: 0.0109, l_grad: 0.0276, msssim_ir: 0.2969, msssim_vis: 0.0844, mx_loss: 0.0063, eta: 0:33:25, time: 5.1224
INFO train.py(173): step: 1800/5410, l_total: 0.0336, l_in: 0.0109, l_grad: 0.0227, msssim_ir: 0.3608, msssim_vis: 0.0447, mx_loss: 0.0058, eta: 0:33:19, time: 5.1114
INFO train.py(173): step: 1810/5410, l_total: 0.0296, l_in: 0.0062, l_grad: 0.0234, msssim_ir: 0.4043, msssim_vis: 0.0134, mx_loss: 0.0030, eta: 0:33:12, time: 5.1064
INFO train.py(173): step: 1820/5410, l_total: 0.0285, l_in: 0.0081, l_grad: 0.0204, msssim_ir: 0.2432, msssim_vis: 0.0821, mx_loss: 0.0051, eta: 0:33:06, time: 5.1254
INFO train.py(173): step: 1830/5410, l_total: 0.0376, l_in: 0.0093, l_grad: 0.0283, msssim_ir: 0.2732, msssim_vis: 0.1170, mx_loss: 0.0055, eta: 0:33:00, time: 5.0965
INFO train.py(173): step: 1840/5410, l_total: 0.0503, l_in: 0.0182, l_grad: 0.0321, msssim_ir: 0.1999, msssim_vis: 0.1664, mx_loss: 0.0166, eta: 0:32:53, time: 5.1124
INFO train.py(173): step: 1850/5410, l_total: 0.0582, l_in: 0.0130, l_grad: 0.0452, msssim_ir: 0.5250, msssim_vis: 0.0238, mx_loss: 0.0055, eta: 0:32:47, time: 5.1054
INFO train.py(173): step: 1860/5410, l_total: 0.0268, l_in: 0.0068, l_grad: 0.0200, msssim_ir: 0.3189, msssim_vis: 0.0697, mx_loss: 0.0034, eta: 0:32:41, time: 5.1184
INFO train.py(173): step: 1870/5410, l_total: 0.0420, l_in: 0.0120, l_grad: 0.0300, msssim_ir: 0.3494, msssim_vis: 0.0700, mx_loss: 0.0086, eta: 0:32:34, time: 5.0985
INFO train.py(173): step: 1880/5410, l_total: 0.0352, l_in: 0.0095, l_grad: 0.0258, msssim_ir: 0.4726, msssim_vis: 0.0280, mx_loss: 0.0046, eta: 0:32:28, time: 5.1134
INFO train.py(173): step: 1890/5410, l_total: 0.0373, l_in: 0.0091, l_grad: 0.0282, msssim_ir: 0.3006, msssim_vis: 0.0882, mx_loss: 0.0071, eta: 0:32:22, time: 5.0905
INFO train.py(173): step: 1900/5410, l_total: 0.0441, l_in: 0.0151, l_grad: 0.0291, msssim_ir: 0.2723, msssim_vis: 0.1182, mx_loss: 0.0100, eta: 0:32:15, time: 5.1204
INFO train.py(173): step: 1910/5410, l_total: 0.0421, l_in: 0.0093, l_grad: 0.0328, msssim_ir: 0.2917, msssim_vis: 0.0919, mx_loss: 0.0072, eta: 0:32:09, time: 5.1005
INFO train.py(173): step: 1920/5410, l_total: 0.0429, l_in: 0.0093, l_grad: 0.0336, msssim_ir: 0.2530, msssim_vis: 0.1162, mx_loss: 0.0082, eta: 0:32:03, time: 5.0925
INFO train.py(173): step: 1930/5410, l_total: 0.0399, l_in: 0.0120, l_grad: 0.0279, msssim_ir: 0.4472, msssim_vis: 0.0090, mx_loss: 0.0048, eta: 0:31:57, time: 5.1204
INFO train.py(173): step: 1940/5410, l_total: 0.0345, l_in: 0.0073, l_grad: 0.0272, msssim_ir: 0.4639, msssim_vis: 0.0330, mx_loss: 0.0044, eta: 0:31:50, time: 5.1054
INFO train.py(173): step: 1950/5410, l_total: 0.0466, l_in: 0.0105, l_grad: 0.0361, msssim_ir: 0.3810, msssim_vis: 0.0723, mx_loss: 0.0055, eta: 0:31:44, time: 5.1254
INFO train.py(173): step: 1960/5410, l_total: 0.0347, l_in: 0.0086, l_grad: 0.0261, msssim_ir: 0.2044, msssim_vis: 0.1388, mx_loss: 0.0058, eta: 0:31:38, time: 5.0925
INFO train.py(173): step: 1970/5410, l_total: 0.0263, l_in: 0.0067, l_grad: 0.0196, msssim_ir: 0.2442, msssim_vis: 0.1005, mx_loss: 0.0041, eta: 0:31:32, time: 5.1373
INFO train.py(173): step: 1980/5410, l_total: 0.0385, l_in: 0.0087, l_grad: 0.0297, msssim_ir: 0.2866, msssim_vis: 0.0971, mx_loss: 0.0054, eta: 0:31:26, time: 5.0845
INFO train.py(173): step: 1990/5410, l_total: 0.0412, l_in: 0.0099, l_grad: 0.0313, msssim_ir: 0.3410, msssim_vis: 0.0686, mx_loss: 0.0070, eta: 0:31:19, time: 5.0895
INFO train.py(173): step: 2000/5410, l_total: 0.0629, l_in: 0.0128, l_grad: 0.0501, msssim_ir: 0.4325, msssim_vis: 0.0138, mx_loss: 0.0052, eta: 0:31:13, time: 5.1224
INFO train.py(173): step: 2010/5410, l_total: 0.0547, l_in: 0.0116, l_grad: 0.0431, msssim_ir: 0.4161, msssim_vis: 0.0343, mx_loss: 0.0062, eta: 0:31:07, time: 5.0975
INFO train.py(173): step: 2020/5410, l_total: 0.0347, l_in: 0.0081, l_grad: 0.0267, msssim_ir: 0.3872, msssim_vis: 0.0321, mx_loss: 0.0037, eta: 0:31:01, time: 5.1224
INFO train.py(173): step: 2030/5410, l_total: 0.0871, l_in: 0.0299, l_grad: 0.0573, msssim_ir: 0.4159, msssim_vis: 0.0394, mx_loss: 0.0258, eta: 0:30:55, time: 5.0935
INFO train.py(173): step: 2040/5410, l_total: 0.0347, l_in: 0.0118, l_grad: 0.0228, msssim_ir: 0.3159, msssim_vis: 0.1164, mx_loss: 0.0048, eta: 0:30:49, time: 5.1313
INFO train.py(173): step: 2050/5410, l_total: 0.0417, l_in: 0.0075, l_grad: 0.0342, msssim_ir: 0.3894, msssim_vis: 0.0555, mx_loss: 0.0035, eta: 0:30:43, time: 5.0945
INFO train.py(173): step: 2060/5410, l_total: 0.0253, l_in: 0.0059, l_grad: 0.0194, msssim_ir: 0.3032, msssim_vis: 0.0626, mx_loss: 0.0042, eta: 0:30:37, time: 5.1194
INFO train.py(173): step: 2070/5410, l_total: 0.0259, l_in: 0.0055, l_grad: 0.0204, msssim_ir: 0.3084, msssim_vis: 0.0504, mx_loss: 0.0035, eta: 0:30:30, time: 5.0915
INFO train.py(173): step: 2080/5410, l_total: 0.0496, l_in: 0.0148, l_grad: 0.0348, msssim_ir: 0.3581, msssim_vis: 0.0651, mx_loss: 0.0075, eta: 0:30:24, time: 5.1174
INFO train.py(173): step: 2090/5410, l_total: 0.0609, l_in: 0.0203, l_grad: 0.0406, msssim_ir: 0.4527, msssim_vis: 0.0602, mx_loss: 0.0070, eta: 0:30:18, time: 5.1084
INFO train.py(173): step: 2100/5410, l_total: 0.0458, l_in: 0.0117, l_grad: 0.0341, msssim_ir: 0.4608, msssim_vis: 0.0099, mx_loss: 0.0039, eta: 0:30:12, time: 5.0845
INFO train.py(173): step: 2110/5410, l_total: 0.0253, l_in: 0.0064, l_grad: 0.0188, msssim_ir: 0.3411, msssim_vis: 0.0476, mx_loss: 0.0051, eta: 0:30:06, time: 5.1154
INFO train.py(173): step: 2120/5410, l_total: 0.0361, l_in: 0.0093, l_grad: 0.0269, msssim_ir: 0.3671, msssim_vis: 0.0555, mx_loss: 0.0035, eta: 0:30:00, time: 5.1054
INFO train.py(173): step: 2130/5410, l_total: 0.0355, l_in: 0.0079, l_grad: 0.0276, msssim_ir: 0.3585, msssim_vis: 0.0716, mx_loss: 0.0038, eta: 0:29:54, time: 5.1244
INFO train.py(173): step: 2140/5410, l_total: 0.0328, l_in: 0.0069, l_grad: 0.0259, msssim_ir: 0.2421, msssim_vis: 0.0973, mx_loss: 0.0040, eta: 0:29:48, time: 5.1144
INFO train.py(173): step: 2150/5410, l_total: 0.0497, l_in: 0.0166, l_grad: 0.0331, msssim_ir: 0.3441, msssim_vis: 0.0991, mx_loss: 0.0129, eta: 0:29:42, time: 5.1174
INFO train.py(173): step: 2160/5410, l_total: 0.0302, l_in: 0.0058, l_grad: 0.0244, msssim_ir: 0.4277, msssim_vis: 0.0317, mx_loss: 0.0027, eta: 0:29:36, time: 5.0965
INFO train.py(173): step: 2170/5410, l_total: 0.0472, l_in: 0.0102, l_grad: 0.0370, msssim_ir: 0.3175, msssim_vis: 0.0777, mx_loss: 0.0082, eta: 0:30:00, time: 24.9428
INFO train.py(173): step: 2180/5410, l_total: 0.0501, l_in: 0.0213, l_grad: 0.0288, msssim_ir: 0.1908, msssim_vis: 0.1492, mx_loss: 0.0105, eta: 0:29:53, time: 5.0527
INFO train.py(173): step: 2190/5410, l_total: 0.0281, l_in: 0.0062, l_grad: 0.0219, msssim_ir: 0.4336, msssim_vis: 0.0349, mx_loss: 0.0046, eta: 0:29:47, time: 5.0925
INFO train.py(173): step: 2200/5410, l_total: 0.0576, l_in: 0.0148, l_grad: 0.0428, msssim_ir: 0.5128, msssim_vis: 0.0209, mx_loss: 0.0062, eta: 0:29:41, time: 5.0935
INFO train.py(173): step: 2210/5410, l_total: 0.0322, l_in: 0.0084, l_grad: 0.0238, msssim_ir: 0.3174, msssim_vis: 0.0861, mx_loss: 0.0050, eta: 0:29:35, time: 5.0776
INFO train.py(173): step: 2220/5410, l_total: 0.0506, l_in: 0.0153, l_grad: 0.0354, msssim_ir: 0.2373, msssim_vis: 0.0970, mx_loss: 0.0191, eta: 0:29:28, time: 5.0766
INFO train.py(173): step: 2230/5410, l_total: 0.0295, l_in: 0.0069, l_grad: 0.0226, msssim_ir: 0.3695, msssim_vis: 0.0348, mx_loss: 0.0036, eta: 0:29:22, time: 5.1054
INFO train.py(173): step: 2240/5410, l_total: 0.0392, l_in: 0.0121, l_grad: 0.0271, msssim_ir: 0.4904, msssim_vis: 0.0101, mx_loss: 0.0040, eta: 0:29:16, time: 5.0875
INFO train.py(173): step: 2250/5410, l_total: 0.0276, l_in: 0.0059, l_grad: 0.0216, msssim_ir: 0.2383, msssim_vis: 0.0873, mx_loss: 0.0043, eta: 0:29:10, time: 5.0975
INFO train.py(173): step: 2260/5410, l_total: 0.0274, l_in: 0.0058, l_grad: 0.0215, msssim_ir: 0.2392, msssim_vis: 0.0890, mx_loss: 0.0050, eta: 0:29:04, time: 5.1054
INFO train.py(173): step: 2270/5410, l_total: 0.0399, l_in: 0.0111, l_grad: 0.0288, msssim_ir: 0.3702, msssim_vis: 0.1026, mx_loss: 0.0050, eta: 0:28:58, time: 5.0796
INFO train.py(173): step: 2280/5410, l_total: 0.0407, l_in: 0.0102, l_grad: 0.0305, msssim_ir: 0.2440, msssim_vis: 0.0980, mx_loss: 0.0082, eta: 0:28:51, time: 5.1114
INFO train.py(173): step: 2290/5410, l_total: 0.0461, l_in: 0.0099, l_grad: 0.0362, msssim_ir: 0.4875, msssim_vis: 0.0255, mx_loss: 0.0069, eta: 0:28:45, time: 5.1124
INFO train.py(173): step: 2300/5410, l_total: 0.0281, l_in: 0.0079, l_grad: 0.0202, msssim_ir: 0.3493, msssim_vis: 0.0419, mx_loss: 0.0058, eta: 0:28:39, time: 5.0945
INFO train.py(173): step: 2310/5410, l_total: 0.0368, l_in: 0.0071, l_grad: 0.0297, msssim_ir: 0.4040, msssim_vis: 0.0247, mx_loss: 0.0056, eta: 0:28:33, time: 5.0995
INFO train.py(173): step: 2320/5410, l_total: 0.0273, l_in: 0.0065, l_grad: 0.0208, msssim_ir: 0.3115, msssim_vis: 0.0716, mx_loss: 0.0037, eta: 0:28:27, time: 5.0925
INFO train.py(173): step: 2330/5410, l_total: 0.0256, l_in: 0.0071, l_grad: 0.0185, msssim_ir: 0.3860, msssim_vis: 0.0309, mx_loss: 0.0034, eta: 0:28:21, time: 5.1254
INFO train.py(173): step: 2340/5410, l_total: 0.0403, l_in: 0.0095, l_grad: 0.0308, msssim_ir: 0.1809, msssim_vis: 0.1796, mx_loss: 0.0080, eta: 0:28:15, time: 5.1084
INFO train.py(173): step: 2350/5410, l_total: 0.0400, l_in: 0.0121, l_grad: 0.0279, msssim_ir: 0.3447, msssim_vis: 0.0832, mx_loss: 0.0063, eta: 0:28:09, time: 5.1104
INFO train.py(173): step: 2360/5410, l_total: 0.0350, l_in: 0.0086, l_grad: 0.0264, msssim_ir: 0.1651, msssim_vis: 0.1539, mx_loss: 0.0071, eta: 0:28:03, time: 5.1054
INFO train.py(173): step: 2370/5410, l_total: 0.0592, l_in: 0.0209, l_grad: 0.0384, msssim_ir: 0.4889, msssim_vis: 0.0442, mx_loss: 0.0211, eta: 0:27:57, time: 5.0905
INFO train.py(173): step: 2380/5410, l_total: 0.0317, l_in: 0.0075, l_grad: 0.0242, msssim_ir: 0.4259, msssim_vis: 0.0196, mx_loss: 0.0035, eta: 0:27:51, time: 5.1174
INFO train.py(173): step: 2390/5410, l_total: 0.0421, l_in: 0.0090, l_grad: 0.0331, msssim_ir: 0.4010, msssim_vis: 0.0553, mx_loss: 0.0053, eta: 0:27:45, time: 5.0995
INFO train.py(173): step: 2400/5410, l_total: 0.0439, l_in: 0.0110, l_grad: 0.0329, msssim_ir: 0.3607, msssim_vis: 0.0764, mx_loss: 0.0106, eta: 0:27:39, time: 5.1054
INFO train.py(173): step: 2410/5410, l_total: 0.0335, l_in: 0.0069, l_grad: 0.0266, msssim_ir: 0.3465, msssim_vis: 0.0362, mx_loss: 0.0037, eta: 0:27:33, time: 5.0895
INFO train.py(173): step: 2420/5410, l_total: 0.0429, l_in: 0.0085, l_grad: 0.0344, msssim_ir: 0.4648, msssim_vis: 0.0189, mx_loss: 0.0036, eta: 0:27:27, time: 5.1074
INFO train.py(173): step: 2430/5410, l_total: 0.0512, l_in: 0.0133, l_grad: 0.0379, msssim_ir: 0.3526, msssim_vis: 0.0938, mx_loss: 0.0132, eta: 0:27:21, time: 5.1025
INFO train.py(173): step: 2440/5410, l_total: 0.0333, l_in: 0.0149, l_grad: 0.0184, msssim_ir: 0.2160, msssim_vis: 0.0941, mx_loss: 0.0110, eta: 0:27:15, time: 5.0915
INFO train.py(173): step: 2450/5410, l_total: 0.0532, l_in: 0.0145, l_grad: 0.0388, msssim_ir: 0.4549, msssim_vis: 0.0336, mx_loss: 0.0090, eta: 0:27:09, time: 5.1064
INFO train.py(173): step: 2460/5410, l_total: 0.0359, l_in: 0.0079, l_grad: 0.0280, msssim_ir: 0.4974, msssim_vis: 0.0091, mx_loss: 0.0029, eta: 0:27:03, time: 5.1015
INFO train.py(173): step: 2470/5410, l_total: 0.0393, l_in: 0.0079, l_grad: 0.0314, msssim_ir: 0.2829, msssim_vis: 0.1291, mx_loss: 0.0058, eta: 0:26:57, time: 5.1174
INFO train.py(173): step: 2480/5410, l_total: 0.0462, l_in: 0.0095, l_grad: 0.0366, msssim_ir: 0.3467, msssim_vis: 0.0747, mx_loss: 0.0079, eta: 0:26:51, time: 5.1015
INFO train.py(173): step: 2490/5410, l_total: 0.0484, l_in: 0.0111, l_grad: 0.0373, msssim_ir: 0.3553, msssim_vis: 0.0364, mx_loss: 0.0125, eta: 0:26:45, time: 5.0935
INFO train.py(173): step: 2500/5410, l_total: 0.0433, l_in: 0.0081, l_grad: 0.0352, msssim_ir: 0.4296, msssim_vis: 0.0088, mx_loss: 0.0065, eta: 0:26:39, time: 5.1204
INFO train.py(173): step: 2510/5410, l_total: 0.0308, l_in: 0.0091, l_grad: 0.0216, msssim_ir: 0.3687, msssim_vis: 0.0389, mx_loss: 0.0057, eta: 0:26:33, time: 5.0975
INFO train.py(173): step: 2520/5410, l_total: 0.0602, l_in: 0.0139, l_grad: 0.0463, msssim_ir: 0.3887, msssim_vis: 0.0768, mx_loss: 0.0112, eta: 0:26:27, time: 5.1065
INFO train.py(173): step: 2530/5410, l_total: 0.0371, l_in: 0.0099, l_grad: 0.0272, msssim_ir: 0.3271, msssim_vis: 0.1099, mx_loss: 0.0071, eta: 0:26:21, time: 5.1065
INFO train.py(173): step: 2540/5410, l_total: 0.0280, l_in: 0.0066, l_grad: 0.0214, msssim_ir: 0.3418, msssim_vis: 0.0550, mx_loss: 0.0045, eta: 0:26:15, time: 5.0985
INFO train.py(173): step: 2550/5410, l_total: 0.0352, l_in: 0.0084, l_grad: 0.0268, msssim_ir: 0.2686, msssim_vis: 0.1212, mx_loss: 0.0057, eta: 0:26:09, time: 5.1104
INFO train.py(173): step: 2560/5410, l_total: 0.0475, l_in: 0.0098, l_grad: 0.0377, msssim_ir: 0.4420, msssim_vis: 0.0194, mx_loss: 0.0059, eta: 0:26:03, time: 5.0836
INFO train.py(173): step: 2570/5410, l_total: 0.0395, l_in: 0.0097, l_grad: 0.0299, msssim_ir: 0.2776, msssim_vis: 0.0767, mx_loss: 0.0065, eta: 0:25:57, time: 5.1164
INFO train.py(173): step: 2580/5410, l_total: 0.0399, l_in: 0.0127, l_grad: 0.0272, msssim_ir: 0.2802, msssim_vis: 0.0832, mx_loss: 0.0083, eta: 0:25:51, time: 5.1025
INFO train.py(173): step: 2590/5410, l_total: 0.0359, l_in: 0.0108, l_grad: 0.0251, msssim_ir: 0.2175, msssim_vis: 0.1461, mx_loss: 0.0083, eta: 0:25:45, time: 5.1094
INFO train.py(173): step: 2600/5410, l_total: 0.0487, l_in: 0.0096, l_grad: 0.0391, msssim_ir: 0.4776, msssim_vis: 0.0223, mx_loss: 0.0043, eta: 0:25:40, time: 5.1154
INFO train.py(173): step: 2610/5410, l_total: 0.0333, l_in: 0.0092, l_grad: 0.0242, msssim_ir: 0.2971, msssim_vis: 0.0934, mx_loss: 0.0053, eta: 0:25:34, time: 5.0995
INFO train.py(173): step: 2620/5410, l_total: 0.0567, l_in: 0.0116, l_grad: 0.0451, msssim_ir: 0.3769, msssim_vis: 0.0434, mx_loss: 0.0095, eta: 0:25:28, time: 5.1164
INFO train.py(173): step: 2630/5410, l_total: 0.0286, l_in: 0.0082, l_grad: 0.0204, msssim_ir: 0.3070, msssim_vis: 0.0491, mx_loss: 0.0051, eta: 0:25:22, time: 5.0935
INFO train.py(173): step: 2640/5410, l_total: 0.0361, l_in: 0.0104, l_grad: 0.0256, msssim_ir: 0.3349, msssim_vis: 0.0633, mx_loss: 0.0050, eta: 0:25:16, time: 5.1174
INFO train.py(173): step: 2650/5410, l_total: 0.0296, l_in: 0.0120, l_grad: 0.0176, msssim_ir: 0.2783, msssim_vis: 0.0550, mx_loss: 0.0106, eta: 0:25:10, time: 5.0955
INFO train.py(173): step: 2660/5410, l_total: 0.0479, l_in: 0.0101, l_grad: 0.0378, msssim_ir: 0.2844, msssim_vis: 0.1079, mx_loss: 0.0078, eta: 0:25:04, time: 5.1084
INFO train.py(173): step: 2670/5410, l_total: 0.0449, l_in: 0.0184, l_grad: 0.0265, msssim_ir: 0.2719, msssim_vis: 0.1038, mx_loss: 0.0100, eta: 0:24:59, time: 5.1114
INFO train.py(173): step: 2680/5410, l_total: 0.0377, l_in: 0.0095, l_grad: 0.0282, msssim_ir: 0.2934, msssim_vis: 0.1296, mx_loss: 0.0066, eta: 0:24:53, time: 5.1244
INFO train.py(173): step: 2690/5410, l_total: 0.0415, l_in: 0.0104, l_grad: 0.0311, msssim_ir: 0.3820, msssim_vis: 0.0458, mx_loss: 0.0091, eta: 0:24:47, time: 5.1144
INFO train.py(173): step: 2700/5410, l_total: 0.0374, l_in: 0.0092, l_grad: 0.0281, msssim_ir: 0.2963, msssim_vis: 0.0761, mx_loss: 0.0078, eta: 0:24:41, time: 5.0875
INFO train.py(173): step: 2710/5410, l_total: 0.0376, l_in: 0.0086, l_grad: 0.0289, msssim_ir: 0.2768, msssim_vis: 0.0835, mx_loss: 0.0072, eta: 0:24:55, time: 24.6133
INFO train.py(173): step: 2720/5410, l_total: 0.0353, l_in: 0.0080, l_grad: 0.0272, msssim_ir: 0.2562, msssim_vis: 0.0821, mx_loss: 0.0073, eta: 0:24:49, time: 5.0706
INFO train.py(173): step: 2730/5410, l_total: 0.0354, l_in: 0.0080, l_grad: 0.0274, msssim_ir: 0.3480, msssim_vis: 0.0623, mx_loss: 0.0053, eta: 0:24:43, time: 5.0816
INFO train.py(173): step: 2740/5410, l_total: 0.0369, l_in: 0.0083, l_grad: 0.0286, msssim_ir: 0.3215, msssim_vis: 0.0556, mx_loss: 0.0117, eta: 0:24:37, time: 5.0915
INFO train.py(173): step: 2750/5410, l_total: 0.0351, l_in: 0.0088, l_grad: 0.0263, msssim_ir: 0.3580, msssim_vis: 0.0323, mx_loss: 0.0057, eta: 0:24:31, time: 5.0527
INFO train.py(173): step: 2760/5410, l_total: 0.0360, l_in: 0.0092, l_grad: 0.0268, msssim_ir: 0.3135, msssim_vis: 0.0299, mx_loss: 0.0066, eta: 0:24:25, time: 5.0746
INFO train.py(173): step: 2770/5410, l_total: 0.0346, l_in: 0.0076, l_grad: 0.0270, msssim_ir: 0.3382, msssim_vis: 0.0624, mx_loss: 0.0050, eta: 0:24:19, time: 5.0995
INFO train.py(173): step: 2780/5410, l_total: 0.0307, l_in: 0.0065, l_grad: 0.0242, msssim_ir: 0.3087, msssim_vis: 0.0981, mx_loss: 0.0039, eta: 0:24:13, time: 5.0955
INFO train.py(173): step: 2790/5410, l_total: 0.0289, l_in: 0.0064, l_grad: 0.0225, msssim_ir: 0.3188, msssim_vis: 0.0660, mx_loss: 0.0051, eta: 0:24:07, time: 5.0796
INFO train.py(173): step: 2800/5410, l_total: 0.0382, l_in: 0.0078, l_grad: 0.0304, msssim_ir: 0.3389, msssim_vis: 0.1065, mx_loss: 0.0066, eta: 0:24:01, time: 5.1114
INFO train.py(173): step: 2810/5410, l_total: 0.0374, l_in: 0.0113, l_grad: 0.0261, msssim_ir: 0.2210, msssim_vis: 0.1574, mx_loss: 0.0085, eta: 0:23:55, time: 5.0915
INFO train.py(173): step: 2820/5410, l_total: 0.0379, l_in: 0.0094, l_grad: 0.0286, msssim_ir: 0.1276, msssim_vis: 0.1722, mx_loss: 0.0073, eta: 0:23:49, time: 5.1074
INFO train.py(173): step: 2830/5410, l_total: 0.0410, l_in: 0.0076, l_grad: 0.0334, msssim_ir: 0.4207, msssim_vis: 0.0218, mx_loss: 0.0044, eta: 0:23:43, time: 5.1035
INFO train.py(173): step: 2840/5410, l_total: 0.0299, l_in: 0.0069, l_grad: 0.0230, msssim_ir: 0.3540, msssim_vis: 0.0576, mx_loss: 0.0040, eta: 0:23:37, time: 5.0855
INFO train.py(173): step: 2850/5410, l_total: 0.0300, l_in: 0.0099, l_grad: 0.0201, msssim_ir: 0.1932, msssim_vis: 0.0657, mx_loss: 0.0087, eta: 0:23:31, time: 5.1134
INFO train.py(173): step: 2860/5410, l_total: 0.0416, l_in: 0.0113, l_grad: 0.0304, msssim_ir: 0.4649, msssim_vis: 0.0725, mx_loss: 0.0044, eta: 0:23:26, time: 5.0935
INFO train.py(173): step: 2870/5410, l_total: 0.0310, l_in: 0.0107, l_grad: 0.0203, msssim_ir: 0.3609, msssim_vis: 0.0491, mx_loss: 0.0050, eta: 0:23:20, time: 5.1154
INFO train.py(173): step: 2880/5410, l_total: 0.0330, l_in: 0.0092, l_grad: 0.0239, msssim_ir: 0.3947, msssim_vis: 0.0463, mx_loss: 0.0046, eta: 0:23:14, time: 5.1104
INFO train.py(173): step: 2890/5410, l_total: 0.0470, l_in: 0.0105, l_grad: 0.0365, msssim_ir: 0.3975, msssim_vis: 0.0477, mx_loss: 0.0092, eta: 0:23:08, time: 5.0875
INFO train.py(173): step: 2900/5410, l_total: 0.0506, l_in: 0.0121, l_grad: 0.0385, msssim_ir: 0.3769, msssim_vis: 0.0829, mx_loss: 0.0067, eta: 0:23:02, time: 5.1005
INFO train.py(173): step: 2910/5410, l_total: 0.0467, l_in: 0.0112, l_grad: 0.0354, msssim_ir: 0.4717, msssim_vis: 0.0224, mx_loss: 0.0059, eta: 0:22:56, time: 5.0885
INFO train.py(173): step: 2920/5410, l_total: 0.0310, l_in: 0.0080, l_grad: 0.0230, msssim_ir: 0.3523, msssim_vis: 0.0396, mx_loss: 0.0051, eta: 0:22:50, time: 5.0716
INFO train.py(173): step: 2930/5410, l_total: 0.0306, l_in: 0.0104, l_grad: 0.0202, msssim_ir: 0.1833, msssim_vis: 0.1458, mx_loss: 0.0089, eta: 0:22:45, time: 5.1204
INFO train.py(173): step: 2940/5410, l_total: 0.0529, l_in: 0.0103, l_grad: 0.0426, msssim_ir: 0.4065, msssim_vis: 0.0476, mx_loss: 0.0075, eta: 0:22:39, time: 5.0945
INFO train.py(173): step: 2950/5410, l_total: 0.0259, l_in: 0.0070, l_grad: 0.0189, msssim_ir: 0.2326, msssim_vis: 0.1247, mx_loss: 0.0052, eta: 0:22:33, time: 5.1224
INFO train.py(173): step: 2960/5410, l_total: 0.0415, l_in: 0.0097, l_grad: 0.0318, msssim_ir: 0.4851, msssim_vis: 0.0107, mx_loss: 0.0039, eta: 0:22:27, time: 5.0975
INFO train.py(173): step: 2970/5410, l_total: 0.0304, l_in: 0.0067, l_grad: 0.0237, msssim_ir: 0.2908, msssim_vis: 0.0763, mx_loss: 0.0068, eta: 0:22:21, time: 5.1045
INFO train.py(173): step: 2980/5410, l_total: 0.0530, l_in: 0.0218, l_grad: 0.0312, msssim_ir: 0.3942, msssim_vis: 0.0687, mx_loss: 0.0159, eta: 0:22:15, time: 5.1035
INFO train.py(173): step: 2990/5410, l_total: 0.0490, l_in: 0.0155, l_grad: 0.0336, msssim_ir: 0.2701, msssim_vis: 0.1166, mx_loss: 0.0074, eta: 0:22:10, time: 5.0955
INFO train.py(173): step: 3000/5410, l_total: 0.0470, l_in: 0.0104, l_grad: 0.0366, msssim_ir: 0.1947, msssim_vis: 0.1708, mx_loss: 0.0065, eta: 0:22:04, time: 5.1104
INFO train.py(173): step: 3010/5410, l_total: 0.0375, l_in: 0.0095, l_grad: 0.0280, msssim_ir: 0.3456, msssim_vis: 0.0641, mx_loss: 0.0062, eta: 0:21:58, time: 5.1074
INFO train.py(173): step: 3020/5410, l_total: 0.0392, l_in: 0.0134, l_grad: 0.0258, msssim_ir: 0.4637, msssim_vis: 0.0085, mx_loss: 0.0036, eta: 0:21:52, time: 5.1114
INFO train.py(173): step: 3030/5410, l_total: 0.0344, l_in: 0.0072, l_grad: 0.0273, msssim_ir: 0.3307, msssim_vis: 0.0519, mx_loss: 0.0055, eta: 0:21:46, time: 5.1015
INFO train.py(173): step: 3040/5410, l_total: 0.0360, l_in: 0.0083, l_grad: 0.0277, msssim_ir: 0.3687, msssim_vis: 0.0328, mx_loss: 0.0073, eta: 0:21:41, time: 5.1124
INFO train.py(173): step: 3050/5410, l_total: 0.0435, l_in: 0.0115, l_grad: 0.0320, msssim_ir: 0.4493, msssim_vis: 0.0186, mx_loss: 0.0044, eta: 0:21:35, time: 5.1104
INFO train.py(173): step: 3060/5410, l_total: 0.0291, l_in: 0.0090, l_grad: 0.0201, msssim_ir: 0.3258, msssim_vis: 0.0480, mx_loss: 0.0042, eta: 0:21:29, time: 5.0975
INFO train.py(173): step: 3070/5410, l_total: 0.0375, l_in: 0.0087, l_grad: 0.0289, msssim_ir: 0.3882, msssim_vis: 0.0513, mx_loss: 0.0044, eta: 0:21:23, time: 5.1194
INFO train.py(173): step: 3080/5410, l_total: 0.0437, l_in: 0.0090, l_grad: 0.0347, msssim_ir: 0.5057, msssim_vis: 0.0112, mx_loss: 0.0053, eta: 0:21:17, time: 5.0975
INFO train.py(173): step: 3090/5410, l_total: 0.0342, l_in: 0.0137, l_grad: 0.0205, msssim_ir: 0.1888, msssim_vis: 0.1078, mx_loss: 0.0087, eta: 0:21:12, time: 5.1154
INFO train.py(173): step: 3100/5410, l_total: 0.0598, l_in: 0.0162, l_grad: 0.0437, msssim_ir: 0.5362, msssim_vis: 0.0084, mx_loss: 0.0039, eta: 0:21:06, time: 5.1055
INFO train.py(173): step: 3110/5410, l_total: 0.0645, l_in: 0.0203, l_grad: 0.0442, msssim_ir: 0.4165, msssim_vis: 0.0529, mx_loss: 0.0108, eta: 0:21:00, time: 5.1333
INFO train.py(173): step: 3120/5410, l_total: 0.0286, l_in: 0.0066, l_grad: 0.0220, msssim_ir: 0.2142, msssim_vis: 0.1135, mx_loss: 0.0040, eta: 0:20:54, time: 5.1025
INFO train.py(173): step: 3130/5410, l_total: 0.0357, l_in: 0.0073, l_grad: 0.0284, msssim_ir: 0.2226, msssim_vis: 0.1375, mx_loss: 0.0050, eta: 0:20:49, time: 5.1174
INFO train.py(173): step: 3140/5410, l_total: 0.0605, l_in: 0.0273, l_grad: 0.0332, msssim_ir: 0.3248, msssim_vis: 0.1278, mx_loss: 0.0252, eta: 0:20:43, time: 5.0945
INFO train.py(173): step: 3150/5410, l_total: 0.0362, l_in: 0.0087, l_grad: 0.0275, msssim_ir: 0.2782, msssim_vis: 0.1077, mx_loss: 0.0062, eta: 0:20:37, time: 5.0935
INFO train.py(173): step: 3160/5410, l_total: 0.0320, l_in: 0.0075, l_grad: 0.0245, msssim_ir: 0.2508, msssim_vis: 0.1335, mx_loss: 0.0062, eta: 0:20:31, time: 5.1353
INFO train.py(173): step: 3170/5410, l_total: 0.0368, l_in: 0.0111, l_grad: 0.0257, msssim_ir: 0.3475, msssim_vis: 0.0741, mx_loss: 0.0064, eta: 0:20:26, time: 5.0975
INFO train.py(173): step: 3180/5410, l_total: 0.0470, l_in: 0.0166, l_grad: 0.0304, msssim_ir: 0.3562, msssim_vis: 0.0774, mx_loss: 0.0118, eta: 0:20:20, time: 5.1224
INFO train.py(173): step: 3190/5410, l_total: 0.0390, l_in: 0.0103, l_grad: 0.0287, msssim_ir: 0.4569, msssim_vis: 0.0394, mx_loss: 0.0054, eta: 0:20:14, time: 5.0965
INFO train.py(173): step: 3200/5410, l_total: 0.0296, l_in: 0.0073, l_grad: 0.0223, msssim_ir: 0.3320, msssim_vis: 0.0630, mx_loss: 0.0039, eta: 0:20:09, time: 5.1264
INFO train.py(173): step: 3210/5410, l_total: 0.0456, l_in: 0.0101, l_grad: 0.0355, msssim_ir: 0.4872, msssim_vis: 0.0168, mx_loss: 0.0048, eta: 0:20:03, time: 5.1015
INFO train.py(173): step: 3220/5410, l_total: 0.0418, l_in: 0.0094, l_grad: 0.0324, msssim_ir: 0.4071, msssim_vis: 0.0519, mx_loss: 0.0053, eta: 0:19:57, time: 5.1194
INFO train.py(173): step: 3230/5410, l_total: 0.0439, l_in: 0.0099, l_grad: 0.0339, msssim_ir: 0.3635, msssim_vis: 0.0906, mx_loss: 0.0051, eta: 0:19:51, time: 5.0945
INFO train.py(173): step: 3240/5410, l_total: 0.0370, l_in: 0.0073, l_grad: 0.0297, msssim_ir: 0.3907, msssim_vis: 0.0360, mx_loss: 0.0070, eta: 0:19:46, time: 5.1174
INFO train.py(173): step: 3250/5410, l_total: 0.0428, l_in: 0.0099, l_grad: 0.0329, msssim_ir: 0.2340, msssim_vis: 0.1663, mx_loss: 0.0073, eta: 0:19:53, time: 25.0384
INFO train.py(173): step: 3260/5410, l_total: 0.0414, l_in: 0.0118, l_grad: 0.0296, msssim_ir: 0.1111, msssim_vis: 0.1797, mx_loss: 0.0170, eta: 0:19:47, time: 5.0706
INFO train.py(173): step: 3270/5410, l_total: 0.0363, l_in: 0.0079, l_grad: 0.0284, msssim_ir: 0.4711, msssim_vis: 0.0189, mx_loss: 0.0031, eta: 0:19:42, time: 5.0597
INFO train.py(173): step: 3280/5410, l_total: 0.0438, l_in: 0.0143, l_grad: 0.0295, msssim_ir: 0.1321, msssim_vis: 0.1856, mx_loss: 0.0153, eta: 0:19:36, time: 5.0826
INFO train.py(173): step: 3290/5410, l_total: 0.0297, l_in: 0.0085, l_grad: 0.0212, msssim_ir: 0.1871, msssim_vis: 0.1246, mx_loss: 0.0065, eta: 0:19:30, time: 5.0736
INFO train.py(173): step: 3300/5410, l_total: 0.0434, l_in: 0.0110, l_grad: 0.0324, msssim_ir: 0.3102, msssim_vis: 0.0884, mx_loss: 0.0062, eta: 0:19:24, time: 5.0696
INFO train.py(173): step: 3310/5410, l_total: 0.0818, l_in: 0.0276, l_grad: 0.0542, msssim_ir: 0.4665, msssim_vis: 0.0305, mx_loss: 0.0317, eta: 0:19:18, time: 5.1075
INFO train.py(173): step: 3320/5410, l_total: 0.0383, l_in: 0.0091, l_grad: 0.0292, msssim_ir: 0.2615, msssim_vis: 0.0997, mx_loss: 0.0064, eta: 0:19:13, time: 5.0985
INFO train.py(173): step: 3330/5410, l_total: 0.0418, l_in: 0.0112, l_grad: 0.0306, msssim_ir: 0.3188, msssim_vis: 0.0699, mx_loss: 0.0067, eta: 0:19:07, time: 5.0935
INFO train.py(173): step: 3340/5410, l_total: 0.0461, l_in: 0.0143, l_grad: 0.0318, msssim_ir: 0.2932, msssim_vis: 0.1001, mx_loss: 0.0093, eta: 0:19:01, time: 5.1045
INFO train.py(173): step: 3350/5410, l_total: 0.0387, l_in: 0.0101, l_grad: 0.0286, msssim_ir: 0.3439, msssim_vis: 0.1037, mx_loss: 0.0070, eta: 0:18:55, time: 5.0826
INFO train.py(173): step: 3360/5410, l_total: 0.0360, l_in: 0.0161, l_grad: 0.0199, msssim_ir: 0.1724, msssim_vis: 0.1306, mx_loss: 0.0119, eta: 0:18:49, time: 5.1025
INFO train.py(173): step: 3370/5410, l_total: 0.0282, l_in: 0.0067, l_grad: 0.0215, msssim_ir: 0.3135, msssim_vis: 0.0716, mx_loss: 0.0044, eta: 0:18:44, time: 5.1055
INFO train.py(173): step: 3380/5410, l_total: 0.0514, l_in: 0.0150, l_grad: 0.0364, msssim_ir: 0.2464, msssim_vis: 0.1625, mx_loss: 0.0117, eta: 0:18:38, time: 5.0955
INFO train.py(173): step: 3390/5410, l_total: 0.0312, l_in: 0.0101, l_grad: 0.0211, msssim_ir: 0.4048, msssim_vis: 0.0268, mx_loss: 0.0042, eta: 0:18:32, time: 5.1094
INFO train.py(173): step: 3400/5410, l_total: 0.0386, l_in: 0.0078, l_grad: 0.0308, msssim_ir: 0.4763, msssim_vis: 0.0393, mx_loss: 0.0035, eta: 0:18:26, time: 5.0845
INFO train.py(173): step: 3410/5410, l_total: 0.0311, l_in: 0.0090, l_grad: 0.0222, msssim_ir: 0.4260, msssim_vis: 0.0201, mx_loss: 0.0039, eta: 0:18:21, time: 5.1194
INFO train.py(173): step: 3420/5410, l_total: 0.0562, l_in: 0.0110, l_grad: 0.0452, msssim_ir: 0.3718, msssim_vis: 0.0751, mx_loss: 0.0067, eta: 0:18:15, time: 5.1005
INFO train.py(173): step: 3430/5410, l_total: 0.0317, l_in: 0.0119, l_grad: 0.0198, msssim_ir: 0.2609, msssim_vis: 0.0775, mx_loss: 0.0096, eta: 0:18:09, time: 5.0925
INFO train.py(173): step: 3440/5410, l_total: 0.0382, l_in: 0.0092, l_grad: 0.0289, msssim_ir: 0.3775, msssim_vis: 0.0395, mx_loss: 0.0066, eta: 0:18:03, time: 5.0955
INFO train.py(173): step: 3450/5410, l_total: 0.0354, l_in: 0.0094, l_grad: 0.0260, msssim_ir: 0.3152, msssim_vis: 0.0986, mx_loss: 0.0046, eta: 0:17:58, time: 5.0915
INFO train.py(173): step: 3460/5410, l_total: 0.0399, l_in: 0.0083, l_grad: 0.0316, msssim_ir: 0.2589, msssim_vis: 0.0779, mx_loss: 0.0073, eta: 0:17:52, time: 5.1074
INFO train.py(173): step: 3470/5410, l_total: 0.0393, l_in: 0.0077, l_grad: 0.0315, msssim_ir: 0.2702, msssim_vis: 0.0909, mx_loss: 0.0081, eta: 0:17:46, time: 5.1134
INFO train.py(173): step: 3480/5410, l_total: 0.0232, l_in: 0.0056, l_grad: 0.0177, msssim_ir: 0.3637, msssim_vis: 0.0402, mx_loss: 0.0022, eta: 0:17:41, time: 5.0836
INFO train.py(173): step: 3490/5410, l_total: 0.0282, l_in: 0.0056, l_grad: 0.0226, msssim_ir: 0.3765, msssim_vis: 0.0252, mx_loss: 0.0058, eta: 0:17:35, time: 5.1224
INFO train.py(173): step: 3500/5410, l_total: 0.0416, l_in: 0.0092, l_grad: 0.0323, msssim_ir: 0.4473, msssim_vis: 0.0072, mx_loss: 0.0040, eta: 0:17:29, time: 5.0945
INFO train.py(173): step: 3510/5410, l_total: 0.0827, l_in: 0.0256, l_grad: 0.0570, msssim_ir: 0.4564, msssim_vis: 0.0268, mx_loss: 0.0120, eta: 0:17:23, time: 5.1164
INFO train.py(173): step: 3520/5410, l_total: 0.0423, l_in: 0.0110, l_grad: 0.0313, msssim_ir: 0.4901, msssim_vis: 0.0125, mx_loss: 0.0080, eta: 0:17:18, time: 5.1154
INFO train.py(173): step: 3530/5410, l_total: 0.0279, l_in: 0.0065, l_grad: 0.0214, msssim_ir: 0.2473, msssim_vis: 0.1050, mx_loss: 0.0048, eta: 0:17:12, time: 5.0985
INFO train.py(173): step: 3540/5410, l_total: 0.0338, l_in: 0.0102, l_grad: 0.0236, msssim_ir: 0.3748, msssim_vis: 0.0517, mx_loss: 0.0036, eta: 0:17:06, time: 5.1164
INFO train.py(173): step: 3550/5410, l_total: 0.0362, l_in: 0.0072, l_grad: 0.0289, msssim_ir: 0.2175, msssim_vis: 0.1387, mx_loss: 0.0058, eta: 0:17:01, time: 5.0905
INFO train.py(173): step: 3560/5410, l_total: 0.0317, l_in: 0.0065, l_grad: 0.0251, msssim_ir: 0.2418, msssim_vis: 0.0872, mx_loss: 0.0067, eta: 0:16:55, time: 5.1313
INFO train.py(173): step: 3570/5410, l_total: 0.0319, l_in: 0.0066, l_grad: 0.0253, msssim_ir: 0.4207, msssim_vis: 0.0222, mx_loss: 0.0036, eta: 0:16:49, time: 5.0955
INFO train.py(173): step: 3580/5410, l_total: 0.0513, l_in: 0.0233, l_grad: 0.0280, msssim_ir: 0.1026, msssim_vis: 0.2079, mx_loss: 0.0304, eta: 0:16:44, time: 5.1224
INFO train.py(173): step: 3590/5410, l_total: 0.0374, l_in: 0.0080, l_grad: 0.0294, msssim_ir: 0.2643, msssim_vis: 0.0965, mx_loss: 0.0066, eta: 0:16:38, time: 5.0935
INFO train.py(173): step: 3600/5410, l_total: 0.0468, l_in: 0.0107, l_grad: 0.0361, msssim_ir: 0.2736, msssim_vis: 0.0849, mx_loss: 0.0071, eta: 0:16:32, time: 5.1194
INFO train.py(173): step: 3610/5410, l_total: 0.0441, l_in: 0.0117, l_grad: 0.0324, msssim_ir: 0.3987, msssim_vis: 0.0305, mx_loss: 0.0042, eta: 0:16:27, time: 5.0995
INFO train.py(173): step: 3620/5410, l_total: 0.0429, l_in: 0.0094, l_grad: 0.0335, msssim_ir: 0.3975, msssim_vis: 0.0556, mx_loss: 0.0041, eta: 0:16:21, time: 5.1194
INFO train.py(173): step: 3630/5410, l_total: 0.0277, l_in: 0.0093, l_grad: 0.0185, msssim_ir: 0.2860, msssim_vis: 0.0330, mx_loss: 0.0065, eta: 0:16:15, time: 5.1174
INFO train.py(173): step: 3640/5410, l_total: 0.0477, l_in: 0.0182, l_grad: 0.0295, msssim_ir: 0.3264, msssim_vis: 0.1332, mx_loss: 0.0145, eta: 0:16:10, time: 5.1154
INFO train.py(173): step: 3650/5410, l_total: 0.0414, l_in: 0.0100, l_grad: 0.0314, msssim_ir: 0.4682, msssim_vis: 0.0117, mx_loss: 0.0031, eta: 0:16:04, time: 5.1144
INFO train.py(173): step: 3660/5410, l_total: 0.0512, l_in: 0.0098, l_grad: 0.0414, msssim_ir: 0.4124, msssim_vis: 0.0463, mx_loss: 0.0055, eta: 0:15:58, time: 5.0995
INFO train.py(173): step: 3670/5410, l_total: 0.0489, l_in: 0.0150, l_grad: 0.0338, msssim_ir: 0.2273, msssim_vis: 0.1379, mx_loss: 0.0122, eta: 0:15:53, time: 5.1264
INFO train.py(173): step: 3680/5410, l_total: 0.0329, l_in: 0.0073, l_grad: 0.0256, msssim_ir: 0.3593, msssim_vis: 0.0551, mx_loss: 0.0054, eta: 0:15:47, time: 5.0905
INFO train.py(173): step: 3690/5410, l_total: 0.0502, l_in: 0.0117, l_grad: 0.0384, msssim_ir: 0.4470, msssim_vis: 0.0297, mx_loss: 0.0099, eta: 0:15:41, time: 5.1194
INFO train.py(173): step: 3700/5410, l_total: 0.0287, l_in: 0.0058, l_grad: 0.0229, msssim_ir: 0.3987, msssim_vis: 0.0524, mx_loss: 0.0026, eta: 0:15:36, time: 5.0935
INFO train.py(173): step: 3710/5410, l_total: 0.0406, l_in: 0.0101, l_grad: 0.0306, msssim_ir: 0.2646, msssim_vis: 0.1535, mx_loss: 0.0058, eta: 0:15:30, time: 5.1074
INFO train.py(173): step: 3720/5410, l_total: 0.0527, l_in: 0.0127, l_grad: 0.0400, msssim_ir: 0.3193, msssim_vis: 0.0640, mx_loss: 0.0068, eta: 0:15:24, time: 5.0995
INFO train.py(173): step: 3730/5410, l_total: 0.0428, l_in: 0.0095, l_grad: 0.0334, msssim_ir: 0.4935, msssim_vis: 0.0256, mx_loss: 0.0047, eta: 0:15:19, time: 5.1055
INFO train.py(173): step: 3740/5410, l_total: 0.0380, l_in: 0.0086, l_grad: 0.0294, msssim_ir: 0.4597, msssim_vis: 0.0225, mx_loss: 0.0035, eta: 0:15:13, time: 5.1055
INFO train.py(173): step: 3750/5410, l_total: 0.0248, l_in: 0.0061, l_grad: 0.0188, msssim_ir: 0.2845, msssim_vis: 0.0821, mx_loss: 0.0037, eta: 0:15:07, time: 5.0975
INFO train.py(173): step: 3760/5410, l_total: 0.0270, l_in: 0.0063, l_grad: 0.0208, msssim_ir: 0.2402, msssim_vis: 0.0630, mx_loss: 0.0041, eta: 0:15:02, time: 5.1164
INFO train.py(173): step: 3770/5410, l_total: 0.0330, l_in: 0.0092, l_grad: 0.0238, msssim_ir: 0.2581, msssim_vis: 0.1215, mx_loss: 0.0068, eta: 0:14:56, time: 5.0935
INFO train.py(173): step: 3780/5410, l_total: 0.0328, l_in: 0.0072, l_grad: 0.0256, msssim_ir: 0.3779, msssim_vis: 0.0376, mx_loss: 0.0053, eta: 0:14:51, time: 5.0925
INFO train.py(173): step: 3790/5410, l_total: 0.0366, l_in: 0.0084, l_grad: 0.0281, msssim_ir: 0.3473, msssim_vis: 0.0535, mx_loss: 0.0065, eta: 0:14:53, time: 24.7637
INFO train.py(173): step: 3800/5410, l_total: 0.0359, l_in: 0.0115, l_grad: 0.0244, msssim_ir: 0.2938, msssim_vis: 0.0596, mx_loss: 0.0061, eta: 0:14:48, time: 5.0457
INFO train.py(173): step: 3810/5410, l_total: 0.0303, l_in: 0.0063, l_grad: 0.0240, msssim_ir: 0.3344, msssim_vis: 0.0570, mx_loss: 0.0045, eta: 0:14:42, time: 5.0696
INFO train.py(173): step: 3820/5410, l_total: 0.0438, l_in: 0.0100, l_grad: 0.0338, msssim_ir: 0.4962, msssim_vis: 0.0151, mx_loss: 0.0044, eta: 0:14:36, time: 5.0905
INFO train.py(173): step: 3830/5410, l_total: 0.0302, l_in: 0.0075, l_grad: 0.0226, msssim_ir: 0.1793, msssim_vis: 0.1492, mx_loss: 0.0063, eta: 0:14:31, time: 5.0875
INFO train.py(173): step: 3840/5410, l_total: 0.0260, l_in: 0.0059, l_grad: 0.0201, msssim_ir: 0.3444, msssim_vis: 0.0572, mx_loss: 0.0038, eta: 0:14:25, time: 5.0806
INFO train.py(173): step: 3850/5410, l_total: 0.0362, l_in: 0.0145, l_grad: 0.0217, msssim_ir: 0.2521, msssim_vis: 0.1358, mx_loss: 0.0055, eta: 0:14:19, time: 5.0995
INFO train.py(173): step: 3860/5410, l_total: 0.0385, l_in: 0.0080, l_grad: 0.0305, msssim_ir: 0.3748, msssim_vis: 0.0681, mx_loss: 0.0059, eta: 0:14:14, time: 5.0945
INFO train.py(173): step: 3870/5410, l_total: 0.0297, l_in: 0.0072, l_grad: 0.0225, msssim_ir: 0.2342, msssim_vis: 0.1305, mx_loss: 0.0048, eta: 0:14:08, time: 5.1025
INFO train.py(173): step: 3880/5410, l_total: 0.0338, l_in: 0.0062, l_grad: 0.0276, msssim_ir: 0.3693, msssim_vis: 0.0682, mx_loss: 0.0036, eta: 0:14:02, time: 5.0975
INFO train.py(173): step: 3890/5410, l_total: 0.0343, l_in: 0.0073, l_grad: 0.0270, msssim_ir: 0.2786, msssim_vis: 0.1215, mx_loss: 0.0068, eta: 0:13:57, time: 5.0806
INFO train.py(173): step: 3900/5410, l_total: 0.0416, l_in: 0.0117, l_grad: 0.0300, msssim_ir: 0.4105, msssim_vis: 0.0565, mx_loss: 0.0131, eta: 0:13:51, time: 5.0796
INFO train.py(173): step: 3910/5410, l_total: 0.0307, l_in: 0.0084, l_grad: 0.0223, msssim_ir: 0.3709, msssim_vis: 0.0406, mx_loss: 0.0033, eta: 0:13:45, time: 5.1074
INFO train.py(173): step: 3920/5410, l_total: 0.0626, l_in: 0.0244, l_grad: 0.0383, msssim_ir: 0.3116, msssim_vis: 0.1641, mx_loss: 0.0123, eta: 0:13:40, time: 5.0905
INFO train.py(173): step: 3930/5410, l_total: 0.0381, l_in: 0.0104, l_grad: 0.0277, msssim_ir: 0.3005, msssim_vis: 0.0865, mx_loss: 0.0067, eta: 0:13:34, time: 5.0945
INFO train.py(173): step: 3940/5410, l_total: 0.0535, l_in: 0.0147, l_grad: 0.0388, msssim_ir: 0.4779, msssim_vis: 0.0314, mx_loss: 0.0047, eta: 0:13:28, time: 5.1025
INFO train.py(173): step: 3950/5410, l_total: 0.0305, l_in: 0.0056, l_grad: 0.0249, msssim_ir: 0.3690, msssim_vis: 0.0300, mx_loss: 0.0044, eta: 0:13:23, time: 5.0985
INFO train.py(173): step: 3960/5410, l_total: 0.0445, l_in: 0.0100, l_grad: 0.0345, msssim_ir: 0.4219, msssim_vis: 0.0273, mx_loss: 0.0040, eta: 0:13:17, time: 5.1104
INFO train.py(173): step: 3970/5410, l_total: 0.0570, l_in: 0.0184, l_grad: 0.0386, msssim_ir: 0.1129, msssim_vis: 0.2365, mx_loss: 0.0177, eta: 0:13:11, time: 5.0945
INFO train.py(173): step: 3980/5410, l_total: 0.0611, l_in: 0.0177, l_grad: 0.0434, msssim_ir: 0.4996, msssim_vis: 0.0152, mx_loss: 0.0085, eta: 0:13:06, time: 5.0975
INFO train.py(173): step: 3990/5410, l_total: 0.0287, l_in: 0.0076, l_grad: 0.0210, msssim_ir: 0.3813, msssim_vis: 0.0356, mx_loss: 0.0046, eta: 0:13:00, time: 5.1124
INFO train.py(173): step: 4000/5410, l_total: 0.0297, l_in: 0.0108, l_grad: 0.0189, msssim_ir: 0.2409, msssim_vis: 0.0655, mx_loss: 0.0081, eta: 0:12:54, time: 5.0915
INFO train.py(173): step: 4010/5410, l_total: 0.0415, l_in: 0.0172, l_grad: 0.0243, msssim_ir: 0.1648, msssim_vis: 0.1329, mx_loss: 0.0121, eta: 0:12:49, time: 5.1204
INFO train.py(173): step: 4020/5410, l_total: 0.0453, l_in: 0.0136, l_grad: 0.0317, msssim_ir: 0.2946, msssim_vis: 0.1218, mx_loss: 0.0092, eta: 0:12:43, time: 5.1055
INFO train.py(173): step: 4030/5410, l_total: 0.0443, l_in: 0.0132, l_grad: 0.0311, msssim_ir: 0.3662, msssim_vis: 0.0644, mx_loss: 0.0130, eta: 0:12:37, time: 5.1045
INFO train.py(173): step: 4040/5410, l_total: 0.0456, l_in: 0.0093, l_grad: 0.0364, msssim_ir: 0.4433, msssim_vis: 0.0287, mx_loss: 0.0081, eta: 0:12:32, time: 5.1164
INFO train.py(173): step: 4050/5410, l_total: 0.0462, l_in: 0.0098, l_grad: 0.0364, msssim_ir: 0.2913, msssim_vis: 0.1163, mx_loss: 0.0066, eta: 0:12:26, time: 5.1005
INFO train.py(173): step: 4060/5410, l_total: 0.0340, l_in: 0.0099, l_grad: 0.0241, msssim_ir: 0.2173, msssim_vis: 0.1588, mx_loss: 0.0111, eta: 0:12:21, time: 5.1184
INFO train.py(173): step: 4070/5410, l_total: 0.0433, l_in: 0.0138, l_grad: 0.0295, msssim_ir: 0.2660, msssim_vis: 0.1455, mx_loss: 0.0067, eta: 0:12:15, time: 5.0875
INFO train.py(173): step: 4080/5410, l_total: 0.0398, l_in: 0.0102, l_grad: 0.0296, msssim_ir: 0.3483, msssim_vis: 0.0608, mx_loss: 0.0067, eta: 0:12:09, time: 5.1144
INFO train.py(173): step: 4090/5410, l_total: 0.0485, l_in: 0.0150, l_grad: 0.0335, msssim_ir: 0.4464, msssim_vis: 0.0247, mx_loss: 0.0049, eta: 0:12:04, time: 5.1084
INFO train.py(173): step: 4100/5410, l_total: 0.0337, l_in: 0.0103, l_grad: 0.0233, msssim_ir: 0.2656, msssim_vis: 0.0698, mx_loss: 0.0074, eta: 0:11:58, time: 5.1184
INFO train.py(173): step: 4110/5410, l_total: 0.0352, l_in: 0.0092, l_grad: 0.0260, msssim_ir: 0.2897, msssim_vis: 0.1264, mx_loss: 0.0055, eta: 0:11:53, time: 5.1094
INFO train.py(173): step: 4120/5410, l_total: 0.0438, l_in: 0.0097, l_grad: 0.0341, msssim_ir: 0.3971, msssim_vis: 0.0377, mx_loss: 0.0069, eta: 0:11:47, time: 5.1114
INFO train.py(173): step: 4130/5410, l_total: 0.0407, l_in: 0.0116, l_grad: 0.0291, msssim_ir: 0.3911, msssim_vis: 0.0294, mx_loss: 0.0064, eta: 0:11:41, time: 5.1174
INFO train.py(173): step: 4140/5410, l_total: 0.0310, l_in: 0.0060, l_grad: 0.0250, msssim_ir: 0.3798, msssim_vis: 0.0445, mx_loss: 0.0033, eta: 0:11:36, time: 5.0885
INFO train.py(173): step: 4150/5410, l_total: 0.0260, l_in: 0.0065, l_grad: 0.0195, msssim_ir: 0.3332, msssim_vis: 0.0600, mx_loss: 0.0035, eta: 0:11:30, time: 5.1104
INFO train.py(173): step: 4160/5410, l_total: 0.0480, l_in: 0.0121, l_grad: 0.0359, msssim_ir: 0.4503, msssim_vis: 0.0374, mx_loss: 0.0079, eta: 0:11:25, time: 5.1045
INFO train.py(173): step: 4170/5410, l_total: 0.0295, l_in: 0.0080, l_grad: 0.0215, msssim_ir: 0.2949, msssim_vis: 0.0738, mx_loss: 0.0063, eta: 0:11:19, time: 5.1045
INFO train.py(173): step: 4180/5410, l_total: 0.0363, l_in: 0.0113, l_grad: 0.0250, msssim_ir: 0.2439, msssim_vis: 0.1101, mx_loss: 0.0070, eta: 0:11:13, time: 5.1035
INFO train.py(173): step: 4190/5410, l_total: 0.0371, l_in: 0.0123, l_grad: 0.0248, msssim_ir: 0.1872, msssim_vis: 0.0883, mx_loss: 0.0093, eta: 0:11:08, time: 5.1124
INFO train.py(173): step: 4200/5410, l_total: 0.0254, l_in: 0.0071, l_grad: 0.0183, msssim_ir: 0.2603, msssim_vis: 0.0464, mx_loss: 0.0056, eta: 0:11:02, time: 5.1184
INFO train.py(173): step: 4210/5410, l_total: 0.0425, l_in: 0.0115, l_grad: 0.0311, msssim_ir: 0.4521, msssim_vis: 0.0149, mx_loss: 0.0076, eta: 0:10:57, time: 5.1104
INFO train.py(173): step: 4220/5410, l_total: 0.0521, l_in: 0.0167, l_grad: 0.0355, msssim_ir: 0.1994, msssim_vis: 0.1638, mx_loss: 0.0169, eta: 0:10:51, time: 5.1084
INFO train.py(173): step: 4230/5410, l_total: 0.0317, l_in: 0.0076, l_grad: 0.0241, msssim_ir: 0.2747, msssim_vis: 0.1063, mx_loss: 0.0075, eta: 0:10:45, time: 5.1055
INFO train.py(173): step: 4240/5410, l_total: 0.0468, l_in: 0.0161, l_grad: 0.0307, msssim_ir: 0.3052, msssim_vis: 0.1045, mx_loss: 0.0075, eta: 0:10:40, time: 5.1174
INFO train.py(173): step: 4250/5410, l_total: 0.0268, l_in: 0.0067, l_grad: 0.0201, msssim_ir: 0.3831, msssim_vis: 0.0174, mx_loss: 0.0032, eta: 0:10:34, time: 5.0875
INFO train.py(173): step: 4260/5410, l_total: 0.0525, l_in: 0.0172, l_grad: 0.0354, msssim_ir: 0.4361, msssim_vis: 0.0272, mx_loss: 0.0068, eta: 0:10:29, time: 5.1055
INFO train.py(173): step: 4270/5410, l_total: 0.0423, l_in: 0.0102, l_grad: 0.0321, msssim_ir: 0.3385, msssim_vis: 0.1074, mx_loss: 0.0060, eta: 0:10:23, time: 5.1134
INFO train.py(173): step: 4280/5410, l_total: 0.0566, l_in: 0.0121, l_grad: 0.0445, msssim_ir: 0.2250, msssim_vis: 0.0786, mx_loss: 0.0092, eta: 0:10:18, time: 5.1005
INFO train.py(173): step: 4290/5410, l_total: 0.0237, l_in: 0.0049, l_grad: 0.0188, msssim_ir: 0.2844, msssim_vis: 0.0692, mx_loss: 0.0045, eta: 0:10:12, time: 5.1025
INFO train.py(173): step: 4300/5410, l_total: 0.0590, l_in: 0.0183, l_grad: 0.0408, msssim_ir: 0.2600, msssim_vis: 0.1572, mx_loss: 0.0103, eta: 0:10:06, time: 5.1045
INFO train.py(173): step: 4310/5410, l_total: 0.0471, l_in: 0.0123, l_grad: 0.0348, msssim_ir: 0.3494, msssim_vis: 0.0640, mx_loss: 0.0060, eta: 0:10:01, time: 5.1214
INFO train.py(173): step: 4320/5410, l_total: 0.0358, l_in: 0.0109, l_grad: 0.0249, msssim_ir: 0.3516, msssim_vis: 0.0791, mx_loss: 0.0064, eta: 0:09:55, time: 5.0985
INFO train.py(173): step: 4330/5410, l_total: 0.0381, l_in: 0.0099, l_grad: 0.0282, msssim_ir: 0.4480, msssim_vis: 0.0222, mx_loss: 0.0049, eta: 0:09:55, time: 24.9727
INFO train.py(173): step: 4340/5410, l_total: 0.0323, l_in: 0.0078, l_grad: 0.0245, msssim_ir: 0.4043, msssim_vis: 0.0545, mx_loss: 0.0037, eta: 0:09:49, time: 5.0547
INFO train.py(173): step: 4350/5410, l_total: 0.0426, l_in: 0.0084, l_grad: 0.0342, msssim_ir: 0.4686, msssim_vis: 0.0134, mx_loss: 0.0045, eta: 0:09:44, time: 5.0746
INFO train.py(173): step: 4360/5410, l_total: 0.0564, l_in: 0.0121, l_grad: 0.0444, msssim_ir: 0.3859, msssim_vis: 0.0431, mx_loss: 0.0078, eta: 0:09:38, time: 5.0846
INFO train.py(173): step: 4370/5410, l_total: 0.0272, l_in: 0.0067, l_grad: 0.0205, msssim_ir: 0.2831, msssim_vis: 0.0782, mx_loss: 0.0041, eta: 0:09:32, time: 5.0846
INFO train.py(173): step: 4380/5410, l_total: 0.0283, l_in: 0.0069, l_grad: 0.0214, msssim_ir: 0.4406, msssim_vis: 0.0196, mx_loss: 0.0028, eta: 0:09:27, time: 5.0646
INFO train.py(173): step: 4390/5410, l_total: 0.0948, l_in: 0.0185, l_grad: 0.0763, msssim_ir: 0.3065, msssim_vis: 0.1251, mx_loss: 0.0196, eta: 0:09:21, time: 5.1005
INFO train.py(173): step: 4400/5410, l_total: 0.0385, l_in: 0.0118, l_grad: 0.0267, msssim_ir: 0.3666, msssim_vis: 0.0461, mx_loss: 0.0054, eta: 0:09:15, time: 5.0945
INFO train.py(173): step: 4410/5410, l_total: 0.0454, l_in: 0.0125, l_grad: 0.0329, msssim_ir: 0.4154, msssim_vis: 0.0365, mx_loss: 0.0051, eta: 0:09:10, time: 5.0935
INFO train.py(173): step: 4420/5410, l_total: 0.0405, l_in: 0.0080, l_grad: 0.0325, msssim_ir: 0.3080, msssim_vis: 0.0904, mx_loss: 0.0077, eta: 0:09:04, time: 5.1084
INFO train.py(173): step: 4430/5410, l_total: 0.0469, l_in: 0.0149, l_grad: 0.0321, msssim_ir: 0.2594, msssim_vis: 0.1439, mx_loss: 0.0140, eta: 0:08:59, time: 5.0925
INFO train.py(173): step: 4440/5410, l_total: 0.0439, l_in: 0.0099, l_grad: 0.0340, msssim_ir: 0.4531, msssim_vis: 0.0452, mx_loss: 0.0059, eta: 0:08:53, time: 5.0995
INFO train.py(173): step: 4450/5410, l_total: 0.0279, l_in: 0.0095, l_grad: 0.0185, msssim_ir: 0.2634, msssim_vis: 0.0602, mx_loss: 0.0082, eta: 0:08:48, time: 5.1005
INFO train.py(173): step: 4460/5410, l_total: 0.0480, l_in: 0.0113, l_grad: 0.0367, msssim_ir: 0.4123, msssim_vis: 0.0377, mx_loss: 0.0091, eta: 0:08:42, time: 5.0846
INFO train.py(173): step: 4470/5410, l_total: 0.0331, l_in: 0.0104, l_grad: 0.0227, msssim_ir: 0.1604, msssim_vis: 0.1607, mx_loss: 0.0097, eta: 0:08:36, time: 5.1204
INFO train.py(173): step: 4480/5410, l_total: 0.0307, l_in: 0.0057, l_grad: 0.0250, msssim_ir: 0.3944, msssim_vis: 0.0482, mx_loss: 0.0043, eta: 0:08:31, time: 5.0915
INFO train.py(173): step: 4490/5410, l_total: 0.0412, l_in: 0.0133, l_grad: 0.0279, msssim_ir: 0.1585, msssim_vis: 0.1561, mx_loss: 0.0089, eta: 0:08:25, time: 5.0995
INFO train.py(173): step: 4500/5410, l_total: 0.0345, l_in: 0.0098, l_grad: 0.0247, msssim_ir: 0.3375, msssim_vis: 0.0811, mx_loss: 0.0053, eta: 0:08:20, time: 5.1065
INFO train.py(173): step: 4510/5410, l_total: 0.0345, l_in: 0.0082, l_grad: 0.0263, msssim_ir: 0.3734, msssim_vis: 0.0234, mx_loss: 0.0041, eta: 0:08:14, time: 5.0995
INFO train.py(173): step: 4520/5410, l_total: 0.0319, l_in: 0.0091, l_grad: 0.0228, msssim_ir: 0.2176, msssim_vis: 0.1413, mx_loss: 0.0068, eta: 0:08:08, time: 5.1244
INFO train.py(173): step: 4530/5410, l_total: 0.0451, l_in: 0.0092, l_grad: 0.0359, msssim_ir: 0.3425, msssim_vis: 0.0701, mx_loss: 0.0075, eta: 0:08:03, time: 5.0895
INFO train.py(173): step: 4540/5410, l_total: 0.0417, l_in: 0.0108, l_grad: 0.0309, msssim_ir: 0.3029, msssim_vis: 0.0815, mx_loss: 0.0093, eta: 0:07:57, time: 5.1075
INFO train.py(173): step: 4550/5410, l_total: 0.0283, l_in: 0.0066, l_grad: 0.0217, msssim_ir: 0.3097, msssim_vis: 0.0371, mx_loss: 0.0062, eta: 0:07:52, time: 5.1084
INFO train.py(173): step: 4560/5410, l_total: 0.0299, l_in: 0.0073, l_grad: 0.0226, msssim_ir: 0.2936, msssim_vis: 0.0452, mx_loss: 0.0096, eta: 0:07:46, time: 5.1104
INFO train.py(173): step: 4570/5410, l_total: 0.0269, l_in: 0.0067, l_grad: 0.0201, msssim_ir: 0.2939, msssim_vis: 0.0704, mx_loss: 0.0043, eta: 0:07:41, time: 5.1074
INFO train.py(173): step: 4580/5410, l_total: 0.0381, l_in: 0.0081, l_grad: 0.0300, msssim_ir: 0.4528, msssim_vis: 0.0189, mx_loss: 0.0042, eta: 0:07:35, time: 5.1025
INFO train.py(173): step: 4590/5410, l_total: 0.0440, l_in: 0.0173, l_grad: 0.0267, msssim_ir: 0.2985, msssim_vis: 0.1218, mx_loss: 0.0054, eta: 0:07:30, time: 5.1074
INFO train.py(173): step: 4600/5410, l_total: 0.0422, l_in: 0.0099, l_grad: 0.0323, msssim_ir: 0.3105, msssim_vis: 0.0965, mx_loss: 0.0089, eta: 0:07:24, time: 5.0975
INFO train.py(173): step: 4610/5410, l_total: 0.0477, l_in: 0.0122, l_grad: 0.0355, msssim_ir: 0.3582, msssim_vis: 0.0592, mx_loss: 0.0115, eta: 0:07:18, time: 5.1274
INFO train.py(173): step: 4620/5410, l_total: 0.0478, l_in: 0.0137, l_grad: 0.0341, msssim_ir: 0.2826, msssim_vis: 0.1652, mx_loss: 0.0077, eta: 0:07:13, time: 5.1045
INFO train.py(173): step: 4630/5410, l_total: 0.0525, l_in: 0.0207, l_grad: 0.0317, msssim_ir: 0.2040, msssim_vis: 0.1564, mx_loss: 0.0209, eta: 0:07:07, time: 5.1393
INFO train.py(173): step: 4640/5410, l_total: 0.0313, l_in: 0.0087, l_grad: 0.0226, msssim_ir: 0.3337, msssim_vis: 0.0403, mx_loss: 0.0054, eta: 0:07:02, time: 5.0895
INFO train.py(173): step: 4650/5410, l_total: 0.0299, l_in: 0.0086, l_grad: 0.0214, msssim_ir: 0.4230, msssim_vis: 0.0199, mx_loss: 0.0041, eta: 0:06:56, time: 5.1244
INFO train.py(173): step: 4660/5410, l_total: 0.0397, l_in: 0.0060, l_grad: 0.0338, msssim_ir: 0.4548, msssim_vis: 0.0088, mx_loss: 0.0044, eta: 0:06:51, time: 5.1055
INFO train.py(173): step: 4670/5410, l_total: 0.0232, l_in: 0.0080, l_grad: 0.0152, msssim_ir: 0.2298, msssim_vis: 0.0687, mx_loss: 0.0075, eta: 0:06:45, time: 5.0995
INFO train.py(173): step: 4680/5410, l_total: 0.0374, l_in: 0.0116, l_grad: 0.0258, msssim_ir: 0.3430, msssim_vis: 0.0952, mx_loss: 0.0060, eta: 0:06:40, time: 5.1154
INFO train.py(173): step: 4690/5410, l_total: 0.0511, l_in: 0.0130, l_grad: 0.0380, msssim_ir: 0.2151, msssim_vis: 0.1508, mx_loss: 0.0084, eta: 0:06:34, time: 5.0895
INFO train.py(173): step: 4700/5410, l_total: 0.0331, l_in: 0.0066, l_grad: 0.0266, msssim_ir: 0.4448, msssim_vis: 0.0201, mx_loss: 0.0026, eta: 0:06:29, time: 5.1055
INFO train.py(173): step: 4710/5410, l_total: 0.0314, l_in: 0.0088, l_grad: 0.0226, msssim_ir: 0.2272, msssim_vis: 0.1105, mx_loss: 0.0058, eta: 0:06:23, time: 5.1065
INFO train.py(173): step: 4720/5410, l_total: 0.0446, l_in: 0.0083, l_grad: 0.0363, msssim_ir: 0.5079, msssim_vis: 0.0128, mx_loss: 0.0034, eta: 0:06:17, time: 5.1234
INFO train.py(173): step: 4730/5410, l_total: 0.0547, l_in: 0.0135, l_grad: 0.0412, msssim_ir: 0.4407, msssim_vis: 0.0367, mx_loss: 0.0095, eta: 0:06:12, time: 5.0925
INFO train.py(173): step: 4740/5410, l_total: 0.0551, l_in: 0.0127, l_grad: 0.0424, msssim_ir: 0.4467, msssim_vis: 0.0322, mx_loss: 0.0125, eta: 0:06:06, time: 5.1184
INFO train.py(173): step: 4750/5410, l_total: 0.0450, l_in: 0.0163, l_grad: 0.0287, msssim_ir: 0.4965, msssim_vis: 0.0052, mx_loss: 0.0037, eta: 0:06:01, time: 5.1005
INFO train.py(173): step: 4760/5410, l_total: 0.0403, l_in: 0.0118, l_grad: 0.0285, msssim_ir: 0.1968, msssim_vis: 0.1483, mx_loss: 0.0091, eta: 0:05:55, time: 5.0995
INFO train.py(173): step: 4770/5410, l_total: 0.0730, l_in: 0.0186, l_grad: 0.0544, msssim_ir: 0.4417, msssim_vis: 0.0849, mx_loss: 0.0158, eta: 0:05:50, time: 5.1134
INFO train.py(173): step: 4780/5410, l_total: 0.0401, l_in: 0.0105, l_grad: 0.0296, msssim_ir: 0.2993, msssim_vis: 0.1095, mx_loss: 0.0073, eta: 0:05:44, time: 5.0875
INFO train.py(173): step: 4790/5410, l_total: 0.0452, l_in: 0.0090, l_grad: 0.0361, msssim_ir: 0.4629, msssim_vis: 0.0337, mx_loss: 0.0060, eta: 0:05:39, time: 5.1114
INFO train.py(173): step: 4800/5410, l_total: 0.0287, l_in: 0.0077, l_grad: 0.0210, msssim_ir: 0.4068, msssim_vis: 0.0344, mx_loss: 0.0027, eta: 0:05:33, time: 5.0985
INFO train.py(173): step: 4810/5410, l_total: 0.0242, l_in: 0.0047, l_grad: 0.0195, msssim_ir: 0.3415, msssim_vis: 0.0379, mx_loss: 0.0037, eta: 0:05:28, time: 5.1194
INFO train.py(173): step: 4820/5410, l_total: 0.0405, l_in: 0.0128, l_grad: 0.0277, msssim_ir: 0.2547, msssim_vis: 0.1400, mx_loss: 0.0110, eta: 0:05:22, time: 5.1005
INFO train.py(173): step: 4830/5410, l_total: 0.0307, l_in: 0.0084, l_grad: 0.0223, msssim_ir: 0.3367, msssim_vis: 0.0371, mx_loss: 0.0056, eta: 0:05:17, time: 5.0955
INFO train.py(173): step: 4840/5410, l_total: 0.0648, l_in: 0.0156, l_grad: 0.0492, msssim_ir: 0.4341, msssim_vis: 0.0392, mx_loss: 0.0168, eta: 0:05:11, time: 5.1174
INFO train.py(173): step: 4850/5410, l_total: 0.0286, l_in: 0.0066, l_grad: 0.0220, msssim_ir: 0.3722, msssim_vis: 0.0248, mx_loss: 0.0040, eta: 0:05:06, time: 5.0975
INFO train.py(173): step: 4860/5410, l_total: 0.0265, l_in: 0.0069, l_grad: 0.0195, msssim_ir: 0.3500, msssim_vis: 0.0465, mx_loss: 0.0036, eta: 0:05:00, time: 5.0955
INFO train.py(173): step: 4870/5410, l_total: 0.0691, l_in: 0.0220, l_grad: 0.0472, msssim_ir: 0.4814, msssim_vis: 0.0335, mx_loss: 0.0195, eta: 0:04:57, time: 24.9996
INFO train.py(173): step: 4880/5410, l_total: 0.0278, l_in: 0.0063, l_grad: 0.0215, msssim_ir: 0.3581, msssim_vis: 0.0653, mx_loss: 0.0042, eta: 0:04:51, time: 5.0676
INFO train.py(173): step: 4890/5410, l_total: 0.0322, l_in: 0.0060, l_grad: 0.0262, msssim_ir: 0.4043, msssim_vis: 0.0281, mx_loss: 0.0046, eta: 0:04:46, time: 5.0816
INFO train.py(173): step: 4900/5410, l_total: 0.0393, l_in: 0.0072, l_grad: 0.0321, msssim_ir: 0.3990, msssim_vis: 0.0650, mx_loss: 0.0050, eta: 0:04:40, time: 5.0786
INFO train.py(173): step: 4910/5410, l_total: 0.0354, l_in: 0.0093, l_grad: 0.0261, msssim_ir: 0.3285, msssim_vis: 0.0586, mx_loss: 0.0032, eta: 0:04:35, time: 5.0786
INFO train.py(173): step: 4920/5410, l_total: 0.0305, l_in: 0.0066, l_grad: 0.0239, msssim_ir: 0.3570, msssim_vis: 0.0231, mx_loss: 0.0056, eta: 0:04:29, time: 5.0656
INFO train.py(173): step: 4930/5410, l_total: 0.0349, l_in: 0.0068, l_grad: 0.0281, msssim_ir: 0.4848, msssim_vis: 0.0059, mx_loss: 0.0035, eta: 0:04:24, time: 5.0826
INFO train.py(173): step: 4940/5410, l_total: 0.0403, l_in: 0.0116, l_grad: 0.0288, msssim_ir: 0.1150, msssim_vis: 0.2245, mx_loss: 0.0099, eta: 0:04:18, time: 5.1045
INFO train.py(173): step: 4950/5410, l_total: 0.0473, l_in: 0.0143, l_grad: 0.0330, msssim_ir: 0.1390, msssim_vis: 0.1934, mx_loss: 0.0137, eta: 0:04:13, time: 5.0865
INFO train.py(173): step: 4960/5410, l_total: 0.0347, l_in: 0.0069, l_grad: 0.0278, msssim_ir: 0.3847, msssim_vis: 0.0717, mx_loss: 0.0047, eta: 0:04:07, time: 5.1094
INFO train.py(173): step: 4970/5410, l_total: 0.0424, l_in: 0.0083, l_grad: 0.0341, msssim_ir: 0.3912, msssim_vis: 0.0594, mx_loss: 0.0063, eta: 0:04:01, time: 5.1015
INFO train.py(173): step: 4980/5410, l_total: 0.0358, l_in: 0.0090, l_grad: 0.0267, msssim_ir: 0.3221, msssim_vis: 0.1207, mx_loss: 0.0049, eta: 0:03:56, time: 5.1045
INFO train.py(173): step: 4990/5410, l_total: 0.0356, l_in: 0.0127, l_grad: 0.0228, msssim_ir: 0.2671, msssim_vis: 0.0748, mx_loss: 0.0074, eta: 0:03:50, time: 5.1035
INFO train.py(173): step: 5000/5410, l_total: 0.0324, l_in: 0.0071, l_grad: 0.0253, msssim_ir: 0.3594, msssim_vis: 0.0488, mx_loss: 0.0049, eta: 0:03:45, time: 5.1055
INFO train.py(173): step: 5010/5410, l_total: 0.0458, l_in: 0.0134, l_grad: 0.0324, msssim_ir: 0.3122, msssim_vis: 0.0969, mx_loss: 0.0110, eta: 0:03:39, time: 5.1035
INFO train.py(173): step: 5020/5410, l_total: 0.0346, l_in: 0.0077, l_grad: 0.0269, msssim_ir: 0.3504, msssim_vis: 0.0576, mx_loss: 0.0070, eta: 0:03:34, time: 5.0965
INFO train.py(173): step: 5030/5410, l_total: 0.0369, l_in: 0.0111, l_grad: 0.0258, msssim_ir: 0.2330, msssim_vis: 0.1108, mx_loss: 0.0084, eta: 0:03:28, time: 5.1005
INFO train.py(173): step: 5040/5410, l_total: 0.0403, l_in: 0.0104, l_grad: 0.0298, msssim_ir: 0.2573, msssim_vis: 0.1053, mx_loss: 0.0095, eta: 0:03:23, time: 5.1084
INFO train.py(173): step: 5050/5410, l_total: 0.0328, l_in: 0.0107, l_grad: 0.0221, msssim_ir: 0.1674, msssim_vis: 0.1164, mx_loss: 0.0060, eta: 0:03:17, time: 5.1065
INFO train.py(173): step: 5060/5410, l_total: 0.0390, l_in: 0.0078, l_grad: 0.0312, msssim_ir: 0.3391, msssim_vis: 0.0818, mx_loss: 0.0056, eta: 0:03:12, time: 5.1164
INFO train.py(173): step: 5070/5410, l_total: 0.0273, l_in: 0.0062, l_grad: 0.0211, msssim_ir: 0.3849, msssim_vis: 0.0245, mx_loss: 0.0033, eta: 0:03:06, time: 5.1084
INFO train.py(173): step: 5080/5410, l_total: 0.0348, l_in: 0.0115, l_grad: 0.0233, msssim_ir: 0.1814, msssim_vis: 0.1239, mx_loss: 0.0082, eta: 0:03:01, time: 5.0995
INFO train.py(173): step: 5090/5410, l_total: 0.0317, l_in: 0.0076, l_grad: 0.0242, msssim_ir: 0.3505, msssim_vis: 0.0501, mx_loss: 0.0047, eta: 0:02:55, time: 5.1065
INFO train.py(173): step: 5100/5410, l_total: 0.0477, l_in: 0.0155, l_grad: 0.0322, msssim_ir: 0.4752, msssim_vis: 0.0149, mx_loss: 0.0037, eta: 0:02:50, time: 5.1104
INFO train.py(173): step: 5110/5410, l_total: 0.0271, l_in: 0.0059, l_grad: 0.0213, msssim_ir: 0.2568, msssim_vis: 0.0953, mx_loss: 0.0037, eta: 0:02:44, time: 5.1015
INFO train.py(173): step: 5120/5410, l_total: 0.0487, l_in: 0.0116, l_grad: 0.0370, msssim_ir: 0.3997, msssim_vis: 0.0738, mx_loss: 0.0049, eta: 0:02:39, time: 5.1055
INFO train.py(173): step: 5130/5410, l_total: 0.0639, l_in: 0.0146, l_grad: 0.0493, msssim_ir: 0.3915, msssim_vis: 0.0739, mx_loss: 0.0145, eta: 0:02:33, time: 5.1114
INFO train.py(173): step: 5140/5410, l_total: 0.0423, l_in: 0.0114, l_grad: 0.0309, msssim_ir: 0.1632, msssim_vis: 0.1510, mx_loss: 0.0104, eta: 0:02:28, time: 5.1124
INFO train.py(173): step: 5150/5410, l_total: 0.0301, l_in: 0.0141, l_grad: 0.0160, msssim_ir: 0.2491, msssim_vis: 0.0625, mx_loss: 0.0133, eta: 0:02:22, time: 5.1254
INFO train.py(173): step: 5160/5410, l_total: 0.0270, l_in: 0.0060, l_grad: 0.0209, msssim_ir: 0.3946, msssim_vis: 0.0382, mx_loss: 0.0031, eta: 0:02:17, time: 5.1045
INFO train.py(173): step: 5170/5410, l_total: 0.0389, l_in: 0.0080, l_grad: 0.0309, msssim_ir: 0.2444, msssim_vis: 0.1146, mx_loss: 0.0063, eta: 0:02:11, time: 5.1055
INFO train.py(173): step: 5180/5410, l_total: 0.0313, l_in: 0.0061, l_grad: 0.0252, msssim_ir: 0.3413, msssim_vis: 0.0768, mx_loss: 0.0045, eta: 0:02:06, time: 5.1045
INFO train.py(173): step: 5190/5410, l_total: 0.0290, l_in: 0.0065, l_grad: 0.0225, msssim_ir: 0.3934, msssim_vis: 0.0432, mx_loss: 0.0033, eta: 0:02:00, time: 5.1035
INFO train.py(173): step: 5200/5410, l_total: 0.0381, l_in: 0.0092, l_grad: 0.0288, msssim_ir: 0.3068, msssim_vis: 0.0970, mx_loss: 0.0045, eta: 0:01:55, time: 5.1055
INFO train.py(173): step: 5210/5410, l_total: 0.0603, l_in: 0.0208, l_grad: 0.0395, msssim_ir: 0.5030, msssim_vis: 0.0209, mx_loss: 0.0114, eta: 0:01:49, time: 5.1174
INFO train.py(173): step: 5220/5410, l_total: 0.0552, l_in: 0.0130, l_grad: 0.0422, msssim_ir: 0.4021, msssim_vis: 0.0522, mx_loss: 0.0049, eta: 0:01:44, time: 5.1084
INFO train.py(173): step: 5230/5410, l_total: 0.0317, l_in: 0.0061, l_grad: 0.0256, msssim_ir: 0.4221, msssim_vis: 0.0165, mx_loss: 0.0033, eta: 0:01:38, time: 5.1154
INFO train.py(173): step: 5240/5410, l_total: 0.0399, l_in: 0.0123, l_grad: 0.0276, msssim_ir: 0.2232, msssim_vis: 0.1557, mx_loss: 0.0101, eta: 0:01:33, time: 5.1025
INFO train.py(173): step: 5250/5410, l_total: 0.0453, l_in: 0.0133, l_grad: 0.0320, msssim_ir: 0.3765, msssim_vis: 0.0334, mx_loss: 0.0053, eta: 0:01:27, time: 5.0865
INFO train.py(173): step: 5260/5410, l_total: 0.0525, l_in: 0.0150, l_grad: 0.0375, msssim_ir: 0.3029, msssim_vis: 0.0995, mx_loss: 0.0074, eta: 0:01:22, time: 5.1144
INFO train.py(173): step: 5270/5410, l_total: 0.0389, l_in: 0.0123, l_grad: 0.0267, msssim_ir: 0.3422, msssim_vis: 0.0338, mx_loss: 0.0077, eta: 0:01:16, time: 5.0945
INFO train.py(173): step: 5280/5410, l_total: 0.0343, l_in: 0.0107, l_grad: 0.0236, msssim_ir: 0.2987, msssim_vis: 0.1207, mx_loss: 0.0060, eta: 0:01:11, time: 5.1154
INFO train.py(173): step: 5290/5410, l_total: 0.0595, l_in: 0.0125, l_grad: 0.0471, msssim_ir: 0.3674, msssim_vis: 0.0632, mx_loss: 0.0074, eta: 0:01:05, time: 5.1045
INFO train.py(173): step: 5300/5410, l_total: 0.0410, l_in: 0.0079, l_grad: 0.0331, msssim_ir: 0.3388, msssim_vis: 0.0699, mx_loss: 0.0055, eta: 0:01:00, time: 5.0955
INFO train.py(173): step: 5310/5410, l_total: 0.0366, l_in: 0.0073, l_grad: 0.0293, msssim_ir: 0.4954, msssim_vis: 0.0102, mx_loss: 0.0028, eta: 0:00:54, time: 5.1154
INFO train.py(173): step: 5320/5410, l_total: 0.0302, l_in: 0.0084, l_grad: 0.0218, msssim_ir: 0.4246, msssim_vis: 0.0203, mx_loss: 0.0045, eta: 0:00:49, time: 5.0875
INFO train.py(173): step: 5330/5410, l_total: 0.0430, l_in: 0.0069, l_grad: 0.0361, msssim_ir: 0.4245, msssim_vis: 0.0229, mx_loss: 0.0049, eta: 0:00:43, time: 5.1065
INFO train.py(173): step: 5340/5410, l_total: 0.0650, l_in: 0.0214, l_grad: 0.0436, msssim_ir: 0.4204, msssim_vis: 0.0632, mx_loss: 0.0250, eta: 0:00:38, time: 5.1035
INFO train.py(173): step: 5350/5410, l_total: 0.0448, l_in: 0.0134, l_grad: 0.0313, msssim_ir: 0.2510, msssim_vis: 0.1364, mx_loss: 0.0063, eta: 0:00:32, time: 5.0935
INFO train.py(173): step: 5360/5410, l_total: 0.0372, l_in: 0.0074, l_grad: 0.0298, msssim_ir: 0.3597, msssim_vis: 0.0671, mx_loss: 0.0045, eta: 0:00:27, time: 5.1214
INFO train.py(173): step: 5370/5410, l_total: 0.0371, l_in: 0.0084, l_grad: 0.0287, msssim_ir: 0.3379, msssim_vis: 0.0653, mx_loss: 0.0068, eta: 0:00:21, time: 5.0935
INFO train.py(173): step: 5380/5410, l_total: 0.0389, l_in: 0.0081, l_grad: 0.0308, msssim_ir: 0.3610, msssim_vis: 0.0662, mx_loss: 0.0059, eta: 0:00:16, time: 5.1184
INFO train.py(173): step: 5390/5410, l_total: 0.0440, l_in: 0.0153, l_grad: 0.0287, msssim_ir: 0.4973, msssim_vis: 0.0472, mx_loss: 0.0054, eta: 0:00:10, time: 5.0995
INFO train.py(173): step: 5400/5410, l_total: 0.0508, l_in: 0.0098, l_grad: 0.0410, msssim_ir: 0.4009, msssim_vis: 0.0345, mx_loss: 0.0053, eta: 0:00:05, time: 5.1124
INFO train.py(173): step: 5410/5410, l_total: 0.0463, l_in: 0.0078, l_grad: 0.0384, msssim_ir: 0.3690, msssim_vis: 0.0561, mx_loss: 0.0053, eta: 0:00:00, time: 5.1045
INFO train.py(177): Fusion Model Save to: ./model\Fusion\fusion_model.pth
INFO train.py(178): 
