# Supplementary material for: Infrared and visible image fusion algorithm based on gradient attention residuals dense block
Source: PeerJ Comput Sci. 2024 Nov 28;10:e2569. doi: 10.7717/peerj-cs.2569 (PMC11622899; doi:10.7717/peerj-cs.2569)
Supplement: Supplemental Information 2 [file peerj-cs-10-2569-s002.zip › code/logs/BiSeNet-2024-05-26-21-06-31.log]

INFO train.py(108): Training Fusion Model start~
INFO train.py(173): step: 10/5410, l_total: 0.4473, l_in: 0.3351, l_grad: 0.1121, msssim_ir: 0.4449, msssim_vis: 0.3578, mx_loss: 0.3708, eta: 4:48:05, time: 32.0095
INFO train.py(173): step: 20/5410, l_total: 0.2332, l_in: 0.1256, l_grad: 0.1076, msssim_ir: 0.4309, msssim_vis: 0.1708, mx_loss: 0.1524, eta: 3:00:15, time: 8.1211
INFO train.py(173): step: 30/5410, l_total: 0.2986, l_in: 0.1977, l_grad: 0.1010, msssim_ir: 0.3907, msssim_vis: 0.2043, mx_loss: 0.1832, eta: 2:24:17, time: 8.1430
INFO train.py(173): step: 40/5410, l_total: 0.2256, l_in: 0.1400, l_grad: 0.0856, msssim_ir: 0.4446, msssim_vis: 0.1384, mx_loss: 0.1708, eta: 2:06:14, time: 8.1450
INFO train.py(173): step: 50/5410, l_total: 0.1563, l_in: 0.0721, l_grad: 0.0842, msssim_ir: 0.3957, msssim_vis: 0.0848, mx_loss: 0.0491, eta: 1:55:23, time: 8.1669
INFO train.py(173): step: 60/5410, l_total: 0.2479, l_in: 0.1572, l_grad: 0.0907, msssim_ir: 0.4831, msssim_vis: 0.1031, mx_loss: 0.0661, eta: 1:48:08, time: 8.1788
INFO train.py(173): step: 70/5410, l_total: 0.1045, l_in: 0.0295, l_grad: 0.0750, msssim_ir: 0.3944, msssim_vis: 0.0472, mx_loss: 0.0317, eta: 1:42:58, time: 8.2207
INFO train.py(173): step: 80/5410, l_total: 0.1166, l_in: 0.0386, l_grad: 0.0780, msssim_ir: 0.3342, msssim_vis: 0.1030, mx_loss: 0.0604, eta: 1:39:02, time: 8.2057
INFO train.py(173): step: 90/5410, l_total: 0.1935, l_in: 0.1041, l_grad: 0.0893, msssim_ir: 0.3968, msssim_vis: 0.1628, mx_loss: 0.1232, eta: 1:35:59, time: 8.2485
INFO train.py(173): step: 100/5410, l_total: 0.1173, l_in: 0.0461, l_grad: 0.0712, msssim_ir: 0.3556, msssim_vis: 0.0866, mx_loss: 0.0569, eta: 1:33:31, time: 8.2346
INFO train.py(173): step: 110/5410, l_total: 0.2331, l_in: 0.1167, l_grad: 0.1165, msssim_ir: 0.5208, msssim_vis: 0.0609, mx_loss: 0.0558, eta: 1:31:27, time: 8.2236
INFO train.py(173): step: 120/5410, l_total: 0.1640, l_in: 0.0607, l_grad: 0.1033, msssim_ir: 0.4773, msssim_vis: 0.0609, mx_loss: 0.0708, eta: 1:29:43, time: 8.2336
INFO train.py(173): step: 130/5410, l_total: 0.1384, l_in: 0.0824, l_grad: 0.0561, msssim_ir: 0.2906, msssim_vis: 0.2032, mx_loss: 0.1038, eta: 1:28:15, time: 8.2456
INFO train.py(173): step: 140/5410, l_total: 0.1060, l_in: 0.0552, l_grad: 0.0509, msssim_ir: 0.3506, msssim_vis: 0.0664, mx_loss: 0.0359, eta: 1:26:58, time: 8.2465
INFO train.py(173): step: 150/5410, l_total: 0.0955, l_in: 0.0337, l_grad: 0.0619, msssim_ir: 0.4150, msssim_vis: 0.0724, mx_loss: 0.0490, eta: 1:25:51, time: 8.2685
INFO train.py(173): step: 160/5410, l_total: 0.1576, l_in: 0.0789, l_grad: 0.0787, msssim_ir: 0.3490, msssim_vis: 0.1297, mx_loss: 0.1123, eta: 1:24:50, time: 8.2446
INFO train.py(173): step: 170/5410, l_total: 0.1056, l_in: 0.0427, l_grad: 0.0629, msssim_ir: 0.4263, msssim_vis: 0.0425, mx_loss: 0.0306, eta: 1:23:56, time: 8.2495
INFO train.py(173): step: 180/5410, l_total: 0.0867, l_in: 0.0246, l_grad: 0.0620, msssim_ir: 0.3608, msssim_vis: 0.0666, mx_loss: 0.0278, eta: 1:23:06, time: 8.2426
INFO train.py(173): step: 190/5410, l_total: 0.0795, l_in: 0.0246, l_grad: 0.0549, msssim_ir: 0.3464, msssim_vis: 0.0656, mx_loss: 0.0229, eta: 1:22:21, time: 8.2346
INFO train.py(173): step: 200/5410, l_total: 0.0792, l_in: 0.0249, l_grad: 0.0543, msssim_ir: 0.4079, msssim_vis: 0.0353, mx_loss: 0.0209, eta: 1:21:40, time: 8.2485
INFO train.py(173): step: 210/5410, l_total: 0.1026, l_in: 0.0390, l_grad: 0.0636, msssim_ir: 0.3714, msssim_vis: 0.0386, mx_loss: 0.0678, eta: 1:21:02, time: 8.2545
INFO train.py(173): step: 220/5410, l_total: 0.1226, l_in: 0.0382, l_grad: 0.0844, msssim_ir: 0.4903, msssim_vis: 0.0330, mx_loss: 0.0385, eta: 1:20:26, time: 8.2396
INFO train.py(173): step: 230/5410, l_total: 0.0992, l_in: 0.0558, l_grad: 0.0434, msssim_ir: 0.3239, msssim_vis: 0.1021, mx_loss: 0.0473, eta: 1:19:53, time: 8.2515
INFO train.py(173): step: 240/5410, l_total: 0.1027, l_in: 0.0507, l_grad: 0.0520, msssim_ir: 0.2415, msssim_vis: 0.1365, mx_loss: 0.0559, eta: 1:19:23, time: 8.2625
INFO train.py(173): step: 250/5410, l_total: 0.0695, l_in: 0.0181, l_grad: 0.0514, msssim_ir: 0.3411, msssim_vis: 0.0460, mx_loss: 0.0178, eta: 1:18:53, time: 8.2366
INFO train.py(173): step: 260/5410, l_total: 0.1458, l_in: 0.0623, l_grad: 0.0835, msssim_ir: 0.4818, msssim_vis: 0.0446, mx_loss: 0.0386, eta: 1:18:26, time: 8.2485
INFO train.py(173): step: 270/5410, l_total: 0.0970, l_in: 0.0323, l_grad: 0.0648, msssim_ir: 0.3625, msssim_vis: 0.0832, mx_loss: 0.0224, eta: 1:18:00, time: 8.2555
INFO train.py(173): step: 280/5410, l_total: 0.1345, l_in: 0.0565, l_grad: 0.0780, msssim_ir: 0.4839, msssim_vis: 0.0408, mx_loss: 0.0349, eta: 1:17:35, time: 8.2545
INFO train.py(173): step: 290/5410, l_total: 0.1165, l_in: 0.0399, l_grad: 0.0766, msssim_ir: 0.5124, msssim_vis: 0.0395, mx_loss: 0.0463, eta: 1:17:12, time: 8.2555
INFO train.py(173): step: 300/5410, l_total: 0.1081, l_in: 0.0672, l_grad: 0.0409, msssim_ir: 0.3162, msssim_vis: 0.1088, mx_loss: 0.0602, eta: 1:16:49, time: 8.2426
INFO train.py(173): step: 310/5410, l_total: 0.1142, l_in: 0.0549, l_grad: 0.0594, msssim_ir: 0.2867, msssim_vis: 0.1211, mx_loss: 0.0600, eta: 1:16:27, time: 8.2545
INFO train.py(173): step: 320/5410, l_total: 0.0773, l_in: 0.0156, l_grad: 0.0617, msssim_ir: 0.3209, msssim_vis: 0.0677, mx_loss: 0.0171, eta: 1:16:07, time: 8.2535
INFO train.py(173): step: 330/5410, l_total: 0.0895, l_in: 0.0304, l_grad: 0.0590, msssim_ir: 0.3115, msssim_vis: 0.0603, mx_loss: 0.0354, eta: 1:15:46, time: 8.2456
INFO train.py(173): step: 340/5410, l_total: 0.0779, l_in: 0.0272, l_grad: 0.0507, msssim_ir: 0.3862, msssim_vis: 0.0322, mx_loss: 0.0232, eta: 1:15:27, time: 8.2515
INFO train.py(173): step: 350/5410, l_total: 0.1450, l_in: 0.0598, l_grad: 0.0852, msssim_ir: 0.4381, msssim_vis: 0.0536, mx_loss: 0.0361, eta: 1:15:08, time: 8.2525
INFO train.py(173): step: 360/5410, l_total: 0.1089, l_in: 0.0413, l_grad: 0.0676, msssim_ir: 0.4728, msssim_vis: 0.0368, mx_loss: 0.0336, eta: 1:14:50, time: 8.2687
INFO train.py(173): step: 370/5410, l_total: 0.1284, l_in: 0.0452, l_grad: 0.0832, msssim_ir: 0.3346, msssim_vis: 0.0892, mx_loss: 0.0519, eta: 1:14:33, time: 8.2675
INFO train.py(173): step: 380/5410, l_total: 0.1117, l_in: 0.0492, l_grad: 0.0624, msssim_ir: 0.2202, msssim_vis: 0.1723, mx_loss: 0.0760, eta: 1:14:16, time: 8.2525
INFO train.py(173): step: 390/5410, l_total: 0.0815, l_in: 0.0388, l_grad: 0.0427, msssim_ir: 0.2297, msssim_vis: 0.1288, mx_loss: 0.0345, eta: 1:13:59, time: 8.2545
INFO train.py(173): step: 400/5410, l_total: 0.0892, l_in: 0.0422, l_grad: 0.0470, msssim_ir: 0.3243, msssim_vis: 0.0987, mx_loss: 0.0313, eta: 1:13:43, time: 8.2575
INFO train.py(173): step: 410/5410, l_total: 0.0903, l_in: 0.0367, l_grad: 0.0536, msssim_ir: 0.4263, msssim_vis: 0.0426, mx_loss: 0.0507, eta: 1:13:27, time: 8.2625
INFO train.py(173): step: 420/5410, l_total: 0.0694, l_in: 0.0389, l_grad: 0.0306, msssim_ir: 0.2682, msssim_vis: 0.0900, mx_loss: 0.0508, eta: 1:13:12, time: 8.2515
INFO train.py(173): step: 430/5410, l_total: 0.0806, l_in: 0.0305, l_grad: 0.0500, msssim_ir: 0.3724, msssim_vis: 0.0588, mx_loss: 0.0242, eta: 1:12:57, time: 8.2660
INFO train.py(173): step: 440/5410, l_total: 0.0947, l_in: 0.0303, l_grad: 0.0644, msssim_ir: 0.2854, msssim_vis: 0.0692, mx_loss: 0.0285, eta: 1:12:42, time: 8.2645
INFO train.py(173): step: 450/5410, l_total: 0.0905, l_in: 0.0328, l_grad: 0.0577, msssim_ir: 0.2586, msssim_vis: 0.1268, mx_loss: 0.0505, eta: 1:12:28, time: 8.2608
INFO train.py(173): step: 460/5410, l_total: 0.0890, l_in: 0.0454, l_grad: 0.0435, msssim_ir: 0.1651, msssim_vis: 0.1712, mx_loss: 0.0434, eta: 1:12:13, time: 8.2535
INFO train.py(173): step: 470/5410, l_total: 0.0838, l_in: 0.0259, l_grad: 0.0579, msssim_ir: 0.2995, msssim_vis: 0.0842, mx_loss: 0.0324, eta: 1:11:59, time: 8.2545
INFO train.py(173): step: 480/5410, l_total: 0.0703, l_in: 0.0261, l_grad: 0.0443, msssim_ir: 0.2655, msssim_vis: 0.0957, mx_loss: 0.0292, eta: 1:11:45, time: 8.2466
INFO train.py(173): step: 490/5410, l_total: 0.0849, l_in: 0.0370, l_grad: 0.0479, msssim_ir: 0.2162, msssim_vis: 0.1693, mx_loss: 0.0374, eta: 1:11:32, time: 8.2615
INFO train.py(173): step: 500/5410, l_total: 0.1573, l_in: 0.0619, l_grad: 0.0954, msssim_ir: 0.4515, msssim_vis: 0.0448, mx_loss: 0.0490, eta: 1:11:19, time: 8.3073
INFO train.py(173): step: 510/5410, l_total: 0.0629, l_in: 0.0181, l_grad: 0.0448, msssim_ir: 0.3784, msssim_vis: 0.0565, mx_loss: 0.0165, eta: 1:11:06, time: 8.2914
INFO train.py(173): step: 520/5410, l_total: 0.1047, l_in: 0.0401, l_grad: 0.0646, msssim_ir: 0.4296, msssim_vis: 0.0617, mx_loss: 0.0333, eta: 1:10:54, time: 8.2794
INFO train.py(173): step: 530/5410, l_total: 0.1042, l_in: 0.0303, l_grad: 0.0738, msssim_ir: 0.4817, msssim_vis: 0.0285, mx_loss: 0.0220, eta: 1:10:41, time: 8.2495
INFO train.py(173): step: 540/5410, l_total: 0.0702, l_in: 0.0224, l_grad: 0.0478, msssim_ir: 0.3035, msssim_vis: 0.0788, mx_loss: 0.0279, eta: 1:10:28, time: 8.2675
INFO train.py(173): step: 550/5410, l_total: 0.0867, l_in: 0.0424, l_grad: 0.0443, msssim_ir: 0.1723, msssim_vis: 0.2048, mx_loss: 0.0485, eta: 1:13:13, time: 28.3427
INFO train.py(173): step: 560/5410, l_total: 0.1187, l_in: 0.0420, l_grad: 0.0767, msssim_ir: 0.4166, msssim_vis: 0.0547, mx_loss: 0.0339, eta: 1:12:57, time: 8.2027
INFO train.py(173): step: 570/5410, l_total: 0.0996, l_in: 0.0375, l_grad: 0.0621, msssim_ir: 0.3135, msssim_vis: 0.0975, mx_loss: 0.0344, eta: 1:12:41, time: 8.2366
INFO train.py(173): step: 580/5410, l_total: 0.0965, l_in: 0.0486, l_grad: 0.0479, msssim_ir: 0.1491, msssim_vis: 0.2519, mx_loss: 0.0780, eta: 1:12:26, time: 8.2336
INFO train.py(173): step: 590/5410, l_total: 0.0593, l_in: 0.0181, l_grad: 0.0412, msssim_ir: 0.3791, msssim_vis: 0.0547, mx_loss: 0.0196, eta: 1:12:11, time: 8.2456
INFO train.py(173): step: 600/5410, l_total: 0.0969, l_in: 0.0419, l_grad: 0.0551, msssim_ir: 0.4496, msssim_vis: 0.0375, mx_loss: 0.0349, eta: 1:11:56, time: 8.2326
INFO train.py(173): step: 610/5410, l_total: 0.0940, l_in: 0.0432, l_grad: 0.0508, msssim_ir: 0.3652, msssim_vis: 0.1039, mx_loss: 0.0394, eta: 1:11:41, time: 8.2456
INFO train.py(173): step: 620/5410, l_total: 0.0597, l_in: 0.0167, l_grad: 0.0430, msssim_ir: 0.4223, msssim_vis: 0.0303, mx_loss: 0.0128, eta: 1:11:26, time: 8.2376
INFO train.py(173): step: 630/5410, l_total: 0.0894, l_in: 0.0303, l_grad: 0.0591, msssim_ir: 0.3005, msssim_vis: 0.0957, mx_loss: 0.0561, eta: 1:11:12, time: 8.2505
INFO train.py(173): step: 640/5410, l_total: 0.1108, l_in: 0.0502, l_grad: 0.0606, msssim_ir: 0.4438, msssim_vis: 0.0659, mx_loss: 0.1082, eta: 1:10:58, time: 8.2565
INFO train.py(173): step: 650/5410, l_total: 0.0732, l_in: 0.0230, l_grad: 0.0501, msssim_ir: 0.3633, msssim_vis: 0.0577, mx_loss: 0.0177, eta: 1:10:44, time: 8.2774
INFO train.py(173): step: 660/5410, l_total: 0.0737, l_in: 0.0321, l_grad: 0.0417, msssim_ir: 0.2854, msssim_vis: 0.0490, mx_loss: 0.0159, eta: 1:10:31, time: 8.2665
INFO train.py(173): step: 670/5410, l_total: 0.0542, l_in: 0.0146, l_grad: 0.0395, msssim_ir: 0.3845, msssim_vis: 0.0477, mx_loss: 0.0214, eta: 1:10:17, time: 8.2495
INFO train.py(173): step: 680/5410, l_total: 0.0597, l_in: 0.0188, l_grad: 0.0408, msssim_ir: 0.3539, msssim_vis: 0.0389, mx_loss: 0.0179, eta: 1:10:04, time: 8.2575
INFO train.py(173): step: 690/5410, l_total: 0.0905, l_in: 0.0355, l_grad: 0.0550, msssim_ir: 0.3580, msssim_vis: 0.0881, mx_loss: 0.0408, eta: 1:09:51, time: 8.2585
INFO train.py(173): step: 700/5410, l_total: 0.0742, l_in: 0.0268, l_grad: 0.0474, msssim_ir: 0.3493, msssim_vis: 0.0465, mx_loss: 0.0140, eta: 1:09:38, time: 8.2595
INFO train.py(173): step: 710/5410, l_total: 0.0561, l_in: 0.0184, l_grad: 0.0377, msssim_ir: 0.2902, msssim_vis: 0.0673, mx_loss: 0.0175, eta: 1:09:25, time: 8.2495
INFO train.py(173): step: 720/5410, l_total: 0.0689, l_in: 0.0217, l_grad: 0.0473, msssim_ir: 0.4110, msssim_vis: 0.0209, mx_loss: 0.0137, eta: 1:09:12, time: 8.2465
INFO train.py(173): step: 730/5410, l_total: 0.0882, l_in: 0.0394, l_grad: 0.0488, msssim_ir: 0.2178, msssim_vis: 0.1911, mx_loss: 0.0277, eta: 1:08:59, time: 8.2804
INFO train.py(173): step: 740/5410, l_total: 0.1063, l_in: 0.0374, l_grad: 0.0689, msssim_ir: 0.4705, msssim_vis: 0.0263, mx_loss: 0.0267, eta: 1:08:47, time: 8.2545
INFO train.py(173): step: 750/5410, l_total: 0.0577, l_in: 0.0194, l_grad: 0.0383, msssim_ir: 0.2064, msssim_vis: 0.1586, mx_loss: 0.0279, eta: 1:08:34, time: 8.2685
INFO train.py(173): step: 760/5410, l_total: 0.0713, l_in: 0.0249, l_grad: 0.0464, msssim_ir: 0.3776, msssim_vis: 0.0389, mx_loss: 0.0209, eta: 1:08:22, time: 8.2446
INFO train.py(173): step: 770/5410, l_total: 0.1085, l_in: 0.0263, l_grad: 0.0822, msssim_ir: 0.4295, msssim_vis: 0.0350, mx_loss: 0.0420, eta: 1:08:10, time: 8.2486
INFO train.py(173): step: 780/5410, l_total: 0.0891, l_in: 0.0411, l_grad: 0.0480, msssim_ir: 0.1619, msssim_vis: 0.1887, mx_loss: 0.0394, eta: 1:07:57, time: 8.2665
INFO train.py(173): step: 790/5410, l_total: 0.0893, l_in: 0.0396, l_grad: 0.0497, msssim_ir: 0.3682, msssim_vis: 0.0584, mx_loss: 0.0193, eta: 1:07:45, time: 8.2545
INFO train.py(173): step: 800/5410, l_total: 0.1141, l_in: 0.0559, l_grad: 0.0582, msssim_ir: 0.4430, msssim_vis: 0.0794, mx_loss: 0.0628, eta: 1:07:34, time: 8.2804
INFO train.py(173): step: 810/5410, l_total: 0.0882, l_in: 0.0300, l_grad: 0.0582, msssim_ir: 0.5123, msssim_vis: 0.0320, mx_loss: 0.0303, eta: 1:07:22, time: 8.2675
INFO train.py(173): step: 820/5410, l_total: 0.0634, l_in: 0.0188, l_grad: 0.0446, msssim_ir: 0.3826, msssim_vis: 0.0447, mx_loss: 0.0172, eta: 1:07:10, time: 8.2505
INFO train.py(173): step: 830/5410, l_total: 0.0714, l_in: 0.0380, l_grad: 0.0334, msssim_ir: 0.2483, msssim_vis: 0.1376, mx_loss: 0.0501, eta: 1:06:58, time: 8.2645
INFO train.py(173): step: 840/5410, l_total: 0.0584, l_in: 0.0148, l_grad: 0.0436, msssim_ir: 0.3076, msssim_vis: 0.0682, mx_loss: 0.0158, eta: 1:06:47, time: 8.2416
INFO train.py(173): step: 850/5410, l_total: 0.0849, l_in: 0.0379, l_grad: 0.0470, msssim_ir: 0.3803, msssim_vis: 0.0673, mx_loss: 0.0189, eta: 1:06:35, time: 8.2744
INFO train.py(173): step: 860/5410, l_total: 0.0570, l_in: 0.0149, l_grad: 0.0421, msssim_ir: 0.3869, msssim_vis: 0.0342, mx_loss: 0.0111, eta: 1:06:24, time: 8.2635
INFO train.py(173): step: 870/5410, l_total: 0.0797, l_in: 0.0385, l_grad: 0.0413, msssim_ir: 0.1924, msssim_vis: 0.1820, mx_loss: 0.0578, eta: 1:06:13, time: 8.2714
INFO train.py(173): step: 880/5410, l_total: 0.0531, l_in: 0.0139, l_grad: 0.0392, msssim_ir: 0.3904, msssim_vis: 0.0512, mx_loss: 0.0103, eta: 1:06:01, time: 8.2595
INFO train.py(173): step: 890/5410, l_total: 0.0926, l_in: 0.0368, l_grad: 0.0558, msssim_ir: 0.2902, msssim_vis: 0.1222, mx_loss: 0.0301, eta: 1:05:50, time: 8.2694
INFO train.py(173): step: 900/5410, l_total: 0.0641, l_in: 0.0340, l_grad: 0.0301, msssim_ir: 0.2823, msssim_vis: 0.0977, mx_loss: 0.0212, eta: 1:05:39, time: 8.2995
INFO train.py(173): step: 910/5410, l_total: 0.0545, l_in: 0.0165, l_grad: 0.0380, msssim_ir: 0.2967, msssim_vis: 0.0532, mx_loss: 0.0118, eta: 1:05:28, time: 8.2645
INFO train.py(173): step: 920/5410, l_total: 0.1568, l_in: 0.0708, l_grad: 0.0860, msssim_ir: 0.4770, msssim_vis: 0.0451, mx_loss: 0.0650, eta: 1:05:17, time: 8.2485
INFO train.py(173): step: 930/5410, l_total: 0.0552, l_in: 0.0157, l_grad: 0.0396, msssim_ir: 0.2484, msssim_vis: 0.0896, mx_loss: 0.0139, eta: 1:05:06, time: 8.2884
INFO train.py(173): step: 940/5410, l_total: 0.0964, l_in: 0.0400, l_grad: 0.0563, msssim_ir: 0.3623, msssim_vis: 0.0846, mx_loss: 0.0363, eta: 1:04:55, time: 8.2525
INFO train.py(173): step: 950/5410, l_total: 0.0576, l_in: 0.0291, l_grad: 0.0285, msssim_ir: 0.2729, msssim_vis: 0.0713, mx_loss: 0.0343, eta: 1:04:44, time: 8.2635
INFO train.py(173): step: 960/5410, l_total: 0.0637, l_in: 0.0246, l_grad: 0.0391, msssim_ir: 0.3315, msssim_vis: 0.0754, mx_loss: 0.0189, eta: 1:04:34, time: 8.2834
INFO train.py(173): step: 970/5410, l_total: 0.0706, l_in: 0.0210, l_grad: 0.0496, msssim_ir: 0.4054, msssim_vis: 0.0537, mx_loss: 0.0226, eta: 1:04:23, time: 8.2695
INFO train.py(173): step: 980/5410, l_total: 0.0817, l_in: 0.0310, l_grad: 0.0507, msssim_ir: 0.4819, msssim_vis: 0.0194, mx_loss: 0.0332, eta: 1:04:12, time: 8.2585
INFO train.py(173): step: 990/5410, l_total: 0.0554, l_in: 0.0141, l_grad: 0.0412, msssim_ir: 0.3726, msssim_vis: 0.0683, mx_loss: 0.0093, eta: 1:04:02, time: 8.2694
INFO train.py(173): step: 1000/5410, l_total: 0.0609, l_in: 0.0186, l_grad: 0.0423, msssim_ir: 0.4098, msssim_vis: 0.0292, mx_loss: 0.0120, eta: 1:03:51, time: 8.2685
INFO train.py(173): step: 1010/5410, l_total: 0.0740, l_in: 0.0259, l_grad: 0.0481, msssim_ir: 0.4309, msssim_vis: 0.0377, mx_loss: 0.0320, eta: 1:03:41, time: 8.2695
INFO train.py(173): step: 1020/5410, l_total: 0.1111, l_in: 0.0539, l_grad: 0.0572, msssim_ir: 0.4996, msssim_vis: 0.0245, mx_loss: 0.0149, eta: 1:03:30, time: 8.2545
INFO train.py(173): step: 1030/5410, l_total: 0.1057, l_in: 0.0355, l_grad: 0.0702, msssim_ir: 0.4661, msssim_vis: 0.0263, mx_loss: 0.0262, eta: 1:03:20, time: 8.2515
INFO train.py(173): step: 1040/5410, l_total: 0.0796, l_in: 0.0292, l_grad: 0.0504, msssim_ir: 0.4707, msssim_vis: 0.0233, mx_loss: 0.0225, eta: 1:03:09, time: 8.2676
INFO train.py(173): step: 1050/5410, l_total: 0.0621, l_in: 0.0165, l_grad: 0.0456, msssim_ir: 0.2841, msssim_vis: 0.1032, mx_loss: 0.0155, eta: 1:02:59, time: 8.2694
INFO train.py(173): step: 1060/5410, l_total: 0.0839, l_in: 0.0303, l_grad: 0.0536, msssim_ir: 0.4525, msssim_vis: 0.0373, mx_loss: 0.0336, eta: 1:02:49, time: 8.2515
INFO train.py(173): step: 1070/5410, l_total: 0.0518, l_in: 0.0246, l_grad: 0.0272, msssim_ir: 0.2123, msssim_vis: 0.1202, mx_loss: 0.0296, eta: 1:02:38, time: 8.2874
INFO train.py(173): step: 1080/5410, l_total: 0.0683, l_in: 0.0240, l_grad: 0.0443, msssim_ir: 0.3674, msssim_vis: 0.0439, mx_loss: 0.0306, eta: 1:02:28, time: 8.2545
INFO train.py(173): step: 1090/5410, l_total: 0.0957, l_in: 0.0388, l_grad: 0.0569, msssim_ir: 0.4682, msssim_vis: 0.0401, mx_loss: 0.0223, eta: 1:03:37, time: 28.2213
INFO train.py(173): step: 1100/5410, l_total: 0.0842, l_in: 0.0309, l_grad: 0.0533, msssim_ir: 0.3540, msssim_vis: 0.0687, mx_loss: 0.0364, eta: 1:03:26, time: 8.2008
INFO train.py(173): step: 1110/5410, l_total: 0.0618, l_in: 0.0247, l_grad: 0.0371, msssim_ir: 0.2190, msssim_vis: 0.1467, mx_loss: 0.0221, eta: 1:03:14, time: 8.2306
INFO train.py(173): step: 1120/5410, l_total: 0.0535, l_in: 0.0151, l_grad: 0.0384, msssim_ir: 0.4138, msssim_vis: 0.0259, mx_loss: 0.0087, eta: 1:03:03, time: 8.2366
INFO train.py(173): step: 1130/5410, l_total: 0.0587, l_in: 0.0346, l_grad: 0.0241, msssim_ir: 0.2327, msssim_vis: 0.0913, mx_loss: 0.0318, eta: 1:02:52, time: 8.2366
INFO train.py(173): step: 1140/5410, l_total: 0.0671, l_in: 0.0193, l_grad: 0.0478, msssim_ir: 0.2754, msssim_vis: 0.1019, mx_loss: 0.0139, eta: 1:02:41, time: 8.2356
INFO train.py(173): step: 1150/5410, l_total: 0.0608, l_in: 0.0239, l_grad: 0.0369, msssim_ir: 0.1668, msssim_vis: 0.1650, mx_loss: 0.0310, eta: 1:02:31, time: 8.2724
INFO train.py(173): step: 1160/5410, l_total: 0.0477, l_in: 0.0144, l_grad: 0.0333, msssim_ir: 0.2813, msssim_vis: 0.0620, mx_loss: 0.0112, eta: 1:02:20, time: 8.2505
INFO train.py(173): step: 1170/5410, l_total: 0.0864, l_in: 0.0316, l_grad: 0.0548, msssim_ir: 0.3705, msssim_vis: 0.0577, mx_loss: 0.0261, eta: 1:02:09, time: 8.2625
INFO train.py(173): step: 1180/5410, l_total: 0.0641, l_in: 0.0348, l_grad: 0.0293, msssim_ir: 0.1848, msssim_vis: 0.1472, mx_loss: 0.0285, eta: 1:01:58, time: 8.2605
INFO train.py(173): step: 1190/5410, l_total: 0.0782, l_in: 0.0269, l_grad: 0.0513, msssim_ir: 0.4166, msssim_vis: 0.0354, mx_loss: 0.0207, eta: 1:01:48, time: 8.2675
INFO train.py(173): step: 1200/5410, l_total: 0.0755, l_in: 0.0271, l_grad: 0.0485, msssim_ir: 0.3868, msssim_vis: 0.0843, mx_loss: 0.0181, eta: 1:01:37, time: 8.2525
INFO train.py(173): step: 1210/5410, l_total: 0.0678, l_in: 0.0268, l_grad: 0.0410, msssim_ir: 0.3251, msssim_vis: 0.0747, mx_loss: 0.0149, eta: 1:01:26, time: 8.2565
INFO train.py(173): step: 1220/5410, l_total: 0.0622, l_in: 0.0267, l_grad: 0.0355, msssim_ir: 0.2935, msssim_vis: 0.0858, mx_loss: 0.0216, eta: 1:01:16, time: 8.2655
INFO train.py(173): step: 1230/5410, l_total: 0.0841, l_in: 0.0266, l_grad: 0.0575, msssim_ir: 0.4360, msssim_vis: 0.0352, mx_loss: 0.0344, eta: 1:01:05, time: 8.2585
INFO train.py(173): step: 1240/5410, l_total: 0.0652, l_in: 0.0342, l_grad: 0.0310, msssim_ir: 0.2083, msssim_vis: 0.1551, mx_loss: 0.0397, eta: 1:00:55, time: 8.2505
INFO train.py(173): step: 1250/5410, l_total: 0.0530, l_in: 0.0178, l_grad: 0.0352, msssim_ir: 0.4577, msssim_vis: 0.0253, mx_loss: 0.0092, eta: 1:00:44, time: 8.2744
INFO train.py(173): step: 1260/5410, l_total: 0.0625, l_in: 0.0229, l_grad: 0.0396, msssim_ir: 0.2826, msssim_vis: 0.0972, mx_loss: 0.0193, eta: 1:00:34, time: 8.2605
INFO train.py(173): step: 1270/5410, l_total: 0.0560, l_in: 0.0201, l_grad: 0.0359, msssim_ir: 0.2239, msssim_vis: 0.1380, mx_loss: 0.0132, eta: 1:00:24, time: 8.2515
INFO train.py(173): step: 1280/5410, l_total: 0.0789, l_in: 0.0259, l_grad: 0.0530, msssim_ir: 0.5063, msssim_vis: 0.0188, mx_loss: 0.0180, eta: 1:00:13, time: 8.2416
INFO train.py(173): step: 1290/5410, l_total: 0.0482, l_in: 0.0119, l_grad: 0.0363, msssim_ir: 0.3091, msssim_vis: 0.0701, mx_loss: 0.0127, eta: 1:00:03, time: 8.2446
INFO train.py(173): step: 1300/5410, l_total: 0.0702, l_in: 0.0220, l_grad: 0.0482, msssim_ir: 0.4701, msssim_vis: 0.0269, mx_loss: 0.0134, eta: 0:59:52, time: 8.2675
INFO train.py(173): step: 1310/5410, l_total: 0.0529, l_in: 0.0174, l_grad: 0.0355, msssim_ir: 0.4208, msssim_vis: 0.0240, mx_loss: 0.0125, eta: 0:59:42, time: 8.2754
INFO train.py(173): step: 1320/5410, l_total: 0.0778, l_in: 0.0354, l_grad: 0.0423, msssim_ir: 0.3256, msssim_vis: 0.0604, mx_loss: 0.0203, eta: 0:59:32, time: 8.2665
INFO train.py(173): step: 1330/5410, l_total: 0.0751, l_in: 0.0256, l_grad: 0.0495, msssim_ir: 0.4563, msssim_vis: 0.0271, mx_loss: 0.0133, eta: 0:59:22, time: 8.2565
INFO train.py(173): step: 1340/5410, l_total: 0.0720, l_in: 0.0295, l_grad: 0.0426, msssim_ir: 0.4056, msssim_vis: 0.0490, mx_loss: 0.0189, eta: 0:59:12, time: 8.2615
INFO train.py(173): step: 1350/5410, l_total: 0.0426, l_in: 0.0107, l_grad: 0.0319, msssim_ir: 0.3644, msssim_vis: 0.0338, mx_loss: 0.0068, eta: 0:59:02, time: 8.2605
INFO train.py(173): step: 1360/5410, l_total: 0.0561, l_in: 0.0203, l_grad: 0.0358, msssim_ir: 0.3658, msssim_vis: 0.0820, mx_loss: 0.0121, eta: 0:58:51, time: 8.2585
INFO train.py(173): step: 1370/5410, l_total: 0.0712, l_in: 0.0235, l_grad: 0.0477, msssim_ir: 0.4285, msssim_vis: 0.0399, mx_loss: 0.0303, eta: 0:58:41, time: 8.2605
INFO train.py(173): step: 1380/5410, l_total: 0.0627, l_in: 0.0247, l_grad: 0.0380, msssim_ir: 0.2417, msssim_vis: 0.1038, mx_loss: 0.0320, eta: 0:58:31, time: 8.2486
INFO train.py(173): step: 1390/5410, l_total: 0.0465, l_in: 0.0113, l_grad: 0.0352, msssim_ir: 0.2646, msssim_vis: 0.0882, mx_loss: 0.0155, eta: 0:58:21, time: 8.2874
INFO train.py(173): step: 1400/5410, l_total: 0.0622, l_in: 0.0218, l_grad: 0.0404, msssim_ir: 0.3328, msssim_vis: 0.0445, mx_loss: 0.0095, eta: 0:58:11, time: 8.2485
INFO train.py(173): step: 1410/5410, l_total: 0.0584, l_in: 0.0209, l_grad: 0.0376, msssim_ir: 0.2024, msssim_vis: 0.1188, mx_loss: 0.0175, eta: 0:58:01, time: 8.2505
INFO train.py(173): step: 1420/5410, l_total: 0.0953, l_in: 0.0335, l_grad: 0.0619, msssim_ir: 0.4727, msssim_vis: 0.0179, mx_loss: 0.0182, eta: 0:57:51, time: 8.2446
INFO train.py(173): step: 1430/5410, l_total: 0.0650, l_in: 0.0167, l_grad: 0.0484, msssim_ir: 0.4452, msssim_vis: 0.0472, mx_loss: 0.0158, eta: 0:57:41, time: 8.2585
INFO train.py(173): step: 1440/5410, l_total: 0.0724, l_in: 0.0355, l_grad: 0.0370, msssim_ir: 0.3134, msssim_vis: 0.0836, mx_loss: 0.0169, eta: 0:57:31, time: 8.2526
INFO train.py(173): step: 1450/5410, l_total: 0.0963, l_in: 0.0515, l_grad: 0.0448, msssim_ir: 0.2817, msssim_vis: 0.1115, mx_loss: 0.0306, eta: 0:57:22, time: 8.2754
INFO train.py(173): step: 1460/5410, l_total: 0.0501, l_in: 0.0149, l_grad: 0.0353, msssim_ir: 0.3757, msssim_vis: 0.0287, mx_loss: 0.0102, eta: 0:57:12, time: 8.2754
INFO train.py(173): step: 1470/5410, l_total: 0.0526, l_in: 0.0114, l_grad: 0.0412, msssim_ir: 0.1783, msssim_vis: 0.0943, mx_loss: 0.0105, eta: 0:57:02, time: 8.2575
INFO train.py(173): step: 1480/5410, l_total: 0.1009, l_in: 0.0433, l_grad: 0.0576, msssim_ir: 0.4234, msssim_vis: 0.0492, mx_loss: 0.0444, eta: 0:56:52, time: 8.2675
INFO train.py(173): step: 1490/5410, l_total: 0.0868, l_in: 0.0254, l_grad: 0.0614, msssim_ir: 0.4122, msssim_vis: 0.0665, mx_loss: 0.0253, eta: 0:56:42, time: 8.2685
INFO train.py(173): step: 1500/5410, l_total: 0.0921, l_in: 0.0248, l_grad: 0.0673, msssim_ir: 0.4949, msssim_vis: 0.0246, mx_loss: 0.0168, eta: 0:56:33, time: 8.2515
INFO train.py(173): step: 1510/5410, l_total: 0.0585, l_in: 0.0247, l_grad: 0.0339, msssim_ir: 0.3669, msssim_vis: 0.0542, mx_loss: 0.0142, eta: 0:56:23, time: 8.2655
INFO train.py(173): step: 1520/5410, l_total: 0.0740, l_in: 0.0336, l_grad: 0.0405, msssim_ir: 0.3045, msssim_vis: 0.0843, mx_loss: 0.0201, eta: 0:56:13, time: 8.2575
INFO train.py(173): step: 1530/5410, l_total: 0.0869, l_in: 0.0414, l_grad: 0.0455, msssim_ir: 0.2997, msssim_vis: 0.0915, mx_loss: 0.0279, eta: 0:56:03, time: 8.2675
INFO train.py(173): step: 1540/5410, l_total: 0.0585, l_in: 0.0216, l_grad: 0.0369, msssim_ir: 0.4301, msssim_vis: 0.0433, mx_loss: 0.0125, eta: 0:55:54, time: 8.2794
INFO train.py(173): step: 1550/5410, l_total: 0.0686, l_in: 0.0210, l_grad: 0.0476, msssim_ir: 0.4748, msssim_vis: 0.0158, mx_loss: 0.0132, eta: 0:55:44, time: 8.2694
INFO train.py(173): step: 1560/5410, l_total: 0.0609, l_in: 0.0175, l_grad: 0.0434, msssim_ir: 0.3736, msssim_vis: 0.0354, mx_loss: 0.0151, eta: 0:55:34, time: 8.2456
INFO train.py(173): step: 1570/5410, l_total: 0.0465, l_in: 0.0139, l_grad: 0.0326, msssim_ir: 0.2259, msssim_vis: 0.1228, mx_loss: 0.0136, eta: 0:55:25, time: 8.2645
INFO train.py(173): step: 1580/5410, l_total: 0.0668, l_in: 0.0284, l_grad: 0.0384, msssim_ir: 0.4385, msssim_vis: 0.0331, mx_loss: 0.0124, eta: 0:55:15, time: 8.2615
INFO train.py(173): step: 1590/5410, l_total: 0.0782, l_in: 0.0264, l_grad: 0.0518, msssim_ir: 0.4045, msssim_vis: 0.0422, mx_loss: 0.0144, eta: 0:55:06, time: 8.2744
INFO train.py(173): step: 1600/5410, l_total: 0.0440, l_in: 0.0128, l_grad: 0.0312, msssim_ir: 0.3130, msssim_vis: 0.1034, mx_loss: 0.0088, eta: 0:54:56, time: 8.2635
INFO train.py(173): step: 1610/5410, l_total: 0.0434, l_in: 0.0105, l_grad: 0.0329, msssim_ir: 0.3554, msssim_vis: 0.0755, mx_loss: 0.0072, eta: 0:54:46, time: 8.2555
INFO train.py(173): step: 1620/5410, l_total: 0.0752, l_in: 0.0284, l_grad: 0.0468, msssim_ir: 0.4749, msssim_vis: 0.0304, mx_loss: 0.0338, eta: 0:54:37, time: 8.2565
INFO train.py(173): step: 1630/5410, l_total: 0.0466, l_in: 0.0126, l_grad: 0.0340, msssim_ir: 0.3737, msssim_vis: 0.0401, mx_loss: 0.0114, eta: 0:55:13, time: 27.9724
INFO train.py(173): step: 1640/5410, l_total: 0.0504, l_in: 0.0173, l_grad: 0.0331, msssim_ir: 0.3265, msssim_vis: 0.0864, mx_loss: 0.0168, eta: 0:55:03, time: 8.2017
INFO train.py(173): step: 1650/5410, l_total: 0.0581, l_in: 0.0193, l_grad: 0.0388, msssim_ir: 0.1961, msssim_vis: 0.1686, mx_loss: 0.0164, eta: 0:54:53, time: 8.2246
INFO train.py(173): step: 1660/5410, l_total: 0.0840, l_in: 0.0305, l_grad: 0.0535, msssim_ir: 0.4708, msssim_vis: 0.0318, mx_loss: 0.0280, eta: 0:54:43, time: 8.2595
INFO train.py(173): step: 1670/5410, l_total: 0.0554, l_in: 0.0175, l_grad: 0.0379, msssim_ir: 0.4121, msssim_vis: 0.0438, mx_loss: 0.0224, eta: 0:54:33, time: 8.2366
INFO train.py(173): step: 1680/5410, l_total: 0.0902, l_in: 0.0505, l_grad: 0.0397, msssim_ir: 0.4013, msssim_vis: 0.0452, mx_loss: 0.0129, eta: 0:54:23, time: 8.2366
INFO train.py(173): step: 1690/5410, l_total: 0.0773, l_in: 0.0290, l_grad: 0.0483, msssim_ir: 0.5116, msssim_vis: 0.0203, mx_loss: 0.0170, eta: 0:54:13, time: 8.2376
INFO train.py(173): step: 1700/5410, l_total: 0.0467, l_in: 0.0135, l_grad: 0.0332, msssim_ir: 0.2052, msssim_vis: 0.0958, mx_loss: 0.0122, eta: 0:54:04, time: 8.2734
INFO train.py(173): step: 1710/5410, l_total: 0.0527, l_in: 0.0258, l_grad: 0.0269, msssim_ir: 0.3319, msssim_vis: 0.0512, mx_loss: 0.0110, eta: 0:53:54, time: 8.2535
INFO train.py(173): step: 1720/5410, l_total: 0.0565, l_in: 0.0112, l_grad: 0.0453, msssim_ir: 0.2741, msssim_vis: 0.0990, mx_loss: 0.0120, eta: 0:53:44, time: 8.2426
INFO train.py(173): step: 1730/5410, l_total: 0.0609, l_in: 0.0191, l_grad: 0.0418, msssim_ir: 0.1885, msssim_vis: 0.1575, mx_loss: 0.0143, eta: 0:53:34, time: 8.2535
INFO train.py(173): step: 1740/5410, l_total: 0.0566, l_in: 0.0151, l_grad: 0.0414, msssim_ir: 0.4192, msssim_vis: 0.0398, mx_loss: 0.0137, eta: 0:53:24, time: 8.2814
INFO train.py(173): step: 1750/5410, l_total: 0.0706, l_in: 0.0256, l_grad: 0.0451, msssim_ir: 0.4162, msssim_vis: 0.0698, mx_loss: 0.0227, eta: 0:53:15, time: 8.2784
INFO train.py(173): step: 1760/5410, l_total: 0.0888, l_in: 0.0289, l_grad: 0.0599, msssim_ir: 0.1650, msssim_vis: 0.1274, mx_loss: 0.0309, eta: 0:53:05, time: 8.2615
INFO train.py(173): step: 1770/5410, l_total: 0.0758, l_in: 0.0292, l_grad: 0.0465, msssim_ir: 0.3579, msssim_vis: 0.0617, mx_loss: 0.0203, eta: 0:52:55, time: 8.2714
INFO train.py(173): step: 1780/5410, l_total: 0.0907, l_in: 0.0395, l_grad: 0.0512, msssim_ir: 0.3556, msssim_vis: 0.1155, mx_loss: 0.0371, eta: 0:52:46, time: 8.2595
INFO train.py(173): step: 1790/5410, l_total: 0.0429, l_in: 0.0155, l_grad: 0.0275, msssim_ir: 0.1904, msssim_vis: 0.1699, mx_loss: 0.0071, eta: 0:52:36, time: 8.2685
INFO train.py(173): step: 1800/5410, l_total: 0.0997, l_in: 0.0371, l_grad: 0.0626, msssim_ir: 0.4205, msssim_vis: 0.0448, mx_loss: 0.0239, eta: 0:52:27, time: 8.2744
INFO train.py(173): step: 1810/5410, l_total: 0.0584, l_in: 0.0234, l_grad: 0.0350, msssim_ir: 0.3837, msssim_vis: 0.0714, mx_loss: 0.0076, eta: 0:52:17, time: 8.2824
INFO train.py(173): step: 1820/5410, l_total: 0.0604, l_in: 0.0269, l_grad: 0.0336, msssim_ir: 0.2101, msssim_vis: 0.1203, mx_loss: 0.0183, eta: 0:52:07, time: 8.2665
INFO train.py(173): step: 1830/5410, l_total: 0.0826, l_in: 0.0274, l_grad: 0.0552, msssim_ir: 0.5022, msssim_vis: 0.0212, mx_loss: 0.0190, eta: 0:51:58, time: 8.2635
INFO train.py(173): step: 1840/5410, l_total: 0.0632, l_in: 0.0237, l_grad: 0.0395, msssim_ir: 0.3233, msssim_vis: 0.0558, mx_loss: 0.0200, eta: 0:51:48, time: 8.2685
INFO train.py(173): step: 1850/5410, l_total: 0.0448, l_in: 0.0162, l_grad: 0.0286, msssim_ir: 0.3600, msssim_vis: 0.0416, mx_loss: 0.0090, eta: 0:51:39, time: 8.2864
INFO train.py(173): step: 1860/5410, l_total: 0.0346, l_in: 0.0075, l_grad: 0.0272, msssim_ir: 0.3579, msssim_vis: 0.0324, mx_loss: 0.0042, eta: 0:51:29, time: 8.2675
INFO train.py(173): step: 1870/5410, l_total: 0.0795, l_in: 0.0263, l_grad: 0.0532, msssim_ir: 0.4513, msssim_vis: 0.0127, mx_loss: 0.0133, eta: 0:51:20, time: 8.2585
INFO train.py(173): step: 1880/5410, l_total: 0.0328, l_in: 0.0104, l_grad: 0.0225, msssim_ir: 0.2780, msssim_vis: 0.0704, mx_loss: 0.0074, eta: 0:51:10, time: 8.2495
INFO train.py(173): step: 1890/5410, l_total: 0.0466, l_in: 0.0128, l_grad: 0.0338, msssim_ir: 0.3427, msssim_vis: 0.0362, mx_loss: 0.0101, eta: 0:51:00, time: 8.2575
INFO train.py(173): step: 1900/5410, l_total: 0.0466, l_in: 0.0175, l_grad: 0.0291, msssim_ir: 0.2265, msssim_vis: 0.1047, mx_loss: 0.0139, eta: 0:50:51, time: 8.2694
INFO train.py(173): step: 1910/5410, l_total: 0.0585, l_in: 0.0148, l_grad: 0.0437, msssim_ir: 0.2985, msssim_vis: 0.0766, mx_loss: 0.0212, eta: 0:50:42, time: 8.2565
INFO train.py(173): step: 1920/5410, l_total: 0.0663, l_in: 0.0192, l_grad: 0.0471, msssim_ir: 0.3904, msssim_vis: 0.0583, mx_loss: 0.0162, eta: 0:50:32, time: 8.2475
INFO train.py(173): step: 1930/5410, l_total: 0.0572, l_in: 0.0220, l_grad: 0.0352, msssim_ir: 0.3379, msssim_vis: 0.0926, mx_loss: 0.0191, eta: 0:50:23, time: 8.2854
INFO train.py(173): step: 1940/5410, l_total: 0.0450, l_in: 0.0135, l_grad: 0.0315, msssim_ir: 0.2466, msssim_vis: 0.1081, mx_loss: 0.0097, eta: 0:50:13, time: 8.2694
INFO train.py(173): step: 1950/5410, l_total: 0.0509, l_in: 0.0125, l_grad: 0.0384, msssim_ir: 0.4799, msssim_vis: 0.0106, mx_loss: 0.0103, eta: 0:50:04, time: 8.2535
INFO train.py(173): step: 1960/5410, l_total: 0.0647, l_in: 0.0229, l_grad: 0.0418, msssim_ir: 0.2969, msssim_vis: 0.0825, mx_loss: 0.0136, eta: 0:49:54, time: 8.2575
INFO train.py(173): step: 1970/5410, l_total: 0.0463, l_in: 0.0151, l_grad: 0.0312, msssim_ir: 0.3432, msssim_vis: 0.0401, mx_loss: 0.0118, eta: 0:49:45, time: 8.2625
INFO train.py(173): step: 1980/5410, l_total: 0.0788, l_in: 0.0233, l_grad: 0.0555, msssim_ir: 0.4839, msssim_vis: 0.0281, mx_loss: 0.0211, eta: 0:49:35, time: 8.2535
INFO train.py(173): step: 1990/5410, l_total: 0.0464, l_in: 0.0167, l_grad: 0.0296, msssim_ir: 0.3735, msssim_vis: 0.0508, mx_loss: 0.0074, eta: 0:49:26, time: 8.2774
INFO train.py(173): step: 2000/5410, l_total: 0.0549, l_in: 0.0214, l_grad: 0.0335, msssim_ir: 0.4262, msssim_vis: 0.0275, mx_loss: 0.0104, eta: 0:49:17, time: 8.2694
INFO train.py(173): step: 2010/5410, l_total: 0.0598, l_in: 0.0238, l_grad: 0.0360, msssim_ir: 0.3522, msssim_vis: 0.0642, mx_loss: 0.0088, eta: 0:49:07, time: 8.2406
INFO train.py(173): step: 2020/5410, l_total: 0.0460, l_in: 0.0150, l_grad: 0.0310, msssim_ir: 0.2639, msssim_vis: 0.1100, mx_loss: 0.0127, eta: 0:48:58, time: 8.2565
INFO train.py(173): step: 2030/5410, l_total: 0.0488, l_in: 0.0209, l_grad: 0.0279, msssim_ir: 0.2222, msssim_vis: 0.1293, mx_loss: 0.0172, eta: 0:48:49, time: 8.2675
INFO train.py(173): step: 2040/5410, l_total: 0.0426, l_in: 0.0133, l_grad: 0.0293, msssim_ir: 0.1962, msssim_vis: 0.1397, mx_loss: 0.0123, eta: 0:48:39, time: 8.2595
INFO train.py(173): step: 2050/5410, l_total: 0.0657, l_in: 0.0223, l_grad: 0.0435, msssim_ir: 0.4461, msssim_vis: 0.0271, mx_loss: 0.0165, eta: 0:48:30, time: 8.2446
INFO train.py(173): step: 2060/5410, l_total: 0.0767, l_in: 0.0308, l_grad: 0.0459, msssim_ir: 0.4727, msssim_vis: 0.0238, mx_loss: 0.0204, eta: 0:48:21, time: 8.2525
INFO train.py(173): step: 2070/5410, l_total: 0.0509, l_in: 0.0285, l_grad: 0.0225, msssim_ir: 0.2174, msssim_vis: 0.1358, mx_loss: 0.0366, eta: 0:48:11, time: 8.2685
INFO train.py(173): step: 2080/5410, l_total: 0.0597, l_in: 0.0299, l_grad: 0.0299, msssim_ir: 0.3101, msssim_vis: 0.0759, mx_loss: 0.0105, eta: 0:48:02, time: 8.2744
INFO train.py(173): step: 2090/5410, l_total: 0.0632, l_in: 0.0175, l_grad: 0.0457, msssim_ir: 0.3498, msssim_vis: 0.0722, mx_loss: 0.0100, eta: 0:47:53, time: 8.2894
INFO train.py(173): step: 2100/5410, l_total: 0.0601, l_in: 0.0211, l_grad: 0.0391, msssim_ir: 0.3183, msssim_vis: 0.0865, mx_loss: 0.0092, eta: 0:47:44, time: 8.2734
INFO train.py(173): step: 2110/5410, l_total: 0.0597, l_in: 0.0238, l_grad: 0.0360, msssim_ir: 0.3757, msssim_vis: 0.0285, mx_loss: 0.0107, eta: 0:47:34, time: 8.2734
INFO train.py(173): step: 2120/5410, l_total: 0.0663, l_in: 0.0202, l_grad: 0.0460, msssim_ir: 0.4668, msssim_vis: 0.0163, mx_loss: 0.0120, eta: 0:47:25, time: 8.2694
INFO train.py(173): step: 2130/5410, l_total: 0.0587, l_in: 0.0150, l_grad: 0.0437, msssim_ir: 0.0941, msssim_vis: 0.1912, mx_loss: 0.0188, eta: 0:47:16, time: 8.2675
INFO train.py(173): step: 2140/5410, l_total: 0.0509, l_in: 0.0267, l_grad: 0.0241, msssim_ir: 0.2492, msssim_vis: 0.0959, mx_loss: 0.0203, eta: 0:47:07, time: 8.2923
INFO train.py(173): step: 2150/5410, l_total: 0.0561, l_in: 0.0187, l_grad: 0.0373, msssim_ir: 0.3782, msssim_vis: 0.0469, mx_loss: 0.0196, eta: 0:46:57, time: 8.2525
INFO train.py(173): step: 2160/5410, l_total: 0.0744, l_in: 0.0332, l_grad: 0.0412, msssim_ir: 0.4441, msssim_vis: 0.0488, mx_loss: 0.0253, eta: 0:46:48, time: 8.2475
INFO train.py(173): step: 2170/5410, l_total: 0.0682, l_in: 0.0260, l_grad: 0.0422, msssim_ir: 0.3662, msssim_vis: 0.0870, mx_loss: 0.0096, eta: 0:47:09, time: 28.1307
INFO train.py(173): step: 2180/5410, l_total: 0.0603, l_in: 0.0222, l_grad: 0.0380, msssim_ir: 0.3920, msssim_vis: 0.0302, mx_loss: 0.0177, eta: 0:46:59, time: 8.2157
INFO train.py(173): step: 2190/5410, l_total: 0.0624, l_in: 0.0230, l_grad: 0.0395, msssim_ir: 0.3703, msssim_vis: 0.0629, mx_loss: 0.0232, eta: 0:46:50, time: 8.2306
INFO train.py(173): step: 2200/5410, l_total: 0.0579, l_in: 0.0194, l_grad: 0.0386, msssim_ir: 0.4022, msssim_vis: 0.0380, mx_loss: 0.0195, eta: 0:46:40, time: 8.2366
INFO train.py(173): step: 2210/5410, l_total: 0.0637, l_in: 0.0275, l_grad: 0.0362, msssim_ir: 0.2649, msssim_vis: 0.1116, mx_loss: 0.0238, eta: 0:46:31, time: 8.2376
INFO train.py(173): step: 2220/5410, l_total: 0.0607, l_in: 0.0224, l_grad: 0.0383, msssim_ir: 0.3539, msssim_vis: 0.0621, mx_loss: 0.0137, eta: 0:46:21, time: 8.2476
INFO train.py(173): step: 2230/5410, l_total: 0.0478, l_in: 0.0138, l_grad: 0.0340, msssim_ir: 0.2816, msssim_vis: 0.0912, mx_loss: 0.0105, eta: 0:46:12, time: 8.2436
INFO train.py(173): step: 2240/5410, l_total: 0.0373, l_in: 0.0095, l_grad: 0.0278, msssim_ir: 0.3239, msssim_vis: 0.0892, mx_loss: 0.0074, eta: 0:46:03, time: 8.2655
INFO train.py(173): step: 2250/5410, l_total: 0.0917, l_in: 0.0396, l_grad: 0.0521, msssim_ir: 0.3790, msssim_vis: 0.0374, mx_loss: 0.0178, eta: 0:45:53, time: 8.2605
INFO train.py(173): step: 2260/5410, l_total: 0.0526, l_in: 0.0167, l_grad: 0.0359, msssim_ir: 0.3845, msssim_vis: 0.0702, mx_loss: 0.0082, eta: 0:45:44, time: 8.2675
INFO train.py(173): step: 2270/5410, l_total: 0.0509, l_in: 0.0132, l_grad: 0.0377, msssim_ir: 0.4071, msssim_vis: 0.0293, mx_loss: 0.0067, eta: 0:45:35, time: 8.2675
INFO train.py(173): step: 2280/5410, l_total: 0.0397, l_in: 0.0118, l_grad: 0.0279, msssim_ir: 0.3090, msssim_vis: 0.0610, mx_loss: 0.0099, eta: 0:45:25, time: 8.2555
INFO train.py(173): step: 2290/5410, l_total: 0.0510, l_in: 0.0145, l_grad: 0.0366, msssim_ir: 0.4318, msssim_vis: 0.0261, mx_loss: 0.0096, eta: 0:45:16, time: 8.2774
INFO train.py(173): step: 2300/5410, l_total: 0.0797, l_in: 0.0289, l_grad: 0.0508, msssim_ir: 0.5002, msssim_vis: 0.0225, mx_loss: 0.0227, eta: 0:45:07, time: 8.2754
INFO train.py(173): step: 2310/5410, l_total: 0.0466, l_in: 0.0147, l_grad: 0.0318, msssim_ir: 0.3598, msssim_vis: 0.0605, mx_loss: 0.0098, eta: 0:44:57, time: 8.2535
INFO train.py(173): step: 2320/5410, l_total: 0.0737, l_in: 0.0174, l_grad: 0.0563, msssim_ir: 0.4690, msssim_vis: 0.0368, mx_loss: 0.0105, eta: 0:44:48, time: 8.2585
INFO train.py(173): step: 2330/5410, l_total: 0.0638, l_in: 0.0226, l_grad: 0.0412, msssim_ir: 0.3779, msssim_vis: 0.0479, mx_loss: 0.0182, eta: 0:44:39, time: 8.2535
INFO train.py(173): step: 2340/5410, l_total: 0.0398, l_in: 0.0111, l_grad: 0.0287, msssim_ir: 0.2459, msssim_vis: 0.0706, mx_loss: 0.0099, eta: 0:44:30, time: 8.2655
INFO train.py(173): step: 2350/5410, l_total: 0.0661, l_in: 0.0169, l_grad: 0.0492, msssim_ir: 0.4392, msssim_vis: 0.0505, mx_loss: 0.0155, eta: 0:44:20, time: 8.2734
INFO train.py(173): step: 2360/5410, l_total: 0.0750, l_in: 0.0405, l_grad: 0.0345, msssim_ir: 0.2461, msssim_vis: 0.1122, mx_loss: 0.0276, eta: 0:44:11, time: 8.2844
INFO train.py(173): step: 2370/5410, l_total: 0.0565, l_in: 0.0156, l_grad: 0.0409, msssim_ir: 0.4570, msssim_vis: 0.0254, mx_loss: 0.0103, eta: 0:44:02, time: 8.2605
INFO train.py(173): step: 2380/5410, l_total: 0.0641, l_in: 0.0183, l_grad: 0.0457, msssim_ir: 0.3609, msssim_vis: 0.0575, mx_loss: 0.0163, eta: 0:43:53, time: 8.2545
INFO train.py(173): step: 2390/5410, l_total: 0.0620, l_in: 0.0190, l_grad: 0.0430, msssim_ir: 0.3800, msssim_vis: 0.0330, mx_loss: 0.0090, eta: 0:43:43, time: 8.2466
INFO train.py(173): step: 2400/5410, l_total: 0.0460, l_in: 0.0133, l_grad: 0.0326, msssim_ir: 0.3587, msssim_vis: 0.0465, mx_loss: 0.0061, eta: 0:43:34, time: 8.2615
INFO train.py(173): step: 2410/5410, l_total: 0.0790, l_in: 0.0343, l_grad: 0.0447, msssim_ir: 0.4915, msssim_vis: 0.0429, mx_loss: 0.0336, eta: 0:43:25, time: 8.2734
INFO train.py(173): step: 2420/5410, l_total: 0.0697, l_in: 0.0232, l_grad: 0.0465, msssim_ir: 0.3479, msssim_vis: 0.1213, mx_loss: 0.0121, eta: 0:43:16, time: 8.2605
INFO train.py(173): step: 2430/5410, l_total: 0.0424, l_in: 0.0123, l_grad: 0.0300, msssim_ir: 0.2520, msssim_vis: 0.1127, mx_loss: 0.0160, eta: 0:43:06, time: 8.2615
INFO train.py(173): step: 2440/5410, l_total: 0.0824, l_in: 0.0365, l_grad: 0.0458, msssim_ir: 0.3358, msssim_vis: 0.0869, mx_loss: 0.0251, eta: 0:42:57, time: 8.2645
INFO train.py(173): step: 2450/5410, l_total: 0.0732, l_in: 0.0192, l_grad: 0.0540, msssim_ir: 0.4621, msssim_vis: 0.0192, mx_loss: 0.0150, eta: 0:42:48, time: 8.2714
INFO train.py(173): step: 2460/5410, l_total: 0.0732, l_in: 0.0266, l_grad: 0.0465, msssim_ir: 0.5007, msssim_vis: 0.0163, mx_loss: 0.0200, eta: 0:42:39, time: 8.2645
INFO train.py(173): step: 2470/5410, l_total: 0.0744, l_in: 0.0253, l_grad: 0.0491, msssim_ir: 0.3923, msssim_vis: 0.0369, mx_loss: 0.0248, eta: 0:42:30, time: 8.2386
INFO train.py(173): step: 2480/5410, l_total: 0.0455, l_in: 0.0158, l_grad: 0.0297, msssim_ir: 0.3329, msssim_vis: 0.0338, mx_loss: 0.0055, eta: 0:42:21, time: 8.2705
INFO train.py(173): step: 2490/5410, l_total: 0.0393, l_in: 0.0129, l_grad: 0.0265, msssim_ir: 0.2898, msssim_vis: 0.1018, mx_loss: 0.0096, eta: 0:42:11, time: 8.2605
INFO train.py(173): step: 2500/5410, l_total: 0.0630, l_in: 0.0231, l_grad: 0.0399, msssim_ir: 0.2515, msssim_vis: 0.1386, mx_loss: 0.0178, eta: 0:42:02, time: 8.2515
INFO train.py(173): step: 2510/5410, l_total: 0.0391, l_in: 0.0123, l_grad: 0.0268, msssim_ir: 0.2500, msssim_vis: 0.1028, mx_loss: 0.0073, eta: 0:41:53, time: 8.2685
INFO train.py(173): step: 2520/5410, l_total: 0.0568, l_in: 0.0171, l_grad: 0.0397, msssim_ir: 0.5226, msssim_vis: 0.0084, mx_loss: 0.0087, eta: 0:41:44, time: 8.2575
INFO train.py(173): step: 2530/5410, l_total: 0.0593, l_in: 0.0158, l_grad: 0.0434, msssim_ir: 0.3919, msssim_vis: 0.0523, mx_loss: 0.0153, eta: 0:41:35, time: 8.2615
INFO train.py(173): step: 2540/5410, l_total: 0.0648, l_in: 0.0348, l_grad: 0.0300, msssim_ir: 0.2305, msssim_vis: 0.1120, mx_loss: 0.0401, eta: 0:41:26, time: 8.2834
INFO train.py(173): step: 2550/5410, l_total: 0.0524, l_in: 0.0130, l_grad: 0.0395, msssim_ir: 0.4127, msssim_vis: 0.0224, mx_loss: 0.0141, eta: 0:41:17, time: 8.2724
INFO train.py(173): step: 2560/5410, l_total: 0.0622, l_in: 0.0258, l_grad: 0.0364, msssim_ir: 0.3681, msssim_vis: 0.0819, mx_loss: 0.0118, eta: 0:41:08, time: 8.2904
INFO train.py(173): step: 2570/5410, l_total: 0.0577, l_in: 0.0232, l_grad: 0.0346, msssim_ir: 0.3012, msssim_vis: 0.0766, mx_loss: 0.0186, eta: 0:40:59, time: 8.2914
INFO train.py(173): step: 2580/5410, l_total: 0.0474, l_in: 0.0148, l_grad: 0.0326, msssim_ir: 0.4525, msssim_vis: 0.0125, mx_loss: 0.0126, eta: 0:40:49, time: 8.2685
INFO train.py(173): step: 2590/5410, l_total: 0.0488, l_in: 0.0111, l_grad: 0.0377, msssim_ir: 0.3628, msssim_vis: 0.0643, mx_loss: 0.0074, eta: 0:40:40, time: 8.2625
INFO train.py(173): step: 2600/5410, l_total: 0.0432, l_in: 0.0156, l_grad: 0.0276, msssim_ir: 0.2484, msssim_vis: 0.0916, mx_loss: 0.0120, eta: 0:40:31, time: 8.2778
INFO train.py(173): step: 2610/5410, l_total: 0.0416, l_in: 0.0111, l_grad: 0.0305, msssim_ir: 0.4041, msssim_vis: 0.0202, mx_loss: 0.0123, eta: 0:40:22, time: 8.2635
INFO train.py(173): step: 2620/5410, l_total: 0.0520, l_in: 0.0119, l_grad: 0.0401, msssim_ir: 0.4600, msssim_vis: 0.0173, mx_loss: 0.0123, eta: 0:40:13, time: 8.2685
INFO train.py(173): step: 2630/5410, l_total: 0.0380, l_in: 0.0139, l_grad: 0.0241, msssim_ir: 0.3034, msssim_vis: 0.0532, mx_loss: 0.0085, eta: 0:40:04, time: 8.2575
INFO train.py(173): step: 2640/5410, l_total: 0.0549, l_in: 0.0204, l_grad: 0.0345, msssim_ir: 0.3357, msssim_vis: 0.0719, mx_loss: 0.0233, eta: 0:39:55, time: 8.2565
INFO train.py(173): step: 2650/5410, l_total: 0.0550, l_in: 0.0134, l_grad: 0.0417, msssim_ir: 0.3574, msssim_vis: 0.0919, mx_loss: 0.0091, eta: 0:39:46, time: 8.2485
INFO train.py(173): step: 2660/5410, l_total: 0.0596, l_in: 0.0239, l_grad: 0.0356, msssim_ir: 0.4302, msssim_vis: 0.0401, mx_loss: 0.0179, eta: 0:39:37, time: 8.2694
INFO train.py(173): step: 2670/5410, l_total: 0.0597, l_in: 0.0198, l_grad: 0.0398, msssim_ir: 0.4647, msssim_vis: 0.0240, mx_loss: 0.0146, eta: 0:39:28, time: 8.2735
INFO train.py(173): step: 2680/5410, l_total: 0.0490, l_in: 0.0156, l_grad: 0.0335, msssim_ir: 0.1928, msssim_vis: 0.1152, mx_loss: 0.0150, eta: 0:39:19, time: 8.2685
INFO train.py(173): step: 2690/5410, l_total: 0.0560, l_in: 0.0220, l_grad: 0.0340, msssim_ir: 0.4315, msssim_vis: 0.0241, mx_loss: 0.0080, eta: 0:39:10, time: 8.2774
INFO train.py(173): step: 2700/5410, l_total: 0.0346, l_in: 0.0058, l_grad: 0.0288, msssim_ir: 0.2261, msssim_vis: 0.1033, mx_loss: 0.0053, eta: 0:39:01, time: 8.2515
INFO train.py(173): step: 2710/5410, l_total: 0.0541, l_in: 0.0188, l_grad: 0.0352, msssim_ir: 0.3202, msssim_vis: 0.1113, mx_loss: 0.0152, eta: 0:39:12, time: 28.3398
INFO train.py(173): step: 2720/5410, l_total: 0.0444, l_in: 0.0133, l_grad: 0.0311, msssim_ir: 0.3203, msssim_vis: 0.1107, mx_loss: 0.0105, eta: 0:39:03, time: 8.2027
INFO train.py(173): step: 2730/5410, l_total: 0.0462, l_in: 0.0128, l_grad: 0.0334, msssim_ir: 0.3402, msssim_vis: 0.0452, mx_loss: 0.0070, eta: 0:38:53, time: 8.2286
INFO train.py(173): step: 2740/5410, l_total: 0.0586, l_in: 0.0190, l_grad: 0.0396, msssim_ir: 0.4497, msssim_vis: 0.0246, mx_loss: 0.0229, eta: 0:38:44, time: 8.2615
INFO train.py(173): step: 2750/5410, l_total: 0.0542, l_in: 0.0171, l_grad: 0.0371, msssim_ir: 0.3509, msssim_vis: 0.0642, mx_loss: 0.0175, eta: 0:38:35, time: 8.2466
INFO train.py(173): step: 2760/5410, l_total: 0.0348, l_in: 0.0099, l_grad: 0.0250, msssim_ir: 0.3122, msssim_vis: 0.0696, mx_loss: 0.0067, eta: 0:38:26, time: 8.2476
INFO train.py(173): step: 2770/5410, l_total: 0.0487, l_in: 0.0173, l_grad: 0.0314, msssim_ir: 0.3987, msssim_vis: 0.0390, mx_loss: 0.0093, eta: 0:38:17, time: 8.2485
INFO train.py(173): step: 2780/5410, l_total: 0.0872, l_in: 0.0431, l_grad: 0.0441, msssim_ir: 0.4258, msssim_vis: 0.0435, mx_loss: 0.0251, eta: 0:38:08, time: 8.2440
INFO train.py(173): step: 2790/5410, l_total: 0.0701, l_in: 0.0281, l_grad: 0.0420, msssim_ir: 0.2859, msssim_vis: 0.1292, mx_loss: 0.0187, eta: 0:37:59, time: 8.2545
INFO train.py(173): step: 2800/5410, l_total: 0.0445, l_in: 0.0183, l_grad: 0.0262, msssim_ir: 0.1535, msssim_vis: 0.1545, mx_loss: 0.0163, eta: 0:37:49, time: 8.2595
INFO train.py(173): step: 2810/5410, l_total: 0.0723, l_in: 0.0232, l_grad: 0.0491, msssim_ir: 0.4508, msssim_vis: 0.0120, mx_loss: 0.0153, eta: 0:37:40, time: 8.2615
INFO train.py(173): step: 2820/5410, l_total: 0.0569, l_in: 0.0188, l_grad: 0.0381, msssim_ir: 0.2270, msssim_vis: 0.1234, mx_loss: 0.0167, eta: 0:37:31, time: 8.2894
INFO train.py(173): step: 2830/5410, l_total: 0.0474, l_in: 0.0199, l_grad: 0.0275, msssim_ir: 0.3244, msssim_vis: 0.1217, mx_loss: 0.0060, eta: 0:37:22, time: 8.2734
INFO train.py(173): step: 2840/5410, l_total: 0.0384, l_in: 0.0143, l_grad: 0.0241, msssim_ir: 0.3197, msssim_vis: 0.0724, mx_loss: 0.0060, eta: 0:37:13, time: 8.2475
INFO train.py(173): step: 2850/5410, l_total: 0.0548, l_in: 0.0178, l_grad: 0.0370, msssim_ir: 0.3796, msssim_vis: 0.0565, mx_loss: 0.0194, eta: 0:37:04, time: 8.2585
INFO train.py(173): step: 2860/5410, l_total: 0.0647, l_in: 0.0234, l_grad: 0.0412, msssim_ir: 0.3652, msssim_vis: 0.0518, mx_loss: 0.0127, eta: 0:36:55, time: 8.2625
INFO train.py(173): step: 2870/5410, l_total: 0.0586, l_in: 0.0164, l_grad: 0.0422, msssim_ir: 0.2661, msssim_vis: 0.0972, mx_loss: 0.0160, eta: 0:36:46, time: 8.2675
INFO train.py(173): step: 2880/5410, l_total: 0.0721, l_in: 0.0188, l_grad: 0.0533, msssim_ir: 0.4921, msssim_vis: 0.0111, mx_loss: 0.0117, eta: 0:36:37, time: 8.2426
INFO train.py(173): step: 2890/5410, l_total: 0.0397, l_in: 0.0131, l_grad: 0.0265, msssim_ir: 0.3376, msssim_vis: 0.0399, mx_loss: 0.0083, eta: 0:36:28, time: 8.2625
INFO train.py(173): step: 2900/5410, l_total: 0.0441, l_in: 0.0106, l_grad: 0.0335, msssim_ir: 0.2794, msssim_vis: 0.1198, mx_loss: 0.0074, eta: 0:36:19, time: 8.2645
INFO train.py(173): step: 2910/5410, l_total: 0.0695, l_in: 0.0290, l_grad: 0.0405, msssim_ir: 0.4372, msssim_vis: 0.0356, mx_loss: 0.0193, eta: 0:36:10, time: 8.2694
INFO train.py(173): step: 2920/5410, l_total: 0.0497, l_in: 0.0188, l_grad: 0.0310, msssim_ir: 0.3538, msssim_vis: 0.0843, mx_loss: 0.0112, eta: 0:36:01, time: 8.2545
INFO train.py(173): step: 2930/5410, l_total: 0.0473, l_in: 0.0176, l_grad: 0.0297, msssim_ir: 0.3584, msssim_vis: 0.0440, mx_loss: 0.0090, eta: 0:35:52, time: 8.2485
INFO train.py(173): step: 2940/5410, l_total: 0.0667, l_in: 0.0238, l_grad: 0.0428, msssim_ir: 0.4878, msssim_vis: 0.0324, mx_loss: 0.0167, eta: 0:35:43, time: 8.2665
INFO train.py(173): step: 2950/5410, l_total: 0.0408, l_in: 0.0111, l_grad: 0.0297, msssim_ir: 0.3488, msssim_vis: 0.0562, mx_loss: 0.0064, eta: 0:35:34, time: 8.2645
INFO train.py(173): step: 2960/5410, l_total: 0.0423, l_in: 0.0139, l_grad: 0.0283, msssim_ir: 0.1705, msssim_vis: 0.1408, mx_loss: 0.0118, eta: 0:35:25, time: 8.2724
INFO train.py(173): step: 2970/5410, l_total: 0.0507, l_in: 0.0165, l_grad: 0.0342, msssim_ir: 0.4289, msssim_vis: 0.0430, mx_loss: 0.0074, eta: 0:35:16, time: 8.2897
INFO train.py(173): step: 2980/5410, l_total: 0.0793, l_in: 0.0317, l_grad: 0.0476, msssim_ir: 0.4332, msssim_vis: 0.0430, mx_loss: 0.0109, eta: 0:35:07, time: 8.2734
INFO train.py(173): step: 2990/5410, l_total: 0.0594, l_in: 0.0213, l_grad: 0.0381, msssim_ir: 0.5121, msssim_vis: 0.0092, mx_loss: 0.0100, eta: 0:34:58, time: 8.2585
INFO train.py(173): step: 3000/5410, l_total: 0.0408, l_in: 0.0180, l_grad: 0.0228, msssim_ir: 0.2167, msssim_vis: 0.0943, mx_loss: 0.0101, eta: 0:34:49, time: 8.2545
INFO train.py(173): step: 3010/5410, l_total: 0.0553, l_in: 0.0242, l_grad: 0.0311, msssim_ir: 0.3717, msssim_vis: 0.0512, mx_loss: 0.0077, eta: 0:34:40, time: 8.2876
INFO train.py(173): step: 3020/5410, l_total: 0.0516, l_in: 0.0177, l_grad: 0.0340, msssim_ir: 0.2698, msssim_vis: 0.1503, mx_loss: 0.0112, eta: 0:34:31, time: 8.2694
INFO train.py(173): step: 3030/5410, l_total: 0.1177, l_in: 0.0650, l_grad: 0.0527, msssim_ir: 0.5102, msssim_vis: 0.0263, mx_loss: 0.0146, eta: 0:34:22, time: 8.2456
INFO train.py(173): step: 3040/5410, l_total: 0.0590, l_in: 0.0144, l_grad: 0.0447, msssim_ir: 0.4352, msssim_vis: 0.0363, mx_loss: 0.0174, eta: 0:34:13, time: 8.2535
INFO train.py(173): step: 3050/5410, l_total: 0.0408, l_in: 0.0119, l_grad: 0.0289, msssim_ir: 0.4382, msssim_vis: 0.0142, mx_loss: 0.0050, eta: 0:34:04, time: 8.2605
INFO train.py(173): step: 3060/5410, l_total: 0.0367, l_in: 0.0114, l_grad: 0.0253, msssim_ir: 0.3398, msssim_vis: 0.0822, mx_loss: 0.0075, eta: 0:33:55, time: 8.2505
INFO train.py(173): step: 3070/5410, l_total: 0.0440, l_in: 0.0141, l_grad: 0.0299, msssim_ir: 0.2814, msssim_vis: 0.0906, mx_loss: 0.0114, eta: 0:33:46, time: 8.2575
INFO train.py(173): step: 3080/5410, l_total: 0.0481, l_in: 0.0127, l_grad: 0.0354, msssim_ir: 0.4972, msssim_vis: 0.0281, mx_loss: 0.0089, eta: 0:33:37, time: 8.2625
INFO train.py(173): step: 3090/5410, l_total: 0.0497, l_in: 0.0128, l_grad: 0.0369, msssim_ir: 0.2715, msssim_vis: 0.1082, mx_loss: 0.0099, eta: 0:33:28, time: 8.2475
INFO train.py(173): step: 3100/5410, l_total: 0.0324, l_in: 0.0116, l_grad: 0.0208, msssim_ir: 0.2436, msssim_vis: 0.0751, mx_loss: 0.0107, eta: 0:33:19, time: 8.2685
INFO train.py(173): step: 3110/5410, l_total: 0.0380, l_in: 0.0113, l_grad: 0.0267, msssim_ir: 0.3473, msssim_vis: 0.0479, mx_loss: 0.0059, eta: 0:33:10, time: 8.2685
INFO train.py(173): step: 3120/5410, l_total: 0.0396, l_in: 0.0123, l_grad: 0.0273, msssim_ir: 0.3879, msssim_vis: 0.0391, mx_loss: 0.0090, eta: 0:33:01, time: 8.2495
INFO train.py(173): step: 3130/5410, l_total: 0.0360, l_in: 0.0091, l_grad: 0.0269, msssim_ir: 0.2359, msssim_vis: 0.1003, mx_loss: 0.0076, eta: 0:32:52, time: 8.2734
INFO train.py(173): step: 3140/5410, l_total: 0.0489, l_in: 0.0141, l_grad: 0.0348, msssim_ir: 0.2334, msssim_vis: 0.1244, mx_loss: 0.0083, eta: 0:32:43, time: 8.2456
INFO train.py(173): step: 3150/5410, l_total: 0.0509, l_in: 0.0159, l_grad: 0.0350, msssim_ir: 0.3604, msssim_vis: 0.0300, mx_loss: 0.0076, eta: 0:32:34, time: 8.2685
INFO train.py(173): step: 3160/5410, l_total: 0.0497, l_in: 0.0152, l_grad: 0.0346, msssim_ir: 0.3992, msssim_vis: 0.0435, mx_loss: 0.0075, eta: 0:32:25, time: 8.2575
INFO train.py(173): step: 3170/5410, l_total: 0.0358, l_in: 0.0113, l_grad: 0.0245, msssim_ir: 0.4026, msssim_vis: 0.0249, mx_loss: 0.0052, eta: 0:32:16, time: 8.2605
INFO train.py(173): step: 3180/5410, l_total: 0.0487, l_in: 0.0160, l_grad: 0.0327, msssim_ir: 0.3793, msssim_vis: 0.0342, mx_loss: 0.0101, eta: 0:32:07, time: 8.2565
INFO train.py(173): step: 3190/5410, l_total: 0.0469, l_in: 0.0171, l_grad: 0.0298, msssim_ir: 0.1756, msssim_vis: 0.1576, mx_loss: 0.0187, eta: 0:31:58, time: 8.2575
INFO train.py(173): step: 3200/5410, l_total: 0.0649, l_in: 0.0233, l_grad: 0.0416, msssim_ir: 0.4455, msssim_vis: 0.0303, mx_loss: 0.0086, eta: 0:31:50, time: 8.2515
INFO train.py(173): step: 3210/5410, l_total: 0.0557, l_in: 0.0223, l_grad: 0.0335, msssim_ir: 0.3875, msssim_vis: 0.0309, mx_loss: 0.0109, eta: 0:31:41, time: 8.2560
INFO train.py(173): step: 3220/5410, l_total: 0.0476, l_in: 0.0131, l_grad: 0.0345, msssim_ir: 0.3460, msssim_vis: 0.0652, mx_loss: 0.0070, eta: 0:31:32, time: 8.2685
INFO train.py(173): step: 3230/5410, l_total: 0.0459, l_in: 0.0135, l_grad: 0.0324, msssim_ir: 0.3438, msssim_vis: 0.0686, mx_loss: 0.0083, eta: 0:31:23, time: 8.2665
INFO train.py(173): step: 3240/5410, l_total: 0.0564, l_in: 0.0183, l_grad: 0.0381, msssim_ir: 0.2926, msssim_vis: 0.0893, mx_loss: 0.0199, eta: 0:31:14, time: 8.2804
INFO train.py(173): step: 3250/5410, l_total: 0.0324, l_in: 0.0090, l_grad: 0.0234, msssim_ir: 0.4233, msssim_vis: 0.0248, mx_loss: 0.0059, eta: 0:31:18, time: 28.0251
INFO train.py(173): step: 3260/5410, l_total: 0.0773, l_in: 0.0361, l_grad: 0.0412, msssim_ir: 0.4470, msssim_vis: 0.0300, mx_loss: 0.0288, eta: 0:31:09, time: 8.2217
INFO train.py(173): step: 3270/5410, l_total: 0.0758, l_in: 0.0208, l_grad: 0.0550, msssim_ir: 0.4124, msssim_vis: 0.0548, mx_loss: 0.0238, eta: 0:31:00, time: 8.2167
INFO train.py(173): step: 3280/5410, l_total: 0.0714, l_in: 0.0180, l_grad: 0.0534, msssim_ir: 0.4285, msssim_vis: 0.0412, mx_loss: 0.0194, eta: 0:30:51, time: 8.2436
INFO train.py(173): step: 3290/5410, l_total: 0.0485, l_in: 0.0178, l_grad: 0.0306, msssim_ir: 0.4103, msssim_vis: 0.0227, mx_loss: 0.0056, eta: 0:30:42, time: 8.2396
INFO train.py(173): step: 3300/5410, l_total: 0.0504, l_in: 0.0212, l_grad: 0.0293, msssim_ir: 0.1559, msssim_vis: 0.1248, mx_loss: 0.0282, eta: 0:30:33, time: 8.2555
INFO train.py(173): step: 3310/5410, l_total: 0.0497, l_in: 0.0169, l_grad: 0.0329, msssim_ir: 0.2482, msssim_vis: 0.1390, mx_loss: 0.0083, eta: 0:30:24, time: 8.2396
INFO train.py(173): step: 3320/5410, l_total: 0.0593, l_in: 0.0187, l_grad: 0.0406, msssim_ir: 0.3173, msssim_vis: 0.0989, mx_loss: 0.0080, eta: 0:30:15, time: 8.2655
INFO train.py(173): step: 3330/5410, l_total: 0.0391, l_in: 0.0122, l_grad: 0.0269, msssim_ir: 0.2615, msssim_vis: 0.0738, mx_loss: 0.0101, eta: 0:30:06, time: 8.2655
INFO train.py(173): step: 3340/5410, l_total: 0.0555, l_in: 0.0146, l_grad: 0.0409, msssim_ir: 0.3151, msssim_vis: 0.0887, mx_loss: 0.0164, eta: 0:29:57, time: 8.2485
INFO train.py(173): step: 3350/5410, l_total: 0.0593, l_in: 0.0255, l_grad: 0.0338, msssim_ir: 0.4233, msssim_vis: 0.0324, mx_loss: 0.0272, eta: 0:29:48, time: 8.2714
INFO train.py(173): step: 3360/5410, l_total: 0.0512, l_in: 0.0140, l_grad: 0.0372, msssim_ir: 0.4727, msssim_vis: 0.0162, mx_loss: 0.0115, eta: 0:29:40, time: 8.2515
INFO train.py(173): step: 3370/5410, l_total: 0.0507, l_in: 0.0216, l_grad: 0.0290, msssim_ir: 0.4744, msssim_vis: 0.0170, mx_loss: 0.0127, eta: 0:29:31, time: 8.2565
INFO train.py(173): step: 3380/5410, l_total: 0.0356, l_in: 0.0115, l_grad: 0.0241, msssim_ir: 0.1786, msssim_vis: 0.1324, mx_loss: 0.0092, eta: 0:29:22, time: 8.2535
INFO train.py(173): step: 3390/5410, l_total: 0.0468, l_in: 0.0117, l_grad: 0.0352, msssim_ir: 0.3150, msssim_vis: 0.0799, mx_loss: 0.0102, eta: 0:29:13, time: 8.2456
INFO train.py(173): step: 3400/5410, l_total: 0.0327, l_in: 0.0102, l_grad: 0.0225, msssim_ir: 0.2795, msssim_vis: 0.0546, mx_loss: 0.0103, eta: 0:29:04, time: 8.2525
INFO train.py(173): step: 3410/5410, l_total: 0.0364, l_in: 0.0138, l_grad: 0.0226, msssim_ir: 0.3367, msssim_vis: 0.0466, mx_loss: 0.0054, eta: 0:28:55, time: 8.2545
INFO train.py(173): step: 3420/5410, l_total: 0.0336, l_in: 0.0080, l_grad: 0.0256, msssim_ir: 0.2672, msssim_vis: 0.0869, mx_loss: 0.0078, eta: 0:28:46, time: 8.2515
INFO train.py(173): step: 3430/5410, l_total: 0.0488, l_in: 0.0174, l_grad: 0.0314, msssim_ir: 0.3196, msssim_vis: 0.0738, mx_loss: 0.0185, eta: 0:28:37, time: 8.2714
INFO train.py(173): step: 3440/5410, l_total: 0.0436, l_in: 0.0170, l_grad: 0.0266, msssim_ir: 0.3926, msssim_vis: 0.0365, mx_loss: 0.0061, eta: 0:28:28, time: 8.2615
INFO train.py(173): step: 3450/5410, l_total: 0.0370, l_in: 0.0164, l_grad: 0.0207, msssim_ir: 0.2719, msssim_vis: 0.0684, mx_loss: 0.0119, eta: 0:28:19, time: 8.2645
INFO train.py(173): step: 3460/5410, l_total: 0.0423, l_in: 0.0208, l_grad: 0.0215, msssim_ir: 0.1755, msssim_vis: 0.1193, mx_loss: 0.0166, eta: 0:28:10, time: 8.2545
INFO train.py(173): step: 3470/5410, l_total: 0.0552, l_in: 0.0204, l_grad: 0.0348, msssim_ir: 0.2218, msssim_vis: 0.1431, mx_loss: 0.0224, eta: 0:28:01, time: 8.2505
INFO train.py(173): step: 3480/5410, l_total: 0.0383, l_in: 0.0113, l_grad: 0.0270, msssim_ir: 0.2428, msssim_vis: 0.0869, mx_loss: 0.0084, eta: 0:27:52, time: 8.2724
INFO train.py(173): step: 3490/5410, l_total: 0.0434, l_in: 0.0122, l_grad: 0.0312, msssim_ir: 0.3952, msssim_vis: 0.0367, mx_loss: 0.0058, eta: 0:27:44, time: 8.2724
INFO train.py(173): step: 3500/5410, l_total: 0.0583, l_in: 0.0170, l_grad: 0.0413, msssim_ir: 0.2684, msssim_vis: 0.1101, mx_loss: 0.0126, eta: 0:27:35, time: 8.2754
INFO train.py(173): step: 3510/5410, l_total: 0.0395, l_in: 0.0139, l_grad: 0.0255, msssim_ir: 0.4425, msssim_vis: 0.0137, mx_loss: 0.0072, eta: 0:27:26, time: 8.2396
INFO train.py(173): step: 3520/5410, l_total: 0.0541, l_in: 0.0152, l_grad: 0.0388, msssim_ir: 0.4134, msssim_vis: 0.0375, mx_loss: 0.0151, eta: 0:27:17, time: 8.2605
INFO train.py(173): step: 3530/5410, l_total: 0.0766, l_in: 0.0249, l_grad: 0.0517, msssim_ir: 0.4194, msssim_vis: 0.0368, mx_loss: 0.0229, eta: 0:27:08, time: 8.2555
INFO train.py(173): step: 3540/5410, l_total: 0.0354, l_in: 0.0094, l_grad: 0.0259, msssim_ir: 0.3452, msssim_vis: 0.0495, mx_loss: 0.0115, eta: 0:26:59, time: 8.2466
INFO train.py(173): step: 3550/5410, l_total: 0.0760, l_in: 0.0284, l_grad: 0.0476, msssim_ir: 0.3821, msssim_vis: 0.0449, mx_loss: 0.0252, eta: 0:26:50, time: 8.2695
INFO train.py(173): step: 3560/5410, l_total: 0.0402, l_in: 0.0120, l_grad: 0.0281, msssim_ir: 0.4541, msssim_vis: 0.0188, mx_loss: 0.0073, eta: 0:26:41, time: 8.2754
INFO train.py(173): step: 3570/5410, l_total: 0.0543, l_in: 0.0141, l_grad: 0.0401, msssim_ir: 0.4786, msssim_vis: 0.0209, mx_loss: 0.0112, eta: 0:26:33, time: 8.2665
INFO train.py(173): step: 3580/5410, l_total: 0.0613, l_in: 0.0245, l_grad: 0.0368, msssim_ir: 0.3028, msssim_vis: 0.1355, mx_loss: 0.0123, eta: 0:26:24, time: 8.2585
INFO train.py(173): step: 3590/5410, l_total: 0.0566, l_in: 0.0235, l_grad: 0.0331, msssim_ir: 0.2915, msssim_vis: 0.0956, mx_loss: 0.0133, eta: 0:26:15, time: 8.2495
INFO train.py(173): step: 3600/5410, l_total: 0.0456, l_in: 0.0178, l_grad: 0.0279, msssim_ir: 0.3168, msssim_vis: 0.0823, mx_loss: 0.0076, eta: 0:26:06, time: 8.2555
INFO train.py(173): step: 3610/5410, l_total: 0.0675, l_in: 0.0238, l_grad: 0.0437, msssim_ir: 0.4721, msssim_vis: 0.0336, mx_loss: 0.0134, eta: 0:25:57, time: 8.3232
INFO train.py(173): step: 3620/5410, l_total: 0.0432, l_in: 0.0119, l_grad: 0.0313, msssim_ir: 0.2984, msssim_vis: 0.0978, mx_loss: 0.0086, eta: 0:25:48, time: 8.2744
INFO train.py(173): step: 3630/5410, l_total: 0.0456, l_in: 0.0118, l_grad: 0.0338, msssim_ir: 0.1875, msssim_vis: 0.1334, mx_loss: 0.0090, eta: 0:25:40, time: 8.2605
INFO train.py(173): step: 3640/5410, l_total: 0.0494, l_in: 0.0211, l_grad: 0.0283, msssim_ir: 0.1455, msssim_vis: 0.1370, mx_loss: 0.0328, eta: 0:25:31, time: 8.2595
INFO train.py(173): step: 3650/5410, l_total: 0.0404, l_in: 0.0130, l_grad: 0.0274, msssim_ir: 0.3924, msssim_vis: 0.0315, mx_loss: 0.0087, eta: 0:25:22, time: 8.2665
INFO train.py(173): step: 3660/5410, l_total: 0.0660, l_in: 0.0315, l_grad: 0.0345, msssim_ir: 0.3606, msssim_vis: 0.0493, mx_loss: 0.0278, eta: 0:25:13, time: 8.2625
INFO train.py(173): step: 3670/5410, l_total: 0.0420, l_in: 0.0117, l_grad: 0.0303, msssim_ir: 0.3055, msssim_vis: 0.0804, mx_loss: 0.0078, eta: 0:25:04, time: 8.2814
INFO train.py(173): step: 3680/5410, l_total: 0.0505, l_in: 0.0194, l_grad: 0.0310, msssim_ir: 0.3499, msssim_vis: 0.0707, mx_loss: 0.0125, eta: 0:24:55, time: 8.2605
INFO train.py(173): step: 3690/5410, l_total: 0.0554, l_in: 0.0240, l_grad: 0.0314, msssim_ir: 0.3371, msssim_vis: 0.0721, mx_loss: 0.0110, eta: 0:24:47, time: 8.2446
INFO train.py(173): step: 3700/5410, l_total: 0.0401, l_in: 0.0116, l_grad: 0.0285, msssim_ir: 0.2768, msssim_vis: 0.0686, mx_loss: 0.0093, eta: 0:24:38, time: 8.2724
INFO train.py(173): step: 3710/5410, l_total: 0.0505, l_in: 0.0167, l_grad: 0.0338, msssim_ir: 0.2185, msssim_vis: 0.1336, mx_loss: 0.0114, eta: 0:24:29, time: 8.2645
INFO train.py(173): step: 3720/5410, l_total: 0.0446, l_in: 0.0150, l_grad: 0.0295, msssim_ir: 0.3662, msssim_vis: 0.0382, mx_loss: 0.0058, eta: 0:24:20, time: 8.2655
INFO train.py(173): step: 3730/5410, l_total: 0.0682, l_in: 0.0235, l_grad: 0.0447, msssim_ir: 0.4528, msssim_vis: 0.0304, mx_loss: 0.0116, eta: 0:24:11, time: 8.2555
INFO train.py(173): step: 3740/5410, l_total: 0.0323, l_in: 0.0086, l_grad: 0.0238, msssim_ir: 0.3447, msssim_vis: 0.0429, mx_loss: 0.0049, eta: 0:24:02, time: 8.2615
INFO train.py(173): step: 3750/5410, l_total: 0.0391, l_in: 0.0189, l_grad: 0.0202, msssim_ir: 0.3359, msssim_vis: 0.0329, mx_loss: 0.0083, eta: 0:23:54, time: 8.2744
INFO train.py(173): step: 3760/5410, l_total: 0.0417, l_in: 0.0110, l_grad: 0.0306, msssim_ir: 0.4966, msssim_vis: 0.0141, mx_loss: 0.0058, eta: 0:23:45, time: 8.2535
INFO train.py(173): step: 3770/5410, l_total: 0.0378, l_in: 0.0080, l_grad: 0.0297, msssim_ir: 0.3650, msssim_vis: 0.0140, mx_loss: 0.0056, eta: 0:23:36, time: 8.2515
INFO train.py(173): step: 3780/5410, l_total: 0.0419, l_in: 0.0210, l_grad: 0.0209, msssim_ir: 0.2153, msssim_vis: 0.1153, mx_loss: 0.0141, eta: 0:23:27, time: 8.2615
INFO train.py(173): step: 3790/5410, l_total: 0.0485, l_in: 0.0145, l_grad: 0.0340, msssim_ir: 0.4764, msssim_vis: 0.0191, mx_loss: 0.0140, eta: 0:23:27, time: 27.9793
INFO train.py(173): step: 3800/5410, l_total: 0.0459, l_in: 0.0134, l_grad: 0.0324, msssim_ir: 0.4901, msssim_vis: 0.0178, mx_loss: 0.0073, eta: 0:23:18, time: 8.2127
INFO train.py(173): step: 3810/5410, l_total: 0.0630, l_in: 0.0324, l_grad: 0.0306, msssim_ir: 0.2306, msssim_vis: 0.1385, mx_loss: 0.0174, eta: 0:23:09, time: 8.2306
INFO train.py(173): step: 3820/5410, l_total: 0.0394, l_in: 0.0159, l_grad: 0.0235, msssim_ir: 0.4148, msssim_vis: 0.0347, mx_loss: 0.0043, eta: 0:23:00, time: 8.2316
INFO train.py(173): step: 3830/5410, l_total: 0.0368, l_in: 0.0100, l_grad: 0.0268, msssim_ir: 0.3091, msssim_vis: 0.0741, mx_loss: 0.0058, eta: 0:22:51, time: 8.2296
INFO train.py(173): step: 3840/5410, l_total: 0.0586, l_in: 0.0213, l_grad: 0.0373, msssim_ir: 0.4978, msssim_vis: 0.0100, mx_loss: 0.0119, eta: 0:22:42, time: 8.2515
INFO train.py(173): step: 3850/5410, l_total: 0.0452, l_in: 0.0114, l_grad: 0.0338, msssim_ir: 0.1976, msssim_vis: 0.1377, mx_loss: 0.0089, eta: 0:22:34, time: 8.2306
INFO train.py(173): step: 3860/5410, l_total: 0.0372, l_in: 0.0099, l_grad: 0.0273, msssim_ir: 0.3028, msssim_vis: 0.0847, mx_loss: 0.0058, eta: 0:22:25, time: 8.2406
INFO train.py(173): step: 3870/5410, l_total: 0.0541, l_in: 0.0107, l_grad: 0.0434, msssim_ir: 0.2566, msssim_vis: 0.1177, mx_loss: 0.0094, eta: 0:22:16, time: 8.2565
INFO train.py(173): step: 3880/5410, l_total: 0.0517, l_in: 0.0144, l_grad: 0.0373, msssim_ir: 0.2682, msssim_vis: 0.0652, mx_loss: 0.0079, eta: 0:22:07, time: 8.2655
INFO train.py(173): step: 3890/5410, l_total: 0.0489, l_in: 0.0271, l_grad: 0.0218, msssim_ir: 0.2464, msssim_vis: 0.0863, mx_loss: 0.0173, eta: 0:21:58, time: 8.2575
INFO train.py(173): step: 3900/5410, l_total: 0.0543, l_in: 0.0192, l_grad: 0.0351, msssim_ir: 0.3952, msssim_vis: 0.0458, mx_loss: 0.0086, eta: 0:21:49, time: 8.2705
INFO train.py(173): step: 3910/5410, l_total: 0.0480, l_in: 0.0158, l_grad: 0.0322, msssim_ir: 0.2198, msssim_vis: 0.0941, mx_loss: 0.0129, eta: 0:21:41, time: 8.2625
INFO train.py(173): step: 3920/5410, l_total: 0.0350, l_in: 0.0124, l_grad: 0.0225, msssim_ir: 0.3471, msssim_vis: 0.0798, mx_loss: 0.0055, eta: 0:21:32, time: 8.2505
INFO train.py(173): step: 3930/5410, l_total: 0.0549, l_in: 0.0185, l_grad: 0.0364, msssim_ir: 0.4313, msssim_vis: 0.0335, mx_loss: 0.0230, eta: 0:21:23, time: 8.2814
INFO train.py(173): step: 3940/5410, l_total: 0.0362, l_in: 0.0096, l_grad: 0.0266, msssim_ir: 0.4386, msssim_vis: 0.0117, mx_loss: 0.0056, eta: 0:21:14, time: 8.2814
INFO train.py(173): step: 3950/5410, l_total: 0.0461, l_in: 0.0138, l_grad: 0.0324, msssim_ir: 0.3170, msssim_vis: 0.1078, mx_loss: 0.0065, eta: 0:21:05, time: 8.2794
INFO train.py(173): step: 3960/5410, l_total: 0.0576, l_in: 0.0160, l_grad: 0.0416, msssim_ir: 0.4525, msssim_vis: 0.0240, mx_loss: 0.0126, eta: 0:20:56, time: 8.2625
INFO train.py(173): step: 3970/5410, l_total: 0.0428, l_in: 0.0134, l_grad: 0.0294, msssim_ir: 0.2096, msssim_vis: 0.1417, mx_loss: 0.0138, eta: 0:20:48, time: 8.2625
INFO train.py(173): step: 3980/5410, l_total: 0.0368, l_in: 0.0111, l_grad: 0.0257, msssim_ir: 0.2897, msssim_vis: 0.0921, mx_loss: 0.0066, eta: 0:20:39, time: 8.2416
INFO train.py(173): step: 3990/5410, l_total: 0.0466, l_in: 0.0114, l_grad: 0.0351, msssim_ir: 0.3374, msssim_vis: 0.0597, mx_loss: 0.0075, eta: 0:20:30, time: 8.2505
INFO train.py(173): step: 4000/5410, l_total: 0.0454, l_in: 0.0145, l_grad: 0.0309, msssim_ir: 0.3512, msssim_vis: 0.0687, mx_loss: 0.0091, eta: 0:20:21, time: 8.2675
INFO train.py(173): step: 4010/5410, l_total: 0.0491, l_in: 0.0176, l_grad: 0.0315, msssim_ir: 0.4463, msssim_vis: 0.0186, mx_loss: 0.0116, eta: 0:20:12, time: 8.2704
INFO train.py(173): step: 4020/5410, l_total: 0.0440, l_in: 0.0140, l_grad: 0.0300, msssim_ir: 0.3112, msssim_vis: 0.0505, mx_loss: 0.0074, eta: 0:20:04, time: 8.2675
INFO train.py(173): step: 4030/5410, l_total: 0.0473, l_in: 0.0122, l_grad: 0.0350, msssim_ir: 0.2706, msssim_vis: 0.1543, mx_loss: 0.0078, eta: 0:19:55, time: 8.2575
INFO train.py(173): step: 4040/5410, l_total: 0.0380, l_in: 0.0121, l_grad: 0.0259, msssim_ir: 0.3874, msssim_vis: 0.0554, mx_loss: 0.0063, eta: 0:19:46, time: 8.2515
INFO train.py(173): step: 4050/5410, l_total: 0.0457, l_in: 0.0138, l_grad: 0.0319, msssim_ir: 0.4686, msssim_vis: 0.0141, mx_loss: 0.0059, eta: 0:19:37, time: 8.2724
INFO train.py(173): step: 4060/5410, l_total: 0.0314, l_in: 0.0081, l_grad: 0.0232, msssim_ir: 0.3418, msssim_vis: 0.0372, mx_loss: 0.0049, eta: 0:19:28, time: 8.2555
INFO train.py(173): step: 4070/5410, l_total: 0.0788, l_in: 0.0290, l_grad: 0.0498, msssim_ir: 0.5179, msssim_vis: 0.0356, mx_loss: 0.0468, eta: 0:19:20, time: 8.2774
INFO train.py(173): step: 4080/5410, l_total: 0.0398, l_in: 0.0113, l_grad: 0.0286, msssim_ir: 0.3138, msssim_vis: 0.1152, mx_loss: 0.0073, eta: 0:19:11, time: 8.2824
INFO train.py(173): step: 4090/5410, l_total: 0.0405, l_in: 0.0114, l_grad: 0.0291, msssim_ir: 0.2495, msssim_vis: 0.0856, mx_loss: 0.0084, eta: 0:19:02, time: 8.2575
INFO train.py(173): step: 4100/5410, l_total: 0.0491, l_in: 0.0144, l_grad: 0.0347, msssim_ir: 0.2936, msssim_vis: 0.0987, mx_loss: 0.0098, eta: 0:18:53, time: 8.2505
INFO train.py(173): step: 4110/5410, l_total: 0.0361, l_in: 0.0121, l_grad: 0.0240, msssim_ir: 0.2891, msssim_vis: 0.1026, mx_loss: 0.0061, eta: 0:18:44, time: 8.2575
INFO train.py(173): step: 4120/5410, l_total: 0.0346, l_in: 0.0089, l_grad: 0.0257, msssim_ir: 0.3889, msssim_vis: 0.0473, mx_loss: 0.0050, eta: 0:18:36, time: 8.2615
INFO train.py(173): step: 4130/5410, l_total: 0.0309, l_in: 0.0099, l_grad: 0.0209, msssim_ir: 0.2697, msssim_vis: 0.0577, mx_loss: 0.0072, eta: 0:18:27, time: 8.2814
INFO train.py(173): step: 4140/5410, l_total: 0.0411, l_in: 0.0164, l_grad: 0.0247, msssim_ir: 0.3358, msssim_vis: 0.0852, mx_loss: 0.0103, eta: 0:18:18, time: 8.2356
INFO train.py(173): step: 4150/5410, l_total: 0.0479, l_in: 0.0172, l_grad: 0.0307, msssim_ir: 0.2980, msssim_vis: 0.1531, mx_loss: 0.0118, eta: 0:18:09, time: 8.2764
INFO train.py(173): step: 4160/5410, l_total: 0.0529, l_in: 0.0198, l_grad: 0.0330, msssim_ir: 0.4390, msssim_vis: 0.0523, mx_loss: 0.0164, eta: 0:18:01, time: 8.2625
INFO train.py(173): step: 4170/5410, l_total: 0.0425, l_in: 0.0166, l_grad: 0.0260, msssim_ir: 0.1997, msssim_vis: 0.1528, mx_loss: 0.0135, eta: 0:17:52, time: 8.2565
INFO train.py(173): step: 4180/5410, l_total: 0.0382, l_in: 0.0070, l_grad: 0.0312, msssim_ir: 0.3406, msssim_vis: 0.0843, mx_loss: 0.0043, eta: 0:17:43, time: 8.2525
INFO train.py(173): step: 4190/5410, l_total: 0.0402, l_in: 0.0116, l_grad: 0.0286, msssim_ir: 0.3647, msssim_vis: 0.0306, mx_loss: 0.0063, eta: 0:17:34, time: 8.2685
INFO train.py(173): step: 4200/5410, l_total: 0.0609, l_in: 0.0193, l_grad: 0.0416, msssim_ir: 0.4433, msssim_vis: 0.0552, mx_loss: 0.0221, eta: 0:17:26, time: 8.2605
INFO train.py(173): step: 4210/5410, l_total: 0.0392, l_in: 0.0142, l_grad: 0.0250, msssim_ir: 0.3277, msssim_vis: 0.0480, mx_loss: 0.0060, eta: 0:17:17, time: 8.2754
INFO train.py(173): step: 4220/5410, l_total: 0.0339, l_in: 0.0148, l_grad: 0.0192, msssim_ir: 0.2253, msssim_vis: 0.0679, mx_loss: 0.0111, eta: 0:17:08, time: 8.2535
INFO train.py(173): step: 4230/5410, l_total: 0.0595, l_in: 0.0199, l_grad: 0.0396, msssim_ir: 0.4355, msssim_vis: 0.0464, mx_loss: 0.0117, eta: 0:16:59, time: 8.2565
INFO train.py(173): step: 4240/5410, l_total: 0.0368, l_in: 0.0109, l_grad: 0.0258, msssim_ir: 0.3643, msssim_vis: 0.0403, mx_loss: 0.0062, eta: 0:16:51, time: 8.2585
INFO train.py(173): step: 4250/5410, l_total: 0.0407, l_in: 0.0104, l_grad: 0.0304, msssim_ir: 0.3247, msssim_vis: 0.0663, mx_loss: 0.0051, eta: 0:16:42, time: 8.2734
INFO train.py(173): step: 4260/5410, l_total: 0.0455, l_in: 0.0144, l_grad: 0.0311, msssim_ir: 0.3693, msssim_vis: 0.0567, mx_loss: 0.0174, eta: 0:16:33, time: 8.2804
INFO train.py(173): step: 4270/5410, l_total: 0.0501, l_in: 0.0143, l_grad: 0.0357, msssim_ir: 0.4705, msssim_vis: 0.0141, mx_loss: 0.0079, eta: 0:16:24, time: 8.2565
INFO train.py(173): step: 4280/5410, l_total: 0.0547, l_in: 0.0238, l_grad: 0.0309, msssim_ir: 0.1680, msssim_vis: 0.1599, mx_loss: 0.0214, eta: 0:16:16, time: 8.2595
INFO train.py(173): step: 4290/5410, l_total: 0.0436, l_in: 0.0150, l_grad: 0.0286, msssim_ir: 0.4070, msssim_vis: 0.0651, mx_loss: 0.0114, eta: 0:16:07, time: 8.2655
INFO train.py(173): step: 4300/5410, l_total: 0.1071, l_in: 0.0284, l_grad: 0.0786, msssim_ir: 0.4441, msssim_vis: 0.0293, mx_loss: 0.0404, eta: 0:15:58, time: 8.2635
INFO train.py(173): step: 4310/5410, l_total: 0.0366, l_in: 0.0116, l_grad: 0.0249, msssim_ir: 0.2565, msssim_vis: 0.0847, mx_loss: 0.0112, eta: 0:15:49, time: 8.2665
INFO train.py(173): step: 4320/5410, l_total: 0.0634, l_in: 0.0202, l_grad: 0.0432, msssim_ir: 0.4494, msssim_vis: 0.0464, mx_loss: 0.0143, eta: 0:15:41, time: 8.2555
INFO train.py(173): step: 4330/5410, l_total: 0.0537, l_in: 0.0139, l_grad: 0.0398, msssim_ir: 0.4759, msssim_vis: 0.0173, mx_loss: 0.0103, eta: 0:15:37, time: 28.1058
INFO train.py(173): step: 4340/5410, l_total: 0.0373, l_in: 0.0084, l_grad: 0.0289, msssim_ir: 0.3463, msssim_vis: 0.0382, mx_loss: 0.0076, eta: 0:15:28, time: 8.2127
INFO train.py(173): step: 4350/5410, l_total: 0.0370, l_in: 0.0117, l_grad: 0.0253, msssim_ir: 0.2330, msssim_vis: 0.0774, mx_loss: 0.0082, eta: 0:15:19, time: 8.2246
INFO train.py(173): step: 4360/5410, l_total: 0.0565, l_in: 0.0197, l_grad: 0.0367, msssim_ir: 0.3848, msssim_vis: 0.0756, mx_loss: 0.0134, eta: 0:15:11, time: 8.2346
INFO train.py(173): step: 4370/5410, l_total: 0.0409, l_in: 0.0097, l_grad: 0.0312, msssim_ir: 0.2670, msssim_vis: 0.0940, mx_loss: 0.0052, eta: 0:15:02, time: 8.2655
INFO train.py(173): step: 4380/5410, l_total: 0.0395, l_in: 0.0102, l_grad: 0.0292, msssim_ir: 0.3262, msssim_vis: 0.0819, mx_loss: 0.0062, eta: 0:14:53, time: 8.2535
INFO train.py(173): step: 4390/5410, l_total: 0.0447, l_in: 0.0164, l_grad: 0.0283, msssim_ir: 0.1941, msssim_vis: 0.1505, mx_loss: 0.0120, eta: 0:14:44, time: 8.2575
INFO train.py(173): step: 4400/5410, l_total: 0.0539, l_in: 0.0233, l_grad: 0.0305, msssim_ir: 0.3046, msssim_vis: 0.1116, mx_loss: 0.0079, eta: 0:14:35, time: 8.2575
INFO train.py(173): step: 4410/5410, l_total: 0.0352, l_in: 0.0118, l_grad: 0.0234, msssim_ir: 0.3451, msssim_vis: 0.0485, mx_loss: 0.0052, eta: 0:14:27, time: 8.2615
INFO train.py(173): step: 4420/5410, l_total: 0.0522, l_in: 0.0236, l_grad: 0.0286, msssim_ir: 0.4746, msssim_vis: 0.0091, mx_loss: 0.0077, eta: 0:14:18, time: 8.2645
INFO train.py(173): step: 4430/5410, l_total: 0.0593, l_in: 0.0156, l_grad: 0.0437, msssim_ir: 0.2260, msssim_vis: 0.1421, mx_loss: 0.0154, eta: 0:14:09, time: 8.2734
INFO train.py(173): step: 4440/5410, l_total: 0.0497, l_in: 0.0172, l_grad: 0.0325, msssim_ir: 0.4489, msssim_vis: 0.0254, mx_loss: 0.0208, eta: 0:14:00, time: 8.2675
INFO train.py(173): step: 4450/5410, l_total: 0.0345, l_in: 0.0087, l_grad: 0.0258, msssim_ir: 0.4064, msssim_vis: 0.0283, mx_loss: 0.0036, eta: 0:13:52, time: 8.2824
INFO train.py(173): step: 4460/5410, l_total: 0.0790, l_in: 0.0356, l_grad: 0.0433, msssim_ir: 0.4822, msssim_vis: 0.0156, mx_loss: 0.0119, eta: 0:13:43, time: 8.2744
INFO train.py(173): step: 4470/5410, l_total: 0.0473, l_in: 0.0128, l_grad: 0.0346, msssim_ir: 0.4287, msssim_vis: 0.0162, mx_loss: 0.0090, eta: 0:13:34, time: 8.2525
INFO train.py(173): step: 4480/5410, l_total: 0.0643, l_in: 0.0204, l_grad: 0.0439, msssim_ir: 0.4415, msssim_vis: 0.0491, mx_loss: 0.0150, eta: 0:13:25, time: 8.2575
INFO train.py(173): step: 4490/5410, l_total: 0.0363, l_in: 0.0078, l_grad: 0.0285, msssim_ir: 0.2391, msssim_vis: 0.1113, mx_loss: 0.0076, eta: 0:13:17, time: 8.2635
INFO train.py(173): step: 4500/5410, l_total: 0.0658, l_in: 0.0273, l_grad: 0.0385, msssim_ir: 0.4746, msssim_vis: 0.0147, mx_loss: 0.0232, eta: 0:13:08, time: 8.2784
INFO train.py(173): step: 4510/5410, l_total: 0.0423, l_in: 0.0109, l_grad: 0.0315, msssim_ir: 0.2261, msssim_vis: 0.1191, mx_loss: 0.0059, eta: 0:12:59, time: 8.2665
INFO train.py(173): step: 4520/5410, l_total: 0.0456, l_in: 0.0159, l_grad: 0.0297, msssim_ir: 0.4055, msssim_vis: 0.0348, mx_loss: 0.0065, eta: 0:12:50, time: 8.2565
INFO train.py(173): step: 4530/5410, l_total: 0.0520, l_in: 0.0187, l_grad: 0.0333, msssim_ir: 0.3020, msssim_vis: 0.0942, mx_loss: 0.0060, eta: 0:12:42, time: 8.2754
INFO train.py(173): step: 4540/5410, l_total: 0.0412, l_in: 0.0089, l_grad: 0.0323, msssim_ir: 0.2811, msssim_vis: 0.1144, mx_loss: 0.0077, eta: 0:12:33, time: 8.2724
INFO train.py(173): step: 4550/5410, l_total: 0.0451, l_in: 0.0163, l_grad: 0.0289, msssim_ir: 0.3514, msssim_vis: 0.0651, mx_loss: 0.0073, eta: 0:12:24, time: 8.2625
INFO train.py(173): step: 4560/5410, l_total: 0.0389, l_in: 0.0128, l_grad: 0.0262, msssim_ir: 0.2986, msssim_vis: 0.0762, mx_loss: 0.0056, eta: 0:12:15, time: 8.2754
INFO train.py(173): step: 4570/5410, l_total: 0.0332, l_in: 0.0133, l_grad: 0.0199, msssim_ir: 0.2650, msssim_vis: 0.0685, mx_loss: 0.0093, eta: 0:12:07, time: 8.2625
INFO train.py(173): step: 4580/5410, l_total: 0.0563, l_in: 0.0207, l_grad: 0.0356, msssim_ir: 0.2346, msssim_vis: 0.1183, mx_loss: 0.0194, eta: 0:11:58, time: 8.2694
INFO train.py(173): step: 4590/5410, l_total: 0.0406, l_in: 0.0133, l_grad: 0.0272, msssim_ir: 0.4211, msssim_vis: 0.0171, mx_loss: 0.0042, eta: 0:11:49, time: 8.2535
INFO train.py(173): step: 4600/5410, l_total: 0.0479, l_in: 0.0100, l_grad: 0.0379, msssim_ir: 0.5015, msssim_vis: 0.0067, mx_loss: 0.0063, eta: 0:11:41, time: 8.2525
INFO train.py(173): step: 4610/5410, l_total: 0.0489, l_in: 0.0203, l_grad: 0.0286, msssim_ir: 0.1763, msssim_vis: 0.1176, mx_loss: 0.0216, eta: 0:11:32, time: 8.2465
INFO train.py(173): step: 4620/5410, l_total: 0.0568, l_in: 0.0199, l_grad: 0.0369, msssim_ir: 0.3709, msssim_vis: 0.0379, mx_loss: 0.0086, eta: 0:11:23, time: 8.2685
INFO train.py(173): step: 4630/5410, l_total: 0.0336, l_in: 0.0073, l_grad: 0.0263, msssim_ir: 0.3016, msssim_vis: 0.0696, mx_loss: 0.0049, eta: 0:11:14, time: 8.2764
INFO train.py(173): step: 4640/5410, l_total: 0.0528, l_in: 0.0139, l_grad: 0.0388, msssim_ir: 0.4834, msssim_vis: 0.0118, mx_loss: 0.0055, eta: 0:11:06, time: 8.2655
INFO train.py(173): step: 4650/5410, l_total: 0.0443, l_in: 0.0182, l_grad: 0.0261, msssim_ir: 0.3660, msssim_vis: 0.0467, mx_loss: 0.0127, eta: 0:10:57, time: 8.2665
INFO train.py(173): step: 4660/5410, l_total: 0.0615, l_in: 0.0175, l_grad: 0.0440, msssim_ir: 0.3173, msssim_vis: 0.0763, mx_loss: 0.0172, eta: 0:10:48, time: 8.2535
INFO train.py(173): step: 4670/5410, l_total: 0.0344, l_in: 0.0100, l_grad: 0.0245, msssim_ir: 0.1897, msssim_vis: 0.1058, mx_loss: 0.0115, eta: 0:10:40, time: 8.2754
INFO train.py(173): step: 4680/5410, l_total: 0.0444, l_in: 0.0103, l_grad: 0.0341, msssim_ir: 0.2913, msssim_vis: 0.0966, mx_loss: 0.0092, eta: 0:10:31, time: 8.2724
INFO train.py(173): step: 4690/5410, l_total: 0.0415, l_in: 0.0139, l_grad: 0.0276, msssim_ir: 0.3227, msssim_vis: 0.0528, mx_loss: 0.0095, eta: 0:10:22, time: 8.2625
INFO train.py(173): step: 4700/5410, l_total: 0.0378, l_in: 0.0101, l_grad: 0.0277, msssim_ir: 0.3256, msssim_vis: 0.0419, mx_loss: 0.0056, eta: 0:10:13, time: 8.2515
INFO train.py(173): step: 4710/5410, l_total: 0.0495, l_in: 0.0177, l_grad: 0.0318, msssim_ir: 0.3695, msssim_vis: 0.0850, mx_loss: 0.0177, eta: 0:10:05, time: 8.2555
INFO train.py(173): step: 4720/5410, l_total: 0.0444, l_in: 0.0113, l_grad: 0.0331, msssim_ir: 0.4461, msssim_vis: 0.0152, mx_loss: 0.0105, eta: 0:09:56, time: 8.2724
INFO train.py(173): step: 4730/5410, l_total: 0.0554, l_in: 0.0197, l_grad: 0.0357, msssim_ir: 0.4096, msssim_vis: 0.0387, mx_loss: 0.0077, eta: 0:09:47, time: 8.2615
INFO train.py(173): step: 4740/5410, l_total: 0.0381, l_in: 0.0109, l_grad: 0.0272, msssim_ir: 0.2936, msssim_vis: 0.0585, mx_loss: 0.0046, eta: 0:09:39, time: 8.2585
INFO train.py(173): step: 4750/5410, l_total: 0.0569, l_in: 0.0203, l_grad: 0.0366, msssim_ir: 0.2713, msssim_vis: 0.1235, mx_loss: 0.0112, eta: 0:09:30, time: 8.2665
INFO train.py(173): step: 4760/5410, l_total: 0.0485, l_in: 0.0156, l_grad: 0.0329, msssim_ir: 0.3616, msssim_vis: 0.0563, mx_loss: 0.0082, eta: 0:09:21, time: 8.2535
INFO train.py(173): step: 4770/5410, l_total: 0.0483, l_in: 0.0118, l_grad: 0.0365, msssim_ir: 0.4702, msssim_vis: 0.0143, mx_loss: 0.0057, eta: 0:09:13, time: 8.2545
INFO train.py(173): step: 4780/5410, l_total: 0.0336, l_in: 0.0113, l_grad: 0.0223, msssim_ir: 0.3025, msssim_vis: 0.0571, mx_loss: 0.0092, eta: 0:09:04, time: 8.2625
INFO train.py(173): step: 4790/5410, l_total: 0.0337, l_in: 0.0092, l_grad: 0.0245, msssim_ir: 0.4077, msssim_vis: 0.0385, mx_loss: 0.0043, eta: 0:08:55, time: 8.2645
INFO train.py(173): step: 4800/5410, l_total: 0.0541, l_in: 0.0182, l_grad: 0.0359, msssim_ir: 0.4360, msssim_vis: 0.0316, mx_loss: 0.0224, eta: 0:08:46, time: 8.3003
INFO train.py(173): step: 4810/5410, l_total: 0.0294, l_in: 0.0080, l_grad: 0.0214, msssim_ir: 0.3503, msssim_vis: 0.0334, mx_loss: 0.0046, eta: 0:08:38, time: 8.2635
INFO train.py(173): step: 4820/5410, l_total: 0.0711, l_in: 0.0359, l_grad: 0.0352, msssim_ir: 0.4561, msssim_vis: 0.0298, mx_loss: 0.0125, eta: 0:08:29, time: 8.2456
INFO train.py(173): step: 4830/5410, l_total: 0.0486, l_in: 0.0144, l_grad: 0.0342, msssim_ir: 0.4398, msssim_vis: 0.0242, mx_loss: 0.0075, eta: 0:08:20, time: 8.2655
INFO train.py(173): step: 4840/5410, l_total: 0.0315, l_in: 0.0132, l_grad: 0.0182, msssim_ir: 0.3601, msssim_vis: 0.0233, mx_loss: 0.0067, eta: 0:08:12, time: 8.2630
INFO train.py(173): step: 4850/5410, l_total: 0.0309, l_in: 0.0082, l_grad: 0.0227, msssim_ir: 0.3850, msssim_vis: 0.0252, mx_loss: 0.0038, eta: 0:08:03, time: 8.2824
INFO train.py(173): step: 4860/5410, l_total: 0.0431, l_in: 0.0123, l_grad: 0.0309, msssim_ir: 0.4412, msssim_vis: 0.0333, mx_loss: 0.0065, eta: 0:07:54, time: 8.2774
INFO train.py(173): step: 4870/5410, l_total: 0.0507, l_in: 0.0143, l_grad: 0.0364, msssim_ir: 0.3834, msssim_vis: 0.0689, mx_loss: 0.0101, eta: 0:07:48, time: 28.0670
INFO train.py(173): step: 4880/5410, l_total: 0.0329, l_in: 0.0090, l_grad: 0.0240, msssim_ir: 0.2160, msssim_vis: 0.0934, mx_loss: 0.0068, eta: 0:07:39, time: 8.1988
INFO train.py(173): step: 4890/5410, l_total: 0.0530, l_in: 0.0240, l_grad: 0.0290, msssim_ir: 0.3275, msssim_vis: 0.1137, mx_loss: 0.0146, eta: 0:07:30, time: 8.2177
INFO train.py(173): step: 4900/5410, l_total: 0.0473, l_in: 0.0166, l_grad: 0.0307, msssim_ir: 0.4501, msssim_vis: 0.0252, mx_loss: 0.0069, eta: 0:07:22, time: 8.2346
INFO train.py(173): step: 4910/5410, l_total: 0.0685, l_in: 0.0276, l_grad: 0.0408, msssim_ir: 0.1347, msssim_vis: 0.2359, mx_loss: 0.0267, eta: 0:07:13, time: 8.2446
INFO train.py(173): step: 4920/5410, l_total: 0.0480, l_in: 0.0200, l_grad: 0.0280, msssim_ir: 0.2967, msssim_vis: 0.1171, mx_loss: 0.0082, eta: 0:07:04, time: 8.2535
INFO train.py(173): step: 4930/5410, l_total: 0.0666, l_in: 0.0243, l_grad: 0.0423, msssim_ir: 0.4777, msssim_vis: 0.0450, mx_loss: 0.0266, eta: 0:06:56, time: 8.2376
INFO train.py(173): step: 4940/5410, l_total: 0.0521, l_in: 0.0137, l_grad: 0.0384, msssim_ir: 0.2812, msssim_vis: 0.0877, mx_loss: 0.0118, eta: 0:06:47, time: 8.2565
INFO train.py(173): step: 4950/5410, l_total: 0.0304, l_in: 0.0073, l_grad: 0.0231, msssim_ir: 0.2770, msssim_vis: 0.0572, mx_loss: 0.0059, eta: 0:06:38, time: 8.2525
INFO train.py(173): step: 4960/5410, l_total: 0.0532, l_in: 0.0141, l_grad: 0.0391, msssim_ir: 0.4570, msssim_vis: 0.0259, mx_loss: 0.0206, eta: 0:06:29, time: 8.2635
INFO train.py(173): step: 4970/5410, l_total: 0.0451, l_in: 0.0109, l_grad: 0.0342, msssim_ir: 0.4128, msssim_vis: 0.0552, mx_loss: 0.0083, eta: 0:06:21, time: 8.2565
INFO train.py(173): step: 4980/5410, l_total: 0.0311, l_in: 0.0072, l_grad: 0.0239, msssim_ir: 0.3889, msssim_vis: 0.0259, mx_loss: 0.0050, eta: 0:06:12, time: 8.2645
INFO train.py(173): step: 4990/5410, l_total: 0.0263, l_in: 0.0060, l_grad: 0.0203, msssim_ir: 0.2667, msssim_vis: 0.0630, mx_loss: 0.0050, eta: 0:06:03, time: 8.2555
INFO train.py(173): step: 5000/5410, l_total: 0.0418, l_in: 0.0110, l_grad: 0.0308, msssim_ir: 0.3491, msssim_vis: 0.0388, mx_loss: 0.0068, eta: 0:05:55, time: 8.2555
INFO train.py(173): step: 5010/5410, l_total: 0.0617, l_in: 0.0153, l_grad: 0.0464, msssim_ir: 0.4984, msssim_vis: 0.0126, mx_loss: 0.0130, eta: 0:05:46, time: 8.2685
INFO train.py(173): step: 5020/5410, l_total: 0.0432, l_in: 0.0138, l_grad: 0.0294, msssim_ir: 0.2578, msssim_vis: 0.1007, mx_loss: 0.0086, eta: 0:05:37, time: 8.2640
INFO train.py(173): step: 5030/5410, l_total: 0.0451, l_in: 0.0157, l_grad: 0.0294, msssim_ir: 0.3624, msssim_vis: 0.0438, mx_loss: 0.0066, eta: 0:05:29, time: 8.2685
INFO train.py(173): step: 5040/5410, l_total: 0.0474, l_in: 0.0137, l_grad: 0.0337, msssim_ir: 0.2915, msssim_vis: 0.0913, mx_loss: 0.0159, eta: 0:05:20, time: 8.2665
INFO train.py(173): step: 5050/5410, l_total: 0.0551, l_in: 0.0205, l_grad: 0.0345, msssim_ir: 0.4900, msssim_vis: 0.0114, mx_loss: 0.0068, eta: 0:05:11, time: 8.2436
INFO train.py(173): step: 5060/5410, l_total: 0.0539, l_in: 0.0171, l_grad: 0.0368, msssim_ir: 0.2185, msssim_vis: 0.1206, mx_loss: 0.0214, eta: 0:05:03, time: 8.2645
INFO train.py(173): step: 5070/5410, l_total: 0.0376, l_in: 0.0146, l_grad: 0.0230, msssim_ir: 0.3858, msssim_vis: 0.0364, mx_loss: 0.0089, eta: 0:04:54, time: 8.2575
INFO train.py(173): step: 5080/5410, l_total: 0.0590, l_in: 0.0147, l_grad: 0.0443, msssim_ir: 0.2323, msssim_vis: 0.1250, mx_loss: 0.0126, eta: 0:04:45, time: 8.2615
INFO train.py(173): step: 5090/5410, l_total: 0.0636, l_in: 0.0158, l_grad: 0.0478, msssim_ir: 0.4139, msssim_vis: 0.0530, mx_loss: 0.0128, eta: 0:04:36, time: 8.2585
INFO train.py(173): step: 5100/5410, l_total: 0.0422, l_in: 0.0119, l_grad: 0.0304, msssim_ir: 0.4212, msssim_vis: 0.0295, mx_loss: 0.0130, eta: 0:04:28, time: 8.2406
INFO train.py(173): step: 5110/5410, l_total: 0.0805, l_in: 0.0355, l_grad: 0.0449, msssim_ir: 0.3079, msssim_vis: 0.1539, mx_loss: 0.0291, eta: 0:04:19, time: 8.2834
INFO train.py(173): step: 5120/5410, l_total: 0.0359, l_in: 0.0102, l_grad: 0.0258, msssim_ir: 0.3590, msssim_vis: 0.0603, mx_loss: 0.0040, eta: 0:04:10, time: 8.2615
INFO train.py(173): step: 5130/5410, l_total: 0.0363, l_in: 0.0162, l_grad: 0.0201, msssim_ir: 0.2885, msssim_vis: 0.0496, mx_loss: 0.0083, eta: 0:04:02, time: 8.2615
INFO train.py(173): step: 5140/5410, l_total: 0.0392, l_in: 0.0109, l_grad: 0.0283, msssim_ir: 0.2451, msssim_vis: 0.1393, mx_loss: 0.0090, eta: 0:03:53, time: 8.2495
INFO train.py(173): step: 5150/5410, l_total: 0.0406, l_in: 0.0146, l_grad: 0.0260, msssim_ir: 0.2875, msssim_vis: 0.1499, mx_loss: 0.0062, eta: 0:03:44, time: 8.2714
INFO train.py(173): step: 5160/5410, l_total: 0.0389, l_in: 0.0103, l_grad: 0.0286, msssim_ir: 0.3554, msssim_vis: 0.0583, mx_loss: 0.0058, eta: 0:03:36, time: 8.2525
INFO train.py(173): step: 5170/5410, l_total: 0.0296, l_in: 0.0081, l_grad: 0.0215, msssim_ir: 0.2717, msssim_vis: 0.0591, mx_loss: 0.0060, eta: 0:03:27, time: 8.2495
INFO train.py(173): step: 5180/5410, l_total: 0.0418, l_in: 0.0136, l_grad: 0.0282, msssim_ir: 0.2754, msssim_vis: 0.0919, mx_loss: 0.0072, eta: 0:03:18, time: 8.2844
INFO train.py(173): step: 5190/5410, l_total: 0.0475, l_in: 0.0114, l_grad: 0.0360, msssim_ir: 0.4343, msssim_vis: 0.0196, mx_loss: 0.0087, eta: 0:03:10, time: 8.2675
INFO train.py(173): step: 5200/5410, l_total: 0.0321, l_in: 0.0074, l_grad: 0.0247, msssim_ir: 0.3581, msssim_vis: 0.0443, mx_loss: 0.0050, eta: 0:03:01, time: 8.2615
INFO train.py(173): step: 5210/5410, l_total: 0.0464, l_in: 0.0145, l_grad: 0.0319, msssim_ir: 0.4668, msssim_vis: 0.0186, mx_loss: 0.0093, eta: 0:02:52, time: 8.2505
INFO train.py(173): step: 5220/5410, l_total: 0.0313, l_in: 0.0066, l_grad: 0.0247, msssim_ir: 0.3070, msssim_vis: 0.0856, mx_loss: 0.0043, eta: 0:02:44, time: 8.2744
INFO train.py(173): step: 5230/5410, l_total: 0.0467, l_in: 0.0146, l_grad: 0.0321, msssim_ir: 0.3005, msssim_vis: 0.0757, mx_loss: 0.0116, eta: 0:02:35, time: 8.2983
INFO train.py(173): step: 5240/5410, l_total: 0.0381, l_in: 0.0106, l_grad: 0.0275, msssim_ir: 0.3731, msssim_vis: 0.0834, mx_loss: 0.0050, eta: 0:02:26, time: 8.2466
INFO train.py(173): step: 5250/5410, l_total: 0.0450, l_in: 0.0089, l_grad: 0.0361, msssim_ir: 0.3360, msssim_vis: 0.0539, mx_loss: 0.0101, eta: 0:02:18, time: 8.2466
INFO train.py(173): step: 5260/5410, l_total: 0.0449, l_in: 0.0142, l_grad: 0.0307, msssim_ir: 0.3020, msssim_vis: 0.0991, mx_loss: 0.0102, eta: 0:02:09, time: 8.2436
INFO train.py(173): step: 5270/5410, l_total: 0.0368, l_in: 0.0111, l_grad: 0.0257, msssim_ir: 0.3501, msssim_vis: 0.0407, mx_loss: 0.0057, eta: 0:02:00, time: 8.2505
INFO train.py(173): step: 5280/5410, l_total: 0.0611, l_in: 0.0302, l_grad: 0.0308, msssim_ir: 0.2607, msssim_vis: 0.1472, mx_loss: 0.0180, eta: 0:01:52, time: 8.2376
INFO train.py(173): step: 5290/5410, l_total: 0.0425, l_in: 0.0141, l_grad: 0.0284, msssim_ir: 0.1570, msssim_vis: 0.1694, mx_loss: 0.0137, eta: 0:01:43, time: 8.2346
INFO train.py(173): step: 5300/5410, l_total: 0.0528, l_in: 0.0152, l_grad: 0.0375, msssim_ir: 0.4372, msssim_vis: 0.0422, mx_loss: 0.0111, eta: 0:01:35, time: 8.2704
INFO train.py(173): step: 5310/5410, l_total: 0.0319, l_in: 0.0095, l_grad: 0.0224, msssim_ir: 0.2533, msssim_vis: 0.0726, mx_loss: 0.0063, eta: 0:01:26, time: 8.2675
INFO train.py(173): step: 5320/5410, l_total: 0.0348, l_in: 0.0124, l_grad: 0.0224, msssim_ir: 0.2066, msssim_vis: 0.0957, mx_loss: 0.0100, eta: 0:01:17, time: 8.2505
INFO train.py(173): step: 5330/5410, l_total: 0.0337, l_in: 0.0078, l_grad: 0.0259, msssim_ir: 0.3009, msssim_vis: 0.0731, mx_loss: 0.0061, eta: 0:01:09, time: 8.2704
INFO train.py(173): step: 5340/5410, l_total: 0.0354, l_in: 0.0112, l_grad: 0.0242, msssim_ir: 0.3271, msssim_vis: 0.0450, mx_loss: 0.0094, eta: 0:01:00, time: 8.2475
INFO train.py(173): step: 5350/5410, l_total: 0.0342, l_in: 0.0070, l_grad: 0.0271, msssim_ir: 0.3279, msssim_vis: 0.0510, mx_loss: 0.0043, eta: 0:00:51, time: 8.2466
INFO train.py(173): step: 5360/5410, l_total: 0.0307, l_in: 0.0106, l_grad: 0.0201, msssim_ir: 0.2941, msssim_vis: 0.0611, mx_loss: 0.0058, eta: 0:00:43, time: 8.2515
INFO train.py(173): step: 5370/5410, l_total: 0.0344, l_in: 0.0071, l_grad: 0.0273, msssim_ir: 0.3208, msssim_vis: 0.0501, mx_loss: 0.0107, eta: 0:00:34, time: 8.2575
INFO train.py(173): step: 5380/5410, l_total: 0.0430, l_in: 0.0100, l_grad: 0.0330, msssim_ir: 0.1810, msssim_vis: 0.1388, mx_loss: 0.0068, eta: 0:00:25, time: 8.2625
INFO train.py(173): step: 5390/5410, l_total: 0.0367, l_in: 0.0139, l_grad: 0.0228, msssim_ir: 0.3404, msssim_vis: 0.0719, mx_loss: 0.0096, eta: 0:00:17, time: 8.2575
INFO train.py(173): step: 5400/5410, l_total: 0.0489, l_in: 0.0105, l_grad: 0.0385, msssim_ir: 0.3365, msssim_vis: 0.0750, mx_loss: 0.0078, eta: 0:00:08, time: 8.2446
INFO train.py(173): step: 5410/5410, l_total: 0.0771, l_in: 0.0239, l_grad: 0.0532, msssim_ir: 0.4960, msssim_vis: 0.0321, mx_loss: 0.0407, eta: 0:00:00, time: 8.2456
INFO train.py(177): Fusion Model Save to: ./model\Fusion\fusion_model.pth
INFO train.py(178): 

INFO train.py(108): Training Fusion Model start~
INFO train.py(173): step: 10/5410, l_total: 0.0747, l_in: 0.0202, l_grad: 0.0545, msssim_ir: 0.4305, msssim_vis: 0.0302, mx_loss: 0.0106, eta: 4:07:00, time: 27.4447
INFO train.py(173): step: 20/5410, l_total: 0.0385, l_in: 0.0099, l_grad: 0.0286, msssim_ir: 0.4474, msssim_vis: 0.0231, mx_loss: 0.0217, eta: 2:40:10, time: 8.2147
INFO train.py(173): step: 30/5410, l_total: 0.0567, l_in: 0.0138, l_grad: 0.0429, msssim_ir: 0.4677, msssim_vis: 0.0159, mx_loss: 0.0128, eta: 2:11:09, time: 8.2237
INFO train.py(173): step: 40/5410, l_total: 0.0356, l_in: 0.0073, l_grad: 0.0282, msssim_ir: 0.3758, msssim_vis: 0.0192, mx_loss: 0.0067, eta: 1:56:37, time: 8.2406
INFO train.py(173): step: 50/5410, l_total: 0.0440, l_in: 0.0132, l_grad: 0.0308, msssim_ir: 0.3621, msssim_vis: 0.0400, mx_loss: 0.0130, eta: 1:47:50, time: 8.2396
INFO train.py(173): step: 60/5410, l_total: 0.0497, l_in: 0.0118, l_grad: 0.0379, msssim_ir: 0.3701, msssim_vis: 0.0507, mx_loss: 0.0134, eta: 1:41:57, time: 8.2416
INFO train.py(173): step: 70/5410, l_total: 0.0357, l_in: 0.0101, l_grad: 0.0256, msssim_ir: 0.1502, msssim_vis: 0.1751, mx_loss: 0.0079, eta: 1:37:41, time: 8.2316
INFO train.py(173): step: 80/5410, l_total: 0.0428, l_in: 0.0109, l_grad: 0.0320, msssim_ir: 0.3974, msssim_vis: 0.0429, mx_loss: 0.0140, eta: 1:34:29, time: 8.2585
INFO train.py(173): step: 90/5410, l_total: 0.0621, l_in: 0.0162, l_grad: 0.0459, msssim_ir: 0.3855, msssim_vis: 0.0819, mx_loss: 0.0129, eta: 1:31:58, time: 8.2695
INFO train.py(173): step: 100/5410, l_total: 0.0546, l_in: 0.0184, l_grad: 0.0362, msssim_ir: 0.4209, msssim_vis: 0.0930, mx_loss: 0.0204, eta: 1:29:55, time: 8.2436
INFO train.py(173): step: 110/5410, l_total: 0.0330, l_in: 0.0090, l_grad: 0.0241, msssim_ir: 0.2160, msssim_vis: 0.1119, mx_loss: 0.0056, eta: 1:28:14, time: 8.2694
INFO train.py(173): step: 120/5410, l_total: 0.0391, l_in: 0.0132, l_grad: 0.0259, msssim_ir: 0.3326, msssim_vis: 0.0692, mx_loss: 0.0078, eta: 1:26:47, time: 8.2505
INFO train.py(173): step: 130/5410, l_total: 0.0326, l_in: 0.0093, l_grad: 0.0232, msssim_ir: 0.4597, msssim_vis: 0.0207, mx_loss: 0.0032, eta: 1:25:33, time: 8.2585
INFO train.py(173): step: 140/5410, l_total: 0.0910, l_in: 0.0453, l_grad: 0.0457, msssim_ir: 0.2846, msssim_vis: 0.1303, mx_loss: 0.0348, eta: 1:24:28, time: 8.2475
INFO train.py(173): step: 150/5410, l_total: 0.0334, l_in: 0.0070, l_grad: 0.0265, msssim_ir: 0.2270, msssim_vis: 0.1182, mx_loss: 0.0039, eta: 1:23:31, time: 8.2724
INFO train.py(173): step: 160/5410, l_total: 0.0659, l_in: 0.0250, l_grad: 0.0409, msssim_ir: 0.3860, msssim_vis: 0.1189, mx_loss: 0.0247, eta: 1:22:41, time: 8.2864
INFO train.py(173): step: 170/5410, l_total: 0.0342, l_in: 0.0112, l_grad: 0.0230, msssim_ir: 0.3942, msssim_vis: 0.0393, mx_loss: 0.0042, eta: 1:21:54, time: 8.2615
INFO train.py(173): step: 180/5410, l_total: 0.0408, l_in: 0.0109, l_grad: 0.0299, msssim_ir: 0.3301, msssim_vis: 0.0633, mx_loss: 0.0065, eta: 1:21:12, time: 8.2555
INFO train.py(173): step: 190/5410, l_total: 0.0337, l_in: 0.0113, l_grad: 0.0224, msssim_ir: 0.3568, msssim_vis: 0.0338, mx_loss: 0.0065, eta: 1:20:34, time: 8.2426
INFO train.py(173): step: 200/5410, l_total: 0.0412, l_in: 0.0147, l_grad: 0.0265, msssim_ir: 0.3390, msssim_vis: 0.0714, mx_loss: 0.0082, eta: 1:19:58, time: 8.2585
INFO train.py(173): step: 210/5410, l_total: 0.0308, l_in: 0.0069, l_grad: 0.0239, msssim_ir: 0.3831, msssim_vis: 0.0546, mx_loss: 0.0045, eta: 1:19:26, time: 8.2734
INFO train.py(173): step: 220/5410, l_total: 0.0604, l_in: 0.0200, l_grad: 0.0403, msssim_ir: 0.4410, msssim_vis: 0.0250, mx_loss: 0.0195, eta: 1:18:55, time: 8.2456
INFO train.py(173): step: 230/5410, l_total: 0.0374, l_in: 0.0139, l_grad: 0.0236, msssim_ir: 0.2237, msssim_vis: 0.1270, mx_loss: 0.0121, eta: 1:18:26, time: 8.2585
INFO train.py(173): step: 240/5410, l_total: 0.0391, l_in: 0.0081, l_grad: 0.0310, msssim_ir: 0.3710, msssim_vis: 0.0528, mx_loss: 0.0056, eta: 1:18:00, time: 8.2754
INFO train.py(173): step: 250/5410, l_total: 0.0396, l_in: 0.0115, l_grad: 0.0282, msssim_ir: 0.2942, msssim_vis: 0.1115, mx_loss: 0.0068, eta: 1:17:34, time: 8.2406
INFO train.py(173): step: 260/5410, l_total: 0.0310, l_in: 0.0083, l_grad: 0.0227, msssim_ir: 0.3510, msssim_vis: 0.0517, mx_loss: 0.0054, eta: 1:17:10, time: 8.2505
INFO train.py(173): step: 270/5410, l_total: 0.0325, l_in: 0.0144, l_grad: 0.0182, msssim_ir: 0.1715, msssim_vis: 0.1141, mx_loss: 0.0122, eta: 1:16:47, time: 8.2495
INFO train.py(173): step: 280/5410, l_total: 0.0352, l_in: 0.0113, l_grad: 0.0239, msssim_ir: 0.2213, msssim_vis: 0.1297, mx_loss: 0.0109, eta: 1:16:24, time: 8.2456
INFO train.py(173): step: 290/5410, l_total: 0.0613, l_in: 0.0164, l_grad: 0.0450, msssim_ir: 0.3392, msssim_vis: 0.0750, mx_loss: 0.0142, eta: 1:16:03, time: 8.2525
INFO train.py(173): step: 300/5410, l_total: 0.0369, l_in: 0.0135, l_grad: 0.0234, msssim_ir: 0.3363, msssim_vis: 0.0922, mx_loss: 0.0118, eta: 1:15:43, time: 8.2475
INFO train.py(173): step: 310/5410, l_total: 0.0897, l_in: 0.0387, l_grad: 0.0510, msssim_ir: 0.3900, msssim_vis: 0.1337, mx_loss: 0.0234, eta: 1:15:24, time: 8.2525
INFO train.py(173): step: 320/5410, l_total: 0.0408, l_in: 0.0126, l_grad: 0.0282, msssim_ir: 0.3401, msssim_vis: 0.0682, mx_loss: 0.0079, eta: 1:15:05, time: 8.2366
INFO train.py(173): step: 330/5410, l_total: 0.0536, l_in: 0.0141, l_grad: 0.0395, msssim_ir: 0.3890, msssim_vis: 0.0474, mx_loss: 0.0083, eta: 1:14:47, time: 8.2854
INFO train.py(173): step: 340/5410, l_total: 0.0459, l_in: 0.0115, l_grad: 0.0344, msssim_ir: 0.3800, msssim_vis: 0.0741, mx_loss: 0.0075, eta: 1:14:30, time: 8.2535
INFO train.py(173): step: 350/5410, l_total: 0.0439, l_in: 0.0142, l_grad: 0.0297, msssim_ir: 0.3593, msssim_vis: 0.0481, mx_loss: 0.0073, eta: 1:14:13, time: 8.2555
INFO train.py(173): step: 360/5410, l_total: 0.0529, l_in: 0.0132, l_grad: 0.0397, msssim_ir: 0.3947, msssim_vis: 0.0524, mx_loss: 0.0095, eta: 1:13:56, time: 8.2515
INFO train.py(173): step: 370/5410, l_total: 0.0380, l_in: 0.0095, l_grad: 0.0284, msssim_ir: 0.3654, msssim_vis: 0.0439, mx_loss: 0.0071, eta: 1:13:40, time: 8.2436
INFO train.py(173): step: 380/5410, l_total: 0.0485, l_in: 0.0264, l_grad: 0.0222, msssim_ir: 0.1901, msssim_vis: 0.1190, mx_loss: 0.0265, eta: 1:13:25, time: 8.2685
INFO train.py(173): step: 390/5410, l_total: 0.0469, l_in: 0.0160, l_grad: 0.0310, msssim_ir: 0.3493, msssim_vis: 0.0892, mx_loss: 0.0072, eta: 1:13:10, time: 8.2595
INFO train.py(173): step: 400/5410, l_total: 0.0478, l_in: 0.0199, l_grad: 0.0280, msssim_ir: 0.2627, msssim_vis: 0.1014, mx_loss: 0.0133, eta: 1:12:55, time: 8.2724
INFO train.py(173): step: 410/5410, l_total: 0.0337, l_in: 0.0093, l_grad: 0.0244, msssim_ir: 0.3501, msssim_vis: 0.0477, mx_loss: 0.0064, eta: 1:12:40, time: 8.2645
INFO train.py(173): step: 420/5410, l_total: 0.0533, l_in: 0.0199, l_grad: 0.0334, msssim_ir: 0.2882, msssim_vis: 0.1315, mx_loss: 0.0112, eta: 1:12:26, time: 8.2436
INFO train.py(173): step: 430/5410, l_total: 0.0324, l_in: 0.0074, l_grad: 0.0250, msssim_ir: 0.2713, msssim_vis: 0.0900, mx_loss: 0.0048, eta: 1:12:12, time: 8.2615
INFO train.py(173): step: 440/5410, l_total: 0.0549, l_in: 0.0141, l_grad: 0.0408, msssim_ir: 0.4590, msssim_vis: 0.0256, mx_loss: 0.0127, eta: 1:11:58, time: 8.2495
INFO train.py(173): step: 450/5410, l_total: 0.0389, l_in: 0.0106, l_grad: 0.0283, msssim_ir: 0.3165, msssim_vis: 0.1070, mx_loss: 0.0122, eta: 1:11:45, time: 8.2675
INFO train.py(173): step: 460/5410, l_total: 0.0331, l_in: 0.0069, l_grad: 0.0262, msssim_ir: 0.3373, msssim_vis: 0.0585, mx_loss: 0.0052, eta: 1:11:32, time: 8.2386
INFO train.py(173): step: 470/5410, l_total: 0.0314, l_in: 0.0096, l_grad: 0.0218, msssim_ir: 0.3445, msssim_vis: 0.0385, mx_loss: 0.0041, eta: 1:11:19, time: 8.2575
INFO train.py(173): step: 480/5410, l_total: 0.0439, l_in: 0.0130, l_grad: 0.0310, msssim_ir: 0.2948, msssim_vis: 0.0599, mx_loss: 0.0118, eta: 1:11:06, time: 8.2864
INFO train.py(173): step: 490/5410, l_total: 0.0281, l_in: 0.0094, l_grad: 0.0187, msssim_ir: 0.2285, msssim_vis: 0.0919, mx_loss: 0.0060, eta: 1:10:53, time: 8.2635
INFO train.py(173): step: 500/5410, l_total: 0.0478, l_in: 0.0256, l_grad: 0.0222, msssim_ir: 0.1855, msssim_vis: 0.1429, mx_loss: 0.0217, eta: 1:10:41, time: 8.2525
INFO train.py(173): step: 510/5410, l_total: 0.0363, l_in: 0.0166, l_grad: 0.0198, msssim_ir: 0.3488, msssim_vis: 0.0572, mx_loss: 0.0138, eta: 1:10:29, time: 8.2535
INFO train.py(173): step: 520/5410, l_total: 0.0331, l_in: 0.0105, l_grad: 0.0225, msssim_ir: 0.2354, msssim_vis: 0.0606, mx_loss: 0.0106, eta: 1:10:16, time: 8.2535
INFO train.py(173): step: 530/5410, l_total: 0.0481, l_in: 0.0172, l_grad: 0.0309, msssim_ir: 0.2728, msssim_vis: 0.1718, mx_loss: 0.0106, eta: 1:10:04, time: 8.2575
INFO train.py(173): step: 540/5410, l_total: 0.0399, l_in: 0.0109, l_grad: 0.0289, msssim_ir: 0.3178, msssim_vis: 0.0851, mx_loss: 0.0091, eta: 1:09:53, time: 8.2545
INFO train.py(173): step: 550/5410, l_total: 0.0373, l_in: 0.0118, l_grad: 0.0256, msssim_ir: 0.4245, msssim_vis: 0.0156, mx_loss: 0.0077, eta: 1:12:38, time: 28.3079
INFO train.py(173): step: 560/5410, l_total: 0.0378, l_in: 0.0153, l_grad: 0.0225, msssim_ir: 0.2321, msssim_vis: 0.0634, mx_loss: 0.0125, eta: 1:12:22, time: 8.2127
INFO train.py(173): step: 570/5410, l_total: 0.0568, l_in: 0.0135, l_grad: 0.0434, msssim_ir: 0.3066, msssim_vis: 0.0835, mx_loss: 0.0132, eta: 1:12:07, time: 8.2316
INFO train.py(173): step: 580/5410, l_total: 0.0392, l_in: 0.0131, l_grad: 0.0262, msssim_ir: 0.3793, msssim_vis: 0.0362, mx_loss: 0.0081, eta: 1:11:53, time: 8.2416
INFO train.py(173): step: 590/5410, l_total: 0.0312, l_in: 0.0093, l_grad: 0.0219, msssim_ir: 0.1957, msssim_vis: 0.1579, mx_loss: 0.0055, eta: 1:11:38, time: 8.2446
INFO train.py(173): step: 600/5410, l_total: 0.0330, l_in: 0.0104, l_grad: 0.0226, msssim_ir: 0.2292, msssim_vis: 0.1283, mx_loss: 0.0052, eta: 1:11:24, time: 8.2545
INFO train.py(173): step: 610/5410, l_total: 0.0981, l_in: 0.0292, l_grad: 0.0690, msssim_ir: 0.3497, msssim_vis: 0.1031, mx_loss: 0.0355, eta: 1:11:10, time: 8.2246
INFO train.py(173): step: 620/5410, l_total: 0.0343, l_in: 0.0123, l_grad: 0.0220, msssim_ir: 0.3989, msssim_vis: 0.0260, mx_loss: 0.0052, eta: 1:10:56, time: 8.2525
INFO train.py(173): step: 630/5410, l_total: 0.0562, l_in: 0.0162, l_grad: 0.0399, msssim_ir: 0.4422, msssim_vis: 0.0292, mx_loss: 0.0123, eta: 1:10:42, time: 8.2605
INFO train.py(173): step: 640/5410, l_total: 0.0497, l_in: 0.0188, l_grad: 0.0308, msssim_ir: 0.3268, msssim_vis: 0.1133, mx_loss: 0.0128, eta: 1:10:29, time: 8.2545
INFO train.py(173): step: 650/5410, l_total: 0.0339, l_in: 0.0104, l_grad: 0.0235, msssim_ir: 0.3040, msssim_vis: 0.0639, mx_loss: 0.0083, eta: 1:10:15, time: 8.2615
INFO train.py(173): step: 660/5410, l_total: 0.0623, l_in: 0.0199, l_grad: 0.0424, msssim_ir: 0.4079, msssim_vis: 0.0544, mx_loss: 0.0221, eta: 1:10:02, time: 8.2515
INFO train.py(173): step: 670/5410, l_total: 0.0358, l_in: 0.0096, l_grad: 0.0262, msssim_ir: 0.2302, msssim_vis: 0.1617, mx_loss: 0.0063, eta: 1:09:49, time: 8.2466
INFO train.py(173): step: 680/5410, l_total: 0.0392, l_in: 0.0169, l_grad: 0.0223, msssim_ir: 0.2300, msssim_vis: 0.1388, mx_loss: 0.0070, eta: 1:09:36, time: 8.2505
INFO train.py(173): step: 690/5410, l_total: 0.0560, l_in: 0.0221, l_grad: 0.0339, msssim_ir: 0.3137, msssim_vis: 0.1330, mx_loss: 0.0144, eta: 1:09:23, time: 8.2495
INFO train.py(173): step: 700/5410, l_total: 0.0339, l_in: 0.0101, l_grad: 0.0238, msssim_ir: 0.2854, msssim_vis: 0.0818, mx_loss: 0.0060, eta: 1:09:11, time: 8.2695
INFO train.py(173): step: 710/5410, l_total: 0.0630, l_in: 0.0194, l_grad: 0.0436, msssim_ir: 0.4661, msssim_vis: 0.0275, mx_loss: 0.0229, eta: 1:08:58, time: 8.2376
INFO train.py(173): step: 720/5410, l_total: 0.0348, l_in: 0.0083, l_grad: 0.0265, msssim_ir: 0.1696, msssim_vis: 0.1534, mx_loss: 0.0064, eta: 1:08:46, time: 8.2426
INFO train.py(173): step: 730/5410, l_total: 0.0557, l_in: 0.0178, l_grad: 0.0379, msssim_ir: 0.3401, msssim_vis: 0.0733, mx_loss: 0.0144, eta: 1:08:33, time: 8.2675
INFO train.py(173): step: 740/5410, l_total: 0.0470, l_in: 0.0131, l_grad: 0.0339, msssim_ir: 0.4872, msssim_vis: 0.0103, mx_loss: 0.0111, eta: 1:08:21, time: 8.2585
INFO train.py(173): step: 750/5410, l_total: 0.0420, l_in: 0.0124, l_grad: 0.0297, msssim_ir: 0.4135, msssim_vis: 0.0490, mx_loss: 0.0065, eta: 1:08:09, time: 8.2466
INFO train.py(173): step: 760/5410, l_total: 0.0406, l_in: 0.0123, l_grad: 0.0283, msssim_ir: 0.4476, msssim_vis: 0.0480, mx_loss: 0.0081, eta: 1:07:57, time: 8.2635
INFO train.py(173): step: 770/5410, l_total: 0.0364, l_in: 0.0078, l_grad: 0.0285, msssim_ir: 0.4330, msssim_vis: 0.0245, mx_loss: 0.0039, eta: 1:07:45, time: 8.2475
INFO train.py(173): step: 780/5410, l_total: 0.0442, l_in: 0.0162, l_grad: 0.0280, msssim_ir: 0.3134, msssim_vis: 0.1062, mx_loss: 0.0103, eta: 1:07:33, time: 8.2416
INFO train.py(173): step: 790/5410, l_total: 0.0535, l_in: 0.0176, l_grad: 0.0359, msssim_ir: 0.3161, msssim_vis: 0.1291, mx_loss: 0.0088, eta: 1:07:22, time: 8.2456
INFO train.py(173): step: 800/5410, l_total: 0.0561, l_in: 0.0155, l_grad: 0.0406, msssim_ir: 0.4091, msssim_vis: 0.0541, mx_loss: 0.0099, eta: 1:07:10, time: 8.2575
INFO train.py(173): step: 810/5410, l_total: 0.0420, l_in: 0.0114, l_grad: 0.0307, msssim_ir: 0.3466, msssim_vis: 0.0622, mx_loss: 0.0109, eta: 1:06:59, time: 8.2505
INFO train.py(173): step: 820/5410, l_total: 0.0674, l_in: 0.0286, l_grad: 0.0388, msssim_ir: 0.3367, msssim_vis: 0.0541, mx_loss: 0.0230, eta: 1:06:47, time: 8.2615
INFO train.py(173): step: 830/5410, l_total: 0.0385, l_in: 0.0125, l_grad: 0.0260, msssim_ir: 0.3617, msssim_vis: 0.0428, mx_loss: 0.0060, eta: 1:06:36, time: 8.2515
INFO train.py(173): step: 840/5410, l_total: 0.0280, l_in: 0.0084, l_grad: 0.0195, msssim_ir: 0.2275, msssim_vis: 0.0816, mx_loss: 0.0055, eta: 1:06:25, time: 8.2545
INFO train.py(173): step: 850/5410, l_total: 0.0618, l_in: 0.0149, l_grad: 0.0469, msssim_ir: 0.3112, msssim_vis: 0.0773, mx_loss: 0.0135, eta: 1:06:13, time: 8.2615
INFO train.py(173): step: 860/5410, l_total: 0.0497, l_in: 0.0180, l_grad: 0.0317, msssim_ir: 0.3551, msssim_vis: 0.0425, mx_loss: 0.0106, eta: 1:06:02, time: 8.2565
INFO train.py(173): step: 870/5410, l_total: 0.0523, l_in: 0.0192, l_grad: 0.0331, msssim_ir: 0.3465, msssim_vis: 0.0906, mx_loss: 0.0158, eta: 1:05:51, time: 8.2535
INFO train.py(173): step: 880/5410, l_total: 0.0484, l_in: 0.0226, l_grad: 0.0258, msssim_ir: 0.3314, msssim_vis: 0.0631, mx_loss: 0.0114, eta: 1:05:40, time: 8.2505
INFO train.py(173): step: 890/5410, l_total: 0.0720, l_in: 0.0315, l_grad: 0.0405, msssim_ir: 0.5152, msssim_vis: 0.0312, mx_loss: 0.0155, eta: 1:05:29, time: 8.2625
INFO train.py(173): step: 900/5410, l_total: 0.0560, l_in: 0.0163, l_grad: 0.0397, msssim_ir: 0.4047, msssim_vis: 0.0349, mx_loss: 0.0137, eta: 1:05:18, time: 8.2714
INFO train.py(173): step: 910/5410, l_total: 0.0345, l_in: 0.0093, l_grad: 0.0252, msssim_ir: 0.2728, msssim_vis: 0.0762, mx_loss: 0.0061, eta: 1:05:07, time: 8.2535
INFO train.py(173): step: 920/5410, l_total: 0.0369, l_in: 0.0081, l_grad: 0.0289, msssim_ir: 0.3318, msssim_vis: 0.0554, mx_loss: 0.0073, eta: 1:04:57, time: 8.2336
INFO train.py(173): step: 930/5410, l_total: 0.0412, l_in: 0.0108, l_grad: 0.0304, msssim_ir: 0.3210, msssim_vis: 0.1058, mx_loss: 0.0052, eta: 1:04:46, time: 8.2665
INFO train.py(173): step: 940/5410, l_total: 0.0488, l_in: 0.0173, l_grad: 0.0315, msssim_ir: 0.2610, msssim_vis: 0.1449, mx_loss: 0.0105, eta: 1:04:35, time: 8.2416
INFO train.py(173): step: 950/5410, l_total: 0.0522, l_in: 0.0186, l_grad: 0.0335, msssim_ir: 0.2223, msssim_vis: 0.1686, mx_loss: 0.0106, eta: 1:04:25, time: 8.2615
INFO train.py(173): step: 960/5410, l_total: 0.0459, l_in: 0.0144, l_grad: 0.0315, msssim_ir: 0.4427, msssim_vis: 0.0517, mx_loss: 0.0224, eta: 1:04:14, time: 8.2575
INFO train.py(173): step: 970/5410, l_total: 0.0370, l_in: 0.0098, l_grad: 0.0272, msssim_ir: 0.3292, msssim_vis: 0.0587, mx_loss: 0.0056, eta: 1:04:04, time: 8.2585
INFO train.py(173): step: 980/5410, l_total: 0.0686, l_in: 0.0209, l_grad: 0.0478, msssim_ir: 0.2323, msssim_vis: 0.1140, mx_loss: 0.0165, eta: 1:03:53, time: 8.2376
INFO train.py(173): step: 990/5410, l_total: 0.0288, l_in: 0.0074, l_grad: 0.0214, msssim_ir: 0.1812, msssim_vis: 0.1712, mx_loss: 0.0065, eta: 1:03:43, time: 8.2635
INFO train.py(173): step: 1000/5410, l_total: 0.0383, l_in: 0.0099, l_grad: 0.0284, msssim_ir: 0.4114, msssim_vis: 0.0457, mx_loss: 0.0044, eta: 1:03:32, time: 8.2595
INFO train.py(173): step: 1010/5410, l_total: 0.0475, l_in: 0.0151, l_grad: 0.0325, msssim_ir: 0.2697, msssim_vis: 0.1268, mx_loss: 0.0071, eta: 1:03:22, time: 8.2535
INFO train.py(173): step: 1020/5410, l_total: 0.0559, l_in: 0.0184, l_grad: 0.0375, msssim_ir: 0.3997, msssim_vis: 0.0674, mx_loss: 0.0128, eta: 1:03:12, time: 8.2446
INFO train.py(173): step: 1030/5410, l_total: 0.0684, l_in: 0.0135, l_grad: 0.0548, msssim_ir: 0.3503, msssim_vis: 0.0886, mx_loss: 0.0120, eta: 1:03:01, time: 8.2396
INFO train.py(173): step: 1040/5410, l_total: 0.0420, l_in: 0.0126, l_grad: 0.0294, msssim_ir: 0.2245, msssim_vis: 0.1124, mx_loss: 0.0100, eta: 1:02:51, time: 8.2515
INFO train.py(173): step: 1050/5410, l_total: 0.0293, l_in: 0.0096, l_grad: 0.0197, msssim_ir: 0.3079, msssim_vis: 0.0489, mx_loss: 0.0063, eta: 1:02:41, time: 8.2565
INFO train.py(173): step: 1060/5410, l_total: 0.0338, l_in: 0.0079, l_grad: 0.0259, msssim_ir: 0.3057, msssim_vis: 0.0730, mx_loss: 0.0044, eta: 1:02:31, time: 8.2605
INFO train.py(173): step: 1070/5410, l_total: 0.0313, l_in: 0.0098, l_grad: 0.0215, msssim_ir: 0.4095, msssim_vis: 0.0255, mx_loss: 0.0062, eta: 1:02:20, time: 8.2406
INFO train.py(173): step: 1080/5410, l_total: 0.0353, l_in: 0.0112, l_grad: 0.0242, msssim_ir: 0.3456, msssim_vis: 0.0525, mx_loss: 0.0047, eta: 1:02:10, time: 8.2695
INFO train.py(173): step: 1090/5410, l_total: 0.0368, l_in: 0.0111, l_grad: 0.0257, msssim_ir: 0.3796, msssim_vis: 0.0361, mx_loss: 0.0078, eta: 1:03:19, time: 28.0042
INFO train.py(173): step: 1100/5410, l_total: 0.0358, l_in: 0.0074, l_grad: 0.0284, msssim_ir: 0.2985, msssim_vis: 0.1054, mx_loss: 0.0051, eta: 1:03:08, time: 8.1998
INFO train.py(173): step: 1110/5410, l_total: 0.0350, l_in: 0.0124, l_grad: 0.0227, msssim_ir: 0.3909, msssim_vis: 0.0262, mx_loss: 0.0049, eta: 1:02:57, time: 8.2247
INFO train.py(173): step: 1120/5410, l_total: 0.0518, l_in: 0.0152, l_grad: 0.0366, msssim_ir: 0.2742, msssim_vis: 0.1762, mx_loss: 0.0106, eta: 1:02:46, time: 8.2366
INFO train.py(173): step: 1130/5410, l_total: 0.0463, l_in: 0.0116, l_grad: 0.0348, msssim_ir: 0.2480, msssim_vis: 0.1664, mx_loss: 0.0126, eta: 1:02:35, time: 8.2296
INFO train.py(173): step: 1140/5410, l_total: 0.0398, l_in: 0.0140, l_grad: 0.0259, msssim_ir: 0.1254, msssim_vis: 0.1798, mx_loss: 0.0172, eta: 1:02:24, time: 8.2386
INFO train.py(173): step: 1150/5410, l_total: 0.0511, l_in: 0.0177, l_grad: 0.0333, msssim_ir: 0.4608, msssim_vis: 0.0286, mx_loss: 0.0171, eta: 1:02:13, time: 8.2366
INFO train.py(173): step: 1160/5410, l_total: 0.0400, l_in: 0.0086, l_grad: 0.0314, msssim_ir: 0.4649, msssim_vis: 0.0118, mx_loss: 0.0053, eta: 1:02:03, time: 8.2495
INFO train.py(173): step: 1170/5410, l_total: 0.0474, l_in: 0.0182, l_grad: 0.0292, msssim_ir: 0.3700, msssim_vis: 0.0318, mx_loss: 0.0093, eta: 1:01:52, time: 8.2436
INFO train.py(173): step: 1180/5410, l_total: 0.0324, l_in: 0.0085, l_grad: 0.0239, msssim_ir: 0.2607, msssim_vis: 0.0755, mx_loss: 0.0066, eta: 1:01:41, time: 8.2475
INFO train.py(173): step: 1190/5410, l_total: 0.0385, l_in: 0.0110, l_grad: 0.0275, msssim_ir: 0.1528, msssim_vis: 0.1832, mx_loss: 0.0079, eta: 1:01:31, time: 8.2744
INFO train.py(173): step: 1200/5410, l_total: 0.0462, l_in: 0.0181, l_grad: 0.0281, msssim_ir: 0.3836, msssim_vis: 0.0582, mx_loss: 0.0081, eta: 1:01:20, time: 8.2495
INFO train.py(173): step: 1210/5410, l_total: 0.0422, l_in: 0.0119, l_grad: 0.0303, msssim_ir: 0.4015, msssim_vis: 0.0411, mx_loss: 0.0067, eta: 1:01:10, time: 8.2605
INFO train.py(173): step: 1220/5410, l_total: 0.0403, l_in: 0.0199, l_grad: 0.0204, msssim_ir: 0.3441, msssim_vis: 0.0567, mx_loss: 0.0054, eta: 1:01:00, time: 8.2595
INFO train.py(173): step: 1230/5410, l_total: 0.0295, l_in: 0.0075, l_grad: 0.0220, msssim_ir: 0.2124, msssim_vis: 0.0907, mx_loss: 0.0071, eta: 1:00:49, time: 8.2525
INFO train.py(173): step: 1240/5410, l_total: 0.0408, l_in: 0.0163, l_grad: 0.0246, msssim_ir: 0.3444, msssim_vis: 0.0527, mx_loss: 0.0081, eta: 1:00:39, time: 8.2505
INFO train.py(173): step: 1250/5410, l_total: 0.0343, l_in: 0.0071, l_grad: 0.0272, msssim_ir: 0.3779, msssim_vis: 0.0316, mx_loss: 0.0043, eta: 1:00:29, time: 8.2575
INFO train.py(173): step: 1260/5410, l_total: 0.0410, l_in: 0.0097, l_grad: 0.0313, msssim_ir: 0.2792, msssim_vis: 0.1068, mx_loss: 0.0058, eta: 1:00:18, time: 8.2655
INFO train.py(173): step: 1270/5410, l_total: 0.0408, l_in: 0.0173, l_grad: 0.0235, msssim_ir: 0.3095, msssim_vis: 0.0825, mx_loss: 0.0122, eta: 1:00:08, time: 8.2535
INFO train.py(173): step: 1280/5410, l_total: 0.0686, l_in: 0.0184, l_grad: 0.0503, msssim_ir: 0.4429, msssim_vis: 0.0580, mx_loss: 0.0237, eta: 0:59:58, time: 8.2535
INFO train.py(173): step: 1290/5410, l_total: 0.0381, l_in: 0.0095, l_grad: 0.0286, msssim_ir: 0.2739, msssim_vis: 0.1430, mx_loss: 0.0054, eta: 0:59:48, time: 8.2754
INFO train.py(173): step: 1300/5410, l_total: 0.0313, l_in: 0.0078, l_grad: 0.0235, msssim_ir: 0.3586, msssim_vis: 0.0510, mx_loss: 0.0043, eta: 0:59:38, time: 8.2585
INFO train.py(173): step: 1310/5410, l_total: 0.0597, l_in: 0.0141, l_grad: 0.0457, msssim_ir: 0.2648, msssim_vis: 0.1023, mx_loss: 0.0121, eta: 0:59:28, time: 8.2585
INFO train.py(173): step: 1320/5410, l_total: 0.0441, l_in: 0.0166, l_grad: 0.0275, msssim_ir: 0.2897, msssim_vis: 0.0923, mx_loss: 0.0108, eta: 0:59:18, time: 8.2635
INFO train.py(173): step: 1330/5410, l_total: 0.0610, l_in: 0.0210, l_grad: 0.0400, msssim_ir: 0.4492, msssim_vis: 0.0425, mx_loss: 0.0205, eta: 0:59:07, time: 8.2545
INFO train.py(173): step: 1340/5410, l_total: 0.0591, l_in: 0.0124, l_grad: 0.0467, msssim_ir: 0.4511, msssim_vis: 0.0284, mx_loss: 0.0155, eta: 0:58:57, time: 8.2276
INFO train.py(173): step: 1350/5410, l_total: 0.0489, l_in: 0.0125, l_grad: 0.0364, msssim_ir: 0.4678, msssim_vis: 0.0233, mx_loss: 0.0099, eta: 0:58:47, time: 8.2525
INFO train.py(173): step: 1360/5410, l_total: 0.0433, l_in: 0.0105, l_grad: 0.0329, msssim_ir: 0.2399, msssim_vis: 0.1381, mx_loss: 0.0066, eta: 0:58:37, time: 8.2565
INFO train.py(173): step: 1370/5410, l_total: 0.0519, l_in: 0.0237, l_grad: 0.0281, msssim_ir: 0.3591, msssim_vis: 0.0923, mx_loss: 0.0111, eta: 0:58:27, time: 8.2774
INFO train.py(173): step: 1380/5410, l_total: 0.0605, l_in: 0.0131, l_grad: 0.0474, msssim_ir: 0.3918, msssim_vis: 0.0485, mx_loss: 0.0152, eta: 0:58:18, time: 8.2774
INFO train.py(173): step: 1390/5410, l_total: 0.0377, l_in: 0.0097, l_grad: 0.0280, msssim_ir: 0.1454, msssim_vis: 0.1785, mx_loss: 0.0075, eta: 0:58:08, time: 8.2575
INFO train.py(173): step: 1400/5410, l_total: 0.0445, l_in: 0.0102, l_grad: 0.0343, msssim_ir: 0.3046, msssim_vis: 0.1099, mx_loss: 0.0068, eta: 0:57:58, time: 8.2565
INFO train.py(173): step: 1410/5410, l_total: 0.0382, l_in: 0.0190, l_grad: 0.0191, msssim_ir: 0.2390, msssim_vis: 0.1003, mx_loss: 0.0133, eta: 0:57:48, time: 8.2585
INFO train.py(173): step: 1420/5410, l_total: 0.0333, l_in: 0.0103, l_grad: 0.0230, msssim_ir: 0.2807, msssim_vis: 0.0808, mx_loss: 0.0084, eta: 0:57:38, time: 8.2635
INFO train.py(173): step: 1430/5410, l_total: 0.0452, l_in: 0.0139, l_grad: 0.0313, msssim_ir: 0.2689, msssim_vis: 0.1406, mx_loss: 0.0059, eta: 0:57:28, time: 8.2555
INFO train.py(173): step: 1440/5410, l_total: 0.0395, l_in: 0.0094, l_grad: 0.0301, msssim_ir: 0.4924, msssim_vis: 0.0100, mx_loss: 0.0091, eta: 0:57:19, time: 8.2585
INFO train.py(173): step: 1450/5410, l_total: 0.0456, l_in: 0.0126, l_grad: 0.0329, msssim_ir: 0.3767, msssim_vis: 0.0779, mx_loss: 0.0052, eta: 0:57:09, time: 8.2505
INFO train.py(173): step: 1460/5410, l_total: 0.0277, l_in: 0.0085, l_grad: 0.0192, msssim_ir: 0.2829, msssim_vis: 0.0596, mx_loss: 0.0061, eta: 0:56:59, time: 8.2565
INFO train.py(173): step: 1470/5410, l_total: 0.0394, l_in: 0.0087, l_grad: 0.0307, msssim_ir: 0.2564, msssim_vis: 0.0895, mx_loss: 0.0070, eta: 0:56:49, time: 8.2555
INFO train.py(173): step: 1480/5410, l_total: 0.0288, l_in: 0.0091, l_grad: 0.0197, msssim_ir: 0.3053, msssim_vis: 0.0458, mx_loss: 0.0085, eta: 0:56:40, time: 8.2645
INFO train.py(173): step: 1490/5410, l_total: 0.0528, l_in: 0.0232, l_grad: 0.0296, msssim_ir: 0.2682, msssim_vis: 0.1108, mx_loss: 0.0102, eta: 0:56:30, time: 8.2585
INFO train.py(173): step: 1500/5410, l_total: 0.0319, l_in: 0.0119, l_grad: 0.0199, msssim_ir: 0.2559, msssim_vis: 0.0754, mx_loss: 0.0067, eta: 0:56:20, time: 8.2446
INFO train.py(173): step: 1510/5410, l_total: 0.0502, l_in: 0.0131, l_grad: 0.0371, msssim_ir: 0.4819, msssim_vis: 0.0346, mx_loss: 0.0145, eta: 0:56:11, time: 8.2565
INFO train.py(173): step: 1520/5410, l_total: 0.0509, l_in: 0.0112, l_grad: 0.0397, msssim_ir: 0.4986, msssim_vis: 0.0177, mx_loss: 0.0113, eta: 0:56:01, time: 8.2625
INFO train.py(173): step: 1530/5410, l_total: 0.0436, l_in: 0.0117, l_grad: 0.0319, msssim_ir: 0.2861, msssim_vis: 0.1017, mx_loss: 0.0138, eta: 0:55:51, time: 8.2585
INFO train.py(173): step: 1540/5410, l_total: 0.0390, l_in: 0.0111, l_grad: 0.0279, msssim_ir: 0.3042, msssim_vis: 0.0932, mx_loss: 0.0053, eta: 0:55:42, time: 8.2316
INFO train.py(173): step: 1550/5410, l_total: 0.0334, l_in: 0.0086, l_grad: 0.0248, msssim_ir: 0.3707, msssim_vis: 0.0282, mx_loss: 0.0056, eta: 0:55:32, time: 8.2615
INFO train.py(173): step: 1560/5410, l_total: 0.0427, l_in: 0.0154, l_grad: 0.0273, msssim_ir: 0.3608, msssim_vis: 0.0487, mx_loss: 0.0056, eta: 0:55:22, time: 8.2426
INFO train.py(173): step: 1570/5410, l_total: 0.0305, l_in: 0.0075, l_grad: 0.0230, msssim_ir: 0.3876, msssim_vis: 0.0327, mx_loss: 0.0035, eta: 0:55:13, time: 8.2376
INFO train.py(173): step: 1580/5410, l_total: 0.0407, l_in: 0.0135, l_grad: 0.0273, msssim_ir: 0.2370, msssim_vis: 0.0884, mx_loss: 0.0133, eta: 0:55:03, time: 8.2446
INFO train.py(173): step: 1590/5410, l_total: 0.0352, l_in: 0.0076, l_grad: 0.0276, msssim_ir: 0.3357, msssim_vis: 0.0787, mx_loss: 0.0058, eta: 0:54:54, time: 8.2655
INFO train.py(173): step: 1600/5410, l_total: 0.0470, l_in: 0.0181, l_grad: 0.0289, msssim_ir: 0.3702, msssim_vis: 0.0986, mx_loss: 0.0071, eta: 0:54:44, time: 8.2645
INFO train.py(173): step: 1610/5410, l_total: 0.0423, l_in: 0.0122, l_grad: 0.0302, msssim_ir: 0.3366, msssim_vis: 0.1027, mx_loss: 0.0075, eta: 0:54:35, time: 8.2466
INFO train.py(173): step: 1620/5410, l_total: 0.0997, l_in: 0.0380, l_grad: 0.0617, msssim_ir: 0.4526, msssim_vis: 0.0453, mx_loss: 0.0317, eta: 0:54:25, time: 8.2446
INFO train.py(173): step: 1630/5410, l_total: 0.0382, l_in: 0.0102, l_grad: 0.0280, msssim_ir: 0.2547, msssim_vis: 0.1017, mx_loss: 0.0069, eta: 0:55:02, time: 28.1914
INFO train.py(173): step: 1640/5410, l_total: 0.0463, l_in: 0.0164, l_grad: 0.0300, msssim_ir: 0.3696, msssim_vis: 0.1081, mx_loss: 0.0104, eta: 0:54:52, time: 8.2197
INFO train.py(173): step: 1650/5410, l_total: 0.0364, l_in: 0.0118, l_grad: 0.0246, msssim_ir: 0.3606, msssim_vis: 0.0468, mx_loss: 0.0056, eta: 0:54:42, time: 8.2266
INFO train.py(173): step: 1660/5410, l_total: 0.0414, l_in: 0.0114, l_grad: 0.0300, msssim_ir: 0.3527, msssim_vis: 0.0759, mx_loss: 0.0054, eta: 0:54:32, time: 8.2227
INFO train.py(173): step: 1670/5410, l_total: 0.0507, l_in: 0.0115, l_grad: 0.0392, msssim_ir: 0.2680, msssim_vis: 0.1212, mx_loss: 0.0104, eta: 0:54:23, time: 8.2436
INFO train.py(173): step: 1680/5410, l_total: 0.0443, l_in: 0.0152, l_grad: 0.0291, msssim_ir: 0.1710, msssim_vis: 0.1688, mx_loss: 0.0125, eta: 0:54:13, time: 8.2565
INFO train.py(173): step: 1690/5410, l_total: 0.0351, l_in: 0.0097, l_grad: 0.0254, msssim_ir: 0.2247, msssim_vis: 0.1171, mx_loss: 0.0055, eta: 0:54:03, time: 8.2326
INFO train.py(173): step: 1700/5410, l_total: 0.0296, l_in: 0.0093, l_grad: 0.0204, msssim_ir: 0.3361, msssim_vis: 0.0446, mx_loss: 0.0059, eta: 0:53:53, time: 8.2495
INFO train.py(173): step: 1710/5410, l_total: 0.0362, l_in: 0.0084, l_grad: 0.0278, msssim_ir: 0.3810, msssim_vis: 0.0344, mx_loss: 0.0047, eta: 0:53:44, time: 8.2466
INFO train.py(173): step: 1720/5410, l_total: 0.0431, l_in: 0.0135, l_grad: 0.0296, msssim_ir: 0.3412, msssim_vis: 0.0934, mx_loss: 0.0068, eta: 0:53:34, time: 8.2565
INFO train.py(173): step: 1730/5410, l_total: 0.0301, l_in: 0.0079, l_grad: 0.0222, msssim_ir: 0.3659, msssim_vis: 0.0442, mx_loss: 0.0048, eta: 0:53:24, time: 8.2615
INFO train.py(173): step: 1740/5410, l_total: 0.0351, l_in: 0.0071, l_grad: 0.0280, msssim_ir: 0.3662, msssim_vis: 0.0330, mx_loss: 0.0064, eta: 0:53:15, time: 8.2456
INFO train.py(173): step: 1750/5410, l_total: 0.0435, l_in: 0.0146, l_grad: 0.0290, msssim_ir: 0.5103, msssim_vis: 0.0298, mx_loss: 0.0120, eta: 0:53:05, time: 8.2515
INFO train.py(173): step: 1760/5410, l_total: 0.0255, l_in: 0.0054, l_grad: 0.0202, msssim_ir: 0.2526, msssim_vis: 0.0593, mx_loss: 0.0049, eta: 0:52:55, time: 8.2466
INFO train.py(173): step: 1770/5410, l_total: 0.0412, l_in: 0.0154, l_grad: 0.0258, msssim_ir: 0.3935, msssim_vis: 0.0636, mx_loss: 0.0079, eta: 0:52:46, time: 8.2485
INFO train.py(173): step: 1780/5410, l_total: 0.0394, l_in: 0.0127, l_grad: 0.0267, msssim_ir: 0.2484, msssim_vis: 0.1204, mx_loss: 0.0097, eta: 0:52:36, time: 8.2625
INFO train.py(173): step: 1790/5410, l_total: 0.0472, l_in: 0.0135, l_grad: 0.0338, msssim_ir: 0.4226, msssim_vis: 0.0263, mx_loss: 0.0138, eta: 0:52:26, time: 8.2575
INFO train.py(173): step: 1800/5410, l_total: 0.0543, l_in: 0.0196, l_grad: 0.0347, msssim_ir: 0.2874, msssim_vis: 0.1285, mx_loss: 0.0086, eta: 0:52:17, time: 8.2754
INFO train.py(173): step: 1810/5410, l_total: 0.0467, l_in: 0.0149, l_grad: 0.0318, msssim_ir: 0.3714, msssim_vis: 0.0476, mx_loss: 0.0079, eta: 0:52:07, time: 8.2525
INFO train.py(173): step: 1820/5410, l_total: 0.0420, l_in: 0.0158, l_grad: 0.0263, msssim_ir: 0.1730, msssim_vis: 0.1818, mx_loss: 0.0093, eta: 0:51:58, time: 8.2406
INFO train.py(173): step: 1830/5410, l_total: 0.0381, l_in: 0.0123, l_grad: 0.0258, msssim_ir: 0.2989, msssim_vis: 0.0745, mx_loss: 0.0056, eta: 0:51:48, time: 8.2466
INFO train.py(173): step: 1840/5410, l_total: 0.0449, l_in: 0.0107, l_grad: 0.0342, msssim_ir: 0.4818, msssim_vis: 0.0160, mx_loss: 0.0099, eta: 0:51:39, time: 8.2595
INFO train.py(173): step: 1850/5410, l_total: 0.0309, l_in: 0.0062, l_grad: 0.0247, msssim_ir: 0.3252, msssim_vis: 0.0557, mx_loss: 0.0047, eta: 0:51:29, time: 8.2495
INFO train.py(173): step: 1860/5410, l_total: 0.0667, l_in: 0.0160, l_grad: 0.0507, msssim_ir: 0.5003, msssim_vis: 0.0118, mx_loss: 0.0124, eta: 0:51:20, time: 8.2475
INFO train.py(173): step: 1870/5410, l_total: 0.0508, l_in: 0.0140, l_grad: 0.0368, msssim_ir: 0.3266, msssim_vis: 0.0955, mx_loss: 0.0233, eta: 0:51:10, time: 8.2635
INFO train.py(173): step: 1880/5410, l_total: 0.0361, l_in: 0.0133, l_grad: 0.0228, msssim_ir: 0.3493, msssim_vis: 0.0514, mx_loss: 0.0073, eta: 0:51:01, time: 8.2605
INFO train.py(173): step: 1890/5410, l_total: 0.0288, l_in: 0.0061, l_grad: 0.0227, msssim_ir: 0.3530, msssim_vis: 0.0580, mx_loss: 0.0036, eta: 0:50:51, time: 8.2436
INFO train.py(173): step: 1900/5410, l_total: 0.0391, l_in: 0.0135, l_grad: 0.0256, msssim_ir: 0.4747, msssim_vis: 0.0120, mx_loss: 0.0106, eta: 0:50:42, time: 8.2456
INFO train.py(173): step: 1910/5410, l_total: 0.0289, l_in: 0.0100, l_grad: 0.0189, msssim_ir: 0.3837, msssim_vis: 0.0305, mx_loss: 0.0051, eta: 0:50:32, time: 8.2505
INFO train.py(173): step: 1920/5410, l_total: 0.0429, l_in: 0.0088, l_grad: 0.0341, msssim_ir: 0.3160, msssim_vis: 0.0686, mx_loss: 0.0057, eta: 0:50:23, time: 8.2545
INFO train.py(173): step: 1930/5410, l_total: 0.0504, l_in: 0.0159, l_grad: 0.0345, msssim_ir: 0.4487, msssim_vis: 0.0287, mx_loss: 0.0126, eta: 0:50:14, time: 8.2615
INFO train.py(173): step: 1940/5410, l_total: 0.0505, l_in: 0.0155, l_grad: 0.0350, msssim_ir: 0.4732, msssim_vis: 0.0212, mx_loss: 0.0129, eta: 0:50:04, time: 8.2714
INFO train.py(173): step: 1950/5410, l_total: 0.0470, l_in: 0.0114, l_grad: 0.0356, msssim_ir: 0.3958, msssim_vis: 0.0598, mx_loss: 0.0106, eta: 0:49:55, time: 8.2605
INFO train.py(173): step: 1960/5410, l_total: 0.0381, l_in: 0.0088, l_grad: 0.0293, msssim_ir: 0.5065, msssim_vis: 0.0276, mx_loss: 0.0078, eta: 0:49:46, time: 8.2585
INFO train.py(173): step: 1970/5410, l_total: 0.0540, l_in: 0.0146, l_grad: 0.0394, msssim_ir: 0.4777, msssim_vis: 0.0246, mx_loss: 0.0196, eta: 0:49:36, time: 8.2724
INFO train.py(173): step: 1980/5410, l_total: 0.0452, l_in: 0.0113, l_grad: 0.0338, msssim_ir: 0.3168, msssim_vis: 0.0591, mx_loss: 0.0078, eta: 0:49:27, time: 8.2635
INFO train.py(173): step: 1990/5410, l_total: 0.0380, l_in: 0.0081, l_grad: 0.0299, msssim_ir: 0.4314, msssim_vis: 0.0558, mx_loss: 0.0051, eta: 0:49:18, time: 8.2575
INFO train.py(173): step: 2000/5410, l_total: 0.0389, l_in: 0.0145, l_grad: 0.0244, msssim_ir: 0.3495, msssim_vis: 0.0772, mx_loss: 0.0084, eta: 0:49:08, time: 8.2495
INFO train.py(173): step: 2010/5410, l_total: 0.0416, l_in: 0.0194, l_grad: 0.0222, msssim_ir: 0.2023, msssim_vis: 0.1099, mx_loss: 0.0184, eta: 0:48:59, time: 8.2446
INFO train.py(173): step: 2020/5410, l_total: 0.0395, l_in: 0.0123, l_grad: 0.0273, msssim_ir: 0.3254, msssim_vis: 0.0728, mx_loss: 0.0072, eta: 0:48:50, time: 8.2475
INFO train.py(173): step: 2030/5410, l_total: 0.0437, l_in: 0.0145, l_grad: 0.0293, msssim_ir: 0.2066, msssim_vis: 0.1661, mx_loss: 0.0081, eta: 0:48:40, time: 8.2515
INFO train.py(173): step: 2040/5410, l_total: 0.0455, l_in: 0.0121, l_grad: 0.0334, msssim_ir: 0.3243, msssim_vis: 0.0571, mx_loss: 0.0108, eta: 0:48:31, time: 8.2615
INFO train.py(173): step: 2050/5410, l_total: 0.0433, l_in: 0.0133, l_grad: 0.0300, msssim_ir: 0.4621, msssim_vis: 0.0338, mx_loss: 0.0113, eta: 0:48:22, time: 8.2575
INFO train.py(173): step: 2060/5410, l_total: 0.0341, l_in: 0.0072, l_grad: 0.0269, msssim_ir: 0.3790, msssim_vis: 0.0458, mx_loss: 0.0050, eta: 0:48:13, time: 8.2675
INFO train.py(173): step: 2070/5410, l_total: 0.0674, l_in: 0.0170, l_grad: 0.0504, msssim_ir: 0.4364, msssim_vis: 0.0214, mx_loss: 0.0134, eta: 0:48:03, time: 8.2515
INFO train.py(173): step: 2080/5410, l_total: 0.0330, l_in: 0.0105, l_grad: 0.0225, msssim_ir: 0.4369, msssim_vis: 0.0153, mx_loss: 0.0095, eta: 0:47:54, time: 8.2545
INFO train.py(173): step: 2090/5410, l_total: 0.0301, l_in: 0.0076, l_grad: 0.0226, msssim_ir: 0.2519, msssim_vis: 0.0714, mx_loss: 0.0076, eta: 0:47:45, time: 8.2694
INFO train.py(173): step: 2100/5410, l_total: 0.0356, l_in: 0.0080, l_grad: 0.0277, msssim_ir: 0.2389, msssim_vis: 0.1101, mx_loss: 0.0063, eta: 0:47:36, time: 8.2665
INFO train.py(173): step: 2110/5410, l_total: 0.0339, l_in: 0.0102, l_grad: 0.0237, msssim_ir: 0.3787, msssim_vis: 0.0438, mx_loss: 0.0045, eta: 0:47:26, time: 8.2694
INFO train.py(173): step: 2120/5410, l_total: 0.0324, l_in: 0.0090, l_grad: 0.0234, msssim_ir: 0.3772, msssim_vis: 0.0204, mx_loss: 0.0037, eta: 0:47:17, time: 8.2625
INFO train.py(173): step: 2130/5410, l_total: 0.0440, l_in: 0.0190, l_grad: 0.0250, msssim_ir: 0.2058, msssim_vis: 0.1264, mx_loss: 0.0216, eta: 0:47:08, time: 8.2416
INFO train.py(173): step: 2140/5410, l_total: 0.0342, l_in: 0.0098, l_grad: 0.0244, msssim_ir: 0.3156, msssim_vis: 0.0734, mx_loss: 0.0056, eta: 0:46:59, time: 8.2645
INFO train.py(173): step: 2150/5410, l_total: 0.0439, l_in: 0.0108, l_grad: 0.0331, msssim_ir: 0.2779, msssim_vis: 0.1165, mx_loss: 0.0086, eta: 0:46:50, time: 8.2545
INFO train.py(173): step: 2160/5410, l_total: 0.0308, l_in: 0.0086, l_grad: 0.0222, msssim_ir: 0.3844, msssim_vis: 0.0565, mx_loss: 0.0089, eta: 0:46:40, time: 8.2475
INFO train.py(173): step: 2170/5410, l_total: 0.0446, l_in: 0.0105, l_grad: 0.0341, msssim_ir: 0.3482, msssim_vis: 0.1081, mx_loss: 0.0076, eta: 0:47:01, time: 27.9345
INFO train.py(173): step: 2180/5410, l_total: 0.0387, l_in: 0.0120, l_grad: 0.0267, msssim_ir: 0.3074, msssim_vis: 0.0913, mx_loss: 0.0122, eta: 0:46:51, time: 8.2087
INFO train.py(173): step: 2190/5410, l_total: 0.0516, l_in: 0.0172, l_grad: 0.0344, msssim_ir: 0.3478, msssim_vis: 0.0963, mx_loss: 0.0145, eta: 0:46:42, time: 8.2017
INFO train.py(173): step: 2200/5410, l_total: 0.0333, l_in: 0.0126, l_grad: 0.0207, msssim_ir: 0.2679, msssim_vis: 0.1192, mx_loss: 0.0067, eta: 0:46:32, time: 8.2266
INFO train.py(173): step: 2210/5410, l_total: 0.0313, l_in: 0.0073, l_grad: 0.0241, msssim_ir: 0.3701, msssim_vis: 0.0194, mx_loss: 0.0040, eta: 0:46:23, time: 8.2326
INFO train.py(173): step: 2220/5410, l_total: 0.0385, l_in: 0.0099, l_grad: 0.0286, msssim_ir: 0.4522, msssim_vis: 0.0144, mx_loss: 0.0082, eta: 0:46:14, time: 8.2356
INFO train.py(173): step: 2230/5410, l_total: 0.0520, l_in: 0.0115, l_grad: 0.0406, msssim_ir: 0.4254, msssim_vis: 0.0408, mx_loss: 0.0093, eta: 0:46:04, time: 8.2416
INFO train.py(173): step: 2240/5410, l_total: 0.0321, l_in: 0.0084, l_grad: 0.0237, msssim_ir: 0.1981, msssim_vis: 0.1381, mx_loss: 0.0058, eta: 0:45:55, time: 8.2456
INFO train.py(173): step: 2250/5410, l_total: 0.0373, l_in: 0.0088, l_grad: 0.0285, msssim_ir: 0.3180, msssim_vis: 0.0820, mx_loss: 0.0047, eta: 0:45:46, time: 8.2565
INFO train.py(173): step: 2260/5410, l_total: 0.0324, l_in: 0.0086, l_grad: 0.0238, msssim_ir: 0.3743, msssim_vis: 0.0642, mx_loss: 0.0041, eta: 0:45:36, time: 8.2734
INFO train.py(173): step: 2270/5410, l_total: 0.0417, l_in: 0.0126, l_grad: 0.0291, msssim_ir: 0.2745, msssim_vis: 0.1483, mx_loss: 0.0087, eta: 0:45:27, time: 8.2615
INFO train.py(173): step: 2280/5410, l_total: 0.0596, l_in: 0.0188, l_grad: 0.0408, msssim_ir: 0.4716, msssim_vis: 0.0202, mx_loss: 0.0159, eta: 0:45:18, time: 8.2446
INFO train.py(173): step: 2290/5410, l_total: 0.0528, l_in: 0.0148, l_grad: 0.0380, msssim_ir: 0.2990, msssim_vis: 0.1333, mx_loss: 0.0081, eta: 0:45:09, time: 8.2505
INFO train.py(173): step: 2300/5410, l_total: 0.0340, l_in: 0.0089, l_grad: 0.0251, msssim_ir: 0.4324, msssim_vis: 0.0262, mx_loss: 0.0031, eta: 0:44:59, time: 8.2525
INFO train.py(173): step: 2310/5410, l_total: 0.0497, l_in: 0.0142, l_grad: 0.0356, msssim_ir: 0.4734, msssim_vis: 0.0238, mx_loss: 0.0115, eta: 0:44:50, time: 8.2645
INFO train.py(173): step: 2320/5410, l_total: 0.0609, l_in: 0.0220, l_grad: 0.0389, msssim_ir: 0.2393, msssim_vis: 0.1683, mx_loss: 0.0147, eta: 0:44:41, time: 8.2744
INFO train.py(173): step: 2330/5410, l_total: 0.0417, l_in: 0.0105, l_grad: 0.0313, msssim_ir: 0.1718, msssim_vis: 0.1781, mx_loss: 0.0087, eta: 0:44:32, time: 8.2824
INFO train.py(173): step: 2340/5410, l_total: 0.0518, l_in: 0.0133, l_grad: 0.0385, msssim_ir: 0.3984, msssim_vis: 0.0471, mx_loss: 0.0088, eta: 0:44:22, time: 8.2953
INFO train.py(173): step: 2350/5410, l_total: 0.0433, l_in: 0.0139, l_grad: 0.0294, msssim_ir: 0.2783, msssim_vis: 0.1599, mx_loss: 0.0082, eta: 0:44:13, time: 8.2884
INFO train.py(173): step: 2360/5410, l_total: 0.0357, l_in: 0.0089, l_grad: 0.0268, msssim_ir: 0.3620, msssim_vis: 0.0406, mx_loss: 0.0058, eta: 0:44:04, time: 8.3182
INFO train.py(173): step: 2370/5410, l_total: 0.0573, l_in: 0.0161, l_grad: 0.0412, msssim_ir: 0.4493, msssim_vis: 0.0333, mx_loss: 0.0113, eta: 0:43:55, time: 8.2824
INFO train.py(173): step: 2380/5410, l_total: 0.0407, l_in: 0.0163, l_grad: 0.0244, msssim_ir: 0.3513, msssim_vis: 0.0619, mx_loss: 0.0099, eta: 0:43:46, time: 8.3511
INFO train.py(173): step: 2390/5410, l_total: 0.0352, l_in: 0.0126, l_grad: 0.0226, msssim_ir: 0.3524, msssim_vis: 0.0367, mx_loss: 0.0050, eta: 0:43:37, time: 8.2963
INFO train.py(173): step: 2400/5410, l_total: 0.0312, l_in: 0.0074, l_grad: 0.0238, msssim_ir: 0.3012, msssim_vis: 0.0825, mx_loss: 0.0043, eta: 0:43:28, time: 8.2864
INFO train.py(173): step: 2410/5410, l_total: 0.0405, l_in: 0.0080, l_grad: 0.0325, msssim_ir: 0.3133, msssim_vis: 0.0771, mx_loss: 0.0071, eta: 0:43:19, time: 8.2923
INFO train.py(173): step: 2420/5410, l_total: 0.0577, l_in: 0.0177, l_grad: 0.0400, msssim_ir: 0.2878, msssim_vis: 0.1246, mx_loss: 0.0203, eta: 0:43:09, time: 8.2585
INFO train.py(173): step: 2430/5410, l_total: 0.0334, l_in: 0.0089, l_grad: 0.0246, msssim_ir: 0.1961, msssim_vis: 0.1397, mx_loss: 0.0083, eta: 0:43:00, time: 8.2515
INFO train.py(173): step: 2440/5410, l_total: 0.0344, l_in: 0.0088, l_grad: 0.0255, msssim_ir: 0.4676, msssim_vis: 0.0262, mx_loss: 0.0086, eta: 0:42:51, time: 8.2794
INFO train.py(173): step: 2450/5410, l_total: 0.0654, l_in: 0.0210, l_grad: 0.0443, msssim_ir: 0.4129, msssim_vis: 0.0473, mx_loss: 0.0132, eta: 0:42:42, time: 8.2645
INFO train.py(173): step: 2460/5410, l_total: 0.0311, l_in: 0.0095, l_grad: 0.0216, msssim_ir: 0.2577, msssim_vis: 0.0787, mx_loss: 0.0055, eta: 0:42:33, time: 8.2724
INFO train.py(173): step: 2470/5410, l_total: 0.0291, l_in: 0.0062, l_grad: 0.0229, msssim_ir: 0.3335, msssim_vis: 0.0862, mx_loss: 0.0031, eta: 0:42:24, time: 8.2625
INFO train.py(173): step: 2480/5410, l_total: 0.0351, l_in: 0.0150, l_grad: 0.0201, msssim_ir: 0.2423, msssim_vis: 0.0773, mx_loss: 0.0140, eta: 0:42:15, time: 8.2316
INFO train.py(173): step: 2490/5410, l_total: 0.0271, l_in: 0.0058, l_grad: 0.0213, msssim_ir: 0.3870, msssim_vis: 0.0402, mx_loss: 0.0035, eta: 0:42:05, time: 8.2605
INFO train.py(173): step: 2500/5410, l_total: 0.0416, l_in: 0.0094, l_grad: 0.0323, msssim_ir: 0.4516, msssim_vis: 0.0217, mx_loss: 0.0093, eta: 0:41:56, time: 8.2625
INFO train.py(173): step: 2510/5410, l_total: 0.0336, l_in: 0.0117, l_grad: 0.0219, msssim_ir: 0.1870, msssim_vis: 0.1269, mx_loss: 0.0103, eta: 0:41:47, time: 8.2764
INFO train.py(173): step: 2520/5410, l_total: 0.0775, l_in: 0.0250, l_grad: 0.0526, msssim_ir: 0.2481, msssim_vis: 0.1599, mx_loss: 0.0114, eta: 0:41:38, time: 8.2665
INFO train.py(173): step: 2530/5410, l_total: 0.0500, l_in: 0.0136, l_grad: 0.0364, msssim_ir: 0.4268, msssim_vis: 0.0403, mx_loss: 0.0113, eta: 0:41:29, time: 8.2485
INFO train.py(173): step: 2540/5410, l_total: 0.0492, l_in: 0.0161, l_grad: 0.0331, msssim_ir: 0.1541, msssim_vis: 0.1606, mx_loss: 0.0115, eta: 0:41:20, time: 8.2406
INFO train.py(173): step: 2550/5410, l_total: 0.0515, l_in: 0.0185, l_grad: 0.0330, msssim_ir: 0.2501, msssim_vis: 0.1557, mx_loss: 0.0166, eta: 0:41:11, time: 8.2535
INFO train.py(173): step: 2560/5410, l_total: 0.0391, l_in: 0.0110, l_grad: 0.0282, msssim_ir: 0.3414, msssim_vis: 0.0493, mx_loss: 0.0056, eta: 0:41:02, time: 8.2485
INFO train.py(173): step: 2570/5410, l_total: 0.0407, l_in: 0.0127, l_grad: 0.0280, msssim_ir: 0.2965, msssim_vis: 0.0915, mx_loss: 0.0059, eta: 0:40:53, time: 8.2585
INFO train.py(173): step: 2580/5410, l_total: 0.0478, l_in: 0.0129, l_grad: 0.0349, msssim_ir: 0.3219, msssim_vis: 0.1022, mx_loss: 0.0139, eta: 0:40:44, time: 8.2625
INFO train.py(173): step: 2590/5410, l_total: 0.0466, l_in: 0.0161, l_grad: 0.0306, msssim_ir: 0.4423, msssim_vis: 0.0320, mx_loss: 0.0068, eta: 0:40:35, time: 8.2933
INFO train.py(173): step: 2600/5410, l_total: 0.0602, l_in: 0.0178, l_grad: 0.0425, msssim_ir: 0.2934, msssim_vis: 0.1092, mx_loss: 0.0132, eta: 0:40:26, time: 8.2555
INFO train.py(173): step: 2610/5410, l_total: 0.0741, l_in: 0.0160, l_grad: 0.0581, msssim_ir: 0.4797, msssim_vis: 0.0395, mx_loss: 0.0080, eta: 0:40:17, time: 8.2286
INFO train.py(173): step: 2620/5410, l_total: 0.0405, l_in: 0.0085, l_grad: 0.0320, msssim_ir: 0.3442, msssim_vis: 0.0532, mx_loss: 0.0059, eta: 0:40:08, time: 8.2595
INFO train.py(173): step: 2630/5410, l_total: 0.0392, l_in: 0.0121, l_grad: 0.0271, msssim_ir: 0.3241, msssim_vis: 0.1130, mx_loss: 0.0059, eta: 0:39:58, time: 8.2286
INFO train.py(173): step: 2640/5410, l_total: 0.0408, l_in: 0.0138, l_grad: 0.0269, msssim_ir: 0.1296, msssim_vis: 0.1738, mx_loss: 0.0128, eta: 0:39:49, time: 8.2555
INFO train.py(173): step: 2650/5410, l_total: 0.0444, l_in: 0.0163, l_grad: 0.0281, msssim_ir: 0.5053, msssim_vis: 0.0100, mx_loss: 0.0080, eta: 0:39:40, time: 8.2525
INFO train.py(173): step: 2660/5410, l_total: 0.0328, l_in: 0.0144, l_grad: 0.0184, msssim_ir: 0.2293, msssim_vis: 0.0858, mx_loss: 0.0124, eta: 0:39:31, time: 8.2605
INFO train.py(173): step: 2670/5410, l_total: 0.0339, l_in: 0.0113, l_grad: 0.0226, msssim_ir: 0.1868, msssim_vis: 0.1132, mx_loss: 0.0092, eta: 0:39:22, time: 8.2545
INFO train.py(173): step: 2680/5410, l_total: 0.0275, l_in: 0.0068, l_grad: 0.0207, msssim_ir: 0.2073, msssim_vis: 0.1044, mx_loss: 0.0037, eta: 0:39:13, time: 8.2535
INFO train.py(173): step: 2690/5410, l_total: 0.0420, l_in: 0.0155, l_grad: 0.0265, msssim_ir: 0.1286, msssim_vis: 0.1801, mx_loss: 0.0164, eta: 0:39:04, time: 8.2844
INFO train.py(173): step: 2700/5410, l_total: 0.0340, l_in: 0.0088, l_grad: 0.0252, msssim_ir: 0.3322, msssim_vis: 0.0423, mx_loss: 0.0094, eta: 0:38:55, time: 8.2555
INFO train.py(173): step: 2710/5410, l_total: 0.0333, l_in: 0.0142, l_grad: 0.0191, msssim_ir: 0.2319, msssim_vis: 0.0734, mx_loss: 0.0091, eta: 0:39:06, time: 27.9883
INFO train.py(173): step: 2720/5410, l_total: 0.0525, l_in: 0.0160, l_grad: 0.0365, msssim_ir: 0.4225, msssim_vis: 0.0444, mx_loss: 0.0112, eta: 0:38:57, time: 8.1958
INFO train.py(173): step: 2730/5410, l_total: 0.0399, l_in: 0.0098, l_grad: 0.0300, msssim_ir: 0.3101, msssim_vis: 0.1034, mx_loss: 0.0067, eta: 0:38:48, time: 8.2147
INFO train.py(173): step: 2740/5410, l_total: 0.0623, l_in: 0.0176, l_grad: 0.0447, msssim_ir: 0.4651, msssim_vis: 0.0300, mx_loss: 0.0238, eta: 0:38:39, time: 8.2296
INFO train.py(173): step: 2750/5410, l_total: 0.0405, l_in: 0.0116, l_grad: 0.0289, msssim_ir: 0.3400, msssim_vis: 0.0560, mx_loss: 0.0076, eta: 0:38:30, time: 8.2217
INFO train.py(173): step: 2760/5410, l_total: 0.0440, l_in: 0.0144, l_grad: 0.0296, msssim_ir: 0.2043, msssim_vis: 0.1626, mx_loss: 0.0077, eta: 0:38:20, time: 8.2326
INFO train.py(173): step: 2770/5410, l_total: 0.0355, l_in: 0.0106, l_grad: 0.0250, msssim_ir: 0.4631, msssim_vis: 0.0341, mx_loss: 0.0100, eta: 0:38:11, time: 8.2436
INFO train.py(173): step: 2780/5410, l_total: 0.0524, l_in: 0.0172, l_grad: 0.0352, msssim_ir: 0.4635, msssim_vis: 0.0175, mx_loss: 0.0112, eta: 0:38:02, time: 8.2436
INFO train.py(173): step: 2790/5410, l_total: 0.0300, l_in: 0.0111, l_grad: 0.0190, msssim_ir: 0.3288, msssim_vis: 0.0399, mx_loss: 0.0074, eta: 0:37:53, time: 8.2316
INFO train.py(173): step: 2800/5410, l_total: 0.0399, l_in: 0.0109, l_grad: 0.0290, msssim_ir: 0.4790, msssim_vis: 0.0119, mx_loss: 0.0105, eta: 0:37:44, time: 8.2625
INFO train.py(173): step: 2810/5410, l_total: 0.0682, l_in: 0.0169, l_grad: 0.0513, msssim_ir: 0.4012, msssim_vis: 0.0394, mx_loss: 0.0162, eta: 0:37:35, time: 8.2495
INFO train.py(173): step: 2820/5410, l_total: 0.0387, l_in: 0.0139, l_grad: 0.0249, msssim_ir: 0.4010, msssim_vis: 0.0211, mx_loss: 0.0057, eta: 0:37:26, time: 8.2535
INFO train.py(173): step: 2830/5410, l_total: 0.0331, l_in: 0.0073, l_grad: 0.0258, msssim_ir: 0.1837, msssim_vis: 0.1234, mx_loss: 0.0057, eta: 0:37:17, time: 8.2416
INFO train.py(173): step: 2840/5410, l_total: 0.0347, l_in: 0.0085, l_grad: 0.0262, msssim_ir: 0.3173, msssim_vis: 0.0847, mx_loss: 0.0052, eta: 0:37:08, time: 8.2635
INFO train.py(173): step: 2850/5410, l_total: 0.0400, l_in: 0.0106, l_grad: 0.0294, msssim_ir: 0.3654, msssim_vis: 0.0695, mx_loss: 0.0058, eta: 0:36:59, time: 8.2575
INFO train.py(173): step: 2860/5410, l_total: 0.0399, l_in: 0.0095, l_grad: 0.0304, msssim_ir: 0.2544, msssim_vis: 0.0893, mx_loss: 0.0075, eta: 0:36:50, time: 8.2505
INFO train.py(173): step: 2870/5410, l_total: 0.0704, l_in: 0.0297, l_grad: 0.0407, msssim_ir: 0.4391, msssim_vis: 0.0163, mx_loss: 0.0111, eta: 0:36:41, time: 8.2595
INFO train.py(173): step: 2880/5410, l_total: 0.0555, l_in: 0.0186, l_grad: 0.0369, msssim_ir: 0.3482, msssim_vis: 0.0805, mx_loss: 0.0110, eta: 0:36:32, time: 8.2744
INFO train.py(173): step: 2890/5410, l_total: 0.0288, l_in: 0.0063, l_grad: 0.0225, msssim_ir: 0.4090, msssim_vis: 0.0290, mx_loss: 0.0038, eta: 0:36:23, time: 8.2545
INFO train.py(173): step: 2900/5410, l_total: 0.0617, l_in: 0.0248, l_grad: 0.0368, msssim_ir: 0.4560, msssim_vis: 0.0311, mx_loss: 0.0142, eta: 0:36:14, time: 8.2764
INFO train.py(173): step: 2910/5410, l_total: 0.0309, l_in: 0.0086, l_grad: 0.0223, msssim_ir: 0.3715, msssim_vis: 0.0309, mx_loss: 0.0029, eta: 0:36:05, time: 8.2356
INFO train.py(173): step: 2920/5410, l_total: 0.0345, l_in: 0.0106, l_grad: 0.0238, msssim_ir: 0.2365, msssim_vis: 0.1014, mx_loss: 0.0082, eta: 0:35:56, time: 8.2436
INFO train.py(173): step: 2930/5410, l_total: 0.0320, l_in: 0.0073, l_grad: 0.0247, msssim_ir: 0.2788, msssim_vis: 0.1175, mx_loss: 0.0048, eta: 0:35:47, time: 8.2575
INFO train.py(173): step: 2940/5410, l_total: 0.0339, l_in: 0.0082, l_grad: 0.0257, msssim_ir: 0.2890, msssim_vis: 0.1068, mx_loss: 0.0035, eta: 0:35:38, time: 8.2545
INFO train.py(173): step: 2950/5410, l_total: 0.0591, l_in: 0.0182, l_grad: 0.0408, msssim_ir: 0.3829, msssim_vis: 0.0693, mx_loss: 0.0318, eta: 0:35:29, time: 8.2296
INFO train.py(173): step: 2960/5410, l_total: 0.0347, l_in: 0.0107, l_grad: 0.0240, msssim_ir: 0.2854, msssim_vis: 0.1111, mx_loss: 0.0067, eta: 0:35:20, time: 8.2555
INFO train.py(173): step: 2970/5410, l_total: 0.0344, l_in: 0.0105, l_grad: 0.0238, msssim_ir: 0.3214, msssim_vis: 0.0574, mx_loss: 0.0048, eta: 0:35:11, time: 8.2675
INFO train.py(173): step: 2980/5410, l_total: 0.0347, l_in: 0.0088, l_grad: 0.0259, msssim_ir: 0.3479, msssim_vis: 0.0749, mx_loss: 0.0051, eta: 0:35:02, time: 8.2475
INFO train.py(173): step: 2990/5410, l_total: 0.0310, l_in: 0.0121, l_grad: 0.0189, msssim_ir: 0.2687, msssim_vis: 0.0757, mx_loss: 0.0051, eta: 0:34:53, time: 8.2645
INFO train.py(173): step: 3000/5410, l_total: 0.0414, l_in: 0.0096, l_grad: 0.0317, msssim_ir: 0.4214, msssim_vis: 0.0186, mx_loss: 0.0100, eta: 0:34:44, time: 8.2585
INFO train.py(173): step: 3010/5410, l_total: 0.0513, l_in: 0.0139, l_grad: 0.0374, msssim_ir: 0.3843, msssim_vis: 0.0647, mx_loss: 0.0172, eta: 0:34:35, time: 8.2774
INFO train.py(173): step: 3020/5410, l_total: 0.0378, l_in: 0.0158, l_grad: 0.0220, msssim_ir: 0.3054, msssim_vis: 0.0555, mx_loss: 0.0090, eta: 0:34:26, time: 8.2665
INFO train.py(173): step: 3030/5410, l_total: 0.0518, l_in: 0.0230, l_grad: 0.0289, msssim_ir: 0.3557, msssim_vis: 0.0807, mx_loss: 0.0064, eta: 0:34:17, time: 8.2675
INFO train.py(173): step: 3040/5410, l_total: 0.0267, l_in: 0.0088, l_grad: 0.0179, msssim_ir: 0.2625, msssim_vis: 0.0699, mx_loss: 0.0052, eta: 0:34:08, time: 8.2466
INFO train.py(173): step: 3050/5410, l_total: 0.0436, l_in: 0.0099, l_grad: 0.0337, msssim_ir: 0.4700, msssim_vis: 0.0192, mx_loss: 0.0082, eta: 0:33:59, time: 8.2406
INFO train.py(173): step: 3060/5410, l_total: 0.0496, l_in: 0.0118, l_grad: 0.0377, msssim_ir: 0.4508, msssim_vis: 0.0341, mx_loss: 0.0136, eta: 0:33:50, time: 8.2615
INFO train.py(173): step: 3070/5410, l_total: 0.0367, l_in: 0.0126, l_grad: 0.0241, msssim_ir: 0.3737, msssim_vis: 0.0602, mx_loss: 0.0058, eta: 0:33:41, time: 8.2396
INFO train.py(173): step: 3080/5410, l_total: 0.0301, l_in: 0.0103, l_grad: 0.0198, msssim_ir: 0.2852, msssim_vis: 0.0551, mx_loss: 0.0073, eta: 0:33:32, time: 8.2665
INFO train.py(173): step: 3090/5410, l_total: 0.0365, l_in: 0.0109, l_grad: 0.0256, msssim_ir: 0.3521, msssim_vis: 0.0692, mx_loss: 0.0073, eta: 0:33:23, time: 8.2515
INFO train.py(173): step: 3100/5410, l_total: 0.0430, l_in: 0.0115, l_grad: 0.0315, msssim_ir: 0.4561, msssim_vis: 0.0248, mx_loss: 0.0107, eta: 0:33:14, time: 8.2426
INFO train.py(173): step: 3110/5410, l_total: 0.0529, l_in: 0.0212, l_grad: 0.0317, msssim_ir: 0.3927, msssim_vis: 0.0417, mx_loss: 0.0128, eta: 0:33:05, time: 8.2555
INFO train.py(173): step: 3120/5410, l_total: 0.0561, l_in: 0.0144, l_grad: 0.0417, msssim_ir: 0.3454, msssim_vis: 0.0443, mx_loss: 0.0187, eta: 0:32:57, time: 8.2485
INFO train.py(173): step: 3130/5410, l_total: 0.0389, l_in: 0.0111, l_grad: 0.0278, msssim_ir: 0.3586, msssim_vis: 0.0301, mx_loss: 0.0061, eta: 0:32:48, time: 8.2495
INFO train.py(173): step: 3140/5410, l_total: 0.0425, l_in: 0.0106, l_grad: 0.0319, msssim_ir: 0.4629, msssim_vis: 0.0201, mx_loss: 0.0097, eta: 0:32:39, time: 8.2685
INFO train.py(173): step: 3150/5410, l_total: 0.0455, l_in: 0.0124, l_grad: 0.0331, msssim_ir: 0.4242, msssim_vis: 0.0280, mx_loss: 0.0067, eta: 0:32:30, time: 8.2615
INFO train.py(173): step: 3160/5410, l_total: 0.0555, l_in: 0.0151, l_grad: 0.0405, msssim_ir: 0.4319, msssim_vis: 0.0356, mx_loss: 0.0193, eta: 0:32:21, time: 8.2714
INFO train.py(173): step: 3170/5410, l_total: 0.0471, l_in: 0.0133, l_grad: 0.0337, msssim_ir: 0.4379, msssim_vis: 0.0307, mx_loss: 0.0098, eta: 0:32:12, time: 8.2446
INFO train.py(173): step: 3180/5410, l_total: 0.0347, l_in: 0.0132, l_grad: 0.0216, msssim_ir: 0.3396, msssim_vis: 0.0587, mx_loss: 0.0079, eta: 0:32:03, time: 8.2525
INFO train.py(173): step: 3190/5410, l_total: 0.0282, l_in: 0.0085, l_grad: 0.0197, msssim_ir: 0.3779, msssim_vis: 0.0485, mx_loss: 0.0050, eta: 0:31:54, time: 8.2525
INFO train.py(173): step: 3200/5410, l_total: 0.0466, l_in: 0.0157, l_grad: 0.0309, msssim_ir: 0.4162, msssim_vis: 0.0352, mx_loss: 0.0170, eta: 0:31:45, time: 8.2456
INFO train.py(173): step: 3210/5410, l_total: 0.0314, l_in: 0.0071, l_grad: 0.0243, msssim_ir: 0.1921, msssim_vis: 0.1292, mx_loss: 0.0052, eta: 0:31:36, time: 8.2665
INFO train.py(173): step: 3220/5410, l_total: 0.0344, l_in: 0.0118, l_grad: 0.0225, msssim_ir: 0.1894, msssim_vis: 0.1257, mx_loss: 0.0060, eta: 0:31:28, time: 8.2416
INFO train.py(173): step: 3230/5410, l_total: 0.0341, l_in: 0.0071, l_grad: 0.0269, msssim_ir: 0.3467, msssim_vis: 0.0525, mx_loss: 0.0045, eta: 0:31:19, time: 8.2704
INFO train.py(173): step: 3240/5410, l_total: 0.0432, l_in: 0.0135, l_grad: 0.0297, msssim_ir: 0.5040, msssim_vis: 0.0102, mx_loss: 0.0071, eta: 0:31:10, time: 8.2197
INFO train.py(173): step: 3250/5410, l_total: 0.0441, l_in: 0.0125, l_grad: 0.0316, msssim_ir: 0.2052, msssim_vis: 0.1430, mx_loss: 0.0112, eta: 0:31:14, time: 27.9047
INFO train.py(173): step: 3260/5410, l_total: 0.0412, l_in: 0.0138, l_grad: 0.0274, msssim_ir: 0.4989, msssim_vis: 0.0209, mx_loss: 0.0132, eta: 0:31:05, time: 8.1948
INFO train.py(173): step: 3270/5410, l_total: 0.0351, l_in: 0.0086, l_grad: 0.0264, msssim_ir: 0.2670, msssim_vis: 0.1279, mx_loss: 0.0076, eta: 0:30:56, time: 8.2137
INFO train.py(173): step: 3280/5410, l_total: 0.0373, l_in: 0.0101, l_grad: 0.0272, msssim_ir: 0.4578, msssim_vis: 0.0058, mx_loss: 0.0063, eta: 0:30:47, time: 8.2057
INFO train.py(173): step: 3290/5410, l_total: 0.0428, l_in: 0.0119, l_grad: 0.0309, msssim_ir: 0.1332, msssim_vis: 0.2219, mx_loss: 0.0102, eta: 0:30:38, time: 8.2207
INFO train.py(173): step: 3300/5410, l_total: 0.0413, l_in: 0.0155, l_grad: 0.0258, msssim_ir: 0.1818, msssim_vis: 0.1311, mx_loss: 0.0144, eta: 0:30:29, time: 8.2396
INFO train.py(173): step: 3310/5410, l_total: 0.0324, l_in: 0.0081, l_grad: 0.0243, msssim_ir: 0.3748, msssim_vis: 0.0367, mx_loss: 0.0064, eta: 0:30:20, time: 8.2436
INFO train.py(173): step: 3320/5410, l_total: 0.0835, l_in: 0.0319, l_grad: 0.0516, msssim_ir: 0.4705, msssim_vis: 0.0830, mx_loss: 0.0251, eta: 0:30:11, time: 8.2446
INFO train.py(173): step: 3330/5410, l_total: 0.0370, l_in: 0.0070, l_grad: 0.0301, msssim_ir: 0.4159, msssim_vis: 0.0178, mx_loss: 0.0053, eta: 0:30:02, time: 8.2436
INFO train.py(173): step: 3340/5410, l_total: 0.0395, l_in: 0.0132, l_grad: 0.0263, msssim_ir: 0.3600, msssim_vis: 0.0833, mx_loss: 0.0049, eta: 0:29:53, time: 8.2535
INFO train.py(173): step: 3350/5410, l_total: 0.0390, l_in: 0.0102, l_grad: 0.0288, msssim_ir: 0.4210, msssim_vis: 0.0274, mx_loss: 0.0074, eta: 0:29:45, time: 8.2585
INFO train.py(173): step: 3360/5410, l_total: 0.0324, l_in: 0.0104, l_grad: 0.0220, msssim_ir: 0.1741, msssim_vis: 0.1269, mx_loss: 0.0094, eta: 0:29:36, time: 8.2645
INFO train.py(173): step: 3370/5410, l_total: 0.0575, l_in: 0.0152, l_grad: 0.0424, msssim_ir: 0.4096, msssim_vis: 0.0624, mx_loss: 0.0253, eta: 0:29:27, time: 8.2485
INFO train.py(173): step: 3380/5410, l_total: 0.0450, l_in: 0.0129, l_grad: 0.0321, msssim_ir: 0.1673, msssim_vis: 0.1788, mx_loss: 0.0070, eta: 0:29:18, time: 8.2535
INFO train.py(173): step: 3390/5410, l_total: 0.0449, l_in: 0.0189, l_grad: 0.0260, msssim_ir: 0.3118, msssim_vis: 0.1277, mx_loss: 0.0063, eta: 0:29:09, time: 8.2545
INFO train.py(173): step: 3400/5410, l_total: 0.0338, l_in: 0.0067, l_grad: 0.0271, msssim_ir: 0.2670, msssim_vis: 0.0766, mx_loss: 0.0050, eta: 0:29:00, time: 8.2485
INFO train.py(173): step: 3410/5410, l_total: 0.0304, l_in: 0.0063, l_grad: 0.0241, msssim_ir: 0.4524, msssim_vis: 0.0204, mx_loss: 0.0044, eta: 0:28:51, time: 8.2466
INFO train.py(173): step: 3420/5410, l_total: 0.0316, l_in: 0.0127, l_grad: 0.0189, msssim_ir: 0.2137, msssim_vis: 0.0824, mx_loss: 0.0097, eta: 0:28:42, time: 8.2625
INFO train.py(173): step: 3430/5410, l_total: 0.0293, l_in: 0.0069, l_grad: 0.0224, msssim_ir: 0.3487, msssim_vis: 0.0780, mx_loss: 0.0031, eta: 0:28:33, time: 8.2774
INFO train.py(173): step: 3440/5410, l_total: 0.0437, l_in: 0.0121, l_grad: 0.0316, msssim_ir: 0.4485, msssim_vis: 0.0202, mx_loss: 0.0066, eta: 0:28:24, time: 8.2754
INFO train.py(173): step: 3450/5410, l_total: 0.0355, l_in: 0.0094, l_grad: 0.0260, msssim_ir: 0.4600, msssim_vis: 0.0125, mx_loss: 0.0097, eta: 0:28:16, time: 8.2565
INFO train.py(173): step: 3460/5410, l_total: 0.0313, l_in: 0.0075, l_grad: 0.0237, msssim_ir: 0.3040, msssim_vis: 0.0742, mx_loss: 0.0071, eta: 0:28:07, time: 8.2555
INFO train.py(173): step: 3470/5410, l_total: 0.0412, l_in: 0.0099, l_grad: 0.0314, msssim_ir: 0.3086, msssim_vis: 0.0797, mx_loss: 0.0073, eta: 0:27:58, time: 8.2525
INFO train.py(173): step: 3480/5410, l_total: 0.0480, l_in: 0.0146, l_grad: 0.0334, msssim_ir: 0.4815, msssim_vis: 0.0200, mx_loss: 0.0081, eta: 0:27:49, time: 8.2655
INFO train.py(173): step: 3490/5410, l_total: 0.0361, l_in: 0.0101, l_grad: 0.0261, msssim_ir: 0.4306, msssim_vis: 0.0264, mx_loss: 0.0058, eta: 0:27:40, time: 8.2625
INFO train.py(173): step: 3500/5410, l_total: 0.0422, l_in: 0.0093, l_grad: 0.0329, msssim_ir: 0.2084, msssim_vis: 0.1314, mx_loss: 0.0071, eta: 0:27:31, time: 8.2446
INFO train.py(173): step: 3510/5410, l_total: 0.0295, l_in: 0.0065, l_grad: 0.0230, msssim_ir: 0.3324, msssim_vis: 0.0382, mx_loss: 0.0054, eta: 0:27:22, time: 8.2724
INFO train.py(173): step: 3520/5410, l_total: 0.0355, l_in: 0.0072, l_grad: 0.0284, msssim_ir: 0.3746, msssim_vis: 0.0391, mx_loss: 0.0071, eta: 0:27:14, time: 8.2734
INFO train.py(173): step: 3530/5410, l_total: 0.0512, l_in: 0.0148, l_grad: 0.0364, msssim_ir: 0.2557, msssim_vis: 0.1323, mx_loss: 0.0105, eta: 0:27:05, time: 8.2575
INFO train.py(173): step: 3540/5410, l_total: 0.0390, l_in: 0.0118, l_grad: 0.0272, msssim_ir: 0.1831, msssim_vis: 0.1186, mx_loss: 0.0117, eta: 0:26:56, time: 8.2595
INFO train.py(173): step: 3550/5410, l_total: 0.0320, l_in: 0.0137, l_grad: 0.0183, msssim_ir: 0.2191, msssim_vis: 0.0932, mx_loss: 0.0126, eta: 0:26:47, time: 8.2535
INFO train.py(173): step: 3560/5410, l_total: 0.0375, l_in: 0.0126, l_grad: 0.0249, msssim_ir: 0.4447, msssim_vis: 0.0292, mx_loss: 0.0036, eta: 0:26:38, time: 8.2555
INFO train.py(173): step: 3570/5410, l_total: 0.0319, l_in: 0.0114, l_grad: 0.0205, msssim_ir: 0.2515, msssim_vis: 0.1268, mx_loss: 0.0053, eta: 0:26:29, time: 8.2555
INFO train.py(173): step: 3580/5410, l_total: 0.0393, l_in: 0.0104, l_grad: 0.0290, msssim_ir: 0.3526, msssim_vis: 0.0741, mx_loss: 0.0072, eta: 0:26:20, time: 8.2495
INFO train.py(173): step: 3590/5410, l_total: 0.0376, l_in: 0.0106, l_grad: 0.0270, msssim_ir: 0.3703, msssim_vis: 0.0341, mx_loss: 0.0051, eta: 0:26:12, time: 8.2475
INFO train.py(173): step: 3600/5410, l_total: 0.0448, l_in: 0.0174, l_grad: 0.0275, msssim_ir: 0.3128, msssim_vis: 0.0847, mx_loss: 0.0091, eta: 0:26:03, time: 8.2475
INFO train.py(173): step: 3610/5410, l_total: 0.0661, l_in: 0.0213, l_grad: 0.0447, msssim_ir: 0.4292, msssim_vis: 0.0423, mx_loss: 0.0183, eta: 0:25:54, time: 8.2535
INFO train.py(173): step: 3620/5410, l_total: 0.0405, l_in: 0.0151, l_grad: 0.0254, msssim_ir: 0.4406, msssim_vis: 0.0263, mx_loss: 0.0184, eta: 0:25:45, time: 8.2685
INFO train.py(173): step: 3630/5410, l_total: 0.0305, l_in: 0.0086, l_grad: 0.0219, msssim_ir: 0.3485, msssim_vis: 0.0508, mx_loss: 0.0045, eta: 0:25:36, time: 8.2605
INFO train.py(173): step: 3640/5410, l_total: 0.0394, l_in: 0.0156, l_grad: 0.0238, msssim_ir: 0.3598, msssim_vis: 0.0519, mx_loss: 0.0069, eta: 0:25:28, time: 8.2744
INFO train.py(173): step: 3650/5410, l_total: 0.1106, l_in: 0.0660, l_grad: 0.0446, msssim_ir: 0.5143, msssim_vis: 0.0140, mx_loss: 0.0101, eta: 0:25:19, time: 8.2724
INFO train.py(173): step: 3660/5410, l_total: 0.0616, l_in: 0.0311, l_grad: 0.0304, msssim_ir: 0.4777, msssim_vis: 0.0134, mx_loss: 0.0078, eta: 0:25:10, time: 8.2505
INFO train.py(173): step: 3670/5410, l_total: 0.0576, l_in: 0.0178, l_grad: 0.0398, msssim_ir: 0.4622, msssim_vis: 0.0536, mx_loss: 0.0101, eta: 0:25:01, time: 8.2515
INFO train.py(173): step: 3680/5410, l_total: 0.0357, l_in: 0.0079, l_grad: 0.0278, msssim_ir: 0.3978, msssim_vis: 0.0450, mx_loss: 0.0045, eta: 0:24:52, time: 8.2456
INFO train.py(173): step: 3690/5410, l_total: 0.0445, l_in: 0.0112, l_grad: 0.0333, msssim_ir: 0.3048, msssim_vis: 0.1131, mx_loss: 0.0061, eta: 0:24:43, time: 8.2615
INFO train.py(173): step: 3700/5410, l_total: 0.0264, l_in: 0.0069, l_grad: 0.0195, msssim_ir: 0.2769, msssim_vis: 0.0533, mx_loss: 0.0050, eta: 0:24:35, time: 8.2396
INFO train.py(173): step: 3710/5410, l_total: 0.0572, l_in: 0.0217, l_grad: 0.0355, msssim_ir: 0.4780, msssim_vis: 0.0096, mx_loss: 0.0122, eta: 0:24:26, time: 8.2685
INFO train.py(173): step: 3720/5410, l_total: 0.0416, l_in: 0.0123, l_grad: 0.0293, msssim_ir: 0.4534, msssim_vis: 0.0229, mx_loss: 0.0114, eta: 0:24:17, time: 8.2665
INFO train.py(173): step: 3730/5410, l_total: 0.0532, l_in: 0.0237, l_grad: 0.0295, msssim_ir: 0.4850, msssim_vis: 0.0456, mx_loss: 0.0130, eta: 0:24:08, time: 8.2545
INFO train.py(173): step: 3740/5410, l_total: 0.0361, l_in: 0.0091, l_grad: 0.0270, msssim_ir: 0.2158, msssim_vis: 0.1603, mx_loss: 0.0057, eta: 0:24:00, time: 8.2585
INFO train.py(173): step: 3750/5410, l_total: 0.0489, l_in: 0.0120, l_grad: 0.0369, msssim_ir: 0.4517, msssim_vis: 0.0225, mx_loss: 0.0104, eta: 0:23:51, time: 8.2495
INFO train.py(173): step: 3760/5410, l_total: 0.0526, l_in: 0.0188, l_grad: 0.0338, msssim_ir: 0.4544, msssim_vis: 0.0272, mx_loss: 0.0180, eta: 0:23:42, time: 8.2495
INFO train.py(173): step: 3770/5410, l_total: 0.0625, l_in: 0.0231, l_grad: 0.0393, msssim_ir: 0.3517, msssim_vis: 0.1350, mx_loss: 0.0110, eta: 0:23:33, time: 8.2555
INFO train.py(173): step: 3780/5410, l_total: 0.0449, l_in: 0.0102, l_grad: 0.0347, msssim_ir: 0.4393, msssim_vis: 0.0396, mx_loss: 0.0080, eta: 0:23:24, time: 8.2625
INFO train.py(173): step: 3790/5410, l_total: 0.0471, l_in: 0.0126, l_grad: 0.0345, msssim_ir: 0.4480, msssim_vis: 0.0222, mx_loss: 0.0151, eta: 0:23:24, time: 27.9405
INFO train.py(173): step: 3800/5410, l_total: 0.0336, l_in: 0.0103, l_grad: 0.0233, msssim_ir: 0.3243, msssim_vis: 0.0543, mx_loss: 0.0061, eta: 0:23:15, time: 8.2037
INFO train.py(173): step: 3810/5410, l_total: 0.0457, l_in: 0.0096, l_grad: 0.0361, msssim_ir: 0.4698, msssim_vis: 0.0089, mx_loss: 0.0064, eta: 0:23:06, time: 8.2187
INFO train.py(173): step: 3820/5410, l_total: 0.0399, l_in: 0.0081, l_grad: 0.0319, msssim_ir: 0.3446, msssim_vis: 0.0589, mx_loss: 0.0064, eta: 0:22:57, time: 8.2356
INFO train.py(173): step: 3830/5410, l_total: 0.0326, l_in: 0.0079, l_grad: 0.0246, msssim_ir: 0.2669, msssim_vis: 0.0689, mx_loss: 0.0057, eta: 0:22:49, time: 8.2356
INFO train.py(173): step: 3840/5410, l_total: 0.0360, l_in: 0.0099, l_grad: 0.0261, msssim_ir: 0.2943, msssim_vis: 0.0820, mx_loss: 0.0064, eta: 0:22:40, time: 8.2336
INFO train.py(173): step: 3850/5410, l_total: 0.0325, l_in: 0.0102, l_grad: 0.0223, msssim_ir: 0.2823, msssim_vis: 0.0640, mx_loss: 0.0068, eta: 0:22:31, time: 8.2336
INFO train.py(173): step: 3860/5410, l_total: 0.0401, l_in: 0.0115, l_grad: 0.0286, msssim_ir: 0.4649, msssim_vis: 0.0066, mx_loss: 0.0080, eta: 0:22:22, time: 8.2336
INFO train.py(173): step: 3870/5410, l_total: 0.0323, l_in: 0.0083, l_grad: 0.0239, msssim_ir: 0.3593, msssim_vis: 0.0358, mx_loss: 0.0052, eta: 0:22:13, time: 8.2356
INFO train.py(173): step: 3880/5410, l_total: 0.0521, l_in: 0.0114, l_grad: 0.0407, msssim_ir: 0.5282, msssim_vis: 0.0062, mx_loss: 0.0047, eta: 0:22:04, time: 8.2446
INFO train.py(173): step: 3890/5410, l_total: 0.0310, l_in: 0.0073, l_grad: 0.0237, msssim_ir: 0.3313, msssim_vis: 0.0662, mx_loss: 0.0058, eta: 0:21:56, time: 8.2485
INFO train.py(173): step: 3900/5410, l_total: 0.0524, l_in: 0.0129, l_grad: 0.0395, msssim_ir: 0.2844, msssim_vis: 0.0787, mx_loss: 0.0126, eta: 0:21:47, time: 8.2416
INFO train.py(173): step: 3910/5410, l_total: 0.0499, l_in: 0.0125, l_grad: 0.0373, msssim_ir: 0.2876, msssim_vis: 0.0837, mx_loss: 0.0133, eta: 0:21:38, time: 8.2585
INFO train.py(173): step: 3920/5410, l_total: 0.0420, l_in: 0.0114, l_grad: 0.0306, msssim_ir: 0.3027, msssim_vis: 0.1057, mx_loss: 0.0076, eta: 0:21:29, time: 8.2515
INFO train.py(173): step: 3930/5410, l_total: 0.0320, l_in: 0.0141, l_grad: 0.0178, msssim_ir: 0.2092, msssim_vis: 0.1084, mx_loss: 0.0126, eta: 0:21:20, time: 8.2446
INFO train.py(173): step: 3940/5410, l_total: 0.0549, l_in: 0.0168, l_grad: 0.0381, msssim_ir: 0.2461, msssim_vis: 0.1113, mx_loss: 0.0102, eta: 0:21:12, time: 8.2356
INFO train.py(173): step: 3950/5410, l_total: 0.0448, l_in: 0.0110, l_grad: 0.0338, msssim_ir: 0.3485, msssim_vis: 0.1179, mx_loss: 0.0069, eta: 0:21:03, time: 8.2495
INFO train.py(173): step: 3960/5410, l_total: 0.0786, l_in: 0.0334, l_grad: 0.0452, msssim_ir: 0.3345, msssim_vis: 0.1437, mx_loss: 0.0233, eta: 0:20:54, time: 8.2466
INFO train.py(173): step: 3970/5410, l_total: 0.0355, l_in: 0.0128, l_grad: 0.0227, msssim_ir: 0.3689, msssim_vis: 0.0308, mx_loss: 0.0060, eta: 0:20:45, time: 8.2635
INFO train.py(173): step: 3980/5410, l_total: 0.0385, l_in: 0.0158, l_grad: 0.0227, msssim_ir: 0.2269, msssim_vis: 0.0714, mx_loss: 0.0126, eta: 0:20:36, time: 8.2456
INFO train.py(173): step: 3990/5410, l_total: 0.0572, l_in: 0.0225, l_grad: 0.0347, msssim_ir: 0.3524, msssim_vis: 0.0895, mx_loss: 0.0132, eta: 0:20:28, time: 8.2485
INFO train.py(173): step: 4000/5410, l_total: 0.0381, l_in: 0.0110, l_grad: 0.0270, msssim_ir: 0.3068, msssim_vis: 0.0587, mx_loss: 0.0064, eta: 0:20:19, time: 8.2585
INFO train.py(173): step: 4010/5410, l_total: 0.0306, l_in: 0.0081, l_grad: 0.0225, msssim_ir: 0.3035, msssim_vis: 0.0541, mx_loss: 0.0051, eta: 0:20:10, time: 8.2575
INFO train.py(173): step: 4020/5410, l_total: 0.0764, l_in: 0.0246, l_grad: 0.0518, msssim_ir: 0.2797, msssim_vis: 0.1213, mx_loss: 0.0286, eta: 0:20:01, time: 8.2555
INFO train.py(173): step: 4030/5410, l_total: 0.0419, l_in: 0.0110, l_grad: 0.0309, msssim_ir: 0.5336, msssim_vis: 0.0078, mx_loss: 0.0110, eta: 0:19:52, time: 8.2665
INFO train.py(173): step: 4040/5410, l_total: 0.0322, l_in: 0.0102, l_grad: 0.0220, msssim_ir: 0.3197, msssim_vis: 0.0436, mx_loss: 0.0037, eta: 0:19:44, time: 8.2655
INFO train.py(173): step: 4050/5410, l_total: 0.0305, l_in: 0.0092, l_grad: 0.0213, msssim_ir: 0.1943, msssim_vis: 0.1218, mx_loss: 0.0073, eta: 0:19:35, time: 8.2704
INFO train.py(173): step: 4060/5410, l_total: 0.0438, l_in: 0.0101, l_grad: 0.0337, msssim_ir: 0.4961, msssim_vis: 0.0120, mx_loss: 0.0065, eta: 0:19:26, time: 8.2685
INFO train.py(173): step: 4070/5410, l_total: 0.0436, l_in: 0.0129, l_grad: 0.0308, msssim_ir: 0.4725, msssim_vis: 0.0161, mx_loss: 0.0158, eta: 0:19:17, time: 8.2386
INFO train.py(173): step: 4080/5410, l_total: 0.0278, l_in: 0.0074, l_grad: 0.0204, msssim_ir: 0.3304, msssim_vis: 0.0418, mx_loss: 0.0055, eta: 0:19:09, time: 8.2695
INFO train.py(173): step: 4090/5410, l_total: 0.0479, l_in: 0.0094, l_grad: 0.0385, msssim_ir: 0.4831, msssim_vis: 0.0144, mx_loss: 0.0075, eta: 0:19:00, time: 8.2605
INFO train.py(173): step: 4100/5410, l_total: 0.0433, l_in: 0.0119, l_grad: 0.0315, msssim_ir: 0.3439, msssim_vis: 0.0905, mx_loss: 0.0077, eta: 0:18:51, time: 8.2615
INFO train.py(173): step: 4110/5410, l_total: 0.0263, l_in: 0.0076, l_grad: 0.0187, msssim_ir: 0.2283, msssim_vis: 0.0858, mx_loss: 0.0058, eta: 0:18:42, time: 8.2685
INFO train.py(173): step: 4120/5410, l_total: 0.0364, l_in: 0.0082, l_grad: 0.0282, msssim_ir: 0.3396, msssim_vis: 0.0739, mx_loss: 0.0043, eta: 0:18:34, time: 8.2505
INFO train.py(173): step: 4130/5410, l_total: 0.0381, l_in: 0.0096, l_grad: 0.0285, msssim_ir: 0.3912, msssim_vis: 0.0550, mx_loss: 0.0043, eta: 0:18:25, time: 8.2655
INFO train.py(173): step: 4140/5410, l_total: 0.0349, l_in: 0.0071, l_grad: 0.0278, msssim_ir: 0.2213, msssim_vis: 0.1113, mx_loss: 0.0063, eta: 0:18:16, time: 8.2505
INFO train.py(173): step: 4150/5410, l_total: 0.0306, l_in: 0.0083, l_grad: 0.0223, msssim_ir: 0.3509, msssim_vis: 0.0487, mx_loss: 0.0048, eta: 0:18:07, time: 8.2565
INFO train.py(173): step: 4160/5410, l_total: 0.0462, l_in: 0.0193, l_grad: 0.0269, msssim_ir: 0.5097, msssim_vis: 0.0071, mx_loss: 0.0041, eta: 0:17:59, time: 8.2555
INFO train.py(173): step: 4170/5410, l_total: 0.0558, l_in: 0.0174, l_grad: 0.0384, msssim_ir: 0.4690, msssim_vis: 0.0373, mx_loss: 0.0337, eta: 0:17:50, time: 8.2495
INFO train.py(173): step: 4180/5410, l_total: 0.0339, l_in: 0.0089, l_grad: 0.0249, msssim_ir: 0.2923, msssim_vis: 0.0890, mx_loss: 0.0049, eta: 0:17:41, time: 8.2625
INFO train.py(173): step: 4190/5410, l_total: 0.0518, l_in: 0.0147, l_grad: 0.0372, msssim_ir: 0.3337, msssim_vis: 0.1314, mx_loss: 0.0077, eta: 0:17:32, time: 8.2466
INFO train.py(173): step: 4200/5410, l_total: 0.0417, l_in: 0.0135, l_grad: 0.0282, msssim_ir: 0.4101, msssim_vis: 0.0493, mx_loss: 0.0039, eta: 0:17:24, time: 8.2704
INFO train.py(173): step: 4210/5410, l_total: 0.0456, l_in: 0.0132, l_grad: 0.0325, msssim_ir: 0.4940, msssim_vis: 0.0089, mx_loss: 0.0058, eta: 0:17:15, time: 8.2714
INFO train.py(173): step: 4220/5410, l_total: 0.0580, l_in: 0.0263, l_grad: 0.0317, msssim_ir: 0.4743, msssim_vis: 0.0246, mx_loss: 0.0068, eta: 0:17:06, time: 8.2525
INFO train.py(173): step: 4230/5410, l_total: 0.0503, l_in: 0.0174, l_grad: 0.0330, msssim_ir: 0.4786, msssim_vis: 0.0157, mx_loss: 0.0059, eta: 0:16:57, time: 8.2466
INFO train.py(173): step: 4240/5410, l_total: 0.0401, l_in: 0.0101, l_grad: 0.0301, msssim_ir: 0.2049, msssim_vis: 0.1246, mx_loss: 0.0088, eta: 0:16:49, time: 8.2515
INFO train.py(173): step: 4250/5410, l_total: 0.0373, l_in: 0.0103, l_grad: 0.0269, msssim_ir: 0.3558, msssim_vis: 0.0493, mx_loss: 0.0064, eta: 0:16:40, time: 8.2336
INFO train.py(173): step: 4260/5410, l_total: 0.0523, l_in: 0.0143, l_grad: 0.0380, msssim_ir: 0.4155, msssim_vis: 0.0384, mx_loss: 0.0148, eta: 0:16:31, time: 8.2575
INFO train.py(173): step: 4270/5410, l_total: 0.0364, l_in: 0.0123, l_grad: 0.0242, msssim_ir: 0.3766, msssim_vis: 0.0554, mx_loss: 0.0047, eta: 0:16:22, time: 8.2655
INFO train.py(173): step: 4280/5410, l_total: 0.0350, l_in: 0.0120, l_grad: 0.0230, msssim_ir: 0.4270, msssim_vis: 0.0138, mx_loss: 0.0072, eta: 0:16:14, time: 8.2555
INFO train.py(173): step: 4290/5410, l_total: 0.0404, l_in: 0.0177, l_grad: 0.0226, msssim_ir: 0.3009, msssim_vis: 0.0735, mx_loss: 0.0180, eta: 0:16:05, time: 8.2605
INFO train.py(173): step: 4300/5410, l_total: 0.0589, l_in: 0.0224, l_grad: 0.0366, msssim_ir: 0.5042, msssim_vis: 0.0449, mx_loss: 0.0171, eta: 0:15:56, time: 8.2784
INFO train.py(173): step: 4310/5410, l_total: 0.0398, l_in: 0.0154, l_grad: 0.0244, msssim_ir: 0.3312, msssim_vis: 0.0469, mx_loss: 0.0092, eta: 0:15:48, time: 8.2515
INFO train.py(173): step: 4320/5410, l_total: 0.0457, l_in: 0.0131, l_grad: 0.0326, msssim_ir: 0.3039, msssim_vis: 0.1401, mx_loss: 0.0077, eta: 0:15:39, time: 8.2625
INFO train.py(173): step: 4330/5410, l_total: 0.0346, l_in: 0.0086, l_grad: 0.0260, msssim_ir: 0.2632, msssim_vis: 0.1077, mx_loss: 0.0048, eta: 0:15:35, time: 28.0172
INFO train.py(173): step: 4340/5410, l_total: 0.0384, l_in: 0.0101, l_grad: 0.0283, msssim_ir: 0.3111, msssim_vis: 0.0431, mx_loss: 0.0070, eta: 0:15:26, time: 8.1898
INFO train.py(173): step: 4350/5410, l_total: 0.0520, l_in: 0.0118, l_grad: 0.0402, msssim_ir: 0.3151, msssim_vis: 0.0954, mx_loss: 0.0096, eta: 0:15:18, time: 8.2276
INFO train.py(173): step: 4360/5410, l_total: 0.0425, l_in: 0.0094, l_grad: 0.0331, msssim_ir: 0.4856, msssim_vis: 0.0113, mx_loss: 0.0077, eta: 0:15:09, time: 8.2346
INFO train.py(173): step: 4370/5410, l_total: 0.0360, l_in: 0.0104, l_grad: 0.0256, msssim_ir: 0.3582, msssim_vis: 0.0549, mx_loss: 0.0065, eta: 0:15:00, time: 8.2286
INFO train.py(173): step: 4380/5410, l_total: 0.0518, l_in: 0.0132, l_grad: 0.0387, msssim_ir: 0.4090, msssim_vis: 0.0406, mx_loss: 0.0180, eta: 0:14:51, time: 8.2306
INFO train.py(173): step: 4390/5410, l_total: 0.0508, l_in: 0.0126, l_grad: 0.0382, msssim_ir: 0.3913, msssim_vis: 0.0366, mx_loss: 0.0067, eta: 0:14:43, time: 8.2625
INFO train.py(173): step: 4400/5410, l_total: 0.0295, l_in: 0.0073, l_grad: 0.0223, msssim_ir: 0.2584, msssim_vis: 0.0918, mx_loss: 0.0052, eta: 0:14:34, time: 8.2446
INFO train.py(173): step: 4410/5410, l_total: 0.0356, l_in: 0.0116, l_grad: 0.0240, msssim_ir: 0.3284, msssim_vis: 0.0614, mx_loss: 0.0077, eta: 0:14:25, time: 8.2356
INFO train.py(173): step: 4420/5410, l_total: 0.0303, l_in: 0.0096, l_grad: 0.0207, msssim_ir: 0.3111, msssim_vis: 0.0615, mx_loss: 0.0068, eta: 0:14:16, time: 8.2605
INFO train.py(173): step: 4430/5410, l_total: 0.0397, l_in: 0.0120, l_grad: 0.0276, msssim_ir: 0.5027, msssim_vis: 0.0075, mx_loss: 0.0086, eta: 0:14:08, time: 8.2436
INFO train.py(173): step: 4440/5410, l_total: 0.0496, l_in: 0.0115, l_grad: 0.0380, msssim_ir: 0.3208, msssim_vis: 0.0807, mx_loss: 0.0068, eta: 0:13:59, time: 8.2336
INFO train.py(173): step: 4450/5410, l_total: 0.0336, l_in: 0.0089, l_grad: 0.0247, msssim_ir: 0.3602, msssim_vis: 0.0559, mx_loss: 0.0036, eta: 0:13:50, time: 8.2475
INFO train.py(173): step: 4460/5410, l_total: 0.0333, l_in: 0.0074, l_grad: 0.0259, msssim_ir: 0.3889, msssim_vis: 0.0254, mx_loss: 0.0063, eta: 0:13:41, time: 8.2675
INFO train.py(173): step: 4470/5410, l_total: 0.0373, l_in: 0.0110, l_grad: 0.0263, msssim_ir: 0.2908, msssim_vis: 0.0780, mx_loss: 0.0086, eta: 0:13:33, time: 8.2545
INFO train.py(173): step: 4480/5410, l_total: 0.0477, l_in: 0.0140, l_grad: 0.0337, msssim_ir: 0.4480, msssim_vis: 0.0283, mx_loss: 0.0121, eta: 0:13:24, time: 8.2535
INFO train.py(173): step: 4490/5410, l_total: 0.0345, l_in: 0.0158, l_grad: 0.0188, msssim_ir: 0.1953, msssim_vis: 0.0974, mx_loss: 0.0119, eta: 0:13:15, time: 8.2734
INFO train.py(173): step: 4500/5410, l_total: 0.0378, l_in: 0.0086, l_grad: 0.0292, msssim_ir: 0.3356, msssim_vis: 0.0611, mx_loss: 0.0066, eta: 0:13:06, time: 8.2545
INFO train.py(173): step: 4510/5410, l_total: 0.0505, l_in: 0.0126, l_grad: 0.0379, msssim_ir: 0.2524, msssim_vis: 0.1058, mx_loss: 0.0081, eta: 0:12:58, time: 8.2466
INFO train.py(173): step: 4520/5410, l_total: 0.0391, l_in: 0.0108, l_grad: 0.0283, msssim_ir: 0.1623, msssim_vis: 0.1562, mx_loss: 0.0091, eta: 0:12:49, time: 8.2675
INFO train.py(173): step: 4530/5410, l_total: 0.0341, l_in: 0.0110, l_grad: 0.0230, msssim_ir: 0.1624, msssim_vis: 0.1397, mx_loss: 0.0075, eta: 0:12:40, time: 8.2625
INFO train.py(173): step: 4540/5410, l_total: 0.0503, l_in: 0.0148, l_grad: 0.0355, msssim_ir: 0.4151, msssim_vis: 0.0446, mx_loss: 0.0079, eta: 0:12:32, time: 8.2685
INFO train.py(173): step: 4550/5410, l_total: 0.0483, l_in: 0.0105, l_grad: 0.0378, msssim_ir: 0.4871, msssim_vis: 0.0318, mx_loss: 0.0118, eta: 0:12:23, time: 8.2685
INFO train.py(173): step: 4560/5410, l_total: 0.0438, l_in: 0.0125, l_grad: 0.0313, msssim_ir: 0.4002, msssim_vis: 0.0294, mx_loss: 0.0067, eta: 0:12:14, time: 8.2665
INFO train.py(173): step: 4570/5410, l_total: 0.0369, l_in: 0.0112, l_grad: 0.0257, msssim_ir: 0.2220, msssim_vis: 0.1388, mx_loss: 0.0083, eta: 0:12:05, time: 8.2565
INFO train.py(173): step: 4580/5410, l_total: 0.0372, l_in: 0.0131, l_grad: 0.0241, msssim_ir: 0.1836, msssim_vis: 0.1353, mx_loss: 0.0142, eta: 0:11:57, time: 8.2525
INFO train.py(173): step: 4590/5410, l_total: 0.0902, l_in: 0.0382, l_grad: 0.0520, msssim_ir: 0.2520, msssim_vis: 0.1552, mx_loss: 0.0319, eta: 0:11:48, time: 8.2625
INFO train.py(173): step: 4600/5410, l_total: 0.0421, l_in: 0.0085, l_grad: 0.0336, msssim_ir: 0.5043, msssim_vis: 0.0121, mx_loss: 0.0054, eta: 0:11:39, time: 8.2665
INFO train.py(173): step: 4610/5410, l_total: 0.0391, l_in: 0.0118, l_grad: 0.0273, msssim_ir: 0.3055, msssim_vis: 0.0534, mx_loss: 0.0113, eta: 0:11:31, time: 8.2645
INFO train.py(173): step: 4620/5410, l_total: 0.0451, l_in: 0.0100, l_grad: 0.0351, msssim_ir: 0.4109, msssim_vis: 0.0512, mx_loss: 0.0091, eta: 0:11:22, time: 8.2734
INFO train.py(173): step: 4630/5410, l_total: 0.0430, l_in: 0.0096, l_grad: 0.0334, msssim_ir: 0.3553, msssim_vis: 0.0564, mx_loss: 0.0089, eta: 0:11:13, time: 8.2555
INFO train.py(173): step: 4640/5410, l_total: 0.0453, l_in: 0.0147, l_grad: 0.0307, msssim_ir: 0.3458, msssim_vis: 0.0716, mx_loss: 0.0142, eta: 0:11:04, time: 8.2436
INFO train.py(173): step: 4650/5410, l_total: 0.0573, l_in: 0.0180, l_grad: 0.0393, msssim_ir: 0.3006, msssim_vis: 0.0656, mx_loss: 0.0196, eta: 0:10:56, time: 8.2585
INFO train.py(173): step: 4660/5410, l_total: 0.0344, l_in: 0.0114, l_grad: 0.0230, msssim_ir: 0.3830, msssim_vis: 0.0411, mx_loss: 0.0052, eta: 0:10:47, time: 8.2535
INFO train.py(173): step: 4670/5410, l_total: 0.0320, l_in: 0.0109, l_grad: 0.0210, msssim_ir: 0.3519, msssim_vis: 0.0297, mx_loss: 0.0079, eta: 0:10:38, time: 8.2585
INFO train.py(173): step: 4680/5410, l_total: 0.0395, l_in: 0.0159, l_grad: 0.0236, msssim_ir: 0.3686, msssim_vis: 0.0466, mx_loss: 0.0078, eta: 0:10:30, time: 8.2535
INFO train.py(173): step: 4690/5410, l_total: 0.0309, l_in: 0.0067, l_grad: 0.0242, msssim_ir: 0.3243, msssim_vis: 0.0894, mx_loss: 0.0049, eta: 0:10:21, time: 8.2555
INFO train.py(173): step: 4700/5410, l_total: 0.0627, l_in: 0.0259, l_grad: 0.0368, msssim_ir: 0.5300, msssim_vis: 0.0055, mx_loss: 0.0057, eta: 0:10:12, time: 8.2655
INFO train.py(173): step: 4710/5410, l_total: 0.0447, l_in: 0.0118, l_grad: 0.0329, msssim_ir: 0.3908, msssim_vis: 0.0358, mx_loss: 0.0075, eta: 0:10:04, time: 8.2724
INFO train.py(173): step: 4720/5410, l_total: 0.0492, l_in: 0.0133, l_grad: 0.0359, msssim_ir: 0.4264, msssim_vis: 0.0481, mx_loss: 0.0119, eta: 0:09:55, time: 8.2675
INFO train.py(173): step: 4730/5410, l_total: 0.0414, l_in: 0.0099, l_grad: 0.0315, msssim_ir: 0.4988, msssim_vis: 0.0093, mx_loss: 0.0063, eta: 0:09:46, time: 8.2505
INFO train.py(173): step: 4740/5410, l_total: 0.0393, l_in: 0.0088, l_grad: 0.0305, msssim_ir: 0.3267, msssim_vis: 0.0751, mx_loss: 0.0111, eta: 0:09:38, time: 8.2565
INFO train.py(173): step: 4750/5410, l_total: 0.0379, l_in: 0.0172, l_grad: 0.0206, msssim_ir: 0.3699, msssim_vis: 0.0359, mx_loss: 0.0075, eta: 0:09:29, time: 8.2655
INFO train.py(173): step: 4760/5410, l_total: 0.0579, l_in: 0.0104, l_grad: 0.0475, msssim_ir: 0.3925, msssim_vis: 0.0519, mx_loss: 0.0137, eta: 0:09:20, time: 8.2555
INFO train.py(173): step: 4770/5410, l_total: 0.0421, l_in: 0.0137, l_grad: 0.0283, msssim_ir: 0.4501, msssim_vis: 0.0079, mx_loss: 0.0101, eta: 0:09:12, time: 8.2744
INFO train.py(173): step: 4780/5410, l_total: 0.0497, l_in: 0.0194, l_grad: 0.0303, msssim_ir: 0.3639, msssim_vis: 0.0824, mx_loss: 0.0117, eta: 0:09:03, time: 8.2555
INFO train.py(173): step: 4790/5410, l_total: 0.0485, l_in: 0.0171, l_grad: 0.0315, msssim_ir: 0.3393, msssim_vis: 0.1054, mx_loss: 0.0088, eta: 0:08:54, time: 8.2346
INFO train.py(173): step: 4800/5410, l_total: 0.0419, l_in: 0.0115, l_grad: 0.0304, msssim_ir: 0.2548, msssim_vis: 0.1440, mx_loss: 0.0095, eta: 0:08:46, time: 8.2645
INFO train.py(173): step: 4810/5410, l_total: 0.0270, l_in: 0.0074, l_grad: 0.0196, msssim_ir: 0.3101, msssim_vis: 0.0616, mx_loss: 0.0046, eta: 0:08:37, time: 8.2545
INFO train.py(173): step: 4820/5410, l_total: 0.0387, l_in: 0.0085, l_grad: 0.0302, msssim_ir: 0.4300, msssim_vis: 0.0413, mx_loss: 0.0094, eta: 0:08:28, time: 8.2595
INFO train.py(173): step: 4830/5410, l_total: 0.0564, l_in: 0.0195, l_grad: 0.0369, msssim_ir: 0.4309, msssim_vis: 0.0286, mx_loss: 0.0194, eta: 0:08:20, time: 8.2675
INFO train.py(173): step: 4840/5410, l_total: 0.0599, l_in: 0.0256, l_grad: 0.0343, msssim_ir: 0.5045, msssim_vis: 0.0207, mx_loss: 0.0151, eta: 0:08:11, time: 8.2555
INFO train.py(173): step: 4850/5410, l_total: 0.0358, l_in: 0.0097, l_grad: 0.0261, msssim_ir: 0.4358, msssim_vis: 0.0122, mx_loss: 0.0051, eta: 0:08:02, time: 8.2575
INFO train.py(173): step: 4860/5410, l_total: 0.0309, l_in: 0.0077, l_grad: 0.0232, msssim_ir: 0.4239, msssim_vis: 0.0195, mx_loss: 0.0032, eta: 0:07:54, time: 8.2575
INFO train.py(173): step: 4870/5410, l_total: 0.0615, l_in: 0.0190, l_grad: 0.0425, msssim_ir: 0.4685, msssim_vis: 0.0237, mx_loss: 0.0096, eta: 0:07:47, time: 28.0251
INFO train.py(173): step: 4880/5410, l_total: 0.0474, l_in: 0.0121, l_grad: 0.0353, msssim_ir: 0.2976, msssim_vis: 0.0986, mx_loss: 0.0125, eta: 0:07:38, time: 8.2047
INFO train.py(173): step: 4890/5410, l_total: 0.0528, l_in: 0.0158, l_grad: 0.0370, msssim_ir: 0.4804, msssim_vis: 0.0238, mx_loss: 0.0163, eta: 0:07:30, time: 8.2157
INFO train.py(173): step: 4900/5410, l_total: 0.0432, l_in: 0.0102, l_grad: 0.0330, msssim_ir: 0.3281, msssim_vis: 0.0710, mx_loss: 0.0077, eta: 0:07:21, time: 8.2426
INFO train.py(173): step: 4910/5410, l_total: 0.0409, l_in: 0.0110, l_grad: 0.0298, msssim_ir: 0.3379, msssim_vis: 0.0576, mx_loss: 0.0057, eta: 0:07:12, time: 8.2266
INFO train.py(173): step: 4920/5410, l_total: 0.1135, l_in: 0.0391, l_grad: 0.0744, msssim_ir: 0.3176, msssim_vis: 0.0705, mx_loss: 0.0483, eta: 0:07:04, time: 8.2316
INFO train.py(173): step: 4930/5410, l_total: 0.0285, l_in: 0.0094, l_grad: 0.0191, msssim_ir: 0.2335, msssim_vis: 0.0613, mx_loss: 0.0053, eta: 0:06:55, time: 8.2366
INFO train.py(173): step: 4940/5410, l_total: 0.0411, l_in: 0.0093, l_grad: 0.0318, msssim_ir: 0.4145, msssim_vis: 0.0441, mx_loss: 0.0073, eta: 0:06:46, time: 8.2615
INFO train.py(173): step: 4950/5410, l_total: 0.0520, l_in: 0.0161, l_grad: 0.0359, msssim_ir: 0.4313, msssim_vis: 0.0472, mx_loss: 0.0167, eta: 0:06:37, time: 8.2575
INFO train.py(173): step: 4960/5410, l_total: 0.0266, l_in: 0.0067, l_grad: 0.0199, msssim_ir: 0.3608, msssim_vis: 0.0189, mx_loss: 0.0038, eta: 0:06:29, time: 8.2804
INFO train.py(173): step: 4970/5410, l_total: 0.0267, l_in: 0.0071, l_grad: 0.0196, msssim_ir: 0.3951, msssim_vis: 0.0186, mx_loss: 0.0040, eta: 0:06:20, time: 8.2854
INFO train.py(173): step: 4980/5410, l_total: 0.0396, l_in: 0.0124, l_grad: 0.0272, msssim_ir: 0.3600, msssim_vis: 0.0349, mx_loss: 0.0085, eta: 0:06:11, time: 8.2396
INFO train.py(173): step: 4990/5410, l_total: 0.0318, l_in: 0.0060, l_grad: 0.0258, msssim_ir: 0.3326, msssim_vis: 0.0757, mx_loss: 0.0038, eta: 0:06:03, time: 8.2446
INFO train.py(173): step: 5000/5410, l_total: 0.0508, l_in: 0.0143, l_grad: 0.0366, msssim_ir: 0.3948, msssim_vis: 0.0426, mx_loss: 0.0128, eta: 0:05:54, time: 8.2535
INFO train.py(173): step: 5010/5410, l_total: 0.0463, l_in: 0.0188, l_grad: 0.0275, msssim_ir: 0.3405, msssim_vis: 0.0701, mx_loss: 0.0071, eta: 0:05:45, time: 8.2485
INFO train.py(173): step: 5020/5410, l_total: 0.0417, l_in: 0.0135, l_grad: 0.0282, msssim_ir: 0.4082, msssim_vis: 0.0361, mx_loss: 0.0072, eta: 0:05:37, time: 8.2595
INFO train.py(173): step: 5030/5410, l_total: 0.0450, l_in: 0.0135, l_grad: 0.0315, msssim_ir: 0.4606, msssim_vis: 0.0443, mx_loss: 0.0121, eta: 0:05:28, time: 8.2535
INFO train.py(173): step: 5040/5410, l_total: 0.0422, l_in: 0.0148, l_grad: 0.0274, msssim_ir: 0.3232, msssim_vis: 0.1293, mx_loss: 0.0081, eta: 0:05:19, time: 8.2814
INFO train.py(173): step: 5050/5410, l_total: 0.0328, l_in: 0.0081, l_grad: 0.0247, msssim_ir: 0.4315, msssim_vis: 0.0174, mx_loss: 0.0043, eta: 0:05:11, time: 8.2535
INFO train.py(173): step: 5060/5410, l_total: 0.0323, l_in: 0.0112, l_grad: 0.0210, msssim_ir: 0.2406, msssim_vis: 0.0829, mx_loss: 0.0073, eta: 0:05:02, time: 8.2545
INFO train.py(173): step: 5070/5410, l_total: 0.0460, l_in: 0.0115, l_grad: 0.0345, msssim_ir: 0.4300, msssim_vis: 0.0232, mx_loss: 0.0152, eta: 0:04:53, time: 8.2585
INFO train.py(173): step: 5080/5410, l_total: 0.0669, l_in: 0.0187, l_grad: 0.0483, msssim_ir: 0.5311, msssim_vis: 0.0073, mx_loss: 0.0063, eta: 0:04:45, time: 8.2695
INFO train.py(173): step: 5090/5410, l_total: 0.0345, l_in: 0.0134, l_grad: 0.0211, msssim_ir: 0.3710, msssim_vis: 0.0236, mx_loss: 0.0039, eta: 0:04:36, time: 8.2406
INFO train.py(173): step: 5100/5410, l_total: 0.0286, l_in: 0.0099, l_grad: 0.0187, msssim_ir: 0.2773, msssim_vis: 0.0670, mx_loss: 0.0056, eta: 0:04:27, time: 8.2605
INFO train.py(173): step: 5110/5410, l_total: 0.0393, l_in: 0.0108, l_grad: 0.0286, msssim_ir: 0.3716, msssim_vis: 0.0818, mx_loss: 0.0102, eta: 0:04:19, time: 8.2645
INFO train.py(173): step: 5120/5410, l_total: 0.0293, l_in: 0.0079, l_grad: 0.0215, msssim_ir: 0.3730, msssim_vis: 0.0407, mx_loss: 0.0057, eta: 0:04:10, time: 8.2645
INFO train.py(173): step: 5130/5410, l_total: 0.0447, l_in: 0.0149, l_grad: 0.0298, msssim_ir: 0.4197, msssim_vis: 0.0274, mx_loss: 0.0062, eta: 0:04:01, time: 8.2615
INFO train.py(173): step: 5140/5410, l_total: 0.0423, l_in: 0.0137, l_grad: 0.0286, msssim_ir: 0.2738, msssim_vis: 0.0636, mx_loss: 0.0107, eta: 0:03:53, time: 8.2575
INFO train.py(173): step: 5150/5410, l_total: 0.0578, l_in: 0.0132, l_grad: 0.0447, msssim_ir: 0.4881, msssim_vis: 0.0111, mx_loss: 0.0116, eta: 0:03:44, time: 8.2535
INFO train.py(173): step: 5160/5410, l_total: 0.0349, l_in: 0.0086, l_grad: 0.0263, msssim_ir: 0.4791, msssim_vis: 0.0129, mx_loss: 0.0102, eta: 0:03:35, time: 8.2426
INFO train.py(173): step: 5170/5410, l_total: 0.0403, l_in: 0.0098, l_grad: 0.0305, msssim_ir: 0.4911, msssim_vis: 0.0064, mx_loss: 0.0043, eta: 0:03:27, time: 8.2625
INFO train.py(173): step: 5180/5410, l_total: 0.0306, l_in: 0.0085, l_grad: 0.0221, msssim_ir: 0.3665, msssim_vis: 0.0357, mx_loss: 0.0047, eta: 0:03:18, time: 8.2615
INFO train.py(173): step: 5190/5410, l_total: 0.0523, l_in: 0.0160, l_grad: 0.0363, msssim_ir: 0.5045, msssim_vis: 0.0069, mx_loss: 0.0054, eta: 0:03:09, time: 8.2495
INFO train.py(173): step: 5200/5410, l_total: 0.0375, l_in: 0.0100, l_grad: 0.0275, msssim_ir: 0.5013, msssim_vis: 0.0106, mx_loss: 0.0047, eta: 0:03:01, time: 8.2665
INFO train.py(173): step: 5210/5410, l_total: 0.0299, l_in: 0.0071, l_grad: 0.0228, msssim_ir: 0.3732, msssim_vis: 0.0320, mx_loss: 0.0042, eta: 0:02:52, time: 8.2824
INFO train.py(173): step: 5220/5410, l_total: 0.0394, l_in: 0.0091, l_grad: 0.0303, msssim_ir: 0.2347, msssim_vis: 0.1207, mx_loss: 0.0079, eta: 0:02:43, time: 8.2685
INFO train.py(173): step: 5230/5410, l_total: 0.0442, l_in: 0.0130, l_grad: 0.0312, msssim_ir: 0.3387, msssim_vis: 0.0681, mx_loss: 0.0085, eta: 0:02:35, time: 8.2615
INFO train.py(173): step: 5240/5410, l_total: 0.0479, l_in: 0.0145, l_grad: 0.0334, msssim_ir: 0.4303, msssim_vis: 0.0295, mx_loss: 0.0222, eta: 0:02:26, time: 8.2605
INFO train.py(173): step: 5250/5410, l_total: 0.0299, l_in: 0.0070, l_grad: 0.0229, msssim_ir: 0.4485, msssim_vis: 0.0187, mx_loss: 0.0034, eta: 0:02:18, time: 8.2645
INFO train.py(173): step: 5260/5410, l_total: 0.0337, l_in: 0.0108, l_grad: 0.0229, msssim_ir: 0.3475, msssim_vis: 0.0362, mx_loss: 0.0079, eta: 0:02:09, time: 8.2555
INFO train.py(173): step: 5270/5410, l_total: 0.0322, l_in: 0.0084, l_grad: 0.0239, msssim_ir: 0.2004, msssim_vis: 0.1590, mx_loss: 0.0086, eta: 0:02:00, time: 8.2864
INFO train.py(173): step: 5280/5410, l_total: 0.0529, l_in: 0.0113, l_grad: 0.0417, msssim_ir: 0.5030, msssim_vis: 0.0152, mx_loss: 0.0078, eta: 0:01:52, time: 8.2515
INFO train.py(173): step: 5290/5410, l_total: 0.0491, l_in: 0.0162, l_grad: 0.0329, msssim_ir: 0.3622, msssim_vis: 0.1005, mx_loss: 0.0069, eta: 0:01:43, time: 8.2565
INFO train.py(173): step: 5300/5410, l_total: 0.0411, l_in: 0.0124, l_grad: 0.0287, msssim_ir: 0.3570, msssim_vis: 0.0674, mx_loss: 0.0070, eta: 0:01:34, time: 8.2615
INFO train.py(173): step: 5310/5410, l_total: 0.0318, l_in: 0.0110, l_grad: 0.0209, msssim_ir: 0.3170, msssim_vis: 0.0470, mx_loss: 0.0053, eta: 0:01:26, time: 8.2645
INFO train.py(173): step: 5320/5410, l_total: 0.0358, l_in: 0.0099, l_grad: 0.0259, msssim_ir: 0.3058, msssim_vis: 0.0858, mx_loss: 0.0085, eta: 0:01:17, time: 8.2794
INFO train.py(173): step: 5330/5410, l_total: 0.0317, l_in: 0.0079, l_grad: 0.0238, msssim_ir: 0.2265, msssim_vis: 0.1086, mx_loss: 0.0060, eta: 0:01:08, time: 8.2495
INFO train.py(173): step: 5340/5410, l_total: 0.0498, l_in: 0.0167, l_grad: 0.0331, msssim_ir: 0.4200, msssim_vis: 0.0292, mx_loss: 0.0100, eta: 0:01:00, time: 8.2545
INFO train.py(173): step: 5350/5410, l_total: 0.0657, l_in: 0.0261, l_grad: 0.0396, msssim_ir: 0.2368, msssim_vis: 0.1101, mx_loss: 0.0243, eta: 0:00:51, time: 8.2704
INFO train.py(173): step: 5360/5410, l_total: 0.0555, l_in: 0.0208, l_grad: 0.0347, msssim_ir: 0.4438, msssim_vis: 0.0258, mx_loss: 0.0172, eta: 0:00:43, time: 8.2575
INFO train.py(173): step: 5370/5410, l_total: 0.0651, l_in: 0.0189, l_grad: 0.0462, msssim_ir: 0.4197, msssim_vis: 0.0823, mx_loss: 0.0169, eta: 0:00:34, time: 8.2704
INFO train.py(173): step: 5380/5410, l_total: 0.0387, l_in: 0.0087, l_grad: 0.0300, msssim_ir: 0.3759, msssim_vis: 0.0431, mx_loss: 0.0062, eta: 0:00:25, time: 8.2685
INFO train.py(173): step: 5390/5410, l_total: 0.0264, l_in: 0.0066, l_grad: 0.0197, msssim_ir: 0.3783, msssim_vis: 0.0388, mx_loss: 0.0034, eta: 0:00:17, time: 8.2704
INFO train.py(173): step: 5400/5410, l_total: 0.0340, l_in: 0.0103, l_grad: 0.0237, msssim_ir: 0.3991, msssim_vis: 0.0645, mx_loss: 0.0039, eta: 0:00:08, time: 8.2923
INFO train.py(173): step: 5410/5410, l_total: 0.0384, l_in: 0.0091, l_grad: 0.0292, msssim_ir: 0.4594, msssim_vis: 0.0132, mx_loss: 0.0056, eta: 0:00:00, time: 8.2615
INFO train.py(177): Fusion Model Save to: ./model\Fusion\fusion_model.pth
INFO train.py(178): 

INFO train.py(108): Training Fusion Model start~
INFO train.py(173): step: 10/5410, l_total: 0.0370, l_in: 0.0100, l_grad: 0.0271, msssim_ir: 0.3022, msssim_vis: 0.0893, mx_loss: 0.0054, eta: 4:06:35, time: 27.3999
INFO train.py(173): step: 20/5410, l_total: 0.0459, l_in: 0.0127, l_grad: 0.0332, msssim_ir: 0.2790, msssim_vis: 0.1252, mx_loss: 0.0062, eta: 2:39:59, time: 8.2207
INFO train.py(173): step: 30/5410, l_total: 0.0603, l_in: 0.0261, l_grad: 0.0342, msssim_ir: 0.4939, msssim_vis: 0.0115, mx_loss: 0.0058, eta: 2:11:03, time: 8.2286
INFO train.py(173): step: 40/5410, l_total: 0.0252, l_in: 0.0073, l_grad: 0.0178, msssim_ir: 0.2075, msssim_vis: 0.0971, mx_loss: 0.0063, eta: 1:56:34, time: 8.2505
INFO train.py(173): step: 50/5410, l_total: 0.0333, l_in: 0.0089, l_grad: 0.0244, msssim_ir: 0.3338, msssim_vis: 0.0512, mx_loss: 0.0060, eta: 1:47:48, time: 8.2366
INFO train.py(173): step: 60/5410, l_total: 0.0295, l_in: 0.0092, l_grad: 0.0204, msssim_ir: 0.2960, msssim_vis: 0.0646, mx_loss: 0.0057, eta: 1:41:55, time: 8.2505
INFO train.py(173): step: 70/5410, l_total: 0.0316, l_in: 0.0080, l_grad: 0.0236, msssim_ir: 0.4039, msssim_vis: 0.0489, mx_loss: 0.0043, eta: 1:37:41, time: 8.2555
INFO train.py(173): step: 80/5410, l_total: 0.0389, l_in: 0.0100, l_grad: 0.0289, msssim_ir: 0.4068, msssim_vis: 0.0420, mx_loss: 0.0116, eta: 1:34:29, time: 8.2535
INFO train.py(173): step: 90/5410, l_total: 0.0445, l_in: 0.0163, l_grad: 0.0283, msssim_ir: 0.2899, msssim_vis: 0.1145, mx_loss: 0.0069, eta: 1:31:58, time: 8.2685
INFO train.py(173): step: 100/5410, l_total: 0.0522, l_in: 0.0119, l_grad: 0.0402, msssim_ir: 0.4847, msssim_vis: 0.0121, mx_loss: 0.0071, eta: 1:29:56, time: 8.2625
INFO train.py(173): step: 110/5410, l_total: 0.0339, l_in: 0.0086, l_grad: 0.0253, msssim_ir: 0.3435, msssim_vis: 0.0671, mx_loss: 0.0069, eta: 1:28:14, time: 8.2585
INFO train.py(173): step: 120/5410, l_total: 0.0461, l_in: 0.0115, l_grad: 0.0346, msssim_ir: 0.4059, msssim_vis: 0.0679, mx_loss: 0.0106, eta: 1:26:48, time: 8.2605
INFO train.py(173): step: 130/5410, l_total: 0.0330, l_in: 0.0076, l_grad: 0.0255, msssim_ir: 0.3219, msssim_vis: 0.1015, mx_loss: 0.0037, eta: 1:25:33, time: 8.2565
INFO train.py(173): step: 140/5410, l_total: 0.0418, l_in: 0.0159, l_grad: 0.0259, msssim_ir: 0.2940, msssim_vis: 0.1335, mx_loss: 0.0062, eta: 1:24:29, time: 8.2704
INFO train.py(173): step: 150/5410, l_total: 0.0549, l_in: 0.0123, l_grad: 0.0426, msssim_ir: 0.2959, msssim_vis: 0.1150, mx_loss: 0.0088, eta: 1:23:32, time: 8.2675
INFO train.py(173): step: 160/5410, l_total: 0.0441, l_in: 0.0088, l_grad: 0.0353, msssim_ir: 0.3199, msssim_vis: 0.0867, mx_loss: 0.0099, eta: 1:22:41, time: 8.2565
INFO train.py(173): step: 170/5410, l_total: 0.0315, l_in: 0.0091, l_grad: 0.0225, msssim_ir: 0.3754, msssim_vis: 0.0504, mx_loss: 0.0050, eta: 1:21:55, time: 8.2665
INFO train.py(173): step: 180/5410, l_total: 0.0402, l_in: 0.0120, l_grad: 0.0282, msssim_ir: 0.3423, msssim_vis: 0.0355, mx_loss: 0.0076, eta: 1:21:16, time: 8.3700
INFO train.py(173): step: 190/5410, l_total: 0.0433, l_in: 0.0105, l_grad: 0.0329, msssim_ir: 0.4637, msssim_vis: 0.0181, mx_loss: 0.0065, eta: 1:20:38, time: 8.2695
INFO train.py(173): step: 200/5410, l_total: 0.0750, l_in: 0.0246, l_grad: 0.0504, msssim_ir: 0.3626, msssim_vis: 0.1118, mx_loss: 0.0175, eta: 1:20:02, time: 8.2555
INFO train.py(173): step: 210/5410, l_total: 0.0441, l_in: 0.0141, l_grad: 0.0299, msssim_ir: 0.4208, msssim_vis: 0.0272, mx_loss: 0.0086, eta: 1:19:29, time: 8.2665
INFO train.py(173): step: 220/5410, l_total: 0.0503, l_in: 0.0151, l_grad: 0.0352, msssim_ir: 0.4628, msssim_vis: 0.0194, mx_loss: 0.0126, eta: 1:18:59, time: 8.2734
INFO train.py(173): step: 230/5410, l_total: 0.0401, l_in: 0.0147, l_grad: 0.0254, msssim_ir: 0.2869, msssim_vis: 0.0708, mx_loss: 0.0071, eta: 1:18:30, time: 8.2695
INFO train.py(173): step: 240/5410, l_total: 0.0329, l_in: 0.0093, l_grad: 0.0237, msssim_ir: 0.3417, msssim_vis: 0.0549, mx_loss: 0.0060, eta: 1:18:04, time: 8.2864
INFO train.py(173): step: 250/5410, l_total: 0.0299, l_in: 0.0098, l_grad: 0.0202, msssim_ir: 0.3681, msssim_vis: 0.0411, mx_loss: 0.0067, eta: 1:17:40, time: 8.3322
INFO train.py(173): step: 260/5410, l_total: 0.0335, l_in: 0.0103, l_grad: 0.0232, msssim_ir: 0.2759, msssim_vis: 0.0948, mx_loss: 0.0053, eta: 1:17:15, time: 8.2525
INFO train.py(173): step: 270/5410, l_total: 0.0269, l_in: 0.0050, l_grad: 0.0219, msssim_ir: 0.3279, msssim_vis: 0.0406, mx_loss: 0.0035, eta: 1:16:52, time: 8.2515
INFO train.py(173): step: 280/5410, l_total: 0.0501, l_in: 0.0141, l_grad: 0.0360, msssim_ir: 0.4930, msssim_vis: 0.0083, mx_loss: 0.0063, eta: 1:16:30, time: 8.2784
INFO train.py(173): step: 290/5410, l_total: 0.0344, l_in: 0.0071, l_grad: 0.0273, msssim_ir: 0.4381, msssim_vis: 0.0240, mx_loss: 0.0061, eta: 1:16:10, time: 8.2904
INFO train.py(173): step: 300/5410, l_total: 0.0435, l_in: 0.0106, l_grad: 0.0329, msssim_ir: 0.4899, msssim_vis: 0.0161, mx_loss: 0.0144, eta: 1:15:49, time: 8.2605
INFO train.py(173): step: 310/5410, l_total: 0.0454, l_in: 0.0120, l_grad: 0.0334, msssim_ir: 0.3763, msssim_vis: 0.0649, mx_loss: 0.0103, eta: 1:15:30, time: 8.2655
INFO train.py(173): step: 320/5410, l_total: 0.0253, l_in: 0.0057, l_grad: 0.0196, msssim_ir: 0.2508, msssim_vis: 0.0677, mx_loss: 0.0042, eta: 1:15:12, time: 8.2993
INFO train.py(173): step: 330/5410, l_total: 0.0543, l_in: 0.0161, l_grad: 0.0382, msssim_ir: 0.4944, msssim_vis: 0.0246, mx_loss: 0.0209, eta: 1:14:54, time: 8.3033
INFO train.py(173): step: 340/5410, l_total: 0.0329, l_in: 0.0098, l_grad: 0.0231, msssim_ir: 0.3137, msssim_vis: 0.0862, mx_loss: 0.0048, eta: 1:14:38, time: 8.3322
INFO train.py(173): step: 350/5410, l_total: 0.0300, l_in: 0.0102, l_grad: 0.0197, msssim_ir: 0.2519, msssim_vis: 0.0864, mx_loss: 0.0092, eta: 1:14:20, time: 8.2446
INFO train.py(173): step: 360/5410, l_total: 0.0262, l_in: 0.0074, l_grad: 0.0188, msssim_ir: 0.3110, msssim_vis: 0.0432, mx_loss: 0.0044, eta: 1:14:04, time: 8.2844
INFO train.py(173): step: 370/5410, l_total: 0.0272, l_in: 0.0086, l_grad: 0.0186, msssim_ir: 0.2735, msssim_vis: 0.0539, mx_loss: 0.0049, eta: 1:13:48, time: 8.2764
INFO train.py(173): step: 380/5410, l_total: 0.0306, l_in: 0.0073, l_grad: 0.0233, msssim_ir: 0.3304, msssim_vis: 0.0591, mx_loss: 0.0063, eta: 1:13:34, time: 8.3829
INFO train.py(173): step: 390/5410, l_total: 0.0300, l_in: 0.0052, l_grad: 0.0248, msssim_ir: 0.3962, msssim_vis: 0.0251, mx_loss: 0.0032, eta: 1:13:19, time: 8.3033
INFO train.py(173): step: 400/5410, l_total: 0.0261, l_in: 0.0070, l_grad: 0.0191, msssim_ir: 0.2442, msssim_vis: 0.0920, mx_loss: 0.0050, eta: 1:13:04, time: 8.2874
INFO train.py(173): step: 410/5410, l_total: 0.0462, l_in: 0.0148, l_grad: 0.0313, msssim_ir: 0.5014, msssim_vis: 0.0097, mx_loss: 0.0041, eta: 1:12:50, time: 8.2615
INFO train.py(173): step: 420/5410, l_total: 0.0657, l_in: 0.0158, l_grad: 0.0499, msssim_ir: 0.3589, msssim_vis: 0.0640, mx_loss: 0.0124, eta: 1:12:37, time: 8.3919
INFO train.py(173): step: 430/5410, l_total: 0.0284, l_in: 0.0091, l_grad: 0.0193, msssim_ir: 0.2562, msssim_vis: 0.0917, mx_loss: 0.0066, eta: 1:12:23, time: 8.2714
INFO train.py(173): step: 440/5410, l_total: 0.0330, l_in: 0.0095, l_grad: 0.0235, msssim_ir: 0.2949, msssim_vis: 0.1148, mx_loss: 0.0053, eta: 1:12:09, time: 8.2943
INFO train.py(173): step: 450/5410, l_total: 0.0432, l_in: 0.0160, l_grad: 0.0272, msssim_ir: 0.4441, msssim_vis: 0.0522, mx_loss: 0.0104, eta: 1:11:56, time: 8.2943
INFO train.py(173): step: 460/5410, l_total: 0.0371, l_in: 0.0082, l_grad: 0.0289, msssim_ir: 0.3253, msssim_vis: 0.0517, mx_loss: 0.0074, eta: 1:11:43, time: 8.2864
INFO train.py(173): step: 470/5410, l_total: 0.0445, l_in: 0.0140, l_grad: 0.0304, msssim_ir: 0.2420, msssim_vis: 0.1321, mx_loss: 0.0090, eta: 1:11:30, time: 8.3272
INFO train.py(173): step: 480/5410, l_total: 0.0231, l_in: 0.0051, l_grad: 0.0180, msssim_ir: 0.3005, msssim_vis: 0.0528, mx_loss: 0.0038, eta: 1:11:17, time: 8.2884
INFO train.py(173): step: 490/5410, l_total: 0.0483, l_in: 0.0139, l_grad: 0.0344, msssim_ir: 0.4804, msssim_vis: 0.0129, mx_loss: 0.0087, eta: 1:11:05, time: 8.3232
INFO train.py(173): step: 500/5410, l_total: 0.0385, l_in: 0.0108, l_grad: 0.0278, msssim_ir: 0.3645, msssim_vis: 0.0872, mx_loss: 0.0087, eta: 1:10:53, time: 8.2675
INFO train.py(173): step: 510/5410, l_total: 0.0499, l_in: 0.0139, l_grad: 0.0360, msssim_ir: 0.2840, msssim_vis: 0.1323, mx_loss: 0.0120, eta: 1:10:41, time: 8.3521
INFO train.py(173): step: 520/5410, l_total: 0.0372, l_in: 0.0110, l_grad: 0.0262, msssim_ir: 0.2388, msssim_vis: 0.1255, mx_loss: 0.0070, eta: 1:10:29, time: 8.2645
INFO train.py(173): step: 530/5410, l_total: 0.0344, l_in: 0.0081, l_grad: 0.0263, msssim_ir: 0.3211, msssim_vis: 0.0377, mx_loss: 0.0055, eta: 1:10:16, time: 8.2704
INFO train.py(173): step: 540/5410, l_total: 0.0342, l_in: 0.0126, l_grad: 0.0216, msssim_ir: 0.1551, msssim_vis: 0.1362, mx_loss: 0.0093, eta: 1:10:05, time: 8.2834
INFO train.py(173): step: 550/5410, l_total: 0.0413, l_in: 0.0135, l_grad: 0.0278, msssim_ir: 0.3447, msssim_vis: 0.0472, mx_loss: 0.0080, eta: 1:12:46, time: 27.8230
INFO train.py(173): step: 560/5410, l_total: 0.0421, l_in: 0.0090, l_grad: 0.0330, msssim_ir: 0.4199, msssim_vis: 0.0430, mx_loss: 0.0092, eta: 1:12:30, time: 8.2217
INFO train.py(173): step: 570/5410, l_total: 0.0529, l_in: 0.0175, l_grad: 0.0353, msssim_ir: 0.3026, msssim_vis: 0.1098, mx_loss: 0.0097, eta: 1:12:15, time: 8.2227
INFO train.py(173): step: 580/5410, l_total: 0.0404, l_in: 0.0118, l_grad: 0.0286, msssim_ir: 0.4064, msssim_vis: 0.0383, mx_loss: 0.0041, eta: 1:12:00, time: 8.2505
INFO train.py(173): step: 590/5410, l_total: 0.0619, l_in: 0.0207, l_grad: 0.0411, msssim_ir: 0.4741, msssim_vis: 0.0466, mx_loss: 0.0323, eta: 1:11:45, time: 8.2565
INFO train.py(173): step: 600/5410, l_total: 0.0298, l_in: 0.0080, l_grad: 0.0219, msssim_ir: 0.3338, msssim_vis: 0.0404, mx_loss: 0.0049, eta: 1:11:31, time: 8.2724
INFO train.py(173): step: 610/5410, l_total: 0.0341, l_in: 0.0108, l_grad: 0.0233, msssim_ir: 0.3907, msssim_vis: 0.0320, mx_loss: 0.0041, eta: 1:11:17, time: 8.2575
INFO train.py(173): step: 620/5410, l_total: 0.0372, l_in: 0.0146, l_grad: 0.0226, msssim_ir: 0.1782, msssim_vis: 0.1188, mx_loss: 0.0136, eta: 1:11:03, time: 8.2665
INFO train.py(173): step: 630/5410, l_total: 0.0259, l_in: 0.0053, l_grad: 0.0206, msssim_ir: 0.3574, msssim_vis: 0.0506, mx_loss: 0.0027, eta: 1:10:49, time: 8.2585
INFO train.py(173): step: 640/5410, l_total: 0.0325, l_in: 0.0140, l_grad: 0.0185, msssim_ir: 0.1670, msssim_vis: 0.1045, mx_loss: 0.0140, eta: 1:10:36, time: 8.2635
INFO train.py(173): step: 650/5410, l_total: 0.0315, l_in: 0.0095, l_grad: 0.0220, msssim_ir: 0.2071, msssim_vis: 0.0941, mx_loss: 0.0083, eta: 1:10:22, time: 8.2754
INFO train.py(173): step: 660/5410, l_total: 0.0349, l_in: 0.0078, l_grad: 0.0270, msssim_ir: 0.2866, msssim_vis: 0.0994, mx_loss: 0.0061, eta: 1:10:10, time: 8.3600
INFO train.py(173): step: 670/5410, l_total: 0.0500, l_in: 0.0122, l_grad: 0.0378, msssim_ir: 0.2940, msssim_vis: 0.0968, mx_loss: 0.0112, eta: 1:09:57, time: 8.2555
INFO train.py(173): step: 680/5410, l_total: 0.0378, l_in: 0.0094, l_grad: 0.0285, msssim_ir: 0.3380, msssim_vis: 0.0540, mx_loss: 0.0093, eta: 1:09:44, time: 8.2645
INFO train.py(173): step: 690/5410, l_total: 0.0359, l_in: 0.0081, l_grad: 0.0278, msssim_ir: 0.3271, msssim_vis: 0.0781, mx_loss: 0.0055, eta: 1:09:31, time: 8.2764
INFO train.py(173): step: 700/5410, l_total: 0.0380, l_in: 0.0107, l_grad: 0.0272, msssim_ir: 0.4764, msssim_vis: 0.0093, mx_loss: 0.0081, eta: 1:09:19, time: 8.3710
INFO train.py(173): step: 710/5410, l_total: 0.0397, l_in: 0.0080, l_grad: 0.0316, msssim_ir: 0.2076, msssim_vis: 0.1765, mx_loss: 0.0072, eta: 1:09:06, time: 8.2615
INFO train.py(173): step: 720/5410, l_total: 0.0518, l_in: 0.0130, l_grad: 0.0388, msssim_ir: 0.4729, msssim_vis: 0.0244, mx_loss: 0.0149, eta: 1:08:54, time: 8.3601
INFO train.py(173): step: 730/5410, l_total: 0.0385, l_in: 0.0080, l_grad: 0.0305, msssim_ir: 0.2924, msssim_vis: 0.0724, mx_loss: 0.0073, eta: 1:08:43, time: 8.3461
INFO train.py(173): step: 740/5410, l_total: 0.0328, l_in: 0.0091, l_grad: 0.0236, msssim_ir: 0.3603, msssim_vis: 0.0441, mx_loss: 0.0052, eta: 1:08:30, time: 8.2704
INFO train.py(173): step: 750/5410, l_total: 0.0483, l_in: 0.0098, l_grad: 0.0385, msssim_ir: 0.3694, msssim_vis: 0.0504, mx_loss: 0.0052, eta: 1:08:19, time: 8.3043
INFO train.py(173): step: 760/5410, l_total: 0.0457, l_in: 0.0099, l_grad: 0.0358, msssim_ir: 0.2478, msssim_vis: 0.1558, mx_loss: 0.0072, eta: 1:08:07, time: 8.2854
INFO train.py(173): step: 770/5410, l_total: 0.0473, l_in: 0.0156, l_grad: 0.0318, msssim_ir: 0.2949, msssim_vis: 0.0865, mx_loss: 0.0151, eta: 1:07:55, time: 8.3770
INFO train.py(173): step: 780/5410, l_total: 0.0388, l_in: 0.0097, l_grad: 0.0291, msssim_ir: 0.4120, msssim_vis: 0.0240, mx_loss: 0.0050, eta: 1:07:44, time: 8.3372
INFO train.py(173): step: 790/5410, l_total: 0.0390, l_in: 0.0092, l_grad: 0.0299, msssim_ir: 0.3188, msssim_vis: 0.0470, mx_loss: 0.0080, eta: 1:07:32, time: 8.2665
INFO train.py(173): step: 800/5410, l_total: 0.0320, l_in: 0.0079, l_grad: 0.0242, msssim_ir: 0.3422, msssim_vis: 0.0398, mx_loss: 0.0051, eta: 1:07:21, time: 8.2864
INFO train.py(173): step: 810/5410, l_total: 0.0315, l_in: 0.0095, l_grad: 0.0220, msssim_ir: 0.2773, msssim_vis: 0.0675, mx_loss: 0.0072, eta: 1:07:09, time: 8.2953
INFO train.py(173): step: 820/5410, l_total: 0.0489, l_in: 0.0189, l_grad: 0.0300, msssim_ir: 0.3139, msssim_vis: 0.1401, mx_loss: 0.0088, eta: 1:06:58, time: 8.3302
INFO train.py(173): step: 830/5410, l_total: 0.0391, l_in: 0.0087, l_grad: 0.0304, msssim_ir: 0.3204, msssim_vis: 0.1003, mx_loss: 0.0077, eta: 1:06:46, time: 8.2565
INFO train.py(173): step: 840/5410, l_total: 0.0366, l_in: 0.0108, l_grad: 0.0258, msssim_ir: 0.1995, msssim_vis: 0.1873, mx_loss: 0.0081, eta: 1:06:35, time: 8.2854
INFO train.py(173): step: 850/5410, l_total: 0.0515, l_in: 0.0140, l_grad: 0.0375, msssim_ir: 0.4874, msssim_vis: 0.0168, mx_loss: 0.0094, eta: 1:06:24, time: 8.2714
INFO train.py(173): step: 860/5410, l_total: 0.0356, l_in: 0.0126, l_grad: 0.0230, msssim_ir: 0.3290, msssim_vis: 0.0694, mx_loss: 0.0051, eta: 1:06:13, time: 8.3043
INFO train.py(173): step: 870/5410, l_total: 0.0359, l_in: 0.0088, l_grad: 0.0271, msssim_ir: 0.4235, msssim_vis: 0.0215, mx_loss: 0.0056, eta: 1:06:02, time: 8.3053
INFO train.py(173): step: 880/5410, l_total: 0.0447, l_in: 0.0164, l_grad: 0.0283, msssim_ir: 0.2913, msssim_vis: 0.1236, mx_loss: 0.0173, eta: 1:05:51, time: 8.3541
INFO train.py(173): step: 890/5410, l_total: 0.0285, l_in: 0.0061, l_grad: 0.0224, msssim_ir: 0.3734, msssim_vis: 0.0285, mx_loss: 0.0040, eta: 1:05:40, time: 8.3023
INFO train.py(173): step: 900/5410, l_total: 0.0299, l_in: 0.0101, l_grad: 0.0198, msssim_ir: 0.3501, msssim_vis: 0.0391, mx_loss: 0.0094, eta: 1:05:30, time: 8.3192
INFO train.py(173): step: 910/5410, l_total: 0.0332, l_in: 0.0095, l_grad: 0.0237, msssim_ir: 0.4514, msssim_vis: 0.0190, mx_loss: 0.0088, eta: 1:05:19, time: 8.2864
INFO train.py(173): step: 920/5410, l_total: 0.0469, l_in: 0.0147, l_grad: 0.0322, msssim_ir: 0.3462, msssim_vis: 0.0985, mx_loss: 0.0092, eta: 1:05:08, time: 8.2714
INFO train.py(173): step: 930/5410, l_total: 0.0400, l_in: 0.0119, l_grad: 0.0281, msssim_ir: 0.2034, msssim_vis: 0.1585, mx_loss: 0.0063, eta: 1:04:58, time: 8.4029
INFO train.py(173): step: 940/5410, l_total: 0.0419, l_in: 0.0149, l_grad: 0.0270, msssim_ir: 0.3954, msssim_vis: 0.0402, mx_loss: 0.0088, eta: 1:04:47, time: 8.2784
INFO train.py(173): step: 950/5410, l_total: 0.0328, l_in: 0.0096, l_grad: 0.0232, msssim_ir: 0.3648, msssim_vis: 0.0513, mx_loss: 0.0045, eta: 1:04:36, time: 8.2754
INFO train.py(173): step: 960/5410, l_total: 0.0306, l_in: 0.0090, l_grad: 0.0216, msssim_ir: 0.2066, msssim_vis: 0.0959, mx_loss: 0.0086, eta: 1:04:26, time: 8.3342
INFO train.py(173): step: 970/5410, l_total: 0.0502, l_in: 0.0130, l_grad: 0.0372, msssim_ir: 0.2137, msssim_vis: 0.1263, mx_loss: 0.0196, eta: 1:04:16, time: 8.2914
INFO train.py(173): step: 980/5410, l_total: 0.0390, l_in: 0.0101, l_grad: 0.0289, msssim_ir: 0.2522, msssim_vis: 0.1161, mx_loss: 0.0101, eta: 1:04:05, time: 8.3431
INFO train.py(173): step: 990/5410, l_total: 0.0391, l_in: 0.0114, l_grad: 0.0277, msssim_ir: 0.2183, msssim_vis: 0.1138, mx_loss: 0.0088, eta: 1:03:55, time: 8.3551
INFO train.py(173): step: 1000/5410, l_total: 0.0520, l_in: 0.0128, l_grad: 0.0391, msssim_ir: 0.4395, msssim_vis: 0.0283, mx_loss: 0.0082, eta: 1:03:45, time: 8.2774
INFO train.py(173): step: 1010/5410, l_total: 0.0379, l_in: 0.0096, l_grad: 0.0282, msssim_ir: 0.3924, msssim_vis: 0.0667, mx_loss: 0.0054, eta: 1:03:34, time: 8.2874
INFO train.py(173): step: 1020/5410, l_total: 0.0486, l_in: 0.0138, l_grad: 0.0347, msssim_ir: 0.3105, msssim_vis: 0.0921, mx_loss: 0.0085, eta: 1:03:24, time: 8.3441
INFO train.py(173): step: 1030/5410, l_total: 0.0371, l_in: 0.0129, l_grad: 0.0242, msssim_ir: 0.3411, msssim_vis: 0.0703, mx_loss: 0.0050, eta: 1:03:14, time: 8.3003
INFO train.py(173): step: 1040/5410, l_total: 0.0500, l_in: 0.0139, l_grad: 0.0361, msssim_ir: 0.4456, msssim_vis: 0.0117, mx_loss: 0.0058, eta: 1:03:04, time: 8.2714
INFO train.py(173): step: 1050/5410, l_total: 0.0483, l_in: 0.0144, l_grad: 0.0339, msssim_ir: 0.4886, msssim_vis: 0.0182, mx_loss: 0.0067, eta: 1:02:54, time: 8.3342
INFO train.py(173): step: 1060/5410, l_total: 0.0355, l_in: 0.0139, l_grad: 0.0216, msssim_ir: 0.3305, msssim_vis: 0.0541, mx_loss: 0.0079, eta: 1:02:44, time: 8.2933
INFO train.py(173): step: 1070/5410, l_total: 0.0336, l_in: 0.0095, l_grad: 0.0241, msssim_ir: 0.3732, msssim_vis: 0.0479, mx_loss: 0.0048, eta: 1:02:34, time: 8.3521
INFO train.py(173): step: 1080/5410, l_total: 0.0359, l_in: 0.0090, l_grad: 0.0270, msssim_ir: 0.1573, msssim_vis: 0.1901, mx_loss: 0.0093, eta: 1:02:24, time: 8.2784
INFO train.py(173): step: 1090/5410, l_total: 0.0309, l_in: 0.0077, l_grad: 0.0233, msssim_ir: 0.3313, msssim_vis: 0.0492, mx_loss: 0.0087, eta: 1:03:31, time: 27.9126
INFO train.py(173): step: 1100/5410, l_total: 0.0419, l_in: 0.0164, l_grad: 0.0255, msssim_ir: 0.3828, msssim_vis: 0.0486, mx_loss: 0.0066, eta: 1:03:20, time: 8.2067
INFO train.py(173): step: 1110/5410, l_total: 0.0265, l_in: 0.0077, l_grad: 0.0187, msssim_ir: 0.3111, msssim_vis: 0.0383, mx_loss: 0.0041, eta: 1:03:09, time: 8.2237
INFO train.py(173): step: 1120/5410, l_total: 0.0277, l_in: 0.0055, l_grad: 0.0223, msssim_ir: 0.3200, msssim_vis: 0.0600, mx_loss: 0.0041, eta: 1:02:58, time: 8.2505
INFO train.py(173): step: 1130/5410, l_total: 0.0347, l_in: 0.0129, l_grad: 0.0218, msssim_ir: 0.2607, msssim_vis: 0.0921, mx_loss: 0.0067, eta: 1:02:47, time: 8.2346
INFO train.py(173): step: 1140/5410, l_total: 0.0277, l_in: 0.0056, l_grad: 0.0221, msssim_ir: 0.4079, msssim_vis: 0.0216, mx_loss: 0.0027, eta: 1:02:36, time: 8.2396
INFO train.py(173): step: 1150/5410, l_total: 0.0378, l_in: 0.0082, l_grad: 0.0297, msssim_ir: 0.2379, msssim_vis: 0.1230, mx_loss: 0.0074, eta: 1:02:25, time: 8.2615
INFO train.py(173): step: 1160/5410, l_total: 0.0502, l_in: 0.0121, l_grad: 0.0381, msssim_ir: 0.4494, msssim_vis: 0.0255, mx_loss: 0.0174, eta: 1:02:15, time: 8.2615
INFO train.py(173): step: 1170/5410, l_total: 0.0579, l_in: 0.0156, l_grad: 0.0423, msssim_ir: 0.3798, msssim_vis: 0.0694, mx_loss: 0.0238, eta: 1:02:04, time: 8.2685
INFO train.py(173): step: 1180/5410, l_total: 0.0306, l_in: 0.0105, l_grad: 0.0201, msssim_ir: 0.2349, msssim_vis: 0.0568, mx_loss: 0.0060, eta: 1:01:53, time: 8.2625
INFO train.py(173): step: 1190/5410, l_total: 0.0372, l_in: 0.0093, l_grad: 0.0279, msssim_ir: 0.1675, msssim_vis: 0.1013, mx_loss: 0.0090, eta: 1:01:43, time: 8.2625
INFO train.py(173): step: 1200/5410, l_total: 0.0366, l_in: 0.0092, l_grad: 0.0274, msssim_ir: 0.2499, msssim_vis: 0.1387, mx_loss: 0.0062, eta: 1:01:32, time: 8.3133
INFO train.py(173): step: 1210/5410, l_total: 0.0455, l_in: 0.0100, l_grad: 0.0355, msssim_ir: 0.4378, msssim_vis: 0.0306, mx_loss: 0.0123, eta: 1:01:22, time: 8.2764
INFO train.py(173): step: 1220/5410, l_total: 0.0865, l_in: 0.0313, l_grad: 0.0552, msssim_ir: 0.4563, msssim_vis: 0.0811, mx_loss: 0.0225, eta: 1:01:12, time: 8.4208
INFO train.py(173): step: 1230/5410, l_total: 0.0280, l_in: 0.0091, l_grad: 0.0189, msssim_ir: 0.2080, msssim_vis: 0.1051, mx_loss: 0.0046, eta: 1:01:01, time: 8.2784
INFO train.py(173): step: 1240/5410, l_total: 0.0237, l_in: 0.0064, l_grad: 0.0173, msssim_ir: 0.2769, msssim_vis: 0.0762, mx_loss: 0.0040, eta: 1:00:51, time: 8.2983
INFO train.py(173): step: 1250/5410, l_total: 0.0356, l_in: 0.0125, l_grad: 0.0231, msssim_ir: 0.3258, msssim_vis: 0.0846, mx_loss: 0.0059, eta: 1:00:41, time: 8.3680
INFO train.py(173): step: 1260/5410, l_total: 0.0442, l_in: 0.0136, l_grad: 0.0307, msssim_ir: 0.3926, msssim_vis: 0.0506, mx_loss: 0.0124, eta: 1:00:31, time: 8.2854
INFO train.py(173): step: 1270/5410, l_total: 0.0412, l_in: 0.0129, l_grad: 0.0284, msssim_ir: 0.3126, msssim_vis: 0.0799, mx_loss: 0.0065, eta: 1:00:20, time: 8.2973
INFO train.py(173): step: 1280/5410, l_total: 0.0336, l_in: 0.0072, l_grad: 0.0264, msssim_ir: 0.3063, msssim_vis: 0.0916, mx_loss: 0.0044, eta: 1:00:10, time: 8.3571
INFO train.py(173): step: 1290/5410, l_total: 0.0343, l_in: 0.0115, l_grad: 0.0228, msssim_ir: 0.3596, msssim_vis: 0.0479, mx_loss: 0.0050, eta: 1:00:01, time: 8.3800
INFO train.py(173): step: 1300/5410, l_total: 0.0421, l_in: 0.0118, l_grad: 0.0303, msssim_ir: 0.2442, msssim_vis: 0.1200, mx_loss: 0.0142, eta: 0:59:51, time: 8.3272
INFO train.py(173): step: 1310/5410, l_total: 0.0514, l_in: 0.0135, l_grad: 0.0378, msssim_ir: 0.3158, msssim_vis: 0.0878, mx_loss: 0.0106, eta: 0:59:41, time: 8.3342
INFO train.py(173): step: 1320/5410, l_total: 0.0506, l_in: 0.0146, l_grad: 0.0360, msssim_ir: 0.4756, msssim_vis: 0.0269, mx_loss: 0.0095, eta: 0:59:31, time: 8.3372
INFO train.py(173): step: 1330/5410, l_total: 0.0390, l_in: 0.0089, l_grad: 0.0301, msssim_ir: 0.3199, msssim_vis: 0.0768, mx_loss: 0.0081, eta: 0:59:20, time: 8.2834
INFO train.py(173): step: 1340/5410, l_total: 0.0324, l_in: 0.0068, l_grad: 0.0256, msssim_ir: 0.4080, msssim_vis: 0.0233, mx_loss: 0.0045, eta: 0:59:11, time: 8.3312
INFO train.py(173): step: 1350/5410, l_total: 0.0292, l_in: 0.0095, l_grad: 0.0197, msssim_ir: 0.2956, msssim_vis: 0.0386, mx_loss: 0.0063, eta: 0:59:01, time: 8.3491
INFO train.py(173): step: 1360/5410, l_total: 0.0447, l_in: 0.0133, l_grad: 0.0314, msssim_ir: 0.2658, msssim_vis: 0.0762, mx_loss: 0.0105, eta: 0:58:51, time: 8.2734
INFO train.py(173): step: 1370/5410, l_total: 0.0364, l_in: 0.0107, l_grad: 0.0256, msssim_ir: 0.4331, msssim_vis: 0.0259, mx_loss: 0.0155, eta: 0:58:41, time: 8.3143
INFO train.py(173): step: 1380/5410, l_total: 0.0357, l_in: 0.0086, l_grad: 0.0270, msssim_ir: 0.3092, msssim_vis: 0.0776, mx_loss: 0.0067, eta: 0:58:31, time: 8.3342
INFO train.py(173): step: 1390/5410, l_total: 0.0384, l_in: 0.0140, l_grad: 0.0245, msssim_ir: 0.3253, msssim_vis: 0.0846, mx_loss: 0.0076, eta: 0:58:21, time: 8.3103
INFO train.py(173): step: 1400/5410, l_total: 0.0518, l_in: 0.0148, l_grad: 0.0370, msssim_ir: 0.4277, msssim_vis: 0.0212, mx_loss: 0.0110, eta: 0:58:11, time: 8.3551
INFO train.py(173): step: 1410/5410, l_total: 0.0339, l_in: 0.0088, l_grad: 0.0252, msssim_ir: 0.3127, msssim_vis: 0.1010, mx_loss: 0.0035, eta: 0:58:01, time: 8.2615
INFO train.py(173): step: 1420/5410, l_total: 0.0500, l_in: 0.0183, l_grad: 0.0317, msssim_ir: 0.4535, msssim_vis: 0.0226, mx_loss: 0.0107, eta: 0:57:51, time: 8.3033
INFO train.py(173): step: 1430/5410, l_total: 0.0249, l_in: 0.0062, l_grad: 0.0188, msssim_ir: 0.3336, msssim_vis: 0.0332, mx_loss: 0.0034, eta: 0:57:42, time: 8.2884
INFO train.py(173): step: 1440/5410, l_total: 0.0341, l_in: 0.0070, l_grad: 0.0271, msssim_ir: 0.3278, msssim_vis: 0.0876, mx_loss: 0.0040, eta: 0:57:32, time: 8.3969
INFO train.py(173): step: 1450/5410, l_total: 0.0391, l_in: 0.0085, l_grad: 0.0306, msssim_ir: 0.4740, msssim_vis: 0.0328, mx_loss: 0.0084, eta: 0:57:22, time: 8.3401
INFO train.py(173): step: 1460/5410, l_total: 0.0283, l_in: 0.0065, l_grad: 0.0218, msssim_ir: 0.3452, msssim_vis: 0.0373, mx_loss: 0.0047, eta: 0:57:13, time: 8.3929
INFO train.py(173): step: 1470/5410, l_total: 0.0297, l_in: 0.0077, l_grad: 0.0220, msssim_ir: 0.2372, msssim_vis: 0.0906, mx_loss: 0.0064, eta: 0:57:03, time: 8.2605
INFO train.py(173): step: 1480/5410, l_total: 0.0581, l_in: 0.0140, l_grad: 0.0441, msssim_ir: 0.4300, msssim_vis: 0.0367, mx_loss: 0.0135, eta: 0:56:53, time: 8.3093
INFO train.py(173): step: 1490/5410, l_total: 0.0419, l_in: 0.0097, l_grad: 0.0322, msssim_ir: 0.3575, msssim_vis: 0.0595, mx_loss: 0.0077, eta: 0:56:44, time: 8.4148
INFO train.py(173): step: 1500/5410, l_total: 0.0404, l_in: 0.0132, l_grad: 0.0272, msssim_ir: 0.4681, msssim_vis: 0.0152, mx_loss: 0.0120, eta: 0:56:34, time: 8.2535
INFO train.py(173): step: 1510/5410, l_total: 0.0379, l_in: 0.0101, l_grad: 0.0278, msssim_ir: 0.4071, msssim_vis: 0.0231, mx_loss: 0.0064, eta: 0:56:25, time: 8.3192
INFO train.py(173): step: 1520/5410, l_total: 0.0472, l_in: 0.0122, l_grad: 0.0350, msssim_ir: 0.4520, msssim_vis: 0.0168, mx_loss: 0.0115, eta: 0:56:15, time: 8.3003
INFO train.py(173): step: 1530/5410, l_total: 0.0338, l_in: 0.0111, l_grad: 0.0227, msssim_ir: 0.3267, msssim_vis: 0.0774, mx_loss: 0.0036, eta: 0:56:05, time: 8.3431
INFO train.py(173): step: 1540/5410, l_total: 0.0332, l_in: 0.0071, l_grad: 0.0261, msssim_ir: 0.3785, msssim_vis: 0.0732, mx_loss: 0.0048, eta: 0:55:56, time: 8.2983
INFO train.py(173): step: 1550/5410, l_total: 0.0573, l_in: 0.0163, l_grad: 0.0410, msssim_ir: 0.4605, msssim_vis: 0.0203, mx_loss: 0.0133, eta: 0:55:46, time: 8.3033
INFO train.py(173): step: 1560/5410, l_total: 0.0386, l_in: 0.0093, l_grad: 0.0293, msssim_ir: 0.4529, msssim_vis: 0.0130, mx_loss: 0.0071, eta: 0:55:37, time: 8.2904
INFO train.py(173): step: 1570/5410, l_total: 0.0432, l_in: 0.0085, l_grad: 0.0346, msssim_ir: 0.3905, msssim_vis: 0.0748, mx_loss: 0.0081, eta: 0:55:27, time: 8.3023
INFO train.py(173): step: 1580/5410, l_total: 0.0329, l_in: 0.0088, l_grad: 0.0242, msssim_ir: 0.2323, msssim_vis: 0.1349, mx_loss: 0.0065, eta: 0:55:18, time: 8.3610
INFO train.py(173): step: 1590/5410, l_total: 0.0351, l_in: 0.0135, l_grad: 0.0216, msssim_ir: 0.3840, msssim_vis: 0.0589, mx_loss: 0.0061, eta: 0:55:08, time: 8.3491
INFO train.py(173): step: 1600/5410, l_total: 0.0394, l_in: 0.0134, l_grad: 0.0260, msssim_ir: 0.3974, msssim_vis: 0.0612, mx_loss: 0.0037, eta: 0:54:59, time: 8.2714
INFO train.py(173): step: 1610/5410, l_total: 0.0375, l_in: 0.0094, l_grad: 0.0282, msssim_ir: 0.3718, msssim_vis: 0.0698, mx_loss: 0.0077, eta: 0:54:49, time: 8.3352
INFO train.py(173): step: 1620/5410, l_total: 0.0362, l_in: 0.0076, l_grad: 0.0285, msssim_ir: 0.3477, msssim_vis: 0.0886, mx_loss: 0.0054, eta: 0:54:40, time: 8.2804
INFO train.py(173): step: 1630/5410, l_total: 0.0343, l_in: 0.0068, l_grad: 0.0275, msssim_ir: 0.4422, msssim_vis: 0.0115, mx_loss: 0.0038, eta: 0:55:16, time: 28.0351
INFO train.py(173): step: 1640/5410, l_total: 0.0335, l_in: 0.0071, l_grad: 0.0263, msssim_ir: 0.2735, msssim_vis: 0.0797, mx_loss: 0.0069, eta: 0:55:06, time: 8.2087
INFO train.py(173): step: 1650/5410, l_total: 0.0469, l_in: 0.0137, l_grad: 0.0332, msssim_ir: 0.2924, msssim_vis: 0.0909, mx_loss: 0.0190, eta: 0:54:56, time: 8.2177
INFO train.py(173): step: 1660/5410, l_total: 0.0454, l_in: 0.0111, l_grad: 0.0343, msssim_ir: 0.3776, msssim_vis: 0.0455, mx_loss: 0.0091, eta: 0:54:46, time: 8.2446
INFO train.py(173): step: 1670/5410, l_total: 0.0340, l_in: 0.0099, l_grad: 0.0241, msssim_ir: 0.1333, msssim_vis: 0.1681, mx_loss: 0.0063, eta: 0:54:36, time: 8.2565
INFO train.py(173): step: 1680/5410, l_total: 0.0330, l_in: 0.0116, l_grad: 0.0214, msssim_ir: 0.3083, msssim_vis: 0.0599, mx_loss: 0.0084, eta: 0:54:26, time: 8.2466
INFO train.py(173): step: 1690/5410, l_total: 0.0381, l_in: 0.0120, l_grad: 0.0261, msssim_ir: 0.3555, msssim_vis: 0.0567, mx_loss: 0.0202, eta: 0:54:16, time: 8.2595
INFO train.py(173): step: 1700/5410, l_total: 0.0454, l_in: 0.0094, l_grad: 0.0360, msssim_ir: 0.3655, msssim_vis: 0.0977, mx_loss: 0.0061, eta: 0:54:06, time: 8.2585
INFO train.py(173): step: 1710/5410, l_total: 0.0342, l_in: 0.0068, l_grad: 0.0274, msssim_ir: 0.2986, msssim_vis: 0.0759, mx_loss: 0.0058, eta: 0:53:57, time: 8.2555
INFO train.py(173): step: 1720/5410, l_total: 0.0422, l_in: 0.0160, l_grad: 0.0263, msssim_ir: 0.4586, msssim_vis: 0.0080, mx_loss: 0.0092, eta: 0:53:47, time: 8.3312
INFO train.py(173): step: 1730/5410, l_total: 0.0352, l_in: 0.0098, l_grad: 0.0255, msssim_ir: 0.2985, msssim_vis: 0.0692, mx_loss: 0.0077, eta: 0:53:37, time: 8.2635
INFO train.py(173): step: 1740/5410, l_total: 0.0395, l_in: 0.0107, l_grad: 0.0288, msssim_ir: 0.2253, msssim_vis: 0.1144, mx_loss: 0.0100, eta: 0:53:28, time: 8.4088
INFO train.py(173): step: 1750/5410, l_total: 0.0356, l_in: 0.0099, l_grad: 0.0257, msssim_ir: 0.3522, msssim_vis: 0.0452, mx_loss: 0.0055, eta: 0:53:18, time: 8.2923
INFO train.py(173): step: 1760/5410, l_total: 0.0404, l_in: 0.0089, l_grad: 0.0315, msssim_ir: 0.2347, msssim_vis: 0.0995, mx_loss: 0.0081, eta: 0:53:08, time: 8.2973
INFO train.py(173): step: 1770/5410, l_total: 0.0735, l_in: 0.0284, l_grad: 0.0451, msssim_ir: 0.4672, msssim_vis: 0.0941, mx_loss: 0.0215, eta: 0:52:59, time: 8.3431
INFO train.py(173): step: 1780/5410, l_total: 0.0432, l_in: 0.0119, l_grad: 0.0313, msssim_ir: 0.1755, msssim_vis: 0.1970, mx_loss: 0.0095, eta: 0:52:49, time: 8.3162
INFO train.py(173): step: 1790/5410, l_total: 0.0366, l_in: 0.0087, l_grad: 0.0278, msssim_ir: 0.1891, msssim_vis: 0.1796, mx_loss: 0.0098, eta: 0:52:40, time: 8.3043
INFO train.py(173): step: 1800/5410, l_total: 0.0312, l_in: 0.0074, l_grad: 0.0237, msssim_ir: 0.3779, msssim_vis: 0.0470, mx_loss: 0.0045, eta: 0:52:30, time: 8.3710
INFO train.py(173): step: 1810/5410, l_total: 0.0232, l_in: 0.0065, l_grad: 0.0167, msssim_ir: 0.2417, msssim_vis: 0.0609, mx_loss: 0.0060, eta: 0:52:21, time: 8.4078
INFO train.py(173): step: 1820/5410, l_total: 0.0251, l_in: 0.0067, l_grad: 0.0184, msssim_ir: 0.3269, msssim_vis: 0.0465, mx_loss: 0.0032, eta: 0:52:11, time: 8.2914
INFO train.py(173): step: 1830/5410, l_total: 0.0457, l_in: 0.0125, l_grad: 0.0332, msssim_ir: 0.4821, msssim_vis: 0.0127, mx_loss: 0.0137, eta: 0:52:02, time: 8.2834
INFO train.py(173): step: 1840/5410, l_total: 0.0446, l_in: 0.0115, l_grad: 0.0331, msssim_ir: 0.4468, msssim_vis: 0.0269, mx_loss: 0.0136, eta: 0:51:52, time: 8.4218
INFO train.py(173): step: 1850/5410, l_total: 0.0592, l_in: 0.0146, l_grad: 0.0445, msssim_ir: 0.3490, msssim_vis: 0.0890, mx_loss: 0.0143, eta: 0:51:43, time: 8.3391
INFO train.py(173): step: 1860/5410, l_total: 0.0299, l_in: 0.0078, l_grad: 0.0221, msssim_ir: 0.3257, msssim_vis: 0.0709, mx_loss: 0.0058, eta: 0:51:33, time: 8.2475
INFO train.py(173): step: 1870/5410, l_total: 0.0244, l_in: 0.0060, l_grad: 0.0184, msssim_ir: 0.3113, msssim_vis: 0.0369, mx_loss: 0.0060, eta: 0:51:24, time: 8.3401
INFO train.py(173): step: 1880/5410, l_total: 0.0478, l_in: 0.0103, l_grad: 0.0376, msssim_ir: 0.3484, msssim_vis: 0.0676, mx_loss: 0.0084, eta: 0:51:14, time: 8.3352
INFO train.py(173): step: 1890/5410, l_total: 0.0337, l_in: 0.0147, l_grad: 0.0190, msssim_ir: 0.2596, msssim_vis: 0.0673, mx_loss: 0.0082, eta: 0:51:05, time: 8.2914
INFO train.py(173): step: 1900/5410, l_total: 0.0544, l_in: 0.0124, l_grad: 0.0420, msssim_ir: 0.2459, msssim_vis: 0.0917, mx_loss: 0.0100, eta: 0:50:56, time: 8.3690
INFO train.py(173): step: 1910/5410, l_total: 0.0337, l_in: 0.0123, l_grad: 0.0215, msssim_ir: 0.4080, msssim_vis: 0.0322, mx_loss: 0.0033, eta: 0:50:46, time: 8.3342
INFO train.py(173): step: 1920/5410, l_total: 0.0432, l_in: 0.0162, l_grad: 0.0270, msssim_ir: 0.3334, msssim_vis: 0.1000, mx_loss: 0.0075, eta: 0:50:37, time: 8.2943
INFO train.py(173): step: 1930/5410, l_total: 0.0485, l_in: 0.0157, l_grad: 0.0329, msssim_ir: 0.4755, msssim_vis: 0.0442, mx_loss: 0.0141, eta: 0:50:27, time: 8.3541
INFO train.py(173): step: 1940/5410, l_total: 0.0464, l_in: 0.0148, l_grad: 0.0316, msssim_ir: 0.2999, msssim_vis: 0.1096, mx_loss: 0.0105, eta: 0:50:18, time: 8.2993
INFO train.py(173): step: 1950/5410, l_total: 0.0313, l_in: 0.0068, l_grad: 0.0245, msssim_ir: 0.3544, msssim_vis: 0.0336, mx_loss: 0.0041, eta: 0:50:09, time: 8.3103
INFO train.py(173): step: 1960/5410, l_total: 0.0315, l_in: 0.0054, l_grad: 0.0260, msssim_ir: 0.3609, msssim_vis: 0.0430, mx_loss: 0.0036, eta: 0:49:59, time: 8.3780
INFO train.py(173): step: 1970/5410, l_total: 0.0333, l_in: 0.0067, l_grad: 0.0266, msssim_ir: 0.1609, msssim_vis: 0.1251, mx_loss: 0.0051, eta: 0:49:50, time: 8.3581
INFO train.py(173): step: 1980/5410, l_total: 0.0546, l_in: 0.0136, l_grad: 0.0410, msssim_ir: 0.4982, msssim_vis: 0.0362, mx_loss: 0.0063, eta: 0:49:41, time: 8.2953
INFO train.py(173): step: 1990/5410, l_total: 0.0275, l_in: 0.0076, l_grad: 0.0199, msssim_ir: 0.3256, msssim_vis: 0.0670, mx_loss: 0.0039, eta: 0:49:31, time: 8.2874
INFO train.py(173): step: 2000/5410, l_total: 0.0426, l_in: 0.0121, l_grad: 0.0305, msssim_ir: 0.1150, msssim_vis: 0.2314, mx_loss: 0.0161, eta: 0:49:22, time: 8.2615
INFO train.py(173): step: 2010/5410, l_total: 0.0286, l_in: 0.0077, l_grad: 0.0209, msssim_ir: 0.3468, msssim_vis: 0.0283, mx_loss: 0.0053, eta: 0:49:13, time: 8.4228
INFO train.py(173): step: 2020/5410, l_total: 0.0458, l_in: 0.0135, l_grad: 0.0323, msssim_ir: 0.4763, msssim_vis: 0.0103, mx_loss: 0.0069, eta: 0:49:04, time: 8.3760
INFO train.py(173): step: 2030/5410, l_total: 0.0459, l_in: 0.0144, l_grad: 0.0316, msssim_ir: 0.4852, msssim_vis: 0.0252, mx_loss: 0.0104, eta: 0:48:54, time: 8.3023
INFO train.py(173): step: 2040/5410, l_total: 0.0265, l_in: 0.0055, l_grad: 0.0210, msssim_ir: 0.2790, msssim_vis: 0.1159, mx_loss: 0.0036, eta: 0:48:45, time: 8.2754
INFO train.py(173): step: 2050/5410, l_total: 0.0368, l_in: 0.0112, l_grad: 0.0256, msssim_ir: 0.4959, msssim_vis: 0.0122, mx_loss: 0.0075, eta: 0:48:36, time: 8.3571
INFO train.py(173): step: 2060/5410, l_total: 0.0458, l_in: 0.0129, l_grad: 0.0329, msssim_ir: 0.2064, msssim_vis: 0.1382, mx_loss: 0.0084, eta: 0:48:26, time: 8.2615
INFO train.py(173): step: 2070/5410, l_total: 0.0279, l_in: 0.0073, l_grad: 0.0206, msssim_ir: 0.3820, msssim_vis: 0.0337, mx_loss: 0.0045, eta: 0:48:17, time: 8.3759
INFO train.py(173): step: 2080/5410, l_total: 0.0508, l_in: 0.0145, l_grad: 0.0362, msssim_ir: 0.3511, msssim_vis: 0.0946, mx_loss: 0.0156, eta: 0:48:08, time: 8.3092
INFO train.py(173): step: 2090/5410, l_total: 0.0582, l_in: 0.0179, l_grad: 0.0403, msssim_ir: 0.5049, msssim_vis: 0.0356, mx_loss: 0.0199, eta: 0:47:59, time: 8.3191
INFO train.py(173): step: 2100/5410, l_total: 0.0478, l_in: 0.0177, l_grad: 0.0301, msssim_ir: 0.3783, msssim_vis: 0.0574, mx_loss: 0.0126, eta: 0:47:49, time: 8.3141
INFO train.py(173): step: 2110/5410, l_total: 0.0358, l_in: 0.0084, l_grad: 0.0274, msssim_ir: 0.5016, msssim_vis: 0.0091, mx_loss: 0.0049, eta: 0:47:40, time: 8.3400
INFO train.py(173): step: 2120/5410, l_total: 0.0346, l_in: 0.0090, l_grad: 0.0256, msssim_ir: 0.3453, msssim_vis: 0.0534, mx_loss: 0.0065, eta: 0:47:31, time: 8.3111
INFO train.py(173): step: 2130/5410, l_total: 0.0594, l_in: 0.0185, l_grad: 0.0409, msssim_ir: 0.4438, msssim_vis: 0.0275, mx_loss: 0.0093, eta: 0:47:22, time: 8.3430
INFO train.py(173): step: 2140/5410, l_total: 0.0708, l_in: 0.0247, l_grad: 0.0460, msssim_ir: 0.4297, msssim_vis: 0.0382, mx_loss: 0.0202, eta: 0:47:13, time: 8.2972
INFO train.py(173): step: 2150/5410, l_total: 0.0340, l_in: 0.0086, l_grad: 0.0254, msssim_ir: 0.3152, msssim_vis: 0.0936, mx_loss: 0.0053, eta: 0:47:03, time: 8.3211
INFO train.py(173): step: 2160/5410, l_total: 0.0457, l_in: 0.0157, l_grad: 0.0300, msssim_ir: 0.4158, msssim_vis: 0.0422, mx_loss: 0.0124, eta: 0:46:54, time: 8.4127
INFO train.py(173): step: 2170/5410, l_total: 0.0322, l_in: 0.0083, l_grad: 0.0239, msssim_ir: 0.3539, msssim_vis: 0.0554, mx_loss: 0.0037, eta: 0:47:14, time: 27.9391
INFO train.py(173): step: 2180/5410, l_total: 0.0704, l_in: 0.0183, l_grad: 0.0521, msssim_ir: 0.4679, msssim_vis: 0.0417, mx_loss: 0.0157, eta: 0:47:05, time: 8.2136
INFO train.py(173): step: 2190/5410, l_total: 0.0376, l_in: 0.0100, l_grad: 0.0276, msssim_ir: 0.3463, msssim_vis: 0.0818, mx_loss: 0.0058, eta: 0:46:55, time: 8.2365
INFO train.py(173): step: 2200/5410, l_total: 0.0331, l_in: 0.0091, l_grad: 0.0241, msssim_ir: 0.2389, msssim_vis: 0.1033, mx_loss: 0.0051, eta: 0:46:46, time: 8.2305
INFO train.py(173): step: 2210/5410, l_total: 0.0825, l_in: 0.0400, l_grad: 0.0424, msssim_ir: 0.5117, msssim_vis: 0.0151, mx_loss: 0.0073, eta: 0:46:36, time: 8.2365
INFO train.py(173): step: 2220/5410, l_total: 0.0275, l_in: 0.0066, l_grad: 0.0209, msssim_ir: 0.3393, msssim_vis: 0.0691, mx_loss: 0.0042, eta: 0:46:27, time: 8.2703
INFO train.py(173): step: 2230/5410, l_total: 0.0279, l_in: 0.0080, l_grad: 0.0199, msssim_ir: 0.3185, msssim_vis: 0.0396, mx_loss: 0.0049, eta: 0:46:18, time: 8.2504
INFO train.py(173): step: 2240/5410, l_total: 0.0330, l_in: 0.0089, l_grad: 0.0241, msssim_ir: 0.2196, msssim_vis: 0.1398, mx_loss: 0.0091, eta: 0:46:08, time: 8.2594
INFO train.py(173): step: 2250/5410, l_total: 0.0309, l_in: 0.0082, l_grad: 0.0227, msssim_ir: 0.2628, msssim_vis: 0.1053, mx_loss: 0.0061, eta: 0:45:59, time: 8.2634
INFO train.py(173): step: 2260/5410, l_total: 0.0260, l_in: 0.0074, l_grad: 0.0185, msssim_ir: 0.2782, msssim_vis: 0.0439, mx_loss: 0.0045, eta: 0:45:49, time: 8.2763
INFO train.py(173): step: 2270/5410, l_total: 0.0381, l_in: 0.0076, l_grad: 0.0304, msssim_ir: 0.3817, msssim_vis: 0.0645, mx_loss: 0.0058, eta: 0:45:40, time: 8.3788
INFO train.py(173): step: 2280/5410, l_total: 0.0467, l_in: 0.0098, l_grad: 0.0370, msssim_ir: 0.3626, msssim_vis: 0.0535, mx_loss: 0.0131, eta: 0:45:31, time: 8.3032
INFO train.py(173): step: 2290/5410, l_total: 0.0314, l_in: 0.0085, l_grad: 0.0229, msssim_ir: 0.2555, msssim_vis: 0.1332, mx_loss: 0.0046, eta: 0:45:22, time: 8.3271
INFO train.py(173): step: 2300/5410, l_total: 0.0417, l_in: 0.0097, l_grad: 0.0320, msssim_ir: 0.3543, msssim_vis: 0.0739, mx_loss: 0.0046, eta: 0:45:13, time: 8.4157
INFO train.py(173): step: 2310/5410, l_total: 0.0356, l_in: 0.0088, l_grad: 0.0267, msssim_ir: 0.3599, msssim_vis: 0.0513, mx_loss: 0.0052, eta: 0:45:03, time: 8.3271
INFO train.py(173): step: 2320/5410, l_total: 0.0298, l_in: 0.0071, l_grad: 0.0227, msssim_ir: 0.3380, msssim_vis: 0.0538, mx_loss: 0.0049, eta: 0:44:54, time: 8.2892
INFO train.py(173): step: 2330/5410, l_total: 0.0419, l_in: 0.0090, l_grad: 0.0329, msssim_ir: 0.2517, msssim_vis: 0.1411, mx_loss: 0.0073, eta: 0:44:45, time: 8.4117
INFO train.py(173): step: 2340/5410, l_total: 0.0389, l_in: 0.0082, l_grad: 0.0307, msssim_ir: 0.5119, msssim_vis: 0.0116, mx_loss: 0.0040, eta: 0:44:36, time: 8.3111
INFO train.py(173): step: 2350/5410, l_total: 0.0324, l_in: 0.0102, l_grad: 0.0222, msssim_ir: 0.3526, msssim_vis: 0.0696, mx_loss: 0.0050, eta: 0:44:26, time: 8.3002
INFO train.py(173): step: 2360/5410, l_total: 0.0440, l_in: 0.0124, l_grad: 0.0316, msssim_ir: 0.2810, msssim_vis: 0.1156, mx_loss: 0.0089, eta: 0:44:17, time: 8.3111
INFO train.py(173): step: 2370/5410, l_total: 0.0342, l_in: 0.0078, l_grad: 0.0264, msssim_ir: 0.3229, msssim_vis: 0.0442, mx_loss: 0.0052, eta: 0:44:08, time: 8.3589
INFO train.py(173): step: 2380/5410, l_total: 0.0347, l_in: 0.0105, l_grad: 0.0242, msssim_ir: 0.3421, msssim_vis: 0.0720, mx_loss: 0.0037, eta: 0:43:59, time: 8.3679
INFO train.py(173): step: 2390/5410, l_total: 0.0369, l_in: 0.0125, l_grad: 0.0245, msssim_ir: 0.2914, msssim_vis: 0.0983, mx_loss: 0.0060, eta: 0:43:49, time: 8.2683
INFO train.py(173): step: 2400/5410, l_total: 0.0245, l_in: 0.0058, l_grad: 0.0188, msssim_ir: 0.3011, msssim_vis: 0.0461, mx_loss: 0.0040, eta: 0:43:40, time: 8.3848
INFO train.py(173): step: 2410/5410, l_total: 0.0650, l_in: 0.0298, l_grad: 0.0352, msssim_ir: 0.2551, msssim_vis: 0.0941, mx_loss: 0.0247, eta: 0:43:31, time: 8.3430
INFO train.py(173): step: 2420/5410, l_total: 0.0324, l_in: 0.0072, l_grad: 0.0252, msssim_ir: 0.1532, msssim_vis: 0.1300, mx_loss: 0.0069, eta: 0:43:22, time: 8.3002
INFO train.py(173): step: 2430/5410, l_total: 0.0278, l_in: 0.0078, l_grad: 0.0200, msssim_ir: 0.3320, msssim_vis: 0.0659, mx_loss: 0.0056, eta: 0:43:13, time: 8.3111
INFO train.py(173): step: 2440/5410, l_total: 0.0308, l_in: 0.0076, l_grad: 0.0231, msssim_ir: 0.4243, msssim_vis: 0.0360, mx_loss: 0.0034, eta: 0:43:04, time: 8.4177
INFO train.py(173): step: 2450/5410, l_total: 0.0302, l_in: 0.0080, l_grad: 0.0222, msssim_ir: 0.3837, msssim_vis: 0.0390, mx_loss: 0.0032, eta: 0:42:55, time: 8.3092
INFO train.py(173): step: 2460/5410, l_total: 0.0307, l_in: 0.0096, l_grad: 0.0211, msssim_ir: 0.2330, msssim_vis: 0.1058, mx_loss: 0.0065, eta: 0:42:45, time: 8.3052
INFO train.py(173): step: 2470/5410, l_total: 0.0439, l_in: 0.0140, l_grad: 0.0299, msssim_ir: 0.3514, msssim_vis: 0.0516, mx_loss: 0.0132, eta: 0:42:36, time: 8.3540
INFO train.py(173): step: 2480/5410, l_total: 0.0364, l_in: 0.0108, l_grad: 0.0257, msssim_ir: 0.3696, msssim_vis: 0.0723, mx_loss: 0.0043, eta: 0:42:27, time: 8.4187
INFO train.py(173): step: 2490/5410, l_total: 0.0449, l_in: 0.0145, l_grad: 0.0303, msssim_ir: 0.4665, msssim_vis: 0.0108, mx_loss: 0.0087, eta: 0:42:18, time: 8.3390
INFO train.py(173): step: 2500/5410, l_total: 0.0356, l_in: 0.0078, l_grad: 0.0278, msssim_ir: 0.3243, msssim_vis: 0.1496, mx_loss: 0.0050, eta: 0:42:09, time: 8.2863
INFO train.py(173): step: 2510/5410, l_total: 0.0358, l_in: 0.0088, l_grad: 0.0270, msssim_ir: 0.3164, msssim_vis: 0.0811, mx_loss: 0.0136, eta: 0:42:00, time: 8.3370
INFO train.py(173): step: 2520/5410, l_total: 0.0298, l_in: 0.0086, l_grad: 0.0212, msssim_ir: 0.2742, msssim_vis: 0.0954, mx_loss: 0.0051, eta: 0:41:51, time: 8.3948
INFO train.py(173): step: 2530/5410, l_total: 0.0273, l_in: 0.0058, l_grad: 0.0215, msssim_ir: 0.3470, msssim_vis: 0.0430, mx_loss: 0.0032, eta: 0:41:42, time: 8.2922
INFO train.py(173): step: 2540/5410, l_total: 0.0373, l_in: 0.0097, l_grad: 0.0276, msssim_ir: 0.4790, msssim_vis: 0.0084, mx_loss: 0.0082, eta: 0:41:33, time: 8.3490
INFO train.py(173): step: 2550/5410, l_total: 0.0331, l_in: 0.0085, l_grad: 0.0247, msssim_ir: 0.2352, msssim_vis: 0.1136, mx_loss: 0.0054, eta: 0:41:24, time: 8.3281
INFO train.py(173): step: 2560/5410, l_total: 0.0441, l_in: 0.0131, l_grad: 0.0310, msssim_ir: 0.4944, msssim_vis: 0.0111, mx_loss: 0.0124, eta: 0:41:14, time: 8.2753
INFO train.py(173): step: 2570/5410, l_total: 0.0294, l_in: 0.0073, l_grad: 0.0221, msssim_ir: 0.3354, msssim_vis: 0.0537, mx_loss: 0.0048, eta: 0:41:05, time: 8.3560
INFO train.py(173): step: 2580/5410, l_total: 0.0308, l_in: 0.0078, l_grad: 0.0229, msssim_ir: 0.2219, msssim_vis: 0.1159, mx_loss: 0.0062, eta: 0:40:56, time: 8.4236
INFO train.py(173): step: 2590/5410, l_total: 0.0296, l_in: 0.0078, l_grad: 0.0218, msssim_ir: 0.4057, msssim_vis: 0.0281, mx_loss: 0.0046, eta: 0:40:47, time: 8.3241
INFO train.py(173): step: 2600/5410, l_total: 0.0514, l_in: 0.0109, l_grad: 0.0405, msssim_ir: 0.4480, msssim_vis: 0.0139, mx_loss: 0.0095, eta: 0:40:38, time: 8.2932
INFO train.py(173): step: 2610/5410, l_total: 0.0574, l_in: 0.0160, l_grad: 0.0414, msssim_ir: 0.3333, msssim_vis: 0.1101, mx_loss: 0.0126, eta: 0:40:29, time: 8.3400
INFO train.py(173): step: 2620/5410, l_total: 0.0258, l_in: 0.0072, l_grad: 0.0186, msssim_ir: 0.3283, msssim_vis: 0.0377, mx_loss: 0.0037, eta: 0:40:20, time: 8.3699
INFO train.py(173): step: 2630/5410, l_total: 0.0445, l_in: 0.0099, l_grad: 0.0346, msssim_ir: 0.4607, msssim_vis: 0.0417, mx_loss: 0.0082, eta: 0:40:11, time: 8.2753
INFO train.py(173): step: 2640/5410, l_total: 0.0413, l_in: 0.0103, l_grad: 0.0311, msssim_ir: 0.5308, msssim_vis: 0.0054, mx_loss: 0.0026, eta: 0:40:02, time: 8.3032
INFO train.py(173): step: 2650/5410, l_total: 0.0322, l_in: 0.0113, l_grad: 0.0209, msssim_ir: 0.3907, msssim_vis: 0.0452, mx_loss: 0.0038, eta: 0:39:53, time: 8.2982
INFO train.py(173): step: 2660/5410, l_total: 0.0363, l_in: 0.0104, l_grad: 0.0259, msssim_ir: 0.2467, msssim_vis: 0.1113, mx_loss: 0.0071, eta: 0:39:44, time: 8.3669
INFO train.py(173): step: 2670/5410, l_total: 0.0460, l_in: 0.0116, l_grad: 0.0344, msssim_ir: 0.2134, msssim_vis: 0.1701, mx_loss: 0.0116, eta: 0:39:35, time: 8.3360
INFO train.py(173): step: 2680/5410, l_total: 0.0281, l_in: 0.0059, l_grad: 0.0222, msssim_ir: 0.3053, msssim_vis: 0.0573, mx_loss: 0.0040, eta: 0:39:26, time: 8.3739
INFO train.py(173): step: 2690/5410, l_total: 0.0258, l_in: 0.0095, l_grad: 0.0163, msssim_ir: 0.2289, msssim_vis: 0.0828, mx_loss: 0.0065, eta: 0:39:17, time: 8.2813
INFO train.py(173): step: 2700/5410, l_total: 0.0353, l_in: 0.0079, l_grad: 0.0275, msssim_ir: 0.4363, msssim_vis: 0.0067, mx_loss: 0.0091, eta: 0:39:08, time: 8.3709
INFO train.py(173): step: 2710/5410, l_total: 0.0418, l_in: 0.0092, l_grad: 0.0326, msssim_ir: 0.4142, msssim_vis: 0.0435, mx_loss: 0.0057, eta: 0:39:19, time: 28.1233
INFO train.py(173): step: 2720/5410, l_total: 0.0329, l_in: 0.0100, l_grad: 0.0229, msssim_ir: 0.2785, msssim_vis: 0.0965, mx_loss: 0.0053, eta: 0:39:09, time: 8.2196
INFO train.py(173): step: 2730/5410, l_total: 0.0374, l_in: 0.0137, l_grad: 0.0236, msssim_ir: 0.2802, msssim_vis: 0.1301, mx_loss: 0.0070, eta: 0:39:00, time: 8.2136
INFO train.py(173): step: 2740/5410, l_total: 0.0313, l_in: 0.0098, l_grad: 0.0215, msssim_ir: 0.2452, msssim_vis: 0.1024, mx_loss: 0.0047, eta: 0:38:51, time: 8.2285
INFO train.py(173): step: 2750/5410, l_total: 0.0330, l_in: 0.0075, l_grad: 0.0255, msssim_ir: 0.3063, msssim_vis: 0.1040, mx_loss: 0.0044, eta: 0:38:42, time: 8.2514
INFO train.py(173): step: 2760/5410, l_total: 0.0281, l_in: 0.0066, l_grad: 0.0216, msssim_ir: 0.3589, msssim_vis: 0.0410, mx_loss: 0.0051, eta: 0:38:33, time: 8.2504
INFO train.py(173): step: 2770/5410, l_total: 0.0363, l_in: 0.0095, l_grad: 0.0268, msssim_ir: 0.3145, msssim_vis: 0.0456, mx_loss: 0.0063, eta: 0:38:23, time: 8.2494
INFO train.py(173): step: 2780/5410, l_total: 0.0476, l_in: 0.0129, l_grad: 0.0347, msssim_ir: 0.5172, msssim_vis: 0.0123, mx_loss: 0.0056, eta: 0:38:14, time: 8.2554
INFO train.py(173): step: 2790/5410, l_total: 0.0280, l_in: 0.0070, l_grad: 0.0210, msssim_ir: 0.3850, msssim_vis: 0.0254, mx_loss: 0.0042, eta: 0:38:05, time: 8.2753
INFO train.py(173): step: 2800/5410, l_total: 0.0291, l_in: 0.0107, l_grad: 0.0184, msssim_ir: 0.2113, msssim_vis: 0.0867, mx_loss: 0.0079, eta: 0:37:56, time: 8.3111
INFO train.py(173): step: 2810/5410, l_total: 0.0387, l_in: 0.0103, l_grad: 0.0284, msssim_ir: 0.3916, msssim_vis: 0.0418, mx_loss: 0.0149, eta: 0:37:47, time: 8.3629
INFO train.py(173): step: 2820/5410, l_total: 0.0375, l_in: 0.0089, l_grad: 0.0286, msssim_ir: 0.4127, msssim_vis: 0.0507, mx_loss: 0.0067, eta: 0:37:38, time: 8.2614
INFO train.py(173): step: 2830/5410, l_total: 0.0294, l_in: 0.0075, l_grad: 0.0220, msssim_ir: 0.4294, msssim_vis: 0.0331, mx_loss: 0.0044, eta: 0:37:29, time: 8.3938
INFO train.py(173): step: 2840/5410, l_total: 0.0439, l_in: 0.0121, l_grad: 0.0318, msssim_ir: 0.4396, msssim_vis: 0.0200, mx_loss: 0.0160, eta: 0:37:20, time: 8.4077
INFO train.py(173): step: 2850/5410, l_total: 0.0399, l_in: 0.0093, l_grad: 0.0306, msssim_ir: 0.2057, msssim_vis: 0.1220, mx_loss: 0.0086, eta: 0:37:11, time: 8.2873
INFO train.py(173): step: 2860/5410, l_total: 0.0254, l_in: 0.0063, l_grad: 0.0192, msssim_ir: 0.2695, msssim_vis: 0.0647, mx_loss: 0.0044, eta: 0:37:02, time: 8.3002
INFO train.py(173): step: 2870/5410, l_total: 0.0400, l_in: 0.0088, l_grad: 0.0312, msssim_ir: 0.4968, msssim_vis: 0.0138, mx_loss: 0.0045, eta: 0:36:53, time: 8.4027
INFO train.py(173): step: 2880/5410, l_total: 0.0506, l_in: 0.0143, l_grad: 0.0363, msssim_ir: 0.4824, msssim_vis: 0.0433, mx_loss: 0.0131, eta: 0:36:44, time: 8.3779
INFO train.py(173): step: 2890/5410, l_total: 0.0460, l_in: 0.0101, l_grad: 0.0359, msssim_ir: 0.4988, msssim_vis: 0.0093, mx_loss: 0.0079, eta: 0:36:35, time: 8.3589
INFO train.py(173): step: 2900/5410, l_total: 0.0434, l_in: 0.0096, l_grad: 0.0338, msssim_ir: 0.4471, msssim_vis: 0.0281, mx_loss: 0.0066, eta: 0:36:25, time: 8.2843
INFO train.py(173): step: 2910/5410, l_total: 0.0426, l_in: 0.0142, l_grad: 0.0283, msssim_ir: 0.2672, msssim_vis: 0.1194, mx_loss: 0.0072, eta: 0:36:16, time: 8.3082
INFO train.py(173): step: 2920/5410, l_total: 0.0387, l_in: 0.0127, l_grad: 0.0261, msssim_ir: 0.4400, msssim_vis: 0.0251, mx_loss: 0.0049, eta: 0:36:07, time: 8.4147
INFO train.py(173): step: 2930/5410, l_total: 0.0306, l_in: 0.0088, l_grad: 0.0218, msssim_ir: 0.2812, msssim_vis: 0.0655, mx_loss: 0.0053, eta: 0:35:59, time: 8.4147
INFO train.py(173): step: 2940/5410, l_total: 0.0319, l_in: 0.0083, l_grad: 0.0235, msssim_ir: 0.1835, msssim_vis: 0.1344, mx_loss: 0.0074, eta: 0:35:49, time: 8.2833
INFO train.py(173): step: 2950/5410, l_total: 0.0318, l_in: 0.0076, l_grad: 0.0242, msssim_ir: 0.2806, msssim_vis: 0.0723, mx_loss: 0.0093, eta: 0:35:40, time: 8.2833
INFO train.py(173): step: 2960/5410, l_total: 0.0249, l_in: 0.0069, l_grad: 0.0180, msssim_ir: 0.2260, msssim_vis: 0.0828, mx_loss: 0.0065, eta: 0:35:31, time: 8.3908
INFO train.py(173): step: 2970/5410, l_total: 0.0433, l_in: 0.0090, l_grad: 0.0343, msssim_ir: 0.4114, msssim_vis: 0.0370, mx_loss: 0.0095, eta: 0:35:22, time: 8.3311
INFO train.py(173): step: 2980/5410, l_total: 0.0408, l_in: 0.0078, l_grad: 0.0331, msssim_ir: 0.4832, msssim_vis: 0.0162, mx_loss: 0.0081, eta: 0:35:13, time: 8.2902
INFO train.py(173): step: 2990/5410, l_total: 0.0412, l_in: 0.0089, l_grad: 0.0323, msssim_ir: 0.2590, msssim_vis: 0.0979, mx_loss: 0.0084, eta: 0:35:04, time: 8.4147
INFO train.py(173): step: 3000/5410, l_total: 0.0276, l_in: 0.0058, l_grad: 0.0218, msssim_ir: 0.2556, msssim_vis: 0.0601, mx_loss: 0.0056, eta: 0:34:55, time: 8.3311
INFO train.py(173): step: 3010/5410, l_total: 0.0441, l_in: 0.0139, l_grad: 0.0303, msssim_ir: 0.3664, msssim_vis: 0.0803, mx_loss: 0.0076, eta: 0:34:46, time: 8.3609
INFO train.py(173): step: 3020/5410, l_total: 0.0365, l_in: 0.0107, l_grad: 0.0259, msssim_ir: 0.3244, msssim_vis: 0.0734, mx_loss: 0.0057, eta: 0:34:37, time: 8.2853
INFO train.py(173): step: 3030/5410, l_total: 0.0322, l_in: 0.0089, l_grad: 0.0233, msssim_ir: 0.2859, msssim_vis: 0.1044, mx_loss: 0.0049, eta: 0:34:29, time: 8.4047
INFO train.py(173): step: 3040/5410, l_total: 0.0377, l_in: 0.0133, l_grad: 0.0244, msssim_ir: 0.2700, msssim_vis: 0.1277, mx_loss: 0.0059, eta: 0:34:20, time: 8.3360
INFO train.py(173): step: 3050/5410, l_total: 0.0355, l_in: 0.0108, l_grad: 0.0247, msssim_ir: 0.2847, msssim_vis: 0.0701, mx_loss: 0.0071, eta: 0:34:11, time: 8.3689
INFO train.py(173): step: 3060/5410, l_total: 0.0292, l_in: 0.0106, l_grad: 0.0186, msssim_ir: 0.2695, msssim_vis: 0.0777, mx_loss: 0.0069, eta: 0:34:02, time: 8.2932
INFO train.py(173): step: 3070/5410, l_total: 0.0443, l_in: 0.0105, l_grad: 0.0338, msssim_ir: 0.3123, msssim_vis: 0.0426, mx_loss: 0.0076, eta: 0:33:53, time: 8.3271
INFO train.py(173): step: 3080/5410, l_total: 0.0415, l_in: 0.0085, l_grad: 0.0330, msssim_ir: 0.4734, msssim_vis: 0.0086, mx_loss: 0.0053, eta: 0:33:44, time: 8.3828
INFO train.py(173): step: 3090/5410, l_total: 0.0420, l_in: 0.0113, l_grad: 0.0307, msssim_ir: 0.3842, msssim_vis: 0.0686, mx_loss: 0.0148, eta: 0:33:35, time: 8.3440
INFO train.py(173): step: 3100/5410, l_total: 0.0408, l_in: 0.0100, l_grad: 0.0307, msssim_ir: 0.3455, msssim_vis: 0.0845, mx_loss: 0.0086, eta: 0:33:26, time: 8.2733
INFO train.py(173): step: 3110/5410, l_total: 0.0280, l_in: 0.0074, l_grad: 0.0206, msssim_ir: 0.2242, msssim_vis: 0.1234, mx_loss: 0.0045, eta: 0:33:17, time: 8.3161
INFO train.py(173): step: 3120/5410, l_total: 0.0260, l_in: 0.0096, l_grad: 0.0164, msssim_ir: 0.2682, msssim_vis: 0.0633, mx_loss: 0.0053, eta: 0:33:08, time: 8.3271
INFO train.py(173): step: 3130/5410, l_total: 0.0603, l_in: 0.0145, l_grad: 0.0458, msssim_ir: 0.4578, msssim_vis: 0.0148, mx_loss: 0.0066, eta: 0:32:59, time: 8.3958
INFO train.py(173): step: 3140/5410, l_total: 0.0298, l_in: 0.0064, l_grad: 0.0235, msssim_ir: 0.2989, msssim_vis: 0.0571, mx_loss: 0.0048, eta: 0:32:50, time: 8.3450
INFO train.py(173): step: 3150/5410, l_total: 0.0298, l_in: 0.0092, l_grad: 0.0206, msssim_ir: 0.2276, msssim_vis: 0.1287, mx_loss: 0.0048, eta: 0:32:41, time: 8.3699
INFO train.py(173): step: 3160/5410, l_total: 0.0377, l_in: 0.0075, l_grad: 0.0302, msssim_ir: 0.3491, msssim_vis: 0.0843, mx_loss: 0.0041, eta: 0:32:32, time: 8.3092
INFO train.py(173): step: 3170/5410, l_total: 0.0758, l_in: 0.0267, l_grad: 0.0491, msssim_ir: 0.4644, msssim_vis: 0.0539, mx_loss: 0.0329, eta: 0:32:23, time: 8.2743
INFO train.py(173): step: 3180/5410, l_total: 0.0484, l_in: 0.0114, l_grad: 0.0370, msssim_ir: 0.4459, msssim_vis: 0.0241, mx_loss: 0.0162, eta: 0:32:14, time: 8.3181
INFO train.py(173): step: 3190/5410, l_total: 0.0286, l_in: 0.0090, l_grad: 0.0196, msssim_ir: 0.4040, msssim_vis: 0.0339, mx_loss: 0.0069, eta: 0:32:05, time: 8.2972
INFO train.py(173): step: 3200/5410, l_total: 0.0297, l_in: 0.0088, l_grad: 0.0209, msssim_ir: 0.2368, msssim_vis: 0.0926, mx_loss: 0.0084, eta: 0:31:56, time: 8.3331
INFO train.py(173): step: 3210/5410, l_total: 0.0360, l_in: 0.0095, l_grad: 0.0266, msssim_ir: 0.3453, msssim_vis: 0.0872, mx_loss: 0.0048, eta: 0:31:48, time: 8.3679
INFO train.py(173): step: 3220/5410, l_total: 0.0366, l_in: 0.0089, l_grad: 0.0277, msssim_ir: 0.2135, msssim_vis: 0.1333, mx_loss: 0.0063, eta: 0:31:39, time: 8.3131
INFO train.py(173): step: 3230/5410, l_total: 0.0301, l_in: 0.0122, l_grad: 0.0180, msssim_ir: 0.2175, msssim_vis: 0.0881, mx_loss: 0.0081, eta: 0:31:30, time: 8.3161
INFO train.py(173): step: 3240/5410, l_total: 0.0447, l_in: 0.0113, l_grad: 0.0334, msssim_ir: 0.4840, msssim_vis: 0.0190, mx_loss: 0.0133, eta: 0:31:21, time: 8.3709
INFO train.py(173): step: 3250/5410, l_total: 0.0258, l_in: 0.0083, l_grad: 0.0175, msssim_ir: 0.2533, msssim_vis: 0.0645, mx_loss: 0.0056, eta: 0:31:25, time: 28.2818
INFO train.py(173): step: 3260/5410, l_total: 0.0322, l_in: 0.0086, l_grad: 0.0235, msssim_ir: 0.3438, msssim_vis: 0.0661, mx_loss: 0.0033, eta: 0:31:16, time: 8.2017
INFO train.py(173): step: 3270/5410, l_total: 0.0412, l_in: 0.0135, l_grad: 0.0276, msssim_ir: 0.4681, msssim_vis: 0.0127, mx_loss: 0.0064, eta: 0:31:07, time: 8.2246
INFO train.py(173): step: 3280/5410, l_total: 0.0369, l_in: 0.0135, l_grad: 0.0234, msssim_ir: 0.3834, msssim_vis: 0.0691, mx_loss: 0.0064, eta: 0:30:58, time: 8.2554
INFO train.py(173): step: 3290/5410, l_total: 0.0639, l_in: 0.0155, l_grad: 0.0484, msssim_ir: 0.3035, msssim_vis: 0.1355, mx_loss: 0.0125, eta: 0:30:49, time: 8.2455
INFO train.py(173): step: 3300/5410, l_total: 0.0295, l_in: 0.0065, l_grad: 0.0230, msssim_ir: 0.3143, msssim_vis: 0.1284, mx_loss: 0.0031, eta: 0:30:40, time: 8.2574
INFO train.py(173): step: 3310/5410, l_total: 0.0409, l_in: 0.0088, l_grad: 0.0321, msssim_ir: 0.4453, msssim_vis: 0.0165, mx_loss: 0.0087, eta: 0:30:31, time: 8.2564
INFO train.py(173): step: 3320/5410, l_total: 0.0499, l_in: 0.0105, l_grad: 0.0395, msssim_ir: 0.2354, msssim_vis: 0.1413, mx_loss: 0.0098, eta: 0:30:22, time: 8.2584
INFO train.py(173): step: 3330/5410, l_total: 0.0593, l_in: 0.0206, l_grad: 0.0387, msssim_ir: 0.4665, msssim_vis: 0.0167, mx_loss: 0.0139, eta: 0:30:13, time: 8.2594
INFO train.py(173): step: 3340/5410, l_total: 0.0405, l_in: 0.0111, l_grad: 0.0294, msssim_ir: 0.3532, msssim_vis: 0.0679, mx_loss: 0.0058, eta: 0:30:04, time: 8.2953
INFO train.py(173): step: 3350/5410, l_total: 0.0266, l_in: 0.0049, l_grad: 0.0217, msssim_ir: 0.3613, msssim_vis: 0.0530, mx_loss: 0.0030, eta: 0:29:55, time: 8.3381
INFO train.py(173): step: 3360/5410, l_total: 0.0281, l_in: 0.0076, l_grad: 0.0205, msssim_ir: 0.3781, msssim_vis: 0.0327, mx_loss: 0.0048, eta: 0:29:46, time: 8.3620
INFO train.py(173): step: 3370/5410, l_total: 0.0274, l_in: 0.0062, l_grad: 0.0212, msssim_ir: 0.2088, msssim_vis: 0.0903, mx_loss: 0.0061, eta: 0:29:37, time: 8.3401
INFO train.py(173): step: 3380/5410, l_total: 0.0282, l_in: 0.0079, l_grad: 0.0203, msssim_ir: 0.2634, msssim_vis: 0.0456, mx_loss: 0.0057, eta: 0:29:28, time: 8.2863
INFO train.py(173): step: 3390/5410, l_total: 0.0269, l_in: 0.0096, l_grad: 0.0174, msssim_ir: 0.2333, msssim_vis: 0.0743, mx_loss: 0.0080, eta: 0:29:19, time: 8.4247
INFO train.py(173): step: 3400/5410, l_total: 0.0452, l_in: 0.0115, l_grad: 0.0337, msssim_ir: 0.3236, msssim_vis: 0.0614, mx_loss: 0.0114, eta: 0:29:10, time: 8.3550
INFO train.py(173): step: 3410/5410, l_total: 0.0373, l_in: 0.0116, l_grad: 0.0257, msssim_ir: 0.3008, msssim_vis: 0.0675, mx_loss: 0.0073, eta: 0:29:02, time: 8.3849
INFO train.py(173): step: 3420/5410, l_total: 0.0488, l_in: 0.0158, l_grad: 0.0329, msssim_ir: 0.3686, msssim_vis: 0.0632, mx_loss: 0.0094, eta: 0:28:53, time: 8.2963
INFO train.py(173): step: 3430/5410, l_total: 0.0552, l_in: 0.0235, l_grad: 0.0317, msssim_ir: 0.3053, msssim_vis: 0.1058, mx_loss: 0.0111, eta: 0:28:44, time: 8.3431
INFO train.py(173): step: 3440/5410, l_total: 0.0490, l_in: 0.0168, l_grad: 0.0322, msssim_ir: 0.4370, msssim_vis: 0.0216, mx_loss: 0.0089, eta: 0:28:35, time: 8.3938
INFO train.py(173): step: 3450/5410, l_total: 0.0540, l_in: 0.0170, l_grad: 0.0370, msssim_ir: 0.4681, msssim_vis: 0.0139, mx_loss: 0.0098, eta: 0:28:26, time: 8.3022
INFO train.py(173): step: 3460/5410, l_total: 0.0356, l_in: 0.0117, l_grad: 0.0239, msssim_ir: 0.2827, msssim_vis: 0.0859, mx_loss: 0.0127, eta: 0:28:17, time: 8.2943
INFO train.py(173): step: 3470/5410, l_total: 0.0493, l_in: 0.0092, l_grad: 0.0401, msssim_ir: 0.4767, msssim_vis: 0.0196, mx_loss: 0.0055, eta: 0:28:08, time: 8.3620
INFO train.py(173): step: 3480/5410, l_total: 0.0466, l_in: 0.0090, l_grad: 0.0376, msssim_ir: 0.4237, msssim_vis: 0.0190, mx_loss: 0.0066, eta: 0:27:59, time: 8.3799
INFO train.py(173): step: 3490/5410, l_total: 0.0336, l_in: 0.0100, l_grad: 0.0236, msssim_ir: 0.3492, msssim_vis: 0.1152, mx_loss: 0.0064, eta: 0:27:50, time: 8.2913
INFO train.py(173): step: 3500/5410, l_total: 0.0327, l_in: 0.0059, l_grad: 0.0268, msssim_ir: 0.3242, msssim_vis: 0.0451, mx_loss: 0.0041, eta: 0:27:41, time: 8.3172
INFO train.py(173): step: 3510/5410, l_total: 0.0425, l_in: 0.0130, l_grad: 0.0294, msssim_ir: 0.2095, msssim_vis: 0.1359, mx_loss: 0.0080, eta: 0:27:32, time: 8.3978
INFO train.py(173): step: 3520/5410, l_total: 0.0525, l_in: 0.0110, l_grad: 0.0415, msssim_ir: 0.4402, msssim_vis: 0.0514, mx_loss: 0.0123, eta: 0:27:24, time: 8.4217
INFO train.py(173): step: 3530/5410, l_total: 0.0282, l_in: 0.0078, l_grad: 0.0204, msssim_ir: 0.2644, msssim_vis: 0.0675, mx_loss: 0.0047, eta: 0:27:15, time: 8.2913
INFO train.py(173): step: 3540/5410, l_total: 0.0220, l_in: 0.0053, l_grad: 0.0167, msssim_ir: 0.2978, msssim_vis: 0.0619, mx_loss: 0.0031, eta: 0:27:06, time: 8.3022
INFO train.py(173): step: 3550/5410, l_total: 0.0301, l_in: 0.0132, l_grad: 0.0169, msssim_ir: 0.1960, msssim_vis: 0.0907, mx_loss: 0.0082, eta: 0:26:57, time: 8.3351
INFO train.py(173): step: 3560/5410, l_total: 0.0309, l_in: 0.0098, l_grad: 0.0211, msssim_ir: 0.4038, msssim_vis: 0.0359, mx_loss: 0.0038, eta: 0:26:48, time: 8.3351
INFO train.py(173): step: 3570/5410, l_total: 0.0435, l_in: 0.0102, l_grad: 0.0333, msssim_ir: 0.3209, msssim_vis: 0.0858, mx_loss: 0.0074, eta: 0:26:39, time: 8.3421
INFO train.py(173): step: 3580/5410, l_total: 0.0434, l_in: 0.0102, l_grad: 0.0332, msssim_ir: 0.4304, msssim_vis: 0.0284, mx_loss: 0.0094, eta: 0:26:30, time: 8.3281
INFO train.py(173): step: 3590/5410, l_total: 0.0390, l_in: 0.0120, l_grad: 0.0270, msssim_ir: 0.4525, msssim_vis: 0.0299, mx_loss: 0.0110, eta: 0:26:21, time: 8.3441
INFO train.py(173): step: 3600/5410, l_total: 0.0449, l_in: 0.0148, l_grad: 0.0301, msssim_ir: 0.2836, msssim_vis: 0.1378, mx_loss: 0.0080, eta: 0:26:12, time: 8.3092
INFO train.py(173): step: 3610/5410, l_total: 0.0464, l_in: 0.0176, l_grad: 0.0288, msssim_ir: 0.4526, msssim_vis: 0.0313, mx_loss: 0.0067, eta: 0:26:04, time: 8.3182
INFO train.py(173): step: 3620/5410, l_total: 0.0593, l_in: 0.0155, l_grad: 0.0438, msssim_ir: 0.4884, msssim_vis: 0.0268, mx_loss: 0.0197, eta: 0:25:55, time: 8.3172
INFO train.py(173): step: 3630/5410, l_total: 0.0377, l_in: 0.0130, l_grad: 0.0248, msssim_ir: 0.4784, msssim_vis: 0.0140, mx_loss: 0.0084, eta: 0:25:46, time: 8.3401
INFO train.py(173): step: 3640/5410, l_total: 0.0506, l_in: 0.0134, l_grad: 0.0372, msssim_ir: 0.4456, msssim_vis: 0.0272, mx_loss: 0.0088, eta: 0:25:37, time: 8.4068
INFO train.py(173): step: 3650/5410, l_total: 0.0413, l_in: 0.0114, l_grad: 0.0300, msssim_ir: 0.3712, msssim_vis: 0.0353, mx_loss: 0.0081, eta: 0:25:28, time: 8.3271
INFO train.py(173): step: 3660/5410, l_total: 0.0310, l_in: 0.0104, l_grad: 0.0205, msssim_ir: 0.1392, msssim_vis: 0.1792, mx_loss: 0.0085, eta: 0:25:19, time: 8.4347
INFO train.py(173): step: 3670/5410, l_total: 0.0361, l_in: 0.0120, l_grad: 0.0241, msssim_ir: 0.4179, msssim_vis: 0.0376, mx_loss: 0.0104, eta: 0:25:10, time: 8.3062
INFO train.py(173): step: 3680/5410, l_total: 0.0405, l_in: 0.0096, l_grad: 0.0309, msssim_ir: 0.4740, msssim_vis: 0.0125, mx_loss: 0.0052, eta: 0:25:02, time: 8.2863
INFO train.py(173): step: 3690/5410, l_total: 0.0328, l_in: 0.0089, l_grad: 0.0239, msssim_ir: 0.3814, msssim_vis: 0.0543, mx_loss: 0.0059, eta: 0:24:53, time: 8.2893
INFO train.py(173): step: 3700/5410, l_total: 0.0513, l_in: 0.0144, l_grad: 0.0369, msssim_ir: 0.1881, msssim_vis: 0.1678, mx_loss: 0.0105, eta: 0:24:44, time: 8.3182
INFO train.py(173): step: 3710/5410, l_total: 0.0419, l_in: 0.0084, l_grad: 0.0334, msssim_ir: 0.3698, msssim_vis: 0.0690, mx_loss: 0.0076, eta: 0:24:35, time: 8.3630
INFO train.py(173): step: 3720/5410, l_total: 0.0508, l_in: 0.0164, l_grad: 0.0343, msssim_ir: 0.3694, msssim_vis: 0.1299, mx_loss: 0.0074, eta: 0:24:26, time: 8.3052
INFO train.py(173): step: 3730/5410, l_total: 0.0364, l_in: 0.0071, l_grad: 0.0292, msssim_ir: 0.3810, msssim_vis: 0.0504, mx_loss: 0.0053, eta: 0:24:17, time: 8.3052
INFO train.py(173): step: 3740/5410, l_total: 0.0326, l_in: 0.0091, l_grad: 0.0236, msssim_ir: 0.3175, msssim_vis: 0.1076, mx_loss: 0.0040, eta: 0:24:09, time: 8.3520
INFO train.py(173): step: 3750/5410, l_total: 0.0328, l_in: 0.0073, l_grad: 0.0255, msssim_ir: 0.3698, msssim_vis: 0.0435, mx_loss: 0.0049, eta: 0:24:00, time: 8.2813
INFO train.py(173): step: 3760/5410, l_total: 0.0488, l_in: 0.0114, l_grad: 0.0373, msssim_ir: 0.3960, msssim_vis: 0.0697, mx_loss: 0.0094, eta: 0:23:51, time: 8.3361
INFO train.py(173): step: 3770/5410, l_total: 0.0642, l_in: 0.0216, l_grad: 0.0427, msssim_ir: 0.3958, msssim_vis: 0.0428, mx_loss: 0.0146, eta: 0:23:42, time: 8.3341
INFO train.py(173): step: 3780/5410, l_total: 0.0341, l_in: 0.0078, l_grad: 0.0263, msssim_ir: 0.4410, msssim_vis: 0.0514, mx_loss: 0.0049, eta: 0:23:33, time: 8.3560
INFO train.py(173): step: 3790/5410, l_total: 0.0416, l_in: 0.0110, l_grad: 0.0305, msssim_ir: 0.1309, msssim_vis: 0.1903, mx_loss: 0.0077, eta: 0:23:33, time: 28.2808
INFO train.py(173): step: 3800/5410, l_total: 0.0337, l_in: 0.0081, l_grad: 0.0256, msssim_ir: 0.2808, msssim_vis: 0.1006, mx_loss: 0.0052, eta: 0:23:24, time: 8.2156
INFO train.py(173): step: 3810/5410, l_total: 0.0480, l_in: 0.0096, l_grad: 0.0384, msssim_ir: 0.2919, msssim_vis: 0.1148, mx_loss: 0.0063, eta: 0:23:15, time: 8.2276
INFO train.py(173): step: 3820/5410, l_total: 0.0579, l_in: 0.0138, l_grad: 0.0441, msssim_ir: 0.2010, msssim_vis: 0.1399, mx_loss: 0.0116, eta: 0:23:06, time: 8.2475
INFO train.py(173): step: 3830/5410, l_total: 0.0370, l_in: 0.0073, l_grad: 0.0296, msssim_ir: 0.3150, msssim_vis: 0.0994, mx_loss: 0.0049, eta: 0:22:57, time: 8.2375
INFO train.py(173): step: 3840/5410, l_total: 0.0325, l_in: 0.0108, l_grad: 0.0217, msssim_ir: 0.1661, msssim_vis: 0.1422, mx_loss: 0.0082, eta: 0:22:48, time: 8.2554
INFO train.py(173): step: 3850/5410, l_total: 0.0282, l_in: 0.0125, l_grad: 0.0157, msssim_ir: 0.2413, msssim_vis: 0.0595, mx_loss: 0.0084, eta: 0:22:39, time: 8.2455
INFO train.py(173): step: 3860/5410, l_total: 0.0296, l_in: 0.0089, l_grad: 0.0206, msssim_ir: 0.4029, msssim_vis: 0.0502, mx_loss: 0.0048, eta: 0:22:31, time: 8.2694
INFO train.py(173): step: 3870/5410, l_total: 0.0435, l_in: 0.0147, l_grad: 0.0287, msssim_ir: 0.1898, msssim_vis: 0.1684, mx_loss: 0.0107, eta: 0:22:22, time: 8.2724
INFO train.py(173): step: 3880/5410, l_total: 0.0273, l_in: 0.0053, l_grad: 0.0221, msssim_ir: 0.3976, msssim_vis: 0.0258, mx_loss: 0.0028, eta: 0:22:13, time: 8.2933
INFO train.py(173): step: 3890/5410, l_total: 0.0576, l_in: 0.0130, l_grad: 0.0446, msssim_ir: 0.4374, msssim_vis: 0.0285, mx_loss: 0.0147, eta: 0:22:04, time: 8.3809
INFO train.py(173): step: 3900/5410, l_total: 0.0696, l_in: 0.0218, l_grad: 0.0478, msssim_ir: 0.3997, msssim_vis: 0.0918, mx_loss: 0.0291, eta: 0:21:55, time: 8.3540
INFO train.py(173): step: 3910/5410, l_total: 0.0455, l_in: 0.0115, l_grad: 0.0341, msssim_ir: 0.3515, msssim_vis: 0.0643, mx_loss: 0.0142, eta: 0:21:46, time: 8.4088
INFO train.py(173): step: 3920/5410, l_total: 0.0361, l_in: 0.0118, l_grad: 0.0243, msssim_ir: 0.3678, msssim_vis: 0.0315, mx_loss: 0.0053, eta: 0:21:37, time: 8.3202
INFO train.py(173): step: 3930/5410, l_total: 0.0521, l_in: 0.0105, l_grad: 0.0416, msssim_ir: 0.3951, msssim_vis: 0.0590, mx_loss: 0.0133, eta: 0:21:29, time: 8.3182
INFO train.py(173): step: 3940/5410, l_total: 0.0318, l_in: 0.0093, l_grad: 0.0225, msssim_ir: 0.3717, msssim_vis: 0.0367, mx_loss: 0.0060, eta: 0:21:20, time: 8.3162
INFO train.py(173): step: 3950/5410, l_total: 0.0384, l_in: 0.0151, l_grad: 0.0233, msssim_ir: 0.3841, msssim_vis: 0.0376, mx_loss: 0.0064, eta: 0:21:11, time: 8.3152
INFO train.py(173): step: 3960/5410, l_total: 0.0367, l_in: 0.0122, l_grad: 0.0246, msssim_ir: 0.3262, msssim_vis: 0.0816, mx_loss: 0.0055, eta: 0:21:02, time: 8.3251
INFO train.py(173): step: 3970/5410, l_total: 0.0554, l_in: 0.0151, l_grad: 0.0403, msssim_ir: 0.3180, msssim_vis: 0.1082, mx_loss: 0.0125, eta: 0:20:53, time: 8.3450
INFO train.py(173): step: 3980/5410, l_total: 0.0439, l_in: 0.0084, l_grad: 0.0355, msssim_ir: 0.3899, msssim_vis: 0.0384, mx_loss: 0.0044, eta: 0:20:44, time: 8.3869
INFO train.py(173): step: 3990/5410, l_total: 0.0426, l_in: 0.0122, l_grad: 0.0304, msssim_ir: 0.4484, msssim_vis: 0.0293, mx_loss: 0.0235, eta: 0:20:35, time: 8.2793
INFO train.py(173): step: 4000/5410, l_total: 0.0372, l_in: 0.0076, l_grad: 0.0296, msssim_ir: 0.4363, msssim_vis: 0.0247, mx_loss: 0.0067, eta: 0:20:27, time: 8.3182
INFO train.py(173): step: 4010/5410, l_total: 0.0547, l_in: 0.0181, l_grad: 0.0366, msssim_ir: 0.4692, msssim_vis: 0.0215, mx_loss: 0.0109, eta: 0:20:18, time: 8.4058
INFO train.py(173): step: 4020/5410, l_total: 0.0436, l_in: 0.0092, l_grad: 0.0345, msssim_ir: 0.2464, msssim_vis: 0.1042, mx_loss: 0.0089, eta: 0:20:09, time: 8.2843
INFO train.py(173): step: 4030/5410, l_total: 0.0391, l_in: 0.0123, l_grad: 0.0268, msssim_ir: 0.3529, msssim_vis: 0.0520, mx_loss: 0.0061, eta: 0:20:00, time: 8.3859
INFO train.py(173): step: 4040/5410, l_total: 0.0453, l_in: 0.0100, l_grad: 0.0353, msssim_ir: 0.4758, msssim_vis: 0.0081, mx_loss: 0.0071, eta: 0:19:51, time: 8.3122
INFO train.py(173): step: 4050/5410, l_total: 0.0452, l_in: 0.0107, l_grad: 0.0345, msssim_ir: 0.4103, msssim_vis: 0.0668, mx_loss: 0.0149, eta: 0:19:43, time: 8.4227
INFO train.py(173): step: 4060/5410, l_total: 0.0420, l_in: 0.0137, l_grad: 0.0283, msssim_ir: 0.3178, msssim_vis: 0.1179, mx_loss: 0.0090, eta: 0:19:34, time: 8.3869
INFO train.py(173): step: 4070/5410, l_total: 0.0330, l_in: 0.0094, l_grad: 0.0236, msssim_ir: 0.3547, msssim_vis: 0.0342, mx_loss: 0.0058, eta: 0:19:25, time: 8.2953
INFO train.py(173): step: 4080/5410, l_total: 0.0456, l_in: 0.0170, l_grad: 0.0286, msssim_ir: 0.3289, msssim_vis: 0.1022, mx_loss: 0.0079, eta: 0:19:16, time: 8.3391
INFO train.py(173): step: 4090/5410, l_total: 0.0332, l_in: 0.0103, l_grad: 0.0229, msssim_ir: 0.1689, msssim_vis: 0.1452, mx_loss: 0.0074, eta: 0:19:07, time: 8.3590
INFO train.py(173): step: 4100/5410, l_total: 0.0381, l_in: 0.0132, l_grad: 0.0249, msssim_ir: 0.1455, msssim_vis: 0.1783, mx_loss: 0.0140, eta: 0:18:58, time: 8.3520
INFO train.py(173): step: 4110/5410, l_total: 0.0359, l_in: 0.0153, l_grad: 0.0206, msssim_ir: 0.2427, msssim_vis: 0.0767, mx_loss: 0.0109, eta: 0:18:50, time: 8.2833
INFO train.py(173): step: 4120/5410, l_total: 0.0280, l_in: 0.0067, l_grad: 0.0213, msssim_ir: 0.1650, msssim_vis: 0.1638, mx_loss: 0.0050, eta: 0:18:41, time: 8.3908
INFO train.py(173): step: 4130/5410, l_total: 0.0375, l_in: 0.0110, l_grad: 0.0265, msssim_ir: 0.4859, msssim_vis: 0.0176, mx_loss: 0.0113, eta: 0:18:32, time: 8.3669
INFO train.py(173): step: 4140/5410, l_total: 0.0634, l_in: 0.0191, l_grad: 0.0443, msssim_ir: 0.4034, msssim_vis: 0.0435, mx_loss: 0.0281, eta: 0:18:23, time: 8.3072
INFO train.py(173): step: 4150/5410, l_total: 0.0294, l_in: 0.0069, l_grad: 0.0225, msssim_ir: 0.3480, msssim_vis: 0.0480, mx_loss: 0.0053, eta: 0:18:14, time: 8.3231
INFO train.py(173): step: 4160/5410, l_total: 0.0429, l_in: 0.0120, l_grad: 0.0309, msssim_ir: 0.2545, msssim_vis: 0.1263, mx_loss: 0.0061, eta: 0:18:06, time: 8.3510
INFO train.py(173): step: 4170/5410, l_total: 0.0348, l_in: 0.0075, l_grad: 0.0273, msssim_ir: 0.3296, msssim_vis: 0.0525, mx_loss: 0.0041, eta: 0:17:57, time: 8.3689
INFO train.py(173): step: 4180/5410, l_total: 0.0537, l_in: 0.0151, l_grad: 0.0387, msssim_ir: 0.4648, msssim_vis: 0.0201, mx_loss: 0.0123, eta: 0:17:48, time: 8.3391
INFO train.py(173): step: 4190/5410, l_total: 0.0396, l_in: 0.0097, l_grad: 0.0299, msssim_ir: 0.4890, msssim_vis: 0.0120, mx_loss: 0.0071, eta: 0:17:39, time: 8.3122
INFO train.py(173): step: 4200/5410, l_total: 0.0520, l_in: 0.0109, l_grad: 0.0411, msssim_ir: 0.3648, msssim_vis: 0.0524, mx_loss: 0.0099, eta: 0:17:30, time: 8.3460
INFO train.py(173): step: 4210/5410, l_total: 0.0326, l_in: 0.0097, l_grad: 0.0228, msssim_ir: 0.3803, msssim_vis: 0.0267, mx_loss: 0.0051, eta: 0:17:22, time: 8.3490
INFO train.py(173): step: 4220/5410, l_total: 0.0252, l_in: 0.0074, l_grad: 0.0178, msssim_ir: 0.2977, msssim_vis: 0.0472, mx_loss: 0.0055, eta: 0:17:13, time: 8.2773
INFO train.py(173): step: 4230/5410, l_total: 0.0277, l_in: 0.0080, l_grad: 0.0197, msssim_ir: 0.2688, msssim_vis: 0.0690, mx_loss: 0.0062, eta: 0:17:04, time: 8.3590
INFO train.py(173): step: 4240/5410, l_total: 0.0410, l_in: 0.0113, l_grad: 0.0297, msssim_ir: 0.4151, msssim_vis: 0.0673, mx_loss: 0.0121, eta: 0:16:55, time: 8.4028
INFO train.py(173): step: 4250/5410, l_total: 0.0407, l_in: 0.0094, l_grad: 0.0313, msssim_ir: 0.4146, msssim_vis: 0.0334, mx_loss: 0.0121, eta: 0:16:47, time: 8.3431
INFO train.py(173): step: 4260/5410, l_total: 0.0308, l_in: 0.0117, l_grad: 0.0191, msssim_ir: 0.3012, msssim_vis: 0.0456, mx_loss: 0.0071, eta: 0:16:38, time: 8.3719
INFO train.py(173): step: 4270/5410, l_total: 0.0315, l_in: 0.0080, l_grad: 0.0235, msssim_ir: 0.2411, msssim_vis: 0.0922, mx_loss: 0.0077, eta: 0:16:29, time: 8.2863
INFO train.py(173): step: 4280/5410, l_total: 0.0386, l_in: 0.0088, l_grad: 0.0299, msssim_ir: 0.3200, msssim_vis: 0.1127, mx_loss: 0.0060, eta: 0:16:20, time: 8.3610
INFO train.py(173): step: 4290/5410, l_total: 0.0664, l_in: 0.0152, l_grad: 0.0511, msssim_ir: 0.4222, msssim_vis: 0.0394, mx_loss: 0.0181, eta: 0:16:12, time: 8.3480
INFO train.py(173): step: 4300/5410, l_total: 0.0409, l_in: 0.0097, l_grad: 0.0311, msssim_ir: 0.3054, msssim_vis: 0.0954, mx_loss: 0.0078, eta: 0:16:03, time: 8.3112
INFO train.py(173): step: 4310/5410, l_total: 0.0458, l_in: 0.0141, l_grad: 0.0317, msssim_ir: 0.3102, msssim_vis: 0.0707, mx_loss: 0.0114, eta: 0:15:54, time: 8.4068
INFO train.py(173): step: 4320/5410, l_total: 0.0397, l_in: 0.0137, l_grad: 0.0259, msssim_ir: 0.2863, msssim_vis: 0.1065, mx_loss: 0.0046, eta: 0:15:45, time: 8.3918
INFO train.py(173): step: 4330/5410, l_total: 0.0249, l_in: 0.0049, l_grad: 0.0200, msssim_ir: 0.3381, msssim_vis: 0.0448, mx_loss: 0.0037, eta: 0:15:41, time: 27.9682
INFO train.py(173): step: 4340/5410, l_total: 0.0422, l_in: 0.0095, l_grad: 0.0327, msssim_ir: 0.4471, msssim_vis: 0.0357, mx_loss: 0.0085, eta: 0:15:33, time: 8.2136
INFO train.py(173): step: 4350/5410, l_total: 0.0353, l_in: 0.0079, l_grad: 0.0274, msssim_ir: 0.2905, msssim_vis: 0.1181, mx_loss: 0.0047, eta: 0:15:24, time: 8.2106
INFO train.py(173): step: 4360/5410, l_total: 0.0444, l_in: 0.0151, l_grad: 0.0293, msssim_ir: 0.4489, msssim_vis: 0.0156, mx_loss: 0.0058, eta: 0:15:15, time: 8.2355
INFO train.py(173): step: 4370/5410, l_total: 0.0488, l_in: 0.0137, l_grad: 0.0351, msssim_ir: 0.2007, msssim_vis: 0.1509, mx_loss: 0.0082, eta: 0:15:06, time: 8.2435
INFO train.py(173): step: 4380/5410, l_total: 0.0302, l_in: 0.0137, l_grad: 0.0165, msssim_ir: 0.3799, msssim_vis: 0.0197, mx_loss: 0.0044, eta: 0:14:57, time: 8.2554
INFO train.py(173): step: 4390/5410, l_total: 0.0255, l_in: 0.0077, l_grad: 0.0178, msssim_ir: 0.2976, msssim_vis: 0.0499, mx_loss: 0.0040, eta: 0:14:48, time: 8.2525
INFO train.py(173): step: 4400/5410, l_total: 0.0410, l_in: 0.0181, l_grad: 0.0229, msssim_ir: 0.2917, msssim_vis: 0.0536, mx_loss: 0.0073, eta: 0:14:40, time: 8.2654
INFO train.py(173): step: 4410/5410, l_total: 0.0463, l_in: 0.0106, l_grad: 0.0357, msssim_ir: 0.3988, msssim_vis: 0.0428, mx_loss: 0.0102, eta: 0:14:31, time: 8.2644
INFO train.py(173): step: 4420/5410, l_total: 0.0274, l_in: 0.0080, l_grad: 0.0194, msssim_ir: 0.2403, msssim_vis: 0.0913, mx_loss: 0.0063, eta: 0:14:22, time: 8.3232
INFO train.py(173): step: 4430/5410, l_total: 0.0304, l_in: 0.0083, l_grad: 0.0221, msssim_ir: 0.3453, msssim_vis: 0.0441, mx_loss: 0.0058, eta: 0:14:13, time: 8.3361
INFO train.py(173): step: 4440/5410, l_total: 0.0531, l_in: 0.0147, l_grad: 0.0384, msssim_ir: 0.4546, msssim_vis: 0.0201, mx_loss: 0.0101, eta: 0:14:04, time: 8.3431
INFO train.py(173): step: 4450/5410, l_total: 0.0297, l_in: 0.0065, l_grad: 0.0231, msssim_ir: 0.4144, msssim_vis: 0.0298, mx_loss: 0.0043, eta: 0:13:56, time: 8.3550
INFO train.py(173): step: 4460/5410, l_total: 0.0376, l_in: 0.0124, l_grad: 0.0252, msssim_ir: 0.3831, msssim_vis: 0.0408, mx_loss: 0.0073, eta: 0:13:47, time: 8.2893
INFO train.py(173): step: 4470/5410, l_total: 0.0504, l_in: 0.0177, l_grad: 0.0327, msssim_ir: 0.3431, msssim_vis: 0.1222, mx_loss: 0.0104, eta: 0:13:38, time: 8.3560
INFO train.py(173): step: 4480/5410, l_total: 0.0344, l_in: 0.0110, l_grad: 0.0234, msssim_ir: 0.3089, msssim_vis: 0.0727, mx_loss: 0.0061, eta: 0:13:29, time: 8.3471
INFO train.py(173): step: 4490/5410, l_total: 0.0301, l_in: 0.0073, l_grad: 0.0228, msssim_ir: 0.4039, msssim_vis: 0.0420, mx_loss: 0.0037, eta: 0:13:20, time: 8.3122
INFO train.py(173): step: 4500/5410, l_total: 0.0409, l_in: 0.0086, l_grad: 0.0324, msssim_ir: 0.4149, msssim_vis: 0.0197, mx_loss: 0.0083, eta: 0:13:12, time: 8.3670
INFO train.py(173): step: 4510/5410, l_total: 0.0682, l_in: 0.0156, l_grad: 0.0525, msssim_ir: 0.4207, msssim_vis: 0.0557, mx_loss: 0.0123, eta: 0:13:03, time: 8.3550
INFO train.py(173): step: 4520/5410, l_total: 0.0512, l_in: 0.0226, l_grad: 0.0286, msssim_ir: 0.2800, msssim_vis: 0.1181, mx_loss: 0.0160, eta: 0:12:54, time: 8.2963
INFO train.py(173): step: 4530/5410, l_total: 0.0313, l_in: 0.0092, l_grad: 0.0221, msssim_ir: 0.4083, msssim_vis: 0.0291, mx_loss: 0.0058, eta: 0:12:45, time: 8.3978
INFO train.py(173): step: 4540/5410, l_total: 0.0446, l_in: 0.0093, l_grad: 0.0353, msssim_ir: 0.4720, msssim_vis: 0.0143, mx_loss: 0.0071, eta: 0:12:37, time: 8.3092
INFO train.py(173): step: 4550/5410, l_total: 0.0312, l_in: 0.0067, l_grad: 0.0245, msssim_ir: 0.2537, msssim_vis: 0.0605, mx_loss: 0.0057, eta: 0:12:28, time: 8.4227
INFO train.py(173): step: 4560/5410, l_total: 0.0343, l_in: 0.0081, l_grad: 0.0262, msssim_ir: 0.3043, msssim_vis: 0.0630, mx_loss: 0.0047, eta: 0:12:19, time: 8.3003
INFO train.py(173): step: 4570/5410, l_total: 0.0279, l_in: 0.0097, l_grad: 0.0182, msssim_ir: 0.2340, msssim_vis: 0.0634, mx_loss: 0.0070, eta: 0:12:10, time: 8.3003
INFO train.py(173): step: 4580/5410, l_total: 0.0406, l_in: 0.0102, l_grad: 0.0303, msssim_ir: 0.4840, msssim_vis: 0.0073, mx_loss: 0.0085, eta: 0:12:01, time: 8.3859
INFO train.py(173): step: 4590/5410, l_total: 0.0320, l_in: 0.0081, l_grad: 0.0239, msssim_ir: 0.4288, msssim_vis: 0.0298, mx_loss: 0.0033, eta: 0:11:53, time: 8.3590
INFO train.py(173): step: 4600/5410, l_total: 0.0482, l_in: 0.0157, l_grad: 0.0325, msssim_ir: 0.4264, msssim_vis: 0.0099, mx_loss: 0.0092, eta: 0:11:44, time: 8.3809
INFO train.py(173): step: 4610/5410, l_total: 0.0518, l_in: 0.0168, l_grad: 0.0350, msssim_ir: 0.4832, msssim_vis: 0.0184, mx_loss: 0.0111, eta: 0:11:35, time: 8.2873
INFO train.py(173): step: 4620/5410, l_total: 0.0325, l_in: 0.0111, l_grad: 0.0214, msssim_ir: 0.3460, msssim_vis: 0.0404, mx_loss: 0.0045, eta: 0:11:26, time: 8.3809
INFO train.py(173): step: 4630/5410, l_total: 0.0495, l_in: 0.0101, l_grad: 0.0394, msssim_ir: 0.4589, msssim_vis: 0.0130, mx_loss: 0.0104, eta: 0:11:18, time: 8.3461
INFO train.py(173): step: 4640/5410, l_total: 0.0259, l_in: 0.0060, l_grad: 0.0200, msssim_ir: 0.3641, msssim_vis: 0.0437, mx_loss: 0.0040, eta: 0:11:09, time: 8.3311
INFO train.py(173): step: 4650/5410, l_total: 0.0464, l_in: 0.0098, l_grad: 0.0366, msssim_ir: 0.4150, msssim_vis: 0.0160, mx_loss: 0.0064, eta: 0:11:00, time: 8.4198
INFO train.py(173): step: 4660/5410, l_total: 0.0243, l_in: 0.0061, l_grad: 0.0183, msssim_ir: 0.2664, msssim_vis: 0.0637, mx_loss: 0.0044, eta: 0:10:51, time: 8.3023
INFO train.py(173): step: 4670/5410, l_total: 0.0312, l_in: 0.0075, l_grad: 0.0237, msssim_ir: 0.3014, msssim_vis: 0.0984, mx_loss: 0.0038, eta: 0:10:43, time: 8.3232
INFO train.py(173): step: 4680/5410, l_total: 0.0415, l_in: 0.0121, l_grad: 0.0294, msssim_ir: 0.4748, msssim_vis: 0.0344, mx_loss: 0.0058, eta: 0:10:34, time: 8.3371
INFO train.py(173): step: 4690/5410, l_total: 0.0443, l_in: 0.0144, l_grad: 0.0299, msssim_ir: 0.3351, msssim_vis: 0.0846, mx_loss: 0.0183, eta: 0:10:25, time: 8.3152
INFO train.py(173): step: 4700/5410, l_total: 0.0548, l_in: 0.0123, l_grad: 0.0425, msssim_ir: 0.2162, msssim_vis: 0.1271, mx_loss: 0.0100, eta: 0:10:16, time: 8.3431
INFO train.py(173): step: 4710/5410, l_total: 0.0432, l_in: 0.0121, l_grad: 0.0311, msssim_ir: 0.2976, msssim_vis: 0.0855, mx_loss: 0.0058, eta: 0:10:08, time: 8.3600
INFO train.py(173): step: 4720/5410, l_total: 0.0437, l_in: 0.0112, l_grad: 0.0324, msssim_ir: 0.3936, msssim_vis: 0.0448, mx_loss: 0.0070, eta: 0:09:59, time: 8.3142
INFO train.py(173): step: 4730/5410, l_total: 0.0299, l_in: 0.0077, l_grad: 0.0221, msssim_ir: 0.3411, msssim_vis: 0.0532, mx_loss: 0.0058, eta: 0:09:50, time: 8.3381
INFO train.py(173): step: 4740/5410, l_total: 0.0369, l_in: 0.0094, l_grad: 0.0275, msssim_ir: 0.1693, msssim_vis: 0.1304, mx_loss: 0.0095, eta: 0:09:42, time: 8.3431
INFO train.py(173): step: 4750/5410, l_total: 0.0324, l_in: 0.0093, l_grad: 0.0231, msssim_ir: 0.2526, msssim_vis: 0.1275, mx_loss: 0.0065, eta: 0:09:33, time: 8.3301
INFO train.py(173): step: 4760/5410, l_total: 0.0373, l_in: 0.0096, l_grad: 0.0277, msssim_ir: 0.3250, msssim_vis: 0.0781, mx_loss: 0.0055, eta: 0:09:24, time: 8.3122
INFO train.py(173): step: 4770/5410, l_total: 0.0855, l_in: 0.0185, l_grad: 0.0670, msssim_ir: 0.3130, msssim_vis: 0.0859, mx_loss: 0.0225, eta: 0:09:15, time: 8.3710
INFO train.py(173): step: 4780/5410, l_total: 0.0365, l_in: 0.0123, l_grad: 0.0243, msssim_ir: 0.4799, msssim_vis: 0.0070, mx_loss: 0.0110, eta: 0:09:07, time: 8.3003
INFO train.py(173): step: 4790/5410, l_total: 0.0433, l_in: 0.0092, l_grad: 0.0342, msssim_ir: 0.2136, msssim_vis: 0.1493, mx_loss: 0.0105, eta: 0:08:58, time: 8.3202
INFO train.py(173): step: 4800/5410, l_total: 0.0481, l_in: 0.0121, l_grad: 0.0360, msssim_ir: 0.3626, msssim_vis: 0.0893, mx_loss: 0.0078, eta: 0:08:49, time: 8.3909
INFO train.py(173): step: 4810/5410, l_total: 0.0511, l_in: 0.0138, l_grad: 0.0373, msssim_ir: 0.4785, msssim_vis: 0.0346, mx_loss: 0.0101, eta: 0:08:40, time: 8.3570
INFO train.py(173): step: 4820/5410, l_total: 0.0477, l_in: 0.0108, l_grad: 0.0369, msssim_ir: 0.4874, msssim_vis: 0.0249, mx_loss: 0.0072, eta: 0:08:32, time: 8.3501
INFO train.py(173): step: 4830/5410, l_total: 0.0482, l_in: 0.0111, l_grad: 0.0371, msssim_ir: 0.2525, msssim_vis: 0.1283, mx_loss: 0.0076, eta: 0:08:23, time: 8.3102
INFO train.py(173): step: 4840/5410, l_total: 0.0451, l_in: 0.0127, l_grad: 0.0324, msssim_ir: 0.4670, msssim_vis: 0.0240, mx_loss: 0.0082, eta: 0:08:14, time: 8.3610
INFO train.py(173): step: 4850/5410, l_total: 0.0323, l_in: 0.0092, l_grad: 0.0231, msssim_ir: 0.3297, msssim_vis: 0.0822, mx_loss: 0.0043, eta: 0:08:06, time: 8.3063
INFO train.py(173): step: 4860/5410, l_total: 0.0370, l_in: 0.0190, l_grad: 0.0180, msssim_ir: 0.1687, msssim_vis: 0.1015, mx_loss: 0.0146, eta: 0:07:57, time: 8.3491
INFO train.py(173): step: 4870/5410, l_total: 0.0430, l_in: 0.0120, l_grad: 0.0310, msssim_ir: 0.4774, msssim_vis: 0.0166, mx_loss: 0.0130, eta: 0:07:50, time: 28.0559
INFO train.py(173): step: 4880/5410, l_total: 0.0304, l_in: 0.0088, l_grad: 0.0216, msssim_ir: 0.1821, msssim_vis: 0.1411, mx_loss: 0.0061, eta: 0:07:41, time: 8.2226
INFO train.py(173): step: 4890/5410, l_total: 0.0374, l_in: 0.0093, l_grad: 0.0281, msssim_ir: 0.3312, msssim_vis: 0.0698, mx_loss: 0.0080, eta: 0:07:33, time: 8.2296
INFO train.py(173): step: 4900/5410, l_total: 0.0253, l_in: 0.0048, l_grad: 0.0205, msssim_ir: 0.3889, msssim_vis: 0.0568, mx_loss: 0.0024, eta: 0:07:24, time: 8.2405
INFO train.py(173): step: 4910/5410, l_total: 0.0418, l_in: 0.0158, l_grad: 0.0259, msssim_ir: 0.2788, msssim_vis: 0.1360, mx_loss: 0.0059, eta: 0:07:15, time: 8.2485
INFO train.py(173): step: 4920/5410, l_total: 0.0311, l_in: 0.0102, l_grad: 0.0209, msssim_ir: 0.2481, msssim_vis: 0.0808, mx_loss: 0.0069, eta: 0:07:06, time: 8.2386
INFO train.py(173): step: 4930/5410, l_total: 0.0736, l_in: 0.0310, l_grad: 0.0426, msssim_ir: 0.4893, msssim_vis: 0.0151, mx_loss: 0.0100, eta: 0:06:58, time: 8.2435
INFO train.py(173): step: 4940/5410, l_total: 0.0530, l_in: 0.0131, l_grad: 0.0399, msssim_ir: 0.4880, msssim_vis: 0.0139, mx_loss: 0.0097, eta: 0:06:49, time: 8.2565
INFO train.py(173): step: 4950/5410, l_total: 0.0341, l_in: 0.0084, l_grad: 0.0257, msssim_ir: 0.3948, msssim_vis: 0.0224, mx_loss: 0.0050, eta: 0:06:40, time: 8.2834
INFO train.py(173): step: 4960/5410, l_total: 0.0449, l_in: 0.0120, l_grad: 0.0328, msssim_ir: 0.3859, msssim_vis: 0.0416, mx_loss: 0.0066, eta: 0:06:31, time: 8.3321
INFO train.py(173): step: 4970/5410, l_total: 0.0648, l_in: 0.0244, l_grad: 0.0405, msssim_ir: 0.4460, msssim_vis: 0.0509, mx_loss: 0.0252, eta: 0:06:23, time: 8.3929
INFO train.py(173): step: 4980/5410, l_total: 0.0369, l_in: 0.0184, l_grad: 0.0185, msssim_ir: 0.2351, msssim_vis: 0.0832, mx_loss: 0.0135, eta: 0:06:14, time: 8.2893
INFO train.py(173): step: 4990/5410, l_total: 0.0514, l_in: 0.0127, l_grad: 0.0387, msssim_ir: 0.2695, msssim_vis: 0.1350, mx_loss: 0.0085, eta: 0:06:05, time: 8.2943
INFO train.py(173): step: 5000/5410, l_total: 0.0449, l_in: 0.0110, l_grad: 0.0339, msssim_ir: 0.3600, msssim_vis: 0.0434, mx_loss: 0.0113, eta: 0:05:56, time: 8.3929
INFO train.py(173): step: 5010/5410, l_total: 0.0396, l_in: 0.0124, l_grad: 0.0272, msssim_ir: 0.1035, msssim_vis: 0.2255, mx_loss: 0.0164, eta: 0:05:48, time: 8.3431
INFO train.py(173): step: 5020/5410, l_total: 0.0357, l_in: 0.0101, l_grad: 0.0255, msssim_ir: 0.3506, msssim_vis: 0.0778, mx_loss: 0.0051, eta: 0:05:39, time: 8.2943
INFO train.py(173): step: 5030/5410, l_total: 0.0538, l_in: 0.0129, l_grad: 0.0409, msssim_ir: 0.4646, msssim_vis: 0.0303, mx_loss: 0.0073, eta: 0:05:30, time: 8.3481
INFO train.py(173): step: 5040/5410, l_total: 0.0366, l_in: 0.0114, l_grad: 0.0253, msssim_ir: 0.3017, msssim_vis: 0.1207, mx_loss: 0.0065, eta: 0:05:22, time: 8.3750
INFO train.py(173): step: 5050/5410, l_total: 0.0368, l_in: 0.0092, l_grad: 0.0275, msssim_ir: 0.3996, msssim_vis: 0.0489, mx_loss: 0.0064, eta: 0:05:13, time: 8.3391
INFO train.py(173): step: 5060/5410, l_total: 0.0263, l_in: 0.0060, l_grad: 0.0203, msssim_ir: 0.3562, msssim_vis: 0.0360, mx_loss: 0.0039, eta: 0:05:04, time: 8.3023
INFO train.py(173): step: 5070/5410, l_total: 0.0407, l_in: 0.0115, l_grad: 0.0292, msssim_ir: 0.5072, msssim_vis: 0.0217, mx_loss: 0.0101, eta: 0:04:55, time: 8.4048
INFO train.py(173): step: 5080/5410, l_total: 0.0465, l_in: 0.0111, l_grad: 0.0354, msssim_ir: 0.4407, msssim_vis: 0.0261, mx_loss: 0.0093, eta: 0:04:47, time: 8.2853
INFO train.py(173): step: 5090/5410, l_total: 0.0606, l_in: 0.0172, l_grad: 0.0434, msssim_ir: 0.2598, msssim_vis: 0.1890, mx_loss: 0.0097, eta: 0:04:38, time: 8.3540
INFO train.py(173): step: 5100/5410, l_total: 0.0332, l_in: 0.0068, l_grad: 0.0264, msssim_ir: 0.3230, msssim_vis: 0.0767, mx_loss: 0.0050, eta: 0:04:29, time: 8.3142
INFO train.py(173): step: 5110/5410, l_total: 0.0400, l_in: 0.0101, l_grad: 0.0300, msssim_ir: 0.4391, msssim_vis: 0.0315, mx_loss: 0.0102, eta: 0:04:20, time: 8.3710
INFO train.py(173): step: 5120/5410, l_total: 0.0398, l_in: 0.0139, l_grad: 0.0259, msssim_ir: 0.4136, msssim_vis: 0.0382, mx_loss: 0.0066, eta: 0:04:12, time: 8.3560
INFO train.py(173): step: 5130/5410, l_total: 0.0455, l_in: 0.0170, l_grad: 0.0286, msssim_ir: 0.4016, msssim_vis: 0.0641, mx_loss: 0.0095, eta: 0:04:03, time: 8.3311
INFO train.py(173): step: 5140/5410, l_total: 0.0512, l_in: 0.0165, l_grad: 0.0347, msssim_ir: 0.2775, msssim_vis: 0.1616, mx_loss: 0.0047, eta: 0:03:54, time: 8.3192
INFO train.py(173): step: 5150/5410, l_total: 0.0364, l_in: 0.0092, l_grad: 0.0271, msssim_ir: 0.4866, msssim_vis: 0.0137, mx_loss: 0.0079, eta: 0:03:46, time: 8.3620
INFO train.py(173): step: 5160/5410, l_total: 0.0235, l_in: 0.0053, l_grad: 0.0183, msssim_ir: 0.2799, msssim_vis: 0.0899, mx_loss: 0.0045, eta: 0:03:37, time: 8.2963
INFO train.py(173): step: 5170/5410, l_total: 0.0288, l_in: 0.0063, l_grad: 0.0225, msssim_ir: 0.4161, msssim_vis: 0.0518, mx_loss: 0.0023, eta: 0:03:28, time: 8.3491
INFO train.py(173): step: 5180/5410, l_total: 0.0464, l_in: 0.0130, l_grad: 0.0335, msssim_ir: 0.4012, msssim_vis: 0.0355, mx_loss: 0.0102, eta: 0:03:19, time: 8.3650
INFO train.py(173): step: 5190/5410, l_total: 0.0345, l_in: 0.0091, l_grad: 0.0255, msssim_ir: 0.2656, msssim_vis: 0.0961, mx_loss: 0.0061, eta: 0:03:11, time: 8.3819
INFO train.py(173): step: 5200/5410, l_total: 0.0251, l_in: 0.0070, l_grad: 0.0181, msssim_ir: 0.3012, msssim_vis: 0.0503, mx_loss: 0.0039, eta: 0:03:02, time: 8.3212
INFO train.py(173): step: 5210/5410, l_total: 0.0452, l_in: 0.0146, l_grad: 0.0306, msssim_ir: 0.3869, msssim_vis: 0.0546, mx_loss: 0.0144, eta: 0:02:53, time: 8.2893
INFO train.py(173): step: 5220/5410, l_total: 0.0453, l_in: 0.0143, l_grad: 0.0310, msssim_ir: 0.3512, msssim_vis: 0.0561, mx_loss: 0.0049, eta: 0:02:45, time: 8.3670
INFO train.py(173): step: 5230/5410, l_total: 0.0434, l_in: 0.0119, l_grad: 0.0315, msssim_ir: 0.3963, msssim_vis: 0.0492, mx_loss: 0.0080, eta: 0:02:36, time: 8.4307
INFO train.py(173): step: 5240/5410, l_total: 0.0385, l_in: 0.0132, l_grad: 0.0253, msssim_ir: 0.3201, msssim_vis: 0.0916, mx_loss: 0.0046, eta: 0:02:27, time: 8.3630
INFO train.py(173): step: 5250/5410, l_total: 0.0290, l_in: 0.0095, l_grad: 0.0196, msssim_ir: 0.2684, msssim_vis: 0.0505, mx_loss: 0.0061, eta: 0:02:19, time: 8.3998
INFO train.py(173): step: 5260/5410, l_total: 0.0355, l_in: 0.0104, l_grad: 0.0251, msssim_ir: 0.3644, msssim_vis: 0.0416, mx_loss: 0.0063, eta: 0:02:10, time: 8.3381
INFO train.py(173): step: 5270/5410, l_total: 0.0394, l_in: 0.0094, l_grad: 0.0300, msssim_ir: 0.4328, msssim_vis: 0.0092, mx_loss: 0.0065, eta: 0:02:01, time: 8.3391
INFO train.py(173): step: 5280/5410, l_total: 0.0376, l_in: 0.0089, l_grad: 0.0287, msssim_ir: 0.3952, msssim_vis: 0.0568, mx_loss: 0.0055, eta: 0:01:52, time: 8.3192
INFO train.py(173): step: 5290/5410, l_total: 0.0242, l_in: 0.0071, l_grad: 0.0171, msssim_ir: 0.3057, msssim_vis: 0.0475, mx_loss: 0.0038, eta: 0:01:44, time: 8.3570
INFO train.py(173): step: 5300/5410, l_total: 0.0296, l_in: 0.0067, l_grad: 0.0229, msssim_ir: 0.2862, msssim_vis: 0.0574, mx_loss: 0.0066, eta: 0:01:35, time: 8.3072
INFO train.py(173): step: 5310/5410, l_total: 0.0418, l_in: 0.0080, l_grad: 0.0338, msssim_ir: 0.3726, msssim_vis: 0.0552, mx_loss: 0.0079, eta: 0:01:26, time: 8.3769
INFO train.py(173): step: 5320/5410, l_total: 0.0290, l_in: 0.0104, l_grad: 0.0186, msssim_ir: 0.2569, msssim_vis: 0.0829, mx_loss: 0.0085, eta: 0:01:18, time: 8.3630
INFO train.py(173): step: 5330/5410, l_total: 0.0507, l_in: 0.0116, l_grad: 0.0391, msssim_ir: 0.4960, msssim_vis: 0.0115, mx_loss: 0.0085, eta: 0:01:09, time: 8.3959
INFO train.py(173): step: 5340/5410, l_total: 0.0366, l_in: 0.0089, l_grad: 0.0277, msssim_ir: 0.3575, msssim_vis: 0.0908, mx_loss: 0.0058, eta: 0:01:00, time: 8.3331
INFO train.py(173): step: 5350/5410, l_total: 0.0500, l_in: 0.0137, l_grad: 0.0363, msssim_ir: 0.3385, msssim_vis: 0.0892, mx_loss: 0.0073, eta: 0:00:52, time: 8.3212
INFO train.py(173): step: 5360/5410, l_total: 0.0389, l_in: 0.0103, l_grad: 0.0285, msssim_ir: 0.3110, msssim_vis: 0.0782, mx_loss: 0.0055, eta: 0:00:43, time: 8.3092
INFO train.py(173): step: 5370/5410, l_total: 0.0450, l_in: 0.0132, l_grad: 0.0318, msssim_ir: 0.3662, msssim_vis: 0.0873, mx_loss: 0.0065, eta: 0:00:34, time: 8.3789
INFO train.py(173): step: 5380/5410, l_total: 0.0602, l_in: 0.0174, l_grad: 0.0428, msssim_ir: 0.2870, msssim_vis: 0.1183, mx_loss: 0.0128, eta: 0:00:26, time: 8.2903
INFO train.py(173): step: 5390/5410, l_total: 0.0299, l_in: 0.0076, l_grad: 0.0223, msssim_ir: 0.2704, msssim_vis: 0.0873, mx_loss: 0.0056, eta: 0:00:17, time: 8.3570
INFO train.py(173): step: 5400/5410, l_total: 0.0415, l_in: 0.0115, l_grad: 0.0300, msssim_ir: 0.3365, msssim_vis: 0.0934, mx_loss: 0.0107, eta: 0:00:08, time: 8.3122
INFO train.py(173): step: 5410/5410, l_total: 0.0273, l_in: 0.0068, l_grad: 0.0205, msssim_ir: 0.3396, msssim_vis: 0.0389, mx_loss: 0.0040, eta: 0:00:00, time: 8.3172
INFO train.py(177): Fusion Model Save to: ./model\Fusion\fusion_model.pth
INFO train.py(178): 
