# Supplementary material for: Infrared and visible image fusion algorithm based on gradient attention residuals dense block
Source: PeerJ Comput Sci. 2024 Nov 28;10:e2569. doi: 10.7717/peerj-cs.2569 (PMC11622899; doi:10.7717/peerj-cs.2569)
Supplement: Supplemental Information 2 [file peerj-cs-10-2569-s002.zip › code/logs/BiSeNet-2024-05-28-11-14-14.log]

INFO train.py(108): Training Fusion Model start~
INFO train.py(173): step: 10/5410, l_total: 0.3069, l_in: 0.1613, l_grad: 0.1456, msssim_ir: 0.4075, msssim_vis: 0.3518, mx_loss: 0.3442, eta: 4:54:29, time: 32.7213
INFO train.py(173): step: 20/5410, l_total: 0.3489, l_in: 0.2645, l_grad: 0.0844, msssim_ir: 0.3584, msssim_vis: 0.2429, mx_loss: 0.2162, eta: 3:04:26, time: 8.3402
INFO train.py(173): step: 30/5410, l_total: 0.3169, l_in: 0.2155, l_grad: 0.1014, msssim_ir: 0.3909, msssim_vis: 0.3013, mx_loss: 0.3059, eta: 2:27:51, time: 8.4080
INFO train.py(173): step: 40/5410, l_total: 0.1347, l_in: 0.0587, l_grad: 0.0761, msssim_ir: 0.3373, msssim_vis: 0.1260, mx_loss: 0.0739, eta: 2:09:24, time: 8.3691
INFO train.py(173): step: 50/5410, l_total: 0.2559, l_in: 0.1595, l_grad: 0.0965, msssim_ir: 0.4054, msssim_vis: 0.0979, mx_loss: 0.0852, eta: 1:58:19, time: 8.3871
INFO train.py(173): step: 60/5410, l_total: 0.1703, l_in: 0.1031, l_grad: 0.0672, msssim_ir: 0.4443, msssim_vis: 0.0890, mx_loss: 0.1008, eta: 1:50:53, time: 8.3960
INFO train.py(173): step: 70/5410, l_total: 0.2098, l_in: 0.1093, l_grad: 0.1004, msssim_ir: 0.4851, msssim_vis: 0.0549, mx_loss: 0.0515, eta: 1:45:32, time: 8.3930
INFO train.py(173): step: 80/5410, l_total: 0.1769, l_in: 0.0968, l_grad: 0.0801, msssim_ir: 0.3851, msssim_vis: 0.1579, mx_loss: 0.0924, eta: 1:41:31, time: 8.4139
INFO train.py(173): step: 90/5410, l_total: 0.2121, l_in: 0.1189, l_grad: 0.0932, msssim_ir: 0.4299, msssim_vis: 0.1730, mx_loss: 0.1637, eta: 1:38:22, time: 8.4179
INFO train.py(173): step: 100/5410, l_total: 0.0980, l_in: 0.0288, l_grad: 0.0692, msssim_ir: 0.3790, msssim_vis: 0.0450, mx_loss: 0.0420, eta: 1:35:49, time: 8.4253
INFO train.py(173): step: 110/5410, l_total: 0.1316, l_in: 0.0621, l_grad: 0.0695, msssim_ir: 0.3967, msssim_vis: 0.0749, mx_loss: 0.0468, eta: 1:33:41, time: 8.4109
INFO train.py(173): step: 120/5410, l_total: 0.2469, l_in: 0.1225, l_grad: 0.1244, msssim_ir: 0.5036, msssim_vis: 0.0914, mx_loss: 0.0876, eta: 1:31:54, time: 8.4199
INFO train.py(173): step: 130/5410, l_total: 0.0923, l_in: 0.0309, l_grad: 0.0613, msssim_ir: 0.4110, msssim_vis: 0.0280, mx_loss: 0.0548, eta: 1:30:24, time: 8.4458
INFO train.py(173): step: 140/5410, l_total: 0.0801, l_in: 0.0245, l_grad: 0.0556, msssim_ir: 0.3518, msssim_vis: 0.0665, mx_loss: 0.0236, eta: 1:29:05, time: 8.4650
INFO train.py(173): step: 150/5410, l_total: 0.1611, l_in: 0.0952, l_grad: 0.0660, msssim_ir: 0.3448, msssim_vis: 0.1415, mx_loss: 0.1055, eta: 1:27:55, time: 8.4338
INFO train.py(173): step: 160/5410, l_total: 0.1415, l_in: 0.0826, l_grad: 0.0589, msssim_ir: 0.2870, msssim_vis: 0.1873, mx_loss: 0.1038, eta: 1:26:53, time: 8.4309
INFO train.py(173): step: 170/5410, l_total: 0.1000, l_in: 0.0337, l_grad: 0.0663, msssim_ir: 0.3792, msssim_vis: 0.0939, mx_loss: 0.0441, eta: 1:25:58, time: 8.4657
INFO train.py(173): step: 180/5410, l_total: 0.0973, l_in: 0.0381, l_grad: 0.0592, msssim_ir: 0.3483, msssim_vis: 0.1018, mx_loss: 0.0636, eta: 1:25:07, time: 8.4557
INFO train.py(173): step: 190/5410, l_total: 0.2379, l_in: 0.1358, l_grad: 0.1021, msssim_ir: 0.4695, msssim_vis: 0.0728, mx_loss: 0.0675, eta: 1:24:21, time: 8.4438
INFO train.py(173): step: 200/5410, l_total: 0.1182, l_in: 0.0392, l_grad: 0.0790, msssim_ir: 0.4025, msssim_vis: 0.0691, mx_loss: 0.0300, eta: 1:23:40, time: 8.4677
INFO train.py(173): step: 210/5410, l_total: 0.0856, l_in: 0.0231, l_grad: 0.0625, msssim_ir: 0.3432, msssim_vis: 0.0816, mx_loss: 0.0280, eta: 1:23:01, time: 8.4767
INFO train.py(173): step: 220/5410, l_total: 0.1398, l_in: 0.0534, l_grad: 0.0863, msssim_ir: 0.4596, msssim_vis: 0.0763, mx_loss: 0.0575, eta: 1:22:25, time: 8.4358
INFO train.py(173): step: 230/5410, l_total: 0.1266, l_in: 0.0668, l_grad: 0.0597, msssim_ir: 0.2791, msssim_vis: 0.1578, mx_loss: 0.0769, eta: 1:21:52, time: 8.4806
INFO train.py(173): step: 240/5410, l_total: 0.0711, l_in: 0.0241, l_grad: 0.0470, msssim_ir: 0.4065, msssim_vis: 0.0276, mx_loss: 0.0322, eta: 1:21:20, time: 8.4597
INFO train.py(173): step: 250/5410, l_total: 0.1374, l_in: 0.0529, l_grad: 0.0845, msssim_ir: 0.4399, msssim_vis: 0.0493, mx_loss: 0.0475, eta: 1:20:50, time: 8.4637
INFO train.py(173): step: 260/5410, l_total: 0.1087, l_in: 0.0315, l_grad: 0.0772, msssim_ir: 0.3722, msssim_vis: 0.0933, mx_loss: 0.0341, eta: 1:20:22, time: 8.4607
INFO train.py(173): step: 270/5410, l_total: 0.0850, l_in: 0.0318, l_grad: 0.0532, msssim_ir: 0.3395, msssim_vis: 0.0374, mx_loss: 0.0243, eta: 1:19:56, time: 8.4558
INFO train.py(173): step: 280/5410, l_total: 0.0688, l_in: 0.0266, l_grad: 0.0422, msssim_ir: 0.3007, msssim_vis: 0.0747, mx_loss: 0.0347, eta: 1:19:31, time: 8.4617
INFO train.py(173): step: 290/5410, l_total: 0.0892, l_in: 0.0311, l_grad: 0.0581, msssim_ir: 0.3597, msssim_vis: 0.0593, mx_loss: 0.0451, eta: 1:19:07, time: 8.4767
INFO train.py(173): step: 300/5410, l_total: 0.1521, l_in: 0.0633, l_grad: 0.0888, msssim_ir: 0.4176, msssim_vis: 0.0477, mx_loss: 0.0510, eta: 1:18:44, time: 8.4617
INFO train.py(173): step: 310/5410, l_total: 0.0953, l_in: 0.0241, l_grad: 0.0712, msssim_ir: 0.3829, msssim_vis: 0.0630, mx_loss: 0.0297, eta: 1:18:22, time: 8.4717
INFO train.py(173): step: 320/5410, l_total: 0.0942, l_in: 0.0349, l_grad: 0.0592, msssim_ir: 0.3041, msssim_vis: 0.0865, mx_loss: 0.0270, eta: 1:18:01, time: 8.4717
INFO train.py(173): step: 330/5410, l_total: 0.1136, l_in: 0.0418, l_grad: 0.0718, msssim_ir: 0.4264, msssim_vis: 0.0729, mx_loss: 0.0500, eta: 1:17:40, time: 8.4508
INFO train.py(173): step: 340/5410, l_total: 0.0876, l_in: 0.0293, l_grad: 0.0583, msssim_ir: 0.4113, msssim_vis: 0.0585, mx_loss: 0.0319, eta: 1:17:20, time: 8.4866
INFO train.py(173): step: 350/5410, l_total: 0.0902, l_in: 0.0219, l_grad: 0.0683, msssim_ir: 0.3338, msssim_vis: 0.0723, mx_loss: 0.0278, eta: 1:17:01, time: 8.4617
INFO train.py(173): step: 360/5410, l_total: 0.1689, l_in: 0.0933, l_grad: 0.0756, msssim_ir: 0.4433, msssim_vis: 0.0466, mx_loss: 0.0346, eta: 1:16:43, time: 8.4657
INFO train.py(173): step: 370/5410, l_total: 0.2121, l_in: 0.1049, l_grad: 0.1072, msssim_ir: 0.4829, msssim_vis: 0.1019, mx_loss: 0.0840, eta: 1:16:25, time: 8.4848
INFO train.py(173): step: 380/5410, l_total: 0.1004, l_in: 0.0326, l_grad: 0.0678, msssim_ir: 0.3668, msssim_vis: 0.0836, mx_loss: 0.0366, eta: 1:16:07, time: 8.4471
INFO train.py(173): step: 390/5410, l_total: 0.1040, l_in: 0.0421, l_grad: 0.0619, msssim_ir: 0.3262, msssim_vis: 0.0647, mx_loss: 0.0445, eta: 1:15:50, time: 8.4747
INFO train.py(173): step: 400/5410, l_total: 0.1013, l_in: 0.0538, l_grad: 0.0475, msssim_ir: 0.2110, msssim_vis: 0.1517, mx_loss: 0.0710, eta: 1:15:34, time: 8.4557
INFO train.py(173): step: 410/5410, l_total: 0.0971, l_in: 0.0353, l_grad: 0.0618, msssim_ir: 0.4032, msssim_vis: 0.0417, mx_loss: 0.0319, eta: 1:15:17, time: 8.4388
INFO train.py(173): step: 420/5410, l_total: 0.0661, l_in: 0.0202, l_grad: 0.0458, msssim_ir: 0.3637, msssim_vis: 0.0364, mx_loss: 0.0144, eta: 1:15:02, time: 8.4866
INFO train.py(173): step: 430/5410, l_total: 0.1116, l_in: 0.0571, l_grad: 0.0544, msssim_ir: 0.3245, msssim_vis: 0.0704, mx_loss: 0.0312, eta: 1:14:46, time: 8.4528
INFO train.py(173): step: 440/5410, l_total: 0.0996, l_in: 0.0602, l_grad: 0.0395, msssim_ir: 0.2298, msssim_vis: 0.1535, mx_loss: 0.0789, eta: 1:14:31, time: 8.4528
INFO train.py(173): step: 450/5410, l_total: 0.0839, l_in: 0.0299, l_grad: 0.0540, msssim_ir: 0.3061, msssim_vis: 0.0896, mx_loss: 0.0240, eta: 1:14:16, time: 8.4777
INFO train.py(173): step: 460/5410, l_total: 0.1375, l_in: 0.0616, l_grad: 0.0759, msssim_ir: 0.4525, msssim_vis: 0.0516, mx_loss: 0.0378, eta: 1:14:01, time: 8.4597
INFO train.py(173): step: 470/5410, l_total: 0.1337, l_in: 0.0464, l_grad: 0.0873, msssim_ir: 0.4677, msssim_vis: 0.0432, mx_loss: 0.0578, eta: 1:13:47, time: 8.4727
INFO train.py(173): step: 480/5410, l_total: 0.0657, l_in: 0.0216, l_grad: 0.0441, msssim_ir: 0.3617, msssim_vis: 0.0501, mx_loss: 0.0212, eta: 1:13:33, time: 8.4617
INFO train.py(173): step: 490/5410, l_total: 0.0744, l_in: 0.0189, l_grad: 0.0556, msssim_ir: 0.3531, msssim_vis: 0.0496, mx_loss: 0.0217, eta: 1:13:19, time: 8.4438
INFO train.py(173): step: 500/5410, l_total: 0.0863, l_in: 0.0390, l_grad: 0.0474, msssim_ir: 0.4395, msssim_vis: 0.0253, mx_loss: 0.0217, eta: 1:13:06, time: 8.4886
INFO train.py(173): step: 510/5410, l_total: 0.1042, l_in: 0.0441, l_grad: 0.0601, msssim_ir: 0.3483, msssim_vis: 0.0648, mx_loss: 0.0673, eta: 1:12:52, time: 8.4816
INFO train.py(173): step: 520/5410, l_total: 0.1328, l_in: 0.0534, l_grad: 0.0794, msssim_ir: 0.4447, msssim_vis: 0.0427, mx_loss: 0.0472, eta: 1:12:39, time: 8.4687
INFO train.py(173): step: 530/5410, l_total: 0.0982, l_in: 0.0359, l_grad: 0.0622, msssim_ir: 0.3425, msssim_vis: 0.0415, mx_loss: 0.0400, eta: 1:12:26, time: 8.4687
INFO train.py(173): step: 540/5410, l_total: 0.1039, l_in: 0.0321, l_grad: 0.0718, msssim_ir: 0.3821, msssim_vis: 0.0469, mx_loss: 0.0361, eta: 1:12:13, time: 8.4757
INFO train.py(173): step: 550/5410, l_total: 0.0593, l_in: 0.0194, l_grad: 0.0398, msssim_ir: 0.3804, msssim_vis: 0.0432, mx_loss: 0.0210, eta: 1:14:58, time: 28.5701
INFO train.py(173): step: 560/5410, l_total: 0.1439, l_in: 0.0723, l_grad: 0.0716, msssim_ir: 0.5071, msssim_vis: 0.0352, mx_loss: 0.0273, eta: 1:14:42, time: 8.4222
INFO train.py(173): step: 570/5410, l_total: 0.1005, l_in: 0.0292, l_grad: 0.0713, msssim_ir: 0.4277, msssim_vis: 0.0338, mx_loss: 0.0344, eta: 1:14:25, time: 8.4091
INFO train.py(173): step: 580/5410, l_total: 0.0849, l_in: 0.0394, l_grad: 0.0455, msssim_ir: 0.4125, msssim_vis: 0.0259, mx_loss: 0.0149, eta: 1:14:10, time: 8.4398
INFO train.py(173): step: 590/5410, l_total: 0.0752, l_in: 0.0420, l_grad: 0.0332, msssim_ir: 0.2595, msssim_vis: 0.1053, mx_loss: 0.0337, eta: 1:13:54, time: 8.4856
INFO train.py(173): step: 600/5410, l_total: 0.0582, l_in: 0.0184, l_grad: 0.0398, msssim_ir: 0.3349, msssim_vis: 0.0369, mx_loss: 0.0184, eta: 1:13:39, time: 8.4548
INFO train.py(173): step: 610/5410, l_total: 0.0821, l_in: 0.0175, l_grad: 0.0646, msssim_ir: 0.2352, msssim_vis: 0.0723, mx_loss: 0.0191, eta: 1:13:24, time: 8.4498
INFO train.py(173): step: 620/5410, l_total: 0.0833, l_in: 0.0367, l_grad: 0.0466, msssim_ir: 0.3947, msssim_vis: 0.0382, mx_loss: 0.0360, eta: 1:13:10, time: 8.4747
INFO train.py(173): step: 630/5410, l_total: 0.0670, l_in: 0.0295, l_grad: 0.0375, msssim_ir: 0.2180, msssim_vis: 0.1366, mx_loss: 0.0311, eta: 1:12:55, time: 8.4697
INFO train.py(173): step: 640/5410, l_total: 0.0990, l_in: 0.0306, l_grad: 0.0684, msssim_ir: 0.2713, msssim_vis: 0.1322, mx_loss: 0.0306, eta: 1:12:41, time: 8.4747
INFO train.py(173): step: 650/5410, l_total: 0.0872, l_in: 0.0307, l_grad: 0.0565, msssim_ir: 0.2346, msssim_vis: 0.1029, mx_loss: 0.0332, eta: 1:12:27, time: 8.4787
INFO train.py(173): step: 660/5410, l_total: 0.0543, l_in: 0.0172, l_grad: 0.0371, msssim_ir: 0.2606, msssim_vis: 0.1057, mx_loss: 0.0178, eta: 1:12:13, time: 8.4438
INFO train.py(173): step: 670/5410, l_total: 0.0781, l_in: 0.0330, l_grad: 0.0451, msssim_ir: 0.3623, msssim_vis: 0.0411, mx_loss: 0.0330, eta: 1:11:59, time: 8.4737
INFO train.py(173): step: 680/5410, l_total: 0.0538, l_in: 0.0150, l_grad: 0.0388, msssim_ir: 0.3754, msssim_vis: 0.0285, mx_loss: 0.0117, eta: 1:11:46, time: 8.4727
INFO train.py(173): step: 690/5410, l_total: 0.0666, l_in: 0.0282, l_grad: 0.0384, msssim_ir: 0.3602, msssim_vis: 0.0402, mx_loss: 0.0292, eta: 1:11:32, time: 8.4503
INFO train.py(173): step: 700/5410, l_total: 0.0593, l_in: 0.0150, l_grad: 0.0444, msssim_ir: 0.3705, msssim_vis: 0.0254, mx_loss: 0.0108, eta: 1:11:19, time: 8.4876
INFO train.py(173): step: 710/5410, l_total: 0.0620, l_in: 0.0198, l_grad: 0.0422, msssim_ir: 0.3630, msssim_vis: 0.0553, mx_loss: 0.0178, eta: 1:11:06, time: 8.4498
INFO train.py(173): step: 720/5410, l_total: 0.0870, l_in: 0.0453, l_grad: 0.0417, msssim_ir: 0.2946, msssim_vis: 0.1106, mx_loss: 0.0384, eta: 1:10:53, time: 8.4936
INFO train.py(173): step: 730/5410, l_total: 0.0890, l_in: 0.0321, l_grad: 0.0569, msssim_ir: 0.2429, msssim_vis: 0.1266, mx_loss: 0.0422, eta: 1:10:40, time: 8.4558
INFO train.py(173): step: 740/5410, l_total: 0.0567, l_in: 0.0147, l_grad: 0.0420, msssim_ir: 0.2990, msssim_vis: 0.0712, mx_loss: 0.0124, eta: 1:10:27, time: 8.4607
INFO train.py(173): step: 750/5410, l_total: 0.0739, l_in: 0.0461, l_grad: 0.0278, msssim_ir: 0.2258, msssim_vis: 0.1115, mx_loss: 0.0378, eta: 1:10:14, time: 8.4767
INFO train.py(173): step: 760/5410, l_total: 0.0644, l_in: 0.0162, l_grad: 0.0482, msssim_ir: 0.3165, msssim_vis: 0.0622, mx_loss: 0.0130, eta: 1:10:02, time: 8.4468
INFO train.py(173): step: 770/5410, l_total: 0.0615, l_in: 0.0209, l_grad: 0.0406, msssim_ir: 0.2819, msssim_vis: 0.0939, mx_loss: 0.0198, eta: 1:09:49, time: 8.4728
INFO train.py(173): step: 780/5410, l_total: 0.1385, l_in: 0.0681, l_grad: 0.0705, msssim_ir: 0.4917, msssim_vis: 0.0448, mx_loss: 0.0357, eta: 1:09:37, time: 8.4779
INFO train.py(173): step: 790/5410, l_total: 0.0564, l_in: 0.0179, l_grad: 0.0385, msssim_ir: 0.3110, msssim_vis: 0.0585, mx_loss: 0.0111, eta: 1:09:24, time: 8.4517
INFO train.py(173): step: 800/5410, l_total: 0.0876, l_in: 0.0336, l_grad: 0.0540, msssim_ir: 0.3905, msssim_vis: 0.0596, mx_loss: 0.0241, eta: 1:09:12, time: 8.4956
INFO train.py(173): step: 810/5410, l_total: 0.1178, l_in: 0.0415, l_grad: 0.0763, msssim_ir: 0.3461, msssim_vis: 0.0777, mx_loss: 0.0526, eta: 1:09:00, time: 8.4488
INFO train.py(173): step: 820/5410, l_total: 0.0759, l_in: 0.0247, l_grad: 0.0512, msssim_ir: 0.2747, msssim_vis: 0.0820, mx_loss: 0.0286, eta: 1:08:48, time: 8.4847
INFO train.py(173): step: 830/5410, l_total: 0.0844, l_in: 0.0299, l_grad: 0.0546, msssim_ir: 0.4320, msssim_vis: 0.0390, mx_loss: 0.0311, eta: 1:08:36, time: 8.4647
INFO train.py(173): step: 840/5410, l_total: 0.0680, l_in: 0.0249, l_grad: 0.0431, msssim_ir: 0.3856, msssim_vis: 0.0375, mx_loss: 0.0218, eta: 1:08:25, time: 8.4488
INFO train.py(173): step: 850/5410, l_total: 0.0542, l_in: 0.0241, l_grad: 0.0300, msssim_ir: 0.3210, msssim_vis: 0.0678, mx_loss: 0.0161, eta: 1:08:13, time: 8.4856
INFO train.py(173): step: 860/5410, l_total: 0.0822, l_in: 0.0328, l_grad: 0.0494, msssim_ir: 0.3924, msssim_vis: 0.0482, mx_loss: 0.0439, eta: 1:08:01, time: 8.4597
INFO train.py(173): step: 870/5410, l_total: 0.0710, l_in: 0.0268, l_grad: 0.0442, msssim_ir: 0.3658, msssim_vis: 0.0425, mx_loss: 0.0208, eta: 1:07:50, time: 8.4758
INFO train.py(173): step: 880/5410, l_total: 0.0536, l_in: 0.0232, l_grad: 0.0305, msssim_ir: 0.3047, msssim_vis: 0.0671, mx_loss: 0.0173, eta: 1:07:38, time: 8.4689
INFO train.py(173): step: 890/5410, l_total: 0.0875, l_in: 0.0370, l_grad: 0.0505, msssim_ir: 0.3309, msssim_vis: 0.0710, mx_loss: 0.0305, eta: 1:07:26, time: 8.4398
INFO train.py(173): step: 900/5410, l_total: 0.0891, l_in: 0.0298, l_grad: 0.0593, msssim_ir: 0.4391, msssim_vis: 0.0392, mx_loss: 0.0347, eta: 1:07:15, time: 8.4896
INFO train.py(173): step: 910/5410, l_total: 0.0815, l_in: 0.0282, l_grad: 0.0533, msssim_ir: 0.4847, msssim_vis: 0.0132, mx_loss: 0.0141, eta: 1:07:04, time: 8.4717
INFO train.py(173): step: 920/5410, l_total: 0.1600, l_in: 0.0796, l_grad: 0.0805, msssim_ir: 0.4455, msssim_vis: 0.0360, mx_loss: 0.0371, eta: 1:06:53, time: 8.4697
INFO train.py(173): step: 930/5410, l_total: 0.0611, l_in: 0.0189, l_grad: 0.0422, msssim_ir: 0.2353, msssim_vis: 0.1030, mx_loss: 0.0133, eta: 1:06:42, time: 8.4896
INFO train.py(173): step: 940/5410, l_total: 0.0869, l_in: 0.0331, l_grad: 0.0538, msssim_ir: 0.2061, msssim_vis: 0.1648, mx_loss: 0.0706, eta: 1:06:30, time: 8.4529
INFO train.py(173): step: 950/5410, l_total: 0.0646, l_in: 0.0192, l_grad: 0.0453, msssim_ir: 0.2389, msssim_vis: 0.0910, mx_loss: 0.0224, eta: 1:06:19, time: 8.4926
INFO train.py(173): step: 960/5410, l_total: 0.0769, l_in: 0.0374, l_grad: 0.0394, msssim_ir: 0.2709, msssim_vis: 0.1064, mx_loss: 0.0265, eta: 1:06:08, time: 8.4737
INFO train.py(173): step: 970/5410, l_total: 0.0734, l_in: 0.0222, l_grad: 0.0512, msssim_ir: 0.2283, msssim_vis: 0.1394, mx_loss: 0.0449, eta: 1:05:57, time: 8.4866
INFO train.py(173): step: 980/5410, l_total: 0.0675, l_in: 0.0191, l_grad: 0.0484, msssim_ir: 0.2800, msssim_vis: 0.1068, mx_loss: 0.0234, eta: 1:05:46, time: 8.4538
INFO train.py(173): step: 990/5410, l_total: 0.0743, l_in: 0.0305, l_grad: 0.0438, msssim_ir: 0.2823, msssim_vis: 0.1155, mx_loss: 0.0233, eta: 1:05:36, time: 8.4886
INFO train.py(173): step: 1000/5410, l_total: 0.0670, l_in: 0.0237, l_grad: 0.0433, msssim_ir: 0.2876, msssim_vis: 0.0938, mx_loss: 0.0120, eta: 1:05:25, time: 8.4710
INFO train.py(173): step: 1010/5410, l_total: 0.0972, l_in: 0.0471, l_grad: 0.0501, msssim_ir: 0.1785, msssim_vis: 0.2345, mx_loss: 0.0734, eta: 1:05:14, time: 8.4587
INFO train.py(173): step: 1020/5410, l_total: 0.0959, l_in: 0.0429, l_grad: 0.0530, msssim_ir: 0.3495, msssim_vis: 0.1114, mx_loss: 0.0388, eta: 1:05:03, time: 8.4806
INFO train.py(173): step: 1030/5410, l_total: 0.0789, l_in: 0.0263, l_grad: 0.0526, msssim_ir: 0.3007, msssim_vis: 0.0780, mx_loss: 0.0192, eta: 1:04:53, time: 8.4528
INFO train.py(173): step: 1040/5410, l_total: 0.0537, l_in: 0.0265, l_grad: 0.0271, msssim_ir: 0.2631, msssim_vis: 0.0805, mx_loss: 0.0240, eta: 1:04:42, time: 8.4707
INFO train.py(173): step: 1050/5410, l_total: 0.0519, l_in: 0.0209, l_grad: 0.0310, msssim_ir: 0.2599, msssim_vis: 0.1369, mx_loss: 0.0234, eta: 1:04:31, time: 8.4737
INFO train.py(173): step: 1060/5410, l_total: 0.0511, l_in: 0.0144, l_grad: 0.0367, msssim_ir: 0.3330, msssim_vis: 0.0544, mx_loss: 0.0141, eta: 1:04:21, time: 8.4667
INFO train.py(173): step: 1070/5410, l_total: 0.0508, l_in: 0.0156, l_grad: 0.0352, msssim_ir: 0.3884, msssim_vis: 0.0475, mx_loss: 0.0127, eta: 1:04:10, time: 8.4966
INFO train.py(173): step: 1080/5410, l_total: 0.0607, l_in: 0.0225, l_grad: 0.0383, msssim_ir: 0.2716, msssim_vis: 0.1115, mx_loss: 0.0192, eta: 1:04:00, time: 8.4368
INFO train.py(173): step: 1090/5410, l_total: 0.0635, l_in: 0.0241, l_grad: 0.0394, msssim_ir: 0.4462, msssim_vis: 0.0195, mx_loss: 0.0294, eta: 1:05:09, time: 28.6222
INFO train.py(173): step: 1100/5410, l_total: 0.0834, l_in: 0.0404, l_grad: 0.0430, msssim_ir: 0.4514, msssim_vis: 0.0496, mx_loss: 0.0386, eta: 1:04:58, time: 8.4279
INFO train.py(173): step: 1110/5410, l_total: 0.0890, l_in: 0.0336, l_grad: 0.0554, msssim_ir: 0.4827, msssim_vis: 0.0205, mx_loss: 0.0141, eta: 1:04:46, time: 8.4348
INFO train.py(173): step: 1120/5410, l_total: 0.0849, l_in: 0.0313, l_grad: 0.0536, msssim_ir: 0.3467, msssim_vis: 0.0770, mx_loss: 0.0271, eta: 1:04:35, time: 8.4607
INFO train.py(173): step: 1130/5410, l_total: 0.0714, l_in: 0.0249, l_grad: 0.0465, msssim_ir: 0.4499, msssim_vis: 0.0348, mx_loss: 0.0315, eta: 1:04:24, time: 8.4627
INFO train.py(173): step: 1140/5410, l_total: 0.0891, l_in: 0.0346, l_grad: 0.0545, msssim_ir: 0.3119, msssim_vis: 0.1140, mx_loss: 0.0428, eta: 1:04:13, time: 8.4478
INFO train.py(173): step: 1150/5410, l_total: 0.0788, l_in: 0.0242, l_grad: 0.0546, msssim_ir: 0.5016, msssim_vis: 0.0226, mx_loss: 0.0168, eta: 1:04:02, time: 8.4896
INFO train.py(173): step: 1160/5410, l_total: 0.0784, l_in: 0.0260, l_grad: 0.0524, msssim_ir: 0.2886, msssim_vis: 0.1160, mx_loss: 0.0162, eta: 1:03:50, time: 8.4468
INFO train.py(173): step: 1170/5410, l_total: 0.0767, l_in: 0.0226, l_grad: 0.0541, msssim_ir: 0.4357, msssim_vis: 0.0362, mx_loss: 0.0214, eta: 1:03:39, time: 8.4717
INFO train.py(173): step: 1180/5410, l_total: 0.0667, l_in: 0.0222, l_grad: 0.0445, msssim_ir: 0.4797, msssim_vis: 0.0137, mx_loss: 0.0209, eta: 1:03:29, time: 8.4747
INFO train.py(173): step: 1190/5410, l_total: 0.0570, l_in: 0.0184, l_grad: 0.0386, msssim_ir: 0.3379, msssim_vis: 0.0407, mx_loss: 0.0129, eta: 1:03:18, time: 8.4518
INFO train.py(173): step: 1200/5410, l_total: 0.0609, l_in: 0.0187, l_grad: 0.0422, msssim_ir: 0.3268, msssim_vis: 0.0660, mx_loss: 0.0108, eta: 1:03:07, time: 8.4866
INFO train.py(173): step: 1210/5410, l_total: 0.0611, l_in: 0.0259, l_grad: 0.0352, msssim_ir: 0.3400, msssim_vis: 0.1148, mx_loss: 0.0273, eta: 1:02:56, time: 8.4667
INFO train.py(173): step: 1220/5410, l_total: 0.0693, l_in: 0.0206, l_grad: 0.0488, msssim_ir: 0.4611, msssim_vis: 0.0318, mx_loss: 0.0215, eta: 1:02:45, time: 8.4757
INFO train.py(173): step: 1230/5410, l_total: 0.0622, l_in: 0.0156, l_grad: 0.0467, msssim_ir: 0.3845, msssim_vis: 0.0351, mx_loss: 0.0119, eta: 1:02:34, time: 8.4786
INFO train.py(173): step: 1240/5410, l_total: 0.0829, l_in: 0.0403, l_grad: 0.0427, msssim_ir: 0.2774, msssim_vis: 0.1504, mx_loss: 0.0170, eta: 1:02:24, time: 8.4378
INFO train.py(173): step: 1250/5410, l_total: 0.0747, l_in: 0.0250, l_grad: 0.0497, msssim_ir: 0.4475, msssim_vis: 0.0280, mx_loss: 0.0207, eta: 1:02:13, time: 8.4966
INFO train.py(173): step: 1260/5410, l_total: 0.0596, l_in: 0.0211, l_grad: 0.0385, msssim_ir: 0.2976, msssim_vis: 0.1064, mx_loss: 0.0150, eta: 1:02:02, time: 8.4737
INFO train.py(173): step: 1270/5410, l_total: 0.0637, l_in: 0.0236, l_grad: 0.0401, msssim_ir: 0.3453, msssim_vis: 0.0823, mx_loss: 0.0118, eta: 1:01:52, time: 8.4717
INFO train.py(173): step: 1280/5410, l_total: 0.0508, l_in: 0.0153, l_grad: 0.0356, msssim_ir: 0.4121, msssim_vis: 0.0304, mx_loss: 0.0072, eta: 1:01:41, time: 8.4787
INFO train.py(173): step: 1290/5410, l_total: 0.0466, l_in: 0.0187, l_grad: 0.0279, msssim_ir: 0.2337, msssim_vis: 0.0852, mx_loss: 0.0133, eta: 1:01:31, time: 8.4338
INFO train.py(173): step: 1300/5410, l_total: 0.0521, l_in: 0.0156, l_grad: 0.0364, msssim_ir: 0.4456, msssim_vis: 0.0224, mx_loss: 0.0135, eta: 1:01:20, time: 8.4891
INFO train.py(173): step: 1310/5410, l_total: 0.0668, l_in: 0.0271, l_grad: 0.0397, msssim_ir: 0.2449, msssim_vis: 0.1229, mx_loss: 0.0323, eta: 1:01:10, time: 8.4627
INFO train.py(173): step: 1320/5410, l_total: 0.0444, l_in: 0.0129, l_grad: 0.0314, msssim_ir: 0.3109, msssim_vis: 0.0447, mx_loss: 0.0105, eta: 1:00:59, time: 8.4946
INFO train.py(173): step: 1330/5410, l_total: 0.0999, l_in: 0.0506, l_grad: 0.0492, msssim_ir: 0.4997, msssim_vis: 0.0278, mx_loss: 0.0184, eta: 1:00:49, time: 8.4782
INFO train.py(173): step: 1340/5410, l_total: 0.0856, l_in: 0.0340, l_grad: 0.0517, msssim_ir: 0.4929, msssim_vis: 0.0210, mx_loss: 0.0237, eta: 1:00:39, time: 8.4667
INFO train.py(173): step: 1350/5410, l_total: 0.0757, l_in: 0.0231, l_grad: 0.0526, msssim_ir: 0.2551, msssim_vis: 0.0891, mx_loss: 0.0187, eta: 1:00:28, time: 8.4796
INFO train.py(173): step: 1360/5410, l_total: 0.1023, l_in: 0.0475, l_grad: 0.0548, msssim_ir: 0.4902, msssim_vis: 0.0330, mx_loss: 0.0377, eta: 1:00:18, time: 8.4737
INFO train.py(173): step: 1370/5410, l_total: 0.0487, l_in: 0.0147, l_grad: 0.0339, msssim_ir: 0.4355, msssim_vis: 0.0337, mx_loss: 0.0078, eta: 1:00:08, time: 8.4901
INFO train.py(173): step: 1380/5410, l_total: 0.0744, l_in: 0.0321, l_grad: 0.0423, msssim_ir: 0.1613, msssim_vis: 0.1435, mx_loss: 0.0525, eta: 0:59:57, time: 8.4747
INFO train.py(173): step: 1390/5410, l_total: 0.0886, l_in: 0.0237, l_grad: 0.0649, msssim_ir: 0.3797, msssim_vis: 0.0794, mx_loss: 0.0177, eta: 0:59:47, time: 8.4936
INFO train.py(173): step: 1400/5410, l_total: 0.1020, l_in: 0.0523, l_grad: 0.0497, msssim_ir: 0.2914, msssim_vis: 0.1213, mx_loss: 0.0245, eta: 0:59:37, time: 8.4629
INFO train.py(173): step: 1410/5410, l_total: 0.0485, l_in: 0.0160, l_grad: 0.0325, msssim_ir: 0.2822, msssim_vis: 0.0862, mx_loss: 0.0138, eta: 0:59:27, time: 8.4826
INFO train.py(173): step: 1420/5410, l_total: 0.0558, l_in: 0.0249, l_grad: 0.0309, msssim_ir: 0.3853, msssim_vis: 0.0683, mx_loss: 0.0121, eta: 0:59:17, time: 8.4826
INFO train.py(173): step: 1430/5410, l_total: 0.0484, l_in: 0.0206, l_grad: 0.0279, msssim_ir: 0.2952, msssim_vis: 0.0921, mx_loss: 0.0115, eta: 0:59:06, time: 8.4528
INFO train.py(173): step: 1440/5410, l_total: 0.0822, l_in: 0.0229, l_grad: 0.0593, msssim_ir: 0.4363, msssim_vis: 0.0326, mx_loss: 0.0202, eta: 0:58:56, time: 8.4846
INFO train.py(173): step: 1450/5410, l_total: 0.0750, l_in: 0.0373, l_grad: 0.0377, msssim_ir: 0.1978, msssim_vis: 0.1426, mx_loss: 0.0514, eta: 0:58:46, time: 8.4707
INFO train.py(173): step: 1460/5410, l_total: 0.0442, l_in: 0.0102, l_grad: 0.0340, msssim_ir: 0.3115, msssim_vis: 0.0615, mx_loss: 0.0105, eta: 0:58:36, time: 8.4856
INFO train.py(173): step: 1470/5410, l_total: 0.0911, l_in: 0.0305, l_grad: 0.0606, msssim_ir: 0.5114, msssim_vis: 0.0194, mx_loss: 0.0238, eta: 0:58:26, time: 8.4538
INFO train.py(173): step: 1480/5410, l_total: 0.0526, l_in: 0.0176, l_grad: 0.0350, msssim_ir: 0.3640, msssim_vis: 0.0551, mx_loss: 0.0097, eta: 0:58:16, time: 8.4727
INFO train.py(173): step: 1490/5410, l_total: 0.0747, l_in: 0.0306, l_grad: 0.0442, msssim_ir: 0.3402, msssim_vis: 0.0701, mx_loss: 0.0283, eta: 0:58:06, time: 8.4906
INFO train.py(173): step: 1500/5410, l_total: 0.0915, l_in: 0.0438, l_grad: 0.0477, msssim_ir: 0.4471, msssim_vis: 0.0350, mx_loss: 0.0297, eta: 0:57:56, time: 8.4458
INFO train.py(173): step: 1510/5410, l_total: 0.0718, l_in: 0.0245, l_grad: 0.0474, msssim_ir: 0.4927, msssim_vis: 0.0318, mx_loss: 0.0231, eta: 0:57:46, time: 8.4966
INFO train.py(173): step: 1520/5410, l_total: 0.0807, l_in: 0.0434, l_grad: 0.0373, msssim_ir: 0.2505, msssim_vis: 0.1112, mx_loss: 0.0304, eta: 0:57:36, time: 8.4448
INFO train.py(173): step: 1530/5410, l_total: 0.0844, l_in: 0.0209, l_grad: 0.0635, msssim_ir: 0.3964, msssim_vis: 0.0289, mx_loss: 0.0091, eta: 0:57:26, time: 8.4826
INFO train.py(173): step: 1540/5410, l_total: 0.0471, l_in: 0.0126, l_grad: 0.0345, msssim_ir: 0.4210, msssim_vis: 0.0250, mx_loss: 0.0089, eta: 0:57:16, time: 8.4677
INFO train.py(173): step: 1550/5410, l_total: 0.0492, l_in: 0.0165, l_grad: 0.0327, msssim_ir: 0.2979, msssim_vis: 0.0941, mx_loss: 0.0112, eta: 0:57:06, time: 8.4698
INFO train.py(173): step: 1560/5410, l_total: 0.0406, l_in: 0.0107, l_grad: 0.0298, msssim_ir: 0.3626, msssim_vis: 0.0407, mx_loss: 0.0098, eta: 0:56:57, time: 8.4996
INFO train.py(173): step: 1570/5410, l_total: 0.0523, l_in: 0.0140, l_grad: 0.0383, msssim_ir: 0.4445, msssim_vis: 0.0163, mx_loss: 0.0080, eta: 0:56:47, time: 8.4528
INFO train.py(173): step: 1580/5410, l_total: 0.0650, l_in: 0.0275, l_grad: 0.0375, msssim_ir: 0.2022, msssim_vis: 0.1785, mx_loss: 0.0324, eta: 0:56:37, time: 8.4777
INFO train.py(173): step: 1590/5410, l_total: 0.0650, l_in: 0.0247, l_grad: 0.0403, msssim_ir: 0.3651, msssim_vis: 0.0313, mx_loss: 0.0192, eta: 0:56:27, time: 8.4607
INFO train.py(173): step: 1600/5410, l_total: 0.0610, l_in: 0.0244, l_grad: 0.0365, msssim_ir: 0.2311, msssim_vis: 0.1338, mx_loss: 0.0175, eta: 0:56:17, time: 8.4597
INFO train.py(173): step: 1610/5410, l_total: 0.0662, l_in: 0.0239, l_grad: 0.0423, msssim_ir: 0.4322, msssim_vis: 0.0356, mx_loss: 0.0288, eta: 0:56:07, time: 8.4866
INFO train.py(173): step: 1620/5410, l_total: 0.0883, l_in: 0.0358, l_grad: 0.0525, msssim_ir: 0.2260, msssim_vis: 0.1466, mx_loss: 0.0273, eta: 0:55:58, time: 8.4716
INFO train.py(173): step: 1630/5410, l_total: 0.0439, l_in: 0.0130, l_grad: 0.0309, msssim_ir: 0.3786, msssim_vis: 0.0235, mx_loss: 0.0069, eta: 0:56:35, time: 28.6329
INFO train.py(173): step: 1640/5410, l_total: 0.0445, l_in: 0.0146, l_grad: 0.0298, msssim_ir: 0.2349, msssim_vis: 0.1527, mx_loss: 0.0106, eta: 0:56:24, time: 8.4174
INFO train.py(173): step: 1650/5410, l_total: 0.0431, l_in: 0.0121, l_grad: 0.0310, msssim_ir: 0.3828, msssim_vis: 0.0199, mx_loss: 0.0101, eta: 0:56:14, time: 8.4242
INFO train.py(173): step: 1660/5410, l_total: 0.0612, l_in: 0.0260, l_grad: 0.0352, msssim_ir: 0.3112, msssim_vis: 0.1068, mx_loss: 0.0155, eta: 0:56:04, time: 8.4518
INFO train.py(173): step: 1670/5410, l_total: 0.0508, l_in: 0.0130, l_grad: 0.0378, msssim_ir: 0.4702, msssim_vis: 0.0118, mx_loss: 0.0169, eta: 0:55:54, time: 8.4750
INFO train.py(173): step: 1680/5410, l_total: 0.0777, l_in: 0.0269, l_grad: 0.0507, msssim_ir: 0.4972, msssim_vis: 0.0376, mx_loss: 0.0432, eta: 0:55:44, time: 8.4508
INFO train.py(173): step: 1690/5410, l_total: 0.0589, l_in: 0.0195, l_grad: 0.0394, msssim_ir: 0.2777, msssim_vis: 0.0992, mx_loss: 0.0109, eta: 0:55:34, time: 8.4702
INFO train.py(173): step: 1700/5410, l_total: 0.0402, l_in: 0.0130, l_grad: 0.0273, msssim_ir: 0.3787, msssim_vis: 0.0300, mx_loss: 0.0076, eta: 0:55:24, time: 8.4647
INFO train.py(173): step: 1710/5410, l_total: 0.0521, l_in: 0.0204, l_grad: 0.0318, msssim_ir: 0.1787, msssim_vis: 0.1216, mx_loss: 0.0169, eta: 0:55:14, time: 8.4627
INFO train.py(173): step: 1720/5410, l_total: 0.0839, l_in: 0.0364, l_grad: 0.0475, msssim_ir: 0.4672, msssim_vis: 0.0256, mx_loss: 0.0194, eta: 0:55:04, time: 8.4786
INFO train.py(173): step: 1730/5410, l_total: 0.0488, l_in: 0.0145, l_grad: 0.0344, msssim_ir: 0.2630, msssim_vis: 0.1261, mx_loss: 0.0082, eta: 0:54:54, time: 8.4767
INFO train.py(173): step: 1740/5410, l_total: 0.0901, l_in: 0.0293, l_grad: 0.0609, msssim_ir: 0.4120, msssim_vis: 0.0612, mx_loss: 0.0224, eta: 0:54:44, time: 8.4611
INFO train.py(173): step: 1750/5410, l_total: 0.0584, l_in: 0.0212, l_grad: 0.0373, msssim_ir: 0.3536, msssim_vis: 0.0371, mx_loss: 0.0148, eta: 0:54:34, time: 8.4826
INFO train.py(173): step: 1760/5410, l_total: 0.0506, l_in: 0.0184, l_grad: 0.0322, msssim_ir: 0.3754, msssim_vis: 0.0879, mx_loss: 0.0082, eta: 0:54:24, time: 8.4567
INFO train.py(173): step: 1770/5410, l_total: 0.0491, l_in: 0.0182, l_grad: 0.0309, msssim_ir: 0.3099, msssim_vis: 0.0574, mx_loss: 0.0128, eta: 0:54:14, time: 8.4916
INFO train.py(173): step: 1780/5410, l_total: 0.0377, l_in: 0.0093, l_grad: 0.0284, msssim_ir: 0.3464, msssim_vis: 0.0658, mx_loss: 0.0044, eta: 0:54:04, time: 8.4587
INFO train.py(173): step: 1790/5410, l_total: 0.0407, l_in: 0.0102, l_grad: 0.0305, msssim_ir: 0.1808, msssim_vis: 0.1777, mx_loss: 0.0117, eta: 0:53:54, time: 8.4916
INFO train.py(173): step: 1800/5410, l_total: 0.0458, l_in: 0.0157, l_grad: 0.0301, msssim_ir: 0.3451, msssim_vis: 0.0710, mx_loss: 0.0119, eta: 0:53:44, time: 8.4617
INFO train.py(173): step: 1810/5410, l_total: 0.0393, l_in: 0.0112, l_grad: 0.0280, msssim_ir: 0.2144, msssim_vis: 0.0860, mx_loss: 0.0090, eta: 0:53:34, time: 8.4876
INFO train.py(173): step: 1820/5410, l_total: 0.0348, l_in: 0.0099, l_grad: 0.0249, msssim_ir: 0.3247, msssim_vis: 0.0366, mx_loss: 0.0069, eta: 0:53:25, time: 8.4667
INFO train.py(173): step: 1830/5410, l_total: 0.0484, l_in: 0.0237, l_grad: 0.0247, msssim_ir: 0.1929, msssim_vis: 0.1002, mx_loss: 0.0208, eta: 0:53:15, time: 8.4518
INFO train.py(173): step: 1840/5410, l_total: 0.0525, l_in: 0.0171, l_grad: 0.0354, msssim_ir: 0.2406, msssim_vis: 0.1148, mx_loss: 0.0149, eta: 0:53:05, time: 8.4906
INFO train.py(173): step: 1850/5410, l_total: 0.0528, l_in: 0.0166, l_grad: 0.0362, msssim_ir: 0.1842, msssim_vis: 0.1522, mx_loss: 0.0180, eta: 0:52:55, time: 8.4627
INFO train.py(173): step: 1860/5410, l_total: 0.0637, l_in: 0.0288, l_grad: 0.0349, msssim_ir: 0.3726, msssim_vis: 0.0520, mx_loss: 0.0126, eta: 0:52:45, time: 8.4936
INFO train.py(173): step: 1870/5410, l_total: 0.0711, l_in: 0.0260, l_grad: 0.0451, msssim_ir: 0.3852, msssim_vis: 0.0546, mx_loss: 0.0148, eta: 0:52:36, time: 8.4657
INFO train.py(173): step: 1880/5410, l_total: 0.0595, l_in: 0.0155, l_grad: 0.0440, msssim_ir: 0.3807, msssim_vis: 0.0479, mx_loss: 0.0109, eta: 0:52:26, time: 8.4577
INFO train.py(173): step: 1890/5410, l_total: 0.0587, l_in: 0.0162, l_grad: 0.0425, msssim_ir: 0.4939, msssim_vis: 0.0148, mx_loss: 0.0138, eta: 0:52:16, time: 8.4787
INFO train.py(173): step: 1900/5410, l_total: 0.0692, l_in: 0.0196, l_grad: 0.0495, msssim_ir: 0.4049, msssim_vis: 0.0347, mx_loss: 0.0119, eta: 0:52:06, time: 8.4428
INFO train.py(173): step: 1910/5410, l_total: 0.0679, l_in: 0.0209, l_grad: 0.0470, msssim_ir: 0.4689, msssim_vis: 0.0114, mx_loss: 0.0113, eta: 0:51:57, time: 8.4757
INFO train.py(173): step: 1920/5410, l_total: 0.0836, l_in: 0.0336, l_grad: 0.0500, msssim_ir: 0.3918, msssim_vis: 0.0799, mx_loss: 0.0272, eta: 0:51:47, time: 8.4747
INFO train.py(173): step: 1930/5410, l_total: 0.0885, l_in: 0.0418, l_grad: 0.0467, msssim_ir: 0.4157, msssim_vis: 0.0496, mx_loss: 0.0256, eta: 0:51:37, time: 8.4617
INFO train.py(173): step: 1940/5410, l_total: 0.0400, l_in: 0.0160, l_grad: 0.0241, msssim_ir: 0.3153, msssim_vis: 0.0444, mx_loss: 0.0134, eta: 0:51:28, time: 8.4836
INFO train.py(173): step: 1950/5410, l_total: 0.0895, l_in: 0.0372, l_grad: 0.0523, msssim_ir: 0.3547, msssim_vis: 0.0413, mx_loss: 0.0163, eta: 0:51:18, time: 8.4742
INFO train.py(173): step: 1960/5410, l_total: 0.0460, l_in: 0.0154, l_grad: 0.0306, msssim_ir: 0.3313, msssim_vis: 0.0684, mx_loss: 0.0111, eta: 0:51:08, time: 8.4936
INFO train.py(173): step: 1970/5410, l_total: 0.0502, l_in: 0.0194, l_grad: 0.0308, msssim_ir: 0.3881, msssim_vis: 0.0585, mx_loss: 0.0162, eta: 0:50:59, time: 8.4717
INFO train.py(173): step: 1980/5410, l_total: 0.0517, l_in: 0.0141, l_grad: 0.0376, msssim_ir: 0.1684, msssim_vis: 0.1353, mx_loss: 0.0137, eta: 0:50:49, time: 8.4777
INFO train.py(173): step: 1990/5410, l_total: 0.0503, l_in: 0.0108, l_grad: 0.0396, msssim_ir: 0.1725, msssim_vis: 0.1794, mx_loss: 0.0101, eta: 0:50:40, time: 8.4856
INFO train.py(173): step: 2000/5410, l_total: 0.0593, l_in: 0.0149, l_grad: 0.0444, msssim_ir: 0.4649, msssim_vis: 0.0109, mx_loss: 0.0083, eta: 0:50:30, time: 8.4478
INFO train.py(173): step: 2010/5410, l_total: 0.0769, l_in: 0.0355, l_grad: 0.0414, msssim_ir: 0.4533, msssim_vis: 0.0445, mx_loss: 0.0248, eta: 0:50:20, time: 8.5015
INFO train.py(173): step: 2020/5410, l_total: 0.0646, l_in: 0.0237, l_grad: 0.0408, msssim_ir: 0.3942, msssim_vis: 0.0409, mx_loss: 0.0291, eta: 0:50:11, time: 8.4607
INFO train.py(173): step: 2030/5410, l_total: 0.0438, l_in: 0.0108, l_grad: 0.0330, msssim_ir: 0.2843, msssim_vis: 0.0564, mx_loss: 0.0070, eta: 0:50:01, time: 8.4816
INFO train.py(173): step: 2040/5410, l_total: 0.0718, l_in: 0.0249, l_grad: 0.0469, msssim_ir: 0.3914, msssim_vis: 0.0602, mx_loss: 0.0185, eta: 0:49:52, time: 8.4776
INFO train.py(173): step: 2050/5410, l_total: 0.1337, l_in: 0.0535, l_grad: 0.0802, msssim_ir: 0.4465, msssim_vis: 0.0890, mx_loss: 0.0431, eta: 0:49:42, time: 8.5324
INFO train.py(173): step: 2060/5410, l_total: 0.0437, l_in: 0.0166, l_grad: 0.0271, msssim_ir: 0.2255, msssim_vis: 0.0946, mx_loss: 0.0125, eta: 0:49:33, time: 8.4468
INFO train.py(173): step: 2070/5410, l_total: 0.0499, l_in: 0.0144, l_grad: 0.0355, msssim_ir: 0.2753, msssim_vis: 0.0755, mx_loss: 0.0162, eta: 0:49:23, time: 8.4806
INFO train.py(173): step: 2080/5410, l_total: 0.0554, l_in: 0.0170, l_grad: 0.0384, msssim_ir: 0.4300, msssim_vis: 0.0327, mx_loss: 0.0085, eta: 0:49:14, time: 8.4747
INFO train.py(173): step: 2090/5410, l_total: 0.0966, l_in: 0.0518, l_grad: 0.0448, msssim_ir: 0.3918, msssim_vis: 0.0661, mx_loss: 0.0272, eta: 0:49:04, time: 8.4319
INFO train.py(173): step: 2100/5410, l_total: 0.0695, l_in: 0.0191, l_grad: 0.0504, msssim_ir: 0.4586, msssim_vis: 0.0300, mx_loss: 0.0144, eta: 0:48:55, time: 8.4926
INFO train.py(173): step: 2110/5410, l_total: 0.0607, l_in: 0.0198, l_grad: 0.0409, msssim_ir: 0.3828, msssim_vis: 0.0380, mx_loss: 0.0176, eta: 0:48:45, time: 8.4607
INFO train.py(173): step: 2120/5410, l_total: 0.0574, l_in: 0.0138, l_grad: 0.0436, msssim_ir: 0.3958, msssim_vis: 0.0428, mx_loss: 0.0081, eta: 0:48:36, time: 8.4677
INFO train.py(173): step: 2130/5410, l_total: 0.0393, l_in: 0.0128, l_grad: 0.0266, msssim_ir: 0.3029, msssim_vis: 0.0780, mx_loss: 0.0135, eta: 0:48:26, time: 8.4916
INFO train.py(173): step: 2140/5410, l_total: 0.0913, l_in: 0.0352, l_grad: 0.0561, msssim_ir: 0.4254, msssim_vis: 0.0672, mx_loss: 0.0417, eta: 0:48:17, time: 8.4498
INFO train.py(173): step: 2150/5410, l_total: 0.0746, l_in: 0.0318, l_grad: 0.0428, msssim_ir: 0.3077, msssim_vis: 0.1002, mx_loss: 0.0192, eta: 0:48:07, time: 8.4886
INFO train.py(173): step: 2160/5410, l_total: 0.0470, l_in: 0.0119, l_grad: 0.0351, msssim_ir: 0.1958, msssim_vis: 0.1483, mx_loss: 0.0121, eta: 0:47:58, time: 8.4677
INFO train.py(173): step: 2170/5410, l_total: 0.0680, l_in: 0.0178, l_grad: 0.0502, msssim_ir: 0.3772, msssim_vis: 0.0449, mx_loss: 0.0099, eta: 0:48:19, time: 28.7996
INFO train.py(173): step: 2180/5410, l_total: 0.0725, l_in: 0.0386, l_grad: 0.0339, msssim_ir: 0.4695, msssim_vis: 0.0142, mx_loss: 0.0140, eta: 0:48:09, time: 8.4172
INFO train.py(173): step: 2190/5410, l_total: 0.0699, l_in: 0.0245, l_grad: 0.0454, msssim_ir: 0.3692, msssim_vis: 0.0674, mx_loss: 0.0217, eta: 0:47:59, time: 8.4358
INFO train.py(173): step: 2200/5410, l_total: 0.0438, l_in: 0.0119, l_grad: 0.0319, msssim_ir: 0.2751, msssim_vis: 0.0964, mx_loss: 0.0120, eta: 0:47:50, time: 8.4567
INFO train.py(173): step: 2210/5410, l_total: 0.0503, l_in: 0.0182, l_grad: 0.0321, msssim_ir: 0.1607, msssim_vis: 0.1620, mx_loss: 0.0208, eta: 0:47:40, time: 8.4548
INFO train.py(173): step: 2220/5410, l_total: 0.0555, l_in: 0.0242, l_grad: 0.0314, msssim_ir: 0.3499, msssim_vis: 0.0589, mx_loss: 0.0149, eta: 0:47:30, time: 8.4558
INFO train.py(173): step: 2230/5410, l_total: 0.0388, l_in: 0.0090, l_grad: 0.0299, msssim_ir: 0.3588, msssim_vis: 0.0487, mx_loss: 0.0050, eta: 0:47:21, time: 8.4587
INFO train.py(173): step: 2240/5410, l_total: 0.0537, l_in: 0.0225, l_grad: 0.0311, msssim_ir: 0.1977, msssim_vis: 0.1613, mx_loss: 0.0169, eta: 0:47:11, time: 8.4976
INFO train.py(173): step: 2250/5410, l_total: 0.0488, l_in: 0.0147, l_grad: 0.0340, msssim_ir: 0.3272, msssim_vis: 0.0465, mx_loss: 0.0076, eta: 0:47:02, time: 8.4567
INFO train.py(173): step: 2260/5410, l_total: 0.0424, l_in: 0.0116, l_grad: 0.0308, msssim_ir: 0.2516, msssim_vis: 0.1166, mx_loss: 0.0081, eta: 0:46:52, time: 8.4806
INFO train.py(173): step: 2270/5410, l_total: 0.0468, l_in: 0.0163, l_grad: 0.0305, msssim_ir: 0.1714, msssim_vis: 0.1371, mx_loss: 0.0181, eta: 0:46:42, time: 8.4488
INFO train.py(173): step: 2280/5410, l_total: 0.0630, l_in: 0.0146, l_grad: 0.0484, msssim_ir: 0.4572, msssim_vis: 0.0265, mx_loss: 0.0087, eta: 0:46:33, time: 8.4558
INFO train.py(173): step: 2290/5410, l_total: 0.0598, l_in: 0.0281, l_grad: 0.0317, msssim_ir: 0.2906, msssim_vis: 0.0778, mx_loss: 0.0140, eta: 0:46:23, time: 8.4859
INFO train.py(173): step: 2300/5410, l_total: 0.0372, l_in: 0.0102, l_grad: 0.0270, msssim_ir: 0.2628, msssim_vis: 0.0866, mx_loss: 0.0092, eta: 0:46:14, time: 8.4721
INFO train.py(173): step: 2310/5410, l_total: 0.0420, l_in: 0.0150, l_grad: 0.0270, msssim_ir: 0.3760, msssim_vis: 0.0367, mx_loss: 0.0095, eta: 0:46:04, time: 8.5006
INFO train.py(173): step: 2320/5410, l_total: 0.0624, l_in: 0.0193, l_grad: 0.0432, msssim_ir: 0.4306, msssim_vis: 0.0283, mx_loss: 0.0172, eta: 0:45:55, time: 8.4631
INFO train.py(173): step: 2330/5410, l_total: 0.0489, l_in: 0.0146, l_grad: 0.0344, msssim_ir: 0.2899, msssim_vis: 0.1097, mx_loss: 0.0105, eta: 0:45:45, time: 8.4896
INFO train.py(173): step: 2340/5410, l_total: 0.0438, l_in: 0.0184, l_grad: 0.0254, msssim_ir: 0.3263, msssim_vis: 0.0839, mx_loss: 0.0119, eta: 0:45:36, time: 8.4627
INFO train.py(173): step: 2350/5410, l_total: 0.0455, l_in: 0.0155, l_grad: 0.0300, msssim_ir: 0.3459, msssim_vis: 0.0472, mx_loss: 0.0098, eta: 0:45:26, time: 8.4797
INFO train.py(173): step: 2360/5410, l_total: 0.0462, l_in: 0.0147, l_grad: 0.0315, msssim_ir: 0.3192, msssim_vis: 0.0630, mx_loss: 0.0076, eta: 0:45:17, time: 8.4780
INFO train.py(173): step: 2370/5410, l_total: 0.0575, l_in: 0.0178, l_grad: 0.0397, msssim_ir: 0.4899, msssim_vis: 0.0389, mx_loss: 0.0154, eta: 0:45:07, time: 8.4380
INFO train.py(173): step: 2380/5410, l_total: 0.0547, l_in: 0.0189, l_grad: 0.0358, msssim_ir: 0.2107, msssim_vis: 0.1705, mx_loss: 0.0225, eta: 0:44:58, time: 8.4866
INFO train.py(173): step: 2390/5410, l_total: 0.0439, l_in: 0.0151, l_grad: 0.0288, msssim_ir: 0.2753, msssim_vis: 0.0903, mx_loss: 0.0107, eta: 0:44:48, time: 8.4667
INFO train.py(173): step: 2400/5410, l_total: 0.0475, l_in: 0.0136, l_grad: 0.0339, msssim_ir: 0.3759, msssim_vis: 0.0589, mx_loss: 0.0074, eta: 0:44:39, time: 8.4737
INFO train.py(173): step: 2410/5410, l_total: 0.0650, l_in: 0.0190, l_grad: 0.0460, msssim_ir: 0.3638, msssim_vis: 0.0555, mx_loss: 0.0192, eta: 0:44:30, time: 8.4866
INFO train.py(173): step: 2420/5410, l_total: 0.0638, l_in: 0.0175, l_grad: 0.0462, msssim_ir: 0.4361, msssim_vis: 0.0534, mx_loss: 0.0146, eta: 0:44:20, time: 8.4836
INFO train.py(173): step: 2430/5410, l_total: 0.0469, l_in: 0.0116, l_grad: 0.0353, msssim_ir: 0.3886, msssim_vis: 0.0551, mx_loss: 0.0067, eta: 0:44:11, time: 8.4826
INFO train.py(173): step: 2440/5410, l_total: 0.0447, l_in: 0.0103, l_grad: 0.0345, msssim_ir: 0.4148, msssim_vis: 0.0357, mx_loss: 0.0059, eta: 0:44:01, time: 8.4721
INFO train.py(173): step: 2450/5410, l_total: 0.0385, l_in: 0.0099, l_grad: 0.0286, msssim_ir: 0.1656, msssim_vis: 0.1671, mx_loss: 0.0099, eta: 0:43:52, time: 8.4906
INFO train.py(173): step: 2460/5410, l_total: 0.0385, l_in: 0.0122, l_grad: 0.0263, msssim_ir: 0.2471, msssim_vis: 0.0870, mx_loss: 0.0130, eta: 0:43:43, time: 8.4508
INFO train.py(173): step: 2470/5410, l_total: 0.0336, l_in: 0.0101, l_grad: 0.0235, msssim_ir: 0.2841, msssim_vis: 0.0919, mx_loss: 0.0073, eta: 0:43:33, time: 8.4856
INFO train.py(173): step: 2480/5410, l_total: 0.1054, l_in: 0.0371, l_grad: 0.0683, msssim_ir: 0.4295, msssim_vis: 0.0593, mx_loss: 0.0113, eta: 0:43:24, time: 8.4607
INFO train.py(173): step: 2490/5410, l_total: 0.0540, l_in: 0.0179, l_grad: 0.0361, msssim_ir: 0.1670, msssim_vis: 0.1439, mx_loss: 0.0249, eta: 0:43:14, time: 8.4687
INFO train.py(173): step: 2500/5410, l_total: 0.0628, l_in: 0.0270, l_grad: 0.0359, msssim_ir: 0.4690, msssim_vis: 0.0136, mx_loss: 0.0127, eta: 0:43:05, time: 8.4916
INFO train.py(173): step: 2510/5410, l_total: 0.0556, l_in: 0.0229, l_grad: 0.0327, msssim_ir: 0.2352, msssim_vis: 0.1367, mx_loss: 0.0137, eta: 0:42:56, time: 8.4876
INFO train.py(173): step: 2520/5410, l_total: 0.0556, l_in: 0.0214, l_grad: 0.0342, msssim_ir: 0.3044, msssim_vis: 0.0471, mx_loss: 0.0103, eta: 0:42:46, time: 8.4796
INFO train.py(173): step: 2530/5410, l_total: 0.0554, l_in: 0.0239, l_grad: 0.0315, msssim_ir: 0.3665, msssim_vis: 0.0571, mx_loss: 0.0115, eta: 0:42:37, time: 8.4468
INFO train.py(173): step: 2540/5410, l_total: 0.0457, l_in: 0.0192, l_grad: 0.0264, msssim_ir: 0.2819, msssim_vis: 0.0796, mx_loss: 0.0173, eta: 0:42:28, time: 8.4836
INFO train.py(173): step: 2550/5410, l_total: 0.0579, l_in: 0.0193, l_grad: 0.0386, msssim_ir: 0.3100, msssim_vis: 0.0877, mx_loss: 0.0182, eta: 0:42:18, time: 8.4627
INFO train.py(173): step: 2560/5410, l_total: 0.0611, l_in: 0.0165, l_grad: 0.0446, msssim_ir: 0.2699, msssim_vis: 0.1120, mx_loss: 0.0122, eta: 0:42:09, time: 8.4836
INFO train.py(173): step: 2570/5410, l_total: 0.0603, l_in: 0.0215, l_grad: 0.0388, msssim_ir: 0.3303, msssim_vis: 0.0719, mx_loss: 0.0108, eta: 0:42:00, time: 8.4826
INFO train.py(173): step: 2580/5410, l_total: 0.0412, l_in: 0.0108, l_grad: 0.0305, msssim_ir: 0.4168, msssim_vis: 0.0262, mx_loss: 0.0076, eta: 0:41:50, time: 8.4707
INFO train.py(173): step: 2590/5410, l_total: 0.0625, l_in: 0.0240, l_grad: 0.0385, msssim_ir: 0.4287, msssim_vis: 0.0587, mx_loss: 0.0127, eta: 0:41:41, time: 8.4757
INFO train.py(173): step: 2600/5410, l_total: 0.0516, l_in: 0.0184, l_grad: 0.0332, msssim_ir: 0.3767, msssim_vis: 0.0364, mx_loss: 0.0090, eta: 0:41:32, time: 8.4876
INFO train.py(173): step: 2610/5410, l_total: 0.0418, l_in: 0.0186, l_grad: 0.0232, msssim_ir: 0.2638, msssim_vis: 0.0857, mx_loss: 0.0202, eta: 0:41:22, time: 8.4846
INFO train.py(173): step: 2620/5410, l_total: 0.0409, l_in: 0.0108, l_grad: 0.0301, msssim_ir: 0.3446, msssim_vis: 0.0453, mx_loss: 0.0099, eta: 0:41:13, time: 8.4727
INFO train.py(173): step: 2630/5410, l_total: 0.0560, l_in: 0.0167, l_grad: 0.0392, msssim_ir: 0.3647, msssim_vis: 0.0548, mx_loss: 0.0102, eta: 0:41:04, time: 8.4886
INFO train.py(173): step: 2640/5410, l_total: 0.0311, l_in: 0.0083, l_grad: 0.0229, msssim_ir: 0.3564, msssim_vis: 0.0371, mx_loss: 0.0052, eta: 0:40:55, time: 8.4627
INFO train.py(173): step: 2650/5410, l_total: 0.0380, l_in: 0.0135, l_grad: 0.0246, msssim_ir: 0.2349, msssim_vis: 0.1210, mx_loss: 0.0122, eta: 0:40:45, time: 8.4398
INFO train.py(173): step: 2660/5410, l_total: 0.0652, l_in: 0.0180, l_grad: 0.0471, msssim_ir: 0.3216, msssim_vis: 0.0768, mx_loss: 0.0125, eta: 0:40:36, time: 8.4836
INFO train.py(173): step: 2670/5410, l_total: 0.0535, l_in: 0.0162, l_grad: 0.0373, msssim_ir: 0.4762, msssim_vis: 0.0144, mx_loss: 0.0071, eta: 0:40:27, time: 8.4707
INFO train.py(173): step: 2680/5410, l_total: 0.0469, l_in: 0.0157, l_grad: 0.0312, msssim_ir: 0.4288, msssim_vis: 0.0255, mx_loss: 0.0061, eta: 0:40:18, time: 8.5015
INFO train.py(173): step: 2690/5410, l_total: 0.0694, l_in: 0.0167, l_grad: 0.0527, msssim_ir: 0.3882, msssim_vis: 0.0334, mx_loss: 0.0106, eta: 0:40:08, time: 8.4657
INFO train.py(173): step: 2700/5410, l_total: 0.0602, l_in: 0.0275, l_grad: 0.0327, msssim_ir: 0.2032, msssim_vis: 0.1417, mx_loss: 0.0220, eta: 0:39:59, time: 8.4906
INFO train.py(173): step: 2710/5410, l_total: 0.0531, l_in: 0.0148, l_grad: 0.0383, msssim_ir: 0.2884, msssim_vis: 0.1095, mx_loss: 0.0067, eta: 0:40:10, time: 28.8650
INFO train.py(173): step: 2720/5410, l_total: 0.0385, l_in: 0.0152, l_grad: 0.0233, msssim_ir: 0.2519, msssim_vis: 0.0977, mx_loss: 0.0132, eta: 0:40:01, time: 8.4338
INFO train.py(173): step: 2730/5410, l_total: 0.0465, l_in: 0.0165, l_grad: 0.0300, msssim_ir: 0.3224, msssim_vis: 0.0880, mx_loss: 0.0066, eta: 0:39:51, time: 8.4204
INFO train.py(173): step: 2740/5410, l_total: 0.0508, l_in: 0.0162, l_grad: 0.0346, msssim_ir: 0.3340, msssim_vis: 0.0862, mx_loss: 0.0089, eta: 0:39:42, time: 8.4477
INFO train.py(173): step: 2750/5410, l_total: 0.0698, l_in: 0.0348, l_grad: 0.0350, msssim_ir: 0.4518, msssim_vis: 0.0577, mx_loss: 0.0123, eta: 0:39:33, time: 8.4707
INFO train.py(173): step: 2760/5410, l_total: 0.0299, l_in: 0.0087, l_grad: 0.0212, msssim_ir: 0.3074, msssim_vis: 0.0577, mx_loss: 0.0078, eta: 0:39:23, time: 8.4518
INFO train.py(173): step: 2770/5410, l_total: 0.0479, l_in: 0.0176, l_grad: 0.0303, msssim_ir: 0.4660, msssim_vis: 0.0126, mx_loss: 0.0046, eta: 0:39:14, time: 8.4647
INFO train.py(173): step: 2780/5410, l_total: 0.0539, l_in: 0.0192, l_grad: 0.0347, msssim_ir: 0.3354, msssim_vis: 0.0944, mx_loss: 0.0117, eta: 0:39:05, time: 8.4776
INFO train.py(173): step: 2790/5410, l_total: 0.0386, l_in: 0.0125, l_grad: 0.0261, msssim_ir: 0.3769, msssim_vis: 0.0583, mx_loss: 0.0081, eta: 0:38:55, time: 8.4667
INFO train.py(173): step: 2800/5410, l_total: 0.0583, l_in: 0.0242, l_grad: 0.0341, msssim_ir: 0.2966, msssim_vis: 0.1200, mx_loss: 0.0186, eta: 0:38:46, time: 8.4926
INFO train.py(173): step: 2810/5410, l_total: 0.0849, l_in: 0.0348, l_grad: 0.0501, msssim_ir: 0.3264, msssim_vis: 0.0635, mx_loss: 0.0083, eta: 0:38:37, time: 8.4508
INFO train.py(173): step: 2820/5410, l_total: 0.0563, l_in: 0.0265, l_grad: 0.0298, msssim_ir: 0.3922, msssim_vis: 0.0365, mx_loss: 0.0144, eta: 0:38:27, time: 8.4776
INFO train.py(173): step: 2830/5410, l_total: 0.0699, l_in: 0.0218, l_grad: 0.0482, msssim_ir: 0.4386, msssim_vis: 0.0484, mx_loss: 0.0087, eta: 0:38:18, time: 8.4727
INFO train.py(173): step: 2840/5410, l_total: 0.0449, l_in: 0.0105, l_grad: 0.0344, msssim_ir: 0.3920, msssim_vis: 0.0183, mx_loss: 0.0066, eta: 0:38:09, time: 8.4587
INFO train.py(173): step: 2850/5410, l_total: 0.0448, l_in: 0.0108, l_grad: 0.0340, msssim_ir: 0.3266, msssim_vis: 0.0777, mx_loss: 0.0075, eta: 0:37:59, time: 8.4906
INFO train.py(173): step: 2860/5410, l_total: 0.0556, l_in: 0.0146, l_grad: 0.0410, msssim_ir: 0.3534, msssim_vis: 0.0805, mx_loss: 0.0138, eta: 0:37:50, time: 8.4707
INFO train.py(173): step: 2870/5410, l_total: 0.0615, l_in: 0.0206, l_grad: 0.0409, msssim_ir: 0.4883, msssim_vis: 0.0228, mx_loss: 0.0134, eta: 0:37:41, time: 8.4941
INFO train.py(173): step: 2880/5410, l_total: 0.0790, l_in: 0.0363, l_grad: 0.0427, msssim_ir: 0.5004, msssim_vis: 0.0064, mx_loss: 0.0097, eta: 0:37:31, time: 8.4587
INFO train.py(173): step: 2890/5410, l_total: 0.0688, l_in: 0.0258, l_grad: 0.0430, msssim_ir: 0.4287, msssim_vis: 0.0359, mx_loss: 0.0177, eta: 0:37:22, time: 8.4647
INFO train.py(173): step: 2900/5410, l_total: 0.0654, l_in: 0.0195, l_grad: 0.0459, msssim_ir: 0.3696, msssim_vis: 0.0657, mx_loss: 0.0150, eta: 0:37:13, time: 8.4866
INFO train.py(173): step: 2910/5410, l_total: 0.0315, l_in: 0.0106, l_grad: 0.0208, msssim_ir: 0.2581, msssim_vis: 0.0845, mx_loss: 0.0090, eta: 0:37:04, time: 8.4926
INFO train.py(173): step: 2920/5410, l_total: 0.0374, l_in: 0.0104, l_grad: 0.0270, msssim_ir: 0.2091, msssim_vis: 0.0982, mx_loss: 0.0091, eta: 0:36:54, time: 8.4976
INFO train.py(173): step: 2930/5410, l_total: 0.0536, l_in: 0.0135, l_grad: 0.0402, msssim_ir: 0.4909, msssim_vis: 0.0327, mx_loss: 0.0064, eta: 0:36:45, time: 8.4697
INFO train.py(173): step: 2940/5410, l_total: 0.0466, l_in: 0.0118, l_grad: 0.0348, msssim_ir: 0.3160, msssim_vis: 0.0921, mx_loss: 0.0069, eta: 0:36:36, time: 8.4906
INFO train.py(173): step: 2950/5410, l_total: 0.0654, l_in: 0.0211, l_grad: 0.0443, msssim_ir: 0.3312, msssim_vis: 0.0898, mx_loss: 0.0179, eta: 0:36:27, time: 8.4587
INFO train.py(173): step: 2960/5410, l_total: 0.0641, l_in: 0.0194, l_grad: 0.0447, msssim_ir: 0.4889, msssim_vis: 0.0361, mx_loss: 0.0155, eta: 0:36:17, time: 8.4468
INFO train.py(173): step: 2970/5410, l_total: 0.0435, l_in: 0.0121, l_grad: 0.0314, msssim_ir: 0.3295, msssim_vis: 0.0575, mx_loss: 0.0072, eta: 0:36:08, time: 8.5633
INFO train.py(173): step: 2980/5410, l_total: 0.0330, l_in: 0.0089, l_grad: 0.0241, msssim_ir: 0.2707, msssim_vis: 0.0663, mx_loss: 0.0078, eta: 0:35:59, time: 8.4946
INFO train.py(173): step: 2990/5410, l_total: 0.0416, l_in: 0.0152, l_grad: 0.0264, msssim_ir: 0.3055, msssim_vis: 0.0648, mx_loss: 0.0106, eta: 0:35:50, time: 8.4637
INFO train.py(173): step: 3000/5410, l_total: 0.0501, l_in: 0.0170, l_grad: 0.0331, msssim_ir: 0.4229, msssim_vis: 0.0439, mx_loss: 0.0101, eta: 0:35:41, time: 8.4757
INFO train.py(173): step: 3010/5410, l_total: 0.0409, l_in: 0.0148, l_grad: 0.0260, msssim_ir: 0.1826, msssim_vis: 0.1417, mx_loss: 0.0123, eta: 0:35:31, time: 8.4786
INFO train.py(173): step: 3020/5410, l_total: 0.0470, l_in: 0.0122, l_grad: 0.0348, msssim_ir: 0.3060, msssim_vis: 0.0538, mx_loss: 0.0086, eta: 0:35:22, time: 8.4687
INFO train.py(173): step: 3030/5410, l_total: 0.0460, l_in: 0.0121, l_grad: 0.0339, msssim_ir: 0.3281, msssim_vis: 0.0548, mx_loss: 0.0157, eta: 0:35:13, time: 8.4871
INFO train.py(173): step: 3040/5410, l_total: 0.0510, l_in: 0.0118, l_grad: 0.0392, msssim_ir: 0.3032, msssim_vis: 0.1116, mx_loss: 0.0094, eta: 0:35:04, time: 8.4567
INFO train.py(173): step: 3050/5410, l_total: 0.0383, l_in: 0.0161, l_grad: 0.0222, msssim_ir: 0.2118, msssim_vis: 0.0973, mx_loss: 0.0090, eta: 0:34:55, time: 8.4757
INFO train.py(173): step: 3060/5410, l_total: 0.0842, l_in: 0.0355, l_grad: 0.0487, msssim_ir: 0.4484, msssim_vis: 0.0248, mx_loss: 0.0192, eta: 0:34:45, time: 8.4667
INFO train.py(173): step: 3070/5410, l_total: 0.0825, l_in: 0.0295, l_grad: 0.0530, msssim_ir: 0.5090, msssim_vis: 0.0350, mx_loss: 0.0387, eta: 0:34:36, time: 8.4787
INFO train.py(173): step: 3080/5410, l_total: 0.0544, l_in: 0.0156, l_grad: 0.0388, msssim_ir: 0.2616, msssim_vis: 0.0803, mx_loss: 0.0112, eta: 0:34:27, time: 8.4798
INFO train.py(173): step: 3090/5410, l_total: 0.0415, l_in: 0.0097, l_grad: 0.0319, msssim_ir: 0.2988, msssim_vis: 0.1238, mx_loss: 0.0061, eta: 0:34:18, time: 8.4906
INFO train.py(173): step: 3100/5410, l_total: 0.0777, l_in: 0.0266, l_grad: 0.0511, msssim_ir: 0.2805, msssim_vis: 0.1100, mx_loss: 0.0314, eta: 0:34:09, time: 8.4806
INFO train.py(173): step: 3110/5410, l_total: 0.0637, l_in: 0.0253, l_grad: 0.0385, msssim_ir: 0.4078, msssim_vis: 0.0555, mx_loss: 0.0172, eta: 0:34:00, time: 8.4660
INFO train.py(173): step: 3120/5410, l_total: 0.0393, l_in: 0.0098, l_grad: 0.0296, msssim_ir: 0.2931, msssim_vis: 0.0990, mx_loss: 0.0050, eta: 0:33:50, time: 8.4936
INFO train.py(173): step: 3130/5410, l_total: 0.0526, l_in: 0.0180, l_grad: 0.0346, msssim_ir: 0.4699, msssim_vis: 0.0261, mx_loss: 0.0066, eta: 0:33:41, time: 8.4709
INFO train.py(173): step: 3140/5410, l_total: 0.0456, l_in: 0.0160, l_grad: 0.0296, msssim_ir: 0.2917, msssim_vis: 0.0721, mx_loss: 0.0114, eta: 0:33:32, time: 8.4936
INFO train.py(173): step: 3150/5410, l_total: 0.0382, l_in: 0.0127, l_grad: 0.0255, msssim_ir: 0.3682, msssim_vis: 0.0400, mx_loss: 0.0077, eta: 0:33:23, time: 8.4687
INFO train.py(173): step: 3160/5410, l_total: 0.0423, l_in: 0.0145, l_grad: 0.0278, msssim_ir: 0.3150, msssim_vis: 0.0790, mx_loss: 0.0089, eta: 0:33:14, time: 8.5015
INFO train.py(173): step: 3170/5410, l_total: 0.0433, l_in: 0.0185, l_grad: 0.0248, msssim_ir: 0.2118, msssim_vis: 0.1039, mx_loss: 0.0127, eta: 0:33:05, time: 8.4677
INFO train.py(173): step: 3180/5410, l_total: 0.0865, l_in: 0.0439, l_grad: 0.0426, msssim_ir: 0.4293, msssim_vis: 0.0312, mx_loss: 0.0173, eta: 0:32:56, time: 8.5025
INFO train.py(173): step: 3190/5410, l_total: 0.0586, l_in: 0.0219, l_grad: 0.0367, msssim_ir: 0.3650, msssim_vis: 0.0876, mx_loss: 0.0139, eta: 0:32:46, time: 8.4579
INFO train.py(173): step: 3200/5410, l_total: 0.0536, l_in: 0.0226, l_grad: 0.0310, msssim_ir: 0.2347, msssim_vis: 0.1505, mx_loss: 0.0215, eta: 0:32:37, time: 8.4876
INFO train.py(173): step: 3210/5410, l_total: 0.0438, l_in: 0.0132, l_grad: 0.0307, msssim_ir: 0.4129, msssim_vis: 0.0284, mx_loss: 0.0060, eta: 0:32:28, time: 8.4826
INFO train.py(173): step: 3220/5410, l_total: 0.0376, l_in: 0.0143, l_grad: 0.0233, msssim_ir: 0.3451, msssim_vis: 0.0407, mx_loss: 0.0069, eta: 0:32:19, time: 8.4567
INFO train.py(173): step: 3230/5410, l_total: 0.0503, l_in: 0.0179, l_grad: 0.0324, msssim_ir: 0.3365, msssim_vis: 0.0594, mx_loss: 0.0110, eta: 0:32:10, time: 8.4836
INFO train.py(173): step: 3240/5410, l_total: 0.0357, l_in: 0.0104, l_grad: 0.0253, msssim_ir: 0.3361, msssim_vis: 0.0503, mx_loss: 0.0076, eta: 0:32:01, time: 8.4687
INFO train.py(173): step: 3250/5410, l_total: 0.0458, l_in: 0.0148, l_grad: 0.0310, msssim_ir: 0.2652, msssim_vis: 0.0998, mx_loss: 0.0113, eta: 0:32:05, time: 28.7695
INFO train.py(173): step: 3260/5410, l_total: 0.0430, l_in: 0.0130, l_grad: 0.0300, msssim_ir: 0.3036, msssim_vis: 0.0955, mx_loss: 0.0095, eta: 0:31:56, time: 8.4119
INFO train.py(173): step: 3270/5410, l_total: 0.0530, l_in: 0.0202, l_grad: 0.0328, msssim_ir: 0.4548, msssim_vis: 0.0172, mx_loss: 0.0180, eta: 0:31:47, time: 8.4239
INFO train.py(173): step: 3280/5410, l_total: 0.0431, l_in: 0.0174, l_grad: 0.0257, msssim_ir: 0.3618, msssim_vis: 0.0541, mx_loss: 0.0060, eta: 0:31:38, time: 8.4408
INFO train.py(173): step: 3290/5410, l_total: 0.0686, l_in: 0.0252, l_grad: 0.0434, msssim_ir: 0.2401, msssim_vis: 0.1185, mx_loss: 0.0257, eta: 0:31:28, time: 8.4926
INFO train.py(173): step: 3300/5410, l_total: 0.0478, l_in: 0.0138, l_grad: 0.0340, msssim_ir: 0.3006, msssim_vis: 0.0794, mx_loss: 0.0105, eta: 0:31:19, time: 8.4611
INFO train.py(173): step: 3310/5410, l_total: 0.0522, l_in: 0.0146, l_grad: 0.0376, msssim_ir: 0.3918, msssim_vis: 0.0592, mx_loss: 0.0130, eta: 0:31:10, time: 8.4433
INFO train.py(173): step: 3320/5410, l_total: 0.0440, l_in: 0.0115, l_grad: 0.0325, msssim_ir: 0.4821, msssim_vis: 0.0038, mx_loss: 0.0040, eta: 0:31:01, time: 8.4816
INFO train.py(173): step: 3330/5410, l_total: 0.0600, l_in: 0.0196, l_grad: 0.0404, msssim_ir: 0.5194, msssim_vis: 0.0071, mx_loss: 0.0056, eta: 0:30:52, time: 8.4647
INFO train.py(173): step: 3340/5410, l_total: 0.0411, l_in: 0.0149, l_grad: 0.0262, msssim_ir: 0.2215, msssim_vis: 0.1548, mx_loss: 0.0132, eta: 0:30:42, time: 8.4607
INFO train.py(173): step: 3350/5410, l_total: 0.0538, l_in: 0.0145, l_grad: 0.0393, msssim_ir: 0.3126, msssim_vis: 0.1152, mx_loss: 0.0055, eta: 0:30:33, time: 8.4816
INFO train.py(173): step: 3360/5410, l_total: 0.0395, l_in: 0.0172, l_grad: 0.0224, msssim_ir: 0.3002, msssim_vis: 0.0598, mx_loss: 0.0101, eta: 0:30:24, time: 8.4637
INFO train.py(173): step: 3370/5410, l_total: 0.0385, l_in: 0.0073, l_grad: 0.0312, msssim_ir: 0.4756, msssim_vis: 0.0157, mx_loss: 0.0039, eta: 0:30:15, time: 8.4896
INFO train.py(173): step: 3380/5410, l_total: 0.0456, l_in: 0.0125, l_grad: 0.0331, msssim_ir: 0.3486, msssim_vis: 0.0456, mx_loss: 0.0075, eta: 0:30:06, time: 8.4667
INFO train.py(173): step: 3390/5410, l_total: 0.0459, l_in: 0.0142, l_grad: 0.0317, msssim_ir: 0.4776, msssim_vis: 0.0156, mx_loss: 0.0046, eta: 0:29:57, time: 8.4836
INFO train.py(173): step: 3400/5410, l_total: 0.0480, l_in: 0.0148, l_grad: 0.0332, msssim_ir: 0.3566, msssim_vis: 0.0358, mx_loss: 0.0100, eta: 0:29:48, time: 8.4816
INFO train.py(173): step: 3410/5410, l_total: 0.0512, l_in: 0.0186, l_grad: 0.0325, msssim_ir: 0.2853, msssim_vis: 0.0955, mx_loss: 0.0087, eta: 0:29:38, time: 8.4528
INFO train.py(173): step: 3420/5410, l_total: 0.0414, l_in: 0.0115, l_grad: 0.0299, msssim_ir: 0.3440, msssim_vis: 0.0689, mx_loss: 0.0066, eta: 0:29:29, time: 8.4956
INFO train.py(173): step: 3430/5410, l_total: 0.0690, l_in: 0.0290, l_grad: 0.0401, msssim_ir: 0.2714, msssim_vis: 0.1223, mx_loss: 0.0127, eta: 0:29:20, time: 8.4677
INFO train.py(173): step: 3440/5410, l_total: 0.0430, l_in: 0.0146, l_grad: 0.0284, msssim_ir: 0.3573, msssim_vis: 0.0609, mx_loss: 0.0079, eta: 0:29:11, time: 8.4985
INFO train.py(173): step: 3450/5410, l_total: 0.0523, l_in: 0.0181, l_grad: 0.0342, msssim_ir: 0.4666, msssim_vis: 0.0273, mx_loss: 0.0083, eta: 0:29:02, time: 8.4747
INFO train.py(173): step: 3460/5410, l_total: 0.0564, l_in: 0.0168, l_grad: 0.0396, msssim_ir: 0.3781, msssim_vis: 0.0685, mx_loss: 0.0092, eta: 0:28:53, time: 8.4910
INFO train.py(173): step: 3470/5410, l_total: 0.0495, l_in: 0.0173, l_grad: 0.0322, msssim_ir: 0.2907, msssim_vis: 0.0950, mx_loss: 0.0054, eta: 0:28:44, time: 8.4548
INFO train.py(173): step: 3480/5410, l_total: 0.0582, l_in: 0.0253, l_grad: 0.0330, msssim_ir: 0.4490, msssim_vis: 0.0133, mx_loss: 0.0085, eta: 0:28:35, time: 8.4986
INFO train.py(173): step: 3490/5410, l_total: 0.0416, l_in: 0.0128, l_grad: 0.0288, msssim_ir: 0.3725, msssim_vis: 0.0481, mx_loss: 0.0101, eta: 0:28:25, time: 8.4657
INFO train.py(173): step: 3500/5410, l_total: 0.0399, l_in: 0.0106, l_grad: 0.0294, msssim_ir: 0.2606, msssim_vis: 0.0967, mx_loss: 0.0066, eta: 0:28:16, time: 8.4806
INFO train.py(173): step: 3510/5410, l_total: 0.0573, l_in: 0.0204, l_grad: 0.0368, msssim_ir: 0.3991, msssim_vis: 0.0853, mx_loss: 0.0061, eta: 0:28:07, time: 8.4768
INFO train.py(173): step: 3520/5410, l_total: 0.0565, l_in: 0.0196, l_grad: 0.0368, msssim_ir: 0.4755, msssim_vis: 0.0078, mx_loss: 0.0078, eta: 0:27:58, time: 8.4637
INFO train.py(173): step: 3530/5410, l_total: 0.0443, l_in: 0.0169, l_grad: 0.0274, msssim_ir: 0.2618, msssim_vis: 0.0962, mx_loss: 0.0168, eta: 0:27:49, time: 8.4926
INFO train.py(173): step: 3540/5410, l_total: 0.0531, l_in: 0.0163, l_grad: 0.0368, msssim_ir: 0.3728, msssim_vis: 0.0700, mx_loss: 0.0093, eta: 0:27:40, time: 8.4548
INFO train.py(173): step: 3550/5410, l_total: 0.0444, l_in: 0.0161, l_grad: 0.0283, msssim_ir: 0.2158, msssim_vis: 0.1179, mx_loss: 0.0103, eta: 0:27:31, time: 8.4926
INFO train.py(173): step: 3560/5410, l_total: 0.0374, l_in: 0.0101, l_grad: 0.0274, msssim_ir: 0.2603, msssim_vis: 0.0776, mx_loss: 0.0083, eta: 0:27:22, time: 8.4757
INFO train.py(173): step: 3570/5410, l_total: 0.0397, l_in: 0.0157, l_grad: 0.0241, msssim_ir: 0.2291, msssim_vis: 0.0786, mx_loss: 0.0123, eta: 0:27:13, time: 8.4946
INFO train.py(173): step: 3580/5410, l_total: 0.0476, l_in: 0.0154, l_grad: 0.0322, msssim_ir: 0.2273, msssim_vis: 0.1363, mx_loss: 0.0134, eta: 0:27:04, time: 8.4647
INFO train.py(173): step: 3590/5410, l_total: 0.0984, l_in: 0.0254, l_grad: 0.0730, msssim_ir: 0.2779, msssim_vis: 0.1099, mx_loss: 0.0318, eta: 0:26:54, time: 8.4647
INFO train.py(173): step: 3600/5410, l_total: 0.0544, l_in: 0.0162, l_grad: 0.0382, msssim_ir: 0.4524, msssim_vis: 0.0227, mx_loss: 0.0107, eta: 0:26:45, time: 8.4838
INFO train.py(173): step: 3610/5410, l_total: 0.0417, l_in: 0.0127, l_grad: 0.0291, msssim_ir: 0.3819, msssim_vis: 0.0257, mx_loss: 0.0075, eta: 0:26:36, time: 8.4727
INFO train.py(173): step: 3620/5410, l_total: 0.0621, l_in: 0.0211, l_grad: 0.0410, msssim_ir: 0.4812, msssim_vis: 0.0265, mx_loss: 0.0226, eta: 0:26:27, time: 8.4956
INFO train.py(173): step: 3630/5410, l_total: 0.0849, l_in: 0.0376, l_grad: 0.0473, msssim_ir: 0.4249, msssim_vis: 0.0253, mx_loss: 0.0211, eta: 0:26:18, time: 8.4607
INFO train.py(173): step: 3640/5410, l_total: 0.0647, l_in: 0.0252, l_grad: 0.0395, msssim_ir: 0.4529, msssim_vis: 0.0201, mx_loss: 0.0111, eta: 0:26:09, time: 8.4891
INFO train.py(173): step: 3650/5410, l_total: 0.0526, l_in: 0.0117, l_grad: 0.0409, msssim_ir: 0.3925, msssim_vis: 0.0575, mx_loss: 0.0086, eta: 0:26:00, time: 8.4717
INFO train.py(173): step: 3660/5410, l_total: 0.0441, l_in: 0.0152, l_grad: 0.0289, msssim_ir: 0.3630, msssim_vis: 0.0267, mx_loss: 0.0076, eta: 0:25:51, time: 8.4876
INFO train.py(173): step: 3670/5410, l_total: 0.0489, l_in: 0.0123, l_grad: 0.0365, msssim_ir: 0.5149, msssim_vis: 0.0245, mx_loss: 0.0065, eta: 0:25:42, time: 8.4582
INFO train.py(173): step: 3680/5410, l_total: 0.0596, l_in: 0.0264, l_grad: 0.0331, msssim_ir: 0.3195, msssim_vis: 0.0886, mx_loss: 0.0181, eta: 0:25:33, time: 8.4707
INFO train.py(173): step: 3690/5410, l_total: 0.0303, l_in: 0.0103, l_grad: 0.0201, msssim_ir: 0.3332, msssim_vis: 0.0510, mx_loss: 0.0064, eta: 0:25:24, time: 8.4901
INFO train.py(173): step: 3700/5410, l_total: 0.0560, l_in: 0.0197, l_grad: 0.0362, msssim_ir: 0.3190, msssim_vis: 0.1115, mx_loss: 0.0167, eta: 0:25:15, time: 8.4657
INFO train.py(173): step: 3710/5410, l_total: 0.0389, l_in: 0.0166, l_grad: 0.0223, msssim_ir: 0.3384, msssim_vis: 0.0536, mx_loss: 0.0071, eta: 0:25:06, time: 8.4936
INFO train.py(173): step: 3720/5410, l_total: 0.0624, l_in: 0.0218, l_grad: 0.0406, msssim_ir: 0.2850, msssim_vis: 0.1147, mx_loss: 0.0125, eta: 0:24:57, time: 8.4747
INFO train.py(173): step: 3730/5410, l_total: 0.0381, l_in: 0.0093, l_grad: 0.0288, msssim_ir: 0.3674, msssim_vis: 0.0549, mx_loss: 0.0058, eta: 0:24:48, time: 8.4886
INFO train.py(173): step: 3740/5410, l_total: 0.0508, l_in: 0.0187, l_grad: 0.0322, msssim_ir: 0.3032, msssim_vis: 0.0762, mx_loss: 0.0051, eta: 0:24:39, time: 8.4657
INFO train.py(173): step: 3750/5410, l_total: 0.0469, l_in: 0.0183, l_grad: 0.0287, msssim_ir: 0.4454, msssim_vis: 0.0131, mx_loss: 0.0066, eta: 0:24:30, time: 8.4826
INFO train.py(173): step: 3760/5410, l_total: 0.0382, l_in: 0.0123, l_grad: 0.0259, msssim_ir: 0.3489, msssim_vis: 0.0537, mx_loss: 0.0073, eta: 0:24:21, time: 8.4748
INFO train.py(173): step: 3770/5410, l_total: 0.0778, l_in: 0.0249, l_grad: 0.0529, msssim_ir: 0.3956, msssim_vis: 0.0516, mx_loss: 0.0138, eta: 0:24:12, time: 8.4757
INFO train.py(173): step: 3780/5410, l_total: 0.0506, l_in: 0.0162, l_grad: 0.0344, msssim_ir: 0.4589, msssim_vis: 0.0159, mx_loss: 0.0082, eta: 0:24:03, time: 8.4727
INFO train.py(173): step: 3790/5410, l_total: 0.0308, l_in: 0.0104, l_grad: 0.0204, msssim_ir: 0.1721, msssim_vis: 0.1269, mx_loss: 0.0095, eta: 0:24:02, time: 28.7921
INFO train.py(173): step: 3800/5410, l_total: 0.0332, l_in: 0.0098, l_grad: 0.0234, msssim_ir: 0.3466, msssim_vis: 0.0623, mx_loss: 0.0047, eta: 0:23:53, time: 8.4289
INFO train.py(173): step: 3810/5410, l_total: 0.0445, l_in: 0.0123, l_grad: 0.0322, msssim_ir: 0.2948, msssim_vis: 0.0942, mx_loss: 0.0047, eta: 0:23:44, time: 8.4309
INFO train.py(173): step: 3820/5410, l_total: 0.0361, l_in: 0.0133, l_grad: 0.0228, msssim_ir: 0.2195, msssim_vis: 0.1556, mx_loss: 0.0071, eta: 0:23:35, time: 8.4209
INFO train.py(173): step: 3830/5410, l_total: 0.0474, l_in: 0.0099, l_grad: 0.0376, msssim_ir: 0.2409, msssim_vis: 0.1181, mx_loss: 0.0065, eta: 0:23:26, time: 8.4657
INFO train.py(173): step: 3840/5410, l_total: 0.0876, l_in: 0.0374, l_grad: 0.0502, msssim_ir: 0.4491, msssim_vis: 0.0445, mx_loss: 0.0168, eta: 0:23:17, time: 8.4607
INFO train.py(173): step: 3850/5410, l_total: 0.0606, l_in: 0.0177, l_grad: 0.0429, msssim_ir: 0.4357, msssim_vis: 0.0333, mx_loss: 0.0131, eta: 0:23:08, time: 8.4528
INFO train.py(173): step: 3860/5410, l_total: 0.0515, l_in: 0.0162, l_grad: 0.0353, msssim_ir: 0.2660, msssim_vis: 0.1173, mx_loss: 0.0115, eta: 0:22:59, time: 8.4717
INFO train.py(173): step: 3870/5410, l_total: 0.0519, l_in: 0.0149, l_grad: 0.0369, msssim_ir: 0.4434, msssim_vis: 0.0255, mx_loss: 0.0111, eta: 0:22:50, time: 8.4509
INFO train.py(173): step: 3880/5410, l_total: 0.0421, l_in: 0.0126, l_grad: 0.0295, msssim_ir: 0.3601, msssim_vis: 0.0362, mx_loss: 0.0080, eta: 0:22:41, time: 8.4557
INFO train.py(173): step: 3890/5410, l_total: 0.0717, l_in: 0.0319, l_grad: 0.0398, msssim_ir: 0.4947, msssim_vis: 0.0279, mx_loss: 0.0112, eta: 0:22:31, time: 8.4851
INFO train.py(173): step: 3900/5410, l_total: 0.0438, l_in: 0.0139, l_grad: 0.0299, msssim_ir: 0.3666, msssim_vis: 0.0777, mx_loss: 0.0062, eta: 0:22:22, time: 8.4617
INFO train.py(173): step: 3910/5410, l_total: 0.0298, l_in: 0.0073, l_grad: 0.0225, msssim_ir: 0.2746, msssim_vis: 0.1106, mx_loss: 0.0050, eta: 0:22:13, time: 8.4826
INFO train.py(173): step: 3920/5410, l_total: 0.0419, l_in: 0.0098, l_grad: 0.0321, msssim_ir: 0.4727, msssim_vis: 0.0129, mx_loss: 0.0049, eta: 0:22:04, time: 8.4661
INFO train.py(173): step: 3930/5410, l_total: 0.0339, l_in: 0.0072, l_grad: 0.0267, msssim_ir: 0.3953, msssim_vis: 0.0259, mx_loss: 0.0039, eta: 0:21:55, time: 8.4641
INFO train.py(173): step: 3940/5410, l_total: 0.0321, l_in: 0.0085, l_grad: 0.0237, msssim_ir: 0.2887, msssim_vis: 0.0689, mx_loss: 0.0073, eta: 0:21:46, time: 8.4926
INFO train.py(173): step: 3950/5410, l_total: 0.0267, l_in: 0.0083, l_grad: 0.0184, msssim_ir: 0.2794, msssim_vis: 0.0558, mx_loss: 0.0048, eta: 0:21:37, time: 8.4587
INFO train.py(173): step: 3960/5410, l_total: 0.0407, l_in: 0.0109, l_grad: 0.0298, msssim_ir: 0.2708, msssim_vis: 0.1292, mx_loss: 0.0089, eta: 0:21:28, time: 8.4976
INFO train.py(173): step: 3970/5410, l_total: 0.0499, l_in: 0.0188, l_grad: 0.0311, msssim_ir: 0.2843, msssim_vis: 0.1004, mx_loss: 0.0109, eta: 0:21:19, time: 8.4557
INFO train.py(173): step: 3980/5410, l_total: 0.0401, l_in: 0.0105, l_grad: 0.0296, msssim_ir: 0.4007, msssim_vis: 0.0196, mx_loss: 0.0062, eta: 0:21:10, time: 8.4747
INFO train.py(173): step: 3990/5410, l_total: 0.0474, l_in: 0.0153, l_grad: 0.0321, msssim_ir: 0.4649, msssim_vis: 0.0210, mx_loss: 0.0058, eta: 0:21:01, time: 8.4826
INFO train.py(173): step: 4000/5410, l_total: 0.0679, l_in: 0.0146, l_grad: 0.0533, msssim_ir: 0.4665, msssim_vis: 0.0205, mx_loss: 0.0082, eta: 0:20:52, time: 8.4587
INFO train.py(173): step: 4010/5410, l_total: 0.0374, l_in: 0.0118, l_grad: 0.0257, msssim_ir: 0.3891, msssim_vis: 0.0402, mx_loss: 0.0060, eta: 0:20:43, time: 8.4916
INFO train.py(173): step: 4020/5410, l_total: 0.0468, l_in: 0.0188, l_grad: 0.0280, msssim_ir: 0.1488, msssim_vis: 0.1949, mx_loss: 0.0157, eta: 0:20:34, time: 8.4587
INFO train.py(173): step: 4030/5410, l_total: 0.0445, l_in: 0.0132, l_grad: 0.0314, msssim_ir: 0.3863, msssim_vis: 0.0450, mx_loss: 0.0068, eta: 0:20:25, time: 8.4836
INFO train.py(173): step: 4040/5410, l_total: 0.0468, l_in: 0.0135, l_grad: 0.0333, msssim_ir: 0.3138, msssim_vis: 0.0956, mx_loss: 0.0087, eta: 0:20:16, time: 8.4836
INFO train.py(173): step: 4050/5410, l_total: 0.0805, l_in: 0.0303, l_grad: 0.0501, msssim_ir: 0.4247, msssim_vis: 0.0965, mx_loss: 0.0110, eta: 0:20:07, time: 8.4946
INFO train.py(173): step: 4060/5410, l_total: 0.0438, l_in: 0.0135, l_grad: 0.0303, msssim_ir: 0.3345, msssim_vis: 0.0735, mx_loss: 0.0069, eta: 0:19:58, time: 8.4617
INFO train.py(173): step: 4070/5410, l_total: 0.0554, l_in: 0.0157, l_grad: 0.0397, msssim_ir: 0.3793, msssim_vis: 0.0587, mx_loss: 0.0091, eta: 0:19:49, time: 8.4657
INFO train.py(173): step: 4080/5410, l_total: 0.0365, l_in: 0.0106, l_grad: 0.0259, msssim_ir: 0.2730, msssim_vis: 0.0723, mx_loss: 0.0095, eta: 0:19:40, time: 8.4896
INFO train.py(173): step: 4090/5410, l_total: 0.0459, l_in: 0.0108, l_grad: 0.0351, msssim_ir: 0.1298, msssim_vis: 0.1726, mx_loss: 0.0120, eta: 0:19:31, time: 8.4786
INFO train.py(173): step: 4100/5410, l_total: 0.0517, l_in: 0.0143, l_grad: 0.0375, msssim_ir: 0.3677, msssim_vis: 0.0794, mx_loss: 0.0117, eta: 0:19:22, time: 8.4996
INFO train.py(173): step: 4110/5410, l_total: 0.0432, l_in: 0.0168, l_grad: 0.0264, msssim_ir: 0.2860, msssim_vis: 0.1021, mx_loss: 0.0072, eta: 0:19:13, time: 8.4587
INFO train.py(173): step: 4120/5410, l_total: 0.0344, l_in: 0.0141, l_grad: 0.0203, msssim_ir: 0.2096, msssim_vis: 0.0968, mx_loss: 0.0107, eta: 0:19:04, time: 8.5035
INFO train.py(173): step: 4130/5410, l_total: 0.0364, l_in: 0.0089, l_grad: 0.0275, msssim_ir: 0.1580, msssim_vis: 0.1203, mx_loss: 0.0074, eta: 0:18:55, time: 8.4617
INFO train.py(173): step: 4140/5410, l_total: 0.0534, l_in: 0.0160, l_grad: 0.0374, msssim_ir: 0.4436, msssim_vis: 0.0219, mx_loss: 0.0111, eta: 0:18:46, time: 8.4836
INFO train.py(173): step: 4150/5410, l_total: 0.0292, l_in: 0.0068, l_grad: 0.0224, msssim_ir: 0.2836, msssim_vis: 0.0757, mx_loss: 0.0057, eta: 0:18:37, time: 8.4786
INFO train.py(173): step: 4160/5410, l_total: 0.0885, l_in: 0.0448, l_grad: 0.0437, msssim_ir: 0.4760, msssim_vis: 0.0240, mx_loss: 0.0216, eta: 0:18:28, time: 8.4826
INFO train.py(173): step: 4170/5410, l_total: 0.0444, l_in: 0.0134, l_grad: 0.0310, msssim_ir: 0.2389, msssim_vis: 0.0954, mx_loss: 0.0128, eta: 0:18:19, time: 8.4617
INFO train.py(173): step: 4180/5410, l_total: 0.0417, l_in: 0.0162, l_grad: 0.0255, msssim_ir: 0.2314, msssim_vis: 0.1308, mx_loss: 0.0132, eta: 0:18:10, time: 8.4319
INFO train.py(173): step: 4190/5410, l_total: 0.0387, l_in: 0.0104, l_grad: 0.0284, msssim_ir: 0.3961, msssim_vis: 0.0318, mx_loss: 0.0053, eta: 0:18:01, time: 8.4647
INFO train.py(173): step: 4200/5410, l_total: 0.0488, l_in: 0.0137, l_grad: 0.0352, msssim_ir: 0.4590, msssim_vis: 0.0404, mx_loss: 0.0104, eta: 0:17:52, time: 8.4677
INFO train.py(173): step: 4210/5410, l_total: 0.0526, l_in: 0.0198, l_grad: 0.0328, msssim_ir: 0.3630, msssim_vis: 0.0969, mx_loss: 0.0089, eta: 0:17:43, time: 8.4627
INFO train.py(173): step: 4220/5410, l_total: 0.0368, l_in: 0.0095, l_grad: 0.0273, msssim_ir: 0.2815, msssim_vis: 0.1088, mx_loss: 0.0064, eta: 0:17:34, time: 8.4936
INFO train.py(173): step: 4230/5410, l_total: 0.0447, l_in: 0.0178, l_grad: 0.0268, msssim_ir: 0.3474, msssim_vis: 0.0602, mx_loss: 0.0071, eta: 0:17:25, time: 8.4607
INFO train.py(173): step: 4240/5410, l_total: 0.0294, l_in: 0.0096, l_grad: 0.0198, msssim_ir: 0.3066, msssim_vis: 0.0380, mx_loss: 0.0065, eta: 0:17:16, time: 8.4996
INFO train.py(173): step: 4250/5410, l_total: 0.0279, l_in: 0.0072, l_grad: 0.0207, msssim_ir: 0.3022, msssim_vis: 0.0576, mx_loss: 0.0048, eta: 0:17:07, time: 8.4876
INFO train.py(173): step: 4260/5410, l_total: 0.0588, l_in: 0.0216, l_grad: 0.0372, msssim_ir: 0.3190, msssim_vis: 0.0795, mx_loss: 0.0126, eta: 0:16:58, time: 8.4856
INFO train.py(173): step: 4270/5410, l_total: 0.0725, l_in: 0.0337, l_grad: 0.0388, msssim_ir: 0.2116, msssim_vis: 0.1523, mx_loss: 0.0228, eta: 0:16:49, time: 8.4597
INFO train.py(173): step: 4280/5410, l_total: 0.0586, l_in: 0.0142, l_grad: 0.0444, msssim_ir: 0.2886, msssim_vis: 0.1249, mx_loss: 0.0134, eta: 0:16:40, time: 8.4796
INFO train.py(173): step: 4290/5410, l_total: 0.0398, l_in: 0.0094, l_grad: 0.0304, msssim_ir: 0.2755, msssim_vis: 0.0892, mx_loss: 0.0068, eta: 0:16:31, time: 8.4747
INFO train.py(173): step: 4300/5410, l_total: 0.0392, l_in: 0.0113, l_grad: 0.0279, msssim_ir: 0.4117, msssim_vis: 0.0379, mx_loss: 0.0041, eta: 0:16:22, time: 8.4846
INFO train.py(173): step: 4310/5410, l_total: 0.0426, l_in: 0.0101, l_grad: 0.0324, msssim_ir: 0.3095, msssim_vis: 0.0875, mx_loss: 0.0060, eta: 0:16:13, time: 8.4806
INFO train.py(173): step: 4320/5410, l_total: 0.0408, l_in: 0.0091, l_grad: 0.0317, msssim_ir: 0.4368, msssim_vis: 0.0238, mx_loss: 0.0069, eta: 0:16:04, time: 8.4489
INFO train.py(173): step: 4330/5410, l_total: 0.0413, l_in: 0.0146, l_grad: 0.0267, msssim_ir: 0.2684, msssim_vis: 0.0947, mx_loss: 0.0057, eta: 0:16:01, time: 28.7608
INFO train.py(173): step: 4340/5410, l_total: 0.0601, l_in: 0.0215, l_grad: 0.0386, msssim_ir: 0.4874, msssim_vis: 0.0315, mx_loss: 0.0111, eta: 0:15:52, time: 8.4149
INFO train.py(173): step: 4350/5410, l_total: 0.0344, l_in: 0.0125, l_grad: 0.0219, msssim_ir: 0.3838, msssim_vis: 0.0301, mx_loss: 0.0047, eta: 0:15:43, time: 8.4309
INFO train.py(173): step: 4360/5410, l_total: 0.0453, l_in: 0.0098, l_grad: 0.0355, msssim_ir: 0.4972, msssim_vis: 0.0077, mx_loss: 0.0037, eta: 0:15:34, time: 8.4239
INFO train.py(173): step: 4370/5410, l_total: 0.0488, l_in: 0.0099, l_grad: 0.0389, msssim_ir: 0.3550, msssim_vis: 0.0580, mx_loss: 0.0091, eta: 0:15:25, time: 8.4727
INFO train.py(173): step: 4380/5410, l_total: 0.0305, l_in: 0.0089, l_grad: 0.0216, msssim_ir: 0.2937, msssim_vis: 0.0639, mx_loss: 0.0068, eta: 0:15:16, time: 8.4712
INFO train.py(173): step: 4390/5410, l_total: 0.0664, l_in: 0.0249, l_grad: 0.0415, msssim_ir: 0.4592, msssim_vis: 0.0243, mx_loss: 0.0086, eta: 0:15:07, time: 8.4617
INFO train.py(173): step: 4400/5410, l_total: 0.0496, l_in: 0.0112, l_grad: 0.0384, msssim_ir: 0.4570, msssim_vis: 0.0711, mx_loss: 0.0051, eta: 0:14:58, time: 8.4737
INFO train.py(173): step: 4410/5410, l_total: 0.0383, l_in: 0.0129, l_grad: 0.0254, msssim_ir: 0.2763, msssim_vis: 0.1098, mx_loss: 0.0076, eta: 0:14:49, time: 8.4677
INFO train.py(173): step: 4420/5410, l_total: 0.0574, l_in: 0.0232, l_grad: 0.0342, msssim_ir: 0.2313, msssim_vis: 0.1638, mx_loss: 0.0164, eta: 0:14:40, time: 8.4826
INFO train.py(173): step: 4430/5410, l_total: 0.0436, l_in: 0.0204, l_grad: 0.0232, msssim_ir: 0.2169, msssim_vis: 0.1085, mx_loss: 0.0227, eta: 0:14:31, time: 8.4577
INFO train.py(173): step: 4440/5410, l_total: 0.0607, l_in: 0.0286, l_grad: 0.0321, msssim_ir: 0.2688, msssim_vis: 0.1418, mx_loss: 0.0239, eta: 0:14:22, time: 8.4697
INFO train.py(173): step: 4450/5410, l_total: 0.0422, l_in: 0.0133, l_grad: 0.0290, msssim_ir: 0.3556, msssim_vis: 0.0791, mx_loss: 0.0051, eta: 0:14:13, time: 8.4637
INFO train.py(173): step: 4460/5410, l_total: 0.0449, l_in: 0.0129, l_grad: 0.0320, msssim_ir: 0.3897, msssim_vis: 0.0390, mx_loss: 0.0079, eta: 0:14:04, time: 8.4411
INFO train.py(173): step: 4470/5410, l_total: 0.0503, l_in: 0.0119, l_grad: 0.0385, msssim_ir: 0.3671, msssim_vis: 0.0375, mx_loss: 0.0090, eta: 0:13:55, time: 8.4936
INFO train.py(173): step: 4480/5410, l_total: 0.0329, l_in: 0.0114, l_grad: 0.0216, msssim_ir: 0.3253, msssim_vis: 0.0495, mx_loss: 0.0057, eta: 0:13:46, time: 8.4607
INFO train.py(173): step: 4490/5410, l_total: 0.0555, l_in: 0.0133, l_grad: 0.0422, msssim_ir: 0.3122, msssim_vis: 0.0672, mx_loss: 0.0110, eta: 0:13:37, time: 8.4916
INFO train.py(173): step: 4500/5410, l_total: 0.0516, l_in: 0.0108, l_grad: 0.0408, msssim_ir: 0.3835, msssim_vis: 0.0765, mx_loss: 0.0088, eta: 0:13:28, time: 8.4746
INFO train.py(173): step: 4510/5410, l_total: 0.0348, l_in: 0.0114, l_grad: 0.0234, msssim_ir: 0.3329, msssim_vis: 0.0416, mx_loss: 0.0077, eta: 0:13:19, time: 8.4757
INFO train.py(173): step: 4520/5410, l_total: 0.0583, l_in: 0.0243, l_grad: 0.0340, msssim_ir: 0.3802, msssim_vis: 0.0446, mx_loss: 0.0077, eta: 0:13:10, time: 8.4956
INFO train.py(173): step: 4530/5410, l_total: 0.0349, l_in: 0.0085, l_grad: 0.0264, msssim_ir: 0.3707, msssim_vis: 0.0763, mx_loss: 0.0050, eta: 0:13:01, time: 8.4528
INFO train.py(173): step: 4540/5410, l_total: 0.0414, l_in: 0.0112, l_grad: 0.0301, msssim_ir: 0.3618, msssim_vis: 0.0605, mx_loss: 0.0077, eta: 0:12:52, time: 8.5069
INFO train.py(173): step: 4550/5410, l_total: 0.0510, l_in: 0.0168, l_grad: 0.0342, msssim_ir: 0.3459, msssim_vis: 0.0664, mx_loss: 0.0097, eta: 0:12:43, time: 8.4489
INFO train.py(173): step: 4560/5410, l_total: 0.0372, l_in: 0.0112, l_grad: 0.0260, msssim_ir: 0.3400, msssim_vis: 0.0561, mx_loss: 0.0049, eta: 0:12:34, time: 8.4906
INFO train.py(173): step: 4570/5410, l_total: 0.0600, l_in: 0.0205, l_grad: 0.0395, msssim_ir: 0.4472, msssim_vis: 0.0325, mx_loss: 0.0076, eta: 0:12:25, time: 8.4697
INFO train.py(173): step: 4580/5410, l_total: 0.0372, l_in: 0.0120, l_grad: 0.0251, msssim_ir: 0.3740, msssim_vis: 0.0654, mx_loss: 0.0068, eta: 0:12:16, time: 8.4876
INFO train.py(173): step: 4590/5410, l_total: 0.0354, l_in: 0.0102, l_grad: 0.0251, msssim_ir: 0.2643, msssim_vis: 0.0985, mx_loss: 0.0066, eta: 0:12:07, time: 8.4627
INFO train.py(173): step: 4600/5410, l_total: 0.0487, l_in: 0.0134, l_grad: 0.0353, msssim_ir: 0.4759, msssim_vis: 0.0159, mx_loss: 0.0054, eta: 0:11:58, time: 8.4787
INFO train.py(173): step: 4610/5410, l_total: 0.0583, l_in: 0.0246, l_grad: 0.0337, msssim_ir: 0.4594, msssim_vis: 0.0266, mx_loss: 0.0124, eta: 0:11:49, time: 8.4916
INFO train.py(173): step: 4620/5410, l_total: 0.0502, l_in: 0.0114, l_grad: 0.0389, msssim_ir: 0.3632, msssim_vis: 0.0584, mx_loss: 0.0106, eta: 0:11:40, time: 8.4737
INFO train.py(173): step: 4630/5410, l_total: 0.0487, l_in: 0.0126, l_grad: 0.0362, msssim_ir: 0.3386, msssim_vis: 0.0448, mx_loss: 0.0087, eta: 0:11:31, time: 8.4816
INFO train.py(173): step: 4640/5410, l_total: 0.0523, l_in: 0.0206, l_grad: 0.0317, msssim_ir: 0.2022, msssim_vis: 0.1512, mx_loss: 0.0175, eta: 0:11:22, time: 8.4438
INFO train.py(173): step: 4650/5410, l_total: 0.0390, l_in: 0.0107, l_grad: 0.0283, msssim_ir: 0.3328, msssim_vis: 0.0891, mx_loss: 0.0084, eta: 0:11:14, time: 8.4856
INFO train.py(173): step: 4660/5410, l_total: 0.0444, l_in: 0.0112, l_grad: 0.0332, msssim_ir: 0.2687, msssim_vis: 0.1660, mx_loss: 0.0085, eta: 0:11:05, time: 8.4749
INFO train.py(173): step: 4670/5410, l_total: 0.0353, l_in: 0.0106, l_grad: 0.0247, msssim_ir: 0.4521, msssim_vis: 0.0060, mx_loss: 0.0040, eta: 0:10:56, time: 8.4836
INFO train.py(173): step: 4680/5410, l_total: 0.0443, l_in: 0.0111, l_grad: 0.0332, msssim_ir: 0.4411, msssim_vis: 0.0176, mx_loss: 0.0051, eta: 0:10:47, time: 8.4688
INFO train.py(173): step: 4690/5410, l_total: 0.0431, l_in: 0.0135, l_grad: 0.0296, msssim_ir: 0.2726, msssim_vis: 0.1243, mx_loss: 0.0114, eta: 0:10:38, time: 8.4488
INFO train.py(173): step: 4700/5410, l_total: 0.0327, l_in: 0.0120, l_grad: 0.0207, msssim_ir: 0.2595, msssim_vis: 0.0836, mx_loss: 0.0088, eta: 0:10:29, time: 8.5001
INFO train.py(173): step: 4710/5410, l_total: 0.0399, l_in: 0.0083, l_grad: 0.0316, msssim_ir: 0.3812, msssim_vis: 0.0688, mx_loss: 0.0044, eta: 0:10:20, time: 8.4627
INFO train.py(173): step: 4720/5410, l_total: 0.0332, l_in: 0.0086, l_grad: 0.0246, msssim_ir: 0.2543, msssim_vis: 0.1127, mx_loss: 0.0056, eta: 0:10:11, time: 8.4931
INFO train.py(173): step: 4730/5410, l_total: 0.0444, l_in: 0.0138, l_grad: 0.0306, msssim_ir: 0.3308, msssim_vis: 0.0697, mx_loss: 0.0103, eta: 0:10:02, time: 8.4627
INFO train.py(173): step: 4740/5410, l_total: 0.0455, l_in: 0.0141, l_grad: 0.0314, msssim_ir: 0.3863, msssim_vis: 0.0393, mx_loss: 0.0086, eta: 0:09:53, time: 8.4769
INFO train.py(173): step: 4750/5410, l_total: 0.0448, l_in: 0.0143, l_grad: 0.0306, msssim_ir: 0.1969, msssim_vis: 0.1795, mx_loss: 0.0121, eta: 0:09:44, time: 8.4846
INFO train.py(173): step: 4760/5410, l_total: 0.0354, l_in: 0.0134, l_grad: 0.0221, msssim_ir: 0.1812, msssim_vis: 0.1258, mx_loss: 0.0107, eta: 0:09:35, time: 8.4617
INFO train.py(173): step: 4770/5410, l_total: 0.0455, l_in: 0.0207, l_grad: 0.0249, msssim_ir: 0.3974, msssim_vis: 0.0269, mx_loss: 0.0102, eta: 0:09:26, time: 8.4957
INFO train.py(173): step: 4780/5410, l_total: 0.0469, l_in: 0.0121, l_grad: 0.0348, msssim_ir: 0.4281, msssim_vis: 0.0252, mx_loss: 0.0054, eta: 0:09:18, time: 8.4518
INFO train.py(173): step: 4790/5410, l_total: 0.0451, l_in: 0.0120, l_grad: 0.0331, msssim_ir: 0.4090, msssim_vis: 0.0724, mx_loss: 0.0072, eta: 0:09:09, time: 8.4996
INFO train.py(173): step: 4800/5410, l_total: 0.0455, l_in: 0.0141, l_grad: 0.0314, msssim_ir: 0.3201, msssim_vis: 0.0880, mx_loss: 0.0063, eta: 0:09:00, time: 8.4521
INFO train.py(173): step: 4810/5410, l_total: 0.0619, l_in: 0.0234, l_grad: 0.0386, msssim_ir: 0.3746, msssim_vis: 0.1212, mx_loss: 0.0161, eta: 0:08:51, time: 8.4737
INFO train.py(173): step: 4820/5410, l_total: 0.0550, l_in: 0.0204, l_grad: 0.0346, msssim_ir: 0.4916, msssim_vis: 0.0163, mx_loss: 0.0136, eta: 0:08:42, time: 8.4737
INFO train.py(173): step: 4830/5410, l_total: 0.0486, l_in: 0.0179, l_grad: 0.0306, msssim_ir: 0.3026, msssim_vis: 0.0933, mx_loss: 0.0129, eta: 0:08:33, time: 8.4757
INFO train.py(173): step: 4840/5410, l_total: 0.0341, l_in: 0.0084, l_grad: 0.0257, msssim_ir: 0.3585, msssim_vis: 0.0365, mx_loss: 0.0050, eta: 0:08:24, time: 8.4826
INFO train.py(173): step: 4850/5410, l_total: 0.0285, l_in: 0.0067, l_grad: 0.0218, msssim_ir: 0.2768, msssim_vis: 0.1033, mx_loss: 0.0046, eta: 0:08:15, time: 8.4428
INFO train.py(173): step: 4860/5410, l_total: 0.0346, l_in: 0.0135, l_grad: 0.0210, msssim_ir: 0.3976, msssim_vis: 0.0513, mx_loss: 0.0047, eta: 0:08:06, time: 8.4707
INFO train.py(173): step: 4870/5410, l_total: 0.0401, l_in: 0.0125, l_grad: 0.0276, msssim_ir: 0.3169, msssim_vis: 0.0688, mx_loss: 0.0094, eta: 0:08:00, time: 29.0465
INFO train.py(173): step: 4880/5410, l_total: 0.0345, l_in: 0.0068, l_grad: 0.0276, msssim_ir: 0.5192, msssim_vis: 0.0057, mx_loss: 0.0042, eta: 0:07:51, time: 8.4408
INFO train.py(173): step: 4890/5410, l_total: 0.0431, l_in: 0.0150, l_grad: 0.0281, msssim_ir: 0.3913, msssim_vis: 0.0498, mx_loss: 0.0068, eta: 0:07:42, time: 8.4209
INFO train.py(173): step: 4900/5410, l_total: 0.0424, l_in: 0.0158, l_grad: 0.0266, msssim_ir: 0.3891, msssim_vis: 0.0336, mx_loss: 0.0048, eta: 0:07:33, time: 8.4478
INFO train.py(173): step: 4910/5410, l_total: 0.0296, l_in: 0.0068, l_grad: 0.0228, msssim_ir: 0.3381, msssim_vis: 0.0298, mx_loss: 0.0054, eta: 0:07:24, time: 8.4777
INFO train.py(173): step: 4920/5410, l_total: 0.0330, l_in: 0.0112, l_grad: 0.0218, msssim_ir: 0.2842, msssim_vis: 0.0493, mx_loss: 0.0082, eta: 0:07:15, time: 8.4540
INFO train.py(173): step: 4930/5410, l_total: 0.0483, l_in: 0.0111, l_grad: 0.0372, msssim_ir: 0.4628, msssim_vis: 0.0130, mx_loss: 0.0088, eta: 0:07:06, time: 8.4657
INFO train.py(173): step: 4940/5410, l_total: 0.0403, l_in: 0.0128, l_grad: 0.0275, msssim_ir: 0.2592, msssim_vis: 0.0871, mx_loss: 0.0065, eta: 0:06:57, time: 8.4637
INFO train.py(173): step: 4950/5410, l_total: 0.0313, l_in: 0.0116, l_grad: 0.0197, msssim_ir: 0.2801, msssim_vis: 0.0734, mx_loss: 0.0068, eta: 0:06:48, time: 8.4438
INFO train.py(173): step: 4960/5410, l_total: 0.0418, l_in: 0.0098, l_grad: 0.0320, msssim_ir: 0.3421, msssim_vis: 0.0844, mx_loss: 0.0079, eta: 0:06:39, time: 8.4826
INFO train.py(173): step: 4970/5410, l_total: 0.0541, l_in: 0.0164, l_grad: 0.0378, msssim_ir: 0.4448, msssim_vis: 0.0231, mx_loss: 0.0160, eta: 0:06:30, time: 8.4667
INFO train.py(173): step: 4980/5410, l_total: 0.0328, l_in: 0.0102, l_grad: 0.0225, msssim_ir: 0.3091, msssim_vis: 0.0777, mx_loss: 0.0049, eta: 0:06:22, time: 8.4776
INFO train.py(173): step: 4990/5410, l_total: 0.0371, l_in: 0.0130, l_grad: 0.0241, msssim_ir: 0.3561, msssim_vis: 0.0753, mx_loss: 0.0066, eta: 0:06:13, time: 8.4906
INFO train.py(173): step: 5000/5410, l_total: 0.0460, l_in: 0.0090, l_grad: 0.0371, msssim_ir: 0.3861, msssim_vis: 0.0579, mx_loss: 0.0056, eta: 0:06:04, time: 8.4739
INFO train.py(173): step: 5010/5410, l_total: 0.0508, l_in: 0.0202, l_grad: 0.0306, msssim_ir: 0.4553, msssim_vis: 0.0103, mx_loss: 0.0050, eta: 0:05:55, time: 8.4856
INFO train.py(173): step: 5020/5410, l_total: 0.0528, l_in: 0.0224, l_grad: 0.0304, msssim_ir: 0.2551, msssim_vis: 0.0851, mx_loss: 0.0126, eta: 0:05:46, time: 8.4691
INFO train.py(173): step: 5030/5410, l_total: 0.0357, l_in: 0.0100, l_grad: 0.0257, msssim_ir: 0.3910, msssim_vis: 0.0533, mx_loss: 0.0042, eta: 0:05:37, time: 8.5125
INFO train.py(173): step: 5040/5410, l_total: 0.0294, l_in: 0.0065, l_grad: 0.0229, msssim_ir: 0.2324, msssim_vis: 0.0945, mx_loss: 0.0064, eta: 0:05:28, time: 8.4697
INFO train.py(173): step: 5050/5410, l_total: 0.0347, l_in: 0.0069, l_grad: 0.0278, msssim_ir: 0.4616, msssim_vis: 0.0120, mx_loss: 0.0035, eta: 0:05:19, time: 8.4876
INFO train.py(173): step: 5060/5410, l_total: 0.0419, l_in: 0.0101, l_grad: 0.0318, msssim_ir: 0.2653, msssim_vis: 0.1115, mx_loss: 0.0084, eta: 0:05:10, time: 8.4627
INFO train.py(173): step: 5070/5410, l_total: 0.0365, l_in: 0.0092, l_grad: 0.0273, msssim_ir: 0.1204, msssim_vis: 0.1731, mx_loss: 0.0071, eta: 0:05:01, time: 8.4687
INFO train.py(173): step: 5080/5410, l_total: 0.0536, l_in: 0.0197, l_grad: 0.0339, msssim_ir: 0.4379, msssim_vis: 0.0315, mx_loss: 0.0138, eta: 0:04:52, time: 8.4697
INFO train.py(173): step: 5090/5410, l_total: 0.0376, l_in: 0.0082, l_grad: 0.0294, msssim_ir: 0.4253, msssim_vis: 0.0417, mx_loss: 0.0043, eta: 0:04:44, time: 8.4707
INFO train.py(173): step: 5100/5410, l_total: 0.0427, l_in: 0.0096, l_grad: 0.0330, msssim_ir: 0.4641, msssim_vis: 0.0147, mx_loss: 0.0049, eta: 0:04:35, time: 8.4876
INFO train.py(173): step: 5110/5410, l_total: 0.0736, l_in: 0.0223, l_grad: 0.0514, msssim_ir: 0.2358, msssim_vis: 0.1067, mx_loss: 0.0193, eta: 0:04:26, time: 8.4652
INFO train.py(173): step: 5120/5410, l_total: 0.0418, l_in: 0.0087, l_grad: 0.0331, msssim_ir: 0.3058, msssim_vis: 0.1480, mx_loss: 0.0052, eta: 0:04:17, time: 8.4886
INFO train.py(173): step: 5130/5410, l_total: 0.0315, l_in: 0.0125, l_grad: 0.0190, msssim_ir: 0.3050, msssim_vis: 0.0522, mx_loss: 0.0085, eta: 0:04:08, time: 8.4776
INFO train.py(173): step: 5140/5410, l_total: 0.0612, l_in: 0.0157, l_grad: 0.0455, msssim_ir: 0.4071, msssim_vis: 0.0325, mx_loss: 0.0065, eta: 0:03:59, time: 8.4896
INFO train.py(173): step: 5150/5410, l_total: 0.0403, l_in: 0.0077, l_grad: 0.0327, msssim_ir: 0.4659, msssim_vis: 0.0147, mx_loss: 0.0054, eta: 0:03:50, time: 8.4687
INFO train.py(173): step: 5160/5410, l_total: 0.0322, l_in: 0.0133, l_grad: 0.0190, msssim_ir: 0.2743, msssim_vis: 0.0566, mx_loss: 0.0117, eta: 0:03:41, time: 8.4826
INFO train.py(173): step: 5170/5410, l_total: 0.0273, l_in: 0.0112, l_grad: 0.0162, msssim_ir: 0.2479, msssim_vis: 0.0586, mx_loss: 0.0105, eta: 0:03:32, time: 8.4717
INFO train.py(173): step: 5180/5410, l_total: 0.0476, l_in: 0.0168, l_grad: 0.0309, msssim_ir: 0.3400, msssim_vis: 0.0783, mx_loss: 0.0094, eta: 0:03:23, time: 8.4816
INFO train.py(173): step: 5190/5410, l_total: 0.0607, l_in: 0.0367, l_grad: 0.0241, msssim_ir: 0.1642, msssim_vis: 0.1475, mx_loss: 0.0424, eta: 0:03:15, time: 8.4627
INFO train.py(173): step: 5200/5410, l_total: 0.0355, l_in: 0.0077, l_grad: 0.0278, msssim_ir: 0.2786, msssim_vis: 0.0994, mx_loss: 0.0040, eta: 0:03:06, time: 8.4617
INFO train.py(173): step: 5210/5410, l_total: 0.0532, l_in: 0.0143, l_grad: 0.0389, msssim_ir: 0.2688, msssim_vis: 0.0652, mx_loss: 0.0137, eta: 0:02:57, time: 8.4839
INFO train.py(173): step: 5220/5410, l_total: 0.0411, l_in: 0.0074, l_grad: 0.0336, msssim_ir: 0.3373, msssim_vis: 0.0704, mx_loss: 0.0054, eta: 0:02:48, time: 8.4499
INFO train.py(173): step: 5230/5410, l_total: 0.0349, l_in: 0.0094, l_grad: 0.0255, msssim_ir: 0.3008, msssim_vis: 0.1037, mx_loss: 0.0053, eta: 0:02:39, time: 8.4916
INFO train.py(173): step: 5240/5410, l_total: 0.0314, l_in: 0.0107, l_grad: 0.0207, msssim_ir: 0.2380, msssim_vis: 0.0935, mx_loss: 0.0101, eta: 0:02:30, time: 8.4767
INFO train.py(173): step: 5250/5410, l_total: 0.0476, l_in: 0.0176, l_grad: 0.0300, msssim_ir: 0.3556, msssim_vis: 0.1044, mx_loss: 0.0084, eta: 0:02:21, time: 8.4587
INFO train.py(173): step: 5260/5410, l_total: 0.0478, l_in: 0.0084, l_grad: 0.0394, msssim_ir: 0.4112, msssim_vis: 0.0564, mx_loss: 0.0059, eta: 0:02:12, time: 8.4856
INFO train.py(173): step: 5270/5410, l_total: 0.0483, l_in: 0.0143, l_grad: 0.0340, msssim_ir: 0.3062, msssim_vis: 0.1113, mx_loss: 0.0094, eta: 0:02:04, time: 8.4498
INFO train.py(173): step: 5280/5410, l_total: 0.0557, l_in: 0.0231, l_grad: 0.0326, msssim_ir: 0.4313, msssim_vis: 0.0228, mx_loss: 0.0070, eta: 0:01:55, time: 8.4826
INFO train.py(173): step: 5290/5410, l_total: 0.0355, l_in: 0.0139, l_grad: 0.0216, msssim_ir: 0.2023, msssim_vis: 0.1194, mx_loss: 0.0099, eta: 0:01:46, time: 8.4677
INFO train.py(173): step: 5300/5410, l_total: 0.0345, l_in: 0.0163, l_grad: 0.0181, msssim_ir: 0.2258, msssim_vis: 0.1009, mx_loss: 0.0150, eta: 0:01:37, time: 8.4528
INFO train.py(173): step: 5310/5410, l_total: 0.0289, l_in: 0.0083, l_grad: 0.0206, msssim_ir: 0.3356, msssim_vis: 0.0402, mx_loss: 0.0062, eta: 0:01:28, time: 8.5015
INFO train.py(173): step: 5320/5410, l_total: 0.0460, l_in: 0.0158, l_grad: 0.0302, msssim_ir: 0.3207, msssim_vis: 0.0694, mx_loss: 0.0083, eta: 0:01:19, time: 8.4538
INFO train.py(173): step: 5330/5410, l_total: 0.0367, l_in: 0.0095, l_grad: 0.0273, msssim_ir: 0.3312, msssim_vis: 0.0948, mx_loss: 0.0066, eta: 0:01:10, time: 8.4856
INFO train.py(173): step: 5340/5410, l_total: 0.0543, l_in: 0.0209, l_grad: 0.0334, msssim_ir: 0.3868, msssim_vis: 0.0617, mx_loss: 0.0150, eta: 0:01:01, time: 8.4602
INFO train.py(173): step: 5350/5410, l_total: 0.0405, l_in: 0.0093, l_grad: 0.0311, msssim_ir: 0.4620, msssim_vis: 0.0173, mx_loss: 0.0046, eta: 0:00:53, time: 8.4547
INFO train.py(173): step: 5360/5410, l_total: 0.0351, l_in: 0.0089, l_grad: 0.0262, msssim_ir: 0.3685, msssim_vis: 0.0464, mx_loss: 0.0053, eta: 0:00:44, time: 8.4836
INFO train.py(173): step: 5370/5410, l_total: 0.0508, l_in: 0.0167, l_grad: 0.0341, msssim_ir: 0.3550, msssim_vis: 0.0650, mx_loss: 0.0111, eta: 0:00:35, time: 8.4518
INFO train.py(173): step: 5380/5410, l_total: 0.0408, l_in: 0.0190, l_grad: 0.0218, msssim_ir: 0.3224, msssim_vis: 0.0487, mx_loss: 0.0103, eta: 0:00:26, time: 8.4926
INFO train.py(173): step: 5390/5410, l_total: 0.0445, l_in: 0.0133, l_grad: 0.0312, msssim_ir: 0.2951, msssim_vis: 0.1175, mx_loss: 0.0101, eta: 0:00:17, time: 8.4637
INFO train.py(173): step: 5400/5410, l_total: 0.0316, l_in: 0.0079, l_grad: 0.0237, msssim_ir: 0.3228, msssim_vis: 0.1089, mx_loss: 0.0045, eta: 0:00:08, time: 8.4806
INFO train.py(173): step: 5410/5410, l_total: 0.0346, l_in: 0.0096, l_grad: 0.0250, msssim_ir: 0.2970, msssim_vis: 0.0784, mx_loss: 0.0044, eta: 0:00:00, time: 8.4727
INFO train.py(177): Fusion Model Save to: ./model\Fusion\fusion_model.pth
INFO train.py(178): 

INFO train.py(108): Training Fusion Model start~
INFO train.py(173): step: 10/5410, l_total: 0.0681, l_in: 0.0302, l_grad: 0.0379, msssim_ir: 0.4601, msssim_vis: 0.0277, mx_loss: 0.0134, eta: 4:13:53, time: 28.2107
INFO train.py(173): step: 20/5410, l_total: 0.0455, l_in: 0.0126, l_grad: 0.0329, msssim_ir: 0.3574, msssim_vis: 0.0534, mx_loss: 0.0103, eta: 2:44:32, time: 8.4219
INFO train.py(173): step: 30/5410, l_total: 0.0440, l_in: 0.0160, l_grad: 0.0280, msssim_ir: 0.2543, msssim_vis: 0.1089, mx_loss: 0.0159, eta: 2:14:38, time: 8.4139
INFO train.py(173): step: 40/5410, l_total: 0.0532, l_in: 0.0133, l_grad: 0.0399, msssim_ir: 0.2527, msssim_vis: 0.1290, mx_loss: 0.0101, eta: 1:59:38, time: 8.4229
INFO train.py(173): step: 50/5410, l_total: 0.0316, l_in: 0.0089, l_grad: 0.0227, msssim_ir: 0.2022, msssim_vis: 0.1395, mx_loss: 0.0073, eta: 1:50:40, time: 8.4717
INFO train.py(173): step: 60/5410, l_total: 0.0316, l_in: 0.0093, l_grad: 0.0223, msssim_ir: 0.3095, msssim_vis: 0.0704, mx_loss: 0.0055, eta: 1:44:36, time: 8.4538
INFO train.py(173): step: 70/5410, l_total: 0.0577, l_in: 0.0207, l_grad: 0.0370, msssim_ir: 0.4462, msssim_vis: 0.0303, mx_loss: 0.0076, eta: 1:40:14, time: 8.4518
INFO train.py(173): step: 80/5410, l_total: 0.0367, l_in: 0.0123, l_grad: 0.0244, msssim_ir: 0.3358, msssim_vis: 0.0404, mx_loss: 0.0053, eta: 1:36:58, time: 8.4787
INFO train.py(173): step: 90/5410, l_total: 0.0388, l_in: 0.0090, l_grad: 0.0298, msssim_ir: 0.3450, msssim_vis: 0.0626, mx_loss: 0.0069, eta: 1:34:21, time: 8.4598
INFO train.py(173): step: 100/5410, l_total: 0.0293, l_in: 0.0094, l_grad: 0.0199, msssim_ir: 0.3953, msssim_vis: 0.0168, mx_loss: 0.0061, eta: 1:32:14, time: 8.4418
INFO train.py(173): step: 110/5410, l_total: 0.0416, l_in: 0.0136, l_grad: 0.0280, msssim_ir: 0.2921, msssim_vis: 0.0931, mx_loss: 0.0095, eta: 1:30:31, time: 8.5015
INFO train.py(173): step: 120/5410, l_total: 0.0369, l_in: 0.0122, l_grad: 0.0247, msssim_ir: 0.2859, msssim_vis: 0.0894, mx_loss: 0.0111, eta: 1:29:01, time: 8.4478
INFO train.py(173): step: 130/5410, l_total: 0.0848, l_in: 0.0372, l_grad: 0.0476, msssim_ir: 0.4424, msssim_vis: 0.0371, mx_loss: 0.0177, eta: 1:27:45, time: 8.4602
INFO train.py(173): step: 140/5410, l_total: 0.0356, l_in: 0.0117, l_grad: 0.0239, msssim_ir: 0.2923, msssim_vis: 0.0797, mx_loss: 0.0077, eta: 1:26:38, time: 8.4727
INFO train.py(173): step: 150/5410, l_total: 0.0530, l_in: 0.0195, l_grad: 0.0335, msssim_ir: 0.4123, msssim_vis: 0.0330, mx_loss: 0.0116, eta: 1:25:39, time: 8.4606
INFO train.py(173): step: 160/5410, l_total: 0.0403, l_in: 0.0142, l_grad: 0.0261, msssim_ir: 0.3287, msssim_vis: 0.0576, mx_loss: 0.0111, eta: 1:24:47, time: 8.4865
INFO train.py(173): step: 170/5410, l_total: 0.0455, l_in: 0.0156, l_grad: 0.0299, msssim_ir: 0.3191, msssim_vis: 0.1040, mx_loss: 0.0080, eta: 1:24:00, time: 8.4736
INFO train.py(173): step: 180/5410, l_total: 0.0387, l_in: 0.0112, l_grad: 0.0274, msssim_ir: 0.3619, msssim_vis: 0.0466, mx_loss: 0.0054, eta: 1:23:17, time: 8.4576
INFO train.py(173): step: 190/5410, l_total: 0.0377, l_in: 0.0186, l_grad: 0.0192, msssim_ir: 0.1785, msssim_vis: 0.1038, mx_loss: 0.0122, eta: 1:22:38, time: 8.4795
INFO train.py(173): step: 200/5410, l_total: 0.0471, l_in: 0.0104, l_grad: 0.0367, msssim_ir: 0.4710, msssim_vis: 0.0132, mx_loss: 0.0052, eta: 1:22:01, time: 8.4546
INFO train.py(173): step: 210/5410, l_total: 0.0524, l_in: 0.0263, l_grad: 0.0262, msssim_ir: 0.1467, msssim_vis: 0.1544, mx_loss: 0.0415, eta: 1:21:28, time: 8.4905
INFO train.py(173): step: 220/5410, l_total: 0.0347, l_in: 0.0092, l_grad: 0.0256, msssim_ir: 0.2706, msssim_vis: 0.1144, mx_loss: 0.0063, eta: 1:20:57, time: 8.4736
INFO train.py(173): step: 230/5410, l_total: 0.0409, l_in: 0.0122, l_grad: 0.0287, msssim_ir: 0.3494, msssim_vis: 0.0392, mx_loss: 0.0071, eta: 1:20:27, time: 8.4626
INFO train.py(173): step: 240/5410, l_total: 0.0541, l_in: 0.0225, l_grad: 0.0316, msssim_ir: 0.4340, msssim_vis: 0.0445, mx_loss: 0.0076, eta: 1:20:00, time: 8.4835
INFO train.py(173): step: 250/5410, l_total: 0.0537, l_in: 0.0190, l_grad: 0.0346, msssim_ir: 0.4309, msssim_vis: 0.0431, mx_loss: 0.0112, eta: 1:19:33, time: 8.4596
INFO train.py(173): step: 260/5410, l_total: 0.0837, l_in: 0.0222, l_grad: 0.0615, msssim_ir: 0.3718, msssim_vis: 0.1176, mx_loss: 0.0205, eta: 1:19:09, time: 8.4835
INFO train.py(173): step: 270/5410, l_total: 0.0390, l_in: 0.0088, l_grad: 0.0302, msssim_ir: 0.3147, msssim_vis: 0.0916, mx_loss: 0.0052, eta: 1:18:45, time: 8.4688
INFO train.py(173): step: 280/5410, l_total: 0.0607, l_in: 0.0191, l_grad: 0.0416, msssim_ir: 0.3997, msssim_vis: 0.0573, mx_loss: 0.0124, eta: 1:18:23, time: 8.4686
INFO train.py(173): step: 290/5410, l_total: 0.0419, l_in: 0.0118, l_grad: 0.0301, msssim_ir: 0.2449, msssim_vis: 0.1325, mx_loss: 0.0077, eta: 1:18:01, time: 8.4765
INFO train.py(173): step: 300/5410, l_total: 0.0325, l_in: 0.0106, l_grad: 0.0219, msssim_ir: 0.3636, msssim_vis: 0.0408, mx_loss: 0.0055, eta: 1:17:41, time: 8.4586
INFO train.py(173): step: 310/5410, l_total: 0.0431, l_in: 0.0106, l_grad: 0.0325, msssim_ir: 0.3799, msssim_vis: 0.0347, mx_loss: 0.0071, eta: 1:17:21, time: 8.4895
INFO train.py(173): step: 320/5410, l_total: 0.0625, l_in: 0.0224, l_grad: 0.0401, msssim_ir: 0.2599, msssim_vis: 0.1359, mx_loss: 0.0170, eta: 1:17:02, time: 8.4576
INFO train.py(173): step: 330/5410, l_total: 0.0258, l_in: 0.0075, l_grad: 0.0183, msssim_ir: 0.2248, msssim_vis: 0.0708, mx_loss: 0.0063, eta: 1:16:43, time: 8.4606
INFO train.py(173): step: 340/5410, l_total: 0.0346, l_in: 0.0147, l_grad: 0.0199, msssim_ir: 0.2150, msssim_vis: 0.0982, mx_loss: 0.0118, eta: 1:16:25, time: 8.4756
INFO train.py(173): step: 350/5410, l_total: 0.0360, l_in: 0.0128, l_grad: 0.0232, msssim_ir: 0.3858, msssim_vis: 0.0350, mx_loss: 0.0059, eta: 1:16:08, time: 8.4606
INFO train.py(173): step: 360/5410, l_total: 0.0333, l_in: 0.0097, l_grad: 0.0236, msssim_ir: 0.2087, msssim_vis: 0.1059, mx_loss: 0.0072, eta: 1:15:51, time: 8.4845
INFO train.py(173): step: 370/5410, l_total: 0.0728, l_in: 0.0236, l_grad: 0.0492, msssim_ir: 0.4482, msssim_vis: 0.0466, mx_loss: 0.0146, eta: 1:15:35, time: 8.4726
INFO train.py(173): step: 380/5410, l_total: 0.0290, l_in: 0.0072, l_grad: 0.0218, msssim_ir: 0.3273, msssim_vis: 0.0455, mx_loss: 0.0053, eta: 1:15:18, time: 8.4412
INFO train.py(173): step: 390/5410, l_total: 0.0407, l_in: 0.0169, l_grad: 0.0238, msssim_ir: 0.2634, msssim_vis: 0.1282, mx_loss: 0.0077, eta: 1:15:03, time: 8.5004
INFO train.py(173): step: 400/5410, l_total: 0.0384, l_in: 0.0109, l_grad: 0.0275, msssim_ir: 0.3892, msssim_vis: 0.0377, mx_loss: 0.0077, eta: 1:14:48, time: 8.4626
INFO train.py(173): step: 410/5410, l_total: 0.0309, l_in: 0.0110, l_grad: 0.0199, msssim_ir: 0.3425, msssim_vis: 0.0550, mx_loss: 0.0067, eta: 1:14:33, time: 8.4835
INFO train.py(173): step: 420/5410, l_total: 0.0374, l_in: 0.0111, l_grad: 0.0262, msssim_ir: 0.3982, msssim_vis: 0.0324, mx_loss: 0.0082, eta: 1:14:18, time: 8.4638
INFO train.py(173): step: 430/5410, l_total: 0.0403, l_in: 0.0125, l_grad: 0.0277, msssim_ir: 0.4935, msssim_vis: 0.0085, mx_loss: 0.0034, eta: 1:14:04, time: 8.4935
INFO train.py(173): step: 440/5410, l_total: 0.0533, l_in: 0.0135, l_grad: 0.0398, msssim_ir: 0.3969, msssim_vis: 0.0581, mx_loss: 0.0139, eta: 1:13:50, time: 8.4716
INFO train.py(173): step: 450/5410, l_total: 0.0434, l_in: 0.0100, l_grad: 0.0334, msssim_ir: 0.2629, msssim_vis: 0.0977, mx_loss: 0.0106, eta: 1:13:36, time: 8.4487
INFO train.py(173): step: 460/5410, l_total: 0.0389, l_in: 0.0113, l_grad: 0.0275, msssim_ir: 0.2189, msssim_vis: 0.1378, mx_loss: 0.0083, eta: 1:13:23, time: 8.5044
INFO train.py(173): step: 470/5410, l_total: 0.0355, l_in: 0.0116, l_grad: 0.0238, msssim_ir: 0.2694, msssim_vis: 0.1430, mx_loss: 0.0092, eta: 1:13:10, time: 8.4715
INFO train.py(173): step: 480/5410, l_total: 0.0621, l_in: 0.0229, l_grad: 0.0392, msssim_ir: 0.2406, msssim_vis: 0.1362, mx_loss: 0.0221, eta: 1:12:57, time: 8.4716
INFO train.py(173): step: 490/5410, l_total: 0.0437, l_in: 0.0149, l_grad: 0.0289, msssim_ir: 0.4552, msssim_vis: 0.0165, mx_loss: 0.0059, eta: 1:12:44, time: 8.4756
INFO train.py(173): step: 500/5410, l_total: 0.0362, l_in: 0.0081, l_grad: 0.0282, msssim_ir: 0.4620, msssim_vis: 0.0138, mx_loss: 0.0042, eta: 1:12:31, time: 8.4825
INFO train.py(173): step: 510/5410, l_total: 0.0423, l_in: 0.0169, l_grad: 0.0254, msssim_ir: 0.4259, msssim_vis: 0.0439, mx_loss: 0.0104, eta: 1:12:18, time: 8.4696
INFO train.py(173): step: 520/5410, l_total: 0.0308, l_in: 0.0067, l_grad: 0.0241, msssim_ir: 0.2908, msssim_vis: 0.0499, mx_loss: 0.0052, eta: 1:12:06, time: 8.4616
INFO train.py(173): step: 530/5410, l_total: 0.0347, l_in: 0.0136, l_grad: 0.0211, msssim_ir: 0.2144, msssim_vis: 0.1177, mx_loss: 0.0093, eta: 1:11:54, time: 8.4785
INFO train.py(173): step: 540/5410, l_total: 0.0458, l_in: 0.0121, l_grad: 0.0338, msssim_ir: 0.3718, msssim_vis: 0.0507, mx_loss: 0.0120, eta: 1:11:41, time: 8.4517
INFO train.py(173): step: 550/5410, l_total: 0.0295, l_in: 0.0079, l_grad: 0.0215, msssim_ir: 0.3025, msssim_vis: 0.0632, mx_loss: 0.0049, eta: 1:14:26, time: 28.4742
INFO train.py(173): step: 560/5410, l_total: 0.0591, l_in: 0.0188, l_grad: 0.0403, msssim_ir: 0.4026, msssim_vis: 0.0406, mx_loss: 0.0070, eta: 1:14:10, time: 8.4148
INFO train.py(173): step: 570/5410, l_total: 0.0452, l_in: 0.0178, l_grad: 0.0275, msssim_ir: 0.3678, msssim_vis: 0.0513, mx_loss: 0.0083, eta: 1:13:54, time: 8.4148
INFO train.py(173): step: 580/5410, l_total: 0.0398, l_in: 0.0101, l_grad: 0.0297, msssim_ir: 0.3701, msssim_vis: 0.0601, mx_loss: 0.0078, eta: 1:13:39, time: 8.4298
INFO train.py(173): step: 590/5410, l_total: 0.0316, l_in: 0.0104, l_grad: 0.0212, msssim_ir: 0.3102, msssim_vis: 0.0649, mx_loss: 0.0063, eta: 1:13:24, time: 8.4825
INFO train.py(173): step: 600/5410, l_total: 0.0470, l_in: 0.0150, l_grad: 0.0320, msssim_ir: 0.3659, msssim_vis: 0.0600, mx_loss: 0.0096, eta: 1:13:10, time: 8.4626
INFO train.py(173): step: 610/5410, l_total: 0.0588, l_in: 0.0154, l_grad: 0.0435, msssim_ir: 0.3873, msssim_vis: 0.0584, mx_loss: 0.0145, eta: 1:12:55, time: 8.4387
INFO train.py(173): step: 620/5410, l_total: 0.0411, l_in: 0.0119, l_grad: 0.0291, msssim_ir: 0.3134, msssim_vis: 0.0752, mx_loss: 0.0071, eta: 1:12:41, time: 8.4686
INFO train.py(173): step: 630/5410, l_total: 0.0383, l_in: 0.0137, l_grad: 0.0247, msssim_ir: 0.4299, msssim_vis: 0.0314, mx_loss: 0.0036, eta: 1:12:27, time: 8.4626
INFO train.py(173): step: 640/5410, l_total: 0.0514, l_in: 0.0120, l_grad: 0.0395, msssim_ir: 0.2886, msssim_vis: 0.1026, mx_loss: 0.0103, eta: 1:12:13, time: 8.4327
INFO train.py(173): step: 650/5410, l_total: 0.0456, l_in: 0.0123, l_grad: 0.0333, msssim_ir: 0.4226, msssim_vis: 0.0577, mx_loss: 0.0059, eta: 1:12:00, time: 8.4955
INFO train.py(173): step: 660/5410, l_total: 0.0255, l_in: 0.0064, l_grad: 0.0190, msssim_ir: 0.2339, msssim_vis: 0.0808, mx_loss: 0.0046, eta: 1:11:46, time: 8.4686
INFO train.py(173): step: 670/5410, l_total: 0.0950, l_in: 0.0206, l_grad: 0.0744, msssim_ir: 0.2667, msssim_vis: 0.1151, mx_loss: 0.0247, eta: 1:11:33, time: 8.4636
INFO train.py(173): step: 680/5410, l_total: 0.0452, l_in: 0.0098, l_grad: 0.0354, msssim_ir: 0.4119, msssim_vis: 0.0382, mx_loss: 0.0062, eta: 1:11:20, time: 8.4905
INFO train.py(173): step: 690/5410, l_total: 0.0371, l_in: 0.0090, l_grad: 0.0280, msssim_ir: 0.3899, msssim_vis: 0.0303, mx_loss: 0.0056, eta: 1:11:07, time: 8.4636
INFO train.py(173): step: 700/5410, l_total: 0.0425, l_in: 0.0151, l_grad: 0.0274, msssim_ir: 0.3038, msssim_vis: 0.0870, mx_loss: 0.0105, eta: 1:10:54, time: 8.4706
INFO train.py(173): step: 710/5410, l_total: 0.0595, l_in: 0.0240, l_grad: 0.0355, msssim_ir: 0.4734, msssim_vis: 0.0173, mx_loss: 0.0114, eta: 1:10:41, time: 8.4828
INFO train.py(173): step: 720/5410, l_total: 0.0366, l_in: 0.0088, l_grad: 0.0279, msssim_ir: 0.3306, msssim_vis: 0.0437, mx_loss: 0.0058, eta: 1:10:29, time: 8.4576
INFO train.py(173): step: 730/5410, l_total: 0.0411, l_in: 0.0158, l_grad: 0.0253, msssim_ir: 0.3226, msssim_vis: 0.0598, mx_loss: 0.0080, eta: 1:10:16, time: 8.4885
INFO train.py(173): step: 740/5410, l_total: 0.0328, l_in: 0.0125, l_grad: 0.0203, msssim_ir: 0.2081, msssim_vis: 0.1269, mx_loss: 0.0078, eta: 1:10:04, time: 8.4626
INFO train.py(173): step: 750/5410, l_total: 0.0448, l_in: 0.0143, l_grad: 0.0306, msssim_ir: 0.4625, msssim_vis: 0.0086, mx_loss: 0.0039, eta: 1:09:52, time: 8.4885
INFO train.py(173): step: 760/5410, l_total: 0.0467, l_in: 0.0121, l_grad: 0.0346, msssim_ir: 0.4180, msssim_vis: 0.0416, mx_loss: 0.0048, eta: 1:09:39, time: 8.4586
INFO train.py(173): step: 770/5410, l_total: 0.0399, l_in: 0.0128, l_grad: 0.0272, msssim_ir: 0.3992, msssim_vis: 0.0388, mx_loss: 0.0082, eta: 1:09:27, time: 8.4805
INFO train.py(173): step: 780/5410, l_total: 0.0402, l_in: 0.0114, l_grad: 0.0288, msssim_ir: 0.3749, msssim_vis: 0.0696, mx_loss: 0.0052, eta: 1:09:15, time: 8.4691
INFO train.py(173): step: 790/5410, l_total: 0.0386, l_in: 0.0143, l_grad: 0.0243, msssim_ir: 0.3313, msssim_vis: 0.0637, mx_loss: 0.0095, eta: 1:09:03, time: 8.4586
INFO train.py(173): step: 800/5410, l_total: 0.0424, l_in: 0.0112, l_grad: 0.0312, msssim_ir: 0.4199, msssim_vis: 0.0360, mx_loss: 0.0096, eta: 1:08:52, time: 8.4905
INFO train.py(173): step: 810/5410, l_total: 0.0459, l_in: 0.0087, l_grad: 0.0372, msssim_ir: 0.4384, msssim_vis: 0.0269, mx_loss: 0.0037, eta: 1:08:40, time: 8.4636
INFO train.py(173): step: 820/5410, l_total: 0.1096, l_in: 0.0357, l_grad: 0.0739, msssim_ir: 0.4328, msssim_vis: 0.0911, mx_loss: 0.0343, eta: 1:08:28, time: 8.4746
INFO train.py(173): step: 830/5410, l_total: 0.0406, l_in: 0.0108, l_grad: 0.0298, msssim_ir: 0.2810, msssim_vis: 0.1107, mx_loss: 0.0070, eta: 1:08:16, time: 8.4775
INFO train.py(173): step: 840/5410, l_total: 0.0297, l_in: 0.0090, l_grad: 0.0206, msssim_ir: 0.2056, msssim_vis: 0.1490, mx_loss: 0.0068, eta: 1:08:05, time: 8.4656
INFO train.py(173): step: 850/5410, l_total: 0.0328, l_in: 0.0070, l_grad: 0.0258, msssim_ir: 0.3583, msssim_vis: 0.0383, mx_loss: 0.0046, eta: 1:07:54, time: 8.4855
INFO train.py(173): step: 860/5410, l_total: 0.0416, l_in: 0.0129, l_grad: 0.0287, msssim_ir: 0.1614, msssim_vis: 0.1993, mx_loss: 0.0109, eta: 1:07:42, time: 8.4517
INFO train.py(173): step: 870/5410, l_total: 0.0321, l_in: 0.0089, l_grad: 0.0231, msssim_ir: 0.2262, msssim_vis: 0.1611, mx_loss: 0.0053, eta: 1:07:31, time: 8.4815
INFO train.py(173): step: 880/5410, l_total: 0.0517, l_in: 0.0122, l_grad: 0.0395, msssim_ir: 0.3746, msssim_vis: 0.0467, mx_loss: 0.0104, eta: 1:07:20, time: 8.4785
INFO train.py(173): step: 890/5410, l_total: 0.0354, l_in: 0.0079, l_grad: 0.0274, msssim_ir: 0.2671, msssim_vis: 0.1310, mx_loss: 0.0052, eta: 1:07:08, time: 8.4531
INFO train.py(173): step: 900/5410, l_total: 0.0444, l_in: 0.0120, l_grad: 0.0324, msssim_ir: 0.2022, msssim_vis: 0.1613, mx_loss: 0.0098, eta: 1:06:57, time: 8.4955
INFO train.py(173): step: 910/5410, l_total: 0.0434, l_in: 0.0154, l_grad: 0.0280, msssim_ir: 0.2838, msssim_vis: 0.1405, mx_loss: 0.0078, eta: 1:06:46, time: 8.4706
INFO train.py(173): step: 920/5410, l_total: 0.0354, l_in: 0.0086, l_grad: 0.0268, msssim_ir: 0.2864, msssim_vis: 0.1089, mx_loss: 0.0058, eta: 1:06:35, time: 8.4845
INFO train.py(173): step: 930/5410, l_total: 0.0352, l_in: 0.0080, l_grad: 0.0272, msssim_ir: 0.3662, msssim_vis: 0.0734, mx_loss: 0.0048, eta: 1:06:24, time: 8.4596
INFO train.py(173): step: 940/5410, l_total: 0.0372, l_in: 0.0118, l_grad: 0.0255, msssim_ir: 0.2148, msssim_vis: 0.1431, mx_loss: 0.0080, eta: 1:06:13, time: 8.4606
INFO train.py(173): step: 950/5410, l_total: 0.0429, l_in: 0.0118, l_grad: 0.0311, msssim_ir: 0.1547, msssim_vis: 0.1674, mx_loss: 0.0105, eta: 1:06:02, time: 8.4805
INFO train.py(173): step: 960/5410, l_total: 0.0414, l_in: 0.0145, l_grad: 0.0269, msssim_ir: 0.2290, msssim_vis: 0.1455, mx_loss: 0.0121, eta: 1:05:52, time: 8.4507
INFO train.py(173): step: 970/5410, l_total: 0.0376, l_in: 0.0104, l_grad: 0.0271, msssim_ir: 0.2915, msssim_vis: 0.0864, mx_loss: 0.0048, eta: 1:05:41, time: 8.4755
INFO train.py(173): step: 980/5410, l_total: 0.0267, l_in: 0.0080, l_grad: 0.0187, msssim_ir: 0.2816, msssim_vis: 0.0449, mx_loss: 0.0058, eta: 1:05:30, time: 8.4718
INFO train.py(173): step: 990/5410, l_total: 0.0313, l_in: 0.0077, l_grad: 0.0236, msssim_ir: 0.3191, msssim_vis: 0.0572, mx_loss: 0.0073, eta: 1:05:19, time: 8.4536
INFO train.py(173): step: 1000/5410, l_total: 0.0360, l_in: 0.0089, l_grad: 0.0271, msssim_ir: 0.3494, msssim_vis: 0.0156, mx_loss: 0.0060, eta: 1:05:09, time: 8.4935
INFO train.py(173): step: 1010/5410, l_total: 0.0467, l_in: 0.0169, l_grad: 0.0298, msssim_ir: 0.4802, msssim_vis: 0.0125, mx_loss: 0.0049, eta: 1:04:58, time: 8.4576
INFO train.py(173): step: 1020/5410, l_total: 0.0379, l_in: 0.0180, l_grad: 0.0199, msssim_ir: 0.1801, msssim_vis: 0.1244, mx_loss: 0.0188, eta: 1:04:48, time: 8.4696
INFO train.py(173): step: 1030/5410, l_total: 0.0370, l_in: 0.0141, l_grad: 0.0230, msssim_ir: 0.4339, msssim_vis: 0.0270, mx_loss: 0.0052, eta: 1:04:37, time: 8.4855
INFO train.py(173): step: 1040/5410, l_total: 0.0475, l_in: 0.0136, l_grad: 0.0339, msssim_ir: 0.3328, msssim_vis: 0.0965, mx_loss: 0.0065, eta: 1:04:27, time: 8.4387
INFO train.py(173): step: 1050/5410, l_total: 0.0616, l_in: 0.0164, l_grad: 0.0452, msssim_ir: 0.4295, msssim_vis: 0.0581, mx_loss: 0.0104, eta: 1:04:16, time: 8.4815
INFO train.py(173): step: 1060/5410, l_total: 0.0328, l_in: 0.0075, l_grad: 0.0253, msssim_ir: 0.3879, msssim_vis: 0.0327, mx_loss: 0.0040, eta: 1:04:06, time: 8.4666
INFO train.py(173): step: 1070/5410, l_total: 0.0618, l_in: 0.0169, l_grad: 0.0449, msssim_ir: 0.2803, msssim_vis: 0.1031, mx_loss: 0.0119, eta: 1:03:56, time: 8.4656
INFO train.py(173): step: 1080/5410, l_total: 0.0387, l_in: 0.0120, l_grad: 0.0267, msssim_ir: 0.3527, msssim_vis: 0.0650, mx_loss: 0.0059, eta: 1:03:45, time: 8.4865
INFO train.py(173): step: 1090/5410, l_total: 0.0336, l_in: 0.0099, l_grad: 0.0237, msssim_ir: 0.4197, msssim_vis: 0.0259, mx_loss: 0.0057, eta: 1:04:56, time: 28.8326
INFO train.py(173): step: 1100/5410, l_total: 0.0367, l_in: 0.0091, l_grad: 0.0277, msssim_ir: 0.2852, msssim_vis: 0.0905, mx_loss: 0.0040, eta: 1:04:44, time: 8.4307
INFO train.py(173): step: 1110/5410, l_total: 0.0648, l_in: 0.0303, l_grad: 0.0345, msssim_ir: 0.1857, msssim_vis: 0.1628, mx_loss: 0.0247, eta: 1:04:33, time: 8.4138
INFO train.py(173): step: 1120/5410, l_total: 0.0269, l_in: 0.0066, l_grad: 0.0203, msssim_ir: 0.2593, msssim_vis: 0.1106, mx_loss: 0.0040, eta: 1:04:22, time: 8.4298
INFO train.py(173): step: 1130/5410, l_total: 0.0457, l_in: 0.0107, l_grad: 0.0350, msssim_ir: 0.5131, msssim_vis: 0.0149, mx_loss: 0.0051, eta: 1:04:11, time: 8.4616
INFO train.py(173): step: 1140/5410, l_total: 0.0460, l_in: 0.0154, l_grad: 0.0306, msssim_ir: 0.3641, msssim_vis: 0.0340, mx_loss: 0.0076, eta: 1:04:00, time: 8.4636
INFO train.py(173): step: 1150/5410, l_total: 0.0500, l_in: 0.0193, l_grad: 0.0307, msssim_ir: 0.1675, msssim_vis: 0.1210, mx_loss: 0.0229, eta: 1:03:49, time: 8.4517
INFO train.py(173): step: 1160/5410, l_total: 0.0385, l_in: 0.0118, l_grad: 0.0267, msssim_ir: 0.1372, msssim_vis: 0.1748, mx_loss: 0.0132, eta: 1:03:38, time: 8.4869
INFO train.py(173): step: 1170/5410, l_total: 0.0339, l_in: 0.0099, l_grad: 0.0240, msssim_ir: 0.2623, msssim_vis: 0.0869, mx_loss: 0.0062, eta: 1:03:27, time: 8.4626
INFO train.py(173): step: 1180/5410, l_total: 0.0357, l_in: 0.0139, l_grad: 0.0218, msssim_ir: 0.2064, msssim_vis: 0.1253, mx_loss: 0.0126, eta: 1:03:16, time: 8.4417
INFO train.py(173): step: 1190/5410, l_total: 0.0358, l_in: 0.0121, l_grad: 0.0237, msssim_ir: 0.3416, msssim_vis: 0.0780, mx_loss: 0.0060, eta: 1:03:05, time: 8.4925
INFO train.py(173): step: 1200/5410, l_total: 0.0324, l_in: 0.0089, l_grad: 0.0235, msssim_ir: 0.1551, msssim_vis: 0.1468, mx_loss: 0.0086, eta: 1:02:55, time: 8.4616
INFO train.py(173): step: 1210/5410, l_total: 0.0373, l_in: 0.0085, l_grad: 0.0288, msssim_ir: 0.4152, msssim_vis: 0.0217, mx_loss: 0.0049, eta: 1:02:44, time: 8.4795
INFO train.py(173): step: 1220/5410, l_total: 0.0317, l_in: 0.0067, l_grad: 0.0250, msssim_ir: 0.3741, msssim_vis: 0.0442, mx_loss: 0.0036, eta: 1:02:33, time: 8.4706
INFO train.py(173): step: 1230/5410, l_total: 0.0286, l_in: 0.0098, l_grad: 0.0188, msssim_ir: 0.2791, msssim_vis: 0.0555, mx_loss: 0.0069, eta: 1:02:23, time: 8.4656
INFO train.py(173): step: 1240/5410, l_total: 0.0348, l_in: 0.0115, l_grad: 0.0233, msssim_ir: 0.3139, msssim_vis: 0.0680, mx_loss: 0.0068, eta: 1:02:12, time: 8.4815
INFO train.py(173): step: 1250/5410, l_total: 0.0318, l_in: 0.0100, l_grad: 0.0218, msssim_ir: 0.2420, msssim_vis: 0.0745, mx_loss: 0.0077, eta: 1:02:02, time: 8.4626
INFO train.py(173): step: 1260/5410, l_total: 0.0359, l_in: 0.0110, l_grad: 0.0249, msssim_ir: 0.3820, msssim_vis: 0.0549, mx_loss: 0.0035, eta: 1:01:51, time: 8.4930
INFO train.py(173): step: 1270/5410, l_total: 0.0344, l_in: 0.0111, l_grad: 0.0233, msssim_ir: 0.4283, msssim_vis: 0.0395, mx_loss: 0.0059, eta: 1:01:41, time: 8.4536
INFO train.py(173): step: 1280/5410, l_total: 0.0287, l_in: 0.0067, l_grad: 0.0220, msssim_ir: 0.2942, msssim_vis: 0.0744, mx_loss: 0.0051, eta: 1:01:30, time: 8.4656
INFO train.py(173): step: 1290/5410, l_total: 0.0342, l_in: 0.0117, l_grad: 0.0225, msssim_ir: 0.2783, msssim_vis: 0.1190, mx_loss: 0.0043, eta: 1:01:20, time: 8.4905
INFO train.py(173): step: 1300/5410, l_total: 0.0478, l_in: 0.0217, l_grad: 0.0261, msssim_ir: 0.2876, msssim_vis: 0.1155, mx_loss: 0.0052, eta: 1:01:09, time: 8.4517
INFO train.py(173): step: 1310/5410, l_total: 0.0431, l_in: 0.0145, l_grad: 0.0286, msssim_ir: 0.3745, msssim_vis: 0.0314, mx_loss: 0.0062, eta: 1:00:59, time: 8.5024
INFO train.py(173): step: 1320/5410, l_total: 0.0441, l_in: 0.0186, l_grad: 0.0255, msssim_ir: 0.3211, msssim_vis: 0.0852, mx_loss: 0.0107, eta: 1:00:49, time: 8.4596
INFO train.py(173): step: 1330/5410, l_total: 0.0425, l_in: 0.0186, l_grad: 0.0239, msssim_ir: 0.3212, msssim_vis: 0.0565, mx_loss: 0.0070, eta: 1:00:38, time: 8.4955
INFO train.py(173): step: 1340/5410, l_total: 0.0276, l_in: 0.0064, l_grad: 0.0213, msssim_ir: 0.2082, msssim_vis: 0.1273, mx_loss: 0.0041, eta: 1:00:28, time: 8.4520
INFO train.py(173): step: 1350/5410, l_total: 0.0843, l_in: 0.0383, l_grad: 0.0460, msssim_ir: 0.3224, msssim_vis: 0.1291, mx_loss: 0.0433, eta: 1:00:18, time: 8.4650
INFO train.py(173): step: 1360/5410, l_total: 0.0344, l_in: 0.0093, l_grad: 0.0251, msssim_ir: 0.3789, msssim_vis: 0.0359, mx_loss: 0.0040, eta: 1:00:08, time: 8.4895
INFO train.py(173): step: 1370/5410, l_total: 0.0369, l_in: 0.0078, l_grad: 0.0291, msssim_ir: 0.4531, msssim_vis: 0.0373, mx_loss: 0.0038, eta: 0:59:57, time: 8.4497
INFO train.py(173): step: 1380/5410, l_total: 0.0524, l_in: 0.0151, l_grad: 0.0373, msssim_ir: 0.4447, msssim_vis: 0.0358, mx_loss: 0.0060, eta: 0:59:47, time: 8.4905
INFO train.py(173): step: 1390/5410, l_total: 0.0481, l_in: 0.0193, l_grad: 0.0288, msssim_ir: 0.2942, msssim_vis: 0.1085, mx_loss: 0.0107, eta: 0:59:37, time: 8.4546
INFO train.py(173): step: 1400/5410, l_total: 0.0390, l_in: 0.0117, l_grad: 0.0274, msssim_ir: 0.4743, msssim_vis: 0.0063, mx_loss: 0.0051, eta: 0:59:27, time: 8.5049
INFO train.py(173): step: 1410/5410, l_total: 0.0321, l_in: 0.0086, l_grad: 0.0235, msssim_ir: 0.1605, msssim_vis: 0.1537, mx_loss: 0.0065, eta: 0:59:17, time: 8.4566
INFO train.py(173): step: 1420/5410, l_total: 0.0449, l_in: 0.0158, l_grad: 0.0291, msssim_ir: 0.3621, msssim_vis: 0.0662, mx_loss: 0.0098, eta: 0:59:07, time: 8.4885
INFO train.py(173): step: 1430/5410, l_total: 0.0488, l_in: 0.0138, l_grad: 0.0350, msssim_ir: 0.3908, msssim_vis: 0.0579, mx_loss: 0.0070, eta: 0:58:57, time: 8.4736
INFO train.py(173): step: 1440/5410, l_total: 0.0253, l_in: 0.0058, l_grad: 0.0195, msssim_ir: 0.3002, msssim_vis: 0.0615, mx_loss: 0.0042, eta: 0:58:47, time: 8.4490
INFO train.py(173): step: 1450/5410, l_total: 0.0355, l_in: 0.0121, l_grad: 0.0234, msssim_ir: 0.3489, msssim_vis: 0.0691, mx_loss: 0.0050, eta: 0:58:37, time: 8.4955
INFO train.py(173): step: 1460/5410, l_total: 0.0277, l_in: 0.0096, l_grad: 0.0181, msssim_ir: 0.3059, msssim_vis: 0.0369, mx_loss: 0.0063, eta: 0:58:27, time: 8.4686
INFO train.py(173): step: 1470/5410, l_total: 0.0500, l_in: 0.0184, l_grad: 0.0316, msssim_ir: 0.3114, msssim_vis: 0.0684, mx_loss: 0.0116, eta: 0:58:17, time: 8.4935
INFO train.py(173): step: 1480/5410, l_total: 0.0363, l_in: 0.0105, l_grad: 0.0258, msssim_ir: 0.2528, msssim_vis: 0.1073, mx_loss: 0.0082, eta: 0:58:07, time: 8.4666
INFO train.py(173): step: 1490/5410, l_total: 0.0410, l_in: 0.0107, l_grad: 0.0304, msssim_ir: 0.3572, msssim_vis: 0.0710, mx_loss: 0.0051, eta: 0:57:57, time: 8.4945
INFO train.py(173): step: 1500/5410, l_total: 0.0330, l_in: 0.0064, l_grad: 0.0266, msssim_ir: 0.4234, msssim_vis: 0.0149, mx_loss: 0.0052, eta: 0:57:47, time: 8.4638
INFO train.py(173): step: 1510/5410, l_total: 0.0288, l_in: 0.0064, l_grad: 0.0225, msssim_ir: 0.3674, msssim_vis: 0.0403, mx_loss: 0.0038, eta: 0:57:37, time: 8.4626
INFO train.py(173): step: 1520/5410, l_total: 0.0379, l_in: 0.0120, l_grad: 0.0258, msssim_ir: 0.2791, msssim_vis: 0.0600, mx_loss: 0.0083, eta: 0:57:27, time: 8.4775
INFO train.py(173): step: 1530/5410, l_total: 0.0287, l_in: 0.0072, l_grad: 0.0214, msssim_ir: 0.2529, msssim_vis: 0.0580, mx_loss: 0.0073, eta: 0:57:17, time: 8.4626
INFO train.py(173): step: 1540/5410, l_total: 0.0554, l_in: 0.0133, l_grad: 0.0421, msssim_ir: 0.3278, msssim_vis: 0.1180, mx_loss: 0.0073, eta: 0:57:08, time: 8.4865
INFO train.py(173): step: 1550/5410, l_total: 0.0544, l_in: 0.0151, l_grad: 0.0393, msssim_ir: 0.4031, msssim_vis: 0.0607, mx_loss: 0.0124, eta: 0:56:58, time: 8.4616
INFO train.py(173): step: 1560/5410, l_total: 0.0335, l_in: 0.0104, l_grad: 0.0230, msssim_ir: 0.2134, msssim_vis: 0.1259, mx_loss: 0.0074, eta: 0:56:48, time: 8.4696
INFO train.py(173): step: 1570/5410, l_total: 0.0747, l_in: 0.0302, l_grad: 0.0444, msssim_ir: 0.4871, msssim_vis: 0.0212, mx_loss: 0.0116, eta: 0:56:38, time: 8.4935
INFO train.py(173): step: 1580/5410, l_total: 0.0393, l_in: 0.0154, l_grad: 0.0239, msssim_ir: 0.3954, msssim_vis: 0.0431, mx_loss: 0.0069, eta: 0:56:28, time: 8.4497
INFO train.py(173): step: 1590/5410, l_total: 0.0504, l_in: 0.0191, l_grad: 0.0314, msssim_ir: 0.3154, msssim_vis: 0.0714, mx_loss: 0.0095, eta: 0:56:19, time: 8.4935
INFO train.py(173): step: 1600/5410, l_total: 0.0466, l_in: 0.0132, l_grad: 0.0334, msssim_ir: 0.3027, msssim_vis: 0.0875, mx_loss: 0.0091, eta: 0:56:09, time: 8.4526
INFO train.py(173): step: 1610/5410, l_total: 0.0411, l_in: 0.0084, l_grad: 0.0327, msssim_ir: 0.5240, msssim_vis: 0.0055, mx_loss: 0.0025, eta: 0:55:59, time: 8.4955
INFO train.py(173): step: 1620/5410, l_total: 0.0575, l_in: 0.0230, l_grad: 0.0346, msssim_ir: 0.4625, msssim_vis: 0.0223, mx_loss: 0.0073, eta: 0:55:50, time: 8.4835
INFO train.py(173): step: 1630/5410, l_total: 0.0369, l_in: 0.0151, l_grad: 0.0218, msssim_ir: 0.4040, msssim_vis: 0.0290, mx_loss: 0.0065, eta: 0:56:27, time: 28.9543
INFO train.py(173): step: 1640/5410, l_total: 0.0383, l_in: 0.0097, l_grad: 0.0287, msssim_ir: 0.1944, msssim_vis: 0.0974, mx_loss: 0.0084, eta: 0:56:17, time: 8.4208
INFO train.py(173): step: 1650/5410, l_total: 0.0483, l_in: 0.0138, l_grad: 0.0345, msssim_ir: 0.3337, msssim_vis: 0.1189, mx_loss: 0.0072, eta: 0:56:07, time: 8.4188
INFO train.py(173): step: 1660/5410, l_total: 0.0727, l_in: 0.0365, l_grad: 0.0362, msssim_ir: 0.3364, msssim_vis: 0.1263, mx_loss: 0.0245, eta: 0:55:57, time: 8.4447
INFO train.py(173): step: 1670/5410, l_total: 0.0524, l_in: 0.0180, l_grad: 0.0344, msssim_ir: 0.4186, msssim_vis: 0.0325, mx_loss: 0.0114, eta: 0:55:47, time: 8.4805
INFO train.py(173): step: 1680/5410, l_total: 0.0421, l_in: 0.0119, l_grad: 0.0302, msssim_ir: 0.2673, msssim_vis: 0.1208, mx_loss: 0.0075, eta: 0:55:37, time: 8.4526
INFO train.py(173): step: 1690/5410, l_total: 0.0517, l_in: 0.0137, l_grad: 0.0379, msssim_ir: 0.4757, msssim_vis: 0.0203, mx_loss: 0.0066, eta: 0:55:27, time: 8.4327
INFO train.py(173): step: 1700/5410, l_total: 0.0346, l_in: 0.0085, l_grad: 0.0262, msssim_ir: 0.3086, msssim_vis: 0.1038, mx_loss: 0.0042, eta: 0:55:17, time: 8.4620
INFO train.py(173): step: 1710/5410, l_total: 0.0285, l_in: 0.0078, l_grad: 0.0208, msssim_ir: 0.2145, msssim_vis: 0.1081, mx_loss: 0.0047, eta: 0:55:07, time: 8.4626
INFO train.py(173): step: 1720/5410, l_total: 0.0483, l_in: 0.0140, l_grad: 0.0343, msssim_ir: 0.4265, msssim_vis: 0.0572, mx_loss: 0.0053, eta: 0:54:57, time: 8.4556
INFO train.py(173): step: 1730/5410, l_total: 0.0425, l_in: 0.0116, l_grad: 0.0309, msssim_ir: 0.4605, msssim_vis: 0.0237, mx_loss: 0.0061, eta: 0:54:47, time: 8.5004
INFO train.py(173): step: 1740/5410, l_total: 0.0893, l_in: 0.0382, l_grad: 0.0511, msssim_ir: 0.3243, msssim_vis: 0.1525, mx_loss: 0.0358, eta: 0:54:37, time: 8.4746
INFO train.py(173): step: 1750/5410, l_total: 0.0641, l_in: 0.0179, l_grad: 0.0462, msssim_ir: 0.4373, msssim_vis: 0.0275, mx_loss: 0.0129, eta: 0:54:27, time: 8.4756
INFO train.py(173): step: 1760/5410, l_total: 0.0443, l_in: 0.0168, l_grad: 0.0275, msssim_ir: 0.2891, msssim_vis: 0.0912, mx_loss: 0.0130, eta: 0:54:17, time: 8.4756
INFO train.py(173): step: 1770/5410, l_total: 0.0367, l_in: 0.0116, l_grad: 0.0251, msssim_ir: 0.2390, msssim_vis: 0.1365, mx_loss: 0.0082, eta: 0:54:07, time: 8.4626
INFO train.py(173): step: 1780/5410, l_total: 0.0332, l_in: 0.0097, l_grad: 0.0235, msssim_ir: 0.4407, msssim_vis: 0.0186, mx_loss: 0.0052, eta: 0:53:58, time: 8.4835
INFO train.py(173): step: 1790/5410, l_total: 0.0457, l_in: 0.0145, l_grad: 0.0312, msssim_ir: 0.2992, msssim_vis: 0.1109, mx_loss: 0.0089, eta: 0:53:48, time: 8.4526
INFO train.py(173): step: 1800/5410, l_total: 0.0379, l_in: 0.0088, l_grad: 0.0291, msssim_ir: 0.3335, msssim_vis: 0.0645, mx_loss: 0.0064, eta: 0:53:38, time: 8.4895
INFO train.py(173): step: 1810/5410, l_total: 0.0543, l_in: 0.0203, l_grad: 0.0340, msssim_ir: 0.4295, msssim_vis: 0.0192, mx_loss: 0.0066, eta: 0:53:28, time: 8.4646
INFO train.py(173): step: 1820/5410, l_total: 0.0377, l_in: 0.0085, l_grad: 0.0293, msssim_ir: 0.4866, msssim_vis: 0.0033, mx_loss: 0.0026, eta: 0:53:18, time: 8.4785
INFO train.py(173): step: 1830/5410, l_total: 0.0440, l_in: 0.0163, l_grad: 0.0277, msssim_ir: 0.3359, msssim_vis: 0.0702, mx_loss: 0.0079, eta: 0:53:09, time: 8.4788
INFO train.py(173): step: 1840/5410, l_total: 0.0358, l_in: 0.0123, l_grad: 0.0236, msssim_ir: 0.2395, msssim_vis: 0.1289, mx_loss: 0.0073, eta: 0:52:59, time: 8.4798
INFO train.py(173): step: 1850/5410, l_total: 0.0470, l_in: 0.0125, l_grad: 0.0345, msssim_ir: 0.3241, msssim_vis: 0.0503, mx_loss: 0.0102, eta: 0:52:49, time: 8.4756
INFO train.py(173): step: 1860/5410, l_total: 0.0427, l_in: 0.0104, l_grad: 0.0323, msssim_ir: 0.2856, msssim_vis: 0.1062, mx_loss: 0.0122, eta: 0:52:39, time: 8.4402
INFO train.py(173): step: 1870/5410, l_total: 0.0409, l_in: 0.0084, l_grad: 0.0324, msssim_ir: 0.4289, msssim_vis: 0.0336, mx_loss: 0.0067, eta: 0:52:30, time: 8.4775
INFO train.py(173): step: 1880/5410, l_total: 0.0439, l_in: 0.0195, l_grad: 0.0244, msssim_ir: 0.3512, msssim_vis: 0.1023, mx_loss: 0.0081, eta: 0:52:20, time: 8.4746
INFO train.py(173): step: 1890/5410, l_total: 0.0776, l_in: 0.0244, l_grad: 0.0532, msssim_ir: 0.3817, msssim_vis: 0.0423, mx_loss: 0.0110, eta: 0:52:10, time: 8.4586
INFO train.py(173): step: 1900/5410, l_total: 0.0377, l_in: 0.0100, l_grad: 0.0277, msssim_ir: 0.4418, msssim_vis: 0.0331, mx_loss: 0.0070, eta: 0:52:01, time: 8.4850
INFO train.py(173): step: 1910/5410, l_total: 0.0279, l_in: 0.0072, l_grad: 0.0207, msssim_ir: 0.2958, msssim_vis: 0.0475, mx_loss: 0.0060, eta: 0:51:51, time: 8.4736
INFO train.py(173): step: 1920/5410, l_total: 0.0509, l_in: 0.0129, l_grad: 0.0380, msssim_ir: 0.2141, msssim_vis: 0.1249, mx_loss: 0.0062, eta: 0:51:41, time: 8.4596
INFO train.py(173): step: 1930/5410, l_total: 0.0365, l_in: 0.0106, l_grad: 0.0260, msssim_ir: 0.3396, msssim_vis: 0.0424, mx_loss: 0.0064, eta: 0:51:32, time: 8.4865
INFO train.py(173): step: 1940/5410, l_total: 0.0853, l_in: 0.0194, l_grad: 0.0659, msssim_ir: 0.3470, msssim_vis: 0.0679, mx_loss: 0.0201, eta: 0:51:22, time: 8.4686
INFO train.py(173): step: 1950/5410, l_total: 0.0326, l_in: 0.0087, l_grad: 0.0239, msssim_ir: 0.3443, msssim_vis: 0.0364, mx_loss: 0.0062, eta: 0:51:12, time: 8.4815
INFO train.py(173): step: 1960/5410, l_total: 0.0439, l_in: 0.0113, l_grad: 0.0326, msssim_ir: 0.2387, msssim_vis: 0.1143, mx_loss: 0.0087, eta: 0:51:03, time: 8.4649
INFO train.py(173): step: 1970/5410, l_total: 0.0386, l_in: 0.0084, l_grad: 0.0302, msssim_ir: 0.1317, msssim_vis: 0.1747, mx_loss: 0.0085, eta: 0:50:53, time: 8.4915
INFO train.py(173): step: 1980/5410, l_total: 0.0441, l_in: 0.0138, l_grad: 0.0303, msssim_ir: 0.4246, msssim_vis: 0.0525, mx_loss: 0.0070, eta: 0:50:44, time: 8.4676
INFO train.py(173): step: 1990/5410, l_total: 0.0325, l_in: 0.0086, l_grad: 0.0239, msssim_ir: 0.3510, msssim_vis: 0.0450, mx_loss: 0.0069, eta: 0:50:34, time: 8.4775
INFO train.py(173): step: 2000/5410, l_total: 0.0468, l_in: 0.0152, l_grad: 0.0316, msssim_ir: 0.2935, msssim_vis: 0.0857, mx_loss: 0.0209, eta: 0:50:25, time: 8.4845
INFO train.py(173): step: 2010/5410, l_total: 0.0351, l_in: 0.0093, l_grad: 0.0258, msssim_ir: 0.2870, msssim_vis: 0.0900, mx_loss: 0.0092, eta: 0:50:15, time: 8.4606
INFO train.py(173): step: 2020/5410, l_total: 0.0361, l_in: 0.0155, l_grad: 0.0207, msssim_ir: 0.1646, msssim_vis: 0.1241, mx_loss: 0.0146, eta: 0:50:06, time: 8.4935
INFO train.py(173): step: 2030/5410, l_total: 0.0526, l_in: 0.0157, l_grad: 0.0370, msssim_ir: 0.2911, msssim_vis: 0.1232, mx_loss: 0.0084, eta: 0:49:56, time: 8.4689
INFO train.py(173): step: 2040/5410, l_total: 0.0451, l_in: 0.0161, l_grad: 0.0290, msssim_ir: 0.4792, msssim_vis: 0.0111, mx_loss: 0.0068, eta: 0:49:46, time: 8.4785
INFO train.py(173): step: 2050/5410, l_total: 0.0769, l_in: 0.0169, l_grad: 0.0600, msssim_ir: 0.4598, msssim_vis: 0.0223, mx_loss: 0.0088, eta: 0:49:37, time: 8.4627
INFO train.py(173): step: 2060/5410, l_total: 0.0579, l_in: 0.0172, l_grad: 0.0408, msssim_ir: 0.3578, msssim_vis: 0.1336, mx_loss: 0.0110, eta: 0:49:27, time: 8.4765
INFO train.py(173): step: 2070/5410, l_total: 0.0396, l_in: 0.0082, l_grad: 0.0314, msssim_ir: 0.4757, msssim_vis: 0.0142, mx_loss: 0.0038, eta: 0:49:18, time: 8.4775
INFO train.py(173): step: 2080/5410, l_total: 0.0537, l_in: 0.0113, l_grad: 0.0424, msssim_ir: 0.2217, msssim_vis: 0.1499, mx_loss: 0.0107, eta: 0:49:09, time: 8.4566
INFO train.py(173): step: 2090/5410, l_total: 0.0374, l_in: 0.0088, l_grad: 0.0286, msssim_ir: 0.3866, msssim_vis: 0.0446, mx_loss: 0.0057, eta: 0:48:59, time: 8.4885
INFO train.py(173): step: 2100/5410, l_total: 0.0458, l_in: 0.0134, l_grad: 0.0324, msssim_ir: 0.4159, msssim_vis: 0.0387, mx_loss: 0.0059, eta: 0:48:50, time: 8.4757
INFO train.py(173): step: 2110/5410, l_total: 0.0385, l_in: 0.0113, l_grad: 0.0273, msssim_ir: 0.3090, msssim_vis: 0.0561, mx_loss: 0.0063, eta: 0:48:40, time: 8.4546
INFO train.py(173): step: 2120/5410, l_total: 0.0396, l_in: 0.0090, l_grad: 0.0306, msssim_ir: 0.5027, msssim_vis: 0.0147, mx_loss: 0.0031, eta: 0:48:31, time: 8.4815
INFO train.py(173): step: 2130/5410, l_total: 0.0465, l_in: 0.0194, l_grad: 0.0271, msssim_ir: 0.3521, msssim_vis: 0.0726, mx_loss: 0.0095, eta: 0:48:21, time: 8.4556
INFO train.py(173): step: 2140/5410, l_total: 0.0471, l_in: 0.0144, l_grad: 0.0327, msssim_ir: 0.3694, msssim_vis: 0.0792, mx_loss: 0.0077, eta: 0:48:12, time: 8.4736
INFO train.py(173): step: 2150/5410, l_total: 0.0337, l_in: 0.0125, l_grad: 0.0212, msssim_ir: 0.3773, msssim_vis: 0.0339, mx_loss: 0.0055, eta: 0:48:02, time: 8.4895
INFO train.py(173): step: 2160/5410, l_total: 0.0491, l_in: 0.0146, l_grad: 0.0344, msssim_ir: 0.1753, msssim_vis: 0.1642, mx_loss: 0.0119, eta: 0:47:53, time: 8.4447
INFO train.py(173): step: 2170/5410, l_total: 0.0482, l_in: 0.0192, l_grad: 0.0290, msssim_ir: 0.2166, msssim_vis: 0.1553, mx_loss: 0.0138, eta: 0:48:14, time: 28.7574
INFO train.py(173): step: 2180/5410, l_total: 0.0385, l_in: 0.0149, l_grad: 0.0236, msssim_ir: 0.2527, msssim_vis: 0.1042, mx_loss: 0.0095, eta: 0:48:04, time: 8.4218
INFO train.py(173): step: 2190/5410, l_total: 0.0327, l_in: 0.0074, l_grad: 0.0252, msssim_ir: 0.4273, msssim_vis: 0.0081, mx_loss: 0.0045, eta: 0:47:55, time: 8.4172
INFO train.py(173): step: 2200/5410, l_total: 0.0499, l_in: 0.0160, l_grad: 0.0340, msssim_ir: 0.4607, msssim_vis: 0.0359, mx_loss: 0.0068, eta: 0:47:45, time: 8.4208
INFO train.py(173): step: 2210/5410, l_total: 0.0332, l_in: 0.0084, l_grad: 0.0249, msssim_ir: 0.2991, msssim_vis: 0.0487, mx_loss: 0.0081, eta: 0:47:35, time: 8.4641
INFO train.py(173): step: 2220/5410, l_total: 0.0508, l_in: 0.0117, l_grad: 0.0390, msssim_ir: 0.4078, msssim_vis: 0.0511, mx_loss: 0.0073, eta: 0:47:26, time: 8.4558
INFO train.py(173): step: 2230/5410, l_total: 0.0343, l_in: 0.0089, l_grad: 0.0254, msssim_ir: 0.3677, msssim_vis: 0.0564, mx_loss: 0.0056, eta: 0:47:16, time: 8.4526
INFO train.py(173): step: 2240/5410, l_total: 0.0292, l_in: 0.0092, l_grad: 0.0200, msssim_ir: 0.4110, msssim_vis: 0.0257, mx_loss: 0.0033, eta: 0:47:07, time: 8.4696
INFO train.py(173): step: 2250/5410, l_total: 0.0378, l_in: 0.0105, l_grad: 0.0273, msssim_ir: 0.1562, msssim_vis: 0.1624, mx_loss: 0.0087, eta: 0:46:57, time: 8.4825
INFO train.py(173): step: 2260/5410, l_total: 0.0370, l_in: 0.0098, l_grad: 0.0271, msssim_ir: 0.4790, msssim_vis: 0.0103, mx_loss: 0.0040, eta: 0:46:47, time: 8.4447
INFO train.py(173): step: 2270/5410, l_total: 0.0472, l_in: 0.0144, l_grad: 0.0328, msssim_ir: 0.1654, msssim_vis: 0.2201, mx_loss: 0.0125, eta: 0:46:38, time: 8.4885
INFO train.py(173): step: 2280/5410, l_total: 0.0342, l_in: 0.0095, l_grad: 0.0247, msssim_ir: 0.3888, msssim_vis: 0.0284, mx_loss: 0.0068, eta: 0:46:28, time: 8.4437
INFO train.py(173): step: 2290/5410, l_total: 0.0342, l_in: 0.0130, l_grad: 0.0212, msssim_ir: 0.2858, msssim_vis: 0.0719, mx_loss: 0.0074, eta: 0:46:19, time: 8.4925
INFO train.py(173): step: 2300/5410, l_total: 0.0361, l_in: 0.0126, l_grad: 0.0235, msssim_ir: 0.3358, msssim_vis: 0.0721, mx_loss: 0.0053, eta: 0:46:09, time: 8.4736
INFO train.py(173): step: 2310/5410, l_total: 0.0407, l_in: 0.0123, l_grad: 0.0284, msssim_ir: 0.3977, msssim_vis: 0.0387, mx_loss: 0.0126, eta: 0:46:00, time: 8.4606
INFO train.py(173): step: 2320/5410, l_total: 0.0436, l_in: 0.0095, l_grad: 0.0341, msssim_ir: 0.4250, msssim_vis: 0.0314, mx_loss: 0.0079, eta: 0:45:50, time: 8.4905
INFO train.py(173): step: 2330/5410, l_total: 0.0762, l_in: 0.0222, l_grad: 0.0541, msssim_ir: 0.3112, msssim_vis: 0.1122, mx_loss: 0.0262, eta: 0:45:41, time: 8.4639
INFO train.py(173): step: 2340/5410, l_total: 0.0307, l_in: 0.0099, l_grad: 0.0208, msssim_ir: 0.2562, msssim_vis: 0.0721, mx_loss: 0.0058, eta: 0:45:32, time: 8.4994
INFO train.py(173): step: 2350/5410, l_total: 0.0442, l_in: 0.0093, l_grad: 0.0349, msssim_ir: 0.1762, msssim_vis: 0.1753, mx_loss: 0.0070, eta: 0:45:22, time: 8.4666
INFO train.py(173): step: 2360/5410, l_total: 0.0362, l_in: 0.0087, l_grad: 0.0275, msssim_ir: 0.3545, msssim_vis: 0.0846, mx_loss: 0.0061, eta: 0:45:13, time: 8.4885
INFO train.py(173): step: 2370/5410, l_total: 0.0316, l_in: 0.0083, l_grad: 0.0233, msssim_ir: 0.4247, msssim_vis: 0.0144, mx_loss: 0.0043, eta: 0:45:03, time: 8.4630
INFO train.py(173): step: 2380/5410, l_total: 0.0346, l_in: 0.0091, l_grad: 0.0254, msssim_ir: 0.3221, msssim_vis: 0.0395, mx_loss: 0.0067, eta: 0:44:54, time: 8.4706
INFO train.py(173): step: 2390/5410, l_total: 0.0366, l_in: 0.0132, l_grad: 0.0234, msssim_ir: 0.2433, msssim_vis: 0.0980, mx_loss: 0.0093, eta: 0:44:44, time: 8.4785
INFO train.py(173): step: 2400/5410, l_total: 0.1172, l_in: 0.0627, l_grad: 0.0545, msssim_ir: 0.4909, msssim_vis: 0.0121, mx_loss: 0.0109, eta: 0:44:35, time: 8.4437
INFO train.py(173): step: 2410/5410, l_total: 0.0362, l_in: 0.0078, l_grad: 0.0284, msssim_ir: 0.3373, msssim_vis: 0.0626, mx_loss: 0.0053, eta: 0:44:26, time: 8.5008
INFO train.py(173): step: 2420/5410, l_total: 0.0376, l_in: 0.0097, l_grad: 0.0279, msssim_ir: 0.4335, msssim_vis: 0.0215, mx_loss: 0.0063, eta: 0:44:16, time: 8.4578
INFO train.py(173): step: 2430/5410, l_total: 0.0262, l_in: 0.0070, l_grad: 0.0192, msssim_ir: 0.2461, msssim_vis: 0.0449, mx_loss: 0.0057, eta: 0:44:07, time: 8.5009
INFO train.py(173): step: 2440/5410, l_total: 0.0477, l_in: 0.0139, l_grad: 0.0339, msssim_ir: 0.3870, msssim_vis: 0.0855, mx_loss: 0.0117, eta: 0:43:57, time: 8.4547
INFO train.py(173): step: 2450/5410, l_total: 0.0329, l_in: 0.0106, l_grad: 0.0223, msssim_ir: 0.3815, msssim_vis: 0.0374, mx_loss: 0.0045, eta: 0:43:48, time: 8.4929
INFO train.py(173): step: 2460/5410, l_total: 0.0407, l_in: 0.0100, l_grad: 0.0307, msssim_ir: 0.2462, msssim_vis: 0.1361, mx_loss: 0.0090, eta: 0:43:39, time: 8.4835
INFO train.py(173): step: 2470/5410, l_total: 0.0963, l_in: 0.0230, l_grad: 0.0732, msssim_ir: 0.2710, msssim_vis: 0.1102, mx_loss: 0.0254, eta: 0:43:29, time: 8.4730
INFO train.py(173): step: 2480/5410, l_total: 0.0326, l_in: 0.0084, l_grad: 0.0242, msssim_ir: 0.1649, msssim_vis: 0.1338, mx_loss: 0.0077, eta: 0:43:20, time: 8.4716
INFO train.py(173): step: 2490/5410, l_total: 0.0467, l_in: 0.0163, l_grad: 0.0303, msssim_ir: 0.1890, msssim_vis: 0.1694, mx_loss: 0.0102, eta: 0:43:11, time: 8.4662
INFO train.py(173): step: 2500/5410, l_total: 0.0515, l_in: 0.0176, l_grad: 0.0339, msssim_ir: 0.2307, msssim_vis: 0.1588, mx_loss: 0.0131, eta: 0:43:01, time: 8.4921
INFO train.py(173): step: 2510/5410, l_total: 0.0368, l_in: 0.0094, l_grad: 0.0274, msssim_ir: 0.3929, msssim_vis: 0.0494, mx_loss: 0.0054, eta: 0:42:52, time: 8.4732
INFO train.py(173): step: 2520/5410, l_total: 0.0527, l_in: 0.0150, l_grad: 0.0377, msssim_ir: 0.3414, msssim_vis: 0.0704, mx_loss: 0.0108, eta: 0:42:43, time: 8.4921
INFO train.py(173): step: 2530/5410, l_total: 0.0444, l_in: 0.0172, l_grad: 0.0272, msssim_ir: 0.2228, msssim_vis: 0.1350, mx_loss: 0.0145, eta: 0:42:33, time: 8.4503
INFO train.py(173): step: 2540/5410, l_total: 0.0513, l_in: 0.0150, l_grad: 0.0363, msssim_ir: 0.3329, msssim_vis: 0.1263, mx_loss: 0.0097, eta: 0:42:24, time: 8.4911
INFO train.py(173): step: 2550/5410, l_total: 0.0418, l_in: 0.0110, l_grad: 0.0308, msssim_ir: 0.3302, msssim_vis: 0.0950, mx_loss: 0.0068, eta: 0:42:15, time: 8.4563
INFO train.py(173): step: 2560/5410, l_total: 0.0359, l_in: 0.0112, l_grad: 0.0248, msssim_ir: 0.4310, msssim_vis: 0.0317, mx_loss: 0.0053, eta: 0:42:05, time: 8.4891
INFO train.py(173): step: 2570/5410, l_total: 0.0477, l_in: 0.0117, l_grad: 0.0360, msssim_ir: 0.4815, msssim_vis: 0.0104, mx_loss: 0.0049, eta: 0:41:56, time: 8.4643
INFO train.py(173): step: 2580/5410, l_total: 0.0651, l_in: 0.0215, l_grad: 0.0436, msssim_ir: 0.4556, msssim_vis: 0.0222, mx_loss: 0.0113, eta: 0:41:47, time: 8.4772
INFO train.py(173): step: 2590/5410, l_total: 0.0324, l_in: 0.0091, l_grad: 0.0233, msssim_ir: 0.2904, msssim_vis: 0.0733, mx_loss: 0.0058, eta: 0:41:38, time: 8.4891
INFO train.py(173): step: 2600/5410, l_total: 0.0668, l_in: 0.0270, l_grad: 0.0398, msssim_ir: 0.4704, msssim_vis: 0.0233, mx_loss: 0.0113, eta: 0:41:28, time: 8.4852
INFO train.py(173): step: 2610/5410, l_total: 0.0283, l_in: 0.0054, l_grad: 0.0229, msssim_ir: 0.4209, msssim_vis: 0.0308, mx_loss: 0.0029, eta: 0:41:19, time: 8.4872
INFO train.py(173): step: 2620/5410, l_total: 0.0380, l_in: 0.0096, l_grad: 0.0284, msssim_ir: 0.3763, msssim_vis: 0.0570, mx_loss: 0.0062, eta: 0:41:10, time: 8.4862
INFO train.py(173): step: 2630/5410, l_total: 0.0462, l_in: 0.0134, l_grad: 0.0328, msssim_ir: 0.4996, msssim_vis: 0.0270, mx_loss: 0.0067, eta: 0:41:00, time: 8.4682
INFO train.py(173): step: 2640/5410, l_total: 0.0411, l_in: 0.0078, l_grad: 0.0333, msssim_ir: 0.3397, msssim_vis: 0.0694, mx_loss: 0.0060, eta: 0:40:51, time: 8.4662
INFO train.py(173): step: 2650/5410, l_total: 0.0286, l_in: 0.0055, l_grad: 0.0231, msssim_ir: 0.3833, msssim_vis: 0.0389, mx_loss: 0.0033, eta: 0:40:42, time: 8.4832
INFO train.py(173): step: 2660/5410, l_total: 0.0514, l_in: 0.0174, l_grad: 0.0340, msssim_ir: 0.2573, msssim_vis: 0.1333, mx_loss: 0.0118, eta: 0:40:33, time: 8.4593
INFO train.py(173): step: 2670/5410, l_total: 0.0355, l_in: 0.0162, l_grad: 0.0193, msssim_ir: 0.1635, msssim_vis: 0.0930, mx_loss: 0.0135, eta: 0:40:24, time: 8.5041
INFO train.py(173): step: 2680/5410, l_total: 0.0434, l_in: 0.0147, l_grad: 0.0287, msssim_ir: 0.3803, msssim_vis: 0.0375, mx_loss: 0.0087, eta: 0:40:14, time: 8.4702
INFO train.py(173): step: 2690/5410, l_total: 0.0352, l_in: 0.0089, l_grad: 0.0263, msssim_ir: 0.2933, msssim_vis: 0.0688, mx_loss: 0.0048, eta: 0:40:05, time: 8.4941
INFO train.py(173): step: 2700/5410, l_total: 0.0405, l_in: 0.0135, l_grad: 0.0270, msssim_ir: 0.2803, msssim_vis: 0.0645, mx_loss: 0.0101, eta: 0:39:56, time: 8.4544
INFO train.py(173): step: 2710/5410, l_total: 0.0477, l_in: 0.0125, l_grad: 0.0352, msssim_ir: 0.4513, msssim_vis: 0.0159, mx_loss: 0.0041, eta: 0:40:07, time: 28.9246
INFO train.py(173): step: 2720/5410, l_total: 0.0433, l_in: 0.0113, l_grad: 0.0319, msssim_ir: 0.4220, msssim_vis: 0.0308, mx_loss: 0.0065, eta: 0:39:58, time: 8.4237
INFO train.py(173): step: 2730/5410, l_total: 0.0402, l_in: 0.0114, l_grad: 0.0288, msssim_ir: 0.2222, msssim_vis: 0.1258, mx_loss: 0.0074, eta: 0:39:48, time: 8.4274
INFO train.py(173): step: 2740/5410, l_total: 0.0293, l_in: 0.0065, l_grad: 0.0227, msssim_ir: 0.3459, msssim_vis: 0.0310, mx_loss: 0.0062, eta: 0:39:39, time: 8.4165
INFO train.py(173): step: 2750/5410, l_total: 0.0768, l_in: 0.0420, l_grad: 0.0347, msssim_ir: 0.1512, msssim_vis: 0.2286, mx_loss: 0.0394, eta: 0:39:30, time: 8.4812
INFO train.py(173): step: 2760/5410, l_total: 0.0317, l_in: 0.0078, l_grad: 0.0240, msssim_ir: 0.1709, msssim_vis: 0.1222, mx_loss: 0.0058, eta: 0:39:20, time: 8.4553
INFO train.py(173): step: 2770/5410, l_total: 0.0343, l_in: 0.0096, l_grad: 0.0246, msssim_ir: 0.4079, msssim_vis: 0.0287, mx_loss: 0.0049, eta: 0:39:11, time: 8.4394
INFO train.py(173): step: 2780/5410, l_total: 0.0503, l_in: 0.0132, l_grad: 0.0370, msssim_ir: 0.3333, msssim_vis: 0.0713, mx_loss: 0.0083, eta: 0:39:02, time: 8.4782
INFO train.py(173): step: 2790/5410, l_total: 0.0607, l_in: 0.0217, l_grad: 0.0390, msssim_ir: 0.4959, msssim_vis: 0.0172, mx_loss: 0.0083, eta: 0:38:52, time: 8.4613
INFO train.py(173): step: 2800/5410, l_total: 0.0563, l_in: 0.0182, l_grad: 0.0381, msssim_ir: 0.4461, msssim_vis: 0.0464, mx_loss: 0.0086, eta: 0:38:43, time: 8.4593
INFO train.py(173): step: 2810/5410, l_total: 0.0346, l_in: 0.0072, l_grad: 0.0274, msssim_ir: 0.4639, msssim_vis: 0.0097, mx_loss: 0.0033, eta: 0:38:34, time: 8.4871
INFO train.py(173): step: 2820/5410, l_total: 0.0439, l_in: 0.0093, l_grad: 0.0346, msssim_ir: 0.4389, msssim_vis: 0.0471, mx_loss: 0.0062, eta: 0:38:24, time: 8.4597
INFO train.py(173): step: 2830/5410, l_total: 0.0497, l_in: 0.0102, l_grad: 0.0394, msssim_ir: 0.4103, msssim_vis: 0.0348, mx_loss: 0.0059, eta: 0:38:15, time: 8.4782
INFO train.py(173): step: 2840/5410, l_total: 0.0486, l_in: 0.0165, l_grad: 0.0320, msssim_ir: 0.4275, msssim_vis: 0.0193, mx_loss: 0.0037, eta: 0:38:06, time: 8.4682
INFO train.py(173): step: 2850/5410, l_total: 0.0348, l_in: 0.0111, l_grad: 0.0237, msssim_ir: 0.3460, msssim_vis: 0.0434, mx_loss: 0.0052, eta: 0:37:56, time: 8.4652
INFO train.py(173): step: 2860/5410, l_total: 0.0307, l_in: 0.0133, l_grad: 0.0175, msssim_ir: 0.1932, msssim_vis: 0.0885, mx_loss: 0.0112, eta: 0:37:47, time: 8.4692
INFO train.py(173): step: 2870/5410, l_total: 0.0478, l_in: 0.0200, l_grad: 0.0279, msssim_ir: 0.2794, msssim_vis: 0.1345, mx_loss: 0.0099, eta: 0:37:38, time: 8.4692
INFO train.py(173): step: 2880/5410, l_total: 0.0489, l_in: 0.0147, l_grad: 0.0343, msssim_ir: 0.4599, msssim_vis: 0.0139, mx_loss: 0.0049, eta: 0:37:29, time: 8.4742
INFO train.py(173): step: 2890/5410, l_total: 0.0473, l_in: 0.0162, l_grad: 0.0310, msssim_ir: 0.3252, msssim_vis: 0.0471, mx_loss: 0.0082, eta: 0:37:19, time: 8.4662
INFO train.py(173): step: 2900/5410, l_total: 0.0324, l_in: 0.0103, l_grad: 0.0221, msssim_ir: 0.3708, msssim_vis: 0.0517, mx_loss: 0.0078, eta: 0:37:10, time: 8.4792
INFO train.py(173): step: 2910/5410, l_total: 0.0479, l_in: 0.0155, l_grad: 0.0324, msssim_ir: 0.1870, msssim_vis: 0.1794, mx_loss: 0.0119, eta: 0:37:01, time: 8.4722
INFO train.py(173): step: 2920/5410, l_total: 0.0353, l_in: 0.0153, l_grad: 0.0200, msssim_ir: 0.3261, msssim_vis: 0.0429, mx_loss: 0.0045, eta: 0:36:52, time: 8.4546
INFO train.py(173): step: 2930/5410, l_total: 0.0383, l_in: 0.0114, l_grad: 0.0269, msssim_ir: 0.3377, msssim_vis: 0.0898, mx_loss: 0.0059, eta: 0:36:42, time: 8.5071
INFO train.py(173): step: 2940/5410, l_total: 0.0314, l_in: 0.0087, l_grad: 0.0227, msssim_ir: 0.3389, msssim_vis: 0.0428, mx_loss: 0.0045, eta: 0:36:33, time: 8.4443
INFO train.py(173): step: 2950/5410, l_total: 0.0465, l_in: 0.0164, l_grad: 0.0301, msssim_ir: 0.4032, msssim_vis: 0.0284, mx_loss: 0.0055, eta: 0:36:24, time: 8.4901
INFO train.py(173): step: 2960/5410, l_total: 0.0440, l_in: 0.0116, l_grad: 0.0324, msssim_ir: 0.2335, msssim_vis: 0.1465, mx_loss: 0.0081, eta: 0:36:15, time: 8.4633
INFO train.py(173): step: 2970/5410, l_total: 0.0349, l_in: 0.0093, l_grad: 0.0257, msssim_ir: 0.2817, msssim_vis: 0.0823, mx_loss: 0.0079, eta: 0:36:06, time: 8.4573
INFO train.py(173): step: 2980/5410, l_total: 0.0513, l_in: 0.0137, l_grad: 0.0376, msssim_ir: 0.4464, msssim_vis: 0.0245, mx_loss: 0.0140, eta: 0:35:56, time: 8.4792
INFO train.py(173): step: 2990/5410, l_total: 0.0415, l_in: 0.0096, l_grad: 0.0318, msssim_ir: 0.4005, msssim_vis: 0.0409, mx_loss: 0.0077, eta: 0:35:47, time: 8.4732
INFO train.py(173): step: 3000/5410, l_total: 0.0394, l_in: 0.0101, l_grad: 0.0293, msssim_ir: 0.2838, msssim_vis: 0.0911, mx_loss: 0.0139, eta: 0:35:38, time: 8.4832
INFO train.py(173): step: 3010/5410, l_total: 0.0409, l_in: 0.0144, l_grad: 0.0265, msssim_ir: 0.4072, msssim_vis: 0.0304, mx_loss: 0.0062, eta: 0:35:29, time: 8.4662
INFO train.py(173): step: 3020/5410, l_total: 0.0613, l_in: 0.0221, l_grad: 0.0392, msssim_ir: 0.3767, msssim_vis: 0.0871, mx_loss: 0.0084, eta: 0:35:20, time: 8.4951
INFO train.py(173): step: 3030/5410, l_total: 0.0696, l_in: 0.0278, l_grad: 0.0418, msssim_ir: 0.5290, msssim_vis: 0.0285, mx_loss: 0.0056, eta: 0:35:10, time: 8.4682
INFO train.py(173): step: 3040/5410, l_total: 0.0293, l_in: 0.0067, l_grad: 0.0227, msssim_ir: 0.3495, msssim_vis: 0.0255, mx_loss: 0.0040, eta: 0:35:01, time: 8.4862
INFO train.py(173): step: 3050/5410, l_total: 0.0494, l_in: 0.0193, l_grad: 0.0301, msssim_ir: 0.3430, msssim_vis: 0.0709, mx_loss: 0.0110, eta: 0:34:52, time: 8.4842
INFO train.py(173): step: 3060/5410, l_total: 0.0337, l_in: 0.0079, l_grad: 0.0257, msssim_ir: 0.3803, msssim_vis: 0.0529, mx_loss: 0.0047, eta: 0:34:43, time: 8.4623
INFO train.py(173): step: 3070/5410, l_total: 0.0588, l_in: 0.0197, l_grad: 0.0391, msssim_ir: 0.4737, msssim_vis: 0.0192, mx_loss: 0.0100, eta: 0:34:34, time: 8.4804
INFO train.py(173): step: 3080/5410, l_total: 0.0444, l_in: 0.0132, l_grad: 0.0311, msssim_ir: 0.3833, msssim_vis: 0.0859, mx_loss: 0.0063, eta: 0:34:25, time: 8.4533
INFO train.py(173): step: 3090/5410, l_total: 0.0394, l_in: 0.0113, l_grad: 0.0281, msssim_ir: 0.3670, msssim_vis: 0.0584, mx_loss: 0.0043, eta: 0:34:15, time: 8.4946
INFO train.py(173): step: 3100/5410, l_total: 0.0397, l_in: 0.0174, l_grad: 0.0223, msssim_ir: 0.1602, msssim_vis: 0.1261, mx_loss: 0.0136, eta: 0:34:06, time: 8.4603
INFO train.py(173): step: 3110/5410, l_total: 0.0479, l_in: 0.0147, l_grad: 0.0332, msssim_ir: 0.4504, msssim_vis: 0.0224, mx_loss: 0.0063, eta: 0:33:57, time: 8.4891
INFO train.py(173): step: 3120/5410, l_total: 0.0340, l_in: 0.0105, l_grad: 0.0236, msssim_ir: 0.1484, msssim_vis: 0.1404, mx_loss: 0.0107, eta: 0:33:48, time: 8.4722
INFO train.py(173): step: 3130/5410, l_total: 0.0507, l_in: 0.0137, l_grad: 0.0370, msssim_ir: 0.1887, msssim_vis: 0.1791, mx_loss: 0.0140, eta: 0:33:39, time: 8.4314
INFO train.py(173): step: 3140/5410, l_total: 0.0375, l_in: 0.0151, l_grad: 0.0223, msssim_ir: 0.1807, msssim_vis: 0.1257, mx_loss: 0.0120, eta: 0:33:30, time: 8.4772
INFO train.py(173): step: 3150/5410, l_total: 0.0400, l_in: 0.0134, l_grad: 0.0266, msssim_ir: 0.3084, msssim_vis: 0.1190, mx_loss: 0.0079, eta: 0:33:21, time: 8.4742
INFO train.py(173): step: 3160/5410, l_total: 0.0276, l_in: 0.0070, l_grad: 0.0207, msssim_ir: 0.3558, msssim_vis: 0.0361, mx_loss: 0.0041, eta: 0:33:11, time: 8.4483
INFO train.py(173): step: 3170/5410, l_total: 0.0512, l_in: 0.0110, l_grad: 0.0402, msssim_ir: 0.3874, msssim_vis: 0.0778, mx_loss: 0.0080, eta: 0:33:02, time: 8.4881
INFO train.py(173): step: 3180/5410, l_total: 0.0292, l_in: 0.0088, l_grad: 0.0205, msssim_ir: 0.2922, msssim_vis: 0.0387, mx_loss: 0.0063, eta: 0:32:53, time: 8.4483
INFO train.py(173): step: 3190/5410, l_total: 0.0376, l_in: 0.0085, l_grad: 0.0290, msssim_ir: 0.3621, msssim_vis: 0.0712, mx_loss: 0.0060, eta: 0:32:44, time: 8.4782
INFO train.py(173): step: 3200/5410, l_total: 0.0730, l_in: 0.0297, l_grad: 0.0433, msssim_ir: 0.3193, msssim_vis: 0.1283, mx_loss: 0.0225, eta: 0:32:35, time: 8.4716
INFO train.py(173): step: 3210/5410, l_total: 0.0315, l_in: 0.0063, l_grad: 0.0252, msssim_ir: 0.3989, msssim_vis: 0.0439, mx_loss: 0.0043, eta: 0:32:26, time: 8.4632
INFO train.py(173): step: 3220/5410, l_total: 0.0420, l_in: 0.0128, l_grad: 0.0292, msssim_ir: 0.5028, msssim_vis: 0.0286, mx_loss: 0.0050, eta: 0:32:17, time: 8.4982
INFO train.py(173): step: 3230/5410, l_total: 0.0452, l_in: 0.0141, l_grad: 0.0311, msssim_ir: 0.3068, msssim_vis: 0.0798, mx_loss: 0.0086, eta: 0:32:08, time: 8.4523
INFO train.py(173): step: 3240/5410, l_total: 0.0359, l_in: 0.0117, l_grad: 0.0241, msssim_ir: 0.1804, msssim_vis: 0.1047, mx_loss: 0.0102, eta: 0:31:59, time: 8.4732
INFO train.py(173): step: 3250/5410, l_total: 0.0588, l_in: 0.0148, l_grad: 0.0439, msssim_ir: 0.4244, msssim_vis: 0.0280, mx_loss: 0.0106, eta: 0:32:03, time: 28.5424
INFO train.py(173): step: 3260/5410, l_total: 0.0288, l_in: 0.0106, l_grad: 0.0181, msssim_ir: 0.2944, msssim_vis: 0.0540, mx_loss: 0.0076, eta: 0:31:54, time: 8.4155
INFO train.py(173): step: 3270/5410, l_total: 0.0413, l_in: 0.0091, l_grad: 0.0322, msssim_ir: 0.4543, msssim_vis: 0.0207, mx_loss: 0.0069, eta: 0:31:44, time: 8.4195
INFO train.py(173): step: 3280/5410, l_total: 0.0643, l_in: 0.0271, l_grad: 0.0372, msssim_ir: 0.2994, msssim_vis: 0.1060, mx_loss: 0.0178, eta: 0:31:35, time: 8.4185
INFO train.py(173): step: 3290/5410, l_total: 0.0373, l_in: 0.0109, l_grad: 0.0264, msssim_ir: 0.4675, msssim_vis: 0.0119, mx_loss: 0.0043, eta: 0:31:26, time: 8.4712
INFO train.py(173): step: 3300/5410, l_total: 0.0397, l_in: 0.0101, l_grad: 0.0296, msssim_ir: 0.2828, msssim_vis: 0.1105, mx_loss: 0.0075, eta: 0:31:17, time: 8.4643
INFO train.py(173): step: 3310/5410, l_total: 0.0414, l_in: 0.0160, l_grad: 0.0254, msssim_ir: 0.4223, msssim_vis: 0.0236, mx_loss: 0.0051, eta: 0:31:08, time: 8.4244
INFO train.py(173): step: 3320/5410, l_total: 0.0520, l_in: 0.0192, l_grad: 0.0328, msssim_ir: 0.4772, msssim_vis: 0.0137, mx_loss: 0.0052, eta: 0:30:58, time: 8.4613
INFO train.py(173): step: 3330/5410, l_total: 0.0345, l_in: 0.0103, l_grad: 0.0242, msssim_ir: 0.2318, msssim_vis: 0.1143, mx_loss: 0.0081, eta: 0:30:49, time: 8.4644
INFO train.py(173): step: 3340/5410, l_total: 0.0338, l_in: 0.0114, l_grad: 0.0224, msssim_ir: 0.3885, msssim_vis: 0.0322, mx_loss: 0.0069, eta: 0:30:40, time: 8.4692
INFO train.py(173): step: 3350/5410, l_total: 0.0301, l_in: 0.0061, l_grad: 0.0239, msssim_ir: 0.2652, msssim_vis: 0.1049, mx_loss: 0.0050, eta: 0:30:31, time: 8.4827
INFO train.py(173): step: 3360/5410, l_total: 0.0470, l_in: 0.0110, l_grad: 0.0361, msssim_ir: 0.4882, msssim_vis: 0.0336, mx_loss: 0.0049, eta: 0:30:22, time: 8.4533
INFO train.py(173): step: 3370/5410, l_total: 0.1061, l_in: 0.0595, l_grad: 0.0466, msssim_ir: 0.1602, msssim_vis: 0.2295, mx_loss: 0.0593, eta: 0:30:13, time: 8.4732
INFO train.py(173): step: 3380/5410, l_total: 0.0413, l_in: 0.0135, l_grad: 0.0279, msssim_ir: 0.2182, msssim_vis: 0.0943, mx_loss: 0.0131, eta: 0:30:03, time: 8.4742
INFO train.py(173): step: 3390/5410, l_total: 0.0436, l_in: 0.0168, l_grad: 0.0267, msssim_ir: 0.3251, msssim_vis: 0.0794, mx_loss: 0.0118, eta: 0:29:54, time: 8.4603
INFO train.py(173): step: 3400/5410, l_total: 0.0580, l_in: 0.0149, l_grad: 0.0431, msssim_ir: 0.3103, msssim_vis: 0.0844, mx_loss: 0.0100, eta: 0:29:45, time: 8.4891
INFO train.py(173): step: 3410/5410, l_total: 0.0380, l_in: 0.0118, l_grad: 0.0262, msssim_ir: 0.2547, msssim_vis: 0.1526, mx_loss: 0.0086, eta: 0:29:36, time: 8.4463
INFO train.py(173): step: 3420/5410, l_total: 0.0295, l_in: 0.0091, l_grad: 0.0204, msssim_ir: 0.3319, msssim_vis: 0.0533, mx_loss: 0.0071, eta: 0:29:27, time: 8.4762
INFO train.py(173): step: 3430/5410, l_total: 0.0410, l_in: 0.0153, l_grad: 0.0257, msssim_ir: 0.3897, msssim_vis: 0.0229, mx_loss: 0.0054, eta: 0:29:18, time: 8.4702
INFO train.py(173): step: 3440/5410, l_total: 0.0357, l_in: 0.0105, l_grad: 0.0252, msssim_ir: 0.3474, msssim_vis: 0.0382, mx_loss: 0.0053, eta: 0:29:09, time: 8.4583
INFO train.py(173): step: 3450/5410, l_total: 0.0529, l_in: 0.0119, l_grad: 0.0410, msssim_ir: 0.3664, msssim_vis: 0.0516, mx_loss: 0.0127, eta: 0:29:00, time: 8.4951
INFO train.py(173): step: 3460/5410, l_total: 0.0376, l_in: 0.0130, l_grad: 0.0245, msssim_ir: 0.3451, msssim_vis: 0.0465, mx_loss: 0.0079, eta: 0:28:51, time: 8.4523
INFO train.py(173): step: 3470/5410, l_total: 0.0758, l_in: 0.0196, l_grad: 0.0561, msssim_ir: 0.4122, msssim_vis: 0.0513, mx_loss: 0.0288, eta: 0:28:41, time: 8.4792
INFO train.py(173): step: 3480/5410, l_total: 0.0268, l_in: 0.0070, l_grad: 0.0199, msssim_ir: 0.3856, msssim_vis: 0.0221, mx_loss: 0.0034, eta: 0:28:32, time: 8.4732
INFO train.py(173): step: 3490/5410, l_total: 0.0514, l_in: 0.0168, l_grad: 0.0346, msssim_ir: 0.3061, msssim_vis: 0.1232, mx_loss: 0.0090, eta: 0:28:23, time: 8.4643
INFO train.py(173): step: 3500/5410, l_total: 0.0405, l_in: 0.0137, l_grad: 0.0268, msssim_ir: 0.3251, msssim_vis: 0.0541, mx_loss: 0.0105, eta: 0:28:14, time: 8.4772
INFO train.py(173): step: 3510/5410, l_total: 0.0403, l_in: 0.0117, l_grad: 0.0286, msssim_ir: 0.3772, msssim_vis: 0.0702, mx_loss: 0.0054, eta: 0:28:05, time: 8.4553
INFO train.py(173): step: 3520/5410, l_total: 0.0288, l_in: 0.0108, l_grad: 0.0180, msssim_ir: 0.3355, msssim_vis: 0.0555, mx_loss: 0.0076, eta: 0:27:56, time: 8.4792
INFO train.py(173): step: 3530/5410, l_total: 0.0301, l_in: 0.0072, l_grad: 0.0229, msssim_ir: 0.2855, msssim_vis: 0.0825, mx_loss: 0.0064, eta: 0:27:47, time: 8.4732
INFO train.py(173): step: 3540/5410, l_total: 0.0322, l_in: 0.0078, l_grad: 0.0244, msssim_ir: 0.2957, msssim_vis: 0.1076, mx_loss: 0.0056, eta: 0:27:38, time: 8.4314
INFO train.py(173): step: 3550/5410, l_total: 0.0373, l_in: 0.0082, l_grad: 0.0292, msssim_ir: 0.3372, msssim_vis: 0.1096, mx_loss: 0.0047, eta: 0:27:29, time: 8.4931
INFO train.py(173): step: 3560/5410, l_total: 0.0540, l_in: 0.0127, l_grad: 0.0412, msssim_ir: 0.4268, msssim_vis: 0.0361, mx_loss: 0.0095, eta: 0:27:20, time: 8.4563
INFO train.py(173): step: 3570/5410, l_total: 0.0437, l_in: 0.0158, l_grad: 0.0278, msssim_ir: 0.3566, msssim_vis: 0.0519, mx_loss: 0.0079, eta: 0:27:11, time: 8.4563
INFO train.py(173): step: 3580/5410, l_total: 0.0460, l_in: 0.0091, l_grad: 0.0369, msssim_ir: 0.4220, msssim_vis: 0.0396, mx_loss: 0.0050, eta: 0:27:01, time: 8.4782
INFO train.py(173): step: 3590/5410, l_total: 0.0344, l_in: 0.0097, l_grad: 0.0246, msssim_ir: 0.4058, msssim_vis: 0.0308, mx_loss: 0.0041, eta: 0:26:52, time: 8.4533
INFO train.py(173): step: 3600/5410, l_total: 0.0636, l_in: 0.0192, l_grad: 0.0444, msssim_ir: 0.4863, msssim_vis: 0.0473, mx_loss: 0.0192, eta: 0:26:43, time: 8.4832
INFO train.py(173): step: 3610/5410, l_total: 0.0240, l_in: 0.0052, l_grad: 0.0189, msssim_ir: 0.3010, msssim_vis: 0.0672, mx_loss: 0.0035, eta: 0:26:34, time: 8.4573
INFO train.py(173): step: 3620/5410, l_total: 0.0578, l_in: 0.0185, l_grad: 0.0393, msssim_ir: 0.2430, msssim_vis: 0.1552, mx_loss: 0.0079, eta: 0:26:25, time: 8.4463
INFO train.py(173): step: 3630/5410, l_total: 0.0264, l_in: 0.0096, l_grad: 0.0168, msssim_ir: 0.2664, msssim_vis: 0.0928, mx_loss: 0.0084, eta: 0:26:16, time: 8.4941
INFO train.py(173): step: 3640/5410, l_total: 0.0289, l_in: 0.0085, l_grad: 0.0204, msssim_ir: 0.3110, msssim_vis: 0.0406, mx_loss: 0.0054, eta: 0:26:07, time: 8.4533
INFO train.py(173): step: 3650/5410, l_total: 0.0257, l_in: 0.0068, l_grad: 0.0189, msssim_ir: 0.2930, msssim_vis: 0.0414, mx_loss: 0.0051, eta: 0:25:58, time: 8.4603
INFO train.py(173): step: 3660/5410, l_total: 0.0282, l_in: 0.0072, l_grad: 0.0210, msssim_ir: 0.3691, msssim_vis: 0.0534, mx_loss: 0.0040, eta: 0:25:49, time: 8.4643
INFO train.py(173): step: 3670/5410, l_total: 0.0325, l_in: 0.0098, l_grad: 0.0227, msssim_ir: 0.2268, msssim_vis: 0.0975, mx_loss: 0.0072, eta: 0:25:40, time: 8.4483
INFO train.py(173): step: 3680/5410, l_total: 0.0319, l_in: 0.0067, l_grad: 0.0252, msssim_ir: 0.4790, msssim_vis: 0.0079, mx_loss: 0.0026, eta: 0:25:31, time: 8.4722
INFO train.py(173): step: 3690/5410, l_total: 0.0287, l_in: 0.0074, l_grad: 0.0212, msssim_ir: 0.3305, msssim_vis: 0.0494, mx_loss: 0.0052, eta: 0:25:22, time: 8.4633
INFO train.py(173): step: 3700/5410, l_total: 0.0451, l_in: 0.0092, l_grad: 0.0359, msssim_ir: 0.4098, msssim_vis: 0.0262, mx_loss: 0.0073, eta: 0:25:13, time: 8.4405
INFO train.py(173): step: 3710/5410, l_total: 0.0274, l_in: 0.0093, l_grad: 0.0181, msssim_ir: 0.3372, msssim_vis: 0.0364, mx_loss: 0.0056, eta: 0:25:04, time: 8.4722
INFO train.py(173): step: 3720/5410, l_total: 0.0422, l_in: 0.0120, l_grad: 0.0302, msssim_ir: 0.2413, msssim_vis: 0.1288, mx_loss: 0.0075, eta: 0:24:55, time: 8.4652
INFO train.py(173): step: 3730/5410, l_total: 0.0451, l_in: 0.0137, l_grad: 0.0314, msssim_ir: 0.2962, msssim_vis: 0.1242, mx_loss: 0.0102, eta: 0:24:46, time: 8.4553
INFO train.py(173): step: 3740/5410, l_total: 0.0443, l_in: 0.0116, l_grad: 0.0327, msssim_ir: 0.2688, msssim_vis: 0.0954, mx_loss: 0.0082, eta: 0:24:37, time: 8.4682
INFO train.py(173): step: 3750/5410, l_total: 0.0250, l_in: 0.0062, l_grad: 0.0187, msssim_ir: 0.3005, msssim_vis: 0.0757, mx_loss: 0.0030, eta: 0:24:28, time: 8.4603
INFO train.py(173): step: 3760/5410, l_total: 0.0467, l_in: 0.0178, l_grad: 0.0289, msssim_ir: 0.3672, msssim_vis: 0.0537, mx_loss: 0.0060, eta: 0:24:19, time: 8.4613
INFO train.py(173): step: 3770/5410, l_total: 0.0296, l_in: 0.0100, l_grad: 0.0196, msssim_ir: 0.3751, msssim_vis: 0.0297, mx_loss: 0.0041, eta: 0:24:10, time: 8.4762
INFO train.py(173): step: 3780/5410, l_total: 0.0300, l_in: 0.0093, l_grad: 0.0207, msssim_ir: 0.3823, msssim_vis: 0.0384, mx_loss: 0.0034, eta: 0:24:01, time: 8.4483
INFO train.py(173): step: 3790/5410, l_total: 0.0534, l_in: 0.0104, l_grad: 0.0429, msssim_ir: 0.4337, msssim_vis: 0.0346, mx_loss: 0.0117, eta: 0:24:00, time: 28.2935
INFO train.py(173): step: 3800/5410, l_total: 0.0353, l_in: 0.0099, l_grad: 0.0254, msssim_ir: 0.2820, msssim_vis: 0.1082, mx_loss: 0.0056, eta: 0:23:51, time: 8.4105
INFO train.py(173): step: 3810/5410, l_total: 0.0613, l_in: 0.0193, l_grad: 0.0420, msssim_ir: 0.4709, msssim_vis: 0.0129, mx_loss: 0.0059, eta: 0:23:42, time: 8.4175
INFO train.py(173): step: 3820/5410, l_total: 0.0395, l_in: 0.0174, l_grad: 0.0221, msssim_ir: 0.1568, msssim_vis: 0.1356, mx_loss: 0.0160, eta: 0:23:33, time: 8.4214
INFO train.py(173): step: 3830/5410, l_total: 0.0425, l_in: 0.0097, l_grad: 0.0328, msssim_ir: 0.4696, msssim_vis: 0.0229, mx_loss: 0.0037, eta: 0:23:24, time: 8.4155
INFO train.py(173): step: 3840/5410, l_total: 0.0337, l_in: 0.0102, l_grad: 0.0235, msssim_ir: 0.3651, msssim_vis: 0.0477, mx_loss: 0.0055, eta: 0:23:15, time: 8.4404
INFO train.py(173): step: 3850/5410, l_total: 0.0362, l_in: 0.0107, l_grad: 0.0255, msssim_ir: 0.3090, msssim_vis: 0.0581, mx_loss: 0.0065, eta: 0:23:06, time: 8.4752
INFO train.py(173): step: 3860/5410, l_total: 0.0322, l_in: 0.0111, l_grad: 0.0211, msssim_ir: 0.3532, msssim_vis: 0.0553, mx_loss: 0.0042, eta: 0:22:57, time: 8.4424
INFO train.py(173): step: 3870/5410, l_total: 0.0310, l_in: 0.0123, l_grad: 0.0187, msssim_ir: 0.2243, msssim_vis: 0.0939, mx_loss: 0.0089, eta: 0:22:48, time: 8.4672
INFO train.py(173): step: 3880/5410, l_total: 0.0360, l_in: 0.0081, l_grad: 0.0279, msssim_ir: 0.3731, msssim_vis: 0.0560, mx_loss: 0.0042, eta: 0:22:39, time: 8.4543
INFO train.py(173): step: 3890/5410, l_total: 0.0400, l_in: 0.0084, l_grad: 0.0316, msssim_ir: 0.4092, msssim_vis: 0.0282, mx_loss: 0.0055, eta: 0:22:30, time: 8.4404
INFO train.py(173): step: 3900/5410, l_total: 0.0385, l_in: 0.0069, l_grad: 0.0316, msssim_ir: 0.4692, msssim_vis: 0.0118, mx_loss: 0.0035, eta: 0:22:20, time: 8.4384
INFO train.py(173): step: 3910/5410, l_total: 0.0297, l_in: 0.0080, l_grad: 0.0217, msssim_ir: 0.3362, msssim_vis: 0.0525, mx_loss: 0.0056, eta: 0:22:11, time: 8.4911
INFO train.py(173): step: 3920/5410, l_total: 0.0472, l_in: 0.0180, l_grad: 0.0292, msssim_ir: 0.2587, msssim_vis: 0.1102, mx_loss: 0.0105, eta: 0:22:02, time: 8.4483
INFO train.py(173): step: 3930/5410, l_total: 0.0938, l_in: 0.0394, l_grad: 0.0544, msssim_ir: 0.5044, msssim_vis: 0.0226, mx_loss: 0.0222, eta: 0:21:53, time: 8.4732
INFO train.py(173): step: 3940/5410, l_total: 0.0305, l_in: 0.0080, l_grad: 0.0225, msssim_ir: 0.2404, msssim_vis: 0.0862, mx_loss: 0.0064, eta: 0:21:44, time: 8.4762
INFO train.py(173): step: 3950/5410, l_total: 0.0394, l_in: 0.0075, l_grad: 0.0319, msssim_ir: 0.4539, msssim_vis: 0.0196, mx_loss: 0.0027, eta: 0:21:35, time: 8.4603
INFO train.py(173): step: 3960/5410, l_total: 0.0302, l_in: 0.0096, l_grad: 0.0207, msssim_ir: 0.2775, msssim_vis: 0.0740, mx_loss: 0.0061, eta: 0:21:26, time: 8.4871
INFO train.py(173): step: 3970/5410, l_total: 0.0337, l_in: 0.0114, l_grad: 0.0223, msssim_ir: 0.3712, msssim_vis: 0.0563, mx_loss: 0.0043, eta: 0:21:17, time: 8.4553
INFO train.py(173): step: 3980/5410, l_total: 0.0563, l_in: 0.0134, l_grad: 0.0430, msssim_ir: 0.4467, msssim_vis: 0.0571, mx_loss: 0.0134, eta: 0:21:08, time: 8.4404
INFO train.py(173): step: 3990/5410, l_total: 0.0535, l_in: 0.0175, l_grad: 0.0361, msssim_ir: 0.5269, msssim_vis: 0.0195, mx_loss: 0.0065, eta: 0:20:59, time: 8.4822
INFO train.py(173): step: 4000/5410, l_total: 0.0387, l_in: 0.0110, l_grad: 0.0277, msssim_ir: 0.2612, msssim_vis: 0.1288, mx_loss: 0.0081, eta: 0:20:50, time: 8.4473
INFO train.py(173): step: 4010/5410, l_total: 0.0513, l_in: 0.0187, l_grad: 0.0326, msssim_ir: 0.3547, msssim_vis: 0.0745, mx_loss: 0.0120, eta: 0:20:41, time: 8.4553
INFO train.py(173): step: 4020/5410, l_total: 0.0526, l_in: 0.0112, l_grad: 0.0413, msssim_ir: 0.4583, msssim_vis: 0.0345, mx_loss: 0.0076, eta: 0:20:32, time: 8.4792
INFO train.py(173): step: 4030/5410, l_total: 0.0294, l_in: 0.0072, l_grad: 0.0222, msssim_ir: 0.4235, msssim_vis: 0.0281, mx_loss: 0.0040, eta: 0:20:23, time: 8.4573
INFO train.py(173): step: 4040/5410, l_total: 0.0395, l_in: 0.0075, l_grad: 0.0320, msssim_ir: 0.2981, msssim_vis: 0.0963, mx_loss: 0.0054, eta: 0:20:14, time: 8.4802
INFO train.py(173): step: 4050/5410, l_total: 0.0509, l_in: 0.0167, l_grad: 0.0342, msssim_ir: 0.2457, msssim_vis: 0.1169, mx_loss: 0.0161, eta: 0:20:05, time: 8.4712
INFO train.py(173): step: 4060/5410, l_total: 0.0482, l_in: 0.0120, l_grad: 0.0362, msssim_ir: 0.4660, msssim_vis: 0.0130, mx_loss: 0.0050, eta: 0:19:56, time: 8.4404
INFO train.py(173): step: 4070/5410, l_total: 0.0306, l_in: 0.0083, l_grad: 0.0223, msssim_ir: 0.1921, msssim_vis: 0.1248, mx_loss: 0.0057, eta: 0:19:47, time: 8.4792
INFO train.py(173): step: 4080/5410, l_total: 0.0284, l_in: 0.0063, l_grad: 0.0221, msssim_ir: 0.3061, msssim_vis: 0.0724, mx_loss: 0.0056, eta: 0:19:38, time: 8.4503
INFO train.py(173): step: 4090/5410, l_total: 0.0238, l_in: 0.0060, l_grad: 0.0178, msssim_ir: 0.2432, msssim_vis: 0.0637, mx_loss: 0.0051, eta: 0:19:29, time: 8.4573
INFO train.py(173): step: 4100/5410, l_total: 0.0305, l_in: 0.0093, l_grad: 0.0211, msssim_ir: 0.3782, msssim_vis: 0.0392, mx_loss: 0.0048, eta: 0:19:20, time: 8.4702
INFO train.py(173): step: 4110/5410, l_total: 0.0412, l_in: 0.0097, l_grad: 0.0314, msssim_ir: 0.4153, msssim_vis: 0.0393, mx_loss: 0.0037, eta: 0:19:11, time: 8.4543
INFO train.py(173): step: 4120/5410, l_total: 0.0360, l_in: 0.0126, l_grad: 0.0234, msssim_ir: 0.4503, msssim_vis: 0.0290, mx_loss: 0.0043, eta: 0:19:02, time: 8.4354
INFO train.py(173): step: 4130/5410, l_total: 0.0309, l_in: 0.0081, l_grad: 0.0227, msssim_ir: 0.3605, msssim_vis: 0.0407, mx_loss: 0.0058, eta: 0:18:53, time: 8.4742
INFO train.py(173): step: 4140/5410, l_total: 0.0329, l_in: 0.0085, l_grad: 0.0244, msssim_ir: 0.3204, msssim_vis: 0.0577, mx_loss: 0.0083, eta: 0:18:44, time: 8.4722
INFO train.py(173): step: 4150/5410, l_total: 0.0379, l_in: 0.0081, l_grad: 0.0298, msssim_ir: 0.4564, msssim_vis: 0.0204, mx_loss: 0.0036, eta: 0:18:35, time: 8.4513
INFO train.py(173): step: 4160/5410, l_total: 0.0432, l_in: 0.0114, l_grad: 0.0318, msssim_ir: 0.3358, msssim_vis: 0.0678, mx_loss: 0.0080, eta: 0:18:26, time: 8.4772
INFO train.py(173): step: 4170/5410, l_total: 0.0393, l_in: 0.0127, l_grad: 0.0265, msssim_ir: 0.4669, msssim_vis: 0.0222, mx_loss: 0.0049, eta: 0:18:17, time: 8.4565
INFO train.py(173): step: 4180/5410, l_total: 0.0317, l_in: 0.0095, l_grad: 0.0222, msssim_ir: 0.2560, msssim_vis: 0.0702, mx_loss: 0.0071, eta: 0:18:08, time: 8.4354
INFO train.py(173): step: 4190/5410, l_total: 0.0379, l_in: 0.0138, l_grad: 0.0241, msssim_ir: 0.3086, msssim_vis: 0.1013, mx_loss: 0.0054, eta: 0:17:59, time: 8.4812
INFO train.py(173): step: 4200/5410, l_total: 0.0517, l_in: 0.0184, l_grad: 0.0334, msssim_ir: 0.4621, msssim_vis: 0.0067, mx_loss: 0.0051, eta: 0:17:50, time: 8.4503
INFO train.py(173): step: 4210/5410, l_total: 0.0515, l_in: 0.0132, l_grad: 0.0383, msssim_ir: 0.4451, msssim_vis: 0.0563, mx_loss: 0.0112, eta: 0:17:41, time: 8.4404
INFO train.py(173): step: 4220/5410, l_total: 0.0492, l_in: 0.0103, l_grad: 0.0388, msssim_ir: 0.4579, msssim_vis: 0.0106, mx_loss: 0.0050, eta: 0:17:33, time: 8.4951
INFO train.py(173): step: 4230/5410, l_total: 0.0327, l_in: 0.0103, l_grad: 0.0224, msssim_ir: 0.4130, msssim_vis: 0.0253, mx_loss: 0.0048, eta: 0:17:24, time: 8.4543
INFO train.py(173): step: 4240/5410, l_total: 0.0238, l_in: 0.0059, l_grad: 0.0179, msssim_ir: 0.2387, msssim_vis: 0.0943, mx_loss: 0.0046, eta: 0:17:15, time: 8.4453
INFO train.py(173): step: 4250/5410, l_total: 0.0317, l_in: 0.0074, l_grad: 0.0242, msssim_ir: 0.4027, msssim_vis: 0.0359, mx_loss: 0.0041, eta: 0:17:06, time: 8.4802
INFO train.py(173): step: 4260/5410, l_total: 0.0289, l_in: 0.0066, l_grad: 0.0223, msssim_ir: 0.2408, msssim_vis: 0.1304, mx_loss: 0.0050, eta: 0:16:57, time: 8.4623
INFO train.py(173): step: 4270/5410, l_total: 0.0342, l_in: 0.0102, l_grad: 0.0239, msssim_ir: 0.2903, msssim_vis: 0.1075, mx_loss: 0.0072, eta: 0:16:48, time: 8.4244
INFO train.py(173): step: 4280/5410, l_total: 0.0313, l_in: 0.0092, l_grad: 0.0221, msssim_ir: 0.3168, msssim_vis: 0.0829, mx_loss: 0.0043, eta: 0:16:39, time: 8.4881
INFO train.py(173): step: 4290/5410, l_total: 0.0274, l_in: 0.0078, l_grad: 0.0196, msssim_ir: 0.2764, msssim_vis: 0.0882, mx_loss: 0.0051, eta: 0:16:30, time: 8.4603
INFO train.py(173): step: 4300/5410, l_total: 0.0365, l_in: 0.0120, l_grad: 0.0245, msssim_ir: 0.3263, msssim_vis: 0.1151, mx_loss: 0.0071, eta: 0:16:21, time: 8.4682
INFO train.py(173): step: 4310/5410, l_total: 0.0329, l_in: 0.0100, l_grad: 0.0230, msssim_ir: 0.2956, msssim_vis: 0.1127, mx_loss: 0.0055, eta: 0:16:12, time: 8.4623
INFO train.py(173): step: 4320/5410, l_total: 0.0403, l_in: 0.0078, l_grad: 0.0325, msssim_ir: 0.2775, msssim_vis: 0.1148, mx_loss: 0.0064, eta: 0:16:03, time: 8.4384
INFO train.py(173): step: 4330/5410, l_total: 0.0501, l_in: 0.0094, l_grad: 0.0407, msssim_ir: 0.3719, msssim_vis: 0.0730, mx_loss: 0.0070, eta: 0:15:59, time: 28.4269
INFO train.py(173): step: 4340/5410, l_total: 0.0297, l_in: 0.0079, l_grad: 0.0218, msssim_ir: 0.2686, msssim_vis: 0.0921, mx_loss: 0.0062, eta: 0:15:50, time: 8.3956
INFO train.py(173): step: 4350/5410, l_total: 0.0329, l_in: 0.0094, l_grad: 0.0236, msssim_ir: 0.3738, msssim_vis: 0.0627, mx_loss: 0.0043, eta: 0:15:41, time: 8.4274
INFO train.py(173): step: 4360/5410, l_total: 0.0428, l_in: 0.0129, l_grad: 0.0299, msssim_ir: 0.4829, msssim_vis: 0.0161, mx_loss: 0.0033, eta: 0:15:32, time: 8.4125
INFO train.py(173): step: 4370/5410, l_total: 0.0285, l_in: 0.0087, l_grad: 0.0198, msssim_ir: 0.3931, msssim_vis: 0.0272, mx_loss: 0.0039, eta: 0:15:23, time: 8.4224
INFO train.py(173): step: 4380/5410, l_total: 0.0381, l_in: 0.0091, l_grad: 0.0290, msssim_ir: 0.4252, msssim_vis: 0.0269, mx_loss: 0.0058, eta: 0:15:14, time: 8.4384
INFO train.py(173): step: 4390/5410, l_total: 0.0603, l_in: 0.0207, l_grad: 0.0396, msssim_ir: 0.2001, msssim_vis: 0.1623, mx_loss: 0.0078, eta: 0:15:05, time: 8.4772
INFO train.py(173): step: 4400/5410, l_total: 0.0606, l_in: 0.0110, l_grad: 0.0496, msssim_ir: 0.4339, msssim_vis: 0.0411, mx_loss: 0.0254, eta: 0:14:56, time: 8.4334
INFO train.py(173): step: 4410/5410, l_total: 0.0436, l_in: 0.0119, l_grad: 0.0317, msssim_ir: 0.2933, msssim_vis: 0.0821, mx_loss: 0.0077, eta: 0:14:47, time: 8.4707
INFO train.py(173): step: 4420/5410, l_total: 0.0535, l_in: 0.0128, l_grad: 0.0406, msssim_ir: 0.2182, msssim_vis: 0.1372, mx_loss: 0.0098, eta: 0:14:38, time: 8.4563
INFO train.py(173): step: 4430/5410, l_total: 0.0385, l_in: 0.0094, l_grad: 0.0291, msssim_ir: 0.1639, msssim_vis: 0.1506, mx_loss: 0.0101, eta: 0:14:29, time: 8.4483
INFO train.py(173): step: 4440/5410, l_total: 0.0406, l_in: 0.0082, l_grad: 0.0324, msssim_ir: 0.2640, msssim_vis: 0.0940, mx_loss: 0.0069, eta: 0:14:20, time: 8.4732
INFO train.py(173): step: 4450/5410, l_total: 0.0408, l_in: 0.0104, l_grad: 0.0304, msssim_ir: 0.4920, msssim_vis: 0.0056, mx_loss: 0.0043, eta: 0:14:11, time: 8.4633
INFO train.py(173): step: 4460/5410, l_total: 0.0316, l_in: 0.0078, l_grad: 0.0237, msssim_ir: 0.2693, msssim_vis: 0.0654, mx_loss: 0.0067, eta: 0:14:02, time: 8.4553
INFO train.py(173): step: 4470/5410, l_total: 0.0343, l_in: 0.0075, l_grad: 0.0269, msssim_ir: 0.2034, msssim_vis: 0.1143, mx_loss: 0.0082, eta: 0:13:53, time: 8.4842
INFO train.py(173): step: 4480/5410, l_total: 0.0340, l_in: 0.0085, l_grad: 0.0255, msssim_ir: 0.2003, msssim_vis: 0.1196, mx_loss: 0.0091, eta: 0:13:44, time: 8.4513
INFO train.py(173): step: 4490/5410, l_total: 0.0392, l_in: 0.0101, l_grad: 0.0291, msssim_ir: 0.3610, msssim_vis: 0.0499, mx_loss: 0.0082, eta: 0:13:35, time: 8.4583
INFO train.py(173): step: 4500/5410, l_total: 0.0370, l_in: 0.0116, l_grad: 0.0254, msssim_ir: 0.4274, msssim_vis: 0.0175, mx_loss: 0.0053, eta: 0:13:27, time: 8.4672
INFO train.py(173): step: 4510/5410, l_total: 0.0463, l_in: 0.0115, l_grad: 0.0348, msssim_ir: 0.3734, msssim_vis: 0.0485, mx_loss: 0.0068, eta: 0:13:18, time: 8.4543
INFO train.py(173): step: 4520/5410, l_total: 0.0328, l_in: 0.0112, l_grad: 0.0215, msssim_ir: 0.2633, msssim_vis: 0.0890, mx_loss: 0.0093, eta: 0:13:09, time: 8.4762
INFO train.py(173): step: 4530/5410, l_total: 0.0473, l_in: 0.0145, l_grad: 0.0328, msssim_ir: 0.2421, msssim_vis: 0.1590, mx_loss: 0.0109, eta: 0:13:00, time: 8.4662
INFO train.py(173): step: 4540/5410, l_total: 0.0520, l_in: 0.0169, l_grad: 0.0351, msssim_ir: 0.3237, msssim_vis: 0.0628, mx_loss: 0.0114, eta: 0:12:51, time: 8.4404
INFO train.py(173): step: 4550/5410, l_total: 0.0356, l_in: 0.0088, l_grad: 0.0268, msssim_ir: 0.3847, msssim_vis: 0.0362, mx_loss: 0.0066, eta: 0:12:42, time: 8.4772
INFO train.py(173): step: 4560/5410, l_total: 0.0300, l_in: 0.0059, l_grad: 0.0241, msssim_ir: 0.4003, msssim_vis: 0.0207, mx_loss: 0.0043, eta: 0:12:33, time: 8.4623
INFO train.py(173): step: 4570/5410, l_total: 0.0359, l_in: 0.0097, l_grad: 0.0262, msssim_ir: 0.2758, msssim_vis: 0.1173, mx_loss: 0.0074, eta: 0:12:24, time: 8.4414
INFO train.py(173): step: 4580/5410, l_total: 0.0526, l_in: 0.0130, l_grad: 0.0397, msssim_ir: 0.3790, msssim_vis: 0.0415, mx_loss: 0.0070, eta: 0:12:15, time: 8.4812
INFO train.py(173): step: 4590/5410, l_total: 0.0338, l_in: 0.0108, l_grad: 0.0230, msssim_ir: 0.4640, msssim_vis: 0.0108, mx_loss: 0.0039, eta: 0:12:06, time: 8.4463
INFO train.py(173): step: 4600/5410, l_total: 0.0414, l_in: 0.0104, l_grad: 0.0309, msssim_ir: 0.3267, msssim_vis: 0.0754, mx_loss: 0.0087, eta: 0:11:57, time: 8.4334
INFO train.py(173): step: 4610/5410, l_total: 0.0361, l_in: 0.0082, l_grad: 0.0279, msssim_ir: 0.4142, msssim_vis: 0.0305, mx_loss: 0.0063, eta: 0:11:48, time: 8.4981
INFO train.py(173): step: 4620/5410, l_total: 0.0504, l_in: 0.0188, l_grad: 0.0317, msssim_ir: 0.3130, msssim_vis: 0.0805, mx_loss: 0.0146, eta: 0:11:39, time: 8.4543
INFO train.py(173): step: 4630/5410, l_total: 0.0362, l_in: 0.0086, l_grad: 0.0276, msssim_ir: 0.3028, msssim_vis: 0.0451, mx_loss: 0.0089, eta: 0:11:30, time: 8.4832
INFO train.py(173): step: 4640/5410, l_total: 0.0515, l_in: 0.0143, l_grad: 0.0372, msssim_ir: 0.3397, msssim_vis: 0.0912, mx_loss: 0.0096, eta: 0:11:21, time: 8.4613
INFO train.py(173): step: 4650/5410, l_total: 0.0437, l_in: 0.0133, l_grad: 0.0304, msssim_ir: 0.4335, msssim_vis: 0.0200, mx_loss: 0.0076, eta: 0:11:13, time: 8.4453
INFO train.py(173): step: 4660/5410, l_total: 0.0399, l_in: 0.0073, l_grad: 0.0326, msssim_ir: 0.4258, msssim_vis: 0.0363, mx_loss: 0.0058, eta: 0:11:04, time: 8.4682
INFO train.py(173): step: 4670/5410, l_total: 0.0535, l_in: 0.0116, l_grad: 0.0419, msssim_ir: 0.4347, msssim_vis: 0.0315, mx_loss: 0.0076, eta: 0:10:55, time: 8.4652
INFO train.py(173): step: 4680/5410, l_total: 0.0355, l_in: 0.0080, l_grad: 0.0274, msssim_ir: 0.3018, msssim_vis: 0.0692, mx_loss: 0.0044, eta: 0:10:46, time: 8.4762
INFO train.py(173): step: 4690/5410, l_total: 0.0330, l_in: 0.0086, l_grad: 0.0244, msssim_ir: 0.3969, msssim_vis: 0.0329, mx_loss: 0.0050, eta: 0:10:37, time: 8.4553
INFO train.py(173): step: 4700/5410, l_total: 0.0502, l_in: 0.0159, l_grad: 0.0343, msssim_ir: 0.4009, msssim_vis: 0.1075, mx_loss: 0.0075, eta: 0:10:28, time: 8.4314
INFO train.py(173): step: 4710/5410, l_total: 0.0256, l_in: 0.0065, l_grad: 0.0191, msssim_ir: 0.2520, msssim_vis: 0.0585, mx_loss: 0.0052, eta: 0:10:19, time: 8.4563
INFO train.py(173): step: 4720/5410, l_total: 0.0375, l_in: 0.0141, l_grad: 0.0234, msssim_ir: 0.4200, msssim_vis: 0.0352, mx_loss: 0.0063, eta: 0:10:10, time: 8.4732
INFO train.py(173): step: 4730/5410, l_total: 0.0343, l_in: 0.0081, l_grad: 0.0261, msssim_ir: 0.3030, msssim_vis: 0.0988, mx_loss: 0.0054, eta: 0:10:01, time: 8.4553
INFO train.py(173): step: 4740/5410, l_total: 0.0406, l_in: 0.0090, l_grad: 0.0316, msssim_ir: 0.4523, msssim_vis: 0.0325, mx_loss: 0.0054, eta: 0:09:52, time: 8.4832
INFO train.py(173): step: 4750/5410, l_total: 0.0453, l_in: 0.0165, l_grad: 0.0288, msssim_ir: 0.2962, msssim_vis: 0.0554, mx_loss: 0.0072, eta: 0:09:43, time: 8.4603
INFO train.py(173): step: 4760/5410, l_total: 0.0287, l_in: 0.0096, l_grad: 0.0191, msssim_ir: 0.2930, msssim_vis: 0.0418, mx_loss: 0.0076, eta: 0:09:35, time: 8.4613
INFO train.py(173): step: 4770/5410, l_total: 0.0470, l_in: 0.0119, l_grad: 0.0352, msssim_ir: 0.4456, msssim_vis: 0.0309, mx_loss: 0.0087, eta: 0:09:26, time: 8.4682
INFO train.py(173): step: 4780/5410, l_total: 0.0553, l_in: 0.0105, l_grad: 0.0448, msssim_ir: 0.4273, msssim_vis: 0.0496, mx_loss: 0.0057, eta: 0:09:17, time: 8.4672
INFO train.py(173): step: 4790/5410, l_total: 0.0335, l_in: 0.0095, l_grad: 0.0241, msssim_ir: 0.3441, msssim_vis: 0.0293, mx_loss: 0.0067, eta: 0:09:08, time: 8.4834
INFO train.py(173): step: 4800/5410, l_total: 0.0392, l_in: 0.0168, l_grad: 0.0223, msssim_ir: 0.3318, msssim_vis: 0.0642, mx_loss: 0.0067, eta: 0:08:59, time: 8.4451
INFO train.py(173): step: 4810/5410, l_total: 0.0242, l_in: 0.0053, l_grad: 0.0189, msssim_ir: 0.2064, msssim_vis: 0.1086, mx_loss: 0.0037, eta: 0:08:50, time: 8.4650
INFO train.py(173): step: 4820/5410, l_total: 0.0447, l_in: 0.0075, l_grad: 0.0372, msssim_ir: 0.4629, msssim_vis: 0.0258, mx_loss: 0.0058, eta: 0:08:41, time: 8.4660
INFO train.py(173): step: 4830/5410, l_total: 0.0381, l_in: 0.0183, l_grad: 0.0198, msssim_ir: 0.1954, msssim_vis: 0.1192, mx_loss: 0.0263, eta: 0:08:32, time: 8.4630
INFO train.py(173): step: 4840/5410, l_total: 0.0406, l_in: 0.0084, l_grad: 0.0322, msssim_ir: 0.4431, msssim_vis: 0.0218, mx_loss: 0.0040, eta: 0:08:23, time: 8.4770
INFO train.py(173): step: 4850/5410, l_total: 0.0392, l_in: 0.0135, l_grad: 0.0257, msssim_ir: 0.4316, msssim_vis: 0.0335, mx_loss: 0.0041, eta: 0:08:15, time: 8.4740
INFO train.py(173): step: 4860/5410, l_total: 0.0330, l_in: 0.0086, l_grad: 0.0245, msssim_ir: 0.3873, msssim_vis: 0.0164, mx_loss: 0.0046, eta: 0:08:06, time: 8.4361
INFO train.py(173): step: 4870/5410, l_total: 0.0313, l_in: 0.0091, l_grad: 0.0221, msssim_ir: 0.3269, msssim_vis: 0.0451, mx_loss: 0.0089, eta: 0:07:59, time: 28.2702
INFO train.py(173): step: 4880/5410, l_total: 0.0249, l_in: 0.0079, l_grad: 0.0170, msssim_ir: 0.2687, msssim_vis: 0.0428, mx_loss: 0.0052, eta: 0:07:50, time: 8.4083
INFO train.py(173): step: 4890/5410, l_total: 0.0543, l_in: 0.0129, l_grad: 0.0414, msssim_ir: 0.3821, msssim_vis: 0.0971, mx_loss: 0.0086, eta: 0:07:41, time: 8.4332
INFO train.py(173): step: 4900/5410, l_total: 0.0399, l_in: 0.0089, l_grad: 0.0309, msssim_ir: 0.4614, msssim_vis: 0.0132, mx_loss: 0.0057, eta: 0:07:32, time: 8.4162
INFO train.py(173): step: 4910/5410, l_total: 0.0285, l_in: 0.0109, l_grad: 0.0176, msssim_ir: 0.3410, msssim_vis: 0.0287, mx_loss: 0.0042, eta: 0:07:23, time: 8.4252
INFO train.py(173): step: 4920/5410, l_total: 0.0537, l_in: 0.0153, l_grad: 0.0384, msssim_ir: 0.3813, msssim_vis: 0.0636, mx_loss: 0.0150, eta: 0:07:14, time: 8.4680
INFO train.py(173): step: 4930/5410, l_total: 0.0364, l_in: 0.0098, l_grad: 0.0266, msssim_ir: 0.4398, msssim_vis: 0.0470, mx_loss: 0.0053, eta: 0:07:05, time: 8.4511
INFO train.py(173): step: 4940/5410, l_total: 0.0479, l_in: 0.0152, l_grad: 0.0327, msssim_ir: 0.3227, msssim_vis: 0.1131, mx_loss: 0.0099, eta: 0:06:56, time: 8.4570
INFO train.py(173): step: 4950/5410, l_total: 0.0317, l_in: 0.0090, l_grad: 0.0227, msssim_ir: 0.2471, msssim_vis: 0.0838, mx_loss: 0.0061, eta: 0:06:48, time: 8.4710
INFO train.py(173): step: 4960/5410, l_total: 0.0408, l_in: 0.0079, l_grad: 0.0329, msssim_ir: 0.3757, msssim_vis: 0.0753, mx_loss: 0.0058, eta: 0:06:39, time: 8.4580
INFO train.py(173): step: 4970/5410, l_total: 0.0310, l_in: 0.0097, l_grad: 0.0213, msssim_ir: 0.3379, msssim_vis: 0.0473, mx_loss: 0.0067, eta: 0:06:30, time: 8.4391
INFO train.py(173): step: 4980/5410, l_total: 0.0426, l_in: 0.0108, l_grad: 0.0318, msssim_ir: 0.3980, msssim_vis: 0.0280, mx_loss: 0.0106, eta: 0:06:21, time: 8.4655
INFO train.py(173): step: 4990/5410, l_total: 0.0329, l_in: 0.0067, l_grad: 0.0262, msssim_ir: 0.4372, msssim_vis: 0.0190, mx_loss: 0.0032, eta: 0:06:12, time: 8.4790
INFO train.py(173): step: 5000/5410, l_total: 0.0350, l_in: 0.0092, l_grad: 0.0259, msssim_ir: 0.3943, msssim_vis: 0.0376, mx_loss: 0.0054, eta: 0:06:03, time: 8.4431
INFO train.py(173): step: 5010/5410, l_total: 0.0723, l_in: 0.0232, l_grad: 0.0491, msssim_ir: 0.3883, msssim_vis: 0.0845, mx_loss: 0.0284, eta: 0:05:54, time: 8.4799
INFO train.py(173): step: 5020/5410, l_total: 0.0521, l_in: 0.0129, l_grad: 0.0392, msssim_ir: 0.4503, msssim_vis: 0.0309, mx_loss: 0.0086, eta: 0:05:45, time: 8.4640
INFO train.py(173): step: 5030/5410, l_total: 0.0342, l_in: 0.0081, l_grad: 0.0260, msssim_ir: 0.2407, msssim_vis: 0.0873, mx_loss: 0.0060, eta: 0:05:36, time: 8.4411
INFO train.py(173): step: 5040/5410, l_total: 0.0303, l_in: 0.0082, l_grad: 0.0221, msssim_ir: 0.3721, msssim_vis: 0.0385, mx_loss: 0.0055, eta: 0:05:27, time: 8.4770
INFO train.py(173): step: 5050/5410, l_total: 0.0363, l_in: 0.0081, l_grad: 0.0282, msssim_ir: 0.3291, msssim_vis: 0.0928, mx_loss: 0.0060, eta: 0:05:19, time: 8.4670
INFO train.py(173): step: 5060/5410, l_total: 0.0398, l_in: 0.0082, l_grad: 0.0317, msssim_ir: 0.4826, msssim_vis: 0.0227, mx_loss: 0.0038, eta: 0:05:10, time: 8.4441
INFO train.py(173): step: 5070/5410, l_total: 0.0367, l_in: 0.0093, l_grad: 0.0274, msssim_ir: 0.3420, msssim_vis: 0.0562, mx_loss: 0.0067, eta: 0:05:01, time: 8.4899
INFO train.py(173): step: 5080/5410, l_total: 0.0324, l_in: 0.0083, l_grad: 0.0240, msssim_ir: 0.4063, msssim_vis: 0.0470, mx_loss: 0.0039, eta: 0:04:52, time: 8.4401
INFO train.py(173): step: 5090/5410, l_total: 0.0351, l_in: 0.0103, l_grad: 0.0247, msssim_ir: 0.3429, msssim_vis: 0.0599, mx_loss: 0.0050, eta: 0:04:43, time: 8.4541
INFO train.py(173): step: 5100/5410, l_total: 0.0382, l_in: 0.0134, l_grad: 0.0248, msssim_ir: 0.2652, msssim_vis: 0.0981, mx_loss: 0.0123, eta: 0:04:34, time: 8.4720
INFO train.py(173): step: 5110/5410, l_total: 0.0457, l_in: 0.0143, l_grad: 0.0314, msssim_ir: 0.3589, msssim_vis: 0.0528, mx_loss: 0.0093, eta: 0:04:25, time: 8.4600
INFO train.py(173): step: 5120/5410, l_total: 0.0529, l_in: 0.0166, l_grad: 0.0363, msssim_ir: 0.4635, msssim_vis: 0.0176, mx_loss: 0.0067, eta: 0:04:16, time: 8.4790
INFO train.py(173): step: 5130/5410, l_total: 0.0413, l_in: 0.0101, l_grad: 0.0312, msssim_ir: 0.2991, msssim_vis: 0.1487, mx_loss: 0.0053, eta: 0:04:07, time: 8.4531
INFO train.py(173): step: 5140/5410, l_total: 0.0252, l_in: 0.0066, l_grad: 0.0186, msssim_ir: 0.3464, msssim_vis: 0.0496, mx_loss: 0.0028, eta: 0:03:59, time: 8.4421
INFO train.py(173): step: 5150/5410, l_total: 0.0248, l_in: 0.0068, l_grad: 0.0180, msssim_ir: 0.3620, msssim_vis: 0.0381, mx_loss: 0.0032, eta: 0:03:50, time: 8.4929
INFO train.py(173): step: 5160/5410, l_total: 0.0373, l_in: 0.0105, l_grad: 0.0268, msssim_ir: 0.3556, msssim_vis: 0.0728, mx_loss: 0.0053, eta: 0:03:41, time: 8.4580
INFO train.py(173): step: 5170/5410, l_total: 0.0452, l_in: 0.0093, l_grad: 0.0359, msssim_ir: 0.3924, msssim_vis: 0.0577, mx_loss: 0.0071, eta: 0:03:32, time: 8.4730
INFO train.py(173): step: 5180/5410, l_total: 0.0387, l_in: 0.0113, l_grad: 0.0274, msssim_ir: 0.4824, msssim_vis: 0.0180, mx_loss: 0.0047, eta: 0:03:23, time: 8.4710
INFO train.py(173): step: 5190/5410, l_total: 0.0319, l_in: 0.0099, l_grad: 0.0220, msssim_ir: 0.1867, msssim_vis: 0.1305, mx_loss: 0.0086, eta: 0:03:14, time: 8.4361
INFO train.py(173): step: 5200/5410, l_total: 0.0333, l_in: 0.0091, l_grad: 0.0242, msssim_ir: 0.2850, msssim_vis: 0.0988, mx_loss: 0.0071, eta: 0:03:05, time: 8.4570
INFO train.py(173): step: 5210/5410, l_total: 0.0370, l_in: 0.0107, l_grad: 0.0263, msssim_ir: 0.2767, msssim_vis: 0.1471, mx_loss: 0.0075, eta: 0:02:57, time: 8.4829
INFO train.py(173): step: 5220/5410, l_total: 0.0448, l_in: 0.0117, l_grad: 0.0331, msssim_ir: 0.3689, msssim_vis: 0.0363, mx_loss: 0.0076, eta: 0:02:48, time: 8.4461
INFO train.py(173): step: 5230/5410, l_total: 0.0272, l_in: 0.0068, l_grad: 0.0204, msssim_ir: 0.2321, msssim_vis: 0.0738, mx_loss: 0.0059, eta: 0:02:39, time: 8.4401
INFO train.py(173): step: 5240/5410, l_total: 0.0504, l_in: 0.0119, l_grad: 0.0385, msssim_ir: 0.4189, msssim_vis: 0.0811, mx_loss: 0.0071, eta: 0:02:30, time: 8.4899
INFO train.py(173): step: 5250/5410, l_total: 0.0617, l_in: 0.0149, l_grad: 0.0468, msssim_ir: 0.3872, msssim_vis: 0.0757, mx_loss: 0.0093, eta: 0:02:21, time: 8.4491
INFO train.py(173): step: 5260/5410, l_total: 0.0320, l_in: 0.0078, l_grad: 0.0242, msssim_ir: 0.3107, msssim_vis: 0.0688, mx_loss: 0.0052, eta: 0:02:12, time: 8.4790
INFO train.py(173): step: 5270/5410, l_total: 0.0446, l_in: 0.0145, l_grad: 0.0301, msssim_ir: 0.3544, msssim_vis: 0.0619, mx_loss: 0.0139, eta: 0:02:03, time: 8.4760
INFO train.py(173): step: 5280/5410, l_total: 0.0355, l_in: 0.0077, l_grad: 0.0277, msssim_ir: 0.3760, msssim_vis: 0.0245, mx_loss: 0.0059, eta: 0:01:54, time: 8.4531
INFO train.py(173): step: 5290/5410, l_total: 0.0292, l_in: 0.0081, l_grad: 0.0212, msssim_ir: 0.3796, msssim_vis: 0.0461, mx_loss: 0.0039, eta: 0:01:46, time: 8.4670
INFO train.py(173): step: 5300/5410, l_total: 0.0405, l_in: 0.0120, l_grad: 0.0285, msssim_ir: 0.3502, msssim_vis: 0.0581, mx_loss: 0.0068, eta: 0:01:37, time: 8.4551
INFO train.py(173): step: 5310/5410, l_total: 0.0398, l_in: 0.0156, l_grad: 0.0242, msssim_ir: 0.1539, msssim_vis: 0.1832, mx_loss: 0.0135, eta: 0:01:28, time: 8.4332
INFO train.py(173): step: 5320/5410, l_total: 0.0431, l_in: 0.0095, l_grad: 0.0336, msssim_ir: 0.2961, msssim_vis: 0.0912, mx_loss: 0.0106, eta: 0:01:19, time: 8.4750
INFO train.py(173): step: 5330/5410, l_total: 0.0287, l_in: 0.0103, l_grad: 0.0185, msssim_ir: 0.2196, msssim_vis: 0.1063, mx_loss: 0.0068, eta: 0:01:10, time: 8.4620
INFO train.py(173): step: 5340/5410, l_total: 0.0284, l_in: 0.0069, l_grad: 0.0214, msssim_ir: 0.3117, msssim_vis: 0.0730, mx_loss: 0.0045, eta: 0:01:01, time: 8.4441
INFO train.py(173): step: 5350/5410, l_total: 0.0302, l_in: 0.0078, l_grad: 0.0224, msssim_ir: 0.4040, msssim_vis: 0.0511, mx_loss: 0.0064, eta: 0:00:53, time: 8.4839
INFO train.py(173): step: 5360/5410, l_total: 0.0399, l_in: 0.0121, l_grad: 0.0278, msssim_ir: 0.2631, msssim_vis: 0.0853, mx_loss: 0.0097, eta: 0:00:44, time: 8.4610
INFO train.py(173): step: 5370/5410, l_total: 0.0278, l_in: 0.0076, l_grad: 0.0202, msssim_ir: 0.2705, msssim_vis: 0.0700, mx_loss: 0.0056, eta: 0:00:35, time: 8.4630
INFO train.py(173): step: 5380/5410, l_total: 0.0345, l_in: 0.0070, l_grad: 0.0275, msssim_ir: 0.3052, msssim_vis: 0.1023, mx_loss: 0.0070, eta: 0:00:26, time: 8.4541
INFO train.py(173): step: 5390/5410, l_total: 0.0559, l_in: 0.0277, l_grad: 0.0282, msssim_ir: 0.3535, msssim_vis: 0.0783, mx_loss: 0.0078, eta: 0:00:17, time: 8.4620
INFO train.py(173): step: 5400/5410, l_total: 0.0418, l_in: 0.0096, l_grad: 0.0322, msssim_ir: 0.4155, msssim_vis: 0.0339, mx_loss: 0.0078, eta: 0:00:08, time: 8.4561
INFO train.py(173): step: 5410/5410, l_total: 0.1053, l_in: 0.0329, l_grad: 0.0724, msssim_ir: 0.2887, msssim_vis: 0.1405, mx_loss: 0.0303, eta: 0:00:00, time: 8.4740
INFO train.py(177): Fusion Model Save to: ./model\Fusion\fusion_model.pth
INFO train.py(178): 

INFO train.py(108): Training Fusion Model start~
INFO train.py(173): step: 10/5410, l_total: 0.0341, l_in: 0.0132, l_grad: 0.0208, msssim_ir: 0.2611, msssim_vis: 0.0575, mx_loss: 0.0091, eta: 4:09:06, time: 27.6778
INFO train.py(173): step: 20/5410, l_total: 0.0425, l_in: 0.0103, l_grad: 0.0323, msssim_ir: 0.4293, msssim_vis: 0.0493, mx_loss: 0.0045, eta: 2:42:11, time: 8.4322
INFO train.py(173): step: 30/5410, l_total: 0.0367, l_in: 0.0083, l_grad: 0.0284, msssim_ir: 0.4652, msssim_vis: 0.0085, mx_loss: 0.0028, eta: 2:13:03, time: 8.4103
INFO train.py(173): step: 40/5410, l_total: 0.0317, l_in: 0.0082, l_grad: 0.0235, msssim_ir: 0.2642, msssim_vis: 0.0793, mx_loss: 0.0064, eta: 1:58:28, time: 8.4302
INFO train.py(173): step: 50/5410, l_total: 0.0449, l_in: 0.0098, l_grad: 0.0351, msssim_ir: 0.4368, msssim_vis: 0.0400, mx_loss: 0.0067, eta: 1:49:44, time: 8.4710
INFO train.py(173): step: 60/5410, l_total: 0.0542, l_in: 0.0138, l_grad: 0.0405, msssim_ir: 0.4695, msssim_vis: 0.0441, mx_loss: 0.0087, eta: 1:43:51, time: 8.4660
INFO train.py(173): step: 70/5410, l_total: 0.0361, l_in: 0.0115, l_grad: 0.0246, msssim_ir: 0.3802, msssim_vis: 0.0348, mx_loss: 0.0070, eta: 1:39:35, time: 8.4381
INFO train.py(173): step: 80/5410, l_total: 0.0291, l_in: 0.0077, l_grad: 0.0214, msssim_ir: 0.3408, msssim_vis: 0.0456, mx_loss: 0.0043, eta: 1:36:22, time: 8.4730
INFO train.py(173): step: 90/5410, l_total: 0.0278, l_in: 0.0072, l_grad: 0.0206, msssim_ir: 0.3806, msssim_vis: 0.0340, mx_loss: 0.0042, eta: 1:33:50, time: 8.4590
INFO train.py(173): step: 100/5410, l_total: 0.0530, l_in: 0.0188, l_grad: 0.0342, msssim_ir: 0.1859, msssim_vis: 0.1876, mx_loss: 0.0162, eta: 1:31:45, time: 8.4272
INFO train.py(173): step: 110/5410, l_total: 0.0418, l_in: 0.0085, l_grad: 0.0333, msssim_ir: 0.4248, msssim_vis: 0.0400, mx_loss: 0.0063, eta: 1:30:04, time: 8.4770
INFO train.py(173): step: 120/5410, l_total: 0.0443, l_in: 0.0138, l_grad: 0.0305, msssim_ir: 0.2443, msssim_vis: 0.1195, mx_loss: 0.0054, eta: 1:28:37, time: 8.4640
INFO train.py(173): step: 130/5410, l_total: 0.0343, l_in: 0.0090, l_grad: 0.0253, msssim_ir: 0.1677, msssim_vis: 0.1802, mx_loss: 0.0065, eta: 1:27:22, time: 8.4491
INFO train.py(173): step: 140/5410, l_total: 0.0331, l_in: 0.0097, l_grad: 0.0234, msssim_ir: 0.3457, msssim_vis: 0.0647, mx_loss: 0.0037, eta: 1:26:18, time: 8.4869
INFO train.py(173): step: 150/5410, l_total: 0.0331, l_in: 0.0081, l_grad: 0.0251, msssim_ir: 0.2874, msssim_vis: 0.1254, mx_loss: 0.0046, eta: 1:25:20, time: 8.4610
INFO train.py(173): step: 160/5410, l_total: 0.0501, l_in: 0.0117, l_grad: 0.0384, msssim_ir: 0.4463, msssim_vis: 0.0194, mx_loss: 0.0093, eta: 1:24:29, time: 8.4790
INFO train.py(173): step: 170/5410, l_total: 0.0435, l_in: 0.0103, l_grad: 0.0332, msssim_ir: 0.3659, msssim_vis: 0.0545, mx_loss: 0.0062, eta: 1:23:43, time: 8.4710
INFO train.py(173): step: 180/5410, l_total: 0.0448, l_in: 0.0125, l_grad: 0.0324, msssim_ir: 0.4401, msssim_vis: 0.0445, mx_loss: 0.0044, eta: 1:23:00, time: 8.4391
INFO train.py(173): step: 190/5410, l_total: 0.0443, l_in: 0.0096, l_grad: 0.0348, msssim_ir: 0.4682, msssim_vis: 0.0210, mx_loss: 0.0075, eta: 1:22:21, time: 8.4511
INFO train.py(173): step: 200/5410, l_total: 0.0265, l_in: 0.0066, l_grad: 0.0199, msssim_ir: 0.3487, msssim_vis: 0.0571, mx_loss: 0.0047, eta: 1:21:45, time: 8.4650
INFO train.py(173): step: 210/5410, l_total: 0.0321, l_in: 0.0079, l_grad: 0.0242, msssim_ir: 0.3260, msssim_vis: 0.0895, mx_loss: 0.0034, eta: 1:21:12, time: 8.4521
INFO train.py(173): step: 220/5410, l_total: 0.0417, l_in: 0.0133, l_grad: 0.0285, msssim_ir: 0.2771, msssim_vis: 0.0921, mx_loss: 0.0076, eta: 1:20:42, time: 8.4770
INFO train.py(173): step: 230/5410, l_total: 0.0264, l_in: 0.0066, l_grad: 0.0198, msssim_ir: 0.2611, msssim_vis: 0.0931, mx_loss: 0.0053, eta: 1:20:13, time: 8.4740
INFO train.py(173): step: 240/5410, l_total: 0.0292, l_in: 0.0068, l_grad: 0.0224, msssim_ir: 0.1549, msssim_vis: 0.1488, mx_loss: 0.0053, eta: 1:19:46, time: 8.4471
INFO train.py(173): step: 250/5410, l_total: 0.0534, l_in: 0.0148, l_grad: 0.0387, msssim_ir: 0.2746, msssim_vis: 0.1280, mx_loss: 0.0155, eta: 1:19:20, time: 8.4740
INFO train.py(173): step: 260/5410, l_total: 0.0634, l_in: 0.0133, l_grad: 0.0501, msssim_ir: 0.4371, msssim_vis: 0.0768, mx_loss: 0.0067, eta: 1:18:55, time: 8.4421
INFO train.py(173): step: 270/5410, l_total: 0.0360, l_in: 0.0071, l_grad: 0.0290, msssim_ir: 0.4097, msssim_vis: 0.0421, mx_loss: 0.0054, eta: 1:18:32, time: 8.4451
INFO train.py(173): step: 280/5410, l_total: 0.0525, l_in: 0.0171, l_grad: 0.0355, msssim_ir: 0.2181, msssim_vis: 0.1775, mx_loss: 0.0208, eta: 1:18:10, time: 8.4690
INFO train.py(173): step: 290/5410, l_total: 0.0423, l_in: 0.0166, l_grad: 0.0256, msssim_ir: 0.3095, msssim_vis: 0.1489, mx_loss: 0.0059, eta: 1:17:49, time: 8.4720
INFO train.py(173): step: 300/5410, l_total: 0.0384, l_in: 0.0127, l_grad: 0.0257, msssim_ir: 0.3212, msssim_vis: 0.0409, mx_loss: 0.0066, eta: 1:17:28, time: 8.4421
INFO train.py(173): step: 310/5410, l_total: 0.0252, l_in: 0.0060, l_grad: 0.0192, msssim_ir: 0.3628, msssim_vis: 0.0405, mx_loss: 0.0038, eta: 1:17:09, time: 8.4979
INFO train.py(173): step: 320/5410, l_total: 0.0461, l_in: 0.0119, l_grad: 0.0342, msssim_ir: 0.4567, msssim_vis: 0.0361, mx_loss: 0.0117, eta: 1:16:50, time: 8.4580
INFO train.py(173): step: 330/5410, l_total: 0.0275, l_in: 0.0071, l_grad: 0.0204, msssim_ir: 0.1620, msssim_vis: 0.1365, mx_loss: 0.0044, eta: 1:16:32, time: 8.4740
INFO train.py(173): step: 340/5410, l_total: 0.0394, l_in: 0.0117, l_grad: 0.0278, msssim_ir: 0.3190, msssim_vis: 0.0701, mx_loss: 0.0066, eta: 1:16:15, time: 8.4660
INFO train.py(173): step: 350/5410, l_total: 0.0458, l_in: 0.0117, l_grad: 0.0341, msssim_ir: 0.2633, msssim_vis: 0.1381, mx_loss: 0.0066, eta: 1:15:57, time: 8.4580
INFO train.py(173): step: 360/5410, l_total: 0.0379, l_in: 0.0115, l_grad: 0.0265, msssim_ir: 0.3089, msssim_vis: 0.0853, mx_loss: 0.0057, eta: 1:15:41, time: 8.4819
INFO train.py(173): step: 370/5410, l_total: 0.0280, l_in: 0.0099, l_grad: 0.0181, msssim_ir: 0.3287, msssim_vis: 0.0437, mx_loss: 0.0049, eta: 1:15:25, time: 8.4531
INFO train.py(173): step: 380/5410, l_total: 0.0405, l_in: 0.0102, l_grad: 0.0303, msssim_ir: 0.3522, msssim_vis: 0.0520, mx_loss: 0.0073, eta: 1:15:09, time: 8.4580
INFO train.py(173): step: 390/5410, l_total: 0.0670, l_in: 0.0305, l_grad: 0.0365, msssim_ir: 0.4902, msssim_vis: 0.0181, mx_loss: 0.0087, eta: 1:14:54, time: 8.4809
INFO train.py(173): step: 400/5410, l_total: 0.0292, l_in: 0.0071, l_grad: 0.0221, msssim_ir: 0.3560, msssim_vis: 0.0556, mx_loss: 0.0041, eta: 1:14:38, time: 8.4491
INFO train.py(173): step: 410/5410, l_total: 0.0527, l_in: 0.0118, l_grad: 0.0409, msssim_ir: 0.3286, msssim_vis: 0.0986, mx_loss: 0.0089, eta: 1:14:24, time: 8.4750
INFO train.py(173): step: 420/5410, l_total: 0.0469, l_in: 0.0166, l_grad: 0.0303, msssim_ir: 0.4541, msssim_vis: 0.0142, mx_loss: 0.0063, eta: 1:14:10, time: 8.4770
INFO train.py(173): step: 430/5410, l_total: 0.0385, l_in: 0.0092, l_grad: 0.0293, msssim_ir: 0.4662, msssim_vis: 0.0180, mx_loss: 0.0034, eta: 1:13:55, time: 8.4451
INFO train.py(173): step: 440/5410, l_total: 0.0443, l_in: 0.0168, l_grad: 0.0276, msssim_ir: 0.1517, msssim_vis: 0.1762, mx_loss: 0.0161, eta: 1:13:41, time: 8.4660
INFO train.py(173): step: 450/5410, l_total: 0.0297, l_in: 0.0061, l_grad: 0.0236, msssim_ir: 0.3698, msssim_vis: 0.0436, mx_loss: 0.0031, eta: 1:13:28, time: 8.4690
INFO train.py(173): step: 460/5410, l_total: 0.0615, l_in: 0.0205, l_grad: 0.0410, msssim_ir: 0.4701, msssim_vis: 0.0534, mx_loss: 0.0225, eta: 1:13:14, time: 8.4361
INFO train.py(173): step: 470/5410, l_total: 0.0374, l_in: 0.0080, l_grad: 0.0294, msssim_ir: 0.5109, msssim_vis: 0.0138, mx_loss: 0.0035, eta: 1:13:01, time: 8.4829
INFO train.py(173): step: 480/5410, l_total: 0.0362, l_in: 0.0074, l_grad: 0.0288, msssim_ir: 0.4715, msssim_vis: 0.0146, mx_loss: 0.0041, eta: 1:12:48, time: 8.4600
INFO train.py(173): step: 490/5410, l_total: 0.0462, l_in: 0.0090, l_grad: 0.0372, msssim_ir: 0.4432, msssim_vis: 0.0310, mx_loss: 0.0073, eta: 1:12:35, time: 8.4770
INFO train.py(173): step: 500/5410, l_total: 0.0498, l_in: 0.0143, l_grad: 0.0355, msssim_ir: 0.3082, msssim_vis: 0.0713, mx_loss: 0.0094, eta: 1:12:23, time: 8.4750
INFO train.py(173): step: 510/5410, l_total: 0.0387, l_in: 0.0066, l_grad: 0.0321, msssim_ir: 0.4720, msssim_vis: 0.0106, mx_loss: 0.0027, eta: 1:12:10, time: 8.4630
INFO train.py(173): step: 520/5410, l_total: 0.0425, l_in: 0.0118, l_grad: 0.0307, msssim_ir: 0.1613, msssim_vis: 0.1363, mx_loss: 0.0078, eta: 1:11:58, time: 8.4829
INFO train.py(173): step: 530/5410, l_total: 0.0238, l_in: 0.0072, l_grad: 0.0166, msssim_ir: 0.2170, msssim_vis: 0.0796, mx_loss: 0.0050, eta: 1:11:45, time: 8.4501
INFO train.py(173): step: 540/5410, l_total: 0.0403, l_in: 0.0119, l_grad: 0.0284, msssim_ir: 0.4075, msssim_vis: 0.0696, mx_loss: 0.0103, eta: 1:11:33, time: 8.4650
INFO train.py(173): step: 550/5410, l_total: 0.0457, l_in: 0.0107, l_grad: 0.0350, msssim_ir: 0.3896, msssim_vis: 0.0383, mx_loss: 0.0046, eta: 1:14:17, time: 28.3797
INFO train.py(173): step: 560/5410, l_total: 0.0456, l_in: 0.0194, l_grad: 0.0263, msssim_ir: 0.3794, msssim_vis: 0.0583, mx_loss: 0.0103, eta: 1:14:02, time: 8.4033
INFO train.py(173): step: 570/5410, l_total: 0.0364, l_in: 0.0101, l_grad: 0.0263, msssim_ir: 0.2636, msssim_vis: 0.0681, mx_loss: 0.0048, eta: 1:13:46, time: 8.4192
INFO train.py(173): step: 580/5410, l_total: 0.0421, l_in: 0.0114, l_grad: 0.0307, msssim_ir: 0.3066, msssim_vis: 0.1095, mx_loss: 0.0105, eta: 1:13:31, time: 8.4292
INFO train.py(173): step: 590/5410, l_total: 0.0359, l_in: 0.0110, l_grad: 0.0249, msssim_ir: 0.3503, msssim_vis: 0.0421, mx_loss: 0.0061, eta: 1:13:16, time: 8.4322
INFO train.py(173): step: 600/5410, l_total: 0.0596, l_in: 0.0237, l_grad: 0.0358, msssim_ir: 0.3464, msssim_vis: 0.1417, mx_loss: 0.0138, eta: 1:13:02, time: 8.4670
INFO train.py(173): step: 610/5410, l_total: 0.0308, l_in: 0.0086, l_grad: 0.0223, msssim_ir: 0.4123, msssim_vis: 0.0327, mx_loss: 0.0045, eta: 1:12:48, time: 8.4610
INFO train.py(173): step: 620/5410, l_total: 0.0350, l_in: 0.0096, l_grad: 0.0254, msssim_ir: 0.2039, msssim_vis: 0.0926, mx_loss: 0.0080, eta: 1:12:33, time: 8.4322
INFO train.py(173): step: 630/5410, l_total: 0.0276, l_in: 0.0076, l_grad: 0.0200, msssim_ir: 0.3131, msssim_vis: 0.0621, mx_loss: 0.0067, eta: 1:12:19, time: 8.4580
INFO train.py(173): step: 640/5410, l_total: 0.0363, l_in: 0.0089, l_grad: 0.0274, msssim_ir: 0.4542, msssim_vis: 0.0186, mx_loss: 0.0066, eta: 1:12:06, time: 8.4720
INFO train.py(173): step: 650/5410, l_total: 0.0472, l_in: 0.0106, l_grad: 0.0366, msssim_ir: 0.4658, msssim_vis: 0.0264, mx_loss: 0.0067, eta: 1:11:52, time: 8.4342
INFO train.py(173): step: 660/5410, l_total: 0.0240, l_in: 0.0068, l_grad: 0.0172, msssim_ir: 0.3258, msssim_vis: 0.0490, mx_loss: 0.0037, eta: 1:11:39, time: 8.4531
INFO train.py(173): step: 670/5410, l_total: 0.0443, l_in: 0.0139, l_grad: 0.0304, msssim_ir: 0.2731, msssim_vis: 0.1047, mx_loss: 0.0067, eta: 1:11:26, time: 8.4700
INFO train.py(173): step: 680/5410, l_total: 0.0346, l_in: 0.0101, l_grad: 0.0245, msssim_ir: 0.2026, msssim_vis: 0.0900, mx_loss: 0.0093, eta: 1:11:12, time: 8.4391
INFO train.py(173): step: 690/5410, l_total: 0.0359, l_in: 0.0098, l_grad: 0.0261, msssim_ir: 0.4931, msssim_vis: 0.0152, mx_loss: 0.0058, eta: 1:10:59, time: 8.4600
INFO train.py(173): step: 700/5410, l_total: 0.0516, l_in: 0.0152, l_grad: 0.0364, msssim_ir: 0.4161, msssim_vis: 0.0362, mx_loss: 0.0105, eta: 1:10:47, time: 8.4869
INFO train.py(173): step: 710/5410, l_total: 0.0369, l_in: 0.0092, l_grad: 0.0277, msssim_ir: 0.1992, msssim_vis: 0.1365, mx_loss: 0.0092, eta: 1:10:34, time: 8.4441
INFO train.py(173): step: 720/5410, l_total: 0.0286, l_in: 0.0067, l_grad: 0.0219, msssim_ir: 0.2989, msssim_vis: 0.0756, mx_loss: 0.0061, eta: 1:10:21, time: 8.4690
INFO train.py(173): step: 730/5410, l_total: 0.0497, l_in: 0.0135, l_grad: 0.0362, msssim_ir: 0.4664, msssim_vis: 0.0149, mx_loss: 0.0096, eta: 1:10:09, time: 8.4710
INFO train.py(173): step: 740/5410, l_total: 0.0354, l_in: 0.0129, l_grad: 0.0225, msssim_ir: 0.3177, msssim_vis: 0.1086, mx_loss: 0.0043, eta: 1:09:56, time: 8.4401
INFO train.py(173): step: 750/5410, l_total: 0.0408, l_in: 0.0145, l_grad: 0.0263, msssim_ir: 0.4497, msssim_vis: 0.0233, mx_loss: 0.0042, eta: 1:09:44, time: 8.4750
INFO train.py(173): step: 760/5410, l_total: 0.0346, l_in: 0.0127, l_grad: 0.0219, msssim_ir: 0.4135, msssim_vis: 0.0177, mx_loss: 0.0034, eta: 1:09:32, time: 8.4710
INFO train.py(173): step: 770/5410, l_total: 0.0389, l_in: 0.0100, l_grad: 0.0289, msssim_ir: 0.2948, msssim_vis: 0.0573, mx_loss: 0.0064, eta: 1:09:20, time: 8.4620
INFO train.py(173): step: 780/5410, l_total: 0.0407, l_in: 0.0089, l_grad: 0.0318, msssim_ir: 0.4139, msssim_vis: 0.0410, mx_loss: 0.0055, eta: 1:09:08, time: 8.4750
INFO train.py(173): step: 790/5410, l_total: 0.0467, l_in: 0.0119, l_grad: 0.0348, msssim_ir: 0.4066, msssim_vis: 0.0230, mx_loss: 0.0066, eta: 1:08:56, time: 8.4312
INFO train.py(173): step: 800/5410, l_total: 0.0372, l_in: 0.0168, l_grad: 0.0205, msssim_ir: 0.2864, msssim_vis: 0.0739, mx_loss: 0.0140, eta: 1:08:44, time: 8.4670
INFO train.py(173): step: 810/5410, l_total: 0.0553, l_in: 0.0132, l_grad: 0.0421, msssim_ir: 0.4063, msssim_vis: 0.0381, mx_loss: 0.0122, eta: 1:08:33, time: 8.4829
INFO train.py(173): step: 820/5410, l_total: 0.0356, l_in: 0.0076, l_grad: 0.0280, msssim_ir: 0.4585, msssim_vis: 0.0093, mx_loss: 0.0039, eta: 1:08:21, time: 8.4501
INFO train.py(173): step: 830/5410, l_total: 0.0239, l_in: 0.0054, l_grad: 0.0185, msssim_ir: 0.2503, msssim_vis: 0.0524, mx_loss: 0.0045, eta: 1:08:10, time: 8.4790
INFO train.py(173): step: 840/5410, l_total: 0.0261, l_in: 0.0092, l_grad: 0.0169, msssim_ir: 0.2366, msssim_vis: 0.0689, mx_loss: 0.0070, eta: 1:07:58, time: 8.4541
INFO train.py(173): step: 850/5410, l_total: 0.0473, l_in: 0.0129, l_grad: 0.0345, msssim_ir: 0.4837, msssim_vis: 0.0372, mx_loss: 0.0050, eta: 1:07:47, time: 8.4680
INFO train.py(173): step: 860/5410, l_total: 0.0301, l_in: 0.0096, l_grad: 0.0206, msssim_ir: 0.3213, msssim_vis: 0.0491, mx_loss: 0.0053, eta: 1:07:36, time: 8.4730
INFO train.py(173): step: 870/5410, l_total: 0.0495, l_in: 0.0125, l_grad: 0.0371, msssim_ir: 0.3990, msssim_vis: 0.0608, mx_loss: 0.0053, eta: 1:07:24, time: 8.4531
INFO train.py(173): step: 880/5410, l_total: 0.0339, l_in: 0.0098, l_grad: 0.0240, msssim_ir: 0.3735, msssim_vis: 0.0370, mx_loss: 0.0104, eta: 1:07:13, time: 8.4790
INFO train.py(173): step: 890/5410, l_total: 0.0342, l_in: 0.0124, l_grad: 0.0217, msssim_ir: 0.2648, msssim_vis: 0.0869, mx_loss: 0.0094, eta: 1:07:02, time: 8.4730
INFO train.py(173): step: 900/5410, l_total: 0.0322, l_in: 0.0091, l_grad: 0.0231, msssim_ir: 0.3794, msssim_vis: 0.0296, mx_loss: 0.0050, eta: 1:06:51, time: 8.4431
INFO train.py(173): step: 910/5410, l_total: 0.0417, l_in: 0.0109, l_grad: 0.0307, msssim_ir: 0.3088, msssim_vis: 0.0778, mx_loss: 0.0075, eta: 1:06:40, time: 8.4790
INFO train.py(173): step: 920/5410, l_total: 0.0416, l_in: 0.0163, l_grad: 0.0253, msssim_ir: 0.2592, msssim_vis: 0.1545, mx_loss: 0.0060, eta: 1:06:29, time: 8.4570
INFO train.py(173): step: 930/5410, l_total: 0.0392, l_in: 0.0088, l_grad: 0.0304, msssim_ir: 0.3319, msssim_vis: 0.0875, mx_loss: 0.0049, eta: 1:06:18, time: 8.4411
INFO train.py(173): step: 940/5410, l_total: 0.0249, l_in: 0.0055, l_grad: 0.0195, msssim_ir: 0.2229, msssim_vis: 0.1047, mx_loss: 0.0043, eta: 1:06:07, time: 8.4750
INFO train.py(173): step: 950/5410, l_total: 0.0428, l_in: 0.0131, l_grad: 0.0297, msssim_ir: 0.3504, msssim_vis: 0.0768, mx_loss: 0.0106, eta: 1:05:56, time: 8.4561
INFO train.py(173): step: 960/5410, l_total: 0.0348, l_in: 0.0082, l_grad: 0.0266, msssim_ir: 0.4683, msssim_vis: 0.0088, mx_loss: 0.0046, eta: 1:05:45, time: 8.4511
INFO train.py(173): step: 970/5410, l_total: 0.0337, l_in: 0.0157, l_grad: 0.0180, msssim_ir: 0.2461, msssim_vis: 0.0725, mx_loss: 0.0103, eta: 1:05:35, time: 8.4740
INFO train.py(173): step: 980/5410, l_total: 0.0287, l_in: 0.0062, l_grad: 0.0225, msssim_ir: 0.3352, msssim_vis: 0.0327, mx_loss: 0.0047, eta: 1:05:24, time: 8.4600
INFO train.py(173): step: 990/5410, l_total: 0.0361, l_in: 0.0140, l_grad: 0.0221, msssim_ir: 0.2344, msssim_vis: 0.0937, mx_loss: 0.0136, eta: 1:05:13, time: 8.4491
INFO train.py(173): step: 1000/5410, l_total: 0.0467, l_in: 0.0105, l_grad: 0.0362, msssim_ir: 0.4218, msssim_vis: 0.0206, mx_loss: 0.0101, eta: 1:05:03, time: 8.4730
INFO train.py(173): step: 1010/5410, l_total: 0.0574, l_in: 0.0140, l_grad: 0.0434, msssim_ir: 0.3727, msssim_vis: 0.0463, mx_loss: 0.0219, eta: 1:04:52, time: 8.4730
INFO train.py(173): step: 1020/5410, l_total: 0.0413, l_in: 0.0095, l_grad: 0.0318, msssim_ir: 0.3941, msssim_vis: 0.0308, mx_loss: 0.0087, eta: 1:04:42, time: 8.4521
INFO train.py(173): step: 1030/5410, l_total: 0.0261, l_in: 0.0059, l_grad: 0.0202, msssim_ir: 0.3473, msssim_vis: 0.0615, mx_loss: 0.0044, eta: 1:04:31, time: 8.4819
INFO train.py(173): step: 1040/5410, l_total: 0.0459, l_in: 0.0101, l_grad: 0.0358, msssim_ir: 0.3446, msssim_vis: 0.0653, mx_loss: 0.0086, eta: 1:04:21, time: 8.4531
INFO train.py(173): step: 1050/5410, l_total: 0.0502, l_in: 0.0203, l_grad: 0.0299, msssim_ir: 0.2979, msssim_vis: 0.1139, mx_loss: 0.0121, eta: 1:04:10, time: 8.4401
INFO train.py(173): step: 1060/5410, l_total: 0.0349, l_in: 0.0071, l_grad: 0.0278, msssim_ir: 0.3985, msssim_vis: 0.0379, mx_loss: 0.0051, eta: 1:04:00, time: 8.4770
INFO train.py(173): step: 1070/5410, l_total: 0.0303, l_in: 0.0109, l_grad: 0.0195, msssim_ir: 0.2568, msssim_vis: 0.0740, mx_loss: 0.0080, eta: 1:03:50, time: 8.4481
INFO train.py(173): step: 1080/5410, l_total: 0.0345, l_in: 0.0137, l_grad: 0.0208, msssim_ir: 0.2999, msssim_vis: 0.0667, mx_loss: 0.0085, eta: 1:03:39, time: 8.4431
INFO train.py(173): step: 1090/5410, l_total: 0.0313, l_in: 0.0105, l_grad: 0.0208, msssim_ir: 0.3364, msssim_vis: 0.0340, mx_loss: 0.0070, eta: 1:04:48, time: 28.2712
INFO train.py(173): step: 1100/5410, l_total: 0.0293, l_in: 0.0110, l_grad: 0.0184, msssim_ir: 0.1991, msssim_vis: 0.0916, mx_loss: 0.0095, eta: 1:04:36, time: 8.4232
INFO train.py(173): step: 1110/5410, l_total: 0.0350, l_in: 0.0125, l_grad: 0.0225, msssim_ir: 0.3768, msssim_vis: 0.0672, mx_loss: 0.0054, eta: 1:04:25, time: 8.4113
INFO train.py(173): step: 1120/5410, l_total: 0.0360, l_in: 0.0093, l_grad: 0.0267, msssim_ir: 0.3393, msssim_vis: 0.0519, mx_loss: 0.0059, eta: 1:04:14, time: 8.4282
INFO train.py(173): step: 1130/5410, l_total: 0.0385, l_in: 0.0097, l_grad: 0.0289, msssim_ir: 0.3990, msssim_vis: 0.0373, mx_loss: 0.0110, eta: 1:04:03, time: 8.4511
INFO train.py(173): step: 1140/5410, l_total: 0.0363, l_in: 0.0100, l_grad: 0.0263, msssim_ir: 0.3760, msssim_vis: 0.0491, mx_loss: 0.0079, eta: 1:03:52, time: 8.4680
INFO train.py(173): step: 1150/5410, l_total: 0.0355, l_in: 0.0120, l_grad: 0.0235, msssim_ir: 0.3450, msssim_vis: 0.0563, mx_loss: 0.0056, eta: 1:03:41, time: 8.4461
INFO train.py(173): step: 1160/5410, l_total: 0.0417, l_in: 0.0102, l_grad: 0.0315, msssim_ir: 0.3478, msssim_vis: 0.0648, mx_loss: 0.0113, eta: 1:03:30, time: 8.4750
INFO train.py(173): step: 1170/5410, l_total: 0.0346, l_in: 0.0088, l_grad: 0.0258, msssim_ir: 0.4262, msssim_vis: 0.0315, mx_loss: 0.0035, eta: 1:03:20, time: 8.4630
INFO train.py(173): step: 1180/5410, l_total: 0.0439, l_in: 0.0133, l_grad: 0.0306, msssim_ir: 0.3326, msssim_vis: 0.0496, mx_loss: 0.0090, eta: 1:03:09, time: 8.4232
INFO train.py(173): step: 1190/5410, l_total: 0.0417, l_in: 0.0097, l_grad: 0.0320, msssim_ir: 0.4986, msssim_vis: 0.0093, mx_loss: 0.0039, eta: 1:02:58, time: 8.4670
INFO train.py(173): step: 1200/5410, l_total: 0.0472, l_in: 0.0141, l_grad: 0.0332, msssim_ir: 0.3008, msssim_vis: 0.1061, mx_loss: 0.0085, eta: 1:02:47, time: 8.4680
INFO train.py(173): step: 1210/5410, l_total: 0.0476, l_in: 0.0105, l_grad: 0.0371, msssim_ir: 0.3036, msssim_vis: 0.0961, mx_loss: 0.0089, eta: 1:02:37, time: 8.4371
INFO train.py(173): step: 1220/5410, l_total: 0.0428, l_in: 0.0076, l_grad: 0.0352, msssim_ir: 0.3755, msssim_vis: 0.0691, mx_loss: 0.0063, eta: 1:02:26, time: 8.4610
INFO train.py(173): step: 1230/5410, l_total: 0.0416, l_in: 0.0107, l_grad: 0.0309, msssim_ir: 0.2908, msssim_vis: 0.0723, mx_loss: 0.0097, eta: 1:02:15, time: 8.4760
INFO train.py(173): step: 1240/5410, l_total: 0.0424, l_in: 0.0125, l_grad: 0.0300, msssim_ir: 0.3900, msssim_vis: 0.0390, mx_loss: 0.0069, eta: 1:02:05, time: 8.4541
INFO train.py(173): step: 1250/5410, l_total: 0.0295, l_in: 0.0070, l_grad: 0.0225, msssim_ir: 0.3732, msssim_vis: 0.0226, mx_loss: 0.0041, eta: 1:01:54, time: 8.4342
INFO train.py(173): step: 1260/5410, l_total: 0.0423, l_in: 0.0089, l_grad: 0.0333, msssim_ir: 0.2727, msssim_vis: 0.1221, mx_loss: 0.0067, eta: 1:01:44, time: 8.4869
INFO train.py(173): step: 1270/5410, l_total: 0.0376, l_in: 0.0113, l_grad: 0.0263, msssim_ir: 0.3411, msssim_vis: 0.0350, mx_loss: 0.0079, eta: 1:01:33, time: 8.4491
INFO train.py(173): step: 1280/5410, l_total: 0.0308, l_in: 0.0088, l_grad: 0.0220, msssim_ir: 0.3656, msssim_vis: 0.0664, mx_loss: 0.0055, eta: 1:01:23, time: 8.4660
INFO train.py(173): step: 1290/5410, l_total: 0.0343, l_in: 0.0074, l_grad: 0.0269, msssim_ir: 0.3343, msssim_vis: 0.0540, mx_loss: 0.0046, eta: 1:01:13, time: 8.4720
INFO train.py(173): step: 1300/5410, l_total: 0.0350, l_in: 0.0091, l_grad: 0.0259, msssim_ir: 0.3115, msssim_vis: 0.0649, mx_loss: 0.0065, eta: 1:01:02, time: 8.4481
INFO train.py(173): step: 1310/5410, l_total: 0.0370, l_in: 0.0116, l_grad: 0.0254, msssim_ir: 0.4088, msssim_vis: 0.0681, mx_loss: 0.0112, eta: 1:00:52, time: 8.4760
INFO train.py(173): step: 1320/5410, l_total: 0.0484, l_in: 0.0148, l_grad: 0.0337, msssim_ir: 0.2908, msssim_vis: 0.1142, mx_loss: 0.0102, eta: 1:00:42, time: 8.4700
INFO train.py(173): step: 1330/5410, l_total: 0.0379, l_in: 0.0082, l_grad: 0.0297, msssim_ir: 0.1913, msssim_vis: 0.1852, mx_loss: 0.0078, eta: 1:00:31, time: 8.4401
INFO train.py(173): step: 1340/5410, l_total: 0.0275, l_in: 0.0067, l_grad: 0.0209, msssim_ir: 0.3520, msssim_vis: 0.0502, mx_loss: 0.0039, eta: 1:00:21, time: 8.4839
INFO train.py(173): step: 1350/5410, l_total: 0.0292, l_in: 0.0102, l_grad: 0.0190, msssim_ir: 0.3011, msssim_vis: 0.0809, mx_loss: 0.0058, eta: 1:00:11, time: 8.4471
INFO train.py(173): step: 1360/5410, l_total: 0.0288, l_in: 0.0073, l_grad: 0.0214, msssim_ir: 0.3450, msssim_vis: 0.0560, mx_loss: 0.0035, eta: 1:00:01, time: 8.4351
INFO train.py(173): step: 1370/5410, l_total: 0.0392, l_in: 0.0095, l_grad: 0.0297, msssim_ir: 0.4522, msssim_vis: 0.0207, mx_loss: 0.0051, eta: 0:59:51, time: 8.4829
INFO train.py(173): step: 1380/5410, l_total: 0.0400, l_in: 0.0111, l_grad: 0.0290, msssim_ir: 0.3063, msssim_vis: 0.0980, mx_loss: 0.0098, eta: 0:59:40, time: 8.4650
INFO train.py(173): step: 1390/5410, l_total: 0.0252, l_in: 0.0069, l_grad: 0.0183, msssim_ir: 0.2183, msssim_vis: 0.1083, mx_loss: 0.0042, eta: 0:59:30, time: 8.4570
INFO train.py(173): step: 1400/5410, l_total: 0.0339, l_in: 0.0075, l_grad: 0.0265, msssim_ir: 0.4757, msssim_vis: 0.0249, mx_loss: 0.0043, eta: 0:59:20, time: 8.4750
INFO train.py(173): step: 1410/5410, l_total: 0.0265, l_in: 0.0077, l_grad: 0.0189, msssim_ir: 0.3234, msssim_vis: 0.0603, mx_loss: 0.0060, eta: 0:59:10, time: 8.4481
INFO train.py(173): step: 1420/5410, l_total: 0.0331, l_in: 0.0075, l_grad: 0.0256, msssim_ir: 0.2677, msssim_vis: 0.1421, mx_loss: 0.0049, eta: 0:59:00, time: 8.4610
INFO train.py(173): step: 1430/5410, l_total: 0.0377, l_in: 0.0124, l_grad: 0.0254, msssim_ir: 0.3097, msssim_vis: 0.0851, mx_loss: 0.0048, eta: 0:58:50, time: 8.4730
INFO train.py(173): step: 1440/5410, l_total: 0.0569, l_in: 0.0128, l_grad: 0.0441, msssim_ir: 0.3822, msssim_vis: 0.0848, mx_loss: 0.0087, eta: 0:58:40, time: 8.4521
INFO train.py(173): step: 1450/5410, l_total: 0.0332, l_in: 0.0108, l_grad: 0.0224, msssim_ir: 0.2394, msssim_vis: 0.1093, mx_loss: 0.0088, eta: 0:58:30, time: 8.4780
INFO train.py(173): step: 1460/5410, l_total: 0.0341, l_in: 0.0107, l_grad: 0.0234, msssim_ir: 0.2043, msssim_vis: 0.1148, mx_loss: 0.0097, eta: 0:58:20, time: 8.4640
INFO train.py(173): step: 1470/5410, l_total: 0.0364, l_in: 0.0098, l_grad: 0.0266, msssim_ir: 0.3187, msssim_vis: 0.0911, mx_loss: 0.0081, eta: 0:58:10, time: 8.4481
INFO train.py(173): step: 1480/5410, l_total: 0.0273, l_in: 0.0063, l_grad: 0.0210, msssim_ir: 0.3559, msssim_vis: 0.0256, mx_loss: 0.0034, eta: 0:58:00, time: 8.4889
INFO train.py(173): step: 1490/5410, l_total: 0.0342, l_in: 0.0096, l_grad: 0.0246, msssim_ir: 0.3584, msssim_vis: 0.0343, mx_loss: 0.0064, eta: 0:57:51, time: 8.4531
INFO train.py(173): step: 1500/5410, l_total: 0.0361, l_in: 0.0123, l_grad: 0.0238, msssim_ir: 0.1918, msssim_vis: 0.1681, mx_loss: 0.0098, eta: 0:57:41, time: 8.4670
INFO train.py(173): step: 1510/5410, l_total: 0.0502, l_in: 0.0158, l_grad: 0.0344, msssim_ir: 0.2111, msssim_vis: 0.1581, mx_loss: 0.0076, eta: 0:57:31, time: 8.4670
INFO train.py(173): step: 1520/5410, l_total: 0.0346, l_in: 0.0081, l_grad: 0.0264, msssim_ir: 0.3091, msssim_vis: 0.1073, mx_loss: 0.0047, eta: 0:57:21, time: 8.4521
INFO train.py(173): step: 1530/5410, l_total: 0.0490, l_in: 0.0163, l_grad: 0.0327, msssim_ir: 0.3713, msssim_vis: 0.0834, mx_loss: 0.0064, eta: 0:57:11, time: 8.4262
INFO train.py(173): step: 1540/5410, l_total: 0.0449, l_in: 0.0102, l_grad: 0.0346, msssim_ir: 0.3111, msssim_vis: 0.0915, mx_loss: 0.0073, eta: 0:57:01, time: 8.4969
INFO train.py(173): step: 1550/5410, l_total: 0.0392, l_in: 0.0138, l_grad: 0.0254, msssim_ir: 0.3361, msssim_vis: 0.0625, mx_loss: 0.0072, eta: 0:56:51, time: 8.4501
INFO train.py(173): step: 1560/5410, l_total: 0.0912, l_in: 0.0274, l_grad: 0.0638, msssim_ir: 0.4427, msssim_vis: 0.0900, mx_loss: 0.0316, eta: 0:56:42, time: 8.4411
INFO train.py(173): step: 1570/5410, l_total: 0.0398, l_in: 0.0129, l_grad: 0.0269, msssim_ir: 0.3817, msssim_vis: 0.0293, mx_loss: 0.0061, eta: 0:56:32, time: 8.4889
INFO train.py(173): step: 1580/5410, l_total: 0.0521, l_in: 0.0168, l_grad: 0.0352, msssim_ir: 0.1784, msssim_vis: 0.1904, mx_loss: 0.0129, eta: 0:56:22, time: 8.4630
INFO train.py(173): step: 1590/5410, l_total: 0.0407, l_in: 0.0149, l_grad: 0.0258, msssim_ir: 0.4550, msssim_vis: 0.0199, mx_loss: 0.0045, eta: 0:56:12, time: 8.4441
INFO train.py(173): step: 1600/5410, l_total: 0.0365, l_in: 0.0080, l_grad: 0.0285, msssim_ir: 0.4505, msssim_vis: 0.0268, mx_loss: 0.0060, eta: 0:56:03, time: 8.4959
INFO train.py(173): step: 1610/5410, l_total: 0.0424, l_in: 0.0138, l_grad: 0.0287, msssim_ir: 0.3446, msssim_vis: 0.0739, mx_loss: 0.0061, eta: 0:55:53, time: 8.4461
INFO train.py(173): step: 1620/5410, l_total: 0.0330, l_in: 0.0079, l_grad: 0.0251, msssim_ir: 0.3456, msssim_vis: 0.0499, mx_loss: 0.0059, eta: 0:55:43, time: 8.4740
INFO train.py(173): step: 1630/5410, l_total: 0.0427, l_in: 0.0102, l_grad: 0.0325, msssim_ir: 0.3333, msssim_vis: 0.0449, mx_loss: 0.0072, eta: 0:56:20, time: 28.2005
INFO train.py(173): step: 1640/5410, l_total: 0.0312, l_in: 0.0108, l_grad: 0.0204, msssim_ir: 0.3305, msssim_vis: 0.0457, mx_loss: 0.0074, eta: 0:56:09, time: 8.4152
INFO train.py(173): step: 1650/5410, l_total: 0.0310, l_in: 0.0086, l_grad: 0.0224, msssim_ir: 0.3049, msssim_vis: 0.0803, mx_loss: 0.0057, eta: 0:55:59, time: 8.4103
INFO train.py(173): step: 1660/5410, l_total: 0.0314, l_in: 0.0119, l_grad: 0.0195, msssim_ir: 0.1756, msssim_vis: 0.1048, mx_loss: 0.0111, eta: 0:55:49, time: 8.4282
INFO train.py(173): step: 1670/5410, l_total: 0.0283, l_in: 0.0062, l_grad: 0.0221, msssim_ir: 0.3556, msssim_vis: 0.0581, mx_loss: 0.0042, eta: 0:55:39, time: 8.4302
INFO train.py(173): step: 1680/5410, l_total: 0.0438, l_in: 0.0085, l_grad: 0.0353, msssim_ir: 0.5026, msssim_vis: 0.0112, mx_loss: 0.0032, eta: 0:55:29, time: 8.4660
INFO train.py(173): step: 1690/5410, l_total: 0.0400, l_in: 0.0099, l_grad: 0.0301, msssim_ir: 0.4157, msssim_vis: 0.0272, mx_loss: 0.0061, eta: 0:55:19, time: 8.4413
INFO train.py(173): step: 1700/5410, l_total: 0.0393, l_in: 0.0111, l_grad: 0.0282, msssim_ir: 0.2564, msssim_vis: 0.0865, mx_loss: 0.0066, eta: 0:55:09, time: 8.4375
INFO train.py(173): step: 1710/5410, l_total: 0.0366, l_in: 0.0096, l_grad: 0.0271, msssim_ir: 0.4327, msssim_vis: 0.0194, mx_loss: 0.0061, eta: 0:54:59, time: 8.4673
INFO train.py(173): step: 1720/5410, l_total: 0.0405, l_in: 0.0075, l_grad: 0.0330, msssim_ir: 0.4146, msssim_vis: 0.0313, mx_loss: 0.0079, eta: 0:54:49, time: 8.4604
INFO train.py(173): step: 1730/5410, l_total: 0.0350, l_in: 0.0090, l_grad: 0.0259, msssim_ir: 0.4190, msssim_vis: 0.0459, mx_loss: 0.0048, eta: 0:54:40, time: 8.4474
INFO train.py(173): step: 1740/5410, l_total: 0.0276, l_in: 0.0075, l_grad: 0.0201, msssim_ir: 0.1927, msssim_vis: 0.1396, mx_loss: 0.0041, eta: 0:54:30, time: 8.4614
INFO train.py(173): step: 1750/5410, l_total: 0.0232, l_in: 0.0060, l_grad: 0.0173, msssim_ir: 0.2166, msssim_vis: 0.0991, mx_loss: 0.0032, eta: 0:54:20, time: 8.4693
INFO train.py(173): step: 1760/5410, l_total: 0.0346, l_in: 0.0113, l_grad: 0.0233, msssim_ir: 0.4151, msssim_vis: 0.0282, mx_loss: 0.0039, eta: 0:54:10, time: 8.4434
INFO train.py(173): step: 1770/5410, l_total: 0.0275, l_in: 0.0080, l_grad: 0.0195, msssim_ir: 0.2824, msssim_vis: 0.0452, mx_loss: 0.0057, eta: 0:54:00, time: 8.4743
INFO train.py(173): step: 1780/5410, l_total: 0.0297, l_in: 0.0078, l_grad: 0.0218, msssim_ir: 0.3203, msssim_vis: 0.0408, mx_loss: 0.0050, eta: 0:53:50, time: 8.4723
INFO train.py(173): step: 1790/5410, l_total: 0.0297, l_in: 0.0059, l_grad: 0.0238, msssim_ir: 0.3802, msssim_vis: 0.0386, mx_loss: 0.0046, eta: 0:53:41, time: 8.4405
INFO train.py(173): step: 1800/5410, l_total: 0.0394, l_in: 0.0081, l_grad: 0.0314, msssim_ir: 0.5246, msssim_vis: 0.0084, mx_loss: 0.0031, eta: 0:53:31, time: 8.4683
INFO train.py(173): step: 1810/5410, l_total: 0.0405, l_in: 0.0131, l_grad: 0.0274, msssim_ir: 0.2981, msssim_vis: 0.0999, mx_loss: 0.0046, eta: 0:53:21, time: 8.4753
INFO train.py(173): step: 1820/5410, l_total: 0.0271, l_in: 0.0064, l_grad: 0.0207, msssim_ir: 0.1975, msssim_vis: 0.1070, mx_loss: 0.0049, eta: 0:53:11, time: 8.4494
INFO train.py(173): step: 1830/5410, l_total: 0.0363, l_in: 0.0132, l_grad: 0.0231, msssim_ir: 0.3547, msssim_vis: 0.0329, mx_loss: 0.0058, eta: 0:53:02, time: 8.4624
INFO train.py(173): step: 1840/5410, l_total: 0.0566, l_in: 0.0187, l_grad: 0.0378, msssim_ir: 0.2728, msssim_vis: 0.1234, mx_loss: 0.0095, eta: 0:52:52, time: 8.4703
INFO train.py(173): step: 1850/5410, l_total: 0.0324, l_in: 0.0104, l_grad: 0.0220, msssim_ir: 0.1691, msssim_vis: 0.1593, mx_loss: 0.0082, eta: 0:52:42, time: 8.4584
INFO train.py(173): step: 1860/5410, l_total: 0.0350, l_in: 0.0094, l_grad: 0.0256, msssim_ir: 0.3846, msssim_vis: 0.0482, mx_loss: 0.0101, eta: 0:52:32, time: 8.4614
INFO train.py(173): step: 1870/5410, l_total: 0.0399, l_in: 0.0094, l_grad: 0.0305, msssim_ir: 0.4374, msssim_vis: 0.0230, mx_loss: 0.0051, eta: 0:52:23, time: 8.4663
INFO train.py(173): step: 1880/5410, l_total: 0.0267, l_in: 0.0067, l_grad: 0.0200, msssim_ir: 0.2655, msssim_vis: 0.0763, mx_loss: 0.0055, eta: 0:52:13, time: 8.4375
INFO train.py(173): step: 1890/5410, l_total: 0.0385, l_in: 0.0137, l_grad: 0.0248, msssim_ir: 0.3455, msssim_vis: 0.1042, mx_loss: 0.0073, eta: 0:52:03, time: 8.4902
INFO train.py(173): step: 1900/5410, l_total: 0.0382, l_in: 0.0129, l_grad: 0.0253, msssim_ir: 0.3045, msssim_vis: 0.0644, mx_loss: 0.0043, eta: 0:51:54, time: 8.4534
INFO train.py(173): step: 1910/5410, l_total: 0.0470, l_in: 0.0106, l_grad: 0.0365, msssim_ir: 0.2249, msssim_vis: 0.1236, mx_loss: 0.0133, eta: 0:51:44, time: 8.4484
INFO train.py(173): step: 1920/5410, l_total: 0.0285, l_in: 0.0082, l_grad: 0.0203, msssim_ir: 0.2318, msssim_vis: 0.0980, mx_loss: 0.0052, eta: 0:51:35, time: 8.4862
INFO train.py(173): step: 1930/5410, l_total: 0.0368, l_in: 0.0073, l_grad: 0.0295, msssim_ir: 0.4330, msssim_vis: 0.0229, mx_loss: 0.0055, eta: 0:51:25, time: 8.4614
INFO train.py(173): step: 1940/5410, l_total: 0.0530, l_in: 0.0136, l_grad: 0.0394, msssim_ir: 0.4932, msssim_vis: 0.0106, mx_loss: 0.0081, eta: 0:51:15, time: 8.4594
INFO train.py(173): step: 1950/5410, l_total: 0.0296, l_in: 0.0096, l_grad: 0.0200, msssim_ir: 0.3592, msssim_vis: 0.0455, mx_loss: 0.0051, eta: 0:51:06, time: 8.4843
INFO train.py(173): step: 1960/5410, l_total: 0.0381, l_in: 0.0110, l_grad: 0.0271, msssim_ir: 0.2344, msssim_vis: 0.1014, mx_loss: 0.0073, eta: 0:50:56, time: 8.4484
INFO train.py(173): step: 1970/5410, l_total: 0.0355, l_in: 0.0103, l_grad: 0.0251, msssim_ir: 0.4926, msssim_vis: 0.0054, mx_loss: 0.0027, eta: 0:50:47, time: 8.4653
INFO train.py(173): step: 1980/5410, l_total: 0.0914, l_in: 0.0212, l_grad: 0.0702, msssim_ir: 0.3993, msssim_vis: 0.0708, mx_loss: 0.0178, eta: 0:50:37, time: 8.4614
INFO train.py(173): step: 1990/5410, l_total: 0.0614, l_in: 0.0158, l_grad: 0.0455, msssim_ir: 0.3416, msssim_vis: 0.1008, mx_loss: 0.0101, eta: 0:50:28, time: 8.4444
INFO train.py(173): step: 2000/5410, l_total: 0.0307, l_in: 0.0070, l_grad: 0.0237, msssim_ir: 0.1885, msssim_vis: 0.1549, mx_loss: 0.0045, eta: 0:50:18, time: 8.4713
INFO train.py(173): step: 2010/5410, l_total: 0.0560, l_in: 0.0144, l_grad: 0.0417, msssim_ir: 0.3249, msssim_vis: 0.1627, mx_loss: 0.0097, eta: 0:50:09, time: 8.4604
INFO train.py(173): step: 2020/5410, l_total: 0.0336, l_in: 0.0088, l_grad: 0.0249, msssim_ir: 0.4141, msssim_vis: 0.0469, mx_loss: 0.0044, eta: 0:49:59, time: 8.4484
INFO train.py(173): step: 2030/5410, l_total: 0.0351, l_in: 0.0074, l_grad: 0.0276, msssim_ir: 0.4520, msssim_vis: 0.0228, mx_loss: 0.0047, eta: 0:49:50, time: 8.4634
INFO train.py(173): step: 2040/5410, l_total: 0.0358, l_in: 0.0067, l_grad: 0.0291, msssim_ir: 0.4544, msssim_vis: 0.0191, mx_loss: 0.0039, eta: 0:49:40, time: 8.4624
INFO train.py(173): step: 2050/5410, l_total: 0.0643, l_in: 0.0168, l_grad: 0.0475, msssim_ir: 0.3533, msssim_vis: 0.0630, mx_loss: 0.0108, eta: 0:49:31, time: 8.4474
INFO train.py(173): step: 2060/5410, l_total: 0.0277, l_in: 0.0068, l_grad: 0.0209, msssim_ir: 0.2144, msssim_vis: 0.1076, mx_loss: 0.0064, eta: 0:49:21, time: 8.4604
INFO train.py(173): step: 2070/5410, l_total: 0.0337, l_in: 0.0117, l_grad: 0.0221, msssim_ir: 0.3447, msssim_vis: 0.0608, mx_loss: 0.0093, eta: 0:49:12, time: 8.4853
INFO train.py(173): step: 2080/5410, l_total: 0.0401, l_in: 0.0111, l_grad: 0.0289, msssim_ir: 0.2419, msssim_vis: 0.1479, mx_loss: 0.0073, eta: 0:49:02, time: 8.4534
INFO train.py(173): step: 2090/5410, l_total: 0.0334, l_in: 0.0091, l_grad: 0.0243, msssim_ir: 0.3534, msssim_vis: 0.0503, mx_loss: 0.0070, eta: 0:48:53, time: 8.4733
INFO train.py(173): step: 2100/5410, l_total: 0.0370, l_in: 0.0087, l_grad: 0.0283, msssim_ir: 0.4864, msssim_vis: 0.0076, mx_loss: 0.0029, eta: 0:48:43, time: 8.4723
INFO train.py(173): step: 2110/5410, l_total: 0.0421, l_in: 0.0169, l_grad: 0.0252, msssim_ir: 0.3078, msssim_vis: 0.1000, mx_loss: 0.0106, eta: 0:48:34, time: 8.4305
INFO train.py(173): step: 2120/5410, l_total: 0.0309, l_in: 0.0111, l_grad: 0.0198, msssim_ir: 0.3957, msssim_vis: 0.0247, mx_loss: 0.0046, eta: 0:48:25, time: 8.4703
INFO train.py(173): step: 2130/5410, l_total: 0.0378, l_in: 0.0097, l_grad: 0.0281, msssim_ir: 0.4224, msssim_vis: 0.0267, mx_loss: 0.0050, eta: 0:48:15, time: 8.4634
INFO train.py(173): step: 2140/5410, l_total: 0.0459, l_in: 0.0088, l_grad: 0.0371, msssim_ir: 0.2447, msssim_vis: 0.1394, mx_loss: 0.0089, eta: 0:48:06, time: 8.4444
INFO train.py(173): step: 2150/5410, l_total: 0.0293, l_in: 0.0056, l_grad: 0.0237, msssim_ir: 0.4188, msssim_vis: 0.0307, mx_loss: 0.0024, eta: 0:47:56, time: 8.4584
INFO train.py(173): step: 2160/5410, l_total: 0.0369, l_in: 0.0101, l_grad: 0.0268, msssim_ir: 0.2440, msssim_vis: 0.1221, mx_loss: 0.0066, eta: 0:47:47, time: 8.4763
INFO train.py(173): step: 2170/5410, l_total: 0.0231, l_in: 0.0058, l_grad: 0.0173, msssim_ir: 0.3441, msssim_vis: 0.0581, mx_loss: 0.0028, eta: 0:48:08, time: 28.4932
INFO train.py(173): step: 2180/5410, l_total: 0.0470, l_in: 0.0189, l_grad: 0.0281, msssim_ir: 0.1909, msssim_vis: 0.1647, mx_loss: 0.0081, eta: 0:47:58, time: 8.4176
INFO train.py(173): step: 2190/5410, l_total: 0.0395, l_in: 0.0084, l_grad: 0.0311, msssim_ir: 0.4378, msssim_vis: 0.0259, mx_loss: 0.0059, eta: 0:47:48, time: 8.4126
INFO train.py(173): step: 2200/5410, l_total: 0.0375, l_in: 0.0075, l_grad: 0.0300, msssim_ir: 0.3907, msssim_vis: 0.0575, mx_loss: 0.0041, eta: 0:47:39, time: 8.4156
INFO train.py(173): step: 2210/5410, l_total: 0.0294, l_in: 0.0066, l_grad: 0.0228, msssim_ir: 0.2737, msssim_vis: 0.1079, mx_loss: 0.0045, eta: 0:47:29, time: 8.4624
INFO train.py(173): step: 2220/5410, l_total: 0.0596, l_in: 0.0241, l_grad: 0.0355, msssim_ir: 0.4948, msssim_vis: 0.0071, mx_loss: 0.0063, eta: 0:47:20, time: 8.4634
INFO train.py(173): step: 2230/5410, l_total: 0.0322, l_in: 0.0062, l_grad: 0.0260, msssim_ir: 0.3973, msssim_vis: 0.0420, mx_loss: 0.0043, eta: 0:47:10, time: 8.4365
INFO train.py(173): step: 2240/5410, l_total: 0.0287, l_in: 0.0080, l_grad: 0.0206, msssim_ir: 0.3417, msssim_vis: 0.0658, mx_loss: 0.0041, eta: 0:47:00, time: 8.4315
INFO train.py(173): step: 2250/5410, l_total: 0.0357, l_in: 0.0091, l_grad: 0.0266, msssim_ir: 0.4976, msssim_vis: 0.0223, mx_loss: 0.0045, eta: 0:46:51, time: 8.4624
INFO train.py(173): step: 2260/5410, l_total: 0.0321, l_in: 0.0076, l_grad: 0.0245, msssim_ir: 0.4240, msssim_vis: 0.0198, mx_loss: 0.0045, eta: 0:46:41, time: 8.4733
INFO train.py(173): step: 2270/5410, l_total: 0.0566, l_in: 0.0190, l_grad: 0.0376, msssim_ir: 0.2153, msssim_vis: 0.1800, mx_loss: 0.0148, eta: 0:46:32, time: 8.4524
INFO train.py(173): step: 2280/5410, l_total: 0.0481, l_in: 0.0122, l_grad: 0.0358, msssim_ir: 0.4648, msssim_vis: 0.0294, mx_loss: 0.0085, eta: 0:46:22, time: 8.4743
INFO train.py(173): step: 2290/5410, l_total: 0.0412, l_in: 0.0109, l_grad: 0.0304, msssim_ir: 0.3567, msssim_vis: 0.0934, mx_loss: 0.0070, eta: 0:46:13, time: 8.4643
INFO train.py(173): step: 2300/5410, l_total: 0.0419, l_in: 0.0086, l_grad: 0.0333, msssim_ir: 0.4524, msssim_vis: 0.0230, mx_loss: 0.0045, eta: 0:46:04, time: 8.4524
INFO train.py(173): step: 2310/5410, l_total: 0.0244, l_in: 0.0064, l_grad: 0.0180, msssim_ir: 0.1987, msssim_vis: 0.1040, mx_loss: 0.0044, eta: 0:45:54, time: 8.4653
INFO train.py(173): step: 2320/5410, l_total: 0.0434, l_in: 0.0145, l_grad: 0.0289, msssim_ir: 0.3307, msssim_vis: 0.0587, mx_loss: 0.0137, eta: 0:45:45, time: 8.4594
INFO train.py(173): step: 2330/5410, l_total: 0.0336, l_in: 0.0074, l_grad: 0.0262, msssim_ir: 0.2428, msssim_vis: 0.1088, mx_loss: 0.0060, eta: 0:45:35, time: 8.4424
INFO train.py(173): step: 2340/5410, l_total: 0.0322, l_in: 0.0085, l_grad: 0.0237, msssim_ir: 0.2685, msssim_vis: 0.0793, mx_loss: 0.0062, eta: 0:45:26, time: 8.4723
INFO train.py(173): step: 2350/5410, l_total: 0.0330, l_in: 0.0102, l_grad: 0.0227, msssim_ir: 0.3401, msssim_vis: 0.0445, mx_loss: 0.0065, eta: 0:45:16, time: 8.4604
INFO train.py(173): step: 2360/5410, l_total: 0.0283, l_in: 0.0062, l_grad: 0.0221, msssim_ir: 0.4327, msssim_vis: 0.0195, mx_loss: 0.0050, eta: 0:45:07, time: 8.4683
INFO train.py(173): step: 2370/5410, l_total: 0.0374, l_in: 0.0118, l_grad: 0.0256, msssim_ir: 0.2839, msssim_vis: 0.0984, mx_loss: 0.0077, eta: 0:44:57, time: 8.4773
INFO train.py(173): step: 2380/5410, l_total: 0.0394, l_in: 0.0102, l_grad: 0.0293, msssim_ir: 0.4113, msssim_vis: 0.0867, mx_loss: 0.0062, eta: 0:44:48, time: 8.4504
INFO train.py(173): step: 2390/5410, l_total: 0.0294, l_in: 0.0070, l_grad: 0.0223, msssim_ir: 0.3451, msssim_vis: 0.1035, mx_loss: 0.0040, eta: 0:44:39, time: 8.4723
INFO train.py(173): step: 2400/5410, l_total: 0.0305, l_in: 0.0074, l_grad: 0.0232, msssim_ir: 0.3873, msssim_vis: 0.0166, mx_loss: 0.0045, eta: 0:44:29, time: 8.4743
INFO train.py(173): step: 2410/5410, l_total: 0.0485, l_in: 0.0114, l_grad: 0.0371, msssim_ir: 0.4602, msssim_vis: 0.0196, mx_loss: 0.0049, eta: 0:44:20, time: 8.4484
INFO train.py(173): step: 2420/5410, l_total: 0.0379, l_in: 0.0120, l_grad: 0.0259, msssim_ir: 0.2315, msssim_vis: 0.1292, mx_loss: 0.0045, eta: 0:44:11, time: 8.4912
INFO train.py(173): step: 2430/5410, l_total: 0.0512, l_in: 0.0159, l_grad: 0.0353, msssim_ir: 0.4553, msssim_vis: 0.0380, mx_loss: 0.0098, eta: 0:44:01, time: 8.4703
INFO train.py(173): step: 2440/5410, l_total: 0.0323, l_in: 0.0065, l_grad: 0.0257, msssim_ir: 0.4565, msssim_vis: 0.0109, mx_loss: 0.0030, eta: 0:43:52, time: 8.4713
INFO train.py(173): step: 2450/5410, l_total: 0.0309, l_in: 0.0083, l_grad: 0.0226, msssim_ir: 0.3661, msssim_vis: 0.0448, mx_loss: 0.0060, eta: 0:43:43, time: 8.4643
INFO train.py(173): step: 2460/5410, l_total: 0.0418, l_in: 0.0093, l_grad: 0.0325, msssim_ir: 0.3925, msssim_vis: 0.0365, mx_loss: 0.0061, eta: 0:43:33, time: 8.4564
INFO train.py(173): step: 2470/5410, l_total: 0.0334, l_in: 0.0115, l_grad: 0.0220, msssim_ir: 0.1722, msssim_vis: 0.1566, mx_loss: 0.0097, eta: 0:43:24, time: 8.4843
INFO train.py(173): step: 2480/5410, l_total: 0.0433, l_in: 0.0088, l_grad: 0.0345, msssim_ir: 0.4120, msssim_vis: 0.0644, mx_loss: 0.0040, eta: 0:43:15, time: 8.4614
INFO train.py(173): step: 2490/5410, l_total: 0.0419, l_in: 0.0076, l_grad: 0.0343, msssim_ir: 0.3308, msssim_vis: 0.0392, mx_loss: 0.0054, eta: 0:43:05, time: 8.4823
INFO train.py(173): step: 2500/5410, l_total: 0.0475, l_in: 0.0149, l_grad: 0.0326, msssim_ir: 0.2933, msssim_vis: 0.0905, mx_loss: 0.0196, eta: 0:42:56, time: 8.4653
INFO train.py(173): step: 2510/5410, l_total: 0.0324, l_in: 0.0071, l_grad: 0.0253, msssim_ir: 0.2901, msssim_vis: 0.0721, mx_loss: 0.0055, eta: 0:42:47, time: 8.4365
INFO train.py(173): step: 2520/5410, l_total: 0.0327, l_in: 0.0076, l_grad: 0.0252, msssim_ir: 0.1845, msssim_vis: 0.1455, mx_loss: 0.0062, eta: 0:42:37, time: 8.4643
INFO train.py(173): step: 2530/5410, l_total: 0.0225, l_in: 0.0054, l_grad: 0.0171, msssim_ir: 0.3208, msssim_vis: 0.0500, mx_loss: 0.0038, eta: 0:42:28, time: 8.4614
INFO train.py(173): step: 2540/5410, l_total: 0.0339, l_in: 0.0072, l_grad: 0.0267, msssim_ir: 0.1830, msssim_vis: 0.1555, mx_loss: 0.0063, eta: 0:42:19, time: 8.4365
INFO train.py(173): step: 2550/5410, l_total: 0.0359, l_in: 0.0097, l_grad: 0.0262, msssim_ir: 0.3242, msssim_vis: 0.0427, mx_loss: 0.0054, eta: 0:42:09, time: 8.4723
INFO train.py(173): step: 2560/5410, l_total: 0.0326, l_in: 0.0081, l_grad: 0.0245, msssim_ir: 0.3430, msssim_vis: 0.0809, mx_loss: 0.0048, eta: 0:42:00, time: 8.4773
INFO train.py(173): step: 2570/5410, l_total: 0.0303, l_in: 0.0120, l_grad: 0.0183, msssim_ir: 0.2747, msssim_vis: 0.0645, mx_loss: 0.0104, eta: 0:41:51, time: 8.4474
INFO train.py(173): step: 2580/5410, l_total: 0.0376, l_in: 0.0111, l_grad: 0.0265, msssim_ir: 0.4132, msssim_vis: 0.0327, mx_loss: 0.0052, eta: 0:41:42, time: 8.4805
INFO train.py(173): step: 2590/5410, l_total: 0.0414, l_in: 0.0086, l_grad: 0.0329, msssim_ir: 0.4560, msssim_vis: 0.0296, mx_loss: 0.0048, eta: 0:41:32, time: 8.4743
INFO train.py(173): step: 2600/5410, l_total: 0.0461, l_in: 0.0127, l_grad: 0.0334, msssim_ir: 0.5005, msssim_vis: 0.0157, mx_loss: 0.0050, eta: 0:41:23, time: 8.4604
INFO train.py(173): step: 2610/5410, l_total: 0.0407, l_in: 0.0097, l_grad: 0.0311, msssim_ir: 0.2800, msssim_vis: 0.0813, mx_loss: 0.0076, eta: 0:41:14, time: 8.4624
INFO train.py(173): step: 2620/5410, l_total: 0.0493, l_in: 0.0198, l_grad: 0.0295, msssim_ir: 0.4231, msssim_vis: 0.0209, mx_loss: 0.0096, eta: 0:41:05, time: 8.4594
INFO train.py(173): step: 2630/5410, l_total: 0.0473, l_in: 0.0114, l_grad: 0.0359, msssim_ir: 0.3591, msssim_vis: 0.0584, mx_loss: 0.0077, eta: 0:40:55, time: 8.4743
INFO train.py(173): step: 2640/5410, l_total: 0.0377, l_in: 0.0090, l_grad: 0.0287, msssim_ir: 0.2251, msssim_vis: 0.1183, mx_loss: 0.0059, eta: 0:40:46, time: 8.4703
INFO train.py(173): step: 2650/5410, l_total: 0.0291, l_in: 0.0100, l_grad: 0.0190, msssim_ir: 0.3716, msssim_vis: 0.0324, mx_loss: 0.0032, eta: 0:40:37, time: 8.4504
INFO train.py(173): step: 2660/5410, l_total: 0.0262, l_in: 0.0062, l_grad: 0.0200, msssim_ir: 0.3085, msssim_vis: 0.0572, mx_loss: 0.0045, eta: 0:40:28, time: 8.4823
INFO train.py(173): step: 2670/5410, l_total: 0.0300, l_in: 0.0071, l_grad: 0.0229, msssim_ir: 0.4408, msssim_vis: 0.0355, mx_loss: 0.0034, eta: 0:40:19, time: 8.4743
INFO train.py(173): step: 2680/5410, l_total: 0.0259, l_in: 0.0062, l_grad: 0.0197, msssim_ir: 0.3741, msssim_vis: 0.0559, mx_loss: 0.0038, eta: 0:40:09, time: 8.4853
INFO train.py(173): step: 2690/5410, l_total: 0.0377, l_in: 0.0095, l_grad: 0.0282, msssim_ir: 0.4122, msssim_vis: 0.0166, mx_loss: 0.0053, eta: 0:40:00, time: 8.4663
INFO train.py(173): step: 2700/5410, l_total: 0.0245, l_in: 0.0055, l_grad: 0.0190, msssim_ir: 0.2234, msssim_vis: 0.0952, mx_loss: 0.0041, eta: 0:39:51, time: 8.4424
INFO train.py(173): step: 2710/5410, l_total: 0.0420, l_in: 0.0087, l_grad: 0.0333, msssim_ir: 0.4020, msssim_vis: 0.0349, mx_loss: 0.0066, eta: 0:40:02, time: 28.4226
INFO train.py(173): step: 2720/5410, l_total: 0.0242, l_in: 0.0089, l_grad: 0.0153, msssim_ir: 0.3294, msssim_vis: 0.0370, mx_loss: 0.0054, eta: 0:39:52, time: 8.4116
INFO train.py(173): step: 2730/5410, l_total: 0.0387, l_in: 0.0073, l_grad: 0.0314, msssim_ir: 0.3945, msssim_vis: 0.0507, mx_loss: 0.0052, eta: 0:39:43, time: 8.4315
INFO train.py(173): step: 2740/5410, l_total: 0.0293, l_in: 0.0061, l_grad: 0.0232, msssim_ir: 0.4251, msssim_vis: 0.0306, mx_loss: 0.0032, eta: 0:39:34, time: 8.4076
INFO train.py(173): step: 2750/5410, l_total: 0.0380, l_in: 0.0112, l_grad: 0.0268, msssim_ir: 0.4288, msssim_vis: 0.0210, mx_loss: 0.0042, eta: 0:39:24, time: 8.4205
INFO train.py(173): step: 2760/5410, l_total: 0.0254, l_in: 0.0062, l_grad: 0.0193, msssim_ir: 0.3966, msssim_vis: 0.0344, mx_loss: 0.0032, eta: 0:39:15, time: 8.4484
INFO train.py(173): step: 2770/5410, l_total: 0.0469, l_in: 0.0125, l_grad: 0.0343, msssim_ir: 0.2911, msssim_vis: 0.0816, mx_loss: 0.0108, eta: 0:39:06, time: 8.4524
INFO train.py(173): step: 2780/5410, l_total: 0.0389, l_in: 0.0113, l_grad: 0.0276, msssim_ir: 0.3858, msssim_vis: 0.0232, mx_loss: 0.0040, eta: 0:38:56, time: 8.4584
INFO train.py(173): step: 2790/5410, l_total: 0.0337, l_in: 0.0069, l_grad: 0.0268, msssim_ir: 0.2444, msssim_vis: 0.1251, mx_loss: 0.0053, eta: 0:38:47, time: 8.4245
INFO train.py(173): step: 2800/5410, l_total: 0.0331, l_in: 0.0071, l_grad: 0.0260, msssim_ir: 0.2953, msssim_vis: 0.1118, mx_loss: 0.0043, eta: 0:38:38, time: 8.4803
INFO train.py(173): step: 2810/5410, l_total: 0.0345, l_in: 0.0095, l_grad: 0.0249, msssim_ir: 0.2971, msssim_vis: 0.0705, mx_loss: 0.0073, eta: 0:38:29, time: 8.4385
INFO train.py(173): step: 2820/5410, l_total: 0.0309, l_in: 0.0094, l_grad: 0.0215, msssim_ir: 0.2895, msssim_vis: 0.0500, mx_loss: 0.0078, eta: 0:38:19, time: 8.4454
INFO train.py(173): step: 2830/5410, l_total: 0.0377, l_in: 0.0160, l_grad: 0.0217, msssim_ir: 0.2927, msssim_vis: 0.0850, mx_loss: 0.0077, eta: 0:38:10, time: 8.4902
INFO train.py(173): step: 2840/5410, l_total: 0.0326, l_in: 0.0068, l_grad: 0.0258, msssim_ir: 0.3629, msssim_vis: 0.0480, mx_loss: 0.0053, eta: 0:38:01, time: 8.4484
INFO train.py(173): step: 2850/5410, l_total: 0.0275, l_in: 0.0064, l_grad: 0.0211, msssim_ir: 0.3963, msssim_vis: 0.0257, mx_loss: 0.0032, eta: 0:37:52, time: 8.4544
INFO train.py(173): step: 2860/5410, l_total: 0.0231, l_in: 0.0070, l_grad: 0.0161, msssim_ir: 0.2847, msssim_vis: 0.0496, mx_loss: 0.0047, eta: 0:37:42, time: 8.4942
INFO train.py(173): step: 2870/5410, l_total: 0.0377, l_in: 0.0120, l_grad: 0.0258, msssim_ir: 0.1617, msssim_vis: 0.1080, mx_loss: 0.0100, eta: 0:37:33, time: 8.4504
INFO train.py(173): step: 2880/5410, l_total: 0.0405, l_in: 0.0113, l_grad: 0.0292, msssim_ir: 0.3173, msssim_vis: 0.0733, mx_loss: 0.0116, eta: 0:37:24, time: 8.4643
INFO train.py(173): step: 2890/5410, l_total: 0.0343, l_in: 0.0090, l_grad: 0.0253, msssim_ir: 0.1582, msssim_vis: 0.1120, mx_loss: 0.0065, eta: 0:37:15, time: 8.4643
INFO train.py(173): step: 2900/5410, l_total: 0.0483, l_in: 0.0213, l_grad: 0.0270, msssim_ir: 0.3280, msssim_vis: 0.0999, mx_loss: 0.0143, eta: 0:37:05, time: 8.4405
INFO train.py(173): step: 2910/5410, l_total: 0.0320, l_in: 0.0089, l_grad: 0.0231, msssim_ir: 0.4077, msssim_vis: 0.0282, mx_loss: 0.0031, eta: 0:36:56, time: 8.4723
INFO train.py(173): step: 2920/5410, l_total: 0.0215, l_in: 0.0048, l_grad: 0.0168, msssim_ir: 0.3499, msssim_vis: 0.0431, mx_loss: 0.0033, eta: 0:36:47, time: 8.4713
INFO train.py(173): step: 2930/5410, l_total: 0.0334, l_in: 0.0124, l_grad: 0.0210, msssim_ir: 0.3580, msssim_vis: 0.0402, mx_loss: 0.0057, eta: 0:36:38, time: 8.4345
INFO train.py(173): step: 2940/5410, l_total: 0.0664, l_in: 0.0200, l_grad: 0.0464, msssim_ir: 0.3554, msssim_vis: 0.0629, mx_loss: 0.0111, eta: 0:36:29, time: 8.4813
INFO train.py(173): step: 2950/5410, l_total: 0.0448, l_in: 0.0091, l_grad: 0.0357, msssim_ir: 0.2456, msssim_vis: 0.0943, mx_loss: 0.0081, eta: 0:36:19, time: 8.4574
INFO train.py(173): step: 2960/5410, l_total: 0.0448, l_in: 0.0117, l_grad: 0.0331, msssim_ir: 0.3944, msssim_vis: 0.0685, mx_loss: 0.0071, eta: 0:36:10, time: 8.4534
INFO train.py(173): step: 2970/5410, l_total: 0.0261, l_in: 0.0071, l_grad: 0.0190, msssim_ir: 0.2176, msssim_vis: 0.0913, mx_loss: 0.0039, eta: 0:36:01, time: 8.4534
INFO train.py(173): step: 2980/5410, l_total: 0.0294, l_in: 0.0088, l_grad: 0.0206, msssim_ir: 0.2270, msssim_vis: 0.0874, mx_loss: 0.0057, eta: 0:35:52, time: 8.4713
INFO train.py(173): step: 2990/5410, l_total: 0.0411, l_in: 0.0111, l_grad: 0.0300, msssim_ir: 0.3659, msssim_vis: 0.0665, mx_loss: 0.0044, eta: 0:35:43, time: 8.4594
INFO train.py(173): step: 3000/5410, l_total: 0.0295, l_in: 0.0098, l_grad: 0.0197, msssim_ir: 0.3966, msssim_vis: 0.0348, mx_loss: 0.0031, eta: 0:35:33, time: 8.4614
INFO train.py(173): step: 3010/5410, l_total: 0.0395, l_in: 0.0122, l_grad: 0.0273, msssim_ir: 0.2755, msssim_vis: 0.1314, mx_loss: 0.0085, eta: 0:35:24, time: 8.4653
INFO train.py(173): step: 3020/5410, l_total: 0.0377, l_in: 0.0088, l_grad: 0.0289, msssim_ir: 0.4564, msssim_vis: 0.0185, mx_loss: 0.0076, eta: 0:35:15, time: 8.4484
INFO train.py(173): step: 3030/5410, l_total: 0.0378, l_in: 0.0095, l_grad: 0.0283, msssim_ir: 0.5132, msssim_vis: 0.0155, mx_loss: 0.0033, eta: 0:35:06, time: 8.4773
INFO train.py(173): step: 3040/5410, l_total: 0.0587, l_in: 0.0145, l_grad: 0.0443, msssim_ir: 0.4747, msssim_vis: 0.0147, mx_loss: 0.0099, eta: 0:34:57, time: 8.4643
INFO train.py(173): step: 3050/5410, l_total: 0.0349, l_in: 0.0089, l_grad: 0.0260, msssim_ir: 0.3879, msssim_vis: 0.0520, mx_loss: 0.0052, eta: 0:34:48, time: 8.4205
INFO train.py(173): step: 3060/5410, l_total: 0.0334, l_in: 0.0108, l_grad: 0.0226, msssim_ir: 0.1754, msssim_vis: 0.1299, mx_loss: 0.0096, eta: 0:34:38, time: 8.4325
INFO train.py(173): step: 3070/5410, l_total: 0.0425, l_in: 0.0092, l_grad: 0.0333, msssim_ir: 0.3399, msssim_vis: 0.0936, mx_loss: 0.0086, eta: 0:34:29, time: 8.4783
INFO train.py(173): step: 3080/5410, l_total: 0.0492, l_in: 0.0183, l_grad: 0.0309, msssim_ir: 0.2040, msssim_vis: 0.1712, mx_loss: 0.0123, eta: 0:34:20, time: 8.4554
INFO train.py(173): step: 3090/5410, l_total: 0.0270, l_in: 0.0056, l_grad: 0.0214, msssim_ir: 0.2815, msssim_vis: 0.0730, mx_loss: 0.0038, eta: 0:34:11, time: 8.4494
INFO train.py(173): step: 3100/5410, l_total: 0.0335, l_in: 0.0073, l_grad: 0.0262, msssim_ir: 0.4382, msssim_vis: 0.0129, mx_loss: 0.0048, eta: 0:34:02, time: 8.4703
INFO train.py(173): step: 3110/5410, l_total: 0.0304, l_in: 0.0071, l_grad: 0.0233, msssim_ir: 0.3784, msssim_vis: 0.0375, mx_loss: 0.0039, eta: 0:33:53, time: 8.4604
INFO train.py(173): step: 3120/5410, l_total: 0.0402, l_in: 0.0083, l_grad: 0.0319, msssim_ir: 0.4744, msssim_vis: 0.0137, mx_loss: 0.0044, eta: 0:33:44, time: 8.4474
INFO train.py(173): step: 3130/5410, l_total: 0.0496, l_in: 0.0108, l_grad: 0.0388, msssim_ir: 0.4645, msssim_vis: 0.0303, mx_loss: 0.0040, eta: 0:33:35, time: 8.4823
INFO train.py(173): step: 3140/5410, l_total: 0.0444, l_in: 0.0083, l_grad: 0.0361, msssim_ir: 0.4269, msssim_vis: 0.0430, mx_loss: 0.0064, eta: 0:33:25, time: 8.4614
INFO train.py(173): step: 3150/5410, l_total: 0.0316, l_in: 0.0124, l_grad: 0.0192, msssim_ir: 0.3668, msssim_vis: 0.0326, mx_loss: 0.0050, eta: 0:33:16, time: 8.4484
INFO train.py(173): step: 3160/5410, l_total: 0.0398, l_in: 0.0113, l_grad: 0.0285, msssim_ir: 0.3511, msssim_vis: 0.1022, mx_loss: 0.0062, eta: 0:33:07, time: 8.4693
INFO train.py(173): step: 3170/5410, l_total: 0.0393, l_in: 0.0085, l_grad: 0.0309, msssim_ir: 0.4319, msssim_vis: 0.0245, mx_loss: 0.0049, eta: 0:32:58, time: 8.4693
INFO train.py(173): step: 3180/5410, l_total: 0.0612, l_in: 0.0131, l_grad: 0.0481, msssim_ir: 0.4393, msssim_vis: 0.0405, mx_loss: 0.0122, eta: 0:32:49, time: 8.4454
INFO train.py(173): step: 3190/5410, l_total: 0.0360, l_in: 0.0100, l_grad: 0.0260, msssim_ir: 0.3494, msssim_vis: 0.0520, mx_loss: 0.0064, eta: 0:32:40, time: 8.4783
INFO train.py(173): step: 3200/5410, l_total: 0.0286, l_in: 0.0099, l_grad: 0.0187, msssim_ir: 0.4154, msssim_vis: 0.0219, mx_loss: 0.0037, eta: 0:32:31, time: 8.4544
INFO train.py(173): step: 3210/5410, l_total: 0.0407, l_in: 0.0116, l_grad: 0.0291, msssim_ir: 0.3339, msssim_vis: 0.0634, mx_loss: 0.0086, eta: 0:32:22, time: 8.4594
INFO train.py(173): step: 3220/5410, l_total: 0.0398, l_in: 0.0123, l_grad: 0.0275, msssim_ir: 0.3111, msssim_vis: 0.1138, mx_loss: 0.0069, eta: 0:32:13, time: 8.4703
INFO train.py(173): step: 3230/5410, l_total: 0.0417, l_in: 0.0106, l_grad: 0.0311, msssim_ir: 0.3104, msssim_vis: 0.0966, mx_loss: 0.0088, eta: 0:32:04, time: 8.4544
INFO train.py(173): step: 3240/5410, l_total: 0.0368, l_in: 0.0118, l_grad: 0.0250, msssim_ir: 0.3100, msssim_vis: 0.0601, mx_loss: 0.0070, eta: 0:31:55, time: 8.4554
INFO train.py(173): step: 3250/5410, l_total: 0.0329, l_in: 0.0068, l_grad: 0.0261, msssim_ir: 0.2101, msssim_vis: 0.1532, mx_loss: 0.0056, eta: 0:31:59, time: 28.5530
INFO train.py(173): step: 3260/5410, l_total: 0.0421, l_in: 0.0135, l_grad: 0.0286, msssim_ir: 0.2895, msssim_vis: 0.1344, mx_loss: 0.0064, eta: 0:31:50, time: 8.4036
INFO train.py(173): step: 3270/5410, l_total: 0.0448, l_in: 0.0125, l_grad: 0.0323, msssim_ir: 0.1444, msssim_vis: 0.2166, mx_loss: 0.0093, eta: 0:31:40, time: 8.4156
INFO train.py(173): step: 3280/5410, l_total: 0.0385, l_in: 0.0114, l_grad: 0.0271, msssim_ir: 0.4659, msssim_vis: 0.0193, mx_loss: 0.0035, eta: 0:31:31, time: 8.4285
INFO train.py(173): step: 3290/5410, l_total: 0.0550, l_in: 0.0117, l_grad: 0.0433, msssim_ir: 0.3924, msssim_vis: 0.0736, mx_loss: 0.0077, eta: 0:31:22, time: 8.4395
INFO train.py(173): step: 3300/5410, l_total: 0.0344, l_in: 0.0071, l_grad: 0.0273, msssim_ir: 0.3219, msssim_vis: 0.0844, mx_loss: 0.0051, eta: 0:31:13, time: 8.4753
INFO train.py(173): step: 3310/5410, l_total: 0.0328, l_in: 0.0094, l_grad: 0.0235, msssim_ir: 0.4360, msssim_vis: 0.0161, mx_loss: 0.0027, eta: 0:31:04, time: 8.4544
INFO train.py(173): step: 3320/5410, l_total: 0.0531, l_in: 0.0124, l_grad: 0.0407, msssim_ir: 0.4739, msssim_vis: 0.0406, mx_loss: 0.0064, eta: 0:30:55, time: 8.4076
INFO train.py(173): step: 3330/5410, l_total: 0.0438, l_in: 0.0142, l_grad: 0.0296, msssim_ir: 0.4398, msssim_vis: 0.0103, mx_loss: 0.0046, eta: 0:30:45, time: 8.4594
INFO train.py(173): step: 3340/5410, l_total: 0.0313, l_in: 0.0127, l_grad: 0.0186, msssim_ir: 0.3189, msssim_vis: 0.0310, mx_loss: 0.0067, eta: 0:30:36, time: 8.4614
INFO train.py(173): step: 3350/5410, l_total: 0.0437, l_in: 0.0080, l_grad: 0.0358, msssim_ir: 0.3948, msssim_vis: 0.0437, mx_loss: 0.0049, eta: 0:30:27, time: 8.4434
INFO train.py(173): step: 3360/5410, l_total: 0.0271, l_in: 0.0064, l_grad: 0.0207, msssim_ir: 0.3361, msssim_vis: 0.0461, mx_loss: 0.0048, eta: 0:30:18, time: 8.4554
INFO train.py(173): step: 3370/5410, l_total: 0.0416, l_in: 0.0121, l_grad: 0.0294, msssim_ir: 0.3731, msssim_vis: 0.0739, mx_loss: 0.0067, eta: 0:30:09, time: 8.4783
INFO train.py(173): step: 3380/5410, l_total: 0.0329, l_in: 0.0101, l_grad: 0.0228, msssim_ir: 0.4877, msssim_vis: 0.0168, mx_loss: 0.0040, eta: 0:30:00, time: 8.4405
INFO train.py(173): step: 3390/5410, l_total: 0.0297, l_in: 0.0089, l_grad: 0.0208, msssim_ir: 0.3242, msssim_vis: 0.0593, mx_loss: 0.0051, eta: 0:29:51, time: 8.4793
INFO train.py(173): step: 3400/5410, l_total: 0.0444, l_in: 0.0132, l_grad: 0.0313, msssim_ir: 0.2317, msssim_vis: 0.1136, mx_loss: 0.0147, eta: 0:29:42, time: 8.4643
INFO train.py(173): step: 3410/5410, l_total: 0.0322, l_in: 0.0083, l_grad: 0.0239, msssim_ir: 0.2466, msssim_vis: 0.1040, mx_loss: 0.0103, eta: 0:29:33, time: 8.4395
INFO train.py(173): step: 3420/5410, l_total: 0.0343, l_in: 0.0087, l_grad: 0.0256, msssim_ir: 0.1916, msssim_vis: 0.1666, mx_loss: 0.0047, eta: 0:29:23, time: 8.4823
INFO train.py(173): step: 3430/5410, l_total: 0.0490, l_in: 0.0102, l_grad: 0.0388, msssim_ir: 0.4295, msssim_vis: 0.0690, mx_loss: 0.0063, eta: 0:29:14, time: 8.4614
INFO train.py(173): step: 3440/5410, l_total: 0.0383, l_in: 0.0076, l_grad: 0.0306, msssim_ir: 0.2838, msssim_vis: 0.0856, mx_loss: 0.0070, eta: 0:29:05, time: 8.4484
INFO train.py(173): step: 3450/5410, l_total: 0.0285, l_in: 0.0108, l_grad: 0.0177, msssim_ir: 0.4415, msssim_vis: 0.0219, mx_loss: 0.0099, eta: 0:28:56, time: 8.4932
INFO train.py(173): step: 3460/5410, l_total: 0.0349, l_in: 0.0072, l_grad: 0.0277, msssim_ir: 0.4094, msssim_vis: 0.0336, mx_loss: 0.0036, eta: 0:28:47, time: 8.4444
INFO train.py(173): step: 3470/5410, l_total: 0.0264, l_in: 0.0073, l_grad: 0.0191, msssim_ir: 0.3350, msssim_vis: 0.0414, mx_loss: 0.0052, eta: 0:28:38, time: 8.4584
INFO train.py(173): step: 3480/5410, l_total: 0.0297, l_in: 0.0086, l_grad: 0.0211, msssim_ir: 0.3079, msssim_vis: 0.0491, mx_loss: 0.0074, eta: 0:28:29, time: 8.4753
INFO train.py(173): step: 3490/5410, l_total: 0.0602, l_in: 0.0134, l_grad: 0.0468, msssim_ir: 0.4056, msssim_vis: 0.0432, mx_loss: 0.0136, eta: 0:28:20, time: 8.4534
INFO train.py(173): step: 3500/5410, l_total: 0.0338, l_in: 0.0096, l_grad: 0.0242, msssim_ir: 0.3055, msssim_vis: 0.1205, mx_loss: 0.0042, eta: 0:28:11, time: 8.4594
INFO train.py(173): step: 3510/5410, l_total: 0.0353, l_in: 0.0077, l_grad: 0.0275, msssim_ir: 0.2337, msssim_vis: 0.1561, mx_loss: 0.0061, eta: 0:28:02, time: 8.4743
INFO train.py(173): step: 3520/5410, l_total: 0.0440, l_in: 0.0095, l_grad: 0.0345, msssim_ir: 0.2994, msssim_vis: 0.0597, mx_loss: 0.0050, eta: 0:27:53, time: 8.4464
INFO train.py(173): step: 3530/5410, l_total: 0.0539, l_in: 0.0161, l_grad: 0.0379, msssim_ir: 0.3592, msssim_vis: 0.0776, mx_loss: 0.0189, eta: 0:27:44, time: 8.4902
INFO train.py(173): step: 3540/5410, l_total: 0.0422, l_in: 0.0109, l_grad: 0.0313, msssim_ir: 0.2901, msssim_vis: 0.0725, mx_loss: 0.0066, eta: 0:27:35, time: 8.4624
INFO train.py(173): step: 3550/5410, l_total: 0.0288, l_in: 0.0060, l_grad: 0.0228, msssim_ir: 0.3547, msssim_vis: 0.0594, mx_loss: 0.0035, eta: 0:27:25, time: 8.4793
INFO train.py(173): step: 3560/5410, l_total: 0.0289, l_in: 0.0066, l_grad: 0.0224, msssim_ir: 0.3097, msssim_vis: 0.0899, mx_loss: 0.0035, eta: 0:27:16, time: 8.4604
INFO train.py(173): step: 3570/5410, l_total: 0.0467, l_in: 0.0099, l_grad: 0.0367, msssim_ir: 0.3672, msssim_vis: 0.0779, mx_loss: 0.0073, eta: 0:27:07, time: 8.4454
INFO train.py(173): step: 3580/5410, l_total: 0.0401, l_in: 0.0113, l_grad: 0.0288, msssim_ir: 0.3895, msssim_vis: 0.0455, mx_loss: 0.0104, eta: 0:26:58, time: 8.4942
INFO train.py(173): step: 3590/5410, l_total: 0.0282, l_in: 0.0080, l_grad: 0.0203, msssim_ir: 0.2658, msssim_vis: 0.0870, mx_loss: 0.0034, eta: 0:26:49, time: 8.4444
INFO train.py(173): step: 3600/5410, l_total: 0.0408, l_in: 0.0112, l_grad: 0.0295, msssim_ir: 0.3008, msssim_vis: 0.0935, mx_loss: 0.0057, eta: 0:26:40, time: 8.4743
INFO train.py(173): step: 3610/5410, l_total: 0.0313, l_in: 0.0095, l_grad: 0.0218, msssim_ir: 0.3427, msssim_vis: 0.0563, mx_loss: 0.0050, eta: 0:26:31, time: 8.4693
INFO train.py(173): step: 3620/5410, l_total: 0.0344, l_in: 0.0079, l_grad: 0.0265, msssim_ir: 0.3575, msssim_vis: 0.0461, mx_loss: 0.0056, eta: 0:26:22, time: 8.4325
INFO train.py(173): step: 3630/5410, l_total: 0.0392, l_in: 0.0146, l_grad: 0.0245, msssim_ir: 0.2861, msssim_vis: 0.0956, mx_loss: 0.0050, eta: 0:26:13, time: 8.4653
INFO train.py(173): step: 3640/5410, l_total: 0.0419, l_in: 0.0154, l_grad: 0.0264, msssim_ir: 0.4107, msssim_vis: 0.0335, mx_loss: 0.0067, eta: 0:26:04, time: 8.4624
INFO train.py(173): step: 3650/5410, l_total: 0.0322, l_in: 0.0093, l_grad: 0.0228, msssim_ir: 0.1266, msssim_vis: 0.1847, mx_loss: 0.0085, eta: 0:25:55, time: 8.4504
INFO train.py(173): step: 3660/5410, l_total: 0.0418, l_in: 0.0108, l_grad: 0.0310, msssim_ir: 0.2864, msssim_vis: 0.0760, mx_loss: 0.0070, eta: 0:25:46, time: 8.4673
INFO train.py(173): step: 3670/5410, l_total: 0.0333, l_in: 0.0102, l_grad: 0.0231, msssim_ir: 0.3528, msssim_vis: 0.0446, mx_loss: 0.0062, eta: 0:25:37, time: 8.4673
INFO train.py(173): step: 3680/5410, l_total: 0.0356, l_in: 0.0076, l_grad: 0.0280, msssim_ir: 0.4803, msssim_vis: 0.0234, mx_loss: 0.0048, eta: 0:25:28, time: 8.4564
INFO train.py(173): step: 3690/5410, l_total: 0.0291, l_in: 0.0055, l_grad: 0.0236, msssim_ir: 0.3001, msssim_vis: 0.0863, mx_loss: 0.0045, eta: 0:25:19, time: 8.4862
INFO train.py(173): step: 3700/5410, l_total: 0.0296, l_in: 0.0086, l_grad: 0.0210, msssim_ir: 0.2853, msssim_vis: 0.0670, mx_loss: 0.0059, eta: 0:25:10, time: 8.4454
INFO train.py(173): step: 3710/5410, l_total: 0.0298, l_in: 0.0073, l_grad: 0.0225, msssim_ir: 0.3515, msssim_vis: 0.0902, mx_loss: 0.0029, eta: 0:25:01, time: 8.4584
INFO train.py(173): step: 3720/5410, l_total: 0.0670, l_in: 0.0184, l_grad: 0.0487, msssim_ir: 0.4720, msssim_vis: 0.0471, mx_loss: 0.0114, eta: 0:24:52, time: 8.4773
INFO train.py(173): step: 3730/5410, l_total: 0.0272, l_in: 0.0062, l_grad: 0.0210, msssim_ir: 0.3076, msssim_vis: 0.0425, mx_loss: 0.0054, eta: 0:24:43, time: 8.4414
INFO train.py(173): step: 3740/5410, l_total: 0.0500, l_in: 0.0124, l_grad: 0.0376, msssim_ir: 0.3228, msssim_vis: 0.1286, mx_loss: 0.0103, eta: 0:24:34, time: 8.4733
INFO train.py(173): step: 3750/5410, l_total: 0.0246, l_in: 0.0070, l_grad: 0.0176, msssim_ir: 0.2494, msssim_vis: 0.0758, mx_loss: 0.0050, eta: 0:24:25, time: 8.4624
INFO train.py(173): step: 3760/5410, l_total: 0.0442, l_in: 0.0160, l_grad: 0.0282, msssim_ir: 0.1457, msssim_vis: 0.1884, mx_loss: 0.0120, eta: 0:24:16, time: 8.4544
INFO train.py(173): step: 3770/5410, l_total: 0.0382, l_in: 0.0097, l_grad: 0.0285, msssim_ir: 0.3594, msssim_vis: 0.0544, mx_loss: 0.0066, eta: 0:24:07, time: 8.4783
INFO train.py(173): step: 3780/5410, l_total: 0.0469, l_in: 0.0188, l_grad: 0.0281, msssim_ir: 0.3751, msssim_vis: 0.0595, mx_loss: 0.0094, eta: 0:23:58, time: 8.4544
INFO train.py(173): step: 3790/5410, l_total: 0.0449, l_in: 0.0195, l_grad: 0.0255, msssim_ir: 0.3175, msssim_vis: 0.1397, mx_loss: 0.0138, eta: 0:23:58, time: 28.2772
INFO train.py(173): step: 3800/5410, l_total: 0.0348, l_in: 0.0108, l_grad: 0.0241, msssim_ir: 0.3169, msssim_vis: 0.0764, mx_loss: 0.0059, eta: 0:23:49, time: 8.4096
INFO train.py(173): step: 3810/5410, l_total: 0.0320, l_in: 0.0077, l_grad: 0.0243, msssim_ir: 0.2451, msssim_vis: 0.0763, mx_loss: 0.0067, eta: 0:23:39, time: 8.4424
INFO train.py(173): step: 3820/5410, l_total: 0.0384, l_in: 0.0110, l_grad: 0.0274, msssim_ir: 0.4800, msssim_vis: 0.0076, mx_loss: 0.0026, eta: 0:23:30, time: 8.4106
INFO train.py(173): step: 3830/5410, l_total: 0.0313, l_in: 0.0073, l_grad: 0.0240, msssim_ir: 0.4072, msssim_vis: 0.0233, mx_loss: 0.0042, eta: 0:23:21, time: 8.4424
INFO train.py(173): step: 3840/5410, l_total: 0.0461, l_in: 0.0132, l_grad: 0.0329, msssim_ir: 0.4548, msssim_vis: 0.0409, mx_loss: 0.0180, eta: 0:23:12, time: 8.4643
INFO train.py(173): step: 3850/5410, l_total: 0.0275, l_in: 0.0074, l_grad: 0.0202, msssim_ir: 0.2163, msssim_vis: 0.0888, mx_loss: 0.0063, eta: 0:23:03, time: 8.4434
INFO train.py(173): step: 3860/5410, l_total: 0.0286, l_in: 0.0075, l_grad: 0.0211, msssim_ir: 0.2119, msssim_vis: 0.1237, mx_loss: 0.0041, eta: 0:22:54, time: 8.4315
INFO train.py(173): step: 3870/5410, l_total: 0.0322, l_in: 0.0082, l_grad: 0.0240, msssim_ir: 0.4300, msssim_vis: 0.0194, mx_loss: 0.0063, eta: 0:22:45, time: 8.4743
INFO train.py(173): step: 3880/5410, l_total: 0.0344, l_in: 0.0106, l_grad: 0.0239, msssim_ir: 0.1257, msssim_vis: 0.1926, mx_loss: 0.0109, eta: 0:22:36, time: 8.4624
INFO train.py(173): step: 3890/5410, l_total: 0.0411, l_in: 0.0103, l_grad: 0.0308, msssim_ir: 0.3052, msssim_vis: 0.1060, mx_loss: 0.0095, eta: 0:22:27, time: 8.4424
INFO train.py(173): step: 3900/5410, l_total: 0.0423, l_in: 0.0099, l_grad: 0.0324, msssim_ir: 0.4232, msssim_vis: 0.0295, mx_loss: 0.0093, eta: 0:22:18, time: 8.4793
INFO train.py(173): step: 3910/5410, l_total: 0.0256, l_in: 0.0075, l_grad: 0.0180, msssim_ir: 0.2695, msssim_vis: 0.1014, mx_loss: 0.0040, eta: 0:22:09, time: 8.4594
INFO train.py(173): step: 3920/5410, l_total: 0.0407, l_in: 0.0125, l_grad: 0.0281, msssim_ir: 0.4848, msssim_vis: 0.0147, mx_loss: 0.0034, eta: 0:22:00, time: 8.4424
INFO train.py(173): step: 3930/5410, l_total: 0.0434, l_in: 0.0091, l_grad: 0.0343, msssim_ir: 0.2781, msssim_vis: 0.1209, mx_loss: 0.0070, eta: 0:21:51, time: 8.4524
INFO train.py(173): step: 3940/5410, l_total: 0.0345, l_in: 0.0072, l_grad: 0.0273, msssim_ir: 0.2647, msssim_vis: 0.0850, mx_loss: 0.0066, eta: 0:21:42, time: 8.4803
INFO train.py(173): step: 3950/5410, l_total: 0.0383, l_in: 0.0157, l_grad: 0.0226, msssim_ir: 0.3624, msssim_vis: 0.0392, mx_loss: 0.0062, eta: 0:21:33, time: 8.4315
INFO train.py(173): step: 3960/5410, l_total: 0.0403, l_in: 0.0115, l_grad: 0.0288, msssim_ir: 0.4373, msssim_vis: 0.0385, mx_loss: 0.0040, eta: 0:21:24, time: 8.4604
INFO train.py(173): step: 3970/5410, l_total: 0.0402, l_in: 0.0097, l_grad: 0.0305, msssim_ir: 0.3342, msssim_vis: 0.1008, mx_loss: 0.0087, eta: 0:21:15, time: 8.4564
INFO train.py(173): step: 3980/5410, l_total: 0.0328, l_in: 0.0083, l_grad: 0.0244, msssim_ir: 0.3773, msssim_vis: 0.0305, mx_loss: 0.0038, eta: 0:21:06, time: 8.4414
INFO train.py(173): step: 3990/5410, l_total: 0.0347, l_in: 0.0076, l_grad: 0.0271, msssim_ir: 0.1536, msssim_vis: 0.1469, mx_loss: 0.0060, eta: 0:20:57, time: 8.4365
INFO train.py(173): step: 4000/5410, l_total: 0.0400, l_in: 0.0121, l_grad: 0.0278, msssim_ir: 0.4271, msssim_vis: 0.0509, mx_loss: 0.0061, eta: 0:20:48, time: 8.4853
INFO train.py(173): step: 4010/5410, l_total: 0.0314, l_in: 0.0097, l_grad: 0.0218, msssim_ir: 0.3611, msssim_vis: 0.0339, mx_loss: 0.0045, eta: 0:20:39, time: 8.4584
INFO train.py(173): step: 4020/5410, l_total: 0.0289, l_in: 0.0075, l_grad: 0.0214, msssim_ir: 0.1242, msssim_vis: 0.1778, mx_loss: 0.0055, eta: 0:20:30, time: 8.4456
INFO train.py(173): step: 4030/5410, l_total: 0.0587, l_in: 0.0151, l_grad: 0.0436, msssim_ir: 0.4216, msssim_vis: 0.0395, mx_loss: 0.0143, eta: 0:20:21, time: 8.4764
INFO train.py(173): step: 4040/5410, l_total: 0.0526, l_in: 0.0216, l_grad: 0.0311, msssim_ir: 0.3906, msssim_vis: 0.0364, mx_loss: 0.0077, eta: 0:20:12, time: 8.4615
INFO train.py(173): step: 4050/5410, l_total: 0.0229, l_in: 0.0071, l_grad: 0.0158, msssim_ir: 0.2527, msssim_vis: 0.0610, mx_loss: 0.0047, eta: 0:20:03, time: 8.4555
INFO train.py(173): step: 4060/5410, l_total: 0.0337, l_in: 0.0086, l_grad: 0.0250, msssim_ir: 0.4179, msssim_vis: 0.0289, mx_loss: 0.0061, eta: 0:19:54, time: 8.4744
INFO train.py(173): step: 4070/5410, l_total: 0.0284, l_in: 0.0076, l_grad: 0.0208, msssim_ir: 0.2540, msssim_vis: 0.0678, mx_loss: 0.0044, eta: 0:19:45, time: 8.4505
INFO train.py(173): step: 4080/5410, l_total: 0.0568, l_in: 0.0148, l_grad: 0.0420, msssim_ir: 0.4523, msssim_vis: 0.0673, mx_loss: 0.0099, eta: 0:19:36, time: 8.4356
INFO train.py(173): step: 4090/5410, l_total: 0.0609, l_in: 0.0207, l_grad: 0.0402, msssim_ir: 0.4905, msssim_vis: 0.0351, mx_loss: 0.0195, eta: 0:19:27, time: 8.4685
INFO train.py(173): step: 4100/5410, l_total: 0.0314, l_in: 0.0071, l_grad: 0.0243, msssim_ir: 0.2585, msssim_vis: 0.0811, mx_loss: 0.0071, eta: 0:19:18, time: 8.4695
INFO train.py(173): step: 4110/5410, l_total: 0.0562, l_in: 0.0159, l_grad: 0.0403, msssim_ir: 0.4376, msssim_vis: 0.0564, mx_loss: 0.0167, eta: 0:19:09, time: 8.4545
INFO train.py(173): step: 4120/5410, l_total: 0.0433, l_in: 0.0095, l_grad: 0.0338, msssim_ir: 0.4452, msssim_vis: 0.0792, mx_loss: 0.0056, eta: 0:19:00, time: 8.4725
INFO train.py(173): step: 4130/5410, l_total: 0.0404, l_in: 0.0174, l_grad: 0.0230, msssim_ir: 0.3226, msssim_vis: 0.0361, mx_loss: 0.0058, eta: 0:18:51, time: 8.4615
INFO train.py(173): step: 4140/5410, l_total: 0.0316, l_in: 0.0109, l_grad: 0.0208, msssim_ir: 0.3915, msssim_vis: 0.0235, mx_loss: 0.0055, eta: 0:18:42, time: 8.4585
INFO train.py(173): step: 4150/5410, l_total: 0.0314, l_in: 0.0063, l_grad: 0.0252, msssim_ir: 0.2817, msssim_vis: 0.1184, mx_loss: 0.0041, eta: 0:18:33, time: 8.4665
INFO train.py(173): step: 4160/5410, l_total: 0.0299, l_in: 0.0111, l_grad: 0.0188, msssim_ir: 0.2140, msssim_vis: 0.0972, mx_loss: 0.0125, eta: 0:18:24, time: 8.4615
INFO train.py(173): step: 4170/5410, l_total: 0.0368, l_in: 0.0132, l_grad: 0.0236, msssim_ir: 0.4454, msssim_vis: 0.0337, mx_loss: 0.0035, eta: 0:18:15, time: 8.4446
INFO train.py(173): step: 4180/5410, l_total: 0.0447, l_in: 0.0103, l_grad: 0.0343, msssim_ir: 0.4564, msssim_vis: 0.0277, mx_loss: 0.0070, eta: 0:18:07, time: 8.4944
INFO train.py(173): step: 4190/5410, l_total: 0.0382, l_in: 0.0093, l_grad: 0.0289, msssim_ir: 0.2341, msssim_vis: 0.1676, mx_loss: 0.0061, eta: 0:17:58, time: 8.4545
INFO train.py(173): step: 4200/5410, l_total: 0.0398, l_in: 0.0106, l_grad: 0.0292, msssim_ir: 0.2600, msssim_vis: 0.1132, mx_loss: 0.0070, eta: 0:17:49, time: 8.4466
INFO train.py(173): step: 4210/5410, l_total: 0.0457, l_in: 0.0112, l_grad: 0.0344, msssim_ir: 0.3718, msssim_vis: 0.0687, mx_loss: 0.0073, eta: 0:17:40, time: 8.4874
INFO train.py(173): step: 4220/5410, l_total: 0.0303, l_in: 0.0077, l_grad: 0.0226, msssim_ir: 0.3758, msssim_vis: 0.0525, mx_loss: 0.0044, eta: 0:17:31, time: 8.4386
INFO train.py(173): step: 4230/5410, l_total: 0.0511, l_in: 0.0163, l_grad: 0.0349, msssim_ir: 0.4079, msssim_vis: 0.0595, mx_loss: 0.0148, eta: 0:17:22, time: 8.4864
INFO train.py(173): step: 4240/5410, l_total: 0.0497, l_in: 0.0177, l_grad: 0.0320, msssim_ir: 0.3474, msssim_vis: 0.0373, mx_loss: 0.0093, eta: 0:17:13, time: 8.4625
INFO train.py(173): step: 4250/5410, l_total: 0.0357, l_in: 0.0101, l_grad: 0.0256, msssim_ir: 0.4319, msssim_vis: 0.0346, mx_loss: 0.0035, eta: 0:17:04, time: 8.4396
INFO train.py(173): step: 4260/5410, l_total: 0.0354, l_in: 0.0109, l_grad: 0.0245, msssim_ir: 0.3508, msssim_vis: 0.0271, mx_loss: 0.0087, eta: 0:16:55, time: 8.4874
INFO train.py(173): step: 4270/5410, l_total: 0.0313, l_in: 0.0088, l_grad: 0.0224, msssim_ir: 0.2877, msssim_vis: 0.0652, mx_loss: 0.0058, eta: 0:16:46, time: 8.4525
INFO train.py(173): step: 4280/5410, l_total: 0.0435, l_in: 0.0140, l_grad: 0.0295, msssim_ir: 0.2079, msssim_vis: 0.1445, mx_loss: 0.0072, eta: 0:16:37, time: 8.4675
INFO train.py(173): step: 4290/5410, l_total: 0.0327, l_in: 0.0105, l_grad: 0.0222, msssim_ir: 0.3751, msssim_vis: 0.0565, mx_loss: 0.0047, eta: 0:16:28, time: 8.4764
INFO train.py(173): step: 4300/5410, l_total: 0.0626, l_in: 0.0184, l_grad: 0.0442, msssim_ir: 0.4748, msssim_vis: 0.0261, mx_loss: 0.0096, eta: 0:16:19, time: 8.4296
INFO train.py(173): step: 4310/5410, l_total: 0.0400, l_in: 0.0144, l_grad: 0.0255, msssim_ir: 0.3800, msssim_vis: 0.0646, mx_loss: 0.0071, eta: 0:16:10, time: 8.4794
INFO train.py(173): step: 4320/5410, l_total: 0.0411, l_in: 0.0089, l_grad: 0.0322, msssim_ir: 0.3768, msssim_vis: 0.0663, mx_loss: 0.0053, eta: 0:16:01, time: 8.4725
INFO train.py(173): step: 4330/5410, l_total: 0.0298, l_in: 0.0062, l_grad: 0.0236, msssim_ir: 0.2954, msssim_vis: 0.1005, mx_loss: 0.0049, eta: 0:15:58, time: 28.6431
INFO train.py(173): step: 4340/5410, l_total: 0.0244, l_in: 0.0068, l_grad: 0.0175, msssim_ir: 0.3391, msssim_vis: 0.0481, mx_loss: 0.0040, eta: 0:15:49, time: 8.4038
INFO train.py(173): step: 4350/5410, l_total: 0.0301, l_in: 0.0088, l_grad: 0.0213, msssim_ir: 0.3735, msssim_vis: 0.0293, mx_loss: 0.0061, eta: 0:15:40, time: 8.4286
INFO train.py(173): step: 4360/5410, l_total: 0.0412, l_in: 0.0104, l_grad: 0.0308, msssim_ir: 0.4809, msssim_vis: 0.0228, mx_loss: 0.0054, eta: 0:15:31, time: 8.4336
INFO train.py(173): step: 4370/5410, l_total: 0.0475, l_in: 0.0149, l_grad: 0.0327, msssim_ir: 0.4859, msssim_vis: 0.0483, mx_loss: 0.0074, eta: 0:15:22, time: 8.4650
INFO train.py(173): step: 4380/5410, l_total: 0.0475, l_in: 0.0140, l_grad: 0.0335, msssim_ir: 0.2906, msssim_vis: 0.1050, mx_loss: 0.0065, eta: 0:15:13, time: 8.4576
INFO train.py(173): step: 4390/5410, l_total: 0.0276, l_in: 0.0094, l_grad: 0.0182, msssim_ir: 0.3993, msssim_vis: 0.0192, mx_loss: 0.0034, eta: 0:15:04, time: 8.4406
INFO train.py(173): step: 4400/5410, l_total: 0.0540, l_in: 0.0142, l_grad: 0.0398, msssim_ir: 0.3421, msssim_vis: 0.0711, mx_loss: 0.0122, eta: 0:14:55, time: 8.4306
INFO train.py(173): step: 4410/5410, l_total: 0.0446, l_in: 0.0136, l_grad: 0.0310, msssim_ir: 0.3113, msssim_vis: 0.0793, mx_loss: 0.0122, eta: 0:14:46, time: 8.4685
INFO train.py(173): step: 4420/5410, l_total: 0.0251, l_in: 0.0080, l_grad: 0.0171, msssim_ir: 0.2710, msssim_vis: 0.0645, mx_loss: 0.0048, eta: 0:14:37, time: 8.4595
INFO train.py(173): step: 4430/5410, l_total: 0.0309, l_in: 0.0090, l_grad: 0.0220, msssim_ir: 0.3393, msssim_vis: 0.0729, mx_loss: 0.0037, eta: 0:14:28, time: 8.4366
INFO train.py(173): step: 4440/5410, l_total: 0.0465, l_in: 0.0142, l_grad: 0.0323, msssim_ir: 0.2899, msssim_vis: 0.0876, mx_loss: 0.0093, eta: 0:14:19, time: 8.4794
INFO train.py(173): step: 4450/5410, l_total: 0.0395, l_in: 0.0193, l_grad: 0.0202, msssim_ir: 0.4438, msssim_vis: 0.0179, mx_loss: 0.0044, eta: 0:14:10, time: 8.4496
INFO train.py(173): step: 4460/5410, l_total: 0.0280, l_in: 0.0108, l_grad: 0.0172, msssim_ir: 0.2136, msssim_vis: 0.0797, mx_loss: 0.0104, eta: 0:14:01, time: 8.4615
INFO train.py(173): step: 4470/5410, l_total: 0.0257, l_in: 0.0069, l_grad: 0.0188, msssim_ir: 0.2549, msssim_vis: 0.0696, mx_loss: 0.0047, eta: 0:13:52, time: 8.4715
INFO train.py(173): step: 4480/5410, l_total: 0.0405, l_in: 0.0139, l_grad: 0.0266, msssim_ir: 0.3610, msssim_vis: 0.0794, mx_loss: 0.0062, eta: 0:13:43, time: 8.4615
INFO train.py(173): step: 4490/5410, l_total: 0.0366, l_in: 0.0138, l_grad: 0.0229, msssim_ir: 0.2806, msssim_vis: 0.1109, mx_loss: 0.0043, eta: 0:13:34, time: 8.4326
INFO train.py(173): step: 4500/5410, l_total: 0.0549, l_in: 0.0238, l_grad: 0.0311, msssim_ir: 0.5119, msssim_vis: 0.0223, mx_loss: 0.0026, eta: 0:13:25, time: 8.4685
INFO train.py(173): step: 4510/5410, l_total: 0.0276, l_in: 0.0065, l_grad: 0.0210, msssim_ir: 0.3658, msssim_vis: 0.0431, mx_loss: 0.0047, eta: 0:13:16, time: 8.4725
INFO train.py(173): step: 4520/5410, l_total: 0.0408, l_in: 0.0078, l_grad: 0.0330, msssim_ir: 0.4833, msssim_vis: 0.0161, mx_loss: 0.0047, eta: 0:13:07, time: 8.4635
INFO train.py(173): step: 4530/5410, l_total: 0.0352, l_in: 0.0129, l_grad: 0.0223, msssim_ir: 0.2516, msssim_vis: 0.0824, mx_loss: 0.0102, eta: 0:12:59, time: 8.4784
INFO train.py(173): step: 4540/5410, l_total: 0.0345, l_in: 0.0081, l_grad: 0.0264, msssim_ir: 0.3843, msssim_vis: 0.0424, mx_loss: 0.0042, eta: 0:12:50, time: 8.4535
INFO train.py(173): step: 4550/5410, l_total: 0.0405, l_in: 0.0112, l_grad: 0.0293, msssim_ir: 0.4577, msssim_vis: 0.0174, mx_loss: 0.0045, eta: 0:12:41, time: 8.4804
INFO train.py(173): step: 4560/5410, l_total: 0.0333, l_in: 0.0083, l_grad: 0.0250, msssim_ir: 0.2518, msssim_vis: 0.1004, mx_loss: 0.0078, eta: 0:12:32, time: 8.4695
INFO train.py(173): step: 4570/5410, l_total: 0.0425, l_in: 0.0114, l_grad: 0.0312, msssim_ir: 0.3145, msssim_vis: 0.0942, mx_loss: 0.0091, eta: 0:12:23, time: 8.4207
INFO train.py(173): step: 4580/5410, l_total: 0.0411, l_in: 0.0117, l_grad: 0.0294, msssim_ir: 0.4003, msssim_vis: 0.0610, mx_loss: 0.0120, eta: 0:12:14, time: 8.4715
INFO train.py(173): step: 4590/5410, l_total: 0.0284, l_in: 0.0056, l_grad: 0.0228, msssim_ir: 0.3379, msssim_vis: 0.0626, mx_loss: 0.0049, eta: 0:12:05, time: 8.4615
INFO train.py(173): step: 4600/5410, l_total: 0.0315, l_in: 0.0080, l_grad: 0.0236, msssim_ir: 0.3316, msssim_vis: 0.0732, mx_loss: 0.0036, eta: 0:11:56, time: 8.4446
INFO train.py(173): step: 4610/5410, l_total: 0.0275, l_in: 0.0090, l_grad: 0.0185, msssim_ir: 0.1866, msssim_vis: 0.1092, mx_loss: 0.0083, eta: 0:11:47, time: 8.4665
INFO train.py(173): step: 4620/5410, l_total: 0.0327, l_in: 0.0081, l_grad: 0.0247, msssim_ir: 0.3970, msssim_vis: 0.0357, mx_loss: 0.0046, eta: 0:11:38, time: 8.4655
INFO train.py(173): step: 4630/5410, l_total: 0.0334, l_in: 0.0078, l_grad: 0.0256, msssim_ir: 0.1159, msssim_vis: 0.1859, mx_loss: 0.0057, eta: 0:11:29, time: 8.4476
INFO train.py(173): step: 4640/5410, l_total: 0.0366, l_in: 0.0093, l_grad: 0.0273, msssim_ir: 0.2960, msssim_vis: 0.1311, mx_loss: 0.0060, eta: 0:11:20, time: 8.4695
INFO train.py(173): step: 4650/5410, l_total: 0.0462, l_in: 0.0187, l_grad: 0.0275, msssim_ir: 0.3201, msssim_vis: 0.0975, mx_loss: 0.0097, eta: 0:11:12, time: 8.4635
INFO train.py(173): step: 4660/5410, l_total: 0.0304, l_in: 0.0108, l_grad: 0.0196, msssim_ir: 0.4144, msssim_vis: 0.0250, mx_loss: 0.0047, eta: 0:11:03, time: 8.4466
INFO train.py(173): step: 4670/5410, l_total: 0.0259, l_in: 0.0074, l_grad: 0.0185, msssim_ir: 0.3947, msssim_vis: 0.0210, mx_loss: 0.0030, eta: 0:10:54, time: 8.4734
INFO train.py(173): step: 4680/5410, l_total: 0.0286, l_in: 0.0062, l_grad: 0.0224, msssim_ir: 0.2950, msssim_vis: 0.0507, mx_loss: 0.0058, eta: 0:10:45, time: 8.4625
INFO train.py(173): step: 4690/5410, l_total: 0.0283, l_in: 0.0088, l_grad: 0.0195, msssim_ir: 0.1566, msssim_vis: 0.1499, mx_loss: 0.0051, eta: 0:10:36, time: 8.4326
INFO train.py(173): step: 4700/5410, l_total: 0.0454, l_in: 0.0110, l_grad: 0.0344, msssim_ir: 0.2245, msssim_vis: 0.1301, mx_loss: 0.0087, eta: 0:10:27, time: 8.4764
INFO train.py(173): step: 4710/5410, l_total: 0.0319, l_in: 0.0065, l_grad: 0.0254, msssim_ir: 0.3454, msssim_vis: 0.0622, mx_loss: 0.0043, eta: 0:10:18, time: 8.4695
INFO train.py(173): step: 4720/5410, l_total: 0.0283, l_in: 0.0058, l_grad: 0.0225, msssim_ir: 0.1941, msssim_vis: 0.1734, mx_loss: 0.0041, eta: 0:10:09, time: 8.4306
INFO train.py(173): step: 4730/5410, l_total: 0.0297, l_in: 0.0073, l_grad: 0.0223, msssim_ir: 0.3578, msssim_vis: 0.0332, mx_loss: 0.0039, eta: 0:10:00, time: 8.4745
INFO train.py(173): step: 4740/5410, l_total: 0.0383, l_in: 0.0093, l_grad: 0.0290, msssim_ir: 0.4431, msssim_vis: 0.0179, mx_loss: 0.0048, eta: 0:09:51, time: 8.4545
INFO train.py(173): step: 4750/5410, l_total: 0.0323, l_in: 0.0071, l_grad: 0.0252, msssim_ir: 0.3276, msssim_vis: 0.0434, mx_loss: 0.0073, eta: 0:09:43, time: 8.4446
INFO train.py(173): step: 4760/5410, l_total: 0.0461, l_in: 0.0135, l_grad: 0.0326, msssim_ir: 0.4925, msssim_vis: 0.0154, mx_loss: 0.0057, eta: 0:09:34, time: 8.4764
INFO train.py(173): step: 4770/5410, l_total: 0.0188, l_in: 0.0042, l_grad: 0.0146, msssim_ir: 0.2318, msssim_vis: 0.0752, mx_loss: 0.0031, eta: 0:09:25, time: 8.4605
INFO train.py(173): step: 4780/5410, l_total: 0.0314, l_in: 0.0062, l_grad: 0.0251, msssim_ir: 0.4385, msssim_vis: 0.0119, mx_loss: 0.0027, eta: 0:09:16, time: 8.4515
INFO train.py(173): step: 4790/5410, l_total: 0.0383, l_in: 0.0092, l_grad: 0.0291, msssim_ir: 0.2146, msssim_vis: 0.1377, mx_loss: 0.0083, eta: 0:09:07, time: 8.4774
INFO train.py(173): step: 4800/5410, l_total: 0.0319, l_in: 0.0092, l_grad: 0.0227, msssim_ir: 0.3592, msssim_vis: 0.0412, mx_loss: 0.0048, eta: 0:08:58, time: 8.4555
INFO train.py(173): step: 4810/5410, l_total: 0.0255, l_in: 0.0071, l_grad: 0.0185, msssim_ir: 0.2979, msssim_vis: 0.0675, mx_loss: 0.0042, eta: 0:08:49, time: 8.4346
INFO train.py(173): step: 4820/5410, l_total: 0.0357, l_in: 0.0108, l_grad: 0.0249, msssim_ir: 0.4174, msssim_vis: 0.0304, mx_loss: 0.0043, eta: 0:08:40, time: 8.4824
INFO train.py(173): step: 4830/5410, l_total: 0.0311, l_in: 0.0081, l_grad: 0.0230, msssim_ir: 0.3439, msssim_vis: 0.0430, mx_loss: 0.0056, eta: 0:08:32, time: 8.4625
INFO train.py(173): step: 4840/5410, l_total: 0.0521, l_in: 0.0117, l_grad: 0.0404, msssim_ir: 0.3887, msssim_vis: 0.0558, mx_loss: 0.0111, eta: 0:08:23, time: 8.4545
INFO train.py(173): step: 4850/5410, l_total: 0.0596, l_in: 0.0129, l_grad: 0.0466, msssim_ir: 0.4071, msssim_vis: 0.0759, mx_loss: 0.0092, eta: 0:08:14, time: 8.5033
INFO train.py(173): step: 4860/5410, l_total: 0.0440, l_in: 0.0112, l_grad: 0.0328, msssim_ir: 0.2974, msssim_vis: 0.1316, mx_loss: 0.0102, eta: 0:08:05, time: 8.4515
INFO train.py(173): step: 4870/5410, l_total: 0.0358, l_in: 0.0155, l_grad: 0.0203, msssim_ir: 0.4039, msssim_vis: 0.0375, mx_loss: 0.0053, eta: 0:07:58, time: 28.6162
INFO train.py(173): step: 4880/5410, l_total: 0.0354, l_in: 0.0086, l_grad: 0.0268, msssim_ir: 0.4243, msssim_vis: 0.0430, mx_loss: 0.0053, eta: 0:07:49, time: 8.4127
INFO train.py(173): step: 4890/5410, l_total: 0.0599, l_in: 0.0116, l_grad: 0.0483, msssim_ir: 0.4007, msssim_vis: 0.0579, mx_loss: 0.0111, eta: 0:07:40, time: 8.4097
INFO train.py(173): step: 4900/5410, l_total: 0.0384, l_in: 0.0106, l_grad: 0.0279, msssim_ir: 0.3683, msssim_vis: 0.0484, mx_loss: 0.0069, eta: 0:07:32, time: 8.4097
INFO train.py(173): step: 4910/5410, l_total: 0.0321, l_in: 0.0088, l_grad: 0.0233, msssim_ir: 0.4579, msssim_vis: 0.0083, mx_loss: 0.0039, eta: 0:07:23, time: 8.4028
INFO train.py(173): step: 4920/5410, l_total: 0.0440, l_in: 0.0082, l_grad: 0.0359, msssim_ir: 0.3246, msssim_vis: 0.0924, mx_loss: 0.0083, eta: 0:07:14, time: 8.4147
INFO train.py(173): step: 4930/5410, l_total: 0.0330, l_in: 0.0115, l_grad: 0.0215, msssim_ir: 0.4128, msssim_vis: 0.0585, mx_loss: 0.0040, eta: 0:07:05, time: 8.4545
INFO train.py(173): step: 4940/5410, l_total: 0.0374, l_in: 0.0123, l_grad: 0.0251, msssim_ir: 0.1438, msssim_vis: 0.2141, mx_loss: 0.0080, eta: 0:06:56, time: 8.4635
INFO train.py(173): step: 4950/5410, l_total: 0.0287, l_in: 0.0079, l_grad: 0.0209, msssim_ir: 0.3641, msssim_vis: 0.0171, mx_loss: 0.0046, eta: 0:06:47, time: 8.4466
INFO train.py(173): step: 4960/5410, l_total: 0.0416, l_in: 0.0112, l_grad: 0.0304, msssim_ir: 0.4668, msssim_vis: 0.0235, mx_loss: 0.0124, eta: 0:06:38, time: 8.4496
INFO train.py(173): step: 4970/5410, l_total: 0.0310, l_in: 0.0083, l_grad: 0.0227, msssim_ir: 0.2848, msssim_vis: 0.1066, mx_loss: 0.0061, eta: 0:06:29, time: 8.4615
INFO train.py(173): step: 4980/5410, l_total: 0.0382, l_in: 0.0094, l_grad: 0.0288, msssim_ir: 0.5199, msssim_vis: 0.0047, mx_loss: 0.0027, eta: 0:06:20, time: 8.4386
INFO train.py(173): step: 4990/5410, l_total: 0.0397, l_in: 0.0091, l_grad: 0.0306, msssim_ir: 0.3781, msssim_vis: 0.0682, mx_loss: 0.0070, eta: 0:06:11, time: 8.4599
INFO train.py(173): step: 5000/5410, l_total: 0.0562, l_in: 0.0258, l_grad: 0.0304, msssim_ir: 0.3239, msssim_vis: 0.1293, mx_loss: 0.0176, eta: 0:06:03, time: 8.4645
INFO train.py(173): step: 5010/5410, l_total: 0.0448, l_in: 0.0122, l_grad: 0.0326, msssim_ir: 0.2596, msssim_vis: 0.1422, mx_loss: 0.0084, eta: 0:05:54, time: 8.4406
INFO train.py(173): step: 5020/5410, l_total: 0.0493, l_in: 0.0119, l_grad: 0.0374, msssim_ir: 0.3594, msssim_vis: 0.0692, mx_loss: 0.0111, eta: 0:05:45, time: 8.4456
INFO train.py(173): step: 5030/5410, l_total: 0.0344, l_in: 0.0101, l_grad: 0.0243, msssim_ir: 0.3739, msssim_vis: 0.0495, mx_loss: 0.0061, eta: 0:05:36, time: 8.4725
INFO train.py(173): step: 5040/5410, l_total: 0.0363, l_in: 0.0090, l_grad: 0.0273, msssim_ir: 0.4211, msssim_vis: 0.0465, mx_loss: 0.0054, eta: 0:05:27, time: 8.4575
INFO train.py(173): step: 5050/5410, l_total: 0.0275, l_in: 0.0055, l_grad: 0.0220, msssim_ir: 0.3015, msssim_vis: 0.0600, mx_loss: 0.0041, eta: 0:05:18, time: 8.4565
INFO train.py(173): step: 5060/5410, l_total: 0.0268, l_in: 0.0093, l_grad: 0.0175, msssim_ir: 0.2972, msssim_vis: 0.0318, mx_loss: 0.0058, eta: 0:05:09, time: 8.4874
INFO train.py(173): step: 5070/5410, l_total: 0.0268, l_in: 0.0068, l_grad: 0.0200, msssim_ir: 0.2295, msssim_vis: 0.1300, mx_loss: 0.0042, eta: 0:05:00, time: 8.4416
INFO train.py(173): step: 5080/5410, l_total: 0.0453, l_in: 0.0096, l_grad: 0.0357, msssim_ir: 0.1573, msssim_vis: 0.1601, mx_loss: 0.0072, eta: 0:04:52, time: 8.4665
INFO train.py(173): step: 5090/5410, l_total: 0.0253, l_in: 0.0093, l_grad: 0.0161, msssim_ir: 0.2144, msssim_vis: 0.0861, mx_loss: 0.0056, eta: 0:04:43, time: 8.4665
INFO train.py(173): step: 5100/5410, l_total: 0.0365, l_in: 0.0073, l_grad: 0.0292, msssim_ir: 0.3196, msssim_vis: 0.0664, mx_loss: 0.0056, eta: 0:04:34, time: 8.4376
INFO train.py(173): step: 5110/5410, l_total: 0.0467, l_in: 0.0106, l_grad: 0.0361, msssim_ir: 0.3945, msssim_vis: 0.0810, mx_loss: 0.0103, eta: 0:04:25, time: 8.4675
INFO train.py(173): step: 5120/5410, l_total: 0.0411, l_in: 0.0094, l_grad: 0.0318, msssim_ir: 0.1902, msssim_vis: 0.1366, mx_loss: 0.0075, eta: 0:04:16, time: 8.4774
INFO train.py(173): step: 5130/5410, l_total: 0.0415, l_in: 0.0087, l_grad: 0.0328, msssim_ir: 0.4118, msssim_vis: 0.0388, mx_loss: 0.0052, eta: 0:04:07, time: 8.4366
INFO train.py(173): step: 5140/5410, l_total: 0.0401, l_in: 0.0114, l_grad: 0.0287, msssim_ir: 0.3794, msssim_vis: 0.0613, mx_loss: 0.0056, eta: 0:03:58, time: 8.4476
INFO train.py(173): step: 5150/5410, l_total: 0.0223, l_in: 0.0064, l_grad: 0.0159, msssim_ir: 0.2100, msssim_vis: 0.0700, mx_loss: 0.0049, eta: 0:03:49, time: 8.4844
INFO train.py(173): step: 5160/5410, l_total: 0.0375, l_in: 0.0100, l_grad: 0.0274, msssim_ir: 0.3697, msssim_vis: 0.0455, mx_loss: 0.0081, eta: 0:03:41, time: 8.4505
INFO train.py(173): step: 5170/5410, l_total: 0.0275, l_in: 0.0059, l_grad: 0.0215, msssim_ir: 0.3279, msssim_vis: 0.0588, mx_loss: 0.0036, eta: 0:03:32, time: 8.4655
INFO train.py(173): step: 5180/5410, l_total: 0.0308, l_in: 0.0064, l_grad: 0.0244, msssim_ir: 0.3751, msssim_vis: 0.0437, mx_loss: 0.0051, eta: 0:03:23, time: 8.4715
INFO train.py(173): step: 5190/5410, l_total: 0.0335, l_in: 0.0121, l_grad: 0.0214, msssim_ir: 0.3650, msssim_vis: 0.0737, mx_loss: 0.0053, eta: 0:03:14, time: 8.4490
INFO train.py(173): step: 5200/5410, l_total: 0.0319, l_in: 0.0077, l_grad: 0.0242, msssim_ir: 0.3372, msssim_vis: 0.0513, mx_loss: 0.0072, eta: 0:03:05, time: 8.4814
INFO train.py(173): step: 5210/5410, l_total: 0.0360, l_in: 0.0081, l_grad: 0.0279, msssim_ir: 0.5027, msssim_vis: 0.0257, mx_loss: 0.0033, eta: 0:02:56, time: 8.4585
INFO train.py(173): step: 5220/5410, l_total: 0.0311, l_in: 0.0066, l_grad: 0.0246, msssim_ir: 0.2464, msssim_vis: 0.1321, mx_loss: 0.0048, eta: 0:02:47, time: 8.4396
INFO train.py(173): step: 5230/5410, l_total: 0.0277, l_in: 0.0076, l_grad: 0.0201, msssim_ir: 0.2873, msssim_vis: 0.0624, mx_loss: 0.0070, eta: 0:02:39, time: 8.4615
INFO train.py(173): step: 5240/5410, l_total: 0.0223, l_in: 0.0054, l_grad: 0.0169, msssim_ir: 0.2831, msssim_vis: 0.0683, mx_loss: 0.0043, eta: 0:02:30, time: 8.4754
INFO train.py(173): step: 5250/5410, l_total: 0.0257, l_in: 0.0074, l_grad: 0.0183, msssim_ir: 0.3561, msssim_vis: 0.0249, mx_loss: 0.0030, eta: 0:02:21, time: 8.4227
INFO train.py(173): step: 5260/5410, l_total: 0.0296, l_in: 0.0076, l_grad: 0.0220, msssim_ir: 0.3596, msssim_vis: 0.0334, mx_loss: 0.0044, eta: 0:02:12, time: 8.4715
INFO train.py(173): step: 5270/5410, l_total: 0.0264, l_in: 0.0049, l_grad: 0.0215, msssim_ir: 0.3960, msssim_vis: 0.0710, mx_loss: 0.0031, eta: 0:02:03, time: 8.4625
INFO train.py(173): step: 5280/5410, l_total: 0.0605, l_in: 0.0201, l_grad: 0.0404, msssim_ir: 0.4587, msssim_vis: 0.0346, mx_loss: 0.0104, eta: 0:01:54, time: 8.4535
INFO train.py(173): step: 5290/5410, l_total: 0.0337, l_in: 0.0089, l_grad: 0.0248, msssim_ir: 0.3174, msssim_vis: 0.1227, mx_loss: 0.0050, eta: 0:01:46, time: 8.4954
INFO train.py(173): step: 5300/5410, l_total: 0.0459, l_in: 0.0144, l_grad: 0.0315, msssim_ir: 0.1606, msssim_vis: 0.1640, mx_loss: 0.0130, eta: 0:01:37, time: 8.4545
INFO train.py(173): step: 5310/5410, l_total: 0.0622, l_in: 0.0210, l_grad: 0.0412, msssim_ir: 0.3930, msssim_vis: 0.0657, mx_loss: 0.0135, eta: 0:01:28, time: 8.4336
INFO train.py(173): step: 5320/5410, l_total: 0.0274, l_in: 0.0072, l_grad: 0.0202, msssim_ir: 0.3993, msssim_vis: 0.0373, mx_loss: 0.0033, eta: 0:01:19, time: 8.4774
INFO train.py(173): step: 5330/5410, l_total: 0.0252, l_in: 0.0054, l_grad: 0.0198, msssim_ir: 0.3719, msssim_vis: 0.0397, mx_loss: 0.0034, eta: 0:01:10, time: 8.4605
INFO train.py(173): step: 5340/5410, l_total: 0.0280, l_in: 0.0075, l_grad: 0.0205, msssim_ir: 0.2726, msssim_vis: 0.0957, mx_loss: 0.0052, eta: 0:01:01, time: 8.4316
INFO train.py(173): step: 5350/5410, l_total: 0.0423, l_in: 0.0087, l_grad: 0.0336, msssim_ir: 0.3131, msssim_vis: 0.0934, mx_loss: 0.0088, eta: 0:00:52, time: 8.4844
INFO train.py(173): step: 5360/5410, l_total: 0.0288, l_in: 0.0086, l_grad: 0.0202, msssim_ir: 0.2345, msssim_vis: 0.0968, mx_loss: 0.0061, eta: 0:00:44, time: 8.4605
INFO train.py(173): step: 5370/5410, l_total: 0.0364, l_in: 0.0101, l_grad: 0.0263, msssim_ir: 0.4690, msssim_vis: 0.0188, mx_loss: 0.0043, eta: 0:00:35, time: 8.4366
INFO train.py(173): step: 5380/5410, l_total: 0.0358, l_in: 0.0129, l_grad: 0.0229, msssim_ir: 0.3113, msssim_vis: 0.0689, mx_loss: 0.0084, eta: 0:00:26, time: 8.4824
INFO train.py(173): step: 5390/5410, l_total: 0.0296, l_in: 0.0065, l_grad: 0.0230, msssim_ir: 0.2602, msssim_vis: 0.1060, mx_loss: 0.0044, eta: 0:00:17, time: 8.4615
INFO train.py(173): step: 5400/5410, l_total: 0.0412, l_in: 0.0187, l_grad: 0.0226, msssim_ir: 0.2612, msssim_vis: 0.1069, mx_loss: 0.0132, eta: 0:00:08, time: 8.4466
INFO train.py(173): step: 5410/5410, l_total: 0.0376, l_in: 0.0097, l_grad: 0.0278, msssim_ir: 0.4152, msssim_vis: 0.0260, mx_loss: 0.0059, eta: 0:00:00, time: 8.4715
INFO train.py(177): Fusion Model Save to: ./model\Fusion\fusion_model.pth
INFO train.py(178): 

INFO train.py(108): Training Fusion Model start~
INFO train.py(173): step: 10/5410, l_total: 0.0497, l_in: 0.0173, l_grad: 0.0324, msssim_ir: 0.4441, msssim_vis: 0.0605, mx_loss: 0.0189, eta: 4:10:05, time: 27.7888
INFO train.py(173): step: 20/5410, l_total: 0.0511, l_in: 0.0164, l_grad: 0.0348, msssim_ir: 0.3833, msssim_vis: 0.1104, mx_loss: 0.0102, eta: 2:42:37, time: 8.4167
INFO train.py(173): step: 30/5410, l_total: 0.0330, l_in: 0.0115, l_grad: 0.0214, msssim_ir: 0.3539, msssim_vis: 0.0337, mx_loss: 0.0044, eta: 2:13:23, time: 8.4237
INFO train.py(173): step: 40/5410, l_total: 0.0333, l_in: 0.0098, l_grad: 0.0235, msssim_ir: 0.3822, msssim_vis: 0.0250, mx_loss: 0.0040, eta: 1:58:42, time: 8.4237
INFO train.py(173): step: 50/5410, l_total: 0.0381, l_in: 0.0157, l_grad: 0.0224, msssim_ir: 0.2470, msssim_vis: 0.1186, mx_loss: 0.0081, eta: 1:49:53, time: 8.4575
INFO train.py(173): step: 60/5410, l_total: 0.0372, l_in: 0.0116, l_grad: 0.0256, msssim_ir: 0.3474, msssim_vis: 0.0303, mx_loss: 0.0061, eta: 1:43:58, time: 8.4555
INFO train.py(173): step: 70/5410, l_total: 0.0314, l_in: 0.0082, l_grad: 0.0232, msssim_ir: 0.4943, msssim_vis: 0.0175, mx_loss: 0.0029, eta: 1:39:41, time: 8.4396
INFO train.py(173): step: 80/5410, l_total: 0.0479, l_in: 0.0144, l_grad: 0.0335, msssim_ir: 0.2928, msssim_vis: 0.1138, mx_loss: 0.0126, eta: 1:36:25, time: 8.4296
INFO train.py(173): step: 90/5410, l_total: 0.0485, l_in: 0.0136, l_grad: 0.0349, msssim_ir: 0.4582, msssim_vis: 0.0294, mx_loss: 0.0068, eta: 1:33:52, time: 8.4575
INFO train.py(173): step: 100/5410, l_total: 0.0368, l_in: 0.0101, l_grad: 0.0267, msssim_ir: 0.4831, msssim_vis: 0.0203, mx_loss: 0.0032, eta: 1:31:50, time: 8.4784
INFO train.py(173): step: 110/5410, l_total: 0.0529, l_in: 0.0235, l_grad: 0.0294, msssim_ir: 0.1898, msssim_vis: 0.2341, mx_loss: 0.0097, eta: 1:30:07, time: 8.4535
INFO train.py(173): step: 120/5410, l_total: 0.0331, l_in: 0.0084, l_grad: 0.0247, msssim_ir: 0.4287, msssim_vis: 0.0224, mx_loss: 0.0054, eta: 1:28:39, time: 8.4496
INFO train.py(173): step: 130/5410, l_total: 0.0251, l_in: 0.0071, l_grad: 0.0180, msssim_ir: 0.2764, msssim_vis: 0.0626, mx_loss: 0.0046, eta: 1:27:25, time: 8.4715
INFO train.py(173): step: 140/5410, l_total: 0.0426, l_in: 0.0083, l_grad: 0.0343, msssim_ir: 0.3777, msssim_vis: 0.0360, mx_loss: 0.0091, eta: 1:26:19, time: 8.4555
INFO train.py(173): step: 150/5410, l_total: 0.0462, l_in: 0.0135, l_grad: 0.0327, msssim_ir: 0.2403, msssim_vis: 0.1106, mx_loss: 0.0137, eta: 1:25:21, time: 8.4486
INFO train.py(173): step: 160/5410, l_total: 0.0431, l_in: 0.0140, l_grad: 0.0291, msssim_ir: 0.3197, msssim_vis: 0.0827, mx_loss: 0.0078, eta: 1:24:31, time: 8.4954
INFO train.py(173): step: 170/5410, l_total: 0.0277, l_in: 0.0106, l_grad: 0.0171, msssim_ir: 0.3145, msssim_vis: 0.0565, mx_loss: 0.0083, eta: 1:23:43, time: 8.4456
INFO train.py(173): step: 180/5410, l_total: 0.0605, l_in: 0.0230, l_grad: 0.0374, msssim_ir: 0.3830, msssim_vis: 0.0542, mx_loss: 0.0074, eta: 1:23:01, time: 8.4735
INFO train.py(173): step: 190/5410, l_total: 0.0253, l_in: 0.0061, l_grad: 0.0192, msssim_ir: 0.2418, msssim_vis: 0.0630, mx_loss: 0.0057, eta: 1:22:23, time: 8.4695
INFO train.py(173): step: 200/5410, l_total: 0.0325, l_in: 0.0067, l_grad: 0.0258, msssim_ir: 0.2388, msssim_vis: 0.1371, mx_loss: 0.0053, eta: 1:21:47, time: 8.4655
INFO train.py(173): step: 210/5410, l_total: 0.0316, l_in: 0.0079, l_grad: 0.0237, msssim_ir: 0.3440, msssim_vis: 0.0302, mx_loss: 0.0060, eta: 1:21:15, time: 8.4794
INFO train.py(173): step: 220/5410, l_total: 0.0292, l_in: 0.0083, l_grad: 0.0209, msssim_ir: 0.3053, msssim_vis: 0.0612, mx_loss: 0.0058, eta: 1:20:44, time: 8.4585
INFO train.py(173): step: 230/5410, l_total: 0.0335, l_in: 0.0077, l_grad: 0.0258, msssim_ir: 0.4664, msssim_vis: 0.0227, mx_loss: 0.0035, eta: 1:20:15, time: 8.4814
INFO train.py(173): step: 240/5410, l_total: 0.0418, l_in: 0.0136, l_grad: 0.0282, msssim_ir: 0.4482, msssim_vis: 0.0103, mx_loss: 0.0069, eta: 1:19:48, time: 8.4705
INFO train.py(173): step: 250/5410, l_total: 0.0328, l_in: 0.0095, l_grad: 0.0233, msssim_ir: 0.3327, msssim_vis: 0.0813, mx_loss: 0.0049, eta: 1:19:21, time: 8.4257
INFO train.py(173): step: 260/5410, l_total: 0.0393, l_in: 0.0109, l_grad: 0.0284, msssim_ir: 0.2666, msssim_vis: 0.1029, mx_loss: 0.0074, eta: 1:18:58, time: 8.4864
INFO train.py(173): step: 270/5410, l_total: 0.0320, l_in: 0.0076, l_grad: 0.0243, msssim_ir: 0.1943, msssim_vis: 0.1543, mx_loss: 0.0058, eta: 1:18:34, time: 8.4615
INFO train.py(173): step: 280/5410, l_total: 0.0621, l_in: 0.0256, l_grad: 0.0365, msssim_ir: 0.4481, msssim_vis: 0.0427, mx_loss: 0.0244, eta: 1:18:12, time: 8.4605
INFO train.py(173): step: 290/5410, l_total: 0.0463, l_in: 0.0106, l_grad: 0.0356, msssim_ir: 0.3255, msssim_vis: 0.0984, mx_loss: 0.0099, eta: 1:17:51, time: 8.4685
INFO train.py(173): step: 300/5410, l_total: 0.0328, l_in: 0.0096, l_grad: 0.0232, msssim_ir: 0.1463, msssim_vis: 0.2238, mx_loss: 0.0070, eta: 1:17:31, time: 8.4645
INFO train.py(173): step: 310/5410, l_total: 0.0263, l_in: 0.0064, l_grad: 0.0199, msssim_ir: 0.4029, msssim_vis: 0.0135, mx_loss: 0.0036, eta: 1:17:11, time: 8.4834
INFO train.py(173): step: 320/5410, l_total: 0.0293, l_in: 0.0097, l_grad: 0.0196, msssim_ir: 0.2683, msssim_vis: 0.0779, mx_loss: 0.0061, eta: 1:16:52, time: 8.4525
INFO train.py(173): step: 330/5410, l_total: 0.0263, l_in: 0.0067, l_grad: 0.0196, msssim_ir: 0.3717, msssim_vis: 0.0291, mx_loss: 0.0035, eta: 1:16:34, time: 8.4675
INFO train.py(173): step: 340/5410, l_total: 0.0254, l_in: 0.0060, l_grad: 0.0194, msssim_ir: 0.3754, msssim_vis: 0.0307, mx_loss: 0.0039, eta: 1:16:17, time: 8.4864
INFO train.py(173): step: 350/5410, l_total: 0.0464, l_in: 0.0103, l_grad: 0.0361, msssim_ir: 0.4975, msssim_vis: 0.0568, mx_loss: 0.0077, eta: 1:15:59, time: 8.4476
INFO train.py(173): step: 360/5410, l_total: 0.0370, l_in: 0.0077, l_grad: 0.0293, msssim_ir: 0.4417, msssim_vis: 0.0239, mx_loss: 0.0044, eta: 1:15:43, time: 8.4794
INFO train.py(173): step: 370/5410, l_total: 0.0884, l_in: 0.0184, l_grad: 0.0701, msssim_ir: 0.4002, msssim_vis: 0.0660, mx_loss: 0.0206, eta: 1:15:26, time: 8.4655
INFO train.py(173): step: 380/5410, l_total: 0.0421, l_in: 0.0093, l_grad: 0.0328, msssim_ir: 0.4786, msssim_vis: 0.0266, mx_loss: 0.0059, eta: 1:15:11, time: 8.4744
INFO train.py(173): step: 390/5410, l_total: 0.0354, l_in: 0.0075, l_grad: 0.0279, msssim_ir: 0.4782, msssim_vis: 0.0180, mx_loss: 0.0030, eta: 1:14:56, time: 8.4824
INFO train.py(173): step: 400/5410, l_total: 0.0519, l_in: 0.0122, l_grad: 0.0397, msssim_ir: 0.3894, msssim_vis: 0.0544, mx_loss: 0.0054, eta: 1:14:40, time: 8.4615
INFO train.py(173): step: 410/5410, l_total: 0.0306, l_in: 0.0087, l_grad: 0.0219, msssim_ir: 0.3406, msssim_vis: 0.0298, mx_loss: 0.0051, eta: 1:14:26, time: 8.4774
INFO train.py(173): step: 420/5410, l_total: 0.0289, l_in: 0.0086, l_grad: 0.0204, msssim_ir: 0.1961, msssim_vis: 0.1558, mx_loss: 0.0053, eta: 1:14:11, time: 8.4446
INFO train.py(173): step: 430/5410, l_total: 0.0249, l_in: 0.0066, l_grad: 0.0184, msssim_ir: 0.3098, msssim_vis: 0.0451, mx_loss: 0.0034, eta: 1:13:57, time: 8.4635
INFO train.py(173): step: 440/5410, l_total: 0.0348, l_in: 0.0095, l_grad: 0.0254, msssim_ir: 0.3546, msssim_vis: 0.0557, mx_loss: 0.0094, eta: 1:13:43, time: 8.4784
INFO train.py(173): step: 450/5410, l_total: 0.0480, l_in: 0.0146, l_grad: 0.0334, msssim_ir: 0.4028, msssim_vis: 0.0441, mx_loss: 0.0085, eta: 1:13:29, time: 8.4496
INFO train.py(173): step: 460/5410, l_total: 0.0383, l_in: 0.0098, l_grad: 0.0285, msssim_ir: 0.2140, msssim_vis: 0.1114, mx_loss: 0.0099, eta: 1:13:16, time: 8.4535
INFO train.py(173): step: 470/5410, l_total: 0.0356, l_in: 0.0102, l_grad: 0.0254, msssim_ir: 0.3522, msssim_vis: 0.0386, mx_loss: 0.0061, eta: 1:13:02, time: 8.4774
INFO train.py(173): step: 480/5410, l_total: 0.0398, l_in: 0.0102, l_grad: 0.0295, msssim_ir: 0.2707, msssim_vis: 0.1449, mx_loss: 0.0068, eta: 1:12:49, time: 8.4585
INFO train.py(173): step: 490/5410, l_total: 0.0413, l_in: 0.0105, l_grad: 0.0308, msssim_ir: 0.3411, msssim_vis: 0.0656, mx_loss: 0.0062, eta: 1:12:37, time: 8.4824
INFO train.py(173): step: 500/5410, l_total: 0.0377, l_in: 0.0091, l_grad: 0.0285, msssim_ir: 0.3008, msssim_vis: 0.1225, mx_loss: 0.0059, eta: 1:12:24, time: 8.4595
INFO train.py(173): step: 510/5410, l_total: 0.0367, l_in: 0.0077, l_grad: 0.0290, msssim_ir: 0.3225, msssim_vis: 0.0667, mx_loss: 0.0084, eta: 1:12:11, time: 8.4496
INFO train.py(173): step: 520/5410, l_total: 0.0447, l_in: 0.0110, l_grad: 0.0337, msssim_ir: 0.1151, msssim_vis: 0.1875, mx_loss: 0.0084, eta: 1:11:59, time: 8.4615
INFO train.py(173): step: 530/5410, l_total: 0.0391, l_in: 0.0092, l_grad: 0.0299, msssim_ir: 0.4069, msssim_vis: 0.0455, mx_loss: 0.0089, eta: 1:11:47, time: 8.4665
INFO train.py(173): step: 540/5410, l_total: 0.0425, l_in: 0.0160, l_grad: 0.0265, msssim_ir: 0.3345, msssim_vis: 0.0659, mx_loss: 0.0120, eta: 1:11:34, time: 8.4585
INFO train.py(173): step: 550/5410, l_total: 0.0305, l_in: 0.0085, l_grad: 0.0220, msssim_ir: 0.3614, msssim_vis: 0.0683, mx_loss: 0.0052, eta: 1:14:20, time: 28.5973
INFO train.py(173): step: 560/5410, l_total: 0.0421, l_in: 0.0128, l_grad: 0.0293, msssim_ir: 0.4119, msssim_vis: 0.0508, mx_loss: 0.0056, eta: 1:14:05, time: 8.4137
INFO train.py(173): step: 570/5410, l_total: 0.0257, l_in: 0.0077, l_grad: 0.0180, msssim_ir: 0.4277, msssim_vis: 0.0125, mx_loss: 0.0031, eta: 1:13:49, time: 8.4127
INFO train.py(173): step: 580/5410, l_total: 0.0357, l_in: 0.0075, l_grad: 0.0282, msssim_ir: 0.4230, msssim_vis: 0.0256, mx_loss: 0.0044, eta: 1:13:34, time: 8.4167
INFO train.py(173): step: 590/5410, l_total: 0.0454, l_in: 0.0096, l_grad: 0.0358, msssim_ir: 0.4781, msssim_vis: 0.0417, mx_loss: 0.0063, eta: 1:13:19, time: 8.4237
INFO train.py(173): step: 600/5410, l_total: 0.0472, l_in: 0.0123, l_grad: 0.0348, msssim_ir: 0.2120, msssim_vis: 0.1377, mx_loss: 0.0084, eta: 1:13:04, time: 8.4595
INFO train.py(173): step: 610/5410, l_total: 0.0286, l_in: 0.0062, l_grad: 0.0224, msssim_ir: 0.3839, msssim_vis: 0.0327, mx_loss: 0.0044, eta: 1:12:50, time: 8.4505
INFO train.py(173): step: 620/5410, l_total: 0.0369, l_in: 0.0082, l_grad: 0.0287, msssim_ir: 0.4346, msssim_vis: 0.0334, mx_loss: 0.0050, eta: 1:12:36, time: 8.4277
INFO train.py(173): step: 630/5410, l_total: 0.0288, l_in: 0.0077, l_grad: 0.0211, msssim_ir: 0.2466, msssim_vis: 0.0923, mx_loss: 0.0050, eta: 1:12:22, time: 8.4466
INFO train.py(173): step: 640/5410, l_total: 0.0355, l_in: 0.0116, l_grad: 0.0240, msssim_ir: 0.4190, msssim_vis: 0.0252, mx_loss: 0.0038, eta: 1:12:08, time: 8.4754
INFO train.py(173): step: 650/5410, l_total: 0.0614, l_in: 0.0164, l_grad: 0.0450, msssim_ir: 0.3958, msssim_vis: 0.0540, mx_loss: 0.0124, eta: 1:11:54, time: 8.4506
INFO train.py(173): step: 660/5410, l_total: 0.0397, l_in: 0.0109, l_grad: 0.0288, msssim_ir: 0.2210, msssim_vis: 0.1450, mx_loss: 0.0105, eta: 1:11:41, time: 8.4595
INFO train.py(173): step: 670/5410, l_total: 0.0286, l_in: 0.0068, l_grad: 0.0218, msssim_ir: 0.2547, msssim_vis: 0.0927, mx_loss: 0.0055, eta: 1:11:28, time: 8.4585
INFO train.py(173): step: 680/5410, l_total: 0.0364, l_in: 0.0090, l_grad: 0.0274, msssim_ir: 0.3606, msssim_vis: 0.0645, mx_loss: 0.0067, eta: 1:11:14, time: 8.4426
INFO train.py(173): step: 690/5410, l_total: 0.0324, l_in: 0.0074, l_grad: 0.0249, msssim_ir: 0.4585, msssim_vis: 0.0350, mx_loss: 0.0043, eta: 1:11:01, time: 8.4615
INFO train.py(173): step: 700/5410, l_total: 0.0416, l_in: 0.0102, l_grad: 0.0313, msssim_ir: 0.5188, msssim_vis: 0.0164, mx_loss: 0.0036, eta: 1:10:49, time: 8.4715
INFO train.py(173): step: 710/5410, l_total: 0.0408, l_in: 0.0100, l_grad: 0.0308, msssim_ir: 0.4643, msssim_vis: 0.0479, mx_loss: 0.0067, eta: 1:10:36, time: 8.4516
INFO train.py(173): step: 720/5410, l_total: 0.0419, l_in: 0.0105, l_grad: 0.0314, msssim_ir: 0.3160, msssim_vis: 0.1153, mx_loss: 0.0102, eta: 1:10:23, time: 8.4744
INFO train.py(173): step: 730/5410, l_total: 0.0282, l_in: 0.0060, l_grad: 0.0222, msssim_ir: 0.3584, msssim_vis: 0.0424, mx_loss: 0.0048, eta: 1:10:11, time: 8.4695
INFO train.py(173): step: 740/5410, l_total: 0.0377, l_in: 0.0103, l_grad: 0.0275, msssim_ir: 0.3909, msssim_vis: 0.0128, mx_loss: 0.0066, eta: 1:09:58, time: 8.4356
INFO train.py(173): step: 750/5410, l_total: 0.0279, l_in: 0.0073, l_grad: 0.0206, msssim_ir: 0.3096, msssim_vis: 0.0562, mx_loss: 0.0047, eta: 1:09:46, time: 8.4924
INFO train.py(173): step: 760/5410, l_total: 0.0547, l_in: 0.0183, l_grad: 0.0364, msssim_ir: 0.3780, msssim_vis: 0.0891, mx_loss: 0.0160, eta: 1:09:34, time: 8.4585
INFO train.py(173): step: 770/5410, l_total: 0.0501, l_in: 0.0164, l_grad: 0.0337, msssim_ir: 0.3977, msssim_vis: 0.0644, mx_loss: 0.0056, eta: 1:09:22, time: 8.4585
INFO train.py(173): step: 780/5410, l_total: 0.0358, l_in: 0.0097, l_grad: 0.0261, msssim_ir: 0.2776, msssim_vis: 0.0572, mx_loss: 0.0069, eta: 1:09:10, time: 8.4754
INFO train.py(173): step: 790/5410, l_total: 0.0395, l_in: 0.0082, l_grad: 0.0313, msssim_ir: 0.3837, msssim_vis: 0.0696, mx_loss: 0.0055, eta: 1:08:58, time: 8.4625
INFO train.py(173): step: 800/5410, l_total: 0.0440, l_in: 0.0088, l_grad: 0.0352, msssim_ir: 0.4748, msssim_vis: 0.0100, mx_loss: 0.0032, eta: 1:08:46, time: 8.4715
INFO train.py(173): step: 810/5410, l_total: 0.0305, l_in: 0.0099, l_grad: 0.0206, msssim_ir: 0.3890, msssim_vis: 0.0388, mx_loss: 0.0042, eta: 1:08:35, time: 8.4635
INFO train.py(173): step: 820/5410, l_total: 0.0391, l_in: 0.0110, l_grad: 0.0281, msssim_ir: 0.3862, msssim_vis: 0.0912, mx_loss: 0.0062, eta: 1:08:23, time: 8.4406
INFO train.py(173): step: 830/5410, l_total: 0.0282, l_in: 0.0073, l_grad: 0.0209, msssim_ir: 0.3228, msssim_vis: 0.0610, mx_loss: 0.0051, eta: 1:08:11, time: 8.4655
INFO train.py(173): step: 840/5410, l_total: 0.0297, l_in: 0.0087, l_grad: 0.0210, msssim_ir: 0.2377, msssim_vis: 0.1096, mx_loss: 0.0047, eta: 1:08:00, time: 8.4715
INFO train.py(173): step: 850/5410, l_total: 0.0381, l_in: 0.0108, l_grad: 0.0273, msssim_ir: 0.4352, msssim_vis: 0.0254, mx_loss: 0.0063, eta: 1:07:48, time: 8.4675
INFO train.py(173): step: 860/5410, l_total: 0.0307, l_in: 0.0112, l_grad: 0.0194, msssim_ir: 0.2933, msssim_vis: 0.0605, mx_loss: 0.0068, eta: 1:07:37, time: 8.4804
INFO train.py(173): step: 870/5410, l_total: 0.0514, l_in: 0.0232, l_grad: 0.0282, msssim_ir: 0.2068, msssim_vis: 0.1441, mx_loss: 0.0200, eta: 1:07:26, time: 8.4376
INFO train.py(173): step: 880/5410, l_total: 0.0338, l_in: 0.0166, l_grad: 0.0173, msssim_ir: 0.3007, msssim_vis: 0.0664, mx_loss: 0.0123, eta: 1:07:14, time: 8.4525
INFO train.py(173): step: 890/5410, l_total: 0.0327, l_in: 0.0071, l_grad: 0.0256, msssim_ir: 0.4199, msssim_vis: 0.0272, mx_loss: 0.0053, eta: 1:07:03, time: 8.4725
INFO train.py(173): step: 900/5410, l_total: 0.0399, l_in: 0.0127, l_grad: 0.0271, msssim_ir: 0.4021, msssim_vis: 0.0337, mx_loss: 0.0102, eta: 1:06:52, time: 8.4615
INFO train.py(173): step: 910/5410, l_total: 0.0258, l_in: 0.0066, l_grad: 0.0192, msssim_ir: 0.2584, msssim_vis: 0.0479, mx_loss: 0.0045, eta: 1:06:41, time: 8.4625
INFO train.py(173): step: 920/5410, l_total: 0.0389, l_in: 0.0080, l_grad: 0.0309, msssim_ir: 0.4975, msssim_vis: 0.0096, mx_loss: 0.0042, eta: 1:06:30, time: 8.4774
INFO train.py(173): step: 930/5410, l_total: 0.0602, l_in: 0.0197, l_grad: 0.0404, msssim_ir: 0.4034, msssim_vis: 0.0464, mx_loss: 0.0234, eta: 1:06:19, time: 8.4506
INFO train.py(173): step: 940/5410, l_total: 0.0437, l_in: 0.0117, l_grad: 0.0320, msssim_ir: 0.3838, msssim_vis: 0.0665, mx_loss: 0.0096, eta: 1:06:09, time: 8.4984
INFO train.py(173): step: 950/5410, l_total: 0.0387, l_in: 0.0070, l_grad: 0.0317, msssim_ir: 0.4127, msssim_vis: 0.0407, mx_loss: 0.0042, eta: 1:05:58, time: 8.4456
INFO train.py(173): step: 960/5410, l_total: 0.0485, l_in: 0.0159, l_grad: 0.0325, msssim_ir: 0.4314, msssim_vis: 0.0315, mx_loss: 0.0049, eta: 1:05:47, time: 8.4765
INFO train.py(173): step: 970/5410, l_total: 0.0505, l_in: 0.0127, l_grad: 0.0378, msssim_ir: 0.4583, msssim_vis: 0.0236, mx_loss: 0.0093, eta: 1:05:36, time: 8.4695
INFO train.py(173): step: 980/5410, l_total: 0.0446, l_in: 0.0094, l_grad: 0.0352, msssim_ir: 0.3825, msssim_vis: 0.0720, mx_loss: 0.0094, eta: 1:05:25, time: 8.4476
INFO train.py(173): step: 990/5410, l_total: 0.0354, l_in: 0.0119, l_grad: 0.0235, msssim_ir: 0.1485, msssim_vis: 0.1394, mx_loss: 0.0102, eta: 1:05:15, time: 8.4586
INFO train.py(173): step: 1000/5410, l_total: 0.0306, l_in: 0.0092, l_grad: 0.0213, msssim_ir: 0.3314, msssim_vis: 0.0529, mx_loss: 0.0044, eta: 1:05:04, time: 8.4795
INFO train.py(173): step: 1010/5410, l_total: 0.0334, l_in: 0.0099, l_grad: 0.0234, msssim_ir: 0.3100, msssim_vis: 0.1064, mx_loss: 0.0054, eta: 1:04:54, time: 8.4327
INFO train.py(173): step: 1020/5410, l_total: 0.0443, l_in: 0.0108, l_grad: 0.0335, msssim_ir: 0.4545, msssim_vis: 0.0118, mx_loss: 0.0062, eta: 1:04:43, time: 8.4755
INFO train.py(173): step: 1030/5410, l_total: 0.0385, l_in: 0.0104, l_grad: 0.0281, msssim_ir: 0.5099, msssim_vis: 0.0050, mx_loss: 0.0028, eta: 1:04:33, time: 8.4636
INFO train.py(173): step: 1040/5410, l_total: 0.0402, l_in: 0.0084, l_grad: 0.0318, msssim_ir: 0.4741, msssim_vis: 0.0062, mx_loss: 0.0028, eta: 1:04:22, time: 8.4566
INFO train.py(173): step: 1050/5410, l_total: 0.0496, l_in: 0.0159, l_grad: 0.0337, msssim_ir: 0.2476, msssim_vis: 0.1722, mx_loss: 0.0091, eta: 1:04:12, time: 8.4785
INFO train.py(173): step: 1060/5410, l_total: 0.0436, l_in: 0.0108, l_grad: 0.0328, msssim_ir: 0.3796, msssim_vis: 0.0636, mx_loss: 0.0046, eta: 1:04:01, time: 8.4576
INFO train.py(173): step: 1070/5410, l_total: 0.0382, l_in: 0.0097, l_grad: 0.0286, msssim_ir: 0.4009, msssim_vis: 0.0603, mx_loss: 0.0051, eta: 1:03:51, time: 8.4705
INFO train.py(173): step: 1080/5410, l_total: 0.0303, l_in: 0.0079, l_grad: 0.0224, msssim_ir: 0.3371, msssim_vis: 0.0599, mx_loss: 0.0042, eta: 1:03:41, time: 8.4795
INFO train.py(173): step: 1090/5410, l_total: 0.0340, l_in: 0.0093, l_grad: 0.0247, msssim_ir: 0.4794, msssim_vis: 0.0072, mx_loss: 0.0030, eta: 1:04:50, time: 28.5069
INFO train.py(173): step: 1100/5410, l_total: 0.0372, l_in: 0.0102, l_grad: 0.0269, msssim_ir: 0.3507, msssim_vis: 0.0622, mx_loss: 0.0054, eta: 1:04:39, time: 8.4168
INFO train.py(173): step: 1110/5410, l_total: 0.0220, l_in: 0.0052, l_grad: 0.0169, msssim_ir: 0.3789, msssim_vis: 0.0378, mx_loss: 0.0023, eta: 1:04:28, time: 8.4337
INFO train.py(173): step: 1120/5410, l_total: 0.0370, l_in: 0.0115, l_grad: 0.0256, msssim_ir: 0.2342, msssim_vis: 0.1730, mx_loss: 0.0065, eta: 1:04:16, time: 8.4059
INFO train.py(173): step: 1130/5410, l_total: 0.0413, l_in: 0.0193, l_grad: 0.0220, msssim_ir: 0.2856, msssim_vis: 0.1370, mx_loss: 0.0068, eta: 1:04:05, time: 8.4516
INFO train.py(173): step: 1140/5410, l_total: 0.0412, l_in: 0.0088, l_grad: 0.0324, msssim_ir: 0.2830, msssim_vis: 0.0922, mx_loss: 0.0077, eta: 1:03:54, time: 8.4636
INFO train.py(173): step: 1150/5410, l_total: 0.0263, l_in: 0.0080, l_grad: 0.0183, msssim_ir: 0.4172, msssim_vis: 0.0236, mx_loss: 0.0039, eta: 1:03:43, time: 8.4516
INFO train.py(173): step: 1160/5410, l_total: 0.0332, l_in: 0.0073, l_grad: 0.0259, msssim_ir: 0.4154, msssim_vis: 0.0512, mx_loss: 0.0058, eta: 1:03:32, time: 8.4337
INFO train.py(173): step: 1170/5410, l_total: 0.0228, l_in: 0.0058, l_grad: 0.0169, msssim_ir: 0.2853, msssim_vis: 0.0693, mx_loss: 0.0036, eta: 1:03:22, time: 8.4695
INFO train.py(173): step: 1180/5410, l_total: 0.0328, l_in: 0.0081, l_grad: 0.0247, msssim_ir: 0.3726, msssim_vis: 0.0448, mx_loss: 0.0069, eta: 1:03:11, time: 8.4556
INFO train.py(173): step: 1190/5410, l_total: 0.0322, l_in: 0.0086, l_grad: 0.0235, msssim_ir: 0.3695, msssim_vis: 0.0394, mx_loss: 0.0052, eta: 1:03:00, time: 8.4397
INFO train.py(173): step: 1200/5410, l_total: 0.0299, l_in: 0.0113, l_grad: 0.0187, msssim_ir: 0.2508, msssim_vis: 0.0686, mx_loss: 0.0085, eta: 1:02:49, time: 8.4805
INFO train.py(173): step: 1210/5410, l_total: 0.0347, l_in: 0.0082, l_grad: 0.0265, msssim_ir: 0.4217, msssim_vis: 0.0397, mx_loss: 0.0063, eta: 1:02:39, time: 8.4506
INFO train.py(173): step: 1220/5410, l_total: 0.0337, l_in: 0.0068, l_grad: 0.0269, msssim_ir: 0.4354, msssim_vis: 0.0281, mx_loss: 0.0037, eta: 1:02:28, time: 8.4377
INFO train.py(173): step: 1230/5410, l_total: 0.0276, l_in: 0.0095, l_grad: 0.0182, msssim_ir: 0.2616, msssim_vis: 0.0546, mx_loss: 0.0074, eta: 1:02:17, time: 8.4407
INFO train.py(173): step: 1240/5410, l_total: 0.0458, l_in: 0.0120, l_grad: 0.0338, msssim_ir: 0.5130, msssim_vis: 0.0285, mx_loss: 0.0059, eta: 1:02:07, time: 8.4765
INFO train.py(173): step: 1250/5410, l_total: 0.0333, l_in: 0.0110, l_grad: 0.0223, msssim_ir: 0.3604, msssim_vis: 0.0557, mx_loss: 0.0029, eta: 1:01:56, time: 8.4556
INFO train.py(173): step: 1260/5410, l_total: 0.0355, l_in: 0.0081, l_grad: 0.0274, msssim_ir: 0.4922, msssim_vis: 0.0177, mx_loss: 0.0045, eta: 1:01:46, time: 8.4715
INFO train.py(173): step: 1270/5410, l_total: 0.0380, l_in: 0.0090, l_grad: 0.0289, msssim_ir: 0.2126, msssim_vis: 0.1891, mx_loss: 0.0066, eta: 1:01:35, time: 8.4765
INFO train.py(173): step: 1280/5410, l_total: 0.0483, l_in: 0.0194, l_grad: 0.0289, msssim_ir: 0.4786, msssim_vis: 0.0227, mx_loss: 0.0057, eta: 1:01:25, time: 8.4566
INFO train.py(173): step: 1290/5410, l_total: 0.0254, l_in: 0.0058, l_grad: 0.0196, msssim_ir: 0.1966, msssim_vis: 0.1190, mx_loss: 0.0057, eta: 1:01:15, time: 8.4825
INFO train.py(173): step: 1300/5410, l_total: 0.0556, l_in: 0.0155, l_grad: 0.0400, msssim_ir: 0.3992, msssim_vis: 0.0659, mx_loss: 0.0165, eta: 1:01:04, time: 8.4576
INFO train.py(173): step: 1310/5410, l_total: 0.0241, l_in: 0.0060, l_grad: 0.0182, msssim_ir: 0.2683, msssim_vis: 0.0602, mx_loss: 0.0043, eta: 1:00:54, time: 8.4636
INFO train.py(173): step: 1320/5410, l_total: 0.0358, l_in: 0.0116, l_grad: 0.0241, msssim_ir: 0.2516, msssim_vis: 0.1217, mx_loss: 0.0051, eta: 1:00:44, time: 8.4755
INFO train.py(173): step: 1330/5410, l_total: 0.0462, l_in: 0.0144, l_grad: 0.0318, msssim_ir: 0.2990, msssim_vis: 0.0958, mx_loss: 0.0151, eta: 1:00:33, time: 8.4456
INFO train.py(173): step: 1340/5410, l_total: 0.0435, l_in: 0.0106, l_grad: 0.0330, msssim_ir: 0.4562, msssim_vis: 0.0111, mx_loss: 0.0076, eta: 1:00:23, time: 8.4805
INFO train.py(173): step: 1350/5410, l_total: 0.0244, l_in: 0.0065, l_grad: 0.0179, msssim_ir: 0.2964, msssim_vis: 0.0586, mx_loss: 0.0035, eta: 1:00:13, time: 8.4476
INFO train.py(173): step: 1360/5410, l_total: 0.0435, l_in: 0.0116, l_grad: 0.0319, msssim_ir: 0.4269, msssim_vis: 0.0230, mx_loss: 0.0065, eta: 1:00:03, time: 8.4606
INFO train.py(173): step: 1370/5410, l_total: 0.0306, l_in: 0.0068, l_grad: 0.0238, msssim_ir: 0.3785, msssim_vis: 0.0598, mx_loss: 0.0034, eta: 0:59:52, time: 8.4715
INFO train.py(173): step: 1380/5410, l_total: 0.0458, l_in: 0.0131, l_grad: 0.0327, msssim_ir: 0.4233, msssim_vis: 0.0552, mx_loss: 0.0072, eta: 0:59:42, time: 8.4566
INFO train.py(173): step: 1390/5410, l_total: 0.0325, l_in: 0.0098, l_grad: 0.0227, msssim_ir: 0.3825, msssim_vis: 0.0292, mx_loss: 0.0040, eta: 0:59:32, time: 8.4576
INFO train.py(173): step: 1400/5410, l_total: 0.0385, l_in: 0.0076, l_grad: 0.0309, msssim_ir: 0.4487, msssim_vis: 0.0287, mx_loss: 0.0040, eta: 0:59:22, time: 8.4795
INFO train.py(173): step: 1410/5410, l_total: 0.0323, l_in: 0.0069, l_grad: 0.0254, msssim_ir: 0.2265, msssim_vis: 0.0918, mx_loss: 0.0057, eta: 0:59:12, time: 8.4516
INFO train.py(173): step: 1420/5410, l_total: 0.0331, l_in: 0.0068, l_grad: 0.0263, msssim_ir: 0.4375, msssim_vis: 0.0166, mx_loss: 0.0051, eta: 0:59:02, time: 8.4735
INFO train.py(173): step: 1430/5410, l_total: 0.0277, l_in: 0.0074, l_grad: 0.0203, msssim_ir: 0.3298, msssim_vis: 0.0479, mx_loss: 0.0048, eta: 0:58:52, time: 8.4596
INFO train.py(173): step: 1440/5410, l_total: 0.0344, l_in: 0.0090, l_grad: 0.0254, msssim_ir: 0.3369, msssim_vis: 0.0464, mx_loss: 0.0065, eta: 0:58:42, time: 8.4576
INFO train.py(173): step: 1450/5410, l_total: 0.0412, l_in: 0.0124, l_grad: 0.0288, msssim_ir: 0.2841, msssim_vis: 0.1171, mx_loss: 0.0071, eta: 0:58:32, time: 8.4835
INFO train.py(173): step: 1460/5410, l_total: 0.0497, l_in: 0.0130, l_grad: 0.0367, msssim_ir: 0.4586, msssim_vis: 0.0361, mx_loss: 0.0098, eta: 0:58:22, time: 8.4675
INFO train.py(173): step: 1470/5410, l_total: 0.0307, l_in: 0.0069, l_grad: 0.0238, msssim_ir: 0.4024, msssim_vis: 0.0314, mx_loss: 0.0057, eta: 0:58:12, time: 8.4800
INFO train.py(173): step: 1480/5410, l_total: 0.0309, l_in: 0.0078, l_grad: 0.0230, msssim_ir: 0.3024, msssim_vis: 0.1506, mx_loss: 0.0040, eta: 0:58:02, time: 8.4884
INFO train.py(173): step: 1490/5410, l_total: 0.0264, l_in: 0.0056, l_grad: 0.0208, msssim_ir: 0.3238, msssim_vis: 0.0440, mx_loss: 0.0043, eta: 0:57:52, time: 8.4596
INFO train.py(173): step: 1500/5410, l_total: 0.0399, l_in: 0.0097, l_grad: 0.0301, msssim_ir: 0.2589, msssim_vis: 0.1392, mx_loss: 0.0091, eta: 0:57:42, time: 8.4596
INFO train.py(173): step: 1510/5410, l_total: 0.0482, l_in: 0.0153, l_grad: 0.0329, msssim_ir: 0.2867, msssim_vis: 0.0821, mx_loss: 0.0157, eta: 0:57:33, time: 8.4526
INFO train.py(173): step: 1520/5410, l_total: 0.0329, l_in: 0.0068, l_grad: 0.0261, msssim_ir: 0.4460, msssim_vis: 0.0223, mx_loss: 0.0046, eta: 0:57:23, time: 8.4805
INFO train.py(173): step: 1530/5410, l_total: 0.0316, l_in: 0.0101, l_grad: 0.0216, msssim_ir: 0.1843, msssim_vis: 0.1177, mx_loss: 0.0074, eta: 0:57:13, time: 8.4645
INFO train.py(173): step: 1540/5410, l_total: 0.0297, l_in: 0.0100, l_grad: 0.0197, msssim_ir: 0.2631, msssim_vis: 0.0539, mx_loss: 0.0078, eta: 0:57:03, time: 8.4675
INFO train.py(173): step: 1550/5410, l_total: 0.0422, l_in: 0.0114, l_grad: 0.0308, msssim_ir: 0.2006, msssim_vis: 0.1663, mx_loss: 0.0070, eta: 0:56:53, time: 8.4626
INFO train.py(173): step: 1560/5410, l_total: 0.0338, l_in: 0.0074, l_grad: 0.0264, msssim_ir: 0.3179, msssim_vis: 0.0863, mx_loss: 0.0048, eta: 0:56:43, time: 8.4566
INFO train.py(173): step: 1570/5410, l_total: 0.0253, l_in: 0.0053, l_grad: 0.0201, msssim_ir: 0.2674, msssim_vis: 0.0695, mx_loss: 0.0050, eta: 0:56:34, time: 8.4695
INFO train.py(173): step: 1580/5410, l_total: 0.0380, l_in: 0.0072, l_grad: 0.0308, msssim_ir: 0.3918, msssim_vis: 0.0211, mx_loss: 0.0051, eta: 0:56:24, time: 8.4636
INFO train.py(173): step: 1590/5410, l_total: 0.0331, l_in: 0.0102, l_grad: 0.0229, msssim_ir: 0.4835, msssim_vis: 0.0102, mx_loss: 0.0030, eta: 0:56:14, time: 8.4417
INFO train.py(173): step: 1600/5410, l_total: 0.0414, l_in: 0.0101, l_grad: 0.0313, msssim_ir: 0.4012, msssim_vis: 0.0361, mx_loss: 0.0083, eta: 0:56:04, time: 8.4646
INFO train.py(173): step: 1610/5410, l_total: 0.0438, l_in: 0.0111, l_grad: 0.0326, msssim_ir: 0.2140, msssim_vis: 0.1353, mx_loss: 0.0091, eta: 0:55:55, time: 8.4616
INFO train.py(173): step: 1620/5410, l_total: 0.0340, l_in: 0.0083, l_grad: 0.0257, msssim_ir: 0.2171, msssim_vis: 0.0957, mx_loss: 0.0075, eta: 0:55:45, time: 8.4576
INFO train.py(173): step: 1630/5410, l_total: 0.0322, l_in: 0.0070, l_grad: 0.0251, msssim_ir: 0.4339, msssim_vis: 0.0291, mx_loss: 0.0068, eta: 0:56:22, time: 28.4163
INFO train.py(173): step: 1640/5410, l_total: 0.0418, l_in: 0.0101, l_grad: 0.0317, msssim_ir: 0.4087, msssim_vis: 0.0460, mx_loss: 0.0102, eta: 0:56:12, time: 8.4277
INFO train.py(173): step: 1650/5410, l_total: 0.0361, l_in: 0.0099, l_grad: 0.0262, msssim_ir: 0.4641, msssim_vis: 0.0175, mx_loss: 0.0037, eta: 0:56:01, time: 8.4148
INFO train.py(173): step: 1660/5410, l_total: 0.0414, l_in: 0.0115, l_grad: 0.0298, msssim_ir: 0.4183, msssim_vis: 0.0864, mx_loss: 0.0103, eta: 0:55:51, time: 8.4178
INFO train.py(173): step: 1670/5410, l_total: 0.0351, l_in: 0.0072, l_grad: 0.0279, msssim_ir: 0.4207, msssim_vis: 0.0286, mx_loss: 0.0051, eta: 0:55:41, time: 8.4426
INFO train.py(173): step: 1680/5410, l_total: 0.0401, l_in: 0.0119, l_grad: 0.0282, msssim_ir: 0.4179, msssim_vis: 0.0678, mx_loss: 0.0103, eta: 0:55:31, time: 8.4665
INFO train.py(173): step: 1690/5410, l_total: 0.0314, l_in: 0.0104, l_grad: 0.0210, msssim_ir: 0.3022, msssim_vis: 0.1139, mx_loss: 0.0069, eta: 0:55:21, time: 8.4466
INFO train.py(173): step: 1700/5410, l_total: 0.0349, l_in: 0.0133, l_grad: 0.0216, msssim_ir: 0.2837, msssim_vis: 0.0759, mx_loss: 0.0074, eta: 0:55:11, time: 8.4456
INFO train.py(173): step: 1710/5410, l_total: 0.0353, l_in: 0.0087, l_grad: 0.0266, msssim_ir: 0.2451, msssim_vis: 0.1078, mx_loss: 0.0078, eta: 0:55:01, time: 8.4675
INFO train.py(173): step: 1720/5410, l_total: 0.0295, l_in: 0.0099, l_grad: 0.0196, msssim_ir: 0.2551, msssim_vis: 0.0828, mx_loss: 0.0055, eta: 0:54:51, time: 8.4636
INFO train.py(173): step: 1730/5410, l_total: 0.0440, l_in: 0.0127, l_grad: 0.0313, msssim_ir: 0.2879, msssim_vis: 0.1267, mx_loss: 0.0060, eta: 0:54:41, time: 8.4436
INFO train.py(173): step: 1740/5410, l_total: 0.0322, l_in: 0.0064, l_grad: 0.0259, msssim_ir: 0.3391, msssim_vis: 0.0514, mx_loss: 0.0056, eta: 0:54:32, time: 8.4695
INFO train.py(173): step: 1750/5410, l_total: 0.0250, l_in: 0.0069, l_grad: 0.0182, msssim_ir: 0.2386, msssim_vis: 0.0764, mx_loss: 0.0061, eta: 0:54:22, time: 8.4685
INFO train.py(173): step: 1760/5410, l_total: 0.0308, l_in: 0.0071, l_grad: 0.0237, msssim_ir: 0.3683, msssim_vis: 0.0687, mx_loss: 0.0044, eta: 0:54:12, time: 8.4556
INFO train.py(173): step: 1770/5410, l_total: 0.0316, l_in: 0.0080, l_grad: 0.0236, msssim_ir: 0.2348, msssim_vis: 0.1238, mx_loss: 0.0055, eta: 0:54:02, time: 8.4765
INFO train.py(173): step: 1780/5410, l_total: 0.0286, l_in: 0.0107, l_grad: 0.0178, msssim_ir: 0.3300, msssim_vis: 0.0460, mx_loss: 0.0084, eta: 0:53:52, time: 8.4576
INFO train.py(173): step: 1790/5410, l_total: 0.0377, l_in: 0.0113, l_grad: 0.0265, msssim_ir: 0.4443, msssim_vis: 0.0114, mx_loss: 0.0050, eta: 0:53:42, time: 8.4705
INFO train.py(173): step: 1800/5410, l_total: 0.0266, l_in: 0.0079, l_grad: 0.0188, msssim_ir: 0.3314, msssim_vis: 0.0488, mx_loss: 0.0047, eta: 0:53:33, time: 8.4655
INFO train.py(173): step: 1810/5410, l_total: 0.0282, l_in: 0.0068, l_grad: 0.0214, msssim_ir: 0.3353, msssim_vis: 0.0436, mx_loss: 0.0061, eta: 0:53:23, time: 8.4417
INFO train.py(173): step: 1820/5410, l_total: 0.0297, l_in: 0.0069, l_grad: 0.0229, msssim_ir: 0.3722, msssim_vis: 0.0443, mx_loss: 0.0042, eta: 0:53:13, time: 8.4735
INFO train.py(173): step: 1830/5410, l_total: 0.0294, l_in: 0.0061, l_grad: 0.0233, msssim_ir: 0.3209, msssim_vis: 0.0543, mx_loss: 0.0047, eta: 0:53:03, time: 8.4626
INFO train.py(173): step: 1840/5410, l_total: 0.0247, l_in: 0.0059, l_grad: 0.0188, msssim_ir: 0.2372, msssim_vis: 0.0396, mx_loss: 0.0054, eta: 0:52:54, time: 8.4387
INFO train.py(173): step: 1850/5410, l_total: 0.0319, l_in: 0.0060, l_grad: 0.0259, msssim_ir: 0.4658, msssim_vis: 0.0184, mx_loss: 0.0027, eta: 0:52:44, time: 8.4894
INFO train.py(173): step: 1860/5410, l_total: 0.0272, l_in: 0.0092, l_grad: 0.0180, msssim_ir: 0.2926, msssim_vis: 0.0508, mx_loss: 0.0050, eta: 0:52:34, time: 8.4496
INFO train.py(173): step: 1870/5410, l_total: 0.0289, l_in: 0.0061, l_grad: 0.0228, msssim_ir: 0.3871, msssim_vis: 0.0414, mx_loss: 0.0034, eta: 0:52:25, time: 8.4626
INFO train.py(173): step: 1880/5410, l_total: 0.0220, l_in: 0.0057, l_grad: 0.0163, msssim_ir: 0.3520, msssim_vis: 0.0464, mx_loss: 0.0025, eta: 0:52:15, time: 8.4685
INFO train.py(173): step: 1890/5410, l_total: 0.0485, l_in: 0.0085, l_grad: 0.0400, msssim_ir: 0.4828, msssim_vis: 0.0093, mx_loss: 0.0061, eta: 0:52:05, time: 8.4426
INFO train.py(173): step: 1900/5410, l_total: 0.0597, l_in: 0.0113, l_grad: 0.0484, msssim_ir: 0.4830, msssim_vis: 0.0175, mx_loss: 0.0047, eta: 0:51:56, time: 8.4655
INFO train.py(173): step: 1910/5410, l_total: 0.0278, l_in: 0.0066, l_grad: 0.0212, msssim_ir: 0.1895, msssim_vis: 0.1312, mx_loss: 0.0055, eta: 0:51:46, time: 8.4655
INFO train.py(173): step: 1920/5410, l_total: 0.0308, l_in: 0.0063, l_grad: 0.0245, msssim_ir: 0.3703, msssim_vis: 0.0544, mx_loss: 0.0035, eta: 0:51:36, time: 8.4456
INFO train.py(173): step: 1930/5410, l_total: 0.0252, l_in: 0.0047, l_grad: 0.0204, msssim_ir: 0.3235, msssim_vis: 0.0532, mx_loss: 0.0038, eta: 0:51:27, time: 8.4645
INFO train.py(173): step: 1940/5410, l_total: 0.0269, l_in: 0.0089, l_grad: 0.0181, msssim_ir: 0.3393, msssim_vis: 0.0488, mx_loss: 0.0046, eta: 0:51:17, time: 8.4626
INFO train.py(173): step: 1950/5410, l_total: 0.0397, l_in: 0.0094, l_grad: 0.0304, msssim_ir: 0.4585, msssim_vis: 0.0245, mx_loss: 0.0038, eta: 0:51:07, time: 8.4357
INFO train.py(173): step: 1960/5410, l_total: 0.0321, l_in: 0.0083, l_grad: 0.0238, msssim_ir: 0.2941, msssim_vis: 0.0991, mx_loss: 0.0046, eta: 0:50:58, time: 8.4666
INFO train.py(173): step: 1970/5410, l_total: 0.0259, l_in: 0.0074, l_grad: 0.0185, msssim_ir: 0.2199, msssim_vis: 0.1135, mx_loss: 0.0046, eta: 0:50:48, time: 8.4705
INFO train.py(173): step: 1980/5410, l_total: 0.0317, l_in: 0.0066, l_grad: 0.0251, msssim_ir: 0.2752, msssim_vis: 0.0998, mx_loss: 0.0057, eta: 0:50:39, time: 8.4586
INFO train.py(173): step: 1990/5410, l_total: 0.0419, l_in: 0.0150, l_grad: 0.0269, msssim_ir: 0.4695, msssim_vis: 0.0185, mx_loss: 0.0050, eta: 0:50:29, time: 8.4566
INFO train.py(173): step: 2000/5410, l_total: 0.0896, l_in: 0.0208, l_grad: 0.0688, msssim_ir: 0.4302, msssim_vis: 0.0620, mx_loss: 0.0195, eta: 0:50:20, time: 8.4755
INFO train.py(173): step: 2010/5410, l_total: 0.0305, l_in: 0.0090, l_grad: 0.0216, msssim_ir: 0.4127, msssim_vis: 0.0397, mx_loss: 0.0036, eta: 0:50:10, time: 8.4556
INFO train.py(173): step: 2020/5410, l_total: 0.0420, l_in: 0.0092, l_grad: 0.0328, msssim_ir: 0.3626, msssim_vis: 0.0938, mx_loss: 0.0058, eta: 0:50:01, time: 8.4845
INFO train.py(173): step: 2030/5410, l_total: 0.0243, l_in: 0.0057, l_grad: 0.0186, msssim_ir: 0.2167, msssim_vis: 0.1417, mx_loss: 0.0036, eta: 0:49:51, time: 8.4496
INFO train.py(173): step: 2040/5410, l_total: 0.0325, l_in: 0.0088, l_grad: 0.0237, msssim_ir: 0.1923, msssim_vis: 0.0956, mx_loss: 0.0084, eta: 0:49:42, time: 8.4546
INFO train.py(173): step: 2050/5410, l_total: 0.0282, l_in: 0.0056, l_grad: 0.0226, msssim_ir: 0.3210, msssim_vis: 0.0427, mx_loss: 0.0046, eta: 0:49:32, time: 8.4765
INFO train.py(173): step: 2060/5410, l_total: 0.0356, l_in: 0.0096, l_grad: 0.0260, msssim_ir: 0.1478, msssim_vis: 0.1874, mx_loss: 0.0082, eta: 0:49:23, time: 8.4645
INFO train.py(173): step: 2070/5410, l_total: 0.0256, l_in: 0.0059, l_grad: 0.0197, msssim_ir: 0.1737, msssim_vis: 0.1287, mx_loss: 0.0042, eta: 0:49:13, time: 8.4685
INFO train.py(173): step: 2080/5410, l_total: 0.0638, l_in: 0.0197, l_grad: 0.0441, msssim_ir: 0.2186, msssim_vis: 0.2124, mx_loss: 0.0151, eta: 0:49:04, time: 8.4675
INFO train.py(173): step: 2090/5410, l_total: 0.0687, l_in: 0.0354, l_grad: 0.0333, msssim_ir: 0.3313, msssim_vis: 0.1356, mx_loss: 0.0097, eta: 0:48:54, time: 8.4486
INFO train.py(173): step: 2100/5410, l_total: 0.0355, l_in: 0.0103, l_grad: 0.0252, msssim_ir: 0.3369, msssim_vis: 0.0693, mx_loss: 0.0070, eta: 0:48:45, time: 8.5024
INFO train.py(173): step: 2110/5410, l_total: 0.0261, l_in: 0.0084, l_grad: 0.0177, msssim_ir: 0.2631, msssim_vis: 0.0566, mx_loss: 0.0047, eta: 0:48:35, time: 8.4526
INFO train.py(173): step: 2120/5410, l_total: 0.0389, l_in: 0.0115, l_grad: 0.0274, msssim_ir: 0.3010, msssim_vis: 0.0937, mx_loss: 0.0079, eta: 0:48:26, time: 8.4626
INFO train.py(173): step: 2130/5410, l_total: 0.0338, l_in: 0.0130, l_grad: 0.0208, msssim_ir: 0.3655, msssim_vis: 0.0289, mx_loss: 0.0043, eta: 0:48:17, time: 8.4705
INFO train.py(173): step: 2140/5410, l_total: 0.0271, l_in: 0.0077, l_grad: 0.0194, msssim_ir: 0.1917, msssim_vis: 0.1072, mx_loss: 0.0033, eta: 0:48:07, time: 8.4516
INFO train.py(173): step: 2150/5410, l_total: 0.0316, l_in: 0.0059, l_grad: 0.0257, msssim_ir: 0.3450, msssim_vis: 0.0502, mx_loss: 0.0041, eta: 0:47:58, time: 8.4666
INFO train.py(173): step: 2160/5410, l_total: 0.0436, l_in: 0.0100, l_grad: 0.0336, msssim_ir: 0.4366, msssim_vis: 0.0212, mx_loss: 0.0073, eta: 0:47:48, time: 8.4556
INFO train.py(173): step: 2170/5410, l_total: 0.0376, l_in: 0.0083, l_grad: 0.0293, msssim_ir: 0.3313, msssim_vis: 0.0479, mx_loss: 0.0090, eta: 0:48:09, time: 28.3257
INFO train.py(173): step: 2180/5410, l_total: 0.0278, l_in: 0.0093, l_grad: 0.0186, msssim_ir: 0.3476, msssim_vis: 0.0668, mx_loss: 0.0048, eta: 0:47:59, time: 8.4188
INFO train.py(173): step: 2190/5410, l_total: 0.0383, l_in: 0.0115, l_grad: 0.0267, msssim_ir: 0.3541, msssim_vis: 0.0501, mx_loss: 0.0065, eta: 0:47:49, time: 8.4178
INFO train.py(173): step: 2200/5410, l_total: 0.0541, l_in: 0.0188, l_grad: 0.0352, msssim_ir: 0.2937, msssim_vis: 0.1281, mx_loss: 0.0117, eta: 0:47:40, time: 8.4217
INFO train.py(173): step: 2210/5410, l_total: 0.0276, l_in: 0.0074, l_grad: 0.0202, msssim_ir: 0.3327, msssim_vis: 0.0489, mx_loss: 0.0047, eta: 0:47:30, time: 8.4237
INFO train.py(173): step: 2220/5410, l_total: 0.0351, l_in: 0.0121, l_grad: 0.0230, msssim_ir: 0.3236, msssim_vis: 0.0548, mx_loss: 0.0055, eta: 0:47:21, time: 8.4715
INFO train.py(173): step: 2230/5410, l_total: 0.0245, l_in: 0.0056, l_grad: 0.0190, msssim_ir: 0.3299, msssim_vis: 0.0422, mx_loss: 0.0025, eta: 0:47:11, time: 8.4586
INFO train.py(173): step: 2240/5410, l_total: 0.0437, l_in: 0.0121, l_grad: 0.0315, msssim_ir: 0.4144, msssim_vis: 0.0810, mx_loss: 0.0088, eta: 0:47:02, time: 8.4456
INFO train.py(173): step: 2250/5410, l_total: 0.0464, l_in: 0.0131, l_grad: 0.0333, msssim_ir: 0.3906, msssim_vis: 0.0430, mx_loss: 0.0080, eta: 0:46:52, time: 8.4626
INFO train.py(173): step: 2260/5410, l_total: 0.0402, l_in: 0.0111, l_grad: 0.0291, msssim_ir: 0.3078, msssim_vis: 0.1159, mx_loss: 0.0073, eta: 0:46:43, time: 8.4645
INFO train.py(173): step: 2270/5410, l_total: 0.0274, l_in: 0.0080, l_grad: 0.0194, msssim_ir: 0.1884, msssim_vis: 0.1072, mx_loss: 0.0057, eta: 0:46:33, time: 8.4347
INFO train.py(173): step: 2280/5410, l_total: 0.0349, l_in: 0.0075, l_grad: 0.0275, msssim_ir: 0.3169, msssim_vis: 0.0563, mx_loss: 0.0090, eta: 0:46:24, time: 8.4725
INFO train.py(173): step: 2290/5410, l_total: 0.0317, l_in: 0.0097, l_grad: 0.0220, msssim_ir: 0.2033, msssim_vis: 0.1668, mx_loss: 0.0072, eta: 0:46:14, time: 8.4476
INFO train.py(173): step: 2300/5410, l_total: 0.0473, l_in: 0.0146, l_grad: 0.0327, msssim_ir: 0.5168, msssim_vis: 0.0384, mx_loss: 0.0111, eta: 0:46:05, time: 8.4516
INFO train.py(173): step: 2310/5410, l_total: 0.0278, l_in: 0.0067, l_grad: 0.0211, msssim_ir: 0.3455, msssim_vis: 0.0450, mx_loss: 0.0039, eta: 0:45:55, time: 8.4636
INFO train.py(173): step: 2320/5410, l_total: 0.0551, l_in: 0.0165, l_grad: 0.0386, msssim_ir: 0.4263, msssim_vis: 0.0639, mx_loss: 0.0119, eta: 0:45:46, time: 8.4596
INFO train.py(173): step: 2330/5410, l_total: 0.0524, l_in: 0.0126, l_grad: 0.0397, msssim_ir: 0.4638, msssim_vis: 0.0180, mx_loss: 0.0081, eta: 0:45:36, time: 8.4436
INFO train.py(173): step: 2340/5410, l_total: 0.0412, l_in: 0.0113, l_grad: 0.0299, msssim_ir: 0.0973, msssim_vis: 0.2561, mx_loss: 0.0125, eta: 0:45:27, time: 8.4327
INFO train.py(173): step: 2350/5410, l_total: 0.0743, l_in: 0.0184, l_grad: 0.0559, msssim_ir: 0.3537, msssim_vis: 0.0712, mx_loss: 0.0297, eta: 0:45:17, time: 8.4874
INFO train.py(173): step: 2360/5410, l_total: 0.0312, l_in: 0.0070, l_grad: 0.0242, msssim_ir: 0.4273, msssim_vis: 0.0143, mx_loss: 0.0032, eta: 0:45:08, time: 8.4426
INFO train.py(173): step: 2370/5410, l_total: 0.0249, l_in: 0.0068, l_grad: 0.0181, msssim_ir: 0.2365, msssim_vis: 0.0821, mx_loss: 0.0050, eta: 0:44:58, time: 8.4506
INFO train.py(173): step: 2380/5410, l_total: 0.0373, l_in: 0.0107, l_grad: 0.0266, msssim_ir: 0.3747, msssim_vis: 0.0882, mx_loss: 0.0050, eta: 0:44:49, time: 8.4904
INFO train.py(173): step: 2390/5410, l_total: 0.0338, l_in: 0.0089, l_grad: 0.0249, msssim_ir: 0.3909, msssim_vis: 0.0524, mx_loss: 0.0049, eta: 0:44:40, time: 8.4446
INFO train.py(173): step: 2400/5410, l_total: 0.0385, l_in: 0.0109, l_grad: 0.0276, msssim_ir: 0.4211, msssim_vis: 0.0619, mx_loss: 0.0056, eta: 0:44:30, time: 8.4506
INFO train.py(173): step: 2410/5410, l_total: 0.0383, l_in: 0.0091, l_grad: 0.0293, msssim_ir: 0.3522, msssim_vis: 0.0663, mx_loss: 0.0058, eta: 0:44:21, time: 8.4715
INFO train.py(173): step: 2420/5410, l_total: 0.0430, l_in: 0.0092, l_grad: 0.0337, msssim_ir: 0.4725, msssim_vis: 0.0201, mx_loss: 0.0048, eta: 0:44:11, time: 8.4586
INFO train.py(173): step: 2430/5410, l_total: 0.0339, l_in: 0.0066, l_grad: 0.0274, msssim_ir: 0.4815, msssim_vis: 0.0094, mx_loss: 0.0037, eta: 0:44:02, time: 8.4407
INFO train.py(173): step: 2440/5410, l_total: 0.0275, l_in: 0.0093, l_grad: 0.0183, msssim_ir: 0.2418, msssim_vis: 0.0699, mx_loss: 0.0060, eta: 0:43:53, time: 8.4974
INFO train.py(173): step: 2450/5410, l_total: 0.0451, l_in: 0.0127, l_grad: 0.0324, msssim_ir: 0.4290, msssim_vis: 0.0326, mx_loss: 0.0096, eta: 0:43:43, time: 8.4675
INFO train.py(173): step: 2460/5410, l_total: 0.0327, l_in: 0.0113, l_grad: 0.0214, msssim_ir: 0.3414, msssim_vis: 0.0722, mx_loss: 0.0066, eta: 0:43:34, time: 8.4737
INFO train.py(173): step: 2470/5410, l_total: 0.0250, l_in: 0.0065, l_grad: 0.0185, msssim_ir: 0.2969, msssim_vis: 0.0731, mx_loss: 0.0038, eta: 0:43:25, time: 8.4725
INFO train.py(173): step: 2480/5410, l_total: 0.0429, l_in: 0.0152, l_grad: 0.0277, msssim_ir: 0.3806, msssim_vis: 0.0863, mx_loss: 0.0042, eta: 0:43:15, time: 8.4476
INFO train.py(173): step: 2490/5410, l_total: 0.0396, l_in: 0.0075, l_grad: 0.0321, msssim_ir: 0.3642, msssim_vis: 0.0550, mx_loss: 0.0070, eta: 0:43:06, time: 8.4556
INFO train.py(173): step: 2500/5410, l_total: 0.0475, l_in: 0.0110, l_grad: 0.0365, msssim_ir: 0.2518, msssim_vis: 0.1274, mx_loss: 0.0095, eta: 0:42:57, time: 8.4675
INFO train.py(173): step: 2510/5410, l_total: 0.0301, l_in: 0.0080, l_grad: 0.0222, msssim_ir: 0.1746, msssim_vis: 0.1963, mx_loss: 0.0047, eta: 0:42:47, time: 8.4347
INFO train.py(173): step: 2520/5410, l_total: 0.0319, l_in: 0.0089, l_grad: 0.0230, msssim_ir: 0.2707, msssim_vis: 0.0729, mx_loss: 0.0050, eta: 0:42:38, time: 8.4845
INFO train.py(173): step: 2530/5410, l_total: 0.0414, l_in: 0.0096, l_grad: 0.0318, msssim_ir: 0.2975, msssim_vis: 0.0895, mx_loss: 0.0105, eta: 0:42:29, time: 8.4725
INFO train.py(173): step: 2540/5410, l_total: 0.0276, l_in: 0.0056, l_grad: 0.0220, msssim_ir: 0.1944, msssim_vis: 0.1006, mx_loss: 0.0044, eta: 0:42:19, time: 8.4426
INFO train.py(173): step: 2550/5410, l_total: 0.0340, l_in: 0.0103, l_grad: 0.0237, msssim_ir: 0.3959, msssim_vis: 0.0376, mx_loss: 0.0096, eta: 0:42:10, time: 8.4815
INFO train.py(173): step: 2560/5410, l_total: 0.0253, l_in: 0.0075, l_grad: 0.0178, msssim_ir: 0.1782, msssim_vis: 0.1728, mx_loss: 0.0041, eta: 0:42:01, time: 8.4566
INFO train.py(173): step: 2570/5410, l_total: 0.0337, l_in: 0.0071, l_grad: 0.0266, msssim_ir: 0.4491, msssim_vis: 0.0493, mx_loss: 0.0034, eta: 0:41:52, time: 8.4616
INFO train.py(173): step: 2580/5410, l_total: 0.0414, l_in: 0.0085, l_grad: 0.0328, msssim_ir: 0.3392, msssim_vis: 0.0874, mx_loss: 0.0062, eta: 0:41:42, time: 8.4735
INFO train.py(173): step: 2590/5410, l_total: 0.0379, l_in: 0.0128, l_grad: 0.0251, msssim_ir: 0.3234, msssim_vis: 0.1140, mx_loss: 0.0070, eta: 0:41:33, time: 8.4476
INFO train.py(173): step: 2600/5410, l_total: 0.0316, l_in: 0.0075, l_grad: 0.0242, msssim_ir: 0.1527, msssim_vis: 0.2082, mx_loss: 0.0054, eta: 0:41:24, time: 8.4785
INFO train.py(173): step: 2610/5410, l_total: 0.0288, l_in: 0.0087, l_grad: 0.0202, msssim_ir: 0.3240, msssim_vis: 0.0626, mx_loss: 0.0074, eta: 0:41:15, time: 8.4636
INFO train.py(173): step: 2620/5410, l_total: 0.0430, l_in: 0.0158, l_grad: 0.0272, msssim_ir: 0.4038, msssim_vis: 0.0423, mx_loss: 0.0061, eta: 0:41:05, time: 8.4586
INFO train.py(173): step: 2630/5410, l_total: 0.0381, l_in: 0.0085, l_grad: 0.0296, msssim_ir: 0.3203, msssim_vis: 0.1059, mx_loss: 0.0059, eta: 0:40:56, time: 8.4745
INFO train.py(173): step: 2640/5410, l_total: 0.0363, l_in: 0.0103, l_grad: 0.0260, msssim_ir: 0.3026, msssim_vis: 0.1230, mx_loss: 0.0051, eta: 0:40:47, time: 8.4616
INFO train.py(173): step: 2650/5410, l_total: 0.0274, l_in: 0.0065, l_grad: 0.0209, msssim_ir: 0.2618, msssim_vis: 0.0991, mx_loss: 0.0049, eta: 0:40:38, time: 8.4526
INFO train.py(173): step: 2660/5410, l_total: 0.0384, l_in: 0.0091, l_grad: 0.0293, msssim_ir: 0.2674, msssim_vis: 0.1111, mx_loss: 0.0057, eta: 0:40:29, time: 8.4745
INFO train.py(173): step: 2670/5410, l_total: 0.0484, l_in: 0.0147, l_grad: 0.0337, msssim_ir: 0.4206, msssim_vis: 0.0383, mx_loss: 0.0090, eta: 0:40:19, time: 8.4546
INFO train.py(173): step: 2680/5410, l_total: 0.0360, l_in: 0.0102, l_grad: 0.0258, msssim_ir: 0.1190, msssim_vis: 0.2047, mx_loss: 0.0111, eta: 0:40:10, time: 8.4675
INFO train.py(173): step: 2690/5410, l_total: 0.0363, l_in: 0.0082, l_grad: 0.0280, msssim_ir: 0.4656, msssim_vis: 0.0157, mx_loss: 0.0052, eta: 0:40:01, time: 8.4695
INFO train.py(173): step: 2700/5410, l_total: 0.0416, l_in: 0.0115, l_grad: 0.0301, msssim_ir: 0.4674, msssim_vis: 0.0137, mx_loss: 0.0057, eta: 0:39:52, time: 8.4466
INFO train.py(173): step: 2710/5410, l_total: 0.0412, l_in: 0.0070, l_grad: 0.0342, msssim_ir: 0.4099, msssim_vis: 0.0584, mx_loss: 0.0057, eta: 0:40:02, time: 28.2649
INFO train.py(173): step: 2720/5410, l_total: 0.0378, l_in: 0.0086, l_grad: 0.0292, msssim_ir: 0.3849, msssim_vis: 0.0314, mx_loss: 0.0079, eta: 0:39:53, time: 8.4168
INFO train.py(173): step: 2730/5410, l_total: 0.0303, l_in: 0.0099, l_grad: 0.0205, msssim_ir: 0.2802, msssim_vis: 0.0884, mx_loss: 0.0066, eta: 0:39:43, time: 8.4227
INFO train.py(173): step: 2740/5410, l_total: 0.0270, l_in: 0.0059, l_grad: 0.0210, msssim_ir: 0.3783, msssim_vis: 0.0252, mx_loss: 0.0073, eta: 0:39:34, time: 8.4237
INFO train.py(173): step: 2750/5410, l_total: 0.0435, l_in: 0.0081, l_grad: 0.0354, msssim_ir: 0.3731, msssim_vis: 0.0681, mx_loss: 0.0065, eta: 0:39:25, time: 8.4705
INFO train.py(173): step: 2760/5410, l_total: 0.0383, l_in: 0.0133, l_grad: 0.0250, msssim_ir: 0.3453, msssim_vis: 0.0766, mx_loss: 0.0051, eta: 0:39:16, time: 8.4417
INFO train.py(173): step: 2770/5410, l_total: 0.0449, l_in: 0.0101, l_grad: 0.0348, msssim_ir: 0.4427, msssim_vis: 0.0165, mx_loss: 0.0054, eta: 0:39:06, time: 8.4307
INFO train.py(173): step: 2780/5410, l_total: 0.0338, l_in: 0.0080, l_grad: 0.0257, msssim_ir: 0.3360, msssim_vis: 0.0654, mx_loss: 0.0049, eta: 0:38:57, time: 8.4685
INFO train.py(173): step: 2790/5410, l_total: 0.0255, l_in: 0.0076, l_grad: 0.0179, msssim_ir: 0.3524, msssim_vis: 0.0333, mx_loss: 0.0044, eta: 0:38:48, time: 8.4466
INFO train.py(173): step: 2800/5410, l_total: 0.0353, l_in: 0.0110, l_grad: 0.0243, msssim_ir: 0.4356, msssim_vis: 0.0568, mx_loss: 0.0056, eta: 0:38:38, time: 8.4466
INFO train.py(173): step: 2810/5410, l_total: 0.0420, l_in: 0.0108, l_grad: 0.0312, msssim_ir: 0.3676, msssim_vis: 0.0546, mx_loss: 0.0059, eta: 0:38:29, time: 8.4456
INFO train.py(173): step: 2820/5410, l_total: 0.0344, l_in: 0.0072, l_grad: 0.0272, msssim_ir: 0.5272, msssim_vis: 0.0094, mx_loss: 0.0026, eta: 0:38:20, time: 8.4735
INFO train.py(173): step: 2830/5410, l_total: 0.0382, l_in: 0.0101, l_grad: 0.0282, msssim_ir: 0.4181, msssim_vis: 0.0432, mx_loss: 0.0057, eta: 0:38:10, time: 8.4507
INFO train.py(173): step: 2840/5410, l_total: 0.0332, l_in: 0.0080, l_grad: 0.0252, msssim_ir: 0.3004, msssim_vis: 0.1063, mx_loss: 0.0052, eta: 0:38:01, time: 8.4347
INFO train.py(173): step: 2850/5410, l_total: 0.0319, l_in: 0.0065, l_grad: 0.0254, msssim_ir: 0.2492, msssim_vis: 0.0948, mx_loss: 0.0064, eta: 0:37:52, time: 8.4695
INFO train.py(173): step: 2860/5410, l_total: 0.0469, l_in: 0.0109, l_grad: 0.0361, msssim_ir: 0.1992, msssim_vis: 0.1572, mx_loss: 0.0084, eta: 0:37:43, time: 8.4695
INFO train.py(173): step: 2870/5410, l_total: 0.0297, l_in: 0.0073, l_grad: 0.0224, msssim_ir: 0.3300, msssim_vis: 0.0797, mx_loss: 0.0046, eta: 0:37:33, time: 8.4347
INFO train.py(173): step: 2880/5410, l_total: 0.0289, l_in: 0.0069, l_grad: 0.0220, msssim_ir: 0.1558, msssim_vis: 0.1313, mx_loss: 0.0058, eta: 0:37:24, time: 8.4874
INFO train.py(173): step: 2890/5410, l_total: 0.0777, l_in: 0.0409, l_grad: 0.0368, msssim_ir: 0.5250, msssim_vis: 0.0199, mx_loss: 0.0047, eta: 0:37:15, time: 8.4626
INFO train.py(173): step: 2900/5410, l_total: 0.0408, l_in: 0.0096, l_grad: 0.0313, msssim_ir: 0.2472, msssim_vis: 0.1128, mx_loss: 0.0054, eta: 0:37:06, time: 8.4576
INFO train.py(173): step: 2910/5410, l_total: 0.0438, l_in: 0.0126, l_grad: 0.0311, msssim_ir: 0.3544, msssim_vis: 0.0659, mx_loss: 0.0046, eta: 0:36:57, time: 8.4665
INFO train.py(173): step: 2920/5410, l_total: 0.0540, l_in: 0.0125, l_grad: 0.0416, msssim_ir: 0.3710, msssim_vis: 0.0814, mx_loss: 0.0103, eta: 0:36:47, time: 8.4566
INFO train.py(173): step: 2930/5410, l_total: 0.0277, l_in: 0.0091, l_grad: 0.0186, msssim_ir: 0.1964, msssim_vis: 0.1225, mx_loss: 0.0064, eta: 0:36:38, time: 8.4645
INFO train.py(173): step: 2940/5410, l_total: 0.0266, l_in: 0.0064, l_grad: 0.0203, msssim_ir: 0.2144, msssim_vis: 0.1223, mx_loss: 0.0045, eta: 0:36:29, time: 8.4745
INFO train.py(173): step: 2950/5410, l_total: 0.0271, l_in: 0.0066, l_grad: 0.0205, msssim_ir: 0.3518, msssim_vis: 0.0474, mx_loss: 0.0035, eta: 0:36:20, time: 8.4536
INFO train.py(173): step: 2960/5410, l_total: 0.0403, l_in: 0.0133, l_grad: 0.0270, msssim_ir: 0.2993, msssim_vis: 0.0725, mx_loss: 0.0068, eta: 0:36:11, time: 8.4695
INFO train.py(173): step: 2970/5410, l_total: 0.0287, l_in: 0.0057, l_grad: 0.0230, msssim_ir: 0.4464, msssim_vis: 0.0262, mx_loss: 0.0027, eta: 0:36:01, time: 8.4715
INFO train.py(173): step: 2980/5410, l_total: 0.0449, l_in: 0.0084, l_grad: 0.0365, msssim_ir: 0.3339, msssim_vis: 0.0997, mx_loss: 0.0067, eta: 0:35:52, time: 8.4486
INFO train.py(173): step: 2990/5410, l_total: 0.0357, l_in: 0.0070, l_grad: 0.0288, msssim_ir: 0.3328, msssim_vis: 0.0455, mx_loss: 0.0052, eta: 0:35:43, time: 8.4865
INFO train.py(173): step: 3000/5410, l_total: 0.0226, l_in: 0.0058, l_grad: 0.0169, msssim_ir: 0.4218, msssim_vis: 0.0155, mx_loss: 0.0030, eta: 0:35:34, time: 8.4616
INFO train.py(173): step: 3010/5410, l_total: 0.0262, l_in: 0.0066, l_grad: 0.0196, msssim_ir: 0.3484, msssim_vis: 0.0302, mx_loss: 0.0044, eta: 0:35:25, time: 8.4636
INFO train.py(173): step: 3020/5410, l_total: 0.0271, l_in: 0.0076, l_grad: 0.0195, msssim_ir: 0.3023, msssim_vis: 0.0517, mx_loss: 0.0047, eta: 0:35:16, time: 8.4755
INFO train.py(173): step: 3030/5410, l_total: 0.0423, l_in: 0.0123, l_grad: 0.0300, msssim_ir: 0.2984, msssim_vis: 0.1380, mx_loss: 0.0081, eta: 0:35:06, time: 8.4506
INFO train.py(173): step: 3040/5410, l_total: 0.0240, l_in: 0.0054, l_grad: 0.0186, msssim_ir: 0.3393, msssim_vis: 0.0465, mx_loss: 0.0042, eta: 0:34:57, time: 8.4914
INFO train.py(173): step: 3050/5410, l_total: 0.0411, l_in: 0.0135, l_grad: 0.0276, msssim_ir: 0.3208, msssim_vis: 0.0477, mx_loss: 0.0076, eta: 0:34:48, time: 8.4526
INFO train.py(173): step: 3060/5410, l_total: 0.0464, l_in: 0.0141, l_grad: 0.0322, msssim_ir: 0.4751, msssim_vis: 0.0173, mx_loss: 0.0072, eta: 0:34:39, time: 8.4417
INFO train.py(173): step: 3070/5410, l_total: 0.0410, l_in: 0.0097, l_grad: 0.0313, msssim_ir: 0.4277, msssim_vis: 0.0318, mx_loss: 0.0050, eta: 0:34:30, time: 8.4695
INFO train.py(173): step: 3080/5410, l_total: 0.0301, l_in: 0.0066, l_grad: 0.0235, msssim_ir: 0.3685, msssim_vis: 0.0603, mx_loss: 0.0037, eta: 0:34:21, time: 8.4526
INFO train.py(173): step: 3090/5410, l_total: 0.0392, l_in: 0.0091, l_grad: 0.0300, msssim_ir: 0.1640, msssim_vis: 0.1676, mx_loss: 0.0060, eta: 0:34:11, time: 8.4556
INFO train.py(173): step: 3100/5410, l_total: 0.0283, l_in: 0.0083, l_grad: 0.0200, msssim_ir: 0.1686, msssim_vis: 0.0917, mx_loss: 0.0076, eta: 0:34:02, time: 8.4874
INFO train.py(173): step: 3110/5410, l_total: 0.0308, l_in: 0.0082, l_grad: 0.0227, msssim_ir: 0.2507, msssim_vis: 0.1282, mx_loss: 0.0059, eta: 0:33:53, time: 8.4546
INFO train.py(173): step: 3120/5410, l_total: 0.0324, l_in: 0.0097, l_grad: 0.0227, msssim_ir: 0.1404, msssim_vis: 0.1639, mx_loss: 0.0064, eta: 0:33:44, time: 8.4516
INFO train.py(173): step: 3130/5410, l_total: 0.0407, l_in: 0.0103, l_grad: 0.0304, msssim_ir: 0.3054, msssim_vis: 0.0829, mx_loss: 0.0126, eta: 0:33:35, time: 8.4815
INFO train.py(173): step: 3140/5410, l_total: 0.0341, l_in: 0.0146, l_grad: 0.0195, msssim_ir: 0.3656, msssim_vis: 0.0337, mx_loss: 0.0061, eta: 0:33:26, time: 8.4516
INFO train.py(173): step: 3150/5410, l_total: 0.0502, l_in: 0.0143, l_grad: 0.0359, msssim_ir: 0.3824, msssim_vis: 0.0594, mx_loss: 0.0127, eta: 0:33:17, time: 8.4874
INFO train.py(173): step: 3160/5410, l_total: 0.0455, l_in: 0.0132, l_grad: 0.0323, msssim_ir: 0.4343, msssim_vis: 0.0203, mx_loss: 0.0067, eta: 0:33:08, time: 8.4636
INFO train.py(173): step: 3170/5410, l_total: 0.0331, l_in: 0.0086, l_grad: 0.0245, msssim_ir: 0.4430, msssim_vis: 0.0333, mx_loss: 0.0042, eta: 0:32:59, time: 8.4466
INFO train.py(173): step: 3180/5410, l_total: 0.0320, l_in: 0.0075, l_grad: 0.0246, msssim_ir: 0.3881, msssim_vis: 0.0387, mx_loss: 0.0047, eta: 0:32:49, time: 8.4815
INFO train.py(173): step: 3190/5410, l_total: 0.0256, l_in: 0.0096, l_grad: 0.0160, msssim_ir: 0.3256, msssim_vis: 0.0400, mx_loss: 0.0065, eta: 0:32:40, time: 8.4655
INFO train.py(173): step: 3200/5410, l_total: 0.0454, l_in: 0.0161, l_grad: 0.0293, msssim_ir: 0.3306, msssim_vis: 0.1211, mx_loss: 0.0050, eta: 0:32:31, time: 8.4407
INFO train.py(173): step: 3210/5410, l_total: 0.0252, l_in: 0.0070, l_grad: 0.0182, msssim_ir: 0.3437, msssim_vis: 0.0330, mx_loss: 0.0053, eta: 0:32:22, time: 8.4705
INFO train.py(173): step: 3220/5410, l_total: 0.0244, l_in: 0.0056, l_grad: 0.0188, msssim_ir: 0.3893, msssim_vis: 0.0170, mx_loss: 0.0037, eta: 0:32:13, time: 8.4765
INFO train.py(173): step: 3230/5410, l_total: 0.0310, l_in: 0.0071, l_grad: 0.0239, msssim_ir: 0.3517, msssim_vis: 0.0566, mx_loss: 0.0051, eta: 0:32:04, time: 8.4327
INFO train.py(173): step: 3240/5410, l_total: 0.0356, l_in: 0.0109, l_grad: 0.0246, msssim_ir: 0.1817, msssim_vis: 0.1656, mx_loss: 0.0107, eta: 0:31:55, time: 8.4835
INFO train.py(173): step: 3250/5410, l_total: 0.0233, l_in: 0.0053, l_grad: 0.0181, msssim_ir: 0.2535, msssim_vis: 0.0634, mx_loss: 0.0037, eta: 0:31:59, time: 28.5020
INFO train.py(173): step: 3260/5410, l_total: 0.0301, l_in: 0.0114, l_grad: 0.0187, msssim_ir: 0.3004, msssim_vis: 0.0498, mx_loss: 0.0056, eta: 0:31:50, time: 8.4098
INFO train.py(173): step: 3270/5410, l_total: 0.0447, l_in: 0.0099, l_grad: 0.0349, msssim_ir: 0.3907, msssim_vis: 0.0513, mx_loss: 0.0066, eta: 0:31:41, time: 8.4138
INFO train.py(173): step: 3280/5410, l_total: 0.0453, l_in: 0.0081, l_grad: 0.0371, msssim_ir: 0.2365, msssim_vis: 0.1105, mx_loss: 0.0064, eta: 0:31:32, time: 8.4277
INFO train.py(173): step: 3290/5410, l_total: 0.0337, l_in: 0.0121, l_grad: 0.0216, msssim_ir: 0.1980, msssim_vis: 0.1531, mx_loss: 0.0096, eta: 0:31:22, time: 8.4208
INFO train.py(173): step: 3300/5410, l_total: 0.0263, l_in: 0.0096, l_grad: 0.0168, msssim_ir: 0.3223, msssim_vis: 0.0387, mx_loss: 0.0094, eta: 0:31:13, time: 8.4317
INFO train.py(173): step: 3310/5410, l_total: 0.0368, l_in: 0.0099, l_grad: 0.0269, msssim_ir: 0.3617, msssim_vis: 0.0679, mx_loss: 0.0054, eta: 0:31:04, time: 8.4735
INFO train.py(173): step: 3320/5410, l_total: 0.0387, l_in: 0.0099, l_grad: 0.0288, msssim_ir: 0.3660, msssim_vis: 0.0512, mx_loss: 0.0051, eta: 0:30:55, time: 8.4556
INFO train.py(173): step: 3330/5410, l_total: 0.0387, l_in: 0.0103, l_grad: 0.0285, msssim_ir: 0.2547, msssim_vis: 0.0923, mx_loss: 0.0093, eta: 0:30:46, time: 8.4516
INFO train.py(173): step: 3340/5410, l_total: 0.0391, l_in: 0.0104, l_grad: 0.0287, msssim_ir: 0.3681, msssim_vis: 0.0676, mx_loss: 0.0071, eta: 0:30:37, time: 8.4735
INFO train.py(173): step: 3350/5410, l_total: 0.0297, l_in: 0.0067, l_grad: 0.0230, msssim_ir: 0.3634, msssim_vis: 0.0346, mx_loss: 0.0050, eta: 0:30:28, time: 8.4676
INFO train.py(173): step: 3360/5410, l_total: 0.0294, l_in: 0.0076, l_grad: 0.0218, msssim_ir: 0.4442, msssim_vis: 0.0175, mx_loss: 0.0042, eta: 0:30:18, time: 8.4307
INFO train.py(173): step: 3370/5410, l_total: 0.0334, l_in: 0.0090, l_grad: 0.0244, msssim_ir: 0.4159, msssim_vis: 0.0545, mx_loss: 0.0039, eta: 0:30:09, time: 8.4536
INFO train.py(173): step: 3380/5410, l_total: 0.0262, l_in: 0.0087, l_grad: 0.0175, msssim_ir: 0.1856, msssim_vis: 0.1523, mx_loss: 0.0058, eta: 0:30:00, time: 8.4686
INFO train.py(173): step: 3390/5410, l_total: 0.0373, l_in: 0.0095, l_grad: 0.0278, msssim_ir: 0.2759, msssim_vis: 0.1399, mx_loss: 0.0084, eta: 0:29:51, time: 8.4397
INFO train.py(173): step: 3400/5410, l_total: 0.0293, l_in: 0.0062, l_grad: 0.0231, msssim_ir: 0.4567, msssim_vis: 0.0141, mx_loss: 0.0039, eta: 0:29:42, time: 8.4556
INFO train.py(173): step: 3410/5410, l_total: 0.0350, l_in: 0.0086, l_grad: 0.0264, msssim_ir: 0.4574, msssim_vis: 0.0225, mx_loss: 0.0039, eta: 0:29:33, time: 8.4845
INFO train.py(173): step: 3420/5410, l_total: 0.0449, l_in: 0.0136, l_grad: 0.0313, msssim_ir: 0.1650, msssim_vis: 0.1755, mx_loss: 0.0090, eta: 0:29:24, time: 8.4496
INFO train.py(173): step: 3430/5410, l_total: 0.0390, l_in: 0.0088, l_grad: 0.0302, msssim_ir: 0.4039, msssim_vis: 0.0336, mx_loss: 0.0083, eta: 0:29:15, time: 8.4447
INFO train.py(173): step: 3440/5410, l_total: 0.0399, l_in: 0.0149, l_grad: 0.0250, msssim_ir: 0.4800, msssim_vis: 0.0126, mx_loss: 0.0080, eta: 0:29:06, time: 8.4954
INFO train.py(173): step: 3450/5410, l_total: 0.0392, l_in: 0.0096, l_grad: 0.0296, msssim_ir: 0.3612, msssim_vis: 0.0259, mx_loss: 0.0066, eta: 0:28:57, time: 8.4636
INFO train.py(173): step: 3460/5410, l_total: 0.0281, l_in: 0.0061, l_grad: 0.0220, msssim_ir: 0.3288, msssim_vis: 0.0777, mx_loss: 0.0047, eta: 0:28:47, time: 8.4725
INFO train.py(173): step: 3470/5410, l_total: 0.0639, l_in: 0.0157, l_grad: 0.0481, msssim_ir: 0.4679, msssim_vis: 0.0327, mx_loss: 0.0091, eta: 0:28:38, time: 8.4457
INFO train.py(173): step: 3480/5410, l_total: 0.0303, l_in: 0.0071, l_grad: 0.0232, msssim_ir: 0.4516, msssim_vis: 0.0122, mx_loss: 0.0030, eta: 0:28:29, time: 8.4566
INFO train.py(173): step: 3490/5410, l_total: 0.0465, l_in: 0.0102, l_grad: 0.0363, msssim_ir: 0.4320, msssim_vis: 0.0345, mx_loss: 0.0064, eta: 0:28:20, time: 8.4825
INFO train.py(173): step: 3500/5410, l_total: 0.0532, l_in: 0.0145, l_grad: 0.0387, msssim_ir: 0.4489, msssim_vis: 0.0333, mx_loss: 0.0054, eta: 0:28:11, time: 8.4616
INFO train.py(173): step: 3510/5410, l_total: 0.0354, l_in: 0.0094, l_grad: 0.0260, msssim_ir: 0.3677, msssim_vis: 0.0473, mx_loss: 0.0076, eta: 0:28:02, time: 8.4546
INFO train.py(173): step: 3520/5410, l_total: 0.0421, l_in: 0.0103, l_grad: 0.0319, msssim_ir: 0.4827, msssim_vis: 0.0258, mx_loss: 0.0066, eta: 0:27:53, time: 8.5024
INFO train.py(173): step: 3530/5410, l_total: 0.0358, l_in: 0.0079, l_grad: 0.0279, msssim_ir: 0.2903, msssim_vis: 0.0847, mx_loss: 0.0049, eta: 0:27:44, time: 8.4486
INFO train.py(173): step: 3540/5410, l_total: 0.0378, l_in: 0.0074, l_grad: 0.0303, msssim_ir: 0.2956, msssim_vis: 0.0789, mx_loss: 0.0068, eta: 0:27:35, time: 8.4925
INFO train.py(173): step: 3550/5410, l_total: 0.0471, l_in: 0.0146, l_grad: 0.0326, msssim_ir: 0.4676, msssim_vis: 0.0194, mx_loss: 0.0049, eta: 0:27:26, time: 8.4626
INFO train.py(173): step: 3560/5410, l_total: 0.0457, l_in: 0.0114, l_grad: 0.0343, msssim_ir: 0.3774, msssim_vis: 0.0581, mx_loss: 0.0078, eta: 0:27:17, time: 8.4666
INFO train.py(173): step: 3570/5410, l_total: 0.0282, l_in: 0.0064, l_grad: 0.0218, msssim_ir: 0.2955, msssim_vis: 0.0544, mx_loss: 0.0057, eta: 0:27:08, time: 8.4646
INFO train.py(173): step: 3580/5410, l_total: 0.0281, l_in: 0.0068, l_grad: 0.0213, msssim_ir: 0.4069, msssim_vis: 0.0230, mx_loss: 0.0045, eta: 0:26:59, time: 8.4506
INFO train.py(173): step: 3590/5410, l_total: 0.0243, l_in: 0.0063, l_grad: 0.0180, msssim_ir: 0.2525, msssim_vis: 0.0859, mx_loss: 0.0042, eta: 0:26:50, time: 8.4596
INFO train.py(173): step: 3600/5410, l_total: 0.0247, l_in: 0.0069, l_grad: 0.0178, msssim_ir: 0.2685, msssim_vis: 0.0746, mx_loss: 0.0032, eta: 0:26:41, time: 8.4825
INFO train.py(173): step: 3610/5410, l_total: 0.0370, l_in: 0.0071, l_grad: 0.0299, msssim_ir: 0.4467, msssim_vis: 0.0182, mx_loss: 0.0055, eta: 0:26:32, time: 8.4457
INFO train.py(173): step: 3620/5410, l_total: 0.0267, l_in: 0.0077, l_grad: 0.0191, msssim_ir: 0.3238, msssim_vis: 0.0344, mx_loss: 0.0050, eta: 0:26:23, time: 8.4636
INFO train.py(173): step: 3630/5410, l_total: 0.0217, l_in: 0.0053, l_grad: 0.0163, msssim_ir: 0.3647, msssim_vis: 0.0376, mx_loss: 0.0024, eta: 0:26:13, time: 8.4676
INFO train.py(173): step: 3640/5410, l_total: 0.0431, l_in: 0.0095, l_grad: 0.0336, msssim_ir: 0.4767, msssim_vis: 0.0192, mx_loss: 0.0038, eta: 0:26:04, time: 8.4586
INFO train.py(173): step: 3650/5410, l_total: 0.0439, l_in: 0.0105, l_grad: 0.0334, msssim_ir: 0.4592, msssim_vis: 0.0132, mx_loss: 0.0061, eta: 0:25:55, time: 8.4486
INFO train.py(173): step: 3660/5410, l_total: 0.0446, l_in: 0.0143, l_grad: 0.0303, msssim_ir: 0.4666, msssim_vis: 0.0119, mx_loss: 0.0040, eta: 0:25:46, time: 8.4705
INFO train.py(173): step: 3670/5410, l_total: 0.0274, l_in: 0.0083, l_grad: 0.0191, msssim_ir: 0.2948, msssim_vis: 0.0760, mx_loss: 0.0061, eta: 0:25:37, time: 8.4477
INFO train.py(173): step: 3680/5410, l_total: 0.0331, l_in: 0.0079, l_grad: 0.0252, msssim_ir: 0.4983, msssim_vis: 0.0080, mx_loss: 0.0030, eta: 0:25:28, time: 8.4656
INFO train.py(173): step: 3690/5410, l_total: 0.0338, l_in: 0.0074, l_grad: 0.0264, msssim_ir: 0.4030, msssim_vis: 0.0346, mx_loss: 0.0060, eta: 0:25:19, time: 8.4825
INFO train.py(173): step: 3700/5410, l_total: 0.0439, l_in: 0.0078, l_grad: 0.0362, msssim_ir: 0.4511, msssim_vis: 0.0197, mx_loss: 0.0068, eta: 0:25:10, time: 8.4476
INFO train.py(173): step: 3710/5410, l_total: 0.0331, l_in: 0.0097, l_grad: 0.0235, msssim_ir: 0.1181, msssim_vis: 0.1615, mx_loss: 0.0085, eta: 0:25:01, time: 8.4656
INFO train.py(173): step: 3720/5410, l_total: 0.0339, l_in: 0.0091, l_grad: 0.0248, msssim_ir: 0.4338, msssim_vis: 0.0186, mx_loss: 0.0056, eta: 0:24:52, time: 8.4735
INFO train.py(173): step: 3730/5410, l_total: 0.0235, l_in: 0.0085, l_grad: 0.0149, msssim_ir: 0.2204, msssim_vis: 0.0866, mx_loss: 0.0057, eta: 0:24:43, time: 8.4437
INFO train.py(173): step: 3740/5410, l_total: 0.0317, l_in: 0.0056, l_grad: 0.0262, msssim_ir: 0.4572, msssim_vis: 0.0109, mx_loss: 0.0036, eta: 0:24:34, time: 8.4775
INFO train.py(173): step: 3750/5410, l_total: 0.0212, l_in: 0.0044, l_grad: 0.0168, msssim_ir: 0.2563, msssim_vis: 0.0658, mx_loss: 0.0031, eta: 0:24:25, time: 8.4596
INFO train.py(173): step: 3760/5410, l_total: 0.0333, l_in: 0.0123, l_grad: 0.0210, msssim_ir: 0.3295, msssim_vis: 0.1000, mx_loss: 0.0066, eta: 0:24:16, time: 8.4526
INFO train.py(173): step: 3770/5410, l_total: 0.0251, l_in: 0.0077, l_grad: 0.0174, msssim_ir: 0.3931, msssim_vis: 0.0238, mx_loss: 0.0036, eta: 0:24:07, time: 8.4745
INFO train.py(173): step: 3780/5410, l_total: 0.0376, l_in: 0.0141, l_grad: 0.0235, msssim_ir: 0.3900, msssim_vis: 0.0361, mx_loss: 0.0042, eta: 0:23:58, time: 8.4636
INFO train.py(173): step: 3790/5410, l_total: 0.0383, l_in: 0.0081, l_grad: 0.0302, msssim_ir: 0.4390, msssim_vis: 0.0140, mx_loss: 0.0052, eta: 0:23:58, time: 28.4801
INFO train.py(173): step: 3800/5410, l_total: 0.0315, l_in: 0.0078, l_grad: 0.0237, msssim_ir: 0.1686, msssim_vis: 0.1285, mx_loss: 0.0070, eta: 0:23:49, time: 8.4009
INFO train.py(173): step: 3810/5410, l_total: 0.0260, l_in: 0.0066, l_grad: 0.0194, msssim_ir: 0.2552, msssim_vis: 0.0583, mx_loss: 0.0056, eta: 0:23:40, time: 8.4208
INFO train.py(173): step: 3820/5410, l_total: 0.0393, l_in: 0.0109, l_grad: 0.0284, msssim_ir: 0.4212, msssim_vis: 0.0201, mx_loss: 0.0072, eta: 0:23:31, time: 8.4148
INFO train.py(173): step: 3830/5410, l_total: 0.0261, l_in: 0.0061, l_grad: 0.0200, msssim_ir: 0.4124, msssim_vis: 0.0270, mx_loss: 0.0037, eta: 0:23:22, time: 8.4248
INFO train.py(173): step: 3840/5410, l_total: 0.0269, l_in: 0.0067, l_grad: 0.0203, msssim_ir: 0.4032, msssim_vis: 0.0439, mx_loss: 0.0029, eta: 0:23:13, time: 8.4715
INFO train.py(173): step: 3850/5410, l_total: 0.0450, l_in: 0.0139, l_grad: 0.0312, msssim_ir: 0.2415, msssim_vis: 0.1178, mx_loss: 0.0093, eta: 0:23:04, time: 8.4546
INFO train.py(173): step: 3860/5410, l_total: 0.0230, l_in: 0.0052, l_grad: 0.0178, msssim_ir: 0.2168, msssim_vis: 0.1188, mx_loss: 0.0039, eta: 0:22:55, time: 8.4526
INFO train.py(173): step: 3870/5410, l_total: 0.0299, l_in: 0.0085, l_grad: 0.0214, msssim_ir: 0.2940, msssim_vis: 0.0472, mx_loss: 0.0083, eta: 0:22:46, time: 8.4646
INFO train.py(173): step: 3880/5410, l_total: 0.0404, l_in: 0.0075, l_grad: 0.0329, msssim_ir: 0.3915, msssim_vis: 0.0694, mx_loss: 0.0051, eta: 0:22:36, time: 8.4546
INFO train.py(173): step: 3890/5410, l_total: 0.0443, l_in: 0.0105, l_grad: 0.0338, msssim_ir: 0.2298, msssim_vis: 0.1201, mx_loss: 0.0139, eta: 0:22:27, time: 8.4357
INFO train.py(173): step: 3900/5410, l_total: 0.0303, l_in: 0.0081, l_grad: 0.0223, msssim_ir: 0.4864, msssim_vis: 0.0257, mx_loss: 0.0054, eta: 0:22:18, time: 8.4516
INFO train.py(173): step: 3910/5410, l_total: 0.0289, l_in: 0.0073, l_grad: 0.0216, msssim_ir: 0.4366, msssim_vis: 0.0238, mx_loss: 0.0041, eta: 0:22:09, time: 8.4646
INFO train.py(173): step: 3920/5410, l_total: 0.0396, l_in: 0.0073, l_grad: 0.0323, msssim_ir: 0.4924, msssim_vis: 0.0095, mx_loss: 0.0032, eta: 0:22:00, time: 8.4506
INFO train.py(173): step: 3930/5410, l_total: 0.0381, l_in: 0.0081, l_grad: 0.0300, msssim_ir: 0.4021, msssim_vis: 0.0508, mx_loss: 0.0060, eta: 0:21:51, time: 8.4516
INFO train.py(173): step: 3940/5410, l_total: 0.0335, l_in: 0.0080, l_grad: 0.0255, msssim_ir: 0.4778, msssim_vis: 0.0082, mx_loss: 0.0033, eta: 0:21:42, time: 8.4715
INFO train.py(173): step: 3950/5410, l_total: 0.0310, l_in: 0.0078, l_grad: 0.0232, msssim_ir: 0.3841, msssim_vis: 0.0654, mx_loss: 0.0043, eta: 0:21:33, time: 8.4506
INFO train.py(173): step: 3960/5410, l_total: 0.0393, l_in: 0.0092, l_grad: 0.0301, msssim_ir: 0.2604, msssim_vis: 0.0932, mx_loss: 0.0106, eta: 0:21:24, time: 8.4407
INFO train.py(173): step: 3970/5410, l_total: 0.0379, l_in: 0.0104, l_grad: 0.0274, msssim_ir: 0.2816, msssim_vis: 0.1172, mx_loss: 0.0051, eta: 0:21:15, time: 8.4925
INFO train.py(173): step: 3980/5410, l_total: 0.0405, l_in: 0.0083, l_grad: 0.0321, msssim_ir: 0.3545, msssim_vis: 0.0502, mx_loss: 0.0083, eta: 0:21:06, time: 8.4387
INFO train.py(173): step: 3990/5410, l_total: 0.0354, l_in: 0.0072, l_grad: 0.0282, msssim_ir: 0.2799, msssim_vis: 0.1274, mx_loss: 0.0047, eta: 0:20:57, time: 8.4885
INFO train.py(173): step: 4000/5410, l_total: 0.0274, l_in: 0.0063, l_grad: 0.0211, msssim_ir: 0.2448, msssim_vis: 0.0618, mx_loss: 0.0059, eta: 0:20:48, time: 8.4686
INFO train.py(173): step: 4010/5410, l_total: 0.0480, l_in: 0.0193, l_grad: 0.0288, msssim_ir: 0.4268, msssim_vis: 0.0544, mx_loss: 0.0061, eta: 0:20:39, time: 8.4586
INFO train.py(173): step: 4020/5410, l_total: 0.0315, l_in: 0.0078, l_grad: 0.0237, msssim_ir: 0.3862, msssim_vis: 0.0881, mx_loss: 0.0033, eta: 0:20:30, time: 8.4785
INFO train.py(173): step: 4030/5410, l_total: 0.0244, l_in: 0.0050, l_grad: 0.0194, msssim_ir: 0.2148, msssim_vis: 0.1580, mx_loss: 0.0029, eta: 0:20:21, time: 8.4447
INFO train.py(173): step: 4040/5410, l_total: 0.0306, l_in: 0.0079, l_grad: 0.0227, msssim_ir: 0.2464, msssim_vis: 0.1060, mx_loss: 0.0050, eta: 0:20:12, time: 8.4899
INFO train.py(173): step: 4050/5410, l_total: 0.0244, l_in: 0.0054, l_grad: 0.0191, msssim_ir: 0.3498, msssim_vis: 0.0475, mx_loss: 0.0043, eta: 0:20:03, time: 8.4636
INFO train.py(173): step: 4060/5410, l_total: 0.0391, l_in: 0.0086, l_grad: 0.0305, msssim_ir: 0.4452, msssim_vis: 0.0152, mx_loss: 0.0048, eta: 0:19:54, time: 8.4745
INFO train.py(173): step: 4070/5410, l_total: 0.0280, l_in: 0.0081, l_grad: 0.0199, msssim_ir: 0.4009, msssim_vis: 0.0116, mx_loss: 0.0036, eta: 0:19:45, time: 8.4705
INFO train.py(173): step: 4080/5410, l_total: 0.0294, l_in: 0.0086, l_grad: 0.0209, msssim_ir: 0.2244, msssim_vis: 0.0805, mx_loss: 0.0071, eta: 0:19:36, time: 8.4467
INFO train.py(173): step: 4090/5410, l_total: 0.0317, l_in: 0.0065, l_grad: 0.0252, msssim_ir: 0.2666, msssim_vis: 0.1009, mx_loss: 0.0052, eta: 0:19:27, time: 8.4944
INFO train.py(173): step: 4100/5410, l_total: 0.0344, l_in: 0.0084, l_grad: 0.0260, msssim_ir: 0.4961, msssim_vis: 0.0069, mx_loss: 0.0030, eta: 0:19:19, time: 8.4546
INFO train.py(173): step: 4110/5410, l_total: 0.0389, l_in: 0.0088, l_grad: 0.0301, msssim_ir: 0.3218, msssim_vis: 0.0630, mx_loss: 0.0092, eta: 0:19:10, time: 8.4566
INFO train.py(173): step: 4120/5410, l_total: 0.0255, l_in: 0.0070, l_grad: 0.0185, msssim_ir: 0.2479, msssim_vis: 0.0598, mx_loss: 0.0047, eta: 0:19:01, time: 8.4855
INFO train.py(173): step: 4130/5410, l_total: 0.0446, l_in: 0.0107, l_grad: 0.0339, msssim_ir: 0.3716, msssim_vis: 0.0838, mx_loss: 0.0124, eta: 0:18:52, time: 8.4387
INFO train.py(173): step: 4140/5410, l_total: 0.0279, l_in: 0.0064, l_grad: 0.0214, msssim_ir: 0.2467, msssim_vis: 0.0882, mx_loss: 0.0051, eta: 0:18:43, time: 8.4885
INFO train.py(173): step: 4150/5410, l_total: 0.0291, l_in: 0.0065, l_grad: 0.0226, msssim_ir: 0.2376, msssim_vis: 0.1074, mx_loss: 0.0049, eta: 0:18:34, time: 8.4516
INFO train.py(173): step: 4160/5410, l_total: 0.0260, l_in: 0.0069, l_grad: 0.0191, msssim_ir: 0.2418, msssim_vis: 0.0681, mx_loss: 0.0048, eta: 0:18:25, time: 8.4725
INFO train.py(173): step: 4170/5410, l_total: 0.0245, l_in: 0.0053, l_grad: 0.0192, msssim_ir: 0.2295, msssim_vis: 0.1178, mx_loss: 0.0040, eta: 0:18:16, time: 8.4755
INFO train.py(173): step: 4180/5410, l_total: 0.0352, l_in: 0.0115, l_grad: 0.0237, msssim_ir: 0.2171, msssim_vis: 0.1315, mx_loss: 0.0080, eta: 0:18:07, time: 8.4496
INFO train.py(173): step: 4190/5410, l_total: 0.0350, l_in: 0.0083, l_grad: 0.0268, msssim_ir: 0.2234, msssim_vis: 0.1577, mx_loss: 0.0077, eta: 0:17:58, time: 8.4845
INFO train.py(173): step: 4200/5410, l_total: 0.0320, l_in: 0.0089, l_grad: 0.0232, msssim_ir: 0.3133, msssim_vis: 0.0886, mx_loss: 0.0054, eta: 0:17:49, time: 8.4506
INFO train.py(173): step: 4210/5410, l_total: 0.0352, l_in: 0.0110, l_grad: 0.0242, msssim_ir: 0.3763, msssim_vis: 0.0395, mx_loss: 0.0059, eta: 0:17:40, time: 8.4496
INFO train.py(173): step: 4220/5410, l_total: 0.0295, l_in: 0.0068, l_grad: 0.0227, msssim_ir: 0.2257, msssim_vis: 0.1349, mx_loss: 0.0043, eta: 0:17:31, time: 8.4805
INFO train.py(173): step: 4230/5410, l_total: 0.0376, l_in: 0.0120, l_grad: 0.0256, msssim_ir: 0.2229, msssim_vis: 0.1560, mx_loss: 0.0093, eta: 0:17:22, time: 8.4526
INFO train.py(173): step: 4240/5410, l_total: 0.0342, l_in: 0.0093, l_grad: 0.0249, msssim_ir: 0.3683, msssim_vis: 0.0750, mx_loss: 0.0035, eta: 0:17:13, time: 8.4636
INFO train.py(173): step: 4250/5410, l_total: 0.0379, l_in: 0.0066, l_grad: 0.0313, msssim_ir: 0.4458, msssim_vis: 0.0119, mx_loss: 0.0055, eta: 0:17:04, time: 8.4686
INFO train.py(173): step: 4260/5410, l_total: 0.0416, l_in: 0.0132, l_grad: 0.0284, msssim_ir: 0.3555, msssim_vis: 0.1119, mx_loss: 0.0058, eta: 0:16:55, time: 8.4725
INFO train.py(173): step: 4270/5410, l_total: 0.0617, l_in: 0.0167, l_grad: 0.0450, msssim_ir: 0.3634, msssim_vis: 0.0736, mx_loss: 0.0186, eta: 0:16:46, time: 8.4566
INFO train.py(173): step: 4280/5410, l_total: 0.0347, l_in: 0.0085, l_grad: 0.0262, msssim_ir: 0.4190, msssim_vis: 0.0338, mx_loss: 0.0044, eta: 0:16:37, time: 8.4636
INFO train.py(173): step: 4290/5410, l_total: 0.0583, l_in: 0.0134, l_grad: 0.0449, msssim_ir: 0.4412, msssim_vis: 0.0463, mx_loss: 0.0273, eta: 0:16:28, time: 8.4397
INFO train.py(173): step: 4300/5410, l_total: 0.0352, l_in: 0.0079, l_grad: 0.0272, msssim_ir: 0.4610, msssim_vis: 0.0165, mx_loss: 0.0053, eta: 0:16:20, time: 8.4745
INFO train.py(173): step: 4310/5410, l_total: 0.0787, l_in: 0.0245, l_grad: 0.0542, msssim_ir: 0.3825, msssim_vis: 0.0817, mx_loss: 0.0304, eta: 0:16:11, time: 8.4815
INFO train.py(173): step: 4320/5410, l_total: 0.0401, l_in: 0.0133, l_grad: 0.0268, msssim_ir: 0.3382, msssim_vis: 0.0883, mx_loss: 0.0126, eta: 0:16:02, time: 8.4760
INFO train.py(173): step: 4330/5410, l_total: 0.0352, l_in: 0.0078, l_grad: 0.0275, msssim_ir: 0.2852, msssim_vis: 0.1164, mx_loss: 0.0035, eta: 0:15:58, time: 28.5478
INFO train.py(173): step: 4340/5410, l_total: 0.0459, l_in: 0.0126, l_grad: 0.0333, msssim_ir: 0.3602, msssim_vis: 0.1045, mx_loss: 0.0103, eta: 0:15:49, time: 8.3949
INFO train.py(173): step: 4350/5410, l_total: 0.0511, l_in: 0.0158, l_grad: 0.0353, msssim_ir: 0.3989, msssim_vis: 0.0558, mx_loss: 0.0129, eta: 0:15:40, time: 8.4317
INFO train.py(173): step: 4360/5410, l_total: 0.0317, l_in: 0.0059, l_grad: 0.0259, msssim_ir: 0.3372, msssim_vis: 0.0762, mx_loss: 0.0037, eta: 0:15:31, time: 8.4178
INFO train.py(173): step: 4370/5410, l_total: 0.0293, l_in: 0.0076, l_grad: 0.0217, msssim_ir: 0.4464, msssim_vis: 0.0108, mx_loss: 0.0053, eta: 0:15:22, time: 8.4357
INFO train.py(173): step: 4380/5410, l_total: 0.0308, l_in: 0.0062, l_grad: 0.0246, msssim_ir: 0.3760, msssim_vis: 0.0339, mx_loss: 0.0037, eta: 0:15:13, time: 8.4795
INFO train.py(173): step: 4390/5410, l_total: 0.0379, l_in: 0.0112, l_grad: 0.0267, msssim_ir: 0.3367, msssim_vis: 0.0480, mx_loss: 0.0094, eta: 0:15:04, time: 8.4506
INFO train.py(173): step: 4400/5410, l_total: 0.0317, l_in: 0.0101, l_grad: 0.0216, msssim_ir: 0.3167, msssim_vis: 0.0607, mx_loss: 0.0046, eta: 0:14:55, time: 8.4516
INFO train.py(173): step: 4410/5410, l_total: 0.0440, l_in: 0.0099, l_grad: 0.0341, msssim_ir: 0.2974, msssim_vis: 0.1098, mx_loss: 0.0076, eta: 0:14:46, time: 8.4616
INFO train.py(173): step: 4420/5410, l_total: 0.0422, l_in: 0.0124, l_grad: 0.0297, msssim_ir: 0.3258, msssim_vis: 0.0763, mx_loss: 0.0078, eta: 0:14:37, time: 8.4516
INFO train.py(173): step: 4430/5410, l_total: 0.0353, l_in: 0.0083, l_grad: 0.0271, msssim_ir: 0.4001, msssim_vis: 0.0722, mx_loss: 0.0054, eta: 0:14:28, time: 8.4327
INFO train.py(173): step: 4440/5410, l_total: 0.0411, l_in: 0.0122, l_grad: 0.0289, msssim_ir: 0.3826, msssim_vis: 0.0770, mx_loss: 0.0099, eta: 0:14:19, time: 8.4755
INFO train.py(173): step: 4450/5410, l_total: 0.0389, l_in: 0.0130, l_grad: 0.0259, msssim_ir: 0.2698, msssim_vis: 0.1119, mx_loss: 0.0072, eta: 0:14:10, time: 8.4467
INFO train.py(173): step: 4460/5410, l_total: 0.0465, l_in: 0.0123, l_grad: 0.0342, msssim_ir: 0.2672, msssim_vis: 0.1368, mx_loss: 0.0072, eta: 0:14:01, time: 8.4407
INFO train.py(173): step: 4470/5410, l_total: 0.0525, l_in: 0.0126, l_grad: 0.0398, msssim_ir: 0.3323, msssim_vis: 0.0560, mx_loss: 0.0111, eta: 0:13:52, time: 8.4795
INFO train.py(173): step: 4480/5410, l_total: 0.0304, l_in: 0.0064, l_grad: 0.0240, msssim_ir: 0.3472, msssim_vis: 0.0471, mx_loss: 0.0042, eta: 0:13:43, time: 8.4696
INFO train.py(173): step: 4490/5410, l_total: 0.0243, l_in: 0.0070, l_grad: 0.0173, msssim_ir: 0.4025, msssim_vis: 0.0129, mx_loss: 0.0038, eta: 0:13:34, time: 8.4457
INFO train.py(173): step: 4500/5410, l_total: 0.0371, l_in: 0.0097, l_grad: 0.0274, msssim_ir: 0.4352, msssim_vis: 0.0389, mx_loss: 0.0047, eta: 0:13:26, time: 8.4885
INFO train.py(173): step: 4510/5410, l_total: 0.0397, l_in: 0.0137, l_grad: 0.0260, msssim_ir: 0.2757, msssim_vis: 0.0996, mx_loss: 0.0071, eta: 0:13:17, time: 8.4556
INFO train.py(173): step: 4520/5410, l_total: 0.0207, l_in: 0.0047, l_grad: 0.0159, msssim_ir: 0.2862, msssim_vis: 0.0538, mx_loss: 0.0036, eta: 0:13:08, time: 8.4765
INFO train.py(173): step: 4530/5410, l_total: 0.0279, l_in: 0.0062, l_grad: 0.0217, msssim_ir: 0.3262, msssim_vis: 0.0619, mx_loss: 0.0046, eta: 0:12:59, time: 8.4815
INFO train.py(173): step: 4540/5410, l_total: 0.0354, l_in: 0.0077, l_grad: 0.0277, msssim_ir: 0.1499, msssim_vis: 0.1402, mx_loss: 0.0057, eta: 0:12:50, time: 8.4517
INFO train.py(173): step: 4550/5410, l_total: 0.0269, l_in: 0.0087, l_grad: 0.0182, msssim_ir: 0.3288, msssim_vis: 0.0704, mx_loss: 0.0044, eta: 0:12:41, time: 8.4855
INFO train.py(173): step: 4560/5410, l_total: 0.0269, l_in: 0.0068, l_grad: 0.0201, msssim_ir: 0.2200, msssim_vis: 0.1254, mx_loss: 0.0048, eta: 0:12:32, time: 8.4556
INFO train.py(173): step: 4570/5410, l_total: 0.0305, l_in: 0.0056, l_grad: 0.0248, msssim_ir: 0.4381, msssim_vis: 0.0455, mx_loss: 0.0042, eta: 0:12:23, time: 8.4686
INFO train.py(173): step: 4580/5410, l_total: 0.0536, l_in: 0.0109, l_grad: 0.0427, msssim_ir: 0.2635, msssim_vis: 0.1397, mx_loss: 0.0244, eta: 0:12:14, time: 8.4656
INFO train.py(173): step: 4590/5410, l_total: 0.0335, l_in: 0.0080, l_grad: 0.0255, msssim_ir: 0.3628, msssim_vis: 0.0480, mx_loss: 0.0060, eta: 0:12:05, time: 8.4417
INFO train.py(173): step: 4600/5410, l_total: 0.0232, l_in: 0.0060, l_grad: 0.0172, msssim_ir: 0.3010, msssim_vis: 0.0577, mx_loss: 0.0042, eta: 0:11:56, time: 8.4706
INFO train.py(173): step: 4610/5410, l_total: 0.0414, l_in: 0.0098, l_grad: 0.0316, msssim_ir: 0.4027, msssim_vis: 0.0452, mx_loss: 0.0091, eta: 0:11:47, time: 8.4765
INFO train.py(173): step: 4620/5410, l_total: 0.0432, l_in: 0.0114, l_grad: 0.0318, msssim_ir: 0.4477, msssim_vis: 0.0227, mx_loss: 0.0036, eta: 0:11:38, time: 8.4546
INFO train.py(173): step: 4630/5410, l_total: 0.0492, l_in: 0.0182, l_grad: 0.0310, msssim_ir: 0.3597, msssim_vis: 0.0938, mx_loss: 0.0070, eta: 0:11:30, time: 8.4775
INFO train.py(173): step: 4640/5410, l_total: 0.0344, l_in: 0.0085, l_grad: 0.0259, msssim_ir: 0.3502, msssim_vis: 0.0660, mx_loss: 0.0061, eta: 0:11:21, time: 8.4586
INFO train.py(173): step: 4650/5410, l_total: 0.0386, l_in: 0.0109, l_grad: 0.0278, msssim_ir: 0.4409, msssim_vis: 0.0249, mx_loss: 0.0062, eta: 0:11:12, time: 8.4427
INFO train.py(173): step: 4660/5410, l_total: 0.0307, l_in: 0.0078, l_grad: 0.0230, msssim_ir: 0.2686, msssim_vis: 0.1223, mx_loss: 0.0057, eta: 0:11:03, time: 8.4805
INFO train.py(173): step: 4670/5410, l_total: 0.0350, l_in: 0.0111, l_grad: 0.0239, msssim_ir: 0.4744, msssim_vis: 0.0082, mx_loss: 0.0028, eta: 0:10:54, time: 8.4676
INFO train.py(173): step: 4680/5410, l_total: 0.0416, l_in: 0.0121, l_grad: 0.0295, msssim_ir: 0.3415, msssim_vis: 0.0643, mx_loss: 0.0065, eta: 0:10:45, time: 8.4596
INFO train.py(173): step: 4690/5410, l_total: 0.0293, l_in: 0.0064, l_grad: 0.0229, msssim_ir: 0.4276, msssim_vis: 0.0331, mx_loss: 0.0030, eta: 0:10:36, time: 8.4715
INFO train.py(173): step: 4700/5410, l_total: 0.0338, l_in: 0.0072, l_grad: 0.0266, msssim_ir: 0.2926, msssim_vis: 0.0989, mx_loss: 0.0046, eta: 0:10:27, time: 8.4646
INFO train.py(173): step: 4710/5410, l_total: 0.0357, l_in: 0.0128, l_grad: 0.0229, msssim_ir: 0.3782, msssim_vis: 0.0362, mx_loss: 0.0067, eta: 0:10:18, time: 8.4785
INFO train.py(173): step: 4720/5410, l_total: 0.0333, l_in: 0.0085, l_grad: 0.0248, msssim_ir: 0.3799, msssim_vis: 0.0429, mx_loss: 0.0073, eta: 0:10:09, time: 8.4626
INFO train.py(173): step: 4730/5410, l_total: 0.0347, l_in: 0.0123, l_grad: 0.0225, msssim_ir: 0.2056, msssim_vis: 0.1576, mx_loss: 0.0090, eta: 0:10:01, time: 8.4467
INFO train.py(173): step: 4740/5410, l_total: 0.0228, l_in: 0.0055, l_grad: 0.0174, msssim_ir: 0.2060, msssim_vis: 0.0788, mx_loss: 0.0045, eta: 0:09:52, time: 8.4705
INFO train.py(173): step: 4750/5410, l_total: 0.0298, l_in: 0.0074, l_grad: 0.0223, msssim_ir: 0.4471, msssim_vis: 0.0126, mx_loss: 0.0031, eta: 0:09:43, time: 8.4676
INFO train.py(173): step: 4760/5410, l_total: 0.0355, l_in: 0.0082, l_grad: 0.0273, msssim_ir: 0.3593, msssim_vis: 0.0737, mx_loss: 0.0042, eta: 0:09:34, time: 8.4696
INFO train.py(173): step: 4770/5410, l_total: 0.0434, l_in: 0.0111, l_grad: 0.0322, msssim_ir: 0.4075, msssim_vis: 0.0315, mx_loss: 0.0060, eta: 0:09:25, time: 8.4845
INFO train.py(173): step: 4780/5410, l_total: 0.0267, l_in: 0.0068, l_grad: 0.0199, msssim_ir: 0.3999, msssim_vis: 0.0389, mx_loss: 0.0036, eta: 0:09:16, time: 8.4765
INFO train.py(173): step: 4790/5410, l_total: 0.0531, l_in: 0.0136, l_grad: 0.0395, msssim_ir: 0.4080, msssim_vis: 0.0457, mx_loss: 0.0159, eta: 0:09:07, time: 8.4875
INFO train.py(173): step: 4800/5410, l_total: 0.0350, l_in: 0.0084, l_grad: 0.0267, msssim_ir: 0.3522, msssim_vis: 0.0674, mx_loss: 0.0056, eta: 0:08:58, time: 8.4357
INFO train.py(173): step: 4810/5410, l_total: 0.0275, l_in: 0.0083, l_grad: 0.0193, msssim_ir: 0.3596, msssim_vis: 0.0283, mx_loss: 0.0048, eta: 0:08:49, time: 8.4626
INFO train.py(173): step: 4820/5410, l_total: 0.0363, l_in: 0.0105, l_grad: 0.0259, msssim_ir: 0.3191, msssim_vis: 0.0827, mx_loss: 0.0065, eta: 0:08:41, time: 8.4616
INFO train.py(173): step: 4830/5410, l_total: 0.0301, l_in: 0.0074, l_grad: 0.0227, msssim_ir: 0.2216, msssim_vis: 0.0782, mx_loss: 0.0055, eta: 0:08:32, time: 8.4516
INFO train.py(173): step: 4840/5410, l_total: 0.0250, l_in: 0.0060, l_grad: 0.0190, msssim_ir: 0.2639, msssim_vis: 0.0612, mx_loss: 0.0050, eta: 0:08:23, time: 8.4875
INFO train.py(173): step: 4850/5410, l_total: 0.0497, l_in: 0.0117, l_grad: 0.0380, msssim_ir: 0.4400, msssim_vis: 0.0270, mx_loss: 0.0069, eta: 0:08:14, time: 8.4556
INFO train.py(173): step: 4860/5410, l_total: 0.0289, l_in: 0.0077, l_grad: 0.0212, msssim_ir: 0.2268, msssim_vis: 0.1527, mx_loss: 0.0051, eta: 0:08:05, time: 8.4536
INFO train.py(173): step: 4870/5410, l_total: 0.0373, l_in: 0.0093, l_grad: 0.0280, msssim_ir: 0.3134, msssim_vis: 0.1074, mx_loss: 0.0066, eta: 0:07:58, time: 28.2431
INFO train.py(173): step: 4880/5410, l_total: 0.0368, l_in: 0.0086, l_grad: 0.0281, msssim_ir: 0.3422, msssim_vis: 0.0728, mx_loss: 0.0078, eta: 0:07:49, time: 8.4148
INFO train.py(173): step: 4890/5410, l_total: 0.0377, l_in: 0.0100, l_grad: 0.0277, msssim_ir: 0.1620, msssim_vis: 0.1320, mx_loss: 0.0067, eta: 0:07:41, time: 8.4188
INFO train.py(173): step: 4900/5410, l_total: 0.0280, l_in: 0.0092, l_grad: 0.0187, msssim_ir: 0.3248, msssim_vis: 0.0370, mx_loss: 0.0076, eta: 0:07:32, time: 8.4178
INFO train.py(173): step: 4910/5410, l_total: 0.0297, l_in: 0.0082, l_grad: 0.0215, msssim_ir: 0.3041, msssim_vis: 0.0732, mx_loss: 0.0052, eta: 0:07:23, time: 8.4208
INFO train.py(173): step: 4920/5410, l_total: 0.0328, l_in: 0.0084, l_grad: 0.0244, msssim_ir: 0.1887, msssim_vis: 0.1489, mx_loss: 0.0052, eta: 0:07:14, time: 8.4735
INFO train.py(173): step: 4930/5410, l_total: 0.0320, l_in: 0.0104, l_grad: 0.0215, msssim_ir: 0.1729, msssim_vis: 0.1468, mx_loss: 0.0075, eta: 0:07:05, time: 8.4606
INFO train.py(173): step: 4940/5410, l_total: 0.0340, l_in: 0.0116, l_grad: 0.0223, msssim_ir: 0.3694, msssim_vis: 0.0574, mx_loss: 0.0058, eta: 0:06:56, time: 8.4457
INFO train.py(173): step: 4950/5410, l_total: 0.0240, l_in: 0.0050, l_grad: 0.0189, msssim_ir: 0.3634, msssim_vis: 0.0458, mx_loss: 0.0037, eta: 0:06:47, time: 8.4457
INFO train.py(173): step: 4960/5410, l_total: 0.0226, l_in: 0.0044, l_grad: 0.0181, msssim_ir: 0.3615, msssim_vis: 0.0489, mx_loss: 0.0022, eta: 0:06:38, time: 8.4775
INFO train.py(173): step: 4970/5410, l_total: 0.0275, l_in: 0.0064, l_grad: 0.0211, msssim_ir: 0.2147, msssim_vis: 0.1399, mx_loss: 0.0048, eta: 0:06:29, time: 8.4387
INFO train.py(173): step: 4980/5410, l_total: 0.0303, l_in: 0.0062, l_grad: 0.0242, msssim_ir: 0.4639, msssim_vis: 0.0150, mx_loss: 0.0027, eta: 0:06:20, time: 8.4676
INFO train.py(173): step: 4990/5410, l_total: 0.0304, l_in: 0.0064, l_grad: 0.0240, msssim_ir: 0.4037, msssim_vis: 0.0314, mx_loss: 0.0061, eta: 0:06:12, time: 8.4686
INFO train.py(173): step: 5000/5410, l_total: 0.0301, l_in: 0.0072, l_grad: 0.0229, msssim_ir: 0.3326, msssim_vis: 0.0726, mx_loss: 0.0065, eta: 0:06:03, time: 8.4377
INFO train.py(173): step: 5010/5410, l_total: 0.0418, l_in: 0.0112, l_grad: 0.0306, msssim_ir: 0.3318, msssim_vis: 0.1125, mx_loss: 0.0072, eta: 0:05:54, time: 8.4875
INFO train.py(173): step: 5020/5410, l_total: 0.0292, l_in: 0.0060, l_grad: 0.0232, msssim_ir: 0.3707, msssim_vis: 0.0357, mx_loss: 0.0050, eta: 0:05:45, time: 8.4546
INFO train.py(173): step: 5030/5410, l_total: 0.0273, l_in: 0.0098, l_grad: 0.0175, msssim_ir: 0.1498, msssim_vis: 0.0871, mx_loss: 0.0076, eta: 0:05:36, time: 8.4576
INFO train.py(173): step: 5040/5410, l_total: 0.0241, l_in: 0.0075, l_grad: 0.0166, msssim_ir: 0.3196, msssim_vis: 0.0515, mx_loss: 0.0032, eta: 0:05:27, time: 8.4835
INFO train.py(173): step: 5050/5410, l_total: 0.0266, l_in: 0.0060, l_grad: 0.0206, msssim_ir: 0.3791, msssim_vis: 0.0523, mx_loss: 0.0034, eta: 0:05:18, time: 8.4457
INFO train.py(173): step: 5060/5410, l_total: 0.0379, l_in: 0.0074, l_grad: 0.0304, msssim_ir: 0.4063, msssim_vis: 0.0446, mx_loss: 0.0044, eta: 0:05:09, time: 8.4457
INFO train.py(173): step: 5070/5410, l_total: 0.0401, l_in: 0.0097, l_grad: 0.0304, msssim_ir: 0.3790, msssim_vis: 0.0694, mx_loss: 0.0085, eta: 0:05:00, time: 8.4775
INFO train.py(173): step: 5080/5410, l_total: 0.0446, l_in: 0.0145, l_grad: 0.0300, msssim_ir: 0.4687, msssim_vis: 0.0568, mx_loss: 0.0045, eta: 0:04:52, time: 8.4367
INFO train.py(173): step: 5090/5410, l_total: 0.0356, l_in: 0.0119, l_grad: 0.0238, msssim_ir: 0.3865, msssim_vis: 0.0295, mx_loss: 0.0048, eta: 0:04:43, time: 8.4676
INFO train.py(173): step: 5100/5410, l_total: 0.0410, l_in: 0.0102, l_grad: 0.0308, msssim_ir: 0.2032, msssim_vis: 0.1375, mx_loss: 0.0078, eta: 0:04:34, time: 8.4745
INFO train.py(173): step: 5110/5410, l_total: 0.0326, l_in: 0.0101, l_grad: 0.0226, msssim_ir: 0.3553, msssim_vis: 0.0742, mx_loss: 0.0040, eta: 0:04:25, time: 8.4397
INFO train.py(173): step: 5120/5410, l_total: 0.0407, l_in: 0.0099, l_grad: 0.0308, msssim_ir: 0.3248, msssim_vis: 0.0632, mx_loss: 0.0114, eta: 0:04:16, time: 8.4646
INFO train.py(173): step: 5130/5410, l_total: 0.0227, l_in: 0.0057, l_grad: 0.0170, msssim_ir: 0.3156, msssim_vis: 0.0673, mx_loss: 0.0030, eta: 0:04:07, time: 8.4596
INFO train.py(173): step: 5140/5410, l_total: 0.0323, l_in: 0.0065, l_grad: 0.0258, msssim_ir: 0.3882, msssim_vis: 0.0472, mx_loss: 0.0049, eta: 0:03:58, time: 8.4526
INFO train.py(173): step: 5150/5410, l_total: 0.0273, l_in: 0.0062, l_grad: 0.0211, msssim_ir: 0.2881, msssim_vis: 0.1069, mx_loss: 0.0041, eta: 0:03:49, time: 8.4775
INFO train.py(173): step: 5160/5410, l_total: 0.0233, l_in: 0.0063, l_grad: 0.0170, msssim_ir: 0.2798, msssim_vis: 0.0811, mx_loss: 0.0037, eta: 0:03:41, time: 8.4725
INFO train.py(173): step: 5170/5410, l_total: 0.0461, l_in: 0.0088, l_grad: 0.0373, msssim_ir: 0.4089, msssim_vis: 0.0512, mx_loss: 0.0056, eta: 0:03:32, time: 8.4277
INFO train.py(173): step: 5180/5410, l_total: 0.0335, l_in: 0.0147, l_grad: 0.0188, msssim_ir: 0.3701, msssim_vis: 0.0517, mx_loss: 0.0045, eta: 0:03:23, time: 8.4905
INFO train.py(173): step: 5190/5410, l_total: 0.0359, l_in: 0.0089, l_grad: 0.0271, msssim_ir: 0.3134, msssim_vis: 0.0621, mx_loss: 0.0044, eta: 0:03:14, time: 8.4437
INFO train.py(173): step: 5200/5410, l_total: 0.0329, l_in: 0.0065, l_grad: 0.0264, msssim_ir: 0.4943, msssim_vis: 0.0157, mx_loss: 0.0031, eta: 0:03:05, time: 8.4536
INFO train.py(173): step: 5210/5410, l_total: 0.0303, l_in: 0.0057, l_grad: 0.0246, msssim_ir: 0.4278, msssim_vis: 0.0167, mx_loss: 0.0033, eta: 0:02:56, time: 8.4805
INFO train.py(173): step: 5220/5410, l_total: 0.0337, l_in: 0.0104, l_grad: 0.0234, msssim_ir: 0.1757, msssim_vis: 0.1475, mx_loss: 0.0066, eta: 0:02:47, time: 8.4636
INFO train.py(173): step: 5230/5410, l_total: 0.0476, l_in: 0.0165, l_grad: 0.0311, msssim_ir: 0.3340, msssim_vis: 0.0680, mx_loss: 0.0176, eta: 0:02:39, time: 8.4566
INFO train.py(173): step: 5240/5410, l_total: 0.0279, l_in: 0.0070, l_grad: 0.0209, msssim_ir: 0.3503, msssim_vis: 0.0513, mx_loss: 0.0044, eta: 0:02:30, time: 8.4745
INFO train.py(173): step: 5250/5410, l_total: 0.0341, l_in: 0.0086, l_grad: 0.0255, msssim_ir: 0.4063, msssim_vis: 0.0337, mx_loss: 0.0062, eta: 0:02:21, time: 8.4357
INFO train.py(173): step: 5260/5410, l_total: 0.0274, l_in: 0.0079, l_grad: 0.0195, msssim_ir: 0.2614, msssim_vis: 0.0747, mx_loss: 0.0055, eta: 0:02:12, time: 8.4666
INFO train.py(173): step: 5270/5410, l_total: 0.0438, l_in: 0.0106, l_grad: 0.0332, msssim_ir: 0.3096, msssim_vis: 0.0554, mx_loss: 0.0077, eta: 0:02:03, time: 8.4775
INFO train.py(173): step: 5280/5410, l_total: 0.0397, l_in: 0.0172, l_grad: 0.0225, msssim_ir: 0.3680, msssim_vis: 0.0560, mx_loss: 0.0111, eta: 0:01:54, time: 8.4656
INFO train.py(173): step: 5290/5410, l_total: 0.0290, l_in: 0.0078, l_grad: 0.0212, msssim_ir: 0.4167, msssim_vis: 0.0296, mx_loss: 0.0039, eta: 0:01:46, time: 8.4775
INFO train.py(173): step: 5300/5410, l_total: 0.0314, l_in: 0.0076, l_grad: 0.0238, msssim_ir: 0.2031, msssim_vis: 0.1223, mx_loss: 0.0062, eta: 0:01:37, time: 8.4467
INFO train.py(173): step: 5310/5410, l_total: 0.0325, l_in: 0.0098, l_grad: 0.0227, msssim_ir: 0.3353, msssim_vis: 0.0530, mx_loss: 0.0060, eta: 0:01:28, time: 8.4556
INFO train.py(173): step: 5320/5410, l_total: 0.0401, l_in: 0.0071, l_grad: 0.0330, msssim_ir: 0.3758, msssim_vis: 0.0342, mx_loss: 0.0069, eta: 0:01:19, time: 8.4716
INFO train.py(173): step: 5330/5410, l_total: 0.0314, l_in: 0.0076, l_grad: 0.0238, msssim_ir: 0.3001, msssim_vis: 0.0804, mx_loss: 0.0048, eta: 0:01:10, time: 8.4516
INFO train.py(173): step: 5340/5410, l_total: 0.0359, l_in: 0.0084, l_grad: 0.0275, msssim_ir: 0.3227, msssim_vis: 0.1023, mx_loss: 0.0053, eta: 0:01:01, time: 8.4437
INFO train.py(173): step: 5350/5410, l_total: 0.0275, l_in: 0.0093, l_grad: 0.0182, msssim_ir: 0.1786, msssim_vis: 0.1331, mx_loss: 0.0069, eta: 0:00:52, time: 8.4825
INFO train.py(173): step: 5360/5410, l_total: 0.0284, l_in: 0.0102, l_grad: 0.0182, msssim_ir: 0.2222, msssim_vis: 0.1000, mx_loss: 0.0069, eta: 0:00:44, time: 8.4616
INFO train.py(173): step: 5370/5410, l_total: 0.0358, l_in: 0.0080, l_grad: 0.0278, msssim_ir: 0.3843, msssim_vis: 0.0539, mx_loss: 0.0035, eta: 0:00:35, time: 8.4556
INFO train.py(173): step: 5380/5410, l_total: 0.0388, l_in: 0.0073, l_grad: 0.0315, msssim_ir: 0.4770, msssim_vis: 0.0241, mx_loss: 0.0048, eta: 0:00:26, time: 8.4805
INFO train.py(173): step: 5390/5410, l_total: 0.0299, l_in: 0.0078, l_grad: 0.0221, msssim_ir: 0.3362, msssim_vis: 0.0770, mx_loss: 0.0055, eta: 0:00:17, time: 8.4387
INFO train.py(173): step: 5400/5410, l_total: 0.0275, l_in: 0.0086, l_grad: 0.0188, msssim_ir: 0.1889, msssim_vis: 0.1462, mx_loss: 0.0065, eta: 0:00:08, time: 8.4576
INFO train.py(173): step: 5410/5410, l_total: 0.0464, l_in: 0.0120, l_grad: 0.0344, msssim_ir: 0.4728, msssim_vis: 0.0091, mx_loss: 0.0069, eta: 0:00:00, time: 8.4755
INFO train.py(177): Fusion Model Save to: ./model\Fusion\fusion_model.pth
INFO train.py(178): 

INFO train.py(108): Training Fusion Model start~
INFO train.py(173): step: 10/5410, l_total: 0.0302, l_in: 0.0068, l_grad: 0.0234, msssim_ir: 0.4225, msssim_vis: 0.0230, mx_loss: 0.0030, eta: 4:10:22, time: 27.8200
INFO train.py(173): step: 20/5410, l_total: 0.0325, l_in: 0.0079, l_grad: 0.0246, msssim_ir: 0.1720, msssim_vis: 0.2130, mx_loss: 0.0061, eta: 2:42:50, time: 8.4357
INFO train.py(173): step: 30/5410, l_total: 0.0360, l_in: 0.0090, l_grad: 0.0270, msssim_ir: 0.5104, msssim_vis: 0.0080, mx_loss: 0.0026, eta: 2:13:31, time: 8.4208
INFO train.py(173): step: 40/5410, l_total: 0.0382, l_in: 0.0107, l_grad: 0.0274, msssim_ir: 0.3397, msssim_vis: 0.0706, mx_loss: 0.0067, eta: 1:58:46, time: 8.4089
INFO train.py(173): step: 50/5410, l_total: 0.0417, l_in: 0.0101, l_grad: 0.0316, msssim_ir: 0.3534, msssim_vis: 0.1106, mx_loss: 0.0056, eta: 1:49:56, time: 8.4457
INFO train.py(173): step: 60/5410, l_total: 0.0487, l_in: 0.0145, l_grad: 0.0342, msssim_ir: 0.2323, msssim_vis: 0.1872, mx_loss: 0.0087, eta: 1:44:01, time: 8.4626
INFO train.py(173): step: 70/5410, l_total: 0.0448, l_in: 0.0130, l_grad: 0.0319, msssim_ir: 0.3155, msssim_vis: 0.1132, mx_loss: 0.0086, eta: 1:39:43, time: 8.4417
INFO train.py(173): step: 80/5410, l_total: 0.0265, l_in: 0.0057, l_grad: 0.0208, msssim_ir: 0.4182, msssim_vis: 0.0121, mx_loss: 0.0033, eta: 1:36:28, time: 8.4427
INFO train.py(173): step: 90/5410, l_total: 0.0488, l_in: 0.0119, l_grad: 0.0369, msssim_ir: 0.2393, msssim_vis: 0.1355, mx_loss: 0.0084, eta: 1:33:57, time: 8.4875
INFO train.py(173): step: 100/5410, l_total: 0.0463, l_in: 0.0178, l_grad: 0.0284, msssim_ir: 0.5145, msssim_vis: 0.0036, mx_loss: 0.0026, eta: 1:31:52, time: 8.4557
INFO train.py(173): step: 110/5410, l_total: 0.0340, l_in: 0.0100, l_grad: 0.0240, msssim_ir: 0.1647, msssim_vis: 0.1779, mx_loss: 0.0075, eta: 1:30:09, time: 8.4606
INFO train.py(173): step: 120/5410, l_total: 0.0347, l_in: 0.0120, l_grad: 0.0227, msssim_ir: 0.2876, msssim_vis: 0.1061, mx_loss: 0.0061, eta: 1:28:43, time: 8.4725
INFO train.py(173): step: 130/5410, l_total: 0.0296, l_in: 0.0091, l_grad: 0.0205, msssim_ir: 0.3385, msssim_vis: 0.0512, mx_loss: 0.0052, eta: 1:27:27, time: 8.4467
INFO train.py(173): step: 140/5410, l_total: 0.0354, l_in: 0.0109, l_grad: 0.0245, msssim_ir: 0.3860, msssim_vis: 0.0471, mx_loss: 0.0071, eta: 1:26:21, time: 8.4357
INFO train.py(173): step: 150/5410, l_total: 0.0353, l_in: 0.0103, l_grad: 0.0250, msssim_ir: 0.4758, msssim_vis: 0.0133, mx_loss: 0.0036, eta: 1:25:24, time: 8.4964
INFO train.py(173): step: 160/5410, l_total: 0.0659, l_in: 0.0206, l_grad: 0.0453, msssim_ir: 0.4262, msssim_vis: 0.0528, mx_loss: 0.0060, eta: 1:24:31, time: 8.4407
INFO train.py(173): step: 170/5410, l_total: 0.0267, l_in: 0.0083, l_grad: 0.0184, msssim_ir: 0.3486, msssim_vis: 0.0436, mx_loss: 0.0068, eta: 1:23:45, time: 8.4686
INFO train.py(173): step: 180/5410, l_total: 0.0310, l_in: 0.0069, l_grad: 0.0241, msssim_ir: 0.5139, msssim_vis: 0.0111, mx_loss: 0.0030, eta: 1:23:03, time: 8.4765
INFO train.py(173): step: 190/5410, l_total: 0.0222, l_in: 0.0050, l_grad: 0.0172, msssim_ir: 0.2406, msssim_vis: 0.0684, mx_loss: 0.0039, eta: 1:22:24, time: 8.4616
INFO train.py(173): step: 200/5410, l_total: 0.0418, l_in: 0.0128, l_grad: 0.0290, msssim_ir: 0.2885, msssim_vis: 0.1595, mx_loss: 0.0099, eta: 1:21:50, time: 8.5044
INFO train.py(173): step: 210/5410, l_total: 0.0247, l_in: 0.0082, l_grad: 0.0165, msssim_ir: 0.2397, msssim_vis: 0.1099, mx_loss: 0.0038, eta: 1:21:16, time: 8.4437
INFO train.py(173): step: 220/5410, l_total: 0.0382, l_in: 0.0083, l_grad: 0.0299, msssim_ir: 0.4307, msssim_vis: 0.0441, mx_loss: 0.0046, eta: 1:20:44, time: 8.4327
INFO train.py(173): step: 230/5410, l_total: 0.0433, l_in: 0.0089, l_grad: 0.0344, msssim_ir: 0.4872, msssim_vis: 0.0129, mx_loss: 0.0056, eta: 1:20:16, time: 8.4835
INFO train.py(173): step: 240/5410, l_total: 0.0443, l_in: 0.0145, l_grad: 0.0298, msssim_ir: 0.2601, msssim_vis: 0.1529, mx_loss: 0.0085, eta: 1:19:48, time: 8.4576
INFO train.py(173): step: 250/5410, l_total: 0.0339, l_in: 0.0125, l_grad: 0.0214, msssim_ir: 0.1559, msssim_vis: 0.1116, mx_loss: 0.0131, eta: 1:19:23, time: 8.4755
INFO train.py(173): step: 260/5410, l_total: 0.0328, l_in: 0.0068, l_grad: 0.0260, msssim_ir: 0.4079, msssim_vis: 0.0241, mx_loss: 0.0033, eta: 1:18:58, time: 8.4716
INFO train.py(173): step: 270/5410, l_total: 0.0429, l_in: 0.0102, l_grad: 0.0327, msssim_ir: 0.3913, msssim_vis: 0.0424, mx_loss: 0.0088, eta: 1:18:35, time: 8.4506
INFO train.py(173): step: 280/5410, l_total: 0.0318, l_in: 0.0071, l_grad: 0.0247, msssim_ir: 0.3893, msssim_vis: 0.0266, mx_loss: 0.0031, eta: 1:18:13, time: 8.4755
INFO train.py(173): step: 290/5410, l_total: 0.0299, l_in: 0.0094, l_grad: 0.0205, msssim_ir: 0.1434, msssim_vis: 0.1539, mx_loss: 0.0081, eta: 1:17:52, time: 8.4686
INFO train.py(173): step: 300/5410, l_total: 0.0361, l_in: 0.0083, l_grad: 0.0278, msssim_ir: 0.2952, msssim_vis: 0.0723, mx_loss: 0.0065, eta: 1:17:31, time: 8.4387
INFO train.py(173): step: 310/5410, l_total: 0.0297, l_in: 0.0078, l_grad: 0.0218, msssim_ir: 0.4095, msssim_vis: 0.0413, mx_loss: 0.0037, eta: 1:17:12, time: 8.4825
INFO train.py(173): step: 320/5410, l_total: 0.0331, l_in: 0.0094, l_grad: 0.0237, msssim_ir: 0.2884, msssim_vis: 0.0523, mx_loss: 0.0061, eta: 1:16:52, time: 8.4397
INFO train.py(173): step: 330/5410, l_total: 0.0469, l_in: 0.0087, l_grad: 0.0382, msssim_ir: 0.4434, msssim_vis: 0.0103, mx_loss: 0.0060, eta: 1:16:34, time: 8.4656
INFO train.py(173): step: 340/5410, l_total: 0.0442, l_in: 0.0099, l_grad: 0.0343, msssim_ir: 0.3226, msssim_vis: 0.0805, mx_loss: 0.0112, eta: 1:16:17, time: 8.4825
INFO train.py(173): step: 350/5410, l_total: 0.0453, l_in: 0.0196, l_grad: 0.0257, msssim_ir: 0.3664, msssim_vis: 0.0834, mx_loss: 0.0122, eta: 1:15:59, time: 8.4516
INFO train.py(173): step: 360/5410, l_total: 0.0424, l_in: 0.0080, l_grad: 0.0344, msssim_ir: 0.4864, msssim_vis: 0.0403, mx_loss: 0.0048, eta: 1:15:43, time: 8.4795
INFO train.py(173): step: 370/5410, l_total: 0.0338, l_in: 0.0082, l_grad: 0.0256, msssim_ir: 0.2843, msssim_vis: 0.1031, mx_loss: 0.0033, eta: 1:15:26, time: 8.4506
INFO train.py(173): step: 380/5410, l_total: 0.0392, l_in: 0.0097, l_grad: 0.0296, msssim_ir: 0.4904, msssim_vis: 0.0220, mx_loss: 0.0056, eta: 1:15:10, time: 8.4497
INFO train.py(173): step: 390/5410, l_total: 0.0245, l_in: 0.0055, l_grad: 0.0190, msssim_ir: 0.1675, msssim_vis: 0.1274, mx_loss: 0.0038, eta: 1:14:55, time: 8.4865
INFO train.py(173): step: 400/5410, l_total: 0.0327, l_in: 0.0109, l_grad: 0.0218, msssim_ir: 0.3876, msssim_vis: 0.0209, mx_loss: 0.0039, eta: 1:14:40, time: 8.4656
INFO train.py(173): step: 410/5410, l_total: 0.0406, l_in: 0.0087, l_grad: 0.0319, msssim_ir: 0.2258, msssim_vis: 0.1085, mx_loss: 0.0073, eta: 1:14:26, time: 8.4775
INFO train.py(173): step: 420/5410, l_total: 0.0337, l_in: 0.0098, l_grad: 0.0239, msssim_ir: 0.2624, msssim_vis: 0.1226, mx_loss: 0.0047, eta: 1:14:11, time: 8.4696
INFO train.py(173): step: 430/5410, l_total: 0.0436, l_in: 0.0095, l_grad: 0.0341, msssim_ir: 0.4622, msssim_vis: 0.0342, mx_loss: 0.0062, eta: 1:13:57, time: 8.4367
INFO train.py(173): step: 440/5410, l_total: 0.0265, l_in: 0.0090, l_grad: 0.0175, msssim_ir: 0.3996, msssim_vis: 0.0314, mx_loss: 0.0045, eta: 1:13:43, time: 8.4536
INFO train.py(173): step: 450/5410, l_total: 0.0509, l_in: 0.0211, l_grad: 0.0298, msssim_ir: 0.4001, msssim_vis: 0.0521, mx_loss: 0.0055, eta: 1:13:29, time: 8.4686
INFO train.py(173): step: 460/5410, l_total: 0.0301, l_in: 0.0055, l_grad: 0.0246, msssim_ir: 0.3664, msssim_vis: 0.0626, mx_loss: 0.0046, eta: 1:13:15, time: 8.4516
INFO train.py(173): step: 470/5410, l_total: 0.0372, l_in: 0.0110, l_grad: 0.0262, msssim_ir: 0.3666, msssim_vis: 0.0644, mx_loss: 0.0069, eta: 1:13:02, time: 8.4735
INFO train.py(173): step: 480/5410, l_total: 0.0277, l_in: 0.0079, l_grad: 0.0198, msssim_ir: 0.2743, msssim_vis: 0.0478, mx_loss: 0.0061, eta: 1:12:49, time: 8.4676
INFO train.py(173): step: 490/5410, l_total: 0.0281, l_in: 0.0098, l_grad: 0.0183, msssim_ir: 0.3321, msssim_vis: 0.0697, mx_loss: 0.0039, eta: 1:12:36, time: 8.4437
INFO train.py(173): step: 500/5410, l_total: 0.0459, l_in: 0.0112, l_grad: 0.0347, msssim_ir: 0.3126, msssim_vis: 0.0846, mx_loss: 0.0067, eta: 1:12:23, time: 8.4745
INFO train.py(173): step: 510/5410, l_total: 0.0414, l_in: 0.0086, l_grad: 0.0328, msssim_ir: 0.3569, msssim_vis: 0.0989, mx_loss: 0.0071, eta: 1:12:11, time: 8.4706
INFO train.py(173): step: 520/5410, l_total: 0.0254, l_in: 0.0066, l_grad: 0.0188, msssim_ir: 0.3925, msssim_vis: 0.0309, mx_loss: 0.0037, eta: 1:11:59, time: 8.4596
INFO train.py(173): step: 530/5410, l_total: 0.0337, l_in: 0.0075, l_grad: 0.0262, msssim_ir: 0.4661, msssim_vis: 0.0099, mx_loss: 0.0039, eta: 1:11:46, time: 8.4825
INFO train.py(173): step: 540/5410, l_total: 0.0412, l_in: 0.0113, l_grad: 0.0299, msssim_ir: 0.2092, msssim_vis: 0.1994, mx_loss: 0.0057, eta: 1:11:34, time: 8.4546
INFO train.py(173): step: 550/5410, l_total: 0.0346, l_in: 0.0079, l_grad: 0.0267, msssim_ir: 0.3705, msssim_vis: 0.0727, mx_loss: 0.0056, eta: 1:14:19, time: 28.4413
INFO train.py(173): step: 560/5410, l_total: 0.0390, l_in: 0.0113, l_grad: 0.0277, msssim_ir: 0.2362, msssim_vis: 0.1294, mx_loss: 0.0094, eta: 1:14:03, time: 8.4228
INFO train.py(173): step: 570/5410, l_total: 0.0467, l_in: 0.0103, l_grad: 0.0363, msssim_ir: 0.4087, msssim_vis: 0.0568, mx_loss: 0.0060, eta: 1:13:48, time: 8.4088
INFO train.py(173): step: 580/5410, l_total: 0.0351, l_in: 0.0074, l_grad: 0.0277, msssim_ir: 0.2907, msssim_vis: 0.1360, mx_loss: 0.0052, eta: 1:13:32, time: 8.4277
INFO train.py(173): step: 590/5410, l_total: 0.0285, l_in: 0.0075, l_grad: 0.0210, msssim_ir: 0.3594, msssim_vis: 0.0585, mx_loss: 0.0038, eta: 1:13:18, time: 8.4566
INFO train.py(173): step: 600/5410, l_total: 0.0384, l_in: 0.0131, l_grad: 0.0252, msssim_ir: 0.2373, msssim_vis: 0.1790, mx_loss: 0.0081, eta: 1:13:03, time: 8.4636
INFO train.py(173): step: 610/5410, l_total: 0.0269, l_in: 0.0060, l_grad: 0.0208, msssim_ir: 0.4039, msssim_vis: 0.0224, mx_loss: 0.0037, eta: 1:12:49, time: 8.4327
INFO train.py(173): step: 620/5410, l_total: 0.0321, l_in: 0.0059, l_grad: 0.0262, msssim_ir: 0.3402, msssim_vis: 0.0588, mx_loss: 0.0051, eta: 1:12:35, time: 8.4596
INFO train.py(173): step: 630/5410, l_total: 0.0368, l_in: 0.0091, l_grad: 0.0276, msssim_ir: 0.4722, msssim_vis: 0.0193, mx_loss: 0.0043, eta: 1:12:21, time: 8.4616
INFO train.py(173): step: 640/5410, l_total: 0.0300, l_in: 0.0087, l_grad: 0.0212, msssim_ir: 0.4000, msssim_vis: 0.0259, mx_loss: 0.0051, eta: 1:12:07, time: 8.4367
INFO train.py(173): step: 650/5410, l_total: 0.0285, l_in: 0.0083, l_grad: 0.0202, msssim_ir: 0.2563, msssim_vis: 0.0841, mx_loss: 0.0049, eta: 1:11:53, time: 8.4516
INFO train.py(173): step: 660/5410, l_total: 0.0351, l_in: 0.0071, l_grad: 0.0281, msssim_ir: 0.4714, msssim_vis: 0.0135, mx_loss: 0.0029, eta: 1:11:40, time: 8.4825
INFO train.py(173): step: 670/5410, l_total: 0.0388, l_in: 0.0117, l_grad: 0.0271, msssim_ir: 0.2495, msssim_vis: 0.1036, mx_loss: 0.0080, eta: 1:11:27, time: 8.4576
INFO train.py(173): step: 680/5410, l_total: 0.0216, l_in: 0.0050, l_grad: 0.0166, msssim_ir: 0.2687, msssim_vis: 0.0552, mx_loss: 0.0039, eta: 1:11:14, time: 8.4726
INFO train.py(173): step: 690/5410, l_total: 0.0350, l_in: 0.0084, l_grad: 0.0266, msssim_ir: 0.3168, msssim_vis: 0.0711, mx_loss: 0.0059, eta: 1:11:01, time: 8.4566
INFO train.py(173): step: 700/5410, l_total: 0.0213, l_in: 0.0057, l_grad: 0.0155, msssim_ir: 0.2284, msssim_vis: 0.0977, mx_loss: 0.0032, eta: 1:10:48, time: 8.4487
INFO train.py(173): step: 710/5410, l_total: 0.0376, l_in: 0.0135, l_grad: 0.0241, msssim_ir: 0.5012, msssim_vis: 0.0059, mx_loss: 0.0021, eta: 1:10:35, time: 8.4945
INFO train.py(173): step: 720/5410, l_total: 0.0352, l_in: 0.0132, l_grad: 0.0221, msssim_ir: 0.2926, msssim_vis: 0.1182, mx_loss: 0.0073, eta: 1:10:23, time: 8.4536
INFO train.py(173): step: 730/5410, l_total: 0.0295, l_in: 0.0091, l_grad: 0.0204, msssim_ir: 0.1621, msssim_vis: 0.1561, mx_loss: 0.0052, eta: 1:10:10, time: 8.4357
INFO train.py(173): step: 740/5410, l_total: 0.0278, l_in: 0.0074, l_grad: 0.0204, msssim_ir: 0.3887, msssim_vis: 0.0510, mx_loss: 0.0042, eta: 1:09:58, time: 8.4955
INFO train.py(173): step: 750/5410, l_total: 0.0375, l_in: 0.0094, l_grad: 0.0282, msssim_ir: 0.3667, msssim_vis: 0.0841, mx_loss: 0.0035, eta: 1:09:46, time: 8.4457
INFO train.py(173): step: 760/5410, l_total: 0.0295, l_in: 0.0090, l_grad: 0.0205, msssim_ir: 0.3361, msssim_vis: 0.0443, mx_loss: 0.0066, eta: 1:09:33, time: 8.4447
INFO train.py(173): step: 770/5410, l_total: 0.0383, l_in: 0.0129, l_grad: 0.0254, msssim_ir: 0.2690, msssim_vis: 0.1415, mx_loss: 0.0035, eta: 1:09:21, time: 8.4846
INFO train.py(173): step: 780/5410, l_total: 0.0362, l_in: 0.0091, l_grad: 0.0270, msssim_ir: 0.2381, msssim_vis: 0.0992, mx_loss: 0.0072, eta: 1:09:09, time: 8.4516
INFO train.py(173): step: 790/5410, l_total: 0.0238, l_in: 0.0058, l_grad: 0.0180, msssim_ir: 0.2823, msssim_vis: 0.0408, mx_loss: 0.0050, eta: 1:08:57, time: 8.4696
INFO train.py(173): step: 800/5410, l_total: 0.0378, l_in: 0.0078, l_grad: 0.0300, msssim_ir: 0.2989, msssim_vis: 0.1076, mx_loss: 0.0047, eta: 1:08:46, time: 8.4616
INFO train.py(173): step: 810/5410, l_total: 0.0282, l_in: 0.0047, l_grad: 0.0235, msssim_ir: 0.3013, msssim_vis: 0.0776, mx_loss: 0.0034, eta: 1:08:34, time: 8.4387
INFO train.py(173): step: 820/5410, l_total: 0.0265, l_in: 0.0068, l_grad: 0.0197, msssim_ir: 0.3384, msssim_vis: 0.0465, mx_loss: 0.0073, eta: 1:08:22, time: 8.4576
INFO train.py(173): step: 830/5410, l_total: 0.0402, l_in: 0.0112, l_grad: 0.0290, msssim_ir: 0.4597, msssim_vis: 0.0190, mx_loss: 0.0097, eta: 1:08:11, time: 8.4745
INFO train.py(173): step: 840/5410, l_total: 0.0325, l_in: 0.0113, l_grad: 0.0212, msssim_ir: 0.2930, msssim_vis: 0.0904, mx_loss: 0.0053, eta: 1:07:59, time: 8.4377
INFO train.py(173): step: 850/5410, l_total: 0.0351, l_in: 0.0087, l_grad: 0.0264, msssim_ir: 0.3537, msssim_vis: 0.0604, mx_loss: 0.0089, eta: 1:07:48, time: 8.4636
INFO train.py(173): step: 860/5410, l_total: 0.0326, l_in: 0.0086, l_grad: 0.0240, msssim_ir: 0.2936, msssim_vis: 0.0932, mx_loss: 0.0035, eta: 1:07:36, time: 8.4676
INFO train.py(173): step: 870/5410, l_total: 0.0372, l_in: 0.0088, l_grad: 0.0284, msssim_ir: 0.3888, msssim_vis: 0.0594, mx_loss: 0.0061, eta: 1:07:25, time: 8.4467
INFO train.py(173): step: 880/5410, l_total: 0.0305, l_in: 0.0074, l_grad: 0.0231, msssim_ir: 0.3466, msssim_vis: 0.1079, mx_loss: 0.0039, eta: 1:07:14, time: 8.4775
INFO train.py(173): step: 890/5410, l_total: 0.0364, l_in: 0.0080, l_grad: 0.0284, msssim_ir: 0.4147, msssim_vis: 0.0282, mx_loss: 0.0085, eta: 1:07:03, time: 8.4697
INFO train.py(173): step: 900/5410, l_total: 0.0331, l_in: 0.0114, l_grad: 0.0217, msssim_ir: 0.2576, msssim_vis: 0.0787, mx_loss: 0.0122, eta: 1:06:51, time: 8.4317
INFO train.py(173): step: 910/5410, l_total: 0.0400, l_in: 0.0106, l_grad: 0.0294, msssim_ir: 0.3077, msssim_vis: 0.0818, mx_loss: 0.0070, eta: 1:06:40, time: 8.4745
INFO train.py(173): step: 920/5410, l_total: 0.0305, l_in: 0.0078, l_grad: 0.0227, msssim_ir: 0.2959, msssim_vis: 0.1004, mx_loss: 0.0039, eta: 1:06:29, time: 8.4596
INFO train.py(173): step: 930/5410, l_total: 0.0338, l_in: 0.0087, l_grad: 0.0251, msssim_ir: 0.4365, msssim_vis: 0.0177, mx_loss: 0.0042, eta: 1:06:18, time: 8.4556
INFO train.py(173): step: 940/5410, l_total: 0.0349, l_in: 0.0076, l_grad: 0.0273, msssim_ir: 0.4449, msssim_vis: 0.0302, mx_loss: 0.0039, eta: 1:06:08, time: 8.4805
INFO train.py(173): step: 950/5410, l_total: 0.0275, l_in: 0.0093, l_grad: 0.0181, msssim_ir: 0.2879, msssim_vis: 0.0386, mx_loss: 0.0069, eta: 1:05:57, time: 8.4616
INFO train.py(173): step: 960/5410, l_total: 0.0376, l_in: 0.0095, l_grad: 0.0281, msssim_ir: 0.4553, msssim_vis: 0.0148, mx_loss: 0.0048, eta: 1:05:46, time: 8.4735
INFO train.py(173): step: 970/5410, l_total: 0.0307, l_in: 0.0064, l_grad: 0.0243, msssim_ir: 0.4261, msssim_vis: 0.0162, mx_loss: 0.0037, eta: 1:05:35, time: 8.4775
INFO train.py(173): step: 980/5410, l_total: 0.0479, l_in: 0.0101, l_grad: 0.0378, msssim_ir: 0.4429, msssim_vis: 0.0460, mx_loss: 0.0101, eta: 1:05:25, time: 8.4307
INFO train.py(173): step: 990/5410, l_total: 0.0534, l_in: 0.0173, l_grad: 0.0361, msssim_ir: 0.3577, msssim_vis: 0.0879, mx_loss: 0.0175, eta: 1:05:14, time: 8.4785
INFO train.py(173): step: 1000/5410, l_total: 0.0358, l_in: 0.0127, l_grad: 0.0231, msssim_ir: 0.2987, msssim_vis: 0.1111, mx_loss: 0.0033, eta: 1:05:03, time: 8.4626
INFO train.py(173): step: 1010/5410, l_total: 0.0284, l_in: 0.0068, l_grad: 0.0216, msssim_ir: 0.2413, msssim_vis: 0.1287, mx_loss: 0.0055, eta: 1:04:53, time: 8.4477
INFO train.py(173): step: 1020/5410, l_total: 0.0365, l_in: 0.0083, l_grad: 0.0282, msssim_ir: 0.3264, msssim_vis: 0.0858, mx_loss: 0.0068, eta: 1:04:42, time: 8.4905
INFO train.py(173): step: 1030/5410, l_total: 0.0224, l_in: 0.0043, l_grad: 0.0181, msssim_ir: 0.2407, msssim_vis: 0.0842, mx_loss: 0.0033, eta: 1:04:32, time: 8.4596
INFO train.py(173): step: 1040/5410, l_total: 0.0200, l_in: 0.0049, l_grad: 0.0151, msssim_ir: 0.2772, msssim_vis: 0.0651, mx_loss: 0.0035, eta: 1:04:22, time: 8.4795
INFO train.py(173): step: 1050/5410, l_total: 0.0304, l_in: 0.0066, l_grad: 0.0239, msssim_ir: 0.2194, msssim_vis: 0.1181, mx_loss: 0.0055, eta: 1:04:11, time: 8.4686
INFO train.py(173): step: 1060/5410, l_total: 0.0250, l_in: 0.0070, l_grad: 0.0180, msssim_ir: 0.1776, msssim_vis: 0.0898, mx_loss: 0.0048, eta: 1:04:01, time: 8.4427
INFO train.py(173): step: 1070/5410, l_total: 0.0350, l_in: 0.0069, l_grad: 0.0282, msssim_ir: 0.4812, msssim_vis: 0.0187, mx_loss: 0.0030, eta: 1:03:50, time: 8.4596
INFO train.py(173): step: 1080/5410, l_total: 0.0268, l_in: 0.0056, l_grad: 0.0213, msssim_ir: 0.1687, msssim_vis: 0.1219, mx_loss: 0.0048, eta: 1:03:40, time: 8.4825
INFO train.py(173): step: 1090/5410, l_total: 0.0287, l_in: 0.0072, l_grad: 0.0215, msssim_ir: 0.2016, msssim_vis: 0.1394, mx_loss: 0.0047, eta: 1:04:50, time: 28.6407
INFO train.py(173): step: 1100/5410, l_total: 0.0484, l_in: 0.0128, l_grad: 0.0355, msssim_ir: 0.3207, msssim_vis: 0.1014, mx_loss: 0.0079, eta: 1:04:39, time: 8.4158
INFO train.py(173): step: 1110/5410, l_total: 0.0418, l_in: 0.0147, l_grad: 0.0271, msssim_ir: 0.3793, msssim_vis: 0.0500, mx_loss: 0.0073, eta: 1:04:27, time: 8.4278
INFO train.py(173): step: 1120/5410, l_total: 0.0439, l_in: 0.0132, l_grad: 0.0307, msssim_ir: 0.4586, msssim_vis: 0.0372, mx_loss: 0.0074, eta: 1:04:16, time: 8.4188
INFO train.py(173): step: 1130/5410, l_total: 0.0426, l_in: 0.0155, l_grad: 0.0271, msssim_ir: 0.3143, msssim_vis: 0.1189, mx_loss: 0.0171, eta: 1:04:05, time: 8.4367
INFO train.py(173): step: 1140/5410, l_total: 0.0354, l_in: 0.0093, l_grad: 0.0261, msssim_ir: 0.3747, msssim_vis: 0.0398, mx_loss: 0.0092, eta: 1:03:54, time: 8.4616
INFO train.py(173): step: 1150/5410, l_total: 0.0331, l_in: 0.0084, l_grad: 0.0247, msssim_ir: 0.3354, msssim_vis: 0.0365, mx_loss: 0.0047, eta: 1:03:43, time: 8.4546
INFO train.py(173): step: 1160/5410, l_total: 0.0501, l_in: 0.0113, l_grad: 0.0388, msssim_ir: 0.4901, msssim_vis: 0.0248, mx_loss: 0.0039, eta: 1:03:32, time: 8.4238
INFO train.py(173): step: 1170/5410, l_total: 0.0268, l_in: 0.0073, l_grad: 0.0195, msssim_ir: 0.2799, msssim_vis: 0.0891, mx_loss: 0.0056, eta: 1:03:21, time: 8.4536
INFO train.py(173): step: 1180/5410, l_total: 0.0414, l_in: 0.0121, l_grad: 0.0293, msssim_ir: 0.3434, msssim_vis: 0.0496, mx_loss: 0.0119, eta: 1:03:11, time: 8.4606
INFO train.py(173): step: 1190/5410, l_total: 0.0366, l_in: 0.0087, l_grad: 0.0279, msssim_ir: 0.1650, msssim_vis: 0.1322, mx_loss: 0.0062, eta: 1:03:00, time: 8.4457
INFO train.py(173): step: 1200/5410, l_total: 0.0600, l_in: 0.0132, l_grad: 0.0469, msssim_ir: 0.4061, msssim_vis: 0.0402, mx_loss: 0.0092, eta: 1:02:49, time: 8.4447
INFO train.py(173): step: 1210/5410, l_total: 0.0424, l_in: 0.0121, l_grad: 0.0302, msssim_ir: 0.3993, msssim_vis: 0.0513, mx_loss: 0.0088, eta: 1:02:39, time: 8.5054
INFO train.py(173): step: 1220/5410, l_total: 0.0299, l_in: 0.0067, l_grad: 0.0232, msssim_ir: 0.4160, msssim_vis: 0.0219, mx_loss: 0.0054, eta: 1:02:28, time: 8.4516
INFO train.py(173): step: 1230/5410, l_total: 0.0462, l_in: 0.0097, l_grad: 0.0365, msssim_ir: 0.3991, msssim_vis: 0.0519, mx_loss: 0.0069, eta: 1:02:17, time: 8.4666
INFO train.py(173): step: 1240/5410, l_total: 0.0489, l_in: 0.0133, l_grad: 0.0356, msssim_ir: 0.4091, msssim_vis: 0.0548, mx_loss: 0.0120, eta: 1:02:07, time: 8.4696
INFO train.py(173): step: 1250/5410, l_total: 0.0418, l_in: 0.0091, l_grad: 0.0327, msssim_ir: 0.4735, msssim_vis: 0.0244, mx_loss: 0.0089, eta: 1:01:56, time: 8.4437
INFO train.py(173): step: 1260/5410, l_total: 0.0393, l_in: 0.0082, l_grad: 0.0311, msssim_ir: 0.4996, msssim_vis: 0.0181, mx_loss: 0.0044, eta: 1:01:46, time: 8.4847
INFO train.py(173): step: 1270/5410, l_total: 0.0322, l_in: 0.0070, l_grad: 0.0252, msssim_ir: 0.4611, msssim_vis: 0.0173, mx_loss: 0.0035, eta: 1:01:35, time: 8.4626
INFO train.py(173): step: 1280/5410, l_total: 0.0369, l_in: 0.0072, l_grad: 0.0297, msssim_ir: 0.1435, msssim_vis: 0.1614, mx_loss: 0.0063, eta: 1:01:25, time: 8.4626
INFO train.py(173): step: 1290/5410, l_total: 0.0308, l_in: 0.0091, l_grad: 0.0217, msssim_ir: 0.2957, msssim_vis: 0.1128, mx_loss: 0.0043, eta: 1:01:15, time: 8.4825
INFO train.py(173): step: 1300/5410, l_total: 0.0301, l_in: 0.0076, l_grad: 0.0225, msssim_ir: 0.2017, msssim_vis: 0.1189, mx_loss: 0.0057, eta: 1:01:04, time: 8.4506
INFO train.py(173): step: 1310/5410, l_total: 0.0313, l_in: 0.0107, l_grad: 0.0206, msssim_ir: 0.3332, msssim_vis: 0.1056, mx_loss: 0.0037, eta: 1:00:54, time: 8.4656
INFO train.py(173): step: 1320/5410, l_total: 0.0316, l_in: 0.0061, l_grad: 0.0255, msssim_ir: 0.3874, msssim_vis: 0.0183, mx_loss: 0.0049, eta: 1:00:44, time: 8.4686
INFO train.py(173): step: 1330/5410, l_total: 0.0410, l_in: 0.0094, l_grad: 0.0315, msssim_ir: 0.4182, msssim_vis: 0.0492, mx_loss: 0.0049, eta: 1:00:33, time: 8.4546
INFO train.py(173): step: 1340/5410, l_total: 0.0249, l_in: 0.0071, l_grad: 0.0179, msssim_ir: 0.3673, msssim_vis: 0.0490, mx_loss: 0.0037, eta: 1:00:23, time: 8.4735
INFO train.py(173): step: 1350/5410, l_total: 0.0273, l_in: 0.0059, l_grad: 0.0214, msssim_ir: 0.1378, msssim_vis: 0.1794, mx_loss: 0.0049, eta: 1:00:13, time: 8.4696
INFO train.py(173): step: 1360/5410, l_total: 0.0385, l_in: 0.0079, l_grad: 0.0306, msssim_ir: 0.3874, msssim_vis: 0.0469, mx_loss: 0.0063, eta: 1:00:03, time: 8.4387
INFO train.py(173): step: 1370/5410, l_total: 0.0329, l_in: 0.0085, l_grad: 0.0244, msssim_ir: 0.4106, msssim_vis: 0.0299, mx_loss: 0.0073, eta: 0:59:52, time: 8.4875
INFO train.py(173): step: 1380/5410, l_total: 0.0268, l_in: 0.0064, l_grad: 0.0204, msssim_ir: 0.3149, msssim_vis: 0.0682, mx_loss: 0.0046, eta: 0:59:42, time: 8.4586
INFO train.py(173): step: 1390/5410, l_total: 0.0315, l_in: 0.0069, l_grad: 0.0245, msssim_ir: 0.3373, msssim_vis: 0.0557, mx_loss: 0.0043, eta: 0:59:32, time: 8.4491
INFO train.py(173): step: 1400/5410, l_total: 0.0294, l_in: 0.0063, l_grad: 0.0231, msssim_ir: 0.3547, msssim_vis: 0.0902, mx_loss: 0.0045, eta: 0:59:22, time: 8.4795
INFO train.py(173): step: 1410/5410, l_total: 0.0353, l_in: 0.0077, l_grad: 0.0276, msssim_ir: 0.4308, msssim_vis: 0.0666, mx_loss: 0.0057, eta: 0:59:12, time: 8.4457
INFO train.py(173): step: 1420/5410, l_total: 0.0344, l_in: 0.0066, l_grad: 0.0278, msssim_ir: 0.3720, msssim_vis: 0.0950, mx_loss: 0.0038, eta: 0:59:02, time: 8.4616
INFO train.py(173): step: 1430/5410, l_total: 0.0291, l_in: 0.0066, l_grad: 0.0225, msssim_ir: 0.1090, msssim_vis: 0.1848, mx_loss: 0.0049, eta: 0:58:52, time: 8.4716
INFO train.py(173): step: 1440/5410, l_total: 0.0364, l_in: 0.0069, l_grad: 0.0294, msssim_ir: 0.5206, msssim_vis: 0.0197, mx_loss: 0.0030, eta: 0:58:42, time: 8.4516
INFO train.py(173): step: 1450/5410, l_total: 0.0341, l_in: 0.0070, l_grad: 0.0271, msssim_ir: 0.3855, msssim_vis: 0.0361, mx_loss: 0.0088, eta: 0:58:32, time: 8.4287
INFO train.py(173): step: 1460/5410, l_total: 0.0341, l_in: 0.0098, l_grad: 0.0243, msssim_ir: 0.3624, msssim_vis: 0.0416, mx_loss: 0.0102, eta: 0:58:22, time: 8.4676
INFO train.py(173): step: 1470/5410, l_total: 0.0257, l_in: 0.0061, l_grad: 0.0195, msssim_ir: 0.3996, msssim_vis: 0.0267, mx_loss: 0.0033, eta: 0:58:12, time: 8.4706
INFO train.py(173): step: 1480/5410, l_total: 0.0442, l_in: 0.0092, l_grad: 0.0350, msssim_ir: 0.4418, msssim_vis: 0.0523, mx_loss: 0.0070, eta: 0:58:02, time: 8.4457
INFO train.py(173): step: 1490/5410, l_total: 0.0261, l_in: 0.0074, l_grad: 0.0186, msssim_ir: 0.2532, msssim_vis: 0.0749, mx_loss: 0.0041, eta: 0:57:52, time: 8.5094
INFO train.py(173): step: 1500/5410, l_total: 0.0264, l_in: 0.0070, l_grad: 0.0194, msssim_ir: 0.2314, msssim_vis: 0.0842, mx_loss: 0.0060, eta: 0:57:42, time: 8.4487
INFO train.py(173): step: 1510/5410, l_total: 0.0291, l_in: 0.0068, l_grad: 0.0223, msssim_ir: 0.3197, msssim_vis: 0.1296, mx_loss: 0.0036, eta: 0:57:32, time: 8.4686
INFO train.py(173): step: 1520/5410, l_total: 0.0372, l_in: 0.0105, l_grad: 0.0266, msssim_ir: 0.4777, msssim_vis: 0.0078, mx_loss: 0.0031, eta: 0:57:22, time: 8.4636
INFO train.py(173): step: 1530/5410, l_total: 0.0314, l_in: 0.0076, l_grad: 0.0239, msssim_ir: 0.4621, msssim_vis: 0.0183, mx_loss: 0.0044, eta: 0:57:13, time: 8.4447
INFO train.py(173): step: 1540/5410, l_total: 0.0241, l_in: 0.0065, l_grad: 0.0176, msssim_ir: 0.2043, msssim_vis: 0.1395, mx_loss: 0.0037, eta: 0:57:03, time: 8.4646
INFO train.py(173): step: 1550/5410, l_total: 0.0316, l_in: 0.0073, l_grad: 0.0243, msssim_ir: 0.2880, msssim_vis: 0.0980, mx_loss: 0.0034, eta: 0:56:53, time: 8.4696
INFO train.py(173): step: 1560/5410, l_total: 0.0291, l_in: 0.0052, l_grad: 0.0239, msssim_ir: 0.4810, msssim_vis: 0.0067, mx_loss: 0.0025, eta: 0:56:43, time: 8.4407
INFO train.py(173): step: 1570/5410, l_total: 0.0283, l_in: 0.0086, l_grad: 0.0197, msssim_ir: 0.1836, msssim_vis: 0.1081, mx_loss: 0.0068, eta: 0:56:33, time: 8.4805
INFO train.py(173): step: 1580/5410, l_total: 0.0235, l_in: 0.0056, l_grad: 0.0179, msssim_ir: 0.3148, msssim_vis: 0.0447, mx_loss: 0.0046, eta: 0:56:24, time: 8.4586
INFO train.py(173): step: 1590/5410, l_total: 0.0494, l_in: 0.0125, l_grad: 0.0368, msssim_ir: 0.3679, msssim_vis: 0.0607, mx_loss: 0.0070, eta: 0:56:14, time: 8.4566
INFO train.py(173): step: 1600/5410, l_total: 0.0401, l_in: 0.0086, l_grad: 0.0315, msssim_ir: 0.2226, msssim_vis: 0.1212, mx_loss: 0.0088, eta: 0:56:04, time: 8.4716
INFO train.py(173): step: 1610/5410, l_total: 0.0297, l_in: 0.0073, l_grad: 0.0223, msssim_ir: 0.3925, msssim_vis: 0.0416, mx_loss: 0.0045, eta: 0:55:55, time: 8.4636
INFO train.py(173): step: 1620/5410, l_total: 0.0437, l_in: 0.0123, l_grad: 0.0315, msssim_ir: 0.4105, msssim_vis: 0.0412, mx_loss: 0.0074, eta: 0:55:45, time: 8.4417
INFO train.py(173): step: 1630/5410, l_total: 0.0321, l_in: 0.0075, l_grad: 0.0246, msssim_ir: 0.3777, msssim_vis: 0.0503, mx_loss: 0.0048, eta: 0:56:21, time: 28.2452
INFO train.py(173): step: 1640/5410, l_total: 0.0262, l_in: 0.0066, l_grad: 0.0195, msssim_ir: 0.2300, msssim_vis: 0.1176, mx_loss: 0.0039, eta: 0:56:11, time: 8.4122
INFO train.py(173): step: 1650/5410, l_total: 0.0351, l_in: 0.0069, l_grad: 0.0282, msssim_ir: 0.4208, msssim_vis: 0.0208, mx_loss: 0.0037, eta: 0:56:01, time: 8.4387
INFO train.py(173): step: 1660/5410, l_total: 0.0281, l_in: 0.0070, l_grad: 0.0211, msssim_ir: 0.3449, msssim_vis: 0.0731, mx_loss: 0.0029, eta: 0:55:51, time: 8.4098
INFO train.py(173): step: 1670/5410, l_total: 0.0277, l_in: 0.0068, l_grad: 0.0208, msssim_ir: 0.3106, msssim_vis: 0.0385, mx_loss: 0.0072, eta: 0:55:41, time: 8.4347
INFO train.py(173): step: 1680/5410, l_total: 0.0369, l_in: 0.0098, l_grad: 0.0271, msssim_ir: 0.4956, msssim_vis: 0.0162, mx_loss: 0.0048, eta: 0:55:31, time: 8.4726
INFO train.py(173): step: 1690/5410, l_total: 0.0320, l_in: 0.0102, l_grad: 0.0217, msssim_ir: 0.3396, msssim_vis: 0.0551, mx_loss: 0.0039, eta: 0:55:21, time: 8.4457
INFO train.py(173): step: 1700/5410, l_total: 0.0266, l_in: 0.0084, l_grad: 0.0182, msssim_ir: 0.2519, msssim_vis: 0.0675, mx_loss: 0.0058, eta: 0:55:11, time: 8.4447
INFO train.py(173): step: 1710/5410, l_total: 0.0449, l_in: 0.0130, l_grad: 0.0319, msssim_ir: 0.2703, msssim_vis: 0.1398, mx_loss: 0.0065, eta: 0:55:01, time: 8.4646
INFO train.py(173): step: 1720/5410, l_total: 0.0239, l_in: 0.0055, l_grad: 0.0184, msssim_ir: 0.3679, msssim_vis: 0.0400, mx_loss: 0.0032, eta: 0:54:51, time: 8.4556
INFO train.py(173): step: 1730/5410, l_total: 0.0246, l_in: 0.0065, l_grad: 0.0181, msssim_ir: 0.2284, msssim_vis: 0.1131, mx_loss: 0.0041, eta: 0:54:41, time: 8.4397
INFO train.py(173): step: 1740/5410, l_total: 0.0374, l_in: 0.0119, l_grad: 0.0255, msssim_ir: 0.2529, msssim_vis: 0.0904, mx_loss: 0.0099, eta: 0:54:31, time: 8.4357
INFO train.py(173): step: 1750/5410, l_total: 0.0345, l_in: 0.0102, l_grad: 0.0243, msssim_ir: 0.3239, msssim_vis: 0.0744, mx_loss: 0.0055, eta: 0:54:21, time: 8.4755
INFO train.py(173): step: 1760/5410, l_total: 0.0262, l_in: 0.0075, l_grad: 0.0187, msssim_ir: 0.3535, msssim_vis: 0.0526, mx_loss: 0.0038, eta: 0:54:11, time: 8.4656
INFO train.py(173): step: 1770/5410, l_total: 0.0246, l_in: 0.0058, l_grad: 0.0189, msssim_ir: 0.3768, msssim_vis: 0.0311, mx_loss: 0.0030, eta: 0:54:01, time: 8.4617
INFO train.py(173): step: 1780/5410, l_total: 0.0342, l_in: 0.0100, l_grad: 0.0242, msssim_ir: 0.1966, msssim_vis: 0.1180, mx_loss: 0.0093, eta: 0:53:52, time: 8.4805
INFO train.py(173): step: 1790/5410, l_total: 0.0333, l_in: 0.0067, l_grad: 0.0265, msssim_ir: 0.4026, msssim_vis: 0.0131, mx_loss: 0.0034, eta: 0:53:42, time: 8.4516
INFO train.py(173): step: 1800/5410, l_total: 0.0600, l_in: 0.0141, l_grad: 0.0460, msssim_ir: 0.4433, msssim_vis: 0.0458, mx_loss: 0.0277, eta: 0:53:32, time: 8.4596
INFO train.py(173): step: 1810/5410, l_total: 0.0333, l_in: 0.0077, l_grad: 0.0257, msssim_ir: 0.3321, msssim_vis: 0.0880, mx_loss: 0.0054, eta: 0:53:22, time: 8.4646
INFO train.py(173): step: 1820/5410, l_total: 0.0278, l_in: 0.0058, l_grad: 0.0220, msssim_ir: 0.2058, msssim_vis: 0.1525, mx_loss: 0.0039, eta: 0:53:13, time: 8.4556
INFO train.py(173): step: 1830/5410, l_total: 0.0291, l_in: 0.0084, l_grad: 0.0207, msssim_ir: 0.2861, msssim_vis: 0.0822, mx_loss: 0.0042, eta: 0:53:03, time: 8.4815
INFO train.py(173): step: 1840/5410, l_total: 0.0432, l_in: 0.0083, l_grad: 0.0349, msssim_ir: 0.4406, msssim_vis: 0.0239, mx_loss: 0.0057, eta: 0:52:53, time: 8.4596
INFO train.py(173): step: 1850/5410, l_total: 0.0384, l_in: 0.0113, l_grad: 0.0271, msssim_ir: 0.3849, msssim_vis: 0.0473, mx_loss: 0.0098, eta: 0:52:43, time: 8.4377
INFO train.py(173): step: 1860/5410, l_total: 0.0402, l_in: 0.0094, l_grad: 0.0308, msssim_ir: 0.3133, msssim_vis: 0.0985, mx_loss: 0.0061, eta: 0:52:34, time: 8.4845
INFO train.py(173): step: 1870/5410, l_total: 0.0338, l_in: 0.0083, l_grad: 0.0255, msssim_ir: 0.4656, msssim_vis: 0.0326, mx_loss: 0.0035, eta: 0:52:24, time: 8.4536
INFO train.py(173): step: 1880/5410, l_total: 0.0325, l_in: 0.0077, l_grad: 0.0249, msssim_ir: 0.4832, msssim_vis: 0.0233, mx_loss: 0.0041, eta: 0:52:14, time: 8.4467
INFO train.py(173): step: 1890/5410, l_total: 0.0264, l_in: 0.0070, l_grad: 0.0194, msssim_ir: 0.3424, msssim_vis: 0.0362, mx_loss: 0.0035, eta: 0:52:05, time: 8.4835
INFO train.py(173): step: 1900/5410, l_total: 0.0232, l_in: 0.0062, l_grad: 0.0170, msssim_ir: 0.1936, msssim_vis: 0.0776, mx_loss: 0.0041, eta: 0:51:55, time: 8.4536
INFO train.py(173): step: 1910/5410, l_total: 0.0249, l_in: 0.0067, l_grad: 0.0182, msssim_ir: 0.2136, msssim_vis: 0.0913, mx_loss: 0.0041, eta: 0:51:45, time: 8.4775
INFO train.py(173): step: 1920/5410, l_total: 0.0280, l_in: 0.0086, l_grad: 0.0194, msssim_ir: 0.2729, msssim_vis: 0.0798, mx_loss: 0.0042, eta: 0:51:36, time: 8.4785
INFO train.py(173): step: 1930/5410, l_total: 0.0341, l_in: 0.0077, l_grad: 0.0264, msssim_ir: 0.3273, msssim_vis: 0.0646, mx_loss: 0.0043, eta: 0:51:26, time: 8.4407
INFO train.py(173): step: 1940/5410, l_total: 0.0317, l_in: 0.0099, l_grad: 0.0218, msssim_ir: 0.1415, msssim_vis: 0.1305, mx_loss: 0.0089, eta: 0:51:17, time: 8.4875
INFO train.py(173): step: 1950/5410, l_total: 0.0532, l_in: 0.0181, l_grad: 0.0351, msssim_ir: 0.4176, msssim_vis: 0.0534, mx_loss: 0.0134, eta: 0:51:07, time: 8.4686
INFO train.py(173): step: 1960/5410, l_total: 0.0324, l_in: 0.0082, l_grad: 0.0241, msssim_ir: 0.3172, msssim_vis: 0.0792, mx_loss: 0.0044, eta: 0:50:57, time: 8.4477
INFO train.py(173): step: 1970/5410, l_total: 0.0227, l_in: 0.0053, l_grad: 0.0175, msssim_ir: 0.2454, msssim_vis: 0.1028, mx_loss: 0.0040, eta: 0:50:48, time: 8.4765
INFO train.py(173): step: 1980/5410, l_total: 0.0370, l_in: 0.0102, l_grad: 0.0268, msssim_ir: 0.4433, msssim_vis: 0.0215, mx_loss: 0.0072, eta: 0:50:38, time: 8.4467
INFO train.py(173): step: 1990/5410, l_total: 0.0252, l_in: 0.0069, l_grad: 0.0183, msssim_ir: 0.2927, msssim_vis: 0.0585, mx_loss: 0.0036, eta: 0:50:29, time: 8.4566
INFO train.py(173): step: 2000/5410, l_total: 0.0383, l_in: 0.0080, l_grad: 0.0303, msssim_ir: 0.3464, msssim_vis: 0.1051, mx_loss: 0.0057, eta: 0:50:19, time: 8.4755
INFO train.py(173): step: 2010/5410, l_total: 0.0228, l_in: 0.0049, l_grad: 0.0179, msssim_ir: 0.2830, msssim_vis: 0.1003, mx_loss: 0.0036, eta: 0:50:10, time: 8.4327
INFO train.py(173): step: 2020/5410, l_total: 0.0198, l_in: 0.0038, l_grad: 0.0160, msssim_ir: 0.2479, msssim_vis: 0.0819, mx_loss: 0.0024, eta: 0:50:00, time: 8.4706
INFO train.py(173): step: 2030/5410, l_total: 0.0348, l_in: 0.0068, l_grad: 0.0280, msssim_ir: 0.4475, msssim_vis: 0.0276, mx_loss: 0.0062, eta: 0:49:51, time: 8.4775
INFO train.py(173): step: 2040/5410, l_total: 0.0437, l_in: 0.0107, l_grad: 0.0330, msssim_ir: 0.3991, msssim_vis: 0.0373, mx_loss: 0.0157, eta: 0:49:41, time: 8.4497
INFO train.py(173): step: 2050/5410, l_total: 0.0263, l_in: 0.0065, l_grad: 0.0199, msssim_ir: 0.3968, msssim_vis: 0.0334, mx_loss: 0.0028, eta: 0:49:32, time: 8.4606
INFO train.py(173): step: 2060/5410, l_total: 0.0497, l_in: 0.0153, l_grad: 0.0344, msssim_ir: 0.3040, msssim_vis: 0.1345, mx_loss: 0.0133, eta: 0:49:22, time: 8.4706
INFO train.py(173): step: 2070/5410, l_total: 0.0280, l_in: 0.0051, l_grad: 0.0229, msssim_ir: 0.4604, msssim_vis: 0.0289, mx_loss: 0.0025, eta: 0:49:13, time: 8.4467
INFO train.py(173): step: 2080/5410, l_total: 0.0292, l_in: 0.0072, l_grad: 0.0220, msssim_ir: 0.2768, msssim_vis: 0.0747, mx_loss: 0.0074, eta: 0:49:03, time: 8.4905
INFO train.py(173): step: 2090/5410, l_total: 0.0348, l_in: 0.0126, l_grad: 0.0222, msssim_ir: 0.2364, msssim_vis: 0.0874, mx_loss: 0.0129, eta: 0:48:54, time: 8.4546
INFO train.py(173): step: 2100/5410, l_total: 0.0384, l_in: 0.0087, l_grad: 0.0297, msssim_ir: 0.4521, msssim_vis: 0.0136, mx_loss: 0.0073, eta: 0:48:44, time: 8.4317
INFO train.py(173): step: 2110/5410, l_total: 0.0329, l_in: 0.0108, l_grad: 0.0220, msssim_ir: 0.4785, msssim_vis: 0.0103, mx_loss: 0.0035, eta: 0:48:35, time: 8.4815
INFO train.py(173): step: 2120/5410, l_total: 0.0407, l_in: 0.0084, l_grad: 0.0323, msssim_ir: 0.2429, msssim_vis: 0.1342, mx_loss: 0.0089, eta: 0:48:26, time: 8.4636
INFO train.py(173): step: 2130/5410, l_total: 0.0228, l_in: 0.0053, l_grad: 0.0175, msssim_ir: 0.2131, msssim_vis: 0.0996, mx_loss: 0.0036, eta: 0:48:16, time: 8.4357
INFO train.py(173): step: 2140/5410, l_total: 0.0435, l_in: 0.0134, l_grad: 0.0300, msssim_ir: 0.2878, msssim_vis: 0.1041, mx_loss: 0.0074, eta: 0:48:07, time: 8.4497
INFO train.py(173): step: 2150/5410, l_total: 0.0291, l_in: 0.0094, l_grad: 0.0197, msssim_ir: 0.3281, msssim_vis: 0.0455, mx_loss: 0.0030, eta: 0:47:57, time: 8.4716
INFO train.py(173): step: 2160/5410, l_total: 0.0256, l_in: 0.0059, l_grad: 0.0197, msssim_ir: 0.3919, msssim_vis: 0.0387, mx_loss: 0.0032, eta: 0:47:48, time: 8.4526
INFO train.py(173): step: 2170/5410, l_total: 0.0459, l_in: 0.0097, l_grad: 0.0362, msssim_ir: 0.3573, msssim_vis: 0.0807, mx_loss: 0.0089, eta: 0:48:08, time: 28.4642
INFO train.py(173): step: 2180/5410, l_total: 0.0269, l_in: 0.0072, l_grad: 0.0197, msssim_ir: 0.2281, msssim_vis: 0.1146, mx_loss: 0.0042, eta: 0:47:59, time: 8.3999
INFO train.py(173): step: 2190/5410, l_total: 0.0261, l_in: 0.0066, l_grad: 0.0195, msssim_ir: 0.2617, msssim_vis: 0.0884, mx_loss: 0.0033, eta: 0:47:49, time: 8.4367
INFO train.py(173): step: 2200/5410, l_total: 0.0239, l_in: 0.0070, l_grad: 0.0169, msssim_ir: 0.3019, msssim_vis: 0.0543, mx_loss: 0.0048, eta: 0:47:40, time: 8.4268
INFO train.py(173): step: 2210/5410, l_total: 0.0649, l_in: 0.0145, l_grad: 0.0504, msssim_ir: 0.3095, msssim_vis: 0.0890, mx_loss: 0.0142, eta: 0:47:30, time: 8.4218
INFO train.py(173): step: 2220/5410, l_total: 0.0239, l_in: 0.0055, l_grad: 0.0184, msssim_ir: 0.4405, msssim_vis: 0.0203, mx_loss: 0.0030, eta: 0:47:20, time: 8.4427
INFO train.py(173): step: 2230/5410, l_total: 0.0290, l_in: 0.0100, l_grad: 0.0190, msssim_ir: 0.3294, msssim_vis: 0.0455, mx_loss: 0.0058, eta: 0:47:11, time: 8.4626
INFO train.py(173): step: 2240/5410, l_total: 0.0392, l_in: 0.0113, l_grad: 0.0279, msssim_ir: 0.3065, msssim_vis: 0.1028, mx_loss: 0.0095, eta: 0:47:01, time: 8.4549
INFO train.py(173): step: 2250/5410, l_total: 0.0282, l_in: 0.0075, l_grad: 0.0207, msssim_ir: 0.3673, msssim_vis: 0.0377, mx_loss: 0.0048, eta: 0:46:52, time: 8.4536
INFO train.py(173): step: 2260/5410, l_total: 0.0383, l_in: 0.0085, l_grad: 0.0298, msssim_ir: 0.4893, msssim_vis: 0.0111, mx_loss: 0.0052, eta: 0:46:42, time: 8.4735
INFO train.py(173): step: 2270/5410, l_total: 0.0352, l_in: 0.0105, l_grad: 0.0248, msssim_ir: 0.3474, msssim_vis: 0.0835, mx_loss: 0.0068, eta: 0:46:33, time: 8.4546
INFO train.py(173): step: 2280/5410, l_total: 0.0268, l_in: 0.0095, l_grad: 0.0172, msssim_ir: 0.2136, msssim_vis: 0.1243, mx_loss: 0.0047, eta: 0:46:23, time: 8.4656
INFO train.py(173): step: 2290/5410, l_total: 0.0311, l_in: 0.0137, l_grad: 0.0174, msssim_ir: 0.1545, msssim_vis: 0.1234, mx_loss: 0.0143, eta: 0:46:14, time: 8.4716
INFO train.py(173): step: 2300/5410, l_total: 0.0328, l_in: 0.0114, l_grad: 0.0215, msssim_ir: 0.3822, msssim_vis: 0.0335, mx_loss: 0.0056, eta: 0:46:04, time: 8.4397
[truncated: 504,009 more chars]
