# Supplementary material for: Infrared and visible image fusion algorithm based on gradient attention residuals dense block
Source: PeerJ Comput Sci. 2024 Nov 28;10:e2569. doi: 10.7717/peerj-cs.2569 (PMC11622899; doi:10.7717/peerj-cs.2569)
Supplement: Supplemental Information 2 [file peerj-cs-10-2569-s002.zip › code/logs/BiSeNet-2024-05-30-13-02-39.log]

INFO train.py(108): Training Fusion Model start~
INFO train.py(173): step: 10/5410, l_total: 0.3607, l_in: 0.2848, l_grad: 0.0759, msssim_ir: 0.3692, msssim_vis: 0.2053, mx_loss: 0.1946, eta: 7:44:28, time: 51.6092
INFO train.py(173): step: 20/5410, l_total: 0.1949, l_in: 0.0900, l_grad: 0.1049, msssim_ir: 0.3585, msssim_vis: 0.1716, mx_loss: 0.1445, eta: 4:27:57, time: 8.0465
INFO train.py(173): step: 30/5410, l_total: 0.1796, l_in: 0.0534, l_grad: 0.1262, msssim_ir: 0.3853, msssim_vis: 0.0757, mx_loss: 0.0795, eta: 3:22:27, time: 8.0813
INFO train.py(173): step: 40/5410, l_total: 0.2063, l_in: 0.0649, l_grad: 0.1414, msssim_ir: 0.4321, msssim_vis: 0.1142, mx_loss: 0.0850, eta: 2:49:36, time: 8.0634
INFO train.py(173): step: 50/5410, l_total: 0.1099, l_in: 0.0309, l_grad: 0.0790, msssim_ir: 0.4187, msssim_vis: 0.0782, mx_loss: 0.0508, eta: 2:29:51, time: 8.0753
INFO train.py(173): step: 60/5410, l_total: 0.1864, l_in: 0.0830, l_grad: 0.1034, msssim_ir: 0.4050, msssim_vis: 0.0495, mx_loss: 0.0443, eta: 2:16:40, time: 8.0883
INFO train.py(173): step: 70/5410, l_total: 0.1227, l_in: 0.0365, l_grad: 0.0862, msssim_ir: 0.3684, msssim_vis: 0.0952, mx_loss: 0.0437, eta: 2:07:12, time: 8.0853
INFO train.py(173): step: 80/5410, l_total: 0.1466, l_in: 0.0551, l_grad: 0.0915, msssim_ir: 0.4537, msssim_vis: 0.0576, mx_loss: 0.0611, eta: 2:00:05, time: 8.1042
INFO train.py(173): step: 90/5410, l_total: 0.1343, l_in: 0.0530, l_grad: 0.0813, msssim_ir: 0.3755, msssim_vis: 0.0904, mx_loss: 0.0639, eta: 1:54:33, time: 8.1192
INFO train.py(173): step: 100/5410, l_total: 0.1270, l_in: 0.0428, l_grad: 0.0842, msssim_ir: 0.3706, msssim_vis: 0.0841, mx_loss: 0.0368, eta: 1:50:06, time: 8.1341
INFO train.py(173): step: 110/5410, l_total: 0.1150, l_in: 0.0383, l_grad: 0.0767, msssim_ir: 0.4570, msssim_vis: 0.0427, mx_loss: 0.0351, eta: 1:46:25, time: 8.1122
INFO train.py(173): step: 120/5410, l_total: 0.0875, l_in: 0.0271, l_grad: 0.0604, msssim_ir: 0.3746, msssim_vis: 0.0981, mx_loss: 0.0387, eta: 1:43:20, time: 8.1371
INFO train.py(173): step: 130/5410, l_total: 0.1308, l_in: 0.0538, l_grad: 0.0770, msssim_ir: 0.4619, msssim_vis: 0.0448, mx_loss: 0.0726, eta: 1:40:43, time: 8.1301
INFO train.py(173): step: 140/5410, l_total: 0.1156, l_in: 0.0440, l_grad: 0.0716, msssim_ir: 0.4733, msssim_vis: 0.0329, mx_loss: 0.0368, eta: 1:38:27, time: 8.1520
INFO train.py(173): step: 150/5410, l_total: 0.0961, l_in: 0.0316, l_grad: 0.0646, msssim_ir: 0.3044, msssim_vis: 0.1535, mx_loss: 0.0382, eta: 1:36:28, time: 8.1421
INFO train.py(173): step: 160/5410, l_total: 0.0916, l_in: 0.0315, l_grad: 0.0601, msssim_ir: 0.3750, msssim_vis: 0.0522, mx_loss: 0.0255, eta: 1:34:43, time: 8.1421
INFO train.py(173): step: 170/5410, l_total: 0.1274, l_in: 0.0569, l_grad: 0.0705, msssim_ir: 0.3932, msssim_vis: 0.0896, mx_loss: 0.0581, eta: 1:33:10, time: 8.1460
INFO train.py(173): step: 180/5410, l_total: 0.1043, l_in: 0.0419, l_grad: 0.0624, msssim_ir: 0.3307, msssim_vis: 0.0839, mx_loss: 0.0444, eta: 1:31:46, time: 8.1550
INFO train.py(173): step: 190/5410, l_total: 0.1076, l_in: 0.0357, l_grad: 0.0719, msssim_ir: 0.4522, msssim_vis: 0.0591, mx_loss: 0.0463, eta: 1:30:30, time: 8.1480
INFO train.py(173): step: 200/5410, l_total: 0.1182, l_in: 0.0441, l_grad: 0.0741, msssim_ir: 0.4857, msssim_vis: 0.0397, mx_loss: 0.0646, eta: 1:29:21, time: 8.1440
INFO train.py(173): step: 210/5410, l_total: 0.0729, l_in: 0.0205, l_grad: 0.0523, msssim_ir: 0.3796, msssim_vis: 0.0506, mx_loss: 0.0161, eta: 1:28:18, time: 8.1650
INFO train.py(173): step: 220/5410, l_total: 0.1158, l_in: 0.0212, l_grad: 0.0947, msssim_ir: 0.3639, msssim_vis: 0.0517, mx_loss: 0.0272, eta: 1:27:20, time: 8.1411
INFO train.py(173): step: 230/5410, l_total: 0.2099, l_in: 0.1008, l_grad: 0.1091, msssim_ir: 0.4848, msssim_vis: 0.0552, mx_loss: 0.0813, eta: 1:26:25, time: 8.1351
INFO train.py(173): step: 240/5410, l_total: 0.1285, l_in: 0.0472, l_grad: 0.0813, msssim_ir: 0.4515, msssim_vis: 0.0726, mx_loss: 0.0627, eta: 1:25:35, time: 8.1580
INFO train.py(173): step: 250/5410, l_total: 0.1796, l_in: 0.0957, l_grad: 0.0839, msssim_ir: 0.4135, msssim_vis: 0.0652, mx_loss: 0.0570, eta: 1:24:49, time: 8.1470
INFO train.py(173): step: 260/5410, l_total: 0.0886, l_in: 0.0282, l_grad: 0.0604, msssim_ir: 0.3847, msssim_vis: 0.0658, mx_loss: 0.0401, eta: 1:24:05, time: 8.1600
INFO train.py(173): step: 270/5410, l_total: 0.1341, l_in: 0.0672, l_grad: 0.0669, msssim_ir: 0.3673, msssim_vis: 0.0931, mx_loss: 0.0561, eta: 1:23:24, time: 8.1550
INFO train.py(173): step: 280/5410, l_total: 0.1597, l_in: 0.0853, l_grad: 0.0743, msssim_ir: 0.2805, msssim_vis: 0.2137, mx_loss: 0.1388, eta: 1:22:45, time: 8.1470
INFO train.py(173): step: 290/5410, l_total: 0.1124, l_in: 0.0474, l_grad: 0.0650, msssim_ir: 0.3404, msssim_vis: 0.0936, mx_loss: 0.0590, eta: 1:22:08, time: 8.1421
INFO train.py(173): step: 300/5410, l_total: 0.0881, l_in: 0.0289, l_grad: 0.0591, msssim_ir: 0.4029, msssim_vis: 0.0465, mx_loss: 0.0188, eta: 1:21:34, time: 8.1769
INFO train.py(173): step: 310/5410, l_total: 0.1090, l_in: 0.0292, l_grad: 0.0798, msssim_ir: 0.3650, msssim_vis: 0.0604, mx_loss: 0.0312, eta: 1:21:01, time: 8.1729
INFO train.py(173): step: 320/5410, l_total: 0.1193, l_in: 0.0508, l_grad: 0.0685, msssim_ir: 0.4398, msssim_vis: 0.0264, mx_loss: 0.0275, eta: 1:20:30, time: 8.1709
INFO train.py(173): step: 330/5410, l_total: 0.1158, l_in: 0.0424, l_grad: 0.0734, msssim_ir: 0.3224, msssim_vis: 0.0997, mx_loss: 0.0501, eta: 1:20:00, time: 8.1510
INFO train.py(173): step: 340/5410, l_total: 0.1010, l_in: 0.0432, l_grad: 0.0578, msssim_ir: 0.3622, msssim_vis: 0.0802, mx_loss: 0.0442, eta: 1:19:31, time: 8.1570
INFO train.py(173): step: 350/5410, l_total: 0.1487, l_in: 0.0666, l_grad: 0.0822, msssim_ir: 0.4895, msssim_vis: 0.0528, mx_loss: 0.0649, eta: 1:19:03, time: 8.1480
INFO train.py(173): step: 360/5410, l_total: 0.0798, l_in: 0.0243, l_grad: 0.0555, msssim_ir: 0.2835, msssim_vis: 0.0953, mx_loss: 0.0342, eta: 1:18:37, time: 8.1600
INFO train.py(173): step: 370/5410, l_total: 0.0902, l_in: 0.0287, l_grad: 0.0615, msssim_ir: 0.4121, msssim_vis: 0.0631, mx_loss: 0.0377, eta: 1:18:12, time: 8.1520
INFO train.py(173): step: 380/5410, l_total: 0.1012, l_in: 0.0391, l_grad: 0.0620, msssim_ir: 0.4132, msssim_vis: 0.0644, mx_loss: 0.0617, eta: 1:17:47, time: 8.1460
INFO train.py(173): step: 390/5410, l_total: 0.1382, l_in: 0.0818, l_grad: 0.0564, msssim_ir: 0.4449, msssim_vis: 0.0533, mx_loss: 0.0481, eta: 1:17:23, time: 8.1401
INFO train.py(173): step: 400/5410, l_total: 0.1025, l_in: 0.0410, l_grad: 0.0615, msssim_ir: 0.3530, msssim_vis: 0.0909, mx_loss: 0.0368, eta: 1:17:00, time: 8.1560
INFO train.py(173): step: 410/5410, l_total: 0.0786, l_in: 0.0236, l_grad: 0.0550, msssim_ir: 0.2220, msssim_vis: 0.1118, mx_loss: 0.0259, eta: 1:16:38, time: 8.1610
INFO train.py(173): step: 420/5410, l_total: 0.0989, l_in: 0.0395, l_grad: 0.0595, msssim_ir: 0.4118, msssim_vis: 0.0554, mx_loss: 0.0256, eta: 1:16:16, time: 8.1520
INFO train.py(173): step: 430/5410, l_total: 0.0824, l_in: 0.0261, l_grad: 0.0563, msssim_ir: 0.3658, msssim_vis: 0.0568, mx_loss: 0.0330, eta: 1:15:55, time: 8.1480
INFO train.py(173): step: 440/5410, l_total: 0.1001, l_in: 0.0490, l_grad: 0.0511, msssim_ir: 0.4576, msssim_vis: 0.0452, mx_loss: 0.0342, eta: 1:15:35, time: 8.1669
INFO train.py(173): step: 450/5410, l_total: 0.0813, l_in: 0.0272, l_grad: 0.0541, msssim_ir: 0.4047, msssim_vis: 0.0551, mx_loss: 0.0257, eta: 1:15:15, time: 8.1530
INFO train.py(173): step: 460/5410, l_total: 0.1202, l_in: 0.0353, l_grad: 0.0849, msssim_ir: 0.2589, msssim_vis: 0.1404, mx_loss: 0.0765, eta: 1:14:56, time: 8.1739
INFO train.py(173): step: 470/5410, l_total: 0.1024, l_in: 0.0413, l_grad: 0.0611, msssim_ir: 0.3753, msssim_vis: 0.0619, mx_loss: 0.0539, eta: 1:14:37, time: 8.1500
INFO train.py(173): step: 480/5410, l_total: 0.1460, l_in: 0.0705, l_grad: 0.0755, msssim_ir: 0.4977, msssim_vis: 0.0313, mx_loss: 0.0259, eta: 1:14:19, time: 8.1560
INFO train.py(173): step: 490/5410, l_total: 0.0924, l_in: 0.0271, l_grad: 0.0653, msssim_ir: 0.3954, msssim_vis: 0.0487, mx_loss: 0.0299, eta: 1:14:00, time: 8.1351
INFO train.py(173): step: 500/5410, l_total: 0.1092, l_in: 0.0534, l_grad: 0.0559, msssim_ir: 0.3222, msssim_vis: 0.1367, mx_loss: 0.0570, eta: 1:13:43, time: 8.1749
INFO train.py(173): step: 510/5410, l_total: 0.0905, l_in: 0.0414, l_grad: 0.0491, msssim_ir: 0.2262, msssim_vis: 0.1336, mx_loss: 0.0424, eta: 1:13:26, time: 8.1650
INFO train.py(173): step: 520/5410, l_total: 0.1101, l_in: 0.0620, l_grad: 0.0481, msssim_ir: 0.2467, msssim_vis: 0.1862, mx_loss: 0.0732, eta: 1:13:09, time: 8.1749
INFO train.py(173): step: 530/5410, l_total: 0.0770, l_in: 0.0263, l_grad: 0.0507, msssim_ir: 0.4346, msssim_vis: 0.0271, mx_loss: 0.0278, eta: 1:12:53, time: 8.1640
INFO train.py(173): step: 540/5410, l_total: 0.1128, l_in: 0.0404, l_grad: 0.0724, msssim_ir: 0.3018, msssim_vis: 0.0809, mx_loss: 0.0448, eta: 1:12:37, time: 8.1719
INFO train.py(173): step: 550/5410, l_total: 0.0830, l_in: 0.0252, l_grad: 0.0578, msssim_ir: 0.3099, msssim_vis: 0.0765, mx_loss: 0.0364, eta: 1:15:16, time: 27.9905
INFO train.py(173): step: 560/5410, l_total: 0.0998, l_in: 0.0274, l_grad: 0.0725, msssim_ir: 0.5023, msssim_vis: 0.0237, mx_loss: 0.0282, eta: 1:14:57, time: 8.1251
INFO train.py(173): step: 570/5410, l_total: 0.0884, l_in: 0.0278, l_grad: 0.0606, msssim_ir: 0.3949, msssim_vis: 0.0403, mx_loss: 0.0305, eta: 1:14:38, time: 8.1142
INFO train.py(173): step: 580/5410, l_total: 0.1092, l_in: 0.0591, l_grad: 0.0502, msssim_ir: 0.3549, msssim_vis: 0.0447, mx_loss: 0.0318, eta: 1:14:19, time: 8.1251
INFO train.py(173): step: 590/5410, l_total: 0.1024, l_in: 0.0420, l_grad: 0.0604, msssim_ir: 0.4012, msssim_vis: 0.0668, mx_loss: 0.0349, eta: 1:14:01, time: 8.1371
INFO train.py(173): step: 600/5410, l_total: 0.1607, l_in: 0.0757, l_grad: 0.0849, msssim_ir: 0.4478, msssim_vis: 0.0335, mx_loss: 0.0327, eta: 1:13:43, time: 8.1241
INFO train.py(173): step: 610/5410, l_total: 0.0916, l_in: 0.0307, l_grad: 0.0609, msssim_ir: 0.4520, msssim_vis: 0.0396, mx_loss: 0.0257, eta: 1:13:25, time: 8.1660
INFO train.py(173): step: 620/5410, l_total: 0.0782, l_in: 0.0323, l_grad: 0.0459, msssim_ir: 0.2797, msssim_vis: 0.1039, mx_loss: 0.0367, eta: 1:13:08, time: 8.1640
INFO train.py(173): step: 630/5410, l_total: 0.0963, l_in: 0.0464, l_grad: 0.0499, msssim_ir: 0.3877, msssim_vis: 0.0302, mx_loss: 0.0200, eta: 1:12:52, time: 8.1600
INFO train.py(173): step: 640/5410, l_total: 0.1109, l_in: 0.0384, l_grad: 0.0725, msssim_ir: 0.3463, msssim_vis: 0.0623, mx_loss: 0.0446, eta: 1:12:35, time: 8.1361
INFO train.py(173): step: 650/5410, l_total: 0.0958, l_in: 0.0445, l_grad: 0.0512, msssim_ir: 0.3939, msssim_vis: 0.0304, mx_loss: 0.0170, eta: 1:12:19, time: 8.1520
INFO train.py(173): step: 660/5410, l_total: 0.0646, l_in: 0.0162, l_grad: 0.0484, msssim_ir: 0.3718, msssim_vis: 0.0458, mx_loss: 0.0146, eta: 1:12:03, time: 8.1571
INFO train.py(173): step: 670/5410, l_total: 0.0745, l_in: 0.0281, l_grad: 0.0464, msssim_ir: 0.2626, msssim_vis: 0.0786, mx_loss: 0.0173, eta: 1:11:47, time: 8.1679
INFO train.py(173): step: 680/5410, l_total: 0.0906, l_in: 0.0310, l_grad: 0.0596, msssim_ir: 0.2395, msssim_vis: 0.0727, mx_loss: 0.0188, eta: 1:11:32, time: 8.1739
INFO train.py(173): step: 690/5410, l_total: 0.0501, l_in: 0.0134, l_grad: 0.0367, msssim_ir: 0.3745, msssim_vis: 0.0428, mx_loss: 0.0086, eta: 1:11:16, time: 8.1560
INFO train.py(173): step: 700/5410, l_total: 0.0756, l_in: 0.0317, l_grad: 0.0440, msssim_ir: 0.4136, msssim_vis: 0.0329, mx_loss: 0.0119, eta: 1:11:01, time: 8.1789
INFO train.py(173): step: 710/5410, l_total: 0.0733, l_in: 0.0206, l_grad: 0.0527, msssim_ir: 0.4668, msssim_vis: 0.0206, mx_loss: 0.0172, eta: 1:10:46, time: 8.1530
INFO train.py(173): step: 720/5410, l_total: 0.0847, l_in: 0.0279, l_grad: 0.0568, msssim_ir: 0.4839, msssim_vis: 0.0322, mx_loss: 0.0285, eta: 1:10:31, time: 8.1540
INFO train.py(173): step: 730/5410, l_total: 0.0957, l_in: 0.0312, l_grad: 0.0645, msssim_ir: 0.2920, msssim_vis: 0.1206, mx_loss: 0.0170, eta: 1:10:17, time: 8.1580
INFO train.py(173): step: 740/5410, l_total: 0.0709, l_in: 0.0280, l_grad: 0.0430, msssim_ir: 0.3935, msssim_vis: 0.0733, mx_loss: 0.0152, eta: 1:10:02, time: 8.1630
INFO train.py(173): step: 750/5410, l_total: 0.0536, l_in: 0.0141, l_grad: 0.0395, msssim_ir: 0.2848, msssim_vis: 0.0712, mx_loss: 0.0082, eta: 1:09:48, time: 8.1530
INFO train.py(173): step: 760/5410, l_total: 0.0671, l_in: 0.0255, l_grad: 0.0416, msssim_ir: 0.2518, msssim_vis: 0.1117, mx_loss: 0.0312, eta: 1:09:34, time: 8.1560
INFO train.py(173): step: 770/5410, l_total: 0.0822, l_in: 0.0255, l_grad: 0.0567, msssim_ir: 0.4758, msssim_vis: 0.0212, mx_loss: 0.0177, eta: 1:09:20, time: 8.1341
INFO train.py(173): step: 780/5410, l_total: 0.1036, l_in: 0.0401, l_grad: 0.0634, msssim_ir: 0.5009, msssim_vis: 0.0507, mx_loss: 0.0646, eta: 1:09:06, time: 8.1640
INFO train.py(173): step: 790/5410, l_total: 0.0936, l_in: 0.0539, l_grad: 0.0397, msssim_ir: 0.2627, msssim_vis: 0.1356, mx_loss: 0.0510, eta: 1:08:53, time: 8.1669
INFO train.py(173): step: 800/5410, l_total: 0.0585, l_in: 0.0137, l_grad: 0.0447, msssim_ir: 0.3243, msssim_vis: 0.0415, mx_loss: 0.0085, eta: 1:08:39, time: 8.1630
INFO train.py(173): step: 810/5410, l_total: 0.0787, l_in: 0.0327, l_grad: 0.0460, msssim_ir: 0.2703, msssim_vis: 0.1278, mx_loss: 0.0121, eta: 1:08:26, time: 8.1550
INFO train.py(173): step: 820/5410, l_total: 0.1200, l_in: 0.0440, l_grad: 0.0760, msssim_ir: 0.3465, msssim_vis: 0.0886, mx_loss: 0.0263, eta: 1:08:13, time: 8.1689
INFO train.py(173): step: 830/5410, l_total: 0.1102, l_in: 0.0410, l_grad: 0.0692, msssim_ir: 0.4747, msssim_vis: 0.0230, mx_loss: 0.0177, eta: 1:08:00, time: 8.1749
INFO train.py(173): step: 840/5410, l_total: 0.1141, l_in: 0.0583, l_grad: 0.0558, msssim_ir: 0.3846, msssim_vis: 0.0401, mx_loss: 0.0602, eta: 1:07:47, time: 8.1610
INFO train.py(173): step: 850/5410, l_total: 0.0819, l_in: 0.0350, l_grad: 0.0469, msssim_ir: 0.2442, msssim_vis: 0.1478, mx_loss: 0.0200, eta: 1:07:34, time: 8.1978
INFO train.py(173): step: 860/5410, l_total: 0.0737, l_in: 0.0209, l_grad: 0.0528, msssim_ir: 0.4547, msssim_vis: 0.0348, mx_loss: 0.0206, eta: 1:07:21, time: 8.1649
INFO train.py(173): step: 870/5410, l_total: 0.0639, l_in: 0.0223, l_grad: 0.0416, msssim_ir: 0.2940, msssim_vis: 0.0763, mx_loss: 0.0159, eta: 1:07:09, time: 8.1769
INFO train.py(173): step: 880/5410, l_total: 0.0971, l_in: 0.0282, l_grad: 0.0689, msssim_ir: 0.4734, msssim_vis: 0.0310, mx_loss: 0.0255, eta: 1:06:56, time: 8.1450
INFO train.py(173): step: 890/5410, l_total: 0.0519, l_in: 0.0163, l_grad: 0.0355, msssim_ir: 0.3679, msssim_vis: 0.0300, mx_loss: 0.0122, eta: 1:06:44, time: 8.1640
INFO train.py(173): step: 900/5410, l_total: 0.0868, l_in: 0.0428, l_grad: 0.0441, msssim_ir: 0.2423, msssim_vis: 0.1557, mx_loss: 0.0322, eta: 1:06:31, time: 8.1645
INFO train.py(173): step: 910/5410, l_total: 0.0998, l_in: 0.0322, l_grad: 0.0676, msssim_ir: 0.4095, msssim_vis: 0.0543, mx_loss: 0.0293, eta: 1:06:19, time: 8.1600
INFO train.py(173): step: 920/5410, l_total: 0.0737, l_in: 0.0259, l_grad: 0.0477, msssim_ir: 0.4732, msssim_vis: 0.0278, mx_loss: 0.0246, eta: 1:06:07, time: 8.1759
INFO train.py(173): step: 930/5410, l_total: 0.1267, l_in: 0.0600, l_grad: 0.0667, msssim_ir: 0.4415, msssim_vis: 0.0398, mx_loss: 0.0216, eta: 1:05:55, time: 8.1600
INFO train.py(173): step: 940/5410, l_total: 0.0884, l_in: 0.0327, l_grad: 0.0557, msssim_ir: 0.4131, msssim_vis: 0.0632, mx_loss: 0.0313, eta: 1:05:43, time: 8.1620
INFO train.py(173): step: 950/5410, l_total: 0.0684, l_in: 0.0321, l_grad: 0.0363, msssim_ir: 0.3567, msssim_vis: 0.0534, mx_loss: 0.0229, eta: 1:05:31, time: 8.1640
INFO train.py(173): step: 960/5410, l_total: 0.0701, l_in: 0.0267, l_grad: 0.0434, msssim_ir: 0.3139, msssim_vis: 0.0804, mx_loss: 0.0446, eta: 1:05:19, time: 8.1640
INFO train.py(173): step: 970/5410, l_total: 0.0525, l_in: 0.0155, l_grad: 0.0371, msssim_ir: 0.2777, msssim_vis: 0.1404, mx_loss: 0.0144, eta: 1:05:07, time: 8.1640
INFO train.py(173): step: 980/5410, l_total: 0.0653, l_in: 0.0219, l_grad: 0.0434, msssim_ir: 0.3565, msssim_vis: 0.0865, mx_loss: 0.0155, eta: 1:04:56, time: 8.1610
INFO train.py(173): step: 990/5410, l_total: 0.0597, l_in: 0.0159, l_grad: 0.0438, msssim_ir: 0.3967, msssim_vis: 0.0375, mx_loss: 0.0132, eta: 1:04:44, time: 8.1540
INFO train.py(173): step: 1000/5410, l_total: 0.0569, l_in: 0.0187, l_grad: 0.0383, msssim_ir: 0.2546, msssim_vis: 0.1751, mx_loss: 0.0092, eta: 1:04:33, time: 8.1590
INFO train.py(173): step: 1010/5410, l_total: 0.0647, l_in: 0.0203, l_grad: 0.0443, msssim_ir: 0.4035, msssim_vis: 0.0392, mx_loss: 0.0113, eta: 1:04:21, time: 8.1729
INFO train.py(173): step: 1020/5410, l_total: 0.0868, l_in: 0.0303, l_grad: 0.0565, msssim_ir: 0.4435, msssim_vis: 0.0364, mx_loss: 0.0408, eta: 1:04:10, time: 8.1709
INFO train.py(173): step: 1030/5410, l_total: 0.0719, l_in: 0.0228, l_grad: 0.0491, msssim_ir: 0.3202, msssim_vis: 0.0983, mx_loss: 0.0186, eta: 1:03:58, time: 8.1510
INFO train.py(173): step: 1040/5410, l_total: 0.0611, l_in: 0.0208, l_grad: 0.0403, msssim_ir: 0.2754, msssim_vis: 0.1032, mx_loss: 0.0254, eta: 1:03:47, time: 8.1530
INFO train.py(173): step: 1050/5410, l_total: 0.1115, l_in: 0.0351, l_grad: 0.0764, msssim_ir: 0.4568, msssim_vis: 0.0484, mx_loss: 0.0239, eta: 1:03:36, time: 8.1510
INFO train.py(173): step: 1060/5410, l_total: 0.0816, l_in: 0.0365, l_grad: 0.0451, msssim_ir: 0.3976, msssim_vis: 0.0443, mx_loss: 0.0331, eta: 1:03:25, time: 8.1789
INFO train.py(173): step: 1070/5410, l_total: 0.0738, l_in: 0.0206, l_grad: 0.0532, msssim_ir: 0.3282, msssim_vis: 0.0762, mx_loss: 0.0145, eta: 1:03:13, time: 8.1640
INFO train.py(173): step: 1080/5410, l_total: 0.0710, l_in: 0.0232, l_grad: 0.0478, msssim_ir: 0.3327, msssim_vis: 0.0432, mx_loss: 0.0246, eta: 1:03:02, time: 8.1580
INFO train.py(173): step: 1090/5410, l_total: 0.0486, l_in: 0.0146, l_grad: 0.0340, msssim_ir: 0.2885, msssim_vis: 0.0581, mx_loss: 0.0124, eta: 1:04:10, time: 28.0392
INFO train.py(173): step: 1100/5410, l_total: 0.0967, l_in: 0.0326, l_grad: 0.0641, msssim_ir: 0.4283, msssim_vis: 0.0310, mx_loss: 0.0189, eta: 1:03:58, time: 8.1172
INFO train.py(173): step: 1110/5410, l_total: 0.0764, l_in: 0.0248, l_grad: 0.0516, msssim_ir: 0.4679, msssim_vis: 0.0255, mx_loss: 0.0252, eta: 1:03:46, time: 8.1411
INFO train.py(173): step: 1120/5410, l_total: 0.0802, l_in: 0.0245, l_grad: 0.0557, msssim_ir: 0.3842, msssim_vis: 0.0531, mx_loss: 0.0223, eta: 1:03:34, time: 8.1371
INFO train.py(173): step: 1130/5410, l_total: 0.0915, l_in: 0.0562, l_grad: 0.0352, msssim_ir: 0.2041, msssim_vis: 0.1650, mx_loss: 0.0469, eta: 1:03:23, time: 8.1411
INFO train.py(173): step: 1140/5410, l_total: 0.0795, l_in: 0.0272, l_grad: 0.0523, msssim_ir: 0.3313, msssim_vis: 0.0758, mx_loss: 0.0243, eta: 1:03:11, time: 8.1301
INFO train.py(173): step: 1150/5410, l_total: 0.0576, l_in: 0.0266, l_grad: 0.0310, msssim_ir: 0.2692, msssim_vis: 0.1127, mx_loss: 0.0286, eta: 1:02:59, time: 8.1401
INFO train.py(173): step: 1160/5410, l_total: 0.0484, l_in: 0.0200, l_grad: 0.0284, msssim_ir: 0.3063, msssim_vis: 0.0875, mx_loss: 0.0165, eta: 1:02:48, time: 8.1421
INFO train.py(173): step: 1170/5410, l_total: 0.0548, l_in: 0.0151, l_grad: 0.0397, msssim_ir: 0.2985, msssim_vis: 0.0954, mx_loss: 0.0127, eta: 1:02:36, time: 8.1620
INFO train.py(173): step: 1180/5410, l_total: 0.0592, l_in: 0.0206, l_grad: 0.0387, msssim_ir: 0.2125, msssim_vis: 0.1674, mx_loss: 0.0198, eta: 1:02:25, time: 8.1599
INFO train.py(173): step: 1190/5410, l_total: 0.0816, l_in: 0.0283, l_grad: 0.0533, msssim_ir: 0.5040, msssim_vis: 0.0231, mx_loss: 0.0218, eta: 1:02:14, time: 8.1570
INFO train.py(173): step: 1200/5410, l_total: 0.0610, l_in: 0.0171, l_grad: 0.0440, msssim_ir: 0.3061, msssim_vis: 0.0684, mx_loss: 0.0113, eta: 1:02:02, time: 8.1679
INFO train.py(173): step: 1210/5410, l_total: 0.0825, l_in: 0.0293, l_grad: 0.0533, msssim_ir: 0.5045, msssim_vis: 0.0210, mx_loss: 0.0244, eta: 1:01:51, time: 8.1699
INFO train.py(173): step: 1220/5410, l_total: 0.0947, l_in: 0.0380, l_grad: 0.0566, msssim_ir: 0.3337, msssim_vis: 0.1245, mx_loss: 0.0317, eta: 1:01:40, time: 8.1620
INFO train.py(173): step: 1230/5410, l_total: 0.0570, l_in: 0.0198, l_grad: 0.0372, msssim_ir: 0.4128, msssim_vis: 0.0554, mx_loss: 0.0094, eta: 1:01:29, time: 8.1580
INFO train.py(173): step: 1240/5410, l_total: 0.0876, l_in: 0.0228, l_grad: 0.0649, msssim_ir: 0.3815, msssim_vis: 0.0707, mx_loss: 0.0204, eta: 1:01:18, time: 8.1570
INFO train.py(173): step: 1250/5410, l_total: 0.0625, l_in: 0.0329, l_grad: 0.0296, msssim_ir: 0.2480, msssim_vis: 0.1024, mx_loss: 0.0247, eta: 1:01:07, time: 8.1889
INFO train.py(173): step: 1260/5410, l_total: 0.0867, l_in: 0.0255, l_grad: 0.0612, msssim_ir: 0.3559, msssim_vis: 0.0603, mx_loss: 0.0227, eta: 1:00:56, time: 8.1550
INFO train.py(173): step: 1270/5410, l_total: 0.0958, l_in: 0.0368, l_grad: 0.0590, msssim_ir: 0.4735, msssim_vis: 0.0443, mx_loss: 0.0533, eta: 1:00:45, time: 8.1749
INFO train.py(173): step: 1280/5410, l_total: 0.0799, l_in: 0.0306, l_grad: 0.0492, msssim_ir: 0.4533, msssim_vis: 0.0385, mx_loss: 0.0376, eta: 1:00:34, time: 8.1600
INFO train.py(173): step: 1290/5410, l_total: 0.0901, l_in: 0.0348, l_grad: 0.0553, msssim_ir: 0.3699, msssim_vis: 0.0472, mx_loss: 0.0426, eta: 1:00:23, time: 8.1600
INFO train.py(173): step: 1300/5410, l_total: 0.0642, l_in: 0.0198, l_grad: 0.0443, msssim_ir: 0.4466, msssim_vis: 0.0253, mx_loss: 0.0249, eta: 1:00:13, time: 8.1470
INFO train.py(173): step: 1310/5410, l_total: 0.0774, l_in: 0.0257, l_grad: 0.0516, msssim_ir: 0.5150, msssim_vis: 0.0200, mx_loss: 0.0198, eta: 1:00:02, time: 8.1958
INFO train.py(173): step: 1320/5410, l_total: 0.0465, l_in: 0.0165, l_grad: 0.0300, msssim_ir: 0.2411, msssim_vis: 0.0903, mx_loss: 0.0144, eta: 0:59:51, time: 8.1699
INFO train.py(173): step: 1330/5410, l_total: 0.0523, l_in: 0.0160, l_grad: 0.0363, msssim_ir: 0.2683, msssim_vis: 0.1022, mx_loss: 0.0168, eta: 0:59:40, time: 8.1650
INFO train.py(173): step: 1340/5410, l_total: 0.0565, l_in: 0.0195, l_grad: 0.0371, msssim_ir: 0.4298, msssim_vis: 0.0300, mx_loss: 0.0098, eta: 0:59:30, time: 8.1709
INFO train.py(173): step: 1350/5410, l_total: 0.0615, l_in: 0.0220, l_grad: 0.0395, msssim_ir: 0.3642, msssim_vis: 0.0394, mx_loss: 0.0127, eta: 0:59:19, time: 8.1809
INFO train.py(173): step: 1360/5410, l_total: 0.0640, l_in: 0.0238, l_grad: 0.0402, msssim_ir: 0.3287, msssim_vis: 0.0841, mx_loss: 0.0162, eta: 0:59:09, time: 8.1640
INFO train.py(173): step: 1370/5410, l_total: 0.0562, l_in: 0.0157, l_grad: 0.0406, msssim_ir: 0.3515, msssim_vis: 0.0742, mx_loss: 0.0113, eta: 0:58:58, time: 8.1669
INFO train.py(173): step: 1380/5410, l_total: 0.0638, l_in: 0.0160, l_grad: 0.0478, msssim_ir: 0.3561, msssim_vis: 0.0873, mx_loss: 0.0189, eta: 0:58:48, time: 8.1470
INFO train.py(173): step: 1390/5410, l_total: 0.0493, l_in: 0.0175, l_grad: 0.0318, msssim_ir: 0.2974, msssim_vis: 0.0963, mx_loss: 0.0167, eta: 0:58:37, time: 8.1600
INFO train.py(173): step: 1400/5410, l_total: 0.0731, l_in: 0.0245, l_grad: 0.0486, msssim_ir: 0.4684, msssim_vis: 0.0267, mx_loss: 0.0192, eta: 0:58:27, time: 8.1938
INFO train.py(173): step: 1410/5410, l_total: 0.1137, l_in: 0.0535, l_grad: 0.0603, msssim_ir: 0.3552, msssim_vis: 0.0436, mx_loss: 0.0288, eta: 0:58:16, time: 8.1590
INFO train.py(173): step: 1420/5410, l_total: 0.0577, l_in: 0.0166, l_grad: 0.0411, msssim_ir: 0.3826, msssim_vis: 0.0752, mx_loss: 0.0116, eta: 0:58:06, time: 8.1630
INFO train.py(173): step: 1430/5410, l_total: 0.0484, l_in: 0.0221, l_grad: 0.0264, msssim_ir: 0.2774, msssim_vis: 0.0978, mx_loss: 0.0182, eta: 0:57:56, time: 8.1819
INFO train.py(173): step: 1440/5410, l_total: 0.0403, l_in: 0.0131, l_grad: 0.0271, msssim_ir: 0.2426, msssim_vis: 0.0734, mx_loss: 0.0126, eta: 0:57:45, time: 8.1580
INFO train.py(173): step: 1450/5410, l_total: 0.0576, l_in: 0.0147, l_grad: 0.0429, msssim_ir: 0.3893, msssim_vis: 0.0384, mx_loss: 0.0086, eta: 0:57:35, time: 8.1560
INFO train.py(173): step: 1460/5410, l_total: 0.0507, l_in: 0.0167, l_grad: 0.0339, msssim_ir: 0.3166, msssim_vis: 0.0664, mx_loss: 0.0121, eta: 0:57:25, time: 8.1659
INFO train.py(173): step: 1470/5410, l_total: 0.0539, l_in: 0.0173, l_grad: 0.0366, msssim_ir: 0.2203, msssim_vis: 0.1573, mx_loss: 0.0131, eta: 0:57:15, time: 8.1779
INFO train.py(173): step: 1480/5410, l_total: 0.0977, l_in: 0.0342, l_grad: 0.0636, msssim_ir: 0.3714, msssim_vis: 0.0415, mx_loss: 0.0324, eta: 0:57:05, time: 8.1650
INFO train.py(173): step: 1490/5410, l_total: 0.0569, l_in: 0.0189, l_grad: 0.0380, msssim_ir: 0.2960, msssim_vis: 0.0701, mx_loss: 0.0123, eta: 0:56:54, time: 8.1709
INFO train.py(173): step: 1500/5410, l_total: 0.0590, l_in: 0.0203, l_grad: 0.0387, msssim_ir: 0.2855, msssim_vis: 0.0997, mx_loss: 0.0163, eta: 0:56:44, time: 8.1570
INFO train.py(173): step: 1510/5410, l_total: 0.0544, l_in: 0.0146, l_grad: 0.0397, msssim_ir: 0.4123, msssim_vis: 0.0342, mx_loss: 0.0096, eta: 0:56:34, time: 8.1849
INFO train.py(173): step: 1520/5410, l_total: 0.0561, l_in: 0.0173, l_grad: 0.0387, msssim_ir: 0.2928, msssim_vis: 0.1049, mx_loss: 0.0096, eta: 0:56:24, time: 8.1650
INFO train.py(173): step: 1530/5410, l_total: 0.0623, l_in: 0.0209, l_grad: 0.0414, msssim_ir: 0.2829, msssim_vis: 0.0586, mx_loss: 0.0111, eta: 0:56:14, time: 8.1271
INFO train.py(173): step: 1540/5410, l_total: 0.0887, l_in: 0.0331, l_grad: 0.0556, msssim_ir: 0.4944, msssim_vis: 0.0144, mx_loss: 0.0157, eta: 0:56:04, time: 8.1610
INFO train.py(173): step: 1550/5410, l_total: 0.0806, l_in: 0.0224, l_grad: 0.0583, msssim_ir: 0.5113, msssim_vis: 0.0151, mx_loss: 0.0126, eta: 0:55:54, time: 8.1659
INFO train.py(173): step: 1560/5410, l_total: 0.0546, l_in: 0.0227, l_grad: 0.0319, msssim_ir: 0.2969, msssim_vis: 0.0994, mx_loss: 0.0274, eta: 0:55:44, time: 8.1799
INFO train.py(173): step: 1570/5410, l_total: 0.0455, l_in: 0.0134, l_grad: 0.0321, msssim_ir: 0.2565, msssim_vis: 0.1191, mx_loss: 0.0135, eta: 0:55:34, time: 8.1600
INFO train.py(173): step: 1580/5410, l_total: 0.0630, l_in: 0.0196, l_grad: 0.0434, msssim_ir: 0.4119, msssim_vis: 0.0681, mx_loss: 0.0137, eta: 0:55:24, time: 8.1928
INFO train.py(173): step: 1590/5410, l_total: 0.0622, l_in: 0.0254, l_grad: 0.0368, msssim_ir: 0.3050, msssim_vis: 0.1233, mx_loss: 0.0186, eta: 0:55:14, time: 8.1520
INFO train.py(173): step: 1600/5410, l_total: 0.0568, l_in: 0.0191, l_grad: 0.0377, msssim_ir: 0.3724, msssim_vis: 0.0458, mx_loss: 0.0167, eta: 0:55:04, time: 8.1789
INFO train.py(173): step: 1610/5410, l_total: 0.0512, l_in: 0.0181, l_grad: 0.0331, msssim_ir: 0.3452, msssim_vis: 0.0428, mx_loss: 0.0087, eta: 0:54:54, time: 8.1739
INFO train.py(173): step: 1620/5410, l_total: 0.0723, l_in: 0.0243, l_grad: 0.0480, msssim_ir: 0.2311, msssim_vis: 0.1180, mx_loss: 0.0212, eta: 0:54:45, time: 8.1610
INFO train.py(173): step: 1630/5410, l_total: 0.0665, l_in: 0.0177, l_grad: 0.0488, msssim_ir: 0.4276, msssim_vis: 0.0284, mx_loss: 0.0110, eta: 0:55:20, time: 27.8521
INFO train.py(173): step: 1640/5410, l_total: 0.0734, l_in: 0.0310, l_grad: 0.0425, msssim_ir: 0.3173, msssim_vis: 0.1275, mx_loss: 0.0374, eta: 0:55:10, time: 8.1241
INFO train.py(173): step: 1650/5410, l_total: 0.0918, l_in: 0.0405, l_grad: 0.0513, msssim_ir: 0.3309, msssim_vis: 0.0517, mx_loss: 0.0431, eta: 0:55:00, time: 8.1411
INFO train.py(173): step: 1660/5410, l_total: 0.0639, l_in: 0.0241, l_grad: 0.0398, msssim_ir: 0.4302, msssim_vis: 0.0359, mx_loss: 0.0137, eta: 0:54:50, time: 8.1172
INFO train.py(173): step: 1670/5410, l_total: 0.0799, l_in: 0.0317, l_grad: 0.0482, msssim_ir: 0.5187, msssim_vis: 0.0159, mx_loss: 0.0152, eta: 0:54:39, time: 8.1480
INFO train.py(173): step: 1680/5410, l_total: 0.0549, l_in: 0.0144, l_grad: 0.0405, msssim_ir: 0.3006, msssim_vis: 0.0929, mx_loss: 0.0123, eta: 0:54:29, time: 8.1490
INFO train.py(173): step: 1690/5410, l_total: 0.0537, l_in: 0.0152, l_grad: 0.0386, msssim_ir: 0.3662, msssim_vis: 0.0430, mx_loss: 0.0098, eta: 0:54:19, time: 8.1600
INFO train.py(173): step: 1700/5410, l_total: 0.0490, l_in: 0.0181, l_grad: 0.0309, msssim_ir: 0.4060, msssim_vis: 0.0437, mx_loss: 0.0164, eta: 0:54:09, time: 8.1341
INFO train.py(173): step: 1710/5410, l_total: 0.0644, l_in: 0.0206, l_grad: 0.0438, msssim_ir: 0.4966, msssim_vis: 0.0154, mx_loss: 0.0206, eta: 0:53:59, time: 8.1610
INFO train.py(173): step: 1720/5410, l_total: 0.0755, l_in: 0.0281, l_grad: 0.0474, msssim_ir: 0.4257, msssim_vis: 0.0377, mx_loss: 0.0234, eta: 0:53:49, time: 8.1650
INFO train.py(173): step: 1730/5410, l_total: 0.0678, l_in: 0.0286, l_grad: 0.0392, msssim_ir: 0.3327, msssim_vis: 0.0940, mx_loss: 0.0252, eta: 0:53:39, time: 8.1849
INFO train.py(173): step: 1740/5410, l_total: 0.0762, l_in: 0.0391, l_grad: 0.0371, msssim_ir: 0.3642, msssim_vis: 0.0555, mx_loss: 0.0171, eta: 0:53:29, time: 8.1650
INFO train.py(173): step: 1750/5410, l_total: 0.0637, l_in: 0.0253, l_grad: 0.0384, msssim_ir: 0.3217, msssim_vis: 0.0773, mx_loss: 0.0187, eta: 0:53:19, time: 8.1719
INFO train.py(173): step: 1760/5410, l_total: 0.0522, l_in: 0.0269, l_grad: 0.0253, msssim_ir: 0.2167, msssim_vis: 0.1423, mx_loss: 0.0175, eta: 0:53:09, time: 8.1659
INFO train.py(173): step: 1770/5410, l_total: 0.0798, l_in: 0.0275, l_grad: 0.0522, msssim_ir: 0.4417, msssim_vis: 0.0590, mx_loss: 0.0247, eta: 0:52:59, time: 8.1610
INFO train.py(173): step: 1780/5410, l_total: 0.0596, l_in: 0.0232, l_grad: 0.0364, msssim_ir: 0.4314, msssim_vis: 0.0158, mx_loss: 0.0148, eta: 0:52:49, time: 8.1650
INFO train.py(173): step: 1790/5410, l_total: 0.0796, l_in: 0.0249, l_grad: 0.0548, msssim_ir: 0.4972, msssim_vis: 0.0339, mx_loss: 0.0211, eta: 0:52:39, time: 8.1460
INFO train.py(173): step: 1800/5410, l_total: 0.0803, l_in: 0.0307, l_grad: 0.0496, msssim_ir: 0.4319, msssim_vis: 0.0450, mx_loss: 0.0368, eta: 0:52:29, time: 8.1550
INFO train.py(173): step: 1810/5410, l_total: 0.0921, l_in: 0.0472, l_grad: 0.0449, msssim_ir: 0.4620, msssim_vis: 0.0239, mx_loss: 0.0149, eta: 0:52:20, time: 8.1898
INFO train.py(173): step: 1820/5410, l_total: 0.0436, l_in: 0.0127, l_grad: 0.0310, msssim_ir: 0.3225, msssim_vis: 0.0440, mx_loss: 0.0075, eta: 0:52:10, time: 8.1570
INFO train.py(173): step: 1830/5410, l_total: 0.0439, l_in: 0.0161, l_grad: 0.0278, msssim_ir: 0.3392, msssim_vis: 0.0502, mx_loss: 0.0081, eta: 0:52:00, time: 8.1829
INFO train.py(173): step: 1840/5410, l_total: 0.0508, l_in: 0.0130, l_grad: 0.0378, msssim_ir: 0.2028, msssim_vis: 0.1262, mx_loss: 0.0114, eta: 0:51:50, time: 8.1640
INFO train.py(173): step: 1850/5410, l_total: 0.0618, l_in: 0.0196, l_grad: 0.0421, msssim_ir: 0.4422, msssim_vis: 0.0354, mx_loss: 0.0240, eta: 0:51:41, time: 8.1580
INFO train.py(173): step: 1860/5410, l_total: 0.0427, l_in: 0.0116, l_grad: 0.0311, msssim_ir: 0.4293, msssim_vis: 0.0431, mx_loss: 0.0075, eta: 0:51:31, time: 8.1729
INFO train.py(173): step: 1870/5410, l_total: 0.0478, l_in: 0.0130, l_grad: 0.0348, msssim_ir: 0.3720, msssim_vis: 0.0425, mx_loss: 0.0060, eta: 0:51:21, time: 8.1620
INFO train.py(173): step: 1880/5410, l_total: 0.0354, l_in: 0.0131, l_grad: 0.0223, msssim_ir: 0.2976, msssim_vis: 0.0490, mx_loss: 0.0099, eta: 0:51:11, time: 8.1789
INFO train.py(173): step: 1890/5410, l_total: 0.0758, l_in: 0.0319, l_grad: 0.0439, msssim_ir: 0.4409, msssim_vis: 0.0449, mx_loss: 0.0216, eta: 0:51:02, time: 8.1839
INFO train.py(173): step: 1900/5410, l_total: 0.0768, l_in: 0.0202, l_grad: 0.0566, msssim_ir: 0.4429, msssim_vis: 0.0268, mx_loss: 0.0256, eta: 0:50:52, time: 8.1540
INFO train.py(173): step: 1910/5410, l_total: 0.0424, l_in: 0.0135, l_grad: 0.0290, msssim_ir: 0.4472, msssim_vis: 0.0159, mx_loss: 0.0056, eta: 0:50:42, time: 8.1849
INFO train.py(173): step: 1920/5410, l_total: 0.0446, l_in: 0.0142, l_grad: 0.0304, msssim_ir: 0.4062, msssim_vis: 0.0263, mx_loss: 0.0057, eta: 0:50:33, time: 8.1650
INFO train.py(173): step: 1930/5410, l_total: 0.0762, l_in: 0.0189, l_grad: 0.0573, msssim_ir: 0.1641, msssim_vis: 0.1787, mx_loss: 0.0184, eta: 0:50:23, time: 8.1659
INFO train.py(173): step: 1940/5410, l_total: 0.0489, l_in: 0.0150, l_grad: 0.0339, msssim_ir: 0.3860, msssim_vis: 0.0208, mx_loss: 0.0071, eta: 0:50:13, time: 8.1460
INFO train.py(173): step: 1950/5410, l_total: 0.0670, l_in: 0.0246, l_grad: 0.0425, msssim_ir: 0.4016, msssim_vis: 0.0179, mx_loss: 0.0097, eta: 0:50:04, time: 8.1888
INFO train.py(173): step: 1960/5410, l_total: 0.0717, l_in: 0.0249, l_grad: 0.0468, msssim_ir: 0.3612, msssim_vis: 0.0929, mx_loss: 0.0193, eta: 0:49:54, time: 8.1590
INFO train.py(173): step: 1970/5410, l_total: 0.0535, l_in: 0.0193, l_grad: 0.0342, msssim_ir: 0.4073, msssim_vis: 0.0393, mx_loss: 0.0080, eta: 0:49:45, time: 8.1660
INFO train.py(173): step: 1980/5410, l_total: 0.0849, l_in: 0.0462, l_grad: 0.0386, msssim_ir: 0.2956, msssim_vis: 0.0945, mx_loss: 0.0276, eta: 0:49:35, time: 8.1620
INFO train.py(173): step: 1990/5410, l_total: 0.0977, l_in: 0.0381, l_grad: 0.0596, msssim_ir: 0.3160, msssim_vis: 0.1035, mx_loss: 0.0383, eta: 0:49:26, time: 8.1541
INFO train.py(173): step: 2000/5410, l_total: 0.0411, l_in: 0.0110, l_grad: 0.0301, msssim_ir: 0.3662, msssim_vis: 0.0502, mx_loss: 0.0077, eta: 0:49:16, time: 8.1759
INFO train.py(173): step: 2010/5410, l_total: 0.0978, l_in: 0.0385, l_grad: 0.0593, msssim_ir: 0.4580, msssim_vis: 0.0252, mx_loss: 0.0306, eta: 0:49:06, time: 8.1630
INFO train.py(173): step: 2020/5410, l_total: 0.0409, l_in: 0.0096, l_grad: 0.0313, msssim_ir: 0.2372, msssim_vis: 0.1181, mx_loss: 0.0083, eta: 0:48:57, time: 8.1829
INFO train.py(173): step: 2030/5410, l_total: 0.0404, l_in: 0.0081, l_grad: 0.0323, msssim_ir: 0.2979, msssim_vis: 0.0583, mx_loss: 0.0069, eta: 0:48:47, time: 8.1669
INFO train.py(173): step: 2040/5410, l_total: 0.0657, l_in: 0.0269, l_grad: 0.0388, msssim_ir: 0.3410, msssim_vis: 0.0841, mx_loss: 0.0234, eta: 0:48:38, time: 8.1650
INFO train.py(173): step: 2050/5410, l_total: 0.0583, l_in: 0.0134, l_grad: 0.0449, msssim_ir: 0.3928, msssim_vis: 0.0550, mx_loss: 0.0150, eta: 0:48:29, time: 8.1869
INFO train.py(173): step: 2060/5410, l_total: 0.0470, l_in: 0.0144, l_grad: 0.0325, msssim_ir: 0.3361, msssim_vis: 0.0765, mx_loss: 0.0098, eta: 0:48:19, time: 8.1769
INFO train.py(173): step: 2070/5410, l_total: 0.0467, l_in: 0.0170, l_grad: 0.0297, msssim_ir: 0.3204, msssim_vis: 0.0592, mx_loss: 0.0088, eta: 0:48:10, time: 8.1831
INFO train.py(173): step: 2080/5410, l_total: 0.0596, l_in: 0.0173, l_grad: 0.0423, msssim_ir: 0.4819, msssim_vis: 0.0154, mx_loss: 0.0117, eta: 0:48:00, time: 8.1610
INFO train.py(173): step: 2090/5410, l_total: 0.0517, l_in: 0.0129, l_grad: 0.0388, msssim_ir: 0.3492, msssim_vis: 0.0779, mx_loss: 0.0081, eta: 0:47:51, time: 8.1620
INFO train.py(173): step: 2100/5410, l_total: 0.0476, l_in: 0.0147, l_grad: 0.0329, msssim_ir: 0.4296, msssim_vis: 0.0315, mx_loss: 0.0159, eta: 0:47:41, time: 8.1898
INFO train.py(173): step: 2110/5410, l_total: 0.0466, l_in: 0.0143, l_grad: 0.0323, msssim_ir: 0.3008, msssim_vis: 0.1077, mx_loss: 0.0118, eta: 0:47:32, time: 8.1580
INFO train.py(173): step: 2120/5410, l_total: 0.0414, l_in: 0.0095, l_grad: 0.0319, msssim_ir: 0.2846, msssim_vis: 0.0873, mx_loss: 0.0068, eta: 0:47:23, time: 8.1640
INFO train.py(173): step: 2130/5410, l_total: 0.0541, l_in: 0.0120, l_grad: 0.0421, msssim_ir: 0.2510, msssim_vis: 0.0738, mx_loss: 0.0081, eta: 0:47:13, time: 8.1719
INFO train.py(173): step: 2140/5410, l_total: 0.0608, l_in: 0.0323, l_grad: 0.0286, msssim_ir: 0.2234, msssim_vis: 0.1154, mx_loss: 0.0244, eta: 0:47:04, time: 8.1620
INFO train.py(173): step: 2150/5410, l_total: 0.0470, l_in: 0.0187, l_grad: 0.0283, msssim_ir: 0.2339, msssim_vis: 0.1107, mx_loss: 0.0171, eta: 0:46:55, time: 8.1620
INFO train.py(173): step: 2160/5410, l_total: 0.0550, l_in: 0.0210, l_grad: 0.0340, msssim_ir: 0.3814, msssim_vis: 0.0302, mx_loss: 0.0165, eta: 0:46:45, time: 8.1679
INFO train.py(173): step: 2170/5410, l_total: 0.0616, l_in: 0.0192, l_grad: 0.0424, msssim_ir: 0.3516, msssim_vis: 0.0821, mx_loss: 0.0115, eta: 0:47:06, time: 28.0591
INFO train.py(173): step: 2180/5410, l_total: 0.0719, l_in: 0.0345, l_grad: 0.0374, msssim_ir: 0.2950, msssim_vis: 0.0988, mx_loss: 0.0222, eta: 0:46:56, time: 8.1152
INFO train.py(173): step: 2190/5410, l_total: 0.0568, l_in: 0.0187, l_grad: 0.0381, msssim_ir: 0.4783, msssim_vis: 0.0261, mx_loss: 0.0124, eta: 0:46:46, time: 8.1301
INFO train.py(173): step: 2200/5410, l_total: 0.0419, l_in: 0.0113, l_grad: 0.0305, msssim_ir: 0.3614, msssim_vis: 0.0497, mx_loss: 0.0071, eta: 0:46:37, time: 8.1162
INFO train.py(173): step: 2210/5410, l_total: 0.0526, l_in: 0.0230, l_grad: 0.0296, msssim_ir: 0.4365, msssim_vis: 0.0265, mx_loss: 0.0182, eta: 0:46:27, time: 8.1550
INFO train.py(173): step: 2220/5410, l_total: 0.1101, l_in: 0.0290, l_grad: 0.0811, msssim_ir: 0.2685, msssim_vis: 0.1111, mx_loss: 0.0391, eta: 0:46:18, time: 8.1371
INFO train.py(173): step: 2230/5410, l_total: 0.0388, l_in: 0.0144, l_grad: 0.0245, msssim_ir: 0.2022, msssim_vis: 0.1247, mx_loss: 0.0083, eta: 0:46:08, time: 8.1515
INFO train.py(173): step: 2240/5410, l_total: 0.0723, l_in: 0.0263, l_grad: 0.0460, msssim_ir: 0.3359, msssim_vis: 0.1060, mx_loss: 0.0182, eta: 0:45:59, time: 8.1580
INFO train.py(173): step: 2250/5410, l_total: 0.0488, l_in: 0.0194, l_grad: 0.0294, msssim_ir: 0.2588, msssim_vis: 0.0626, mx_loss: 0.0131, eta: 0:45:49, time: 8.1381
INFO train.py(173): step: 2260/5410, l_total: 0.0419, l_in: 0.0111, l_grad: 0.0308, msssim_ir: 0.1643, msssim_vis: 0.1715, mx_loss: 0.0082, eta: 0:45:40, time: 8.1530
INFO train.py(173): step: 2270/5410, l_total: 0.0512, l_in: 0.0196, l_grad: 0.0316, msssim_ir: 0.3187, msssim_vis: 0.1019, mx_loss: 0.0112, eta: 0:45:30, time: 8.1470
INFO train.py(173): step: 2280/5410, l_total: 0.0575, l_in: 0.0166, l_grad: 0.0409, msssim_ir: 0.4672, msssim_vis: 0.0233, mx_loss: 0.0083, eta: 0:45:21, time: 8.1500
INFO train.py(173): step: 2290/5410, l_total: 0.0589, l_in: 0.0210, l_grad: 0.0379, msssim_ir: 0.3644, msssim_vis: 0.0582, mx_loss: 0.0171, eta: 0:45:11, time: 8.1540
INFO train.py(173): step: 2300/5410, l_total: 0.0699, l_in: 0.0215, l_grad: 0.0484, msssim_ir: 0.3783, msssim_vis: 0.0475, mx_loss: 0.0188, eta: 0:45:02, time: 8.1759
INFO train.py(173): step: 2310/5410, l_total: 0.0358, l_in: 0.0094, l_grad: 0.0264, msssim_ir: 0.3032, msssim_vis: 0.0507, mx_loss: 0.0090, eta: 0:44:53, time: 8.1640
INFO train.py(173): step: 2320/5410, l_total: 0.0766, l_in: 0.0242, l_grad: 0.0524, msssim_ir: 0.4505, msssim_vis: 0.0234, mx_loss: 0.0221, eta: 0:44:43, time: 8.1620
INFO train.py(173): step: 2330/5410, l_total: 0.1025, l_in: 0.0347, l_grad: 0.0678, msssim_ir: 0.4708, msssim_vis: 0.0145, mx_loss: 0.0149, eta: 0:44:34, time: 8.1709
INFO train.py(173): step: 2340/5410, l_total: 0.0400, l_in: 0.0113, l_grad: 0.0288, msssim_ir: 0.3393, msssim_vis: 0.0316, mx_loss: 0.0065, eta: 0:44:25, time: 8.1679
INFO train.py(173): step: 2350/5410, l_total: 0.0487, l_in: 0.0158, l_grad: 0.0329, msssim_ir: 0.1808, msssim_vis: 0.1362, mx_loss: 0.0156, eta: 0:44:15, time: 8.1729
INFO train.py(173): step: 2360/5410, l_total: 0.0389, l_in: 0.0133, l_grad: 0.0256, msssim_ir: 0.2163, msssim_vis: 0.0823, mx_loss: 0.0082, eta: 0:44:06, time: 8.1669
INFO train.py(173): step: 2370/5410, l_total: 0.0449, l_in: 0.0133, l_grad: 0.0316, msssim_ir: 0.3324, msssim_vis: 0.0467, mx_loss: 0.0103, eta: 0:43:57, time: 8.1829
INFO train.py(173): step: 2380/5410, l_total: 0.0557, l_in: 0.0221, l_grad: 0.0336, msssim_ir: 0.3792, msssim_vis: 0.0491, mx_loss: 0.0116, eta: 0:43:47, time: 8.1769
INFO train.py(173): step: 2390/5410, l_total: 0.0697, l_in: 0.0286, l_grad: 0.0412, msssim_ir: 0.4318, msssim_vis: 0.0331, mx_loss: 0.0227, eta: 0:43:38, time: 8.1669
INFO train.py(173): step: 2400/5410, l_total: 0.0421, l_in: 0.0112, l_grad: 0.0309, msssim_ir: 0.3496, msssim_vis: 0.0412, mx_loss: 0.0078, eta: 0:43:29, time: 8.1381
INFO train.py(173): step: 2410/5410, l_total: 0.0521, l_in: 0.0160, l_grad: 0.0361, msssim_ir: 0.3185, msssim_vis: 0.0782, mx_loss: 0.0143, eta: 0:43:19, time: 8.1630
INFO train.py(173): step: 2420/5410, l_total: 0.0445, l_in: 0.0148, l_grad: 0.0298, msssim_ir: 0.2468, msssim_vis: 0.0977, mx_loss: 0.0157, eta: 0:43:10, time: 8.1699
INFO train.py(173): step: 2430/5410, l_total: 0.0540, l_in: 0.0193, l_grad: 0.0347, msssim_ir: 0.2637, msssim_vis: 0.1155, mx_loss: 0.0072, eta: 0:43:01, time: 8.1859
INFO train.py(173): step: 2440/5410, l_total: 0.0543, l_in: 0.0252, l_grad: 0.0292, msssim_ir: 0.1884, msssim_vis: 0.1638, mx_loss: 0.0178, eta: 0:42:51, time: 8.1590
INFO train.py(173): step: 2450/5410, l_total: 0.0388, l_in: 0.0112, l_grad: 0.0276, msssim_ir: 0.4079, msssim_vis: 0.0228, mx_loss: 0.0047, eta: 0:42:42, time: 8.1869
INFO train.py(173): step: 2460/5410, l_total: 0.0542, l_in: 0.0214, l_grad: 0.0329, msssim_ir: 0.3366, msssim_vis: 0.0669, mx_loss: 0.0165, eta: 0:42:33, time: 8.1630
INFO train.py(173): step: 2470/5410, l_total: 0.0537, l_in: 0.0196, l_grad: 0.0341, msssim_ir: 0.1683, msssim_vis: 0.1358, mx_loss: 0.0308, eta: 0:42:24, time: 8.1600
INFO train.py(173): step: 2480/5410, l_total: 0.0622, l_in: 0.0301, l_grad: 0.0321, msssim_ir: 0.2192, msssim_vis: 0.0918, mx_loss: 0.0212, eta: 0:42:15, time: 8.1739
INFO train.py(173): step: 2490/5410, l_total: 0.0620, l_in: 0.0257, l_grad: 0.0364, msssim_ir: 0.4391, msssim_vis: 0.0207, mx_loss: 0.0231, eta: 0:42:05, time: 8.1689
INFO train.py(173): step: 2500/5410, l_total: 0.0953, l_in: 0.0352, l_grad: 0.0600, msssim_ir: 0.4585, msssim_vis: 0.0462, mx_loss: 0.0204, eta: 0:41:56, time: 8.1530
INFO train.py(173): step: 2510/5410, l_total: 0.0382, l_in: 0.0116, l_grad: 0.0266, msssim_ir: 0.2570, msssim_vis: 0.0627, mx_loss: 0.0123, eta: 0:41:47, time: 8.1819
INFO train.py(173): step: 2520/5410, l_total: 0.0617, l_in: 0.0198, l_grad: 0.0419, msssim_ir: 0.3922, msssim_vis: 0.0324, mx_loss: 0.0156, eta: 0:41:38, time: 8.1630
INFO train.py(173): step: 2530/5410, l_total: 0.0503, l_in: 0.0172, l_grad: 0.0330, msssim_ir: 0.3085, msssim_vis: 0.0725, mx_loss: 0.0057, eta: 0:41:29, time: 8.1689
INFO train.py(173): step: 2540/5410, l_total: 0.0560, l_in: 0.0165, l_grad: 0.0394, msssim_ir: 0.3019, msssim_vis: 0.1171, mx_loss: 0.0070, eta: 0:41:19, time: 8.1540
INFO train.py(173): step: 2550/5410, l_total: 0.0808, l_in: 0.0328, l_grad: 0.0480, msssim_ir: 0.4888, msssim_vis: 0.0522, mx_loss: 0.0146, eta: 0:41:10, time: 8.1769
INFO train.py(173): step: 2560/5410, l_total: 0.0815, l_in: 0.0382, l_grad: 0.0433, msssim_ir: 0.4615, msssim_vis: 0.0331, mx_loss: 0.0301, eta: 0:41:01, time: 8.1689
INFO train.py(173): step: 2570/5410, l_total: 0.0534, l_in: 0.0180, l_grad: 0.0354, msssim_ir: 0.3964, msssim_vis: 0.0533, mx_loss: 0.0067, eta: 0:40:52, time: 8.1590
INFO train.py(173): step: 2580/5410, l_total: 0.0376, l_in: 0.0164, l_grad: 0.0212, msssim_ir: 0.3560, msssim_vis: 0.0334, mx_loss: 0.0121, eta: 0:40:43, time: 8.1729
INFO train.py(173): step: 2590/5410, l_total: 0.0576, l_in: 0.0204, l_grad: 0.0372, msssim_ir: 0.3722, msssim_vis: 0.0565, mx_loss: 0.0100, eta: 0:40:34, time: 8.1749
INFO train.py(173): step: 2600/5410, l_total: 0.0613, l_in: 0.0169, l_grad: 0.0443, msssim_ir: 0.4362, msssim_vis: 0.0316, mx_loss: 0.0173, eta: 0:40:24, time: 8.1650
INFO train.py(173): step: 2610/5410, l_total: 0.0477, l_in: 0.0173, l_grad: 0.0304, msssim_ir: 0.3054, msssim_vis: 0.0750, mx_loss: 0.0121, eta: 0:40:15, time: 8.1928
INFO train.py(173): step: 2620/5410, l_total: 0.0636, l_in: 0.0223, l_grad: 0.0413, msssim_ir: 0.4684, msssim_vis: 0.0414, mx_loss: 0.0242, eta: 0:40:06, time: 8.1570
INFO train.py(173): step: 2630/5410, l_total: 0.0774, l_in: 0.0332, l_grad: 0.0442, msssim_ir: 0.4685, msssim_vis: 0.0183, mx_loss: 0.0106, eta: 0:39:57, time: 8.1789
INFO train.py(173): step: 2640/5410, l_total: 0.1149, l_in: 0.0479, l_grad: 0.0671, msssim_ir: 0.4660, msssim_vis: 0.0583, mx_loss: 0.0407, eta: 0:39:48, time: 8.1580
INFO train.py(173): step: 2650/5410, l_total: 0.0587, l_in: 0.0184, l_grad: 0.0402, msssim_ir: 0.3962, msssim_vis: 0.0733, mx_loss: 0.0141, eta: 0:39:39, time: 8.1640
INFO train.py(173): step: 2660/5410, l_total: 0.0480, l_in: 0.0117, l_grad: 0.0363, msssim_ir: 0.3828, msssim_vis: 0.0600, mx_loss: 0.0056, eta: 0:39:30, time: 8.1689
INFO train.py(173): step: 2670/5410, l_total: 0.0661, l_in: 0.0217, l_grad: 0.0444, msssim_ir: 0.3710, msssim_vis: 0.0427, mx_loss: 0.0126, eta: 0:39:21, time: 8.1610
INFO train.py(173): step: 2680/5410, l_total: 0.0563, l_in: 0.0234, l_grad: 0.0330, msssim_ir: 0.2318, msssim_vis: 0.1407, mx_loss: 0.0281, eta: 0:39:12, time: 8.1749
INFO train.py(173): step: 2690/5410, l_total: 0.0483, l_in: 0.0217, l_grad: 0.0266, msssim_ir: 0.2511, msssim_vis: 0.0853, mx_loss: 0.0206, eta: 0:39:03, time: 8.1630
INFO train.py(173): step: 2700/5410, l_total: 0.0531, l_in: 0.0181, l_grad: 0.0350, msssim_ir: 0.4041, msssim_vis: 0.0578, mx_loss: 0.0097, eta: 0:38:54, time: 8.1689
INFO train.py(173): step: 2710/5410, l_total: 0.0802, l_in: 0.0376, l_grad: 0.0426, msssim_ir: 0.4188, msssim_vis: 0.0422, mx_loss: 0.0411, eta: 0:39:04, time: 27.7787
INFO train.py(173): step: 2720/5410, l_total: 0.0861, l_in: 0.0391, l_grad: 0.0470, msssim_ir: 0.5052, msssim_vis: 0.0210, mx_loss: 0.0120, eta: 0:38:55, time: 8.1162
INFO train.py(173): step: 2730/5410, l_total: 0.0614, l_in: 0.0210, l_grad: 0.0404, msssim_ir: 0.1759, msssim_vis: 0.1796, mx_loss: 0.0389, eta: 0:38:46, time: 8.1301
INFO train.py(173): step: 2740/5410, l_total: 0.0343, l_in: 0.0100, l_grad: 0.0243, msssim_ir: 0.3073, msssim_vis: 0.0693, mx_loss: 0.0220, eta: 0:38:36, time: 8.1460
INFO train.py(173): step: 2750/5410, l_total: 0.1015, l_in: 0.0328, l_grad: 0.0687, msssim_ir: 0.3280, msssim_vis: 0.0959, mx_loss: 0.0465, eta: 0:38:27, time: 8.1450
INFO train.py(173): step: 2760/5410, l_total: 0.0510, l_in: 0.0132, l_grad: 0.0378, msssim_ir: 0.1527, msssim_vis: 0.1636, mx_loss: 0.0121, eta: 0:38:18, time: 8.1520
INFO train.py(173): step: 2770/5410, l_total: 0.0700, l_in: 0.0273, l_grad: 0.0426, msssim_ir: 0.4988, msssim_vis: 0.0161, mx_loss: 0.0160, eta: 0:38:09, time: 8.1590
INFO train.py(173): step: 2780/5410, l_total: 0.0542, l_in: 0.0150, l_grad: 0.0391, msssim_ir: 0.4677, msssim_vis: 0.0289, mx_loss: 0.0117, eta: 0:38:00, time: 8.1640
INFO train.py(173): step: 2790/5410, l_total: 0.0423, l_in: 0.0140, l_grad: 0.0283, msssim_ir: 0.3422, msssim_vis: 0.0523, mx_loss: 0.0080, eta: 0:37:50, time: 8.1391
INFO train.py(173): step: 2800/5410, l_total: 0.0358, l_in: 0.0132, l_grad: 0.0226, msssim_ir: 0.3115, msssim_vis: 0.0498, mx_loss: 0.0098, eta: 0:37:41, time: 8.1500
INFO train.py(173): step: 2810/5410, l_total: 0.0549, l_in: 0.0210, l_grad: 0.0339, msssim_ir: 0.3351, msssim_vis: 0.0706, mx_loss: 0.0119, eta: 0:37:32, time: 8.1630
INFO train.py(173): step: 2820/5410, l_total: 0.0613, l_in: 0.0167, l_grad: 0.0446, msssim_ir: 0.2177, msssim_vis: 0.1343, mx_loss: 0.0143, eta: 0:37:23, time: 8.1660
INFO train.py(173): step: 2830/5410, l_total: 0.1160, l_in: 0.0389, l_grad: 0.0771, msssim_ir: 0.4207, msssim_vis: 0.0379, mx_loss: 0.0432, eta: 0:37:14, time: 8.1640
INFO train.py(173): step: 2840/5410, l_total: 0.0603, l_in: 0.0258, l_grad: 0.0344, msssim_ir: 0.3708, msssim_vis: 0.0371, mx_loss: 0.0133, eta: 0:37:05, time: 8.1749
INFO train.py(173): step: 2850/5410, l_total: 0.0704, l_in: 0.0291, l_grad: 0.0413, msssim_ir: 0.3249, msssim_vis: 0.1354, mx_loss: 0.0149, eta: 0:36:56, time: 8.1560
INFO train.py(173): step: 2860/5410, l_total: 0.0535, l_in: 0.0164, l_grad: 0.0372, msssim_ir: 0.4121, msssim_vis: 0.0232, mx_loss: 0.0132, eta: 0:36:47, time: 8.1421
INFO train.py(173): step: 2870/5410, l_total: 0.0828, l_in: 0.0220, l_grad: 0.0608, msssim_ir: 0.4657, msssim_vis: 0.0282, mx_loss: 0.0224, eta: 0:36:38, time: 8.1600
INFO train.py(173): step: 2880/5410, l_total: 0.0712, l_in: 0.0210, l_grad: 0.0502, msssim_ir: 0.4405, msssim_vis: 0.0604, mx_loss: 0.0192, eta: 0:36:28, time: 8.1779
INFO train.py(173): step: 2890/5410, l_total: 0.0651, l_in: 0.0234, l_grad: 0.0418, msssim_ir: 0.4621, msssim_vis: 0.0179, mx_loss: 0.0165, eta: 0:36:19, time: 8.1669
INFO train.py(173): step: 2900/5410, l_total: 0.0548, l_in: 0.0155, l_grad: 0.0393, msssim_ir: 0.3183, msssim_vis: 0.1017, mx_loss: 0.0101, eta: 0:36:10, time: 8.1739
INFO train.py(173): step: 2910/5410, l_total: 0.0504, l_in: 0.0252, l_grad: 0.0252, msssim_ir: 0.2036, msssim_vis: 0.1530, mx_loss: 0.0191, eta: 0:36:01, time: 8.1759
INFO train.py(173): step: 2920/5410, l_total: 0.0551, l_in: 0.0194, l_grad: 0.0357, msssim_ir: 0.2864, msssim_vis: 0.1032, mx_loss: 0.0132, eta: 0:35:52, time: 8.1689
INFO train.py(173): step: 2930/5410, l_total: 0.0464, l_in: 0.0115, l_grad: 0.0349, msssim_ir: 0.4412, msssim_vis: 0.0114, mx_loss: 0.0044, eta: 0:35:43, time: 8.1978
INFO train.py(173): step: 2940/5410, l_total: 0.0552, l_in: 0.0190, l_grad: 0.0362, msssim_ir: 0.1567, msssim_vis: 0.2095, mx_loss: 0.0117, eta: 0:35:34, time: 8.1679
INFO train.py(173): step: 2950/5410, l_total: 0.0504, l_in: 0.0160, l_grad: 0.0344, msssim_ir: 0.3604, msssim_vis: 0.0728, mx_loss: 0.0101, eta: 0:35:25, time: 8.1739
INFO train.py(173): step: 2960/5410, l_total: 0.0532, l_in: 0.0186, l_grad: 0.0346, msssim_ir: 0.4695, msssim_vis: 0.0139, mx_loss: 0.0155, eta: 0:35:16, time: 8.1749
INFO train.py(173): step: 2970/5410, l_total: 0.0500, l_in: 0.0137, l_grad: 0.0363, msssim_ir: 0.4408, msssim_vis: 0.0263, mx_loss: 0.0149, eta: 0:35:07, time: 8.1819
INFO train.py(173): step: 2980/5410, l_total: 0.0686, l_in: 0.0233, l_grad: 0.0453, msssim_ir: 0.4230, msssim_vis: 0.0375, mx_loss: 0.0160, eta: 0:34:58, time: 8.1849
INFO train.py(173): step: 2990/5410, l_total: 0.0607, l_in: 0.0238, l_grad: 0.0369, msssim_ir: 0.3359, msssim_vis: 0.1039, mx_loss: 0.0258, eta: 0:34:49, time: 8.1759
INFO train.py(173): step: 3000/5410, l_total: 0.0334, l_in: 0.0093, l_grad: 0.0241, msssim_ir: 0.3255, msssim_vis: 0.0533, mx_loss: 0.0069, eta: 0:34:40, time: 8.1610
INFO train.py(173): step: 3010/5410, l_total: 0.0632, l_in: 0.0196, l_grad: 0.0436, msssim_ir: 0.4978, msssim_vis: 0.0276, mx_loss: 0.0194, eta: 0:34:31, time: 8.1510
INFO train.py(173): step: 3020/5410, l_total: 0.0509, l_in: 0.0216, l_grad: 0.0293, msssim_ir: 0.1923, msssim_vis: 0.1280, mx_loss: 0.0220, eta: 0:34:22, time: 8.1839
INFO train.py(173): step: 3030/5410, l_total: 0.0583, l_in: 0.0123, l_grad: 0.0461, msssim_ir: 0.3896, msssim_vis: 0.0314, mx_loss: 0.0056, eta: 0:34:13, time: 8.1739
INFO train.py(173): step: 3040/5410, l_total: 0.0559, l_in: 0.0169, l_grad: 0.0391, msssim_ir: 0.3728, msssim_vis: 0.0448, mx_loss: 0.0213, eta: 0:34:04, time: 8.1580
INFO train.py(173): step: 3050/5410, l_total: 0.0484, l_in: 0.0139, l_grad: 0.0345, msssim_ir: 0.2985, msssim_vis: 0.0867, mx_loss: 0.0107, eta: 0:33:55, time: 8.1689
INFO train.py(173): step: 3060/5410, l_total: 0.0349, l_in: 0.0107, l_grad: 0.0242, msssim_ir: 0.1693, msssim_vis: 0.1202, mx_loss: 0.0121, eta: 0:33:46, time: 8.1620
INFO train.py(173): step: 3070/5410, l_total: 0.0600, l_in: 0.0146, l_grad: 0.0454, msssim_ir: 0.4793, msssim_vis: 0.0118, mx_loss: 0.0095, eta: 0:33:37, time: 8.1679
INFO train.py(173): step: 3080/5410, l_total: 0.0936, l_in: 0.0292, l_grad: 0.0645, msssim_ir: 0.4103, msssim_vis: 0.0379, mx_loss: 0.0227, eta: 0:33:28, time: 8.1659
INFO train.py(173): step: 3090/5410, l_total: 0.0438, l_in: 0.0151, l_grad: 0.0287, msssim_ir: 0.3944, msssim_vis: 0.0405, mx_loss: 0.0062, eta: 0:33:19, time: 8.1659
INFO train.py(173): step: 3100/5410, l_total: 0.0443, l_in: 0.0101, l_grad: 0.0342, msssim_ir: 0.3605, msssim_vis: 0.0479, mx_loss: 0.0049, eta: 0:33:10, time: 8.1391
INFO train.py(173): step: 3110/5410, l_total: 0.0545, l_in: 0.0192, l_grad: 0.0353, msssim_ir: 0.4536, msssim_vis: 0.0159, mx_loss: 0.0160, eta: 0:33:01, time: 8.1729
INFO train.py(173): step: 3120/5410, l_total: 0.0399, l_in: 0.0137, l_grad: 0.0261, msssim_ir: 0.2526, msssim_vis: 0.0598, mx_loss: 0.0150, eta: 0:32:52, time: 8.1630
INFO train.py(173): step: 3130/5410, l_total: 0.0319, l_in: 0.0109, l_grad: 0.0210, msssim_ir: 0.2205, msssim_vis: 0.0980, mx_loss: 0.0084, eta: 0:32:43, time: 8.1709
INFO train.py(173): step: 3140/5410, l_total: 0.0421, l_in: 0.0144, l_grad: 0.0276, msssim_ir: 0.3061, msssim_vis: 0.0572, mx_loss: 0.0094, eta: 0:32:34, time: 8.1650
INFO train.py(173): step: 3150/5410, l_total: 0.0793, l_in: 0.0262, l_grad: 0.0531, msssim_ir: 0.4578, msssim_vis: 0.0363, mx_loss: 0.0148, eta: 0:32:26, time: 8.1620
INFO train.py(173): step: 3160/5410, l_total: 0.0419, l_in: 0.0127, l_grad: 0.0291, msssim_ir: 0.2863, msssim_vis: 0.0726, mx_loss: 0.0104, eta: 0:32:17, time: 8.1709
INFO train.py(173): step: 3170/5410, l_total: 0.0730, l_in: 0.0222, l_grad: 0.0508, msssim_ir: 0.3953, msssim_vis: 0.0687, mx_loss: 0.0144, eta: 0:32:08, time: 8.1630
INFO train.py(173): step: 3180/5410, l_total: 0.0428, l_in: 0.0135, l_grad: 0.0294, msssim_ir: 0.3740, msssim_vis: 0.0683, mx_loss: 0.0077, eta: 0:31:59, time: 8.1650
INFO train.py(173): step: 3190/5410, l_total: 0.0638, l_in: 0.0208, l_grad: 0.0430, msssim_ir: 0.4765, msssim_vis: 0.0154, mx_loss: 0.0198, eta: 0:31:50, time: 8.1630
INFO train.py(173): step: 3200/5410, l_total: 0.0349, l_in: 0.0115, l_grad: 0.0234, msssim_ir: 0.2802, msssim_vis: 0.0773, mx_loss: 0.0124, eta: 0:31:41, time: 8.1630
INFO train.py(173): step: 3210/5410, l_total: 0.0481, l_in: 0.0118, l_grad: 0.0363, msssim_ir: 0.4782, msssim_vis: 0.0177, mx_loss: 0.0094, eta: 0:31:32, time: 8.1659
INFO train.py(173): step: 3220/5410, l_total: 0.0589, l_in: 0.0208, l_grad: 0.0380, msssim_ir: 0.3210, msssim_vis: 0.0719, mx_loss: 0.0243, eta: 0:31:23, time: 8.1859
INFO train.py(173): step: 3230/5410, l_total: 0.0733, l_in: 0.0268, l_grad: 0.0466, msssim_ir: 0.4851, msssim_vis: 0.0531, mx_loss: 0.0141, eta: 0:31:14, time: 8.1859
INFO train.py(173): step: 3240/5410, l_total: 0.0505, l_in: 0.0113, l_grad: 0.0392, msssim_ir: 0.3726, msssim_vis: 0.0621, mx_loss: 0.0072, eta: 0:31:05, time: 8.1610
INFO train.py(173): step: 3250/5410, l_total: 0.0404, l_in: 0.0095, l_grad: 0.0309, msssim_ir: 0.3704, msssim_vis: 0.0273, mx_loss: 0.0065, eta: 0:31:09, time: 27.7545
INFO train.py(173): step: 3260/5410, l_total: 0.0419, l_in: 0.0101, l_grad: 0.0318, msssim_ir: 0.2364, msssim_vis: 0.1119, mx_loss: 0.0093, eta: 0:31:00, time: 8.1231
INFO train.py(173): step: 3270/5410, l_total: 0.0614, l_in: 0.0242, l_grad: 0.0372, msssim_ir: 0.2898, msssim_vis: 0.1283, mx_loss: 0.0112, eta: 0:30:51, time: 8.1301
INFO train.py(173): step: 3280/5410, l_total: 0.0522, l_in: 0.0143, l_grad: 0.0380, msssim_ir: 0.4741, msssim_vis: 0.0141, mx_loss: 0.0130, eta: 0:30:42, time: 8.1401
INFO train.py(173): step: 3290/5410, l_total: 0.0523, l_in: 0.0145, l_grad: 0.0378, msssim_ir: 0.4509, msssim_vis: 0.0204, mx_loss: 0.0137, eta: 0:30:33, time: 8.1291
INFO train.py(173): step: 3300/5410, l_total: 0.0477, l_in: 0.0097, l_grad: 0.0380, msssim_ir: 0.3691, msssim_vis: 0.0844, mx_loss: 0.0074, eta: 0:30:25, time: 8.1550
INFO train.py(173): step: 3310/5410, l_total: 0.0333, l_in: 0.0076, l_grad: 0.0258, msssim_ir: 0.3905, msssim_vis: 0.0320, mx_loss: 0.0042, eta: 0:30:16, time: 8.1480
INFO train.py(173): step: 3320/5410, l_total: 0.0453, l_in: 0.0112, l_grad: 0.0341, msssim_ir: 0.4811, msssim_vis: 0.0147, mx_loss: 0.0072, eta: 0:30:07, time: 8.1669
INFO train.py(173): step: 3330/5410, l_total: 0.0442, l_in: 0.0125, l_grad: 0.0317, msssim_ir: 0.3756, msssim_vis: 0.0544, mx_loss: 0.0098, eta: 0:29:58, time: 8.1600
INFO train.py(173): step: 3340/5410, l_total: 0.0534, l_in: 0.0165, l_grad: 0.0369, msssim_ir: 0.4820, msssim_vis: 0.0123, mx_loss: 0.0117, eta: 0:29:49, time: 8.1490
INFO train.py(173): step: 3350/5410, l_total: 0.0631, l_in: 0.0255, l_grad: 0.0376, msssim_ir: 0.3851, msssim_vis: 0.0456, mx_loss: 0.0246, eta: 0:29:40, time: 8.1620
INFO train.py(173): step: 3360/5410, l_total: 0.0412, l_in: 0.0117, l_grad: 0.0295, msssim_ir: 0.3686, msssim_vis: 0.0425, mx_loss: 0.0081, eta: 0:29:31, time: 8.1839
INFO train.py(173): step: 3370/5410, l_total: 0.0488, l_in: 0.0147, l_grad: 0.0342, msssim_ir: 0.4334, msssim_vis: 0.0175, mx_loss: 0.0169, eta: 0:29:22, time: 8.1371
INFO train.py(173): step: 3380/5410, l_total: 0.0374, l_in: 0.0106, l_grad: 0.0268, msssim_ir: 0.3543, msssim_vis: 0.0388, mx_loss: 0.0056, eta: 0:29:13, time: 8.1759
INFO train.py(173): step: 3390/5410, l_total: 0.0609, l_in: 0.0203, l_grad: 0.0406, msssim_ir: 0.4215, msssim_vis: 0.0283, mx_loss: 0.0145, eta: 0:29:04, time: 8.1859
INFO train.py(173): step: 3400/5410, l_total: 0.0509, l_in: 0.0163, l_grad: 0.0345, msssim_ir: 0.2963, msssim_vis: 0.1201, mx_loss: 0.0091, eta: 0:28:55, time: 8.1859
INFO train.py(173): step: 3410/5410, l_total: 0.0518, l_in: 0.0200, l_grad: 0.0318, msssim_ir: 0.4368, msssim_vis: 0.0200, mx_loss: 0.0164, eta: 0:28:46, time: 8.1550
INFO train.py(173): step: 3420/5410, l_total: 0.0610, l_in: 0.0197, l_grad: 0.0413, msssim_ir: 0.4410, msssim_vis: 0.0321, mx_loss: 0.0327, eta: 0:28:37, time: 8.1600
INFO train.py(173): step: 3430/5410, l_total: 0.0611, l_in: 0.0200, l_grad: 0.0412, msssim_ir: 0.4445, msssim_vis: 0.0713, mx_loss: 0.0157, eta: 0:28:28, time: 8.1659
INFO train.py(173): step: 3440/5410, l_total: 0.0389, l_in: 0.0114, l_grad: 0.0276, msssim_ir: 0.3211, msssim_vis: 0.0731, mx_loss: 0.0060, eta: 0:28:20, time: 8.1799
INFO train.py(173): step: 3450/5410, l_total: 0.0695, l_in: 0.0265, l_grad: 0.0430, msssim_ir: 0.4701, msssim_vis: 0.0331, mx_loss: 0.0571, eta: 0:28:11, time: 8.1749
INFO train.py(173): step: 3460/5410, l_total: 0.0720, l_in: 0.0225, l_grad: 0.0495, msssim_ir: 0.2695, msssim_vis: 0.1168, mx_loss: 0.0186, eta: 0:28:02, time: 8.1839
INFO train.py(173): step: 3470/5410, l_total: 0.0463, l_in: 0.0154, l_grad: 0.0309, msssim_ir: 0.3896, msssim_vis: 0.0569, mx_loss: 0.0114, eta: 0:27:53, time: 8.1819
INFO train.py(173): step: 3480/5410, l_total: 0.0568, l_in: 0.0166, l_grad: 0.0401, msssim_ir: 0.2040, msssim_vis: 0.1211, mx_loss: 0.0142, eta: 0:27:44, time: 8.1640
INFO train.py(173): step: 3490/5410, l_total: 0.0421, l_in: 0.0123, l_grad: 0.0298, msssim_ir: 0.2324, msssim_vis: 0.1288, mx_loss: 0.0114, eta: 0:27:35, time: 8.1550
INFO train.py(173): step: 3500/5410, l_total: 0.0604, l_in: 0.0208, l_grad: 0.0396, msssim_ir: 0.4709, msssim_vis: 0.0161, mx_loss: 0.0087, eta: 0:27:26, time: 8.1699
INFO train.py(173): step: 3510/5410, l_total: 0.0439, l_in: 0.0133, l_grad: 0.0306, msssim_ir: 0.3789, msssim_vis: 0.0381, mx_loss: 0.0051, eta: 0:27:17, time: 8.1819
INFO train.py(173): step: 3520/5410, l_total: 0.0464, l_in: 0.0092, l_grad: 0.0372, msssim_ir: 0.3329, msssim_vis: 0.0483, mx_loss: 0.0072, eta: 0:27:09, time: 8.1520
INFO train.py(173): step: 3530/5410, l_total: 0.0533, l_in: 0.0166, l_grad: 0.0367, msssim_ir: 0.2733, msssim_vis: 0.0850, mx_loss: 0.0101, eta: 0:27:00, time: 8.1869
INFO train.py(173): step: 3540/5410, l_total: 0.0425, l_in: 0.0105, l_grad: 0.0320, msssim_ir: 0.3472, msssim_vis: 0.0383, mx_loss: 0.0061, eta: 0:26:51, time: 8.1739
INFO train.py(173): step: 3550/5410, l_total: 0.0440, l_in: 0.0101, l_grad: 0.0338, msssim_ir: 0.2759, msssim_vis: 0.1110, mx_loss: 0.0037, eta: 0:26:42, time: 8.1550
INFO train.py(173): step: 3560/5410, l_total: 0.0397, l_in: 0.0119, l_grad: 0.0278, msssim_ir: 0.3673, msssim_vis: 0.0521, mx_loss: 0.0050, eta: 0:26:33, time: 8.1789
INFO train.py(173): step: 3570/5410, l_total: 0.0682, l_in: 0.0229, l_grad: 0.0453, msssim_ir: 0.3568, msssim_vis: 0.0827, mx_loss: 0.0131, eta: 0:26:24, time: 8.1620
INFO train.py(173): step: 3580/5410, l_total: 0.0397, l_in: 0.0117, l_grad: 0.0281, msssim_ir: 0.3499, msssim_vis: 0.0591, mx_loss: 0.0056, eta: 0:26:15, time: 8.1659
INFO train.py(173): step: 3590/5410, l_total: 0.0554, l_in: 0.0140, l_grad: 0.0414, msssim_ir: 0.3250, msssim_vis: 0.0779, mx_loss: 0.0085, eta: 0:26:07, time: 8.1849
INFO train.py(173): step: 3600/5410, l_total: 0.0767, l_in: 0.0224, l_grad: 0.0544, msssim_ir: 0.2474, msssim_vis: 0.1786, mx_loss: 0.0160, eta: 0:25:58, time: 8.1739
INFO train.py(173): step: 3610/5410, l_total: 0.0528, l_in: 0.0211, l_grad: 0.0317, msssim_ir: 0.1434, msssim_vis: 0.1838, mx_loss: 0.0137, eta: 0:25:49, time: 8.1440
INFO train.py(173): step: 3620/5410, l_total: 0.0587, l_in: 0.0213, l_grad: 0.0374, msssim_ir: 0.4491, msssim_vis: 0.0216, mx_loss: 0.0174, eta: 0:25:40, time: 8.1640
INFO train.py(173): step: 3630/5410, l_total: 0.0508, l_in: 0.0132, l_grad: 0.0376, msssim_ir: 0.4528, msssim_vis: 0.0292, mx_loss: 0.0087, eta: 0:25:31, time: 8.1640
INFO train.py(173): step: 3640/5410, l_total: 0.0384, l_in: 0.0078, l_grad: 0.0306, msssim_ir: 0.2912, msssim_vis: 0.1297, mx_loss: 0.0051, eta: 0:25:22, time: 8.1799
INFO train.py(173): step: 3650/5410, l_total: 0.0389, l_in: 0.0113, l_grad: 0.0275, msssim_ir: 0.1780, msssim_vis: 0.1485, mx_loss: 0.0113, eta: 0:25:14, time: 8.1719
INFO train.py(173): step: 3660/5410, l_total: 0.0657, l_in: 0.0163, l_grad: 0.0494, msssim_ir: 0.4623, msssim_vis: 0.0221, mx_loss: 0.0204, eta: 0:25:05, time: 8.1849
INFO train.py(173): step: 3670/5410, l_total: 0.0426, l_in: 0.0097, l_grad: 0.0329, msssim_ir: 0.4225, msssim_vis: 0.0332, mx_loss: 0.0076, eta: 0:24:56, time: 8.1570
INFO train.py(173): step: 3680/5410, l_total: 0.0406, l_in: 0.0090, l_grad: 0.0316, msssim_ir: 0.3902, msssim_vis: 0.0347, mx_loss: 0.0065, eta: 0:24:47, time: 8.1679
INFO train.py(173): step: 3690/5410, l_total: 0.0613, l_in: 0.0148, l_grad: 0.0465, msssim_ir: 0.4480, msssim_vis: 0.0221, mx_loss: 0.0195, eta: 0:24:38, time: 8.1520
INFO train.py(173): step: 3700/5410, l_total: 0.0384, l_in: 0.0107, l_grad: 0.0277, msssim_ir: 0.2155, msssim_vis: 0.1045, mx_loss: 0.0083, eta: 0:24:30, time: 8.1640
INFO train.py(173): step: 3710/5410, l_total: 0.0332, l_in: 0.0073, l_grad: 0.0258, msssim_ir: 0.3587, msssim_vis: 0.0454, mx_loss: 0.0048, eta: 0:24:21, time: 8.1699
INFO train.py(173): step: 3720/5410, l_total: 0.0611, l_in: 0.0197, l_grad: 0.0415, msssim_ir: 0.4607, msssim_vis: 0.0417, mx_loss: 0.0151, eta: 0:24:12, time: 8.1819
INFO train.py(173): step: 3730/5410, l_total: 0.0423, l_in: 0.0170, l_grad: 0.0253, msssim_ir: 0.3790, msssim_vis: 0.0499, mx_loss: 0.0068, eta: 0:24:03, time: 8.1709
INFO train.py(173): step: 3740/5410, l_total: 0.0365, l_in: 0.0099, l_grad: 0.0266, msssim_ir: 0.2714, msssim_vis: 0.0855, mx_loss: 0.0117, eta: 0:23:55, time: 8.1759
INFO train.py(173): step: 3750/5410, l_total: 0.0419, l_in: 0.0193, l_grad: 0.0226, msssim_ir: 0.2049, msssim_vis: 0.0901, mx_loss: 0.0183, eta: 0:23:46, time: 8.1530
INFO train.py(173): step: 3760/5410, l_total: 0.0355, l_in: 0.0120, l_grad: 0.0235, msssim_ir: 0.3158, msssim_vis: 0.0570, mx_loss: 0.0084, eta: 0:23:37, time: 8.1749
INFO train.py(173): step: 3770/5410, l_total: 0.0537, l_in: 0.0145, l_grad: 0.0392, msssim_ir: 0.2575, msssim_vis: 0.1592, mx_loss: 0.0090, eta: 0:23:28, time: 8.1659
INFO train.py(173): step: 3780/5410, l_total: 0.0595, l_in: 0.0151, l_grad: 0.0444, msssim_ir: 0.5203, msssim_vis: 0.0107, mx_loss: 0.0087, eta: 0:23:19, time: 8.1839
INFO train.py(173): step: 3790/5410, l_total: 0.0651, l_in: 0.0171, l_grad: 0.0480, msssim_ir: 0.4024, msssim_vis: 0.0472, mx_loss: 0.0197, eta: 0:23:19, time: 27.7993
INFO train.py(173): step: 3800/5410, l_total: 0.0363, l_in: 0.0119, l_grad: 0.0244, msssim_ir: 0.4035, msssim_vis: 0.0262, mx_loss: 0.0076, eta: 0:23:10, time: 8.1022
INFO train.py(173): step: 3810/5410, l_total: 0.0384, l_in: 0.0119, l_grad: 0.0266, msssim_ir: 0.2561, msssim_vis: 0.0995, mx_loss: 0.0092, eta: 0:23:01, time: 8.1182
INFO train.py(173): step: 3820/5410, l_total: 0.0605, l_in: 0.0227, l_grad: 0.0379, msssim_ir: 0.3576, msssim_vis: 0.1253, mx_loss: 0.0106, eta: 0:22:52, time: 8.1281
INFO train.py(173): step: 3830/5410, l_total: 0.0561, l_in: 0.0213, l_grad: 0.0348, msssim_ir: 0.4355, msssim_vis: 0.0268, mx_loss: 0.0245, eta: 0:22:44, time: 8.1415
INFO train.py(173): step: 3840/5410, l_total: 0.0667, l_in: 0.0175, l_grad: 0.0491, msssim_ir: 0.4206, msssim_vis: 0.0278, mx_loss: 0.0178, eta: 0:22:35, time: 8.1749
INFO train.py(173): step: 3850/5410, l_total: 0.0551, l_in: 0.0168, l_grad: 0.0384, msssim_ir: 0.2734, msssim_vis: 0.1058, mx_loss: 0.0145, eta: 0:22:26, time: 8.1520
INFO train.py(173): step: 3860/5410, l_total: 0.0287, l_in: 0.0085, l_grad: 0.0202, msssim_ir: 0.2435, msssim_vis: 0.0905, mx_loss: 0.0057, eta: 0:22:17, time: 8.1580
INFO train.py(173): step: 3870/5410, l_total: 0.0453, l_in: 0.0103, l_grad: 0.0349, msssim_ir: 0.4530, msssim_vis: 0.0107, mx_loss: 0.0054, eta: 0:22:08, time: 8.1660
INFO train.py(173): step: 3880/5410, l_total: 0.0599, l_in: 0.0131, l_grad: 0.0468, msssim_ir: 0.4413, msssim_vis: 0.0264, mx_loss: 0.0126, eta: 0:22:00, time: 8.1590
INFO train.py(173): step: 3890/5410, l_total: 0.0538, l_in: 0.0152, l_grad: 0.0386, msssim_ir: 0.3948, msssim_vis: 0.0266, mx_loss: 0.0069, eta: 0:21:51, time: 8.1679
INFO train.py(173): step: 3900/5410, l_total: 0.0360, l_in: 0.0118, l_grad: 0.0241, msssim_ir: 0.3532, msssim_vis: 0.0321, mx_loss: 0.0056, eta: 0:21:42, time: 8.1590
INFO train.py(173): step: 3910/5410, l_total: 0.0399, l_in: 0.0140, l_grad: 0.0258, msssim_ir: 0.2362, msssim_vis: 0.0984, mx_loss: 0.0141, eta: 0:21:33, time: 8.1640
INFO train.py(173): step: 3920/5410, l_total: 0.0306, l_in: 0.0095, l_grad: 0.0212, msssim_ir: 0.3280, msssim_vis: 0.0478, mx_loss: 0.0097, eta: 0:21:24, time: 8.1699
INFO train.py(173): step: 3930/5410, l_total: 0.0430, l_in: 0.0122, l_grad: 0.0308, msssim_ir: 0.4537, msssim_vis: 0.0179, mx_loss: 0.0159, eta: 0:21:16, time: 8.1560
INFO train.py(173): step: 3940/5410, l_total: 0.0400, l_in: 0.0104, l_grad: 0.0296, msssim_ir: 0.3130, msssim_vis: 0.0703, mx_loss: 0.0071, eta: 0:21:07, time: 8.1809
INFO train.py(173): step: 3950/5410, l_total: 0.0486, l_in: 0.0155, l_grad: 0.0331, msssim_ir: 0.2846, msssim_vis: 0.0762, mx_loss: 0.0105, eta: 0:20:58, time: 8.1540
INFO train.py(173): step: 3960/5410, l_total: 0.0366, l_in: 0.0109, l_grad: 0.0256, msssim_ir: 0.2160, msssim_vis: 0.1340, mx_loss: 0.0086, eta: 0:20:49, time: 8.1779
INFO train.py(173): step: 3970/5410, l_total: 0.0315, l_in: 0.0087, l_grad: 0.0228, msssim_ir: 0.3976, msssim_vis: 0.0237, mx_loss: 0.0051, eta: 0:20:40, time: 8.1560
INFO train.py(173): step: 3980/5410, l_total: 0.0786, l_in: 0.0275, l_grad: 0.0512, msssim_ir: 0.4447, msssim_vis: 0.0388, mx_loss: 0.0306, eta: 0:20:32, time: 8.1759
INFO train.py(173): step: 3990/5410, l_total: 0.0405, l_in: 0.0132, l_grad: 0.0273, msssim_ir: 0.4415, msssim_vis: 0.0192, mx_loss: 0.0050, eta: 0:20:23, time: 8.1809
INFO train.py(173): step: 4000/5410, l_total: 0.0363, l_in: 0.0104, l_grad: 0.0259, msssim_ir: 0.1674, msssim_vis: 0.1686, mx_loss: 0.0067, eta: 0:20:14, time: 8.1560
INFO train.py(173): step: 4010/5410, l_total: 0.0489, l_in: 0.0139, l_grad: 0.0350, msssim_ir: 0.4895, msssim_vis: 0.0174, mx_loss: 0.0112, eta: 0:20:05, time: 8.1839
INFO train.py(173): step: 4020/5410, l_total: 0.0342, l_in: 0.0084, l_grad: 0.0258, msssim_ir: 0.3939, msssim_vis: 0.0408, mx_loss: 0.0047, eta: 0:19:57, time: 8.1544
INFO train.py(173): step: 4030/5410, l_total: 0.0437, l_in: 0.0094, l_grad: 0.0343, msssim_ir: 0.2953, msssim_vis: 0.0838, mx_loss: 0.0074, eta: 0:19:48, time: 8.1859
INFO train.py(173): step: 4040/5410, l_total: 0.0412, l_in: 0.0105, l_grad: 0.0308, msssim_ir: 0.3417, msssim_vis: 0.0517, mx_loss: 0.0063, eta: 0:19:39, time: 8.1669
INFO train.py(173): step: 4050/5410, l_total: 0.0445, l_in: 0.0181, l_grad: 0.0265, msssim_ir: 0.2171, msssim_vis: 0.1874, mx_loss: 0.0138, eta: 0:19:30, time: 8.1659
INFO train.py(173): step: 4060/5410, l_total: 0.0364, l_in: 0.0102, l_grad: 0.0261, msssim_ir: 0.3772, msssim_vis: 0.0535, mx_loss: 0.0052, eta: 0:19:21, time: 8.1659
INFO train.py(173): step: 4070/5410, l_total: 0.0478, l_in: 0.0130, l_grad: 0.0348, msssim_ir: 0.3975, msssim_vis: 0.0615, mx_loss: 0.0147, eta: 0:19:13, time: 8.1739
INFO train.py(173): step: 4080/5410, l_total: 0.0558, l_in: 0.0162, l_grad: 0.0396, msssim_ir: 0.3370, msssim_vis: 0.0947, mx_loss: 0.0135, eta: 0:19:04, time: 8.1640
INFO train.py(173): step: 4090/5410, l_total: 0.0441, l_in: 0.0112, l_grad: 0.0329, msssim_ir: 0.2924, msssim_vis: 0.0755, mx_loss: 0.0076, eta: 0:18:55, time: 8.1490
INFO train.py(173): step: 4100/5410, l_total: 0.0446, l_in: 0.0098, l_grad: 0.0347, msssim_ir: 0.3648, msssim_vis: 0.0932, mx_loss: 0.0048, eta: 0:18:46, time: 8.1889
INFO train.py(173): step: 4110/5410, l_total: 0.0471, l_in: 0.0128, l_grad: 0.0343, msssim_ir: 0.2983, msssim_vis: 0.1219, mx_loss: 0.0140, eta: 0:18:38, time: 8.1880
INFO train.py(173): step: 4120/5410, l_total: 0.0577, l_in: 0.0225, l_grad: 0.0353, msssim_ir: 0.4910, msssim_vis: 0.0076, mx_loss: 0.0074, eta: 0:18:29, time: 8.1819
INFO train.py(173): step: 4130/5410, l_total: 0.1453, l_in: 0.0712, l_grad: 0.0742, msssim_ir: 0.4487, msssim_vis: 0.0597, mx_loss: 0.0324, eta: 0:18:20, time: 8.1659
INFO train.py(173): step: 4140/5410, l_total: 0.0503, l_in: 0.0142, l_grad: 0.0362, msssim_ir: 0.4183, msssim_vis: 0.0362, mx_loss: 0.0189, eta: 0:18:12, time: 8.1709
INFO train.py(173): step: 4150/5410, l_total: 0.0937, l_in: 0.0322, l_grad: 0.0615, msssim_ir: 0.4696, msssim_vis: 0.0393, mx_loss: 0.0202, eta: 0:18:03, time: 8.1869
INFO train.py(173): step: 4160/5410, l_total: 0.0854, l_in: 0.0283, l_grad: 0.0571, msssim_ir: 0.4719, msssim_vis: 0.0210, mx_loss: 0.0181, eta: 0:17:54, time: 8.1630
INFO train.py(173): step: 4170/5410, l_total: 0.0523, l_in: 0.0150, l_grad: 0.0373, msssim_ir: 0.5094, msssim_vis: 0.0183, mx_loss: 0.0112, eta: 0:17:45, time: 8.1590
INFO train.py(173): step: 4180/5410, l_total: 0.0261, l_in: 0.0077, l_grad: 0.0184, msssim_ir: 0.2199, msssim_vis: 0.0904, mx_loss: 0.0074, eta: 0:17:37, time: 8.1709
INFO train.py(173): step: 4190/5410, l_total: 0.0590, l_in: 0.0165, l_grad: 0.0425, msssim_ir: 0.2852, msssim_vis: 0.1194, mx_loss: 0.0192, eta: 0:17:28, time: 8.1600
INFO train.py(173): step: 4200/5410, l_total: 0.0343, l_in: 0.0103, l_grad: 0.0241, msssim_ir: 0.3940, msssim_vis: 0.0425, mx_loss: 0.0073, eta: 0:17:19, time: 8.1729
INFO train.py(173): step: 4210/5410, l_total: 0.0333, l_in: 0.0123, l_grad: 0.0210, msssim_ir: 0.2513, msssim_vis: 0.0711, mx_loss: 0.0091, eta: 0:17:10, time: 8.1630
INFO train.py(173): step: 4220/5410, l_total: 0.0372, l_in: 0.0086, l_grad: 0.0286, msssim_ir: 0.2864, msssim_vis: 0.0739, mx_loss: 0.0059, eta: 0:17:02, time: 8.1510
INFO train.py(173): step: 4230/5410, l_total: 0.0506, l_in: 0.0161, l_grad: 0.0346, msssim_ir: 0.3562, msssim_vis: 0.0627, mx_loss: 0.0186, eta: 0:16:53, time: 8.1540
INFO train.py(173): step: 4240/5410, l_total: 0.0437, l_in: 0.0119, l_grad: 0.0318, msssim_ir: 0.4590, msssim_vis: 0.0161, mx_loss: 0.0084, eta: 0:16:44, time: 8.1550
INFO train.py(173): step: 4250/5410, l_total: 0.0520, l_in: 0.0179, l_grad: 0.0341, msssim_ir: 0.3749, msssim_vis: 0.0453, mx_loss: 0.0215, eta: 0:16:36, time: 8.1699
INFO train.py(173): step: 4260/5410, l_total: 0.0356, l_in: 0.0099, l_grad: 0.0257, msssim_ir: 0.2134, msssim_vis: 0.1003, mx_loss: 0.0093, eta: 0:16:27, time: 8.1699
INFO train.py(173): step: 4270/5410, l_total: 0.0349, l_in: 0.0090, l_grad: 0.0259, msssim_ir: 0.2803, msssim_vis: 0.1029, mx_loss: 0.0060, eta: 0:16:18, time: 8.1460
INFO train.py(173): step: 4280/5410, l_total: 0.0719, l_in: 0.0196, l_grad: 0.0523, msssim_ir: 0.5213, msssim_vis: 0.0163, mx_loss: 0.0142, eta: 0:16:10, time: 8.1759
INFO train.py(173): step: 4290/5410, l_total: 0.0453, l_in: 0.0133, l_grad: 0.0320, msssim_ir: 0.4257, msssim_vis: 0.0317, mx_loss: 0.0040, eta: 0:16:01, time: 8.1560
INFO train.py(173): step: 4300/5410, l_total: 0.0399, l_in: 0.0119, l_grad: 0.0280, msssim_ir: 0.2015, msssim_vis: 0.1862, mx_loss: 0.0082, eta: 0:15:52, time: 8.1699
INFO train.py(173): step: 4310/5410, l_total: 0.0673, l_in: 0.0335, l_grad: 0.0338, msssim_ir: 0.4598, msssim_vis: 0.0201, mx_loss: 0.0110, eta: 0:15:43, time: 8.1719
INFO train.py(173): step: 4320/5410, l_total: 0.0369, l_in: 0.0162, l_grad: 0.0207, msssim_ir: 0.2897, msssim_vis: 0.0963, mx_loss: 0.0106, eta: 0:15:35, time: 8.1610
INFO train.py(173): step: 4330/5410, l_total: 0.0292, l_in: 0.0092, l_grad: 0.0200, msssim_ir: 0.2855, msssim_vis: 0.0624, mx_loss: 0.0060, eta: 0:15:31, time: 28.0024
INFO train.py(173): step: 4340/5410, l_total: 0.0449, l_in: 0.0107, l_grad: 0.0342, msssim_ir: 0.4759, msssim_vis: 0.0073, mx_loss: 0.0061, eta: 0:15:22, time: 8.0805
INFO train.py(173): step: 4350/5410, l_total: 0.0439, l_in: 0.0103, l_grad: 0.0336, msssim_ir: 0.2829, msssim_vis: 0.1025, mx_loss: 0.0070, eta: 0:15:14, time: 8.1301
INFO train.py(173): step: 4360/5410, l_total: 0.0416, l_in: 0.0121, l_grad: 0.0295, msssim_ir: 0.3345, msssim_vis: 0.0777, mx_loss: 0.0076, eta: 0:15:05, time: 8.1361
INFO train.py(173): step: 4370/5410, l_total: 0.0542, l_in: 0.0194, l_grad: 0.0349, msssim_ir: 0.3412, msssim_vis: 0.0807, mx_loss: 0.0108, eta: 0:14:56, time: 8.1470
INFO train.py(173): step: 4380/5410, l_total: 0.0390, l_in: 0.0151, l_grad: 0.0240, msssim_ir: 0.2346, msssim_vis: 0.1230, mx_loss: 0.0084, eta: 0:14:47, time: 8.1381
INFO train.py(173): step: 4390/5410, l_total: 0.0421, l_in: 0.0119, l_grad: 0.0302, msssim_ir: 0.2994, msssim_vis: 0.1310, mx_loss: 0.0078, eta: 0:14:39, time: 8.1321
INFO train.py(173): step: 4400/5410, l_total: 0.0379, l_in: 0.0140, l_grad: 0.0239, msssim_ir: 0.3469, msssim_vis: 0.0687, mx_loss: 0.0038, eta: 0:14:30, time: 8.1331
INFO train.py(173): step: 4410/5410, l_total: 0.0872, l_in: 0.0320, l_grad: 0.0553, msssim_ir: 0.4241, msssim_vis: 0.0505, mx_loss: 0.0436, eta: 0:14:21, time: 8.1520
INFO train.py(173): step: 4420/5410, l_total: 0.0358, l_in: 0.0090, l_grad: 0.0268, msssim_ir: 0.3406, msssim_vis: 0.1101, mx_loss: 0.0041, eta: 0:14:12, time: 8.1520
INFO train.py(173): step: 4430/5410, l_total: 0.0463, l_in: 0.0113, l_grad: 0.0350, msssim_ir: 0.4785, msssim_vis: 0.0360, mx_loss: 0.0166, eta: 0:14:04, time: 8.1719
INFO train.py(173): step: 4440/5410, l_total: 0.0482, l_in: 0.0124, l_grad: 0.0357, msssim_ir: 0.4029, msssim_vis: 0.0584, mx_loss: 0.0085, eta: 0:13:55, time: 8.1650
INFO train.py(173): step: 4450/5410, l_total: 0.0419, l_in: 0.0119, l_grad: 0.0300, msssim_ir: 0.3495, msssim_vis: 0.0608, mx_loss: 0.0072, eta: 0:13:46, time: 8.1470
INFO train.py(173): step: 4460/5410, l_total: 0.0431, l_in: 0.0114, l_grad: 0.0317, msssim_ir: 0.3124, msssim_vis: 0.0622, mx_loss: 0.0094, eta: 0:13:38, time: 8.1620
INFO train.py(173): step: 4470/5410, l_total: 0.0523, l_in: 0.0148, l_grad: 0.0375, msssim_ir: 0.2768, msssim_vis: 0.0768, mx_loss: 0.0112, eta: 0:13:29, time: 8.1630
INFO train.py(173): step: 4480/5410, l_total: 0.0445, l_in: 0.0177, l_grad: 0.0268, msssim_ir: 0.3152, msssim_vis: 0.0773, mx_loss: 0.0082, eta: 0:13:20, time: 8.1719
INFO train.py(173): step: 4490/5410, l_total: 0.0446, l_in: 0.0122, l_grad: 0.0324, msssim_ir: 0.2777, msssim_vis: 0.0634, mx_loss: 0.0128, eta: 0:13:11, time: 8.1610
INFO train.py(173): step: 4500/5410, l_total: 0.0261, l_in: 0.0070, l_grad: 0.0191, msssim_ir: 0.2965, msssim_vis: 0.0679, mx_loss: 0.0051, eta: 0:13:03, time: 8.1650
INFO train.py(173): step: 4510/5410, l_total: 0.0351, l_in: 0.0126, l_grad: 0.0225, msssim_ir: 0.3650, msssim_vis: 0.0405, mx_loss: 0.0106, eta: 0:12:54, time: 8.1600
INFO train.py(173): step: 4520/5410, l_total: 0.0406, l_in: 0.0091, l_grad: 0.0315, msssim_ir: 0.3155, msssim_vis: 0.0679, mx_loss: 0.0061, eta: 0:12:45, time: 8.1829
INFO train.py(173): step: 4530/5410, l_total: 0.0581, l_in: 0.0165, l_grad: 0.0415, msssim_ir: 0.5059, msssim_vis: 0.0092, mx_loss: 0.0100, eta: 0:12:37, time: 8.1839
INFO train.py(173): step: 4540/5410, l_total: 0.0342, l_in: 0.0093, l_grad: 0.0249, msssim_ir: 0.3813, msssim_vis: 0.0251, mx_loss: 0.0039, eta: 0:12:28, time: 8.1580
INFO train.py(173): step: 4550/5410, l_total: 0.0647, l_in: 0.0235, l_grad: 0.0412, msssim_ir: 0.4148, msssim_vis: 0.0476, mx_loss: 0.0097, eta: 0:12:19, time: 8.1550
INFO train.py(173): step: 4560/5410, l_total: 0.0398, l_in: 0.0106, l_grad: 0.0292, msssim_ir: 0.4051, msssim_vis: 0.0362, mx_loss: 0.0058, eta: 0:12:11, time: 8.1759
INFO train.py(173): step: 4570/5410, l_total: 0.0458, l_in: 0.0160, l_grad: 0.0298, msssim_ir: 0.4871, msssim_vis: 0.0167, mx_loss: 0.0083, eta: 0:12:02, time: 8.1729
INFO train.py(173): step: 4580/5410, l_total: 0.0401, l_in: 0.0180, l_grad: 0.0221, msssim_ir: 0.2129, msssim_vis: 0.0927, mx_loss: 0.0108, eta: 0:11:53, time: 8.1689
INFO train.py(173): step: 4590/5410, l_total: 0.0475, l_in: 0.0116, l_grad: 0.0359, msssim_ir: 0.3702, msssim_vis: 0.0623, mx_loss: 0.0083, eta: 0:11:45, time: 8.2018
INFO train.py(173): step: 4600/5410, l_total: 0.0468, l_in: 0.0135, l_grad: 0.0334, msssim_ir: 0.4256, msssim_vis: 0.0395, mx_loss: 0.0097, eta: 0:11:36, time: 8.1590
INFO train.py(173): step: 4610/5410, l_total: 0.0523, l_in: 0.0112, l_grad: 0.0411, msssim_ir: 0.3719, msssim_vis: 0.0556, mx_loss: 0.0100, eta: 0:11:27, time: 8.1679
INFO train.py(173): step: 4620/5410, l_total: 0.0503, l_in: 0.0101, l_grad: 0.0403, msssim_ir: 0.2990, msssim_vis: 0.0674, mx_loss: 0.0058, eta: 0:11:19, time: 8.1739
INFO train.py(173): step: 4630/5410, l_total: 0.0541, l_in: 0.0129, l_grad: 0.0411, msssim_ir: 0.4444, msssim_vis: 0.0396, mx_loss: 0.0170, eta: 0:11:10, time: 8.1620
INFO train.py(173): step: 4640/5410, l_total: 0.0528, l_in: 0.0183, l_grad: 0.0345, msssim_ir: 0.3592, msssim_vis: 0.0815, mx_loss: 0.0129, eta: 0:11:01, time: 8.1879
INFO train.py(173): step: 4650/5410, l_total: 0.0600, l_in: 0.0186, l_grad: 0.0414, msssim_ir: 0.3738, msssim_vis: 0.0676, mx_loss: 0.0162, eta: 0:10:53, time: 8.1719
INFO train.py(173): step: 4660/5410, l_total: 0.0456, l_in: 0.0100, l_grad: 0.0356, msssim_ir: 0.3973, msssim_vis: 0.0544, mx_loss: 0.0091, eta: 0:10:44, time: 8.1610
INFO train.py(173): step: 4670/5410, l_total: 0.0542, l_in: 0.0164, l_grad: 0.0378, msssim_ir: 0.1760, msssim_vis: 0.1575, mx_loss: 0.0104, eta: 0:10:35, time: 8.1600
INFO train.py(173): step: 4680/5410, l_total: 0.0651, l_in: 0.0269, l_grad: 0.0382, msssim_ir: 0.2859, msssim_vis: 0.1397, mx_loss: 0.0106, eta: 0:10:27, time: 8.1812
INFO train.py(173): step: 4690/5410, l_total: 0.0434, l_in: 0.0148, l_grad: 0.0286, msssim_ir: 0.3425, msssim_vis: 0.0558, mx_loss: 0.0071, eta: 0:10:18, time: 8.1699
INFO train.py(173): step: 4700/5410, l_total: 0.1296, l_in: 0.0681, l_grad: 0.0615, msssim_ir: 0.4039, msssim_vis: 0.0908, mx_loss: 0.0395, eta: 0:10:09, time: 8.1640
INFO train.py(173): step: 4710/5410, l_total: 0.0496, l_in: 0.0150, l_grad: 0.0346, msssim_ir: 0.3793, msssim_vis: 0.0357, mx_loss: 0.0142, eta: 0:10:01, time: 8.1721
INFO train.py(173): step: 4720/5410, l_total: 0.0515, l_in: 0.0213, l_grad: 0.0302, msssim_ir: 0.2771, msssim_vis: 0.1361, mx_loss: 0.0079, eta: 0:09:52, time: 8.1759
INFO train.py(173): step: 4730/5410, l_total: 0.0284, l_in: 0.0082, l_grad: 0.0202, msssim_ir: 0.2875, msssim_vis: 0.0791, mx_loss: 0.0045, eta: 0:09:43, time: 8.1849
INFO train.py(173): step: 4740/5410, l_total: 0.0479, l_in: 0.0122, l_grad: 0.0357, msssim_ir: 0.4904, msssim_vis: 0.0162, mx_loss: 0.0133, eta: 0:09:35, time: 8.1739
INFO train.py(173): step: 4750/5410, l_total: 0.0868, l_in: 0.0366, l_grad: 0.0502, msssim_ir: 0.1408, msssim_vis: 0.1703, mx_loss: 0.0463, eta: 0:09:26, time: 8.1560
INFO train.py(173): step: 4760/5410, l_total: 0.0484, l_in: 0.0108, l_grad: 0.0376, msssim_ir: 0.4872, msssim_vis: 0.0171, mx_loss: 0.0085, eta: 0:09:17, time: 8.1540
INFO train.py(173): step: 4770/5410, l_total: 0.0489, l_in: 0.0112, l_grad: 0.0377, msssim_ir: 0.2855, msssim_vis: 0.0879, mx_loss: 0.0120, eta: 0:09:09, time: 8.1819
INFO train.py(173): step: 4780/5410, l_total: 0.0400, l_in: 0.0098, l_grad: 0.0302, msssim_ir: 0.3922, msssim_vis: 0.0477, mx_loss: 0.0067, eta: 0:09:00, time: 8.1769
INFO train.py(173): step: 4790/5410, l_total: 0.0520, l_in: 0.0119, l_grad: 0.0401, msssim_ir: 0.4834, msssim_vis: 0.0257, mx_loss: 0.0104, eta: 0:08:52, time: 8.1749
INFO train.py(173): step: 4800/5410, l_total: 0.0367, l_in: 0.0083, l_grad: 0.0284, msssim_ir: 0.3111, msssim_vis: 0.0662, mx_loss: 0.0054, eta: 0:08:43, time: 8.1600
INFO train.py(173): step: 4810/5410, l_total: 0.0501, l_in: 0.0160, l_grad: 0.0341, msssim_ir: 0.4098, msssim_vis: 0.0304, mx_loss: 0.0101, eta: 0:08:34, time: 8.1650
INFO train.py(173): step: 4820/5410, l_total: 0.0312, l_in: 0.0101, l_grad: 0.0211, msssim_ir: 0.2770, msssim_vis: 0.0615, mx_loss: 0.0063, eta: 0:08:26, time: 8.1660
INFO train.py(173): step: 4830/5410, l_total: 0.0344, l_in: 0.0098, l_grad: 0.0246, msssim_ir: 0.2250, msssim_vis: 0.1240, mx_loss: 0.0064, eta: 0:08:17, time: 8.1809
INFO train.py(173): step: 4840/5410, l_total: 0.0398, l_in: 0.0151, l_grad: 0.0247, msssim_ir: 0.4597, msssim_vis: 0.0102, mx_loss: 0.0065, eta: 0:08:08, time: 8.1600
INFO train.py(173): step: 4850/5410, l_total: 0.0294, l_in: 0.0087, l_grad: 0.0207, msssim_ir: 0.3094, msssim_vis: 0.0328, mx_loss: 0.0064, eta: 0:08:00, time: 8.1669
INFO train.py(173): step: 4860/5410, l_total: 0.0475, l_in: 0.0245, l_grad: 0.0230, msssim_ir: 0.2153, msssim_vis: 0.1189, mx_loss: 0.0258, eta: 0:07:51, time: 8.1809
INFO train.py(173): step: 4870/5410, l_total: 0.0531, l_in: 0.0171, l_grad: 0.0361, msssim_ir: 0.4037, msssim_vis: 0.0679, mx_loss: 0.0173, eta: 0:07:45, time: 27.9506
INFO train.py(173): step: 4880/5410, l_total: 0.0485, l_in: 0.0191, l_grad: 0.0293, msssim_ir: 0.3832, msssim_vis: 0.0487, mx_loss: 0.0090, eta: 0:07:36, time: 8.0923
INFO train.py(173): step: 4890/5410, l_total: 0.0573, l_in: 0.0142, l_grad: 0.0431, msssim_ir: 0.4516, msssim_vis: 0.0187, mx_loss: 0.0092, eta: 0:07:27, time: 8.1610
INFO train.py(173): step: 4900/5410, l_total: 0.0487, l_in: 0.0173, l_grad: 0.0314, msssim_ir: 0.4315, msssim_vis: 0.0170, mx_loss: 0.0180, eta: 0:07:19, time: 8.1361
INFO train.py(173): step: 4910/5410, l_total: 0.0538, l_in: 0.0103, l_grad: 0.0435, msssim_ir: 0.3402, msssim_vis: 0.0708, mx_loss: 0.0056, eta: 0:07:10, time: 8.1480
INFO train.py(173): step: 4920/5410, l_total: 0.0341, l_in: 0.0094, l_grad: 0.0247, msssim_ir: 0.3956, msssim_vis: 0.0356, mx_loss: 0.0055, eta: 0:07:01, time: 8.1470
INFO train.py(173): step: 4930/5410, l_total: 0.0377, l_in: 0.0077, l_grad: 0.0300, msssim_ir: 0.2330, msssim_vis: 0.1002, mx_loss: 0.0066, eta: 0:06:53, time: 8.1530
INFO train.py(173): step: 4940/5410, l_total: 0.0538, l_in: 0.0212, l_grad: 0.0327, msssim_ir: 0.5027, msssim_vis: 0.0152, mx_loss: 0.0138, eta: 0:06:44, time: 8.1450
INFO train.py(173): step: 4950/5410, l_total: 0.0514, l_in: 0.0155, l_grad: 0.0358, msssim_ir: 0.3506, msssim_vis: 0.0655, mx_loss: 0.0155, eta: 0:06:35, time: 8.1640
INFO train.py(173): step: 4960/5410, l_total: 0.0465, l_in: 0.0179, l_grad: 0.0286, msssim_ir: 0.2411, msssim_vis: 0.1675, mx_loss: 0.0094, eta: 0:06:27, time: 8.1600
INFO train.py(173): step: 4970/5410, l_total: 0.0484, l_in: 0.0137, l_grad: 0.0347, msssim_ir: 0.4378, msssim_vis: 0.0426, mx_loss: 0.0126, eta: 0:06:18, time: 8.1640
INFO train.py(173): step: 4980/5410, l_total: 0.0336, l_in: 0.0139, l_grad: 0.0197, msssim_ir: 0.2144, msssim_vis: 0.1197, mx_loss: 0.0093, eta: 0:06:09, time: 8.1650
INFO train.py(173): step: 4990/5410, l_total: 0.0382, l_in: 0.0105, l_grad: 0.0277, msssim_ir: 0.4446, msssim_vis: 0.0175, mx_loss: 0.0094, eta: 0:06:01, time: 8.1809
INFO train.py(173): step: 5000/5410, l_total: 0.0516, l_in: 0.0206, l_grad: 0.0310, msssim_ir: 0.4157, msssim_vis: 0.0544, mx_loss: 0.0232, eta: 0:05:52, time: 8.1542
INFO train.py(173): step: 5010/5410, l_total: 0.0450, l_in: 0.0136, l_grad: 0.0314, msssim_ir: 0.4575, msssim_vis: 0.0171, mx_loss: 0.0078, eta: 0:05:44, time: 8.1749
INFO train.py(173): step: 5020/5410, l_total: 0.0361, l_in: 0.0115, l_grad: 0.0247, msssim_ir: 0.2981, msssim_vis: 0.0800, mx_loss: 0.0090, eta: 0:05:35, time: 8.1659
INFO train.py(173): step: 5030/5410, l_total: 0.0559, l_in: 0.0270, l_grad: 0.0290, msssim_ir: 0.3378, msssim_vis: 0.1165, mx_loss: 0.0216, eta: 0:05:26, time: 8.1590
INFO train.py(173): step: 5040/5410, l_total: 0.0385, l_in: 0.0113, l_grad: 0.0272, msssim_ir: 0.3200, msssim_vis: 0.0711, mx_loss: 0.0072, eta: 0:05:18, time: 8.1500
INFO train.py(173): step: 5050/5410, l_total: 0.0406, l_in: 0.0105, l_grad: 0.0301, msssim_ir: 0.2563, msssim_vis: 0.1268, mx_loss: 0.0055, eta: 0:05:09, time: 8.1753
INFO train.py(173): step: 5060/5410, l_total: 0.0339, l_in: 0.0075, l_grad: 0.0263, msssim_ir: 0.3212, msssim_vis: 0.0697, mx_loss: 0.0053, eta: 0:05:00, time: 8.1739
INFO train.py(173): step: 5070/5410, l_total: 0.0370, l_in: 0.0077, l_grad: 0.0293, msssim_ir: 0.3731, msssim_vis: 0.0960, mx_loss: 0.0037, eta: 0:04:52, time: 8.1749
INFO train.py(173): step: 5080/5410, l_total: 0.0426, l_in: 0.0140, l_grad: 0.0286, msssim_ir: 0.2552, msssim_vis: 0.1134, mx_loss: 0.0100, eta: 0:04:43, time: 8.1679
INFO train.py(173): step: 5090/5410, l_total: 0.0504, l_in: 0.0144, l_grad: 0.0361, msssim_ir: 0.3905, msssim_vis: 0.0600, mx_loss: 0.0177, eta: 0:04:35, time: 8.1719
INFO train.py(173): step: 5100/5410, l_total: 0.0332, l_in: 0.0114, l_grad: 0.0219, msssim_ir: 0.2398, msssim_vis: 0.0918, mx_loss: 0.0089, eta: 0:04:26, time: 8.1620
INFO train.py(173): step: 5110/5410, l_total: 0.0485, l_in: 0.0152, l_grad: 0.0333, msssim_ir: 0.3908, msssim_vis: 0.0596, mx_loss: 0.0080, eta: 0:04:17, time: 8.1709
INFO train.py(173): step: 5120/5410, l_total: 0.0419, l_in: 0.0104, l_grad: 0.0314, msssim_ir: 0.2759, msssim_vis: 0.0979, mx_loss: 0.0101, eta: 0:04:09, time: 8.1789
INFO train.py(173): step: 5130/5410, l_total: 0.0550, l_in: 0.0171, l_grad: 0.0379, msssim_ir: 0.3437, msssim_vis: 0.0590, mx_loss: 0.0149, eta: 0:04:00, time: 8.1709
INFO train.py(173): step: 5140/5410, l_total: 0.0351, l_in: 0.0101, l_grad: 0.0250, msssim_ir: 0.3183, msssim_vis: 0.0569, mx_loss: 0.0058, eta: 0:03:51, time: 8.1789
INFO train.py(173): step: 5150/5410, l_total: 0.0369, l_in: 0.0081, l_grad: 0.0288, msssim_ir: 0.3203, msssim_vis: 0.0523, mx_loss: 0.0078, eta: 0:03:43, time: 8.1590
INFO train.py(173): step: 5160/5410, l_total: 0.0449, l_in: 0.0103, l_grad: 0.0346, msssim_ir: 0.4675, msssim_vis: 0.0102, mx_loss: 0.0091, eta: 0:03:34, time: 8.1898
INFO train.py(173): step: 5170/5410, l_total: 0.0339, l_in: 0.0122, l_grad: 0.0218, msssim_ir: 0.3196, msssim_vis: 0.0688, mx_loss: 0.0113, eta: 0:03:26, time: 8.1580
INFO train.py(173): step: 5180/5410, l_total: 0.0358, l_in: 0.0103, l_grad: 0.0256, msssim_ir: 0.2244, msssim_vis: 0.0995, mx_loss: 0.0092, eta: 0:03:17, time: 8.1859
INFO train.py(173): step: 5190/5410, l_total: 0.0484, l_in: 0.0144, l_grad: 0.0339, msssim_ir: 0.2281, msssim_vis: 0.1010, mx_loss: 0.0143, eta: 0:03:08, time: 8.1839
INFO train.py(173): step: 5200/5410, l_total: 0.0312, l_in: 0.0076, l_grad: 0.0236, msssim_ir: 0.3539, msssim_vis: 0.0409, mx_loss: 0.0076, eta: 0:03:00, time: 8.1570
INFO train.py(173): step: 5210/5410, l_total: 0.0595, l_in: 0.0254, l_grad: 0.0341, msssim_ir: 0.4847, msssim_vis: 0.0123, mx_loss: 0.0076, eta: 0:02:51, time: 8.1998
INFO train.py(173): step: 5220/5410, l_total: 0.0459, l_in: 0.0133, l_grad: 0.0326, msssim_ir: 0.3487, msssim_vis: 0.1069, mx_loss: 0.0108, eta: 0:02:43, time: 8.1510
INFO train.py(173): step: 5230/5410, l_total: 0.0467, l_in: 0.0093, l_grad: 0.0373, msssim_ir: 0.4704, msssim_vis: 0.0086, mx_loss: 0.0065, eta: 0:02:34, time: 8.1829
INFO train.py(173): step: 5240/5410, l_total: 0.0278, l_in: 0.0076, l_grad: 0.0202, msssim_ir: 0.2394, msssim_vis: 0.0871, mx_loss: 0.0054, eta: 0:02:25, time: 8.1719
INFO train.py(173): step: 5250/5410, l_total: 0.0375, l_in: 0.0091, l_grad: 0.0284, msssim_ir: 0.4304, msssim_vis: 0.0305, mx_loss: 0.0106, eta: 0:02:17, time: 8.1749
INFO train.py(173): step: 5260/5410, l_total: 0.0608, l_in: 0.0238, l_grad: 0.0369, msssim_ir: 0.2740, msssim_vis: 0.1313, mx_loss: 0.0161, eta: 0:02:08, time: 8.1759
INFO train.py(173): step: 5270/5410, l_total: 0.0560, l_in: 0.0144, l_grad: 0.0416, msssim_ir: 0.4624, msssim_vis: 0.0346, mx_loss: 0.0208, eta: 0:02:00, time: 8.1779
INFO train.py(173): step: 5280/5410, l_total: 0.0482, l_in: 0.0147, l_grad: 0.0335, msssim_ir: 0.3793, msssim_vis: 0.0649, mx_loss: 0.0128, eta: 0:01:51, time: 8.1699
INFO train.py(173): step: 5290/5410, l_total: 0.0499, l_in: 0.0147, l_grad: 0.0352, msssim_ir: 0.5070, msssim_vis: 0.0102, mx_loss: 0.0066, eta: 0:01:42, time: 8.1809
INFO train.py(173): step: 5300/5410, l_total: 0.0773, l_in: 0.0326, l_grad: 0.0448, msssim_ir: 0.1592, msssim_vis: 0.1868, mx_loss: 0.0341, eta: 0:01:34, time: 8.1689
INFO train.py(173): step: 5310/5410, l_total: 0.0482, l_in: 0.0142, l_grad: 0.0340, msssim_ir: 0.4334, msssim_vis: 0.0298, mx_loss: 0.0183, eta: 0:01:25, time: 8.1729
INFO train.py(173): step: 5320/5410, l_total: 0.0496, l_in: 0.0104, l_grad: 0.0392, msssim_ir: 0.2642, msssim_vis: 0.1066, mx_loss: 0.0064, eta: 0:01:17, time: 8.1749
INFO train.py(173): step: 5330/5410, l_total: 0.0460, l_in: 0.0093, l_grad: 0.0367, msssim_ir: 0.4603, msssim_vis: 0.0298, mx_loss: 0.0054, eta: 0:01:08, time: 8.1620
INFO train.py(173): step: 5340/5410, l_total: 0.0305, l_in: 0.0089, l_grad: 0.0215, msssim_ir: 0.2716, msssim_vis: 0.0858, mx_loss: 0.0044, eta: 0:01:00, time: 8.1699
INFO train.py(173): step: 5350/5410, l_total: 0.0365, l_in: 0.0112, l_grad: 0.0253, msssim_ir: 0.3807, msssim_vis: 0.0618, mx_loss: 0.0069, eta: 0:00:51, time: 8.1749
INFO train.py(173): step: 5360/5410, l_total: 0.0543, l_in: 0.0157, l_grad: 0.0385, msssim_ir: 0.3325, msssim_vis: 0.0566, mx_loss: 0.0139, eta: 0:00:42, time: 8.1749
INFO train.py(173): step: 5370/5410, l_total: 0.0378, l_in: 0.0105, l_grad: 0.0273, msssim_ir: 0.3215, msssim_vis: 0.0816, mx_loss: 0.0069, eta: 0:00:34, time: 8.1749
INFO train.py(173): step: 5380/5410, l_total: 0.0767, l_in: 0.0324, l_grad: 0.0443, msssim_ir: 0.4337, msssim_vis: 0.0363, mx_loss: 0.0228, eta: 0:00:25, time: 8.1729
INFO train.py(173): step: 5390/5410, l_total: 0.0315, l_in: 0.0093, l_grad: 0.0222, msssim_ir: 0.2943, msssim_vis: 0.0838, mx_loss: 0.0062, eta: 0:00:17, time: 8.1570
INFO train.py(173): step: 5400/5410, l_total: 0.0332, l_in: 0.0097, l_grad: 0.0235, msssim_ir: 0.3221, msssim_vis: 0.0850, mx_loss: 0.0073, eta: 0:00:08, time: 8.1749
INFO train.py(173): step: 5410/5410, l_total: 0.0374, l_in: 0.0133, l_grad: 0.0241, msssim_ir: 0.2356, msssim_vis: 0.0941, mx_loss: 0.0113, eta: 0:00:00, time: 8.1719
INFO train.py(177): Fusion Model Save to: ./model\Fusion\fusion_model.pth
INFO train.py(178): 

INFO train.py(108): Training Fusion Model start~
INFO train.py(173): step: 10/5410, l_total: 0.0493, l_in: 0.0141, l_grad: 0.0353, msssim_ir: 0.4881, msssim_vis: 0.0238, mx_loss: 0.0151, eta: 4:08:02, time: 27.5603
INFO train.py(173): step: 20/5410, l_total: 0.0461, l_in: 0.0112, l_grad: 0.0349, msssim_ir: 0.4731, msssim_vis: 0.0207, mx_loss: 0.0102, eta: 2:40:15, time: 8.1172
INFO train.py(173): step: 30/5410, l_total: 0.0771, l_in: 0.0238, l_grad: 0.0534, msssim_ir: 0.4306, msssim_vis: 0.0438, mx_loss: 0.0186, eta: 2:10:57, time: 8.1351
INFO train.py(173): step: 40/5410, l_total: 0.0435, l_in: 0.0127, l_grad: 0.0308, msssim_ir: 0.4141, msssim_vis: 0.0378, mx_loss: 0.0116, eta: 1:56:16, time: 8.1510
INFO train.py(173): step: 50/5410, l_total: 0.0451, l_in: 0.0226, l_grad: 0.0225, msssim_ir: 0.1973, msssim_vis: 0.1443, mx_loss: 0.0199, eta: 1:47:21, time: 8.1231
INFO train.py(173): step: 60/5410, l_total: 0.0629, l_in: 0.0118, l_grad: 0.0510, msssim_ir: 0.2597, msssim_vis: 0.1149, mx_loss: 0.0172, eta: 1:41:23, time: 8.1381
INFO train.py(173): step: 70/5410, l_total: 0.0447, l_in: 0.0274, l_grad: 0.0173, msssim_ir: 0.1893, msssim_vis: 0.1164, mx_loss: 0.0370, eta: 1:37:07, time: 8.1610
INFO train.py(173): step: 80/5410, l_total: 0.0317, l_in: 0.0081, l_grad: 0.0236, msssim_ir: 0.3294, msssim_vis: 0.0692, mx_loss: 0.0044, eta: 1:33:53, time: 8.1659
INFO train.py(173): step: 90/5410, l_total: 0.0465, l_in: 0.0099, l_grad: 0.0366, msssim_ir: 0.3000, msssim_vis: 0.0975, mx_loss: 0.0076, eta: 1:31:19, time: 8.1470
INFO train.py(173): step: 100/5410, l_total: 0.0515, l_in: 0.0205, l_grad: 0.0311, msssim_ir: 0.3779, msssim_vis: 0.0416, mx_loss: 0.0122, eta: 1:29:15, time: 8.1493
INFO train.py(173): step: 110/5410, l_total: 0.0389, l_in: 0.0107, l_grad: 0.0282, msssim_ir: 0.3151, msssim_vis: 0.0602, mx_loss: 0.0047, eta: 1:27:32, time: 8.1729
INFO train.py(173): step: 120/5410, l_total: 0.0380, l_in: 0.0128, l_grad: 0.0252, msssim_ir: 0.2793, msssim_vis: 0.0454, mx_loss: 0.0093, eta: 1:26:07, time: 8.2058
INFO train.py(173): step: 130/5410, l_total: 0.0484, l_in: 0.0114, l_grad: 0.0371, msssim_ir: 0.3064, msssim_vis: 0.0619, mx_loss: 0.0105, eta: 1:24:53, time: 8.1739
INFO train.py(173): step: 140/5410, l_total: 0.0426, l_in: 0.0129, l_grad: 0.0296, msssim_ir: 0.3694, msssim_vis: 0.0729, mx_loss: 0.0139, eta: 1:23:48, time: 8.1719
INFO train.py(173): step: 150/5410, l_total: 0.0410, l_in: 0.0106, l_grad: 0.0304, msssim_ir: 0.3202, msssim_vis: 0.0896, mx_loss: 0.0090, eta: 1:22:50, time: 8.1729
INFO train.py(173): step: 160/5410, l_total: 0.0413, l_in: 0.0108, l_grad: 0.0305, msssim_ir: 0.4035, msssim_vis: 0.0395, mx_loss: 0.0073, eta: 1:21:58, time: 8.1580
INFO train.py(173): step: 170/5410, l_total: 0.0436, l_in: 0.0123, l_grad: 0.0313, msssim_ir: 0.4281, msssim_vis: 0.0227, mx_loss: 0.0192, eta: 1:21:12, time: 8.1879
INFO train.py(173): step: 180/5410, l_total: 0.0323, l_in: 0.0091, l_grad: 0.0232, msssim_ir: 0.3101, msssim_vis: 0.0793, mx_loss: 0.0054, eta: 1:20:30, time: 8.1530
INFO train.py(173): step: 190/5410, l_total: 0.0429, l_in: 0.0100, l_grad: 0.0329, msssim_ir: 0.3623, msssim_vis: 0.0636, mx_loss: 0.0056, eta: 1:19:51, time: 8.1709
INFO train.py(173): step: 200/5410, l_total: 0.0454, l_in: 0.0117, l_grad: 0.0336, msssim_ir: 0.4218, msssim_vis: 0.0436, mx_loss: 0.0084, eta: 1:19:16, time: 8.1724
INFO train.py(173): step: 210/5410, l_total: 0.0314, l_in: 0.0083, l_grad: 0.0231, msssim_ir: 0.2996, msssim_vis: 0.0474, mx_loss: 0.0061, eta: 1:18:44, time: 8.1958
INFO train.py(173): step: 220/5410, l_total: 0.0516, l_in: 0.0162, l_grad: 0.0354, msssim_ir: 0.4168, msssim_vis: 0.0438, mx_loss: 0.0153, eta: 1:18:13, time: 8.1774
INFO train.py(173): step: 230/5410, l_total: 0.0360, l_in: 0.0094, l_grad: 0.0266, msssim_ir: 0.2909, msssim_vis: 0.0728, mx_loss: 0.0088, eta: 1:17:44, time: 8.1600
INFO train.py(173): step: 240/5410, l_total: 0.0333, l_in: 0.0100, l_grad: 0.0232, msssim_ir: 0.2578, msssim_vis: 0.0759, mx_loss: 0.0080, eta: 1:17:17, time: 8.1630
INFO train.py(173): step: 250/5410, l_total: 0.0340, l_in: 0.0087, l_grad: 0.0253, msssim_ir: 0.3603, msssim_vis: 0.0434, mx_loss: 0.0043, eta: 1:16:52, time: 8.1839
INFO train.py(173): step: 260/5410, l_total: 0.0376, l_in: 0.0105, l_grad: 0.0271, msssim_ir: 0.3662, msssim_vis: 0.0498, mx_loss: 0.0059, eta: 1:16:28, time: 8.1650
INFO train.py(173): step: 270/5410, l_total: 0.0878, l_in: 0.0313, l_grad: 0.0566, msssim_ir: 0.4005, msssim_vis: 0.0451, mx_loss: 0.0176, eta: 1:16:04, time: 8.1490
INFO train.py(173): step: 280/5410, l_total: 0.0414, l_in: 0.0102, l_grad: 0.0312, msssim_ir: 0.2811, msssim_vis: 0.0985, mx_loss: 0.0062, eta: 1:15:42, time: 8.1620
INFO train.py(173): step: 290/5410, l_total: 0.0524, l_in: 0.0113, l_grad: 0.0412, msssim_ir: 0.3534, msssim_vis: 0.0561, mx_loss: 0.0097, eta: 1:15:21, time: 8.1759
INFO train.py(173): step: 300/5410, l_total: 0.0296, l_in: 0.0074, l_grad: 0.0222, msssim_ir: 0.2295, msssim_vis: 0.0902, mx_loss: 0.0059, eta: 1:15:01, time: 8.1729
INFO train.py(173): step: 310/5410, l_total: 0.0400, l_in: 0.0089, l_grad: 0.0311, msssim_ir: 0.4884, msssim_vis: 0.0104, mx_loss: 0.0086, eta: 1:14:42, time: 8.1819
INFO train.py(173): step: 320/5410, l_total: 0.0416, l_in: 0.0158, l_grad: 0.0258, msssim_ir: 0.4195, msssim_vis: 0.0574, mx_loss: 0.0081, eta: 1:14:23, time: 8.1679
INFO train.py(173): step: 330/5410, l_total: 0.0376, l_in: 0.0083, l_grad: 0.0293, msssim_ir: 0.4254, msssim_vis: 0.0413, mx_loss: 0.0053, eta: 1:14:05, time: 8.1630
INFO train.py(173): step: 340/5410, l_total: 0.0532, l_in: 0.0162, l_grad: 0.0370, msssim_ir: 0.2384, msssim_vis: 0.1482, mx_loss: 0.0116, eta: 1:13:48, time: 8.1819
INFO train.py(173): step: 350/5410, l_total: 0.0401, l_in: 0.0092, l_grad: 0.0309, msssim_ir: 0.3852, msssim_vis: 0.0517, mx_loss: 0.0056, eta: 1:13:31, time: 8.1540
INFO train.py(173): step: 360/5410, l_total: 0.0740, l_in: 0.0234, l_grad: 0.0507, msssim_ir: 0.3597, msssim_vis: 0.1090, mx_loss: 0.0118, eta: 1:13:15, time: 8.1809
INFO train.py(173): step: 370/5410, l_total: 0.0502, l_in: 0.0134, l_grad: 0.0368, msssim_ir: 0.4805, msssim_vis: 0.0077, mx_loss: 0.0065, eta: 1:12:59, time: 8.1600
INFO train.py(173): step: 380/5410, l_total: 0.0440, l_in: 0.0097, l_grad: 0.0344, msssim_ir: 0.4774, msssim_vis: 0.0183, mx_loss: 0.0097, eta: 1:12:43, time: 8.1625
INFO train.py(173): step: 390/5410, l_total: 0.0573, l_in: 0.0163, l_grad: 0.0411, msssim_ir: 0.4435, msssim_vis: 0.0598, mx_loss: 0.0159, eta: 1:12:28, time: 8.1581
INFO train.py(173): step: 400/5410, l_total: 0.0351, l_in: 0.0088, l_grad: 0.0262, msssim_ir: 0.4403, msssim_vis: 0.0345, mx_loss: 0.0057, eta: 1:12:13, time: 8.1640
INFO train.py(173): step: 410/5410, l_total: 0.0625, l_in: 0.0262, l_grad: 0.0363, msssim_ir: 0.3005, msssim_vis: 0.1128, mx_loss: 0.0271, eta: 1:11:58, time: 8.1879
INFO train.py(173): step: 420/5410, l_total: 0.0460, l_in: 0.0185, l_grad: 0.0275, msssim_ir: 0.3483, msssim_vis: 0.0535, mx_loss: 0.0180, eta: 1:11:44, time: 8.1630
INFO train.py(173): step: 430/5410, l_total: 0.0295, l_in: 0.0097, l_grad: 0.0198, msssim_ir: 0.1808, msssim_vis: 0.1428, mx_loss: 0.0057, eta: 1:11:31, time: 8.1978
INFO train.py(173): step: 440/5410, l_total: 0.0280, l_in: 0.0089, l_grad: 0.0190, msssim_ir: 0.1920, msssim_vis: 0.1180, mx_loss: 0.0085, eta: 1:11:17, time: 8.1620
INFO train.py(173): step: 450/5410, l_total: 0.0411, l_in: 0.0140, l_grad: 0.0270, msssim_ir: 0.2687, msssim_vis: 0.0847, mx_loss: 0.0139, eta: 1:11:04, time: 8.1789
INFO train.py(173): step: 460/5410, l_total: 0.0522, l_in: 0.0144, l_grad: 0.0378, msssim_ir: 0.3632, msssim_vis: 0.0616, mx_loss: 0.0073, eta: 1:10:50, time: 8.1799
INFO train.py(173): step: 470/5410, l_total: 0.0374, l_in: 0.0108, l_grad: 0.0266, msssim_ir: 0.3148, msssim_vis: 0.0383, mx_loss: 0.0069, eta: 1:10:38, time: 8.1839
INFO train.py(173): step: 480/5410, l_total: 0.0448, l_in: 0.0102, l_grad: 0.0346, msssim_ir: 0.5125, msssim_vis: 0.0315, mx_loss: 0.0088, eta: 1:10:25, time: 8.1590
INFO train.py(173): step: 490/5410, l_total: 0.0328, l_in: 0.0086, l_grad: 0.0242, msssim_ir: 0.4121, msssim_vis: 0.0295, mx_loss: 0.0047, eta: 1:10:12, time: 8.1749
INFO train.py(173): step: 500/5410, l_total: 0.0550, l_in: 0.0194, l_grad: 0.0356, msssim_ir: 0.1309, msssim_vis: 0.1992, mx_loss: 0.0264, eta: 1:10:00, time: 8.1819
INFO train.py(173): step: 510/5410, l_total: 0.0433, l_in: 0.0092, l_grad: 0.0341, msssim_ir: 0.3278, msssim_vis: 0.1065, mx_loss: 0.0058, eta: 1:09:48, time: 8.1729
INFO train.py(173): step: 520/5410, l_total: 0.0569, l_in: 0.0197, l_grad: 0.0372, msssim_ir: 0.4584, msssim_vis: 0.0240, mx_loss: 0.0092, eta: 1:09:35, time: 8.1640
INFO train.py(173): step: 530/5410, l_total: 0.0403, l_in: 0.0155, l_grad: 0.0248, msssim_ir: 0.1792, msssim_vis: 0.1544, mx_loss: 0.0137, eta: 1:09:23, time: 8.1600
INFO train.py(173): step: 540/5410, l_total: 0.1212, l_in: 0.0520, l_grad: 0.0691, msssim_ir: 0.4750, msssim_vis: 0.0429, mx_loss: 0.0252, eta: 1:09:12, time: 8.1759
INFO train.py(173): step: 550/5410, l_total: 0.0450, l_in: 0.0132, l_grad: 0.0317, msssim_ir: 0.3095, msssim_vis: 0.0802, mx_loss: 0.0116, eta: 1:11:57, time: 28.2130
INFO train.py(173): step: 560/5410, l_total: 0.0357, l_in: 0.0101, l_grad: 0.0256, msssim_ir: 0.3444, msssim_vis: 0.0324, mx_loss: 0.0050, eta: 1:11:41, time: 8.1002
INFO train.py(173): step: 570/5410, l_total: 0.0630, l_in: 0.0215, l_grad: 0.0415, msssim_ir: 0.4397, msssim_vis: 0.0391, mx_loss: 0.0342, eta: 1:11:26, time: 8.1416
INFO train.py(173): step: 580/5410, l_total: 0.0478, l_in: 0.0135, l_grad: 0.0343, msssim_ir: 0.1676, msssim_vis: 0.1677, mx_loss: 0.0106, eta: 1:11:12, time: 8.1446
INFO train.py(173): step: 590/5410, l_total: 0.0334, l_in: 0.0108, l_grad: 0.0226, msssim_ir: 0.3996, msssim_vis: 0.0241, mx_loss: 0.0064, eta: 1:10:57, time: 8.1346
INFO train.py(173): step: 600/5410, l_total: 0.0387, l_in: 0.0105, l_grad: 0.0281, msssim_ir: 0.2340, msssim_vis: 0.1212, mx_loss: 0.0096, eta: 1:10:43, time: 8.1631
INFO train.py(173): step: 610/5410, l_total: 0.0596, l_in: 0.0228, l_grad: 0.0369, msssim_ir: 0.4021, msssim_vis: 0.0709, mx_loss: 0.0088, eta: 1:10:29, time: 8.1625
INFO train.py(173): step: 620/5410, l_total: 0.0839, l_in: 0.0296, l_grad: 0.0543, msssim_ir: 0.4742, msssim_vis: 0.0515, mx_loss: 0.0399, eta: 1:10:15, time: 8.1580
INFO train.py(173): step: 630/5410, l_total: 0.0348, l_in: 0.0108, l_grad: 0.0240, msssim_ir: 0.3235, msssim_vis: 0.0872, mx_loss: 0.0058, eta: 1:10:01, time: 8.1520
INFO train.py(173): step: 640/5410, l_total: 0.0436, l_in: 0.0110, l_grad: 0.0325, msssim_ir: 0.4777, msssim_vis: 0.0097, mx_loss: 0.0048, eta: 1:09:48, time: 8.1530
INFO train.py(173): step: 650/5410, l_total: 0.0403, l_in: 0.0131, l_grad: 0.0273, msssim_ir: 0.3651, msssim_vis: 0.0679, mx_loss: 0.0083, eta: 1:09:34, time: 8.1451
INFO train.py(173): step: 660/5410, l_total: 0.0360, l_in: 0.0146, l_grad: 0.0214, msssim_ir: 0.3767, msssim_vis: 0.0529, mx_loss: 0.0128, eta: 1:09:21, time: 8.1739
INFO train.py(173): step: 670/5410, l_total: 0.0378, l_in: 0.0133, l_grad: 0.0245, msssim_ir: 0.3887, msssim_vis: 0.0499, mx_loss: 0.0078, eta: 1:09:08, time: 8.1660
INFO train.py(173): step: 680/5410, l_total: 0.0523, l_in: 0.0120, l_grad: 0.0402, msssim_ir: 0.3746, msssim_vis: 0.0451, mx_loss: 0.0086, eta: 1:08:55, time: 8.1640
INFO train.py(173): step: 690/5410, l_total: 0.0701, l_in: 0.0264, l_grad: 0.0438, msssim_ir: 0.4817, msssim_vis: 0.0292, mx_loss: 0.0166, eta: 1:08:43, time: 8.1630
INFO train.py(173): step: 700/5410, l_total: 0.0565, l_in: 0.0231, l_grad: 0.0334, msssim_ir: 0.1160, msssim_vis: 0.2065, mx_loss: 0.0338, eta: 1:08:30, time: 8.1690
INFO train.py(173): step: 710/5410, l_total: 0.0265, l_in: 0.0060, l_grad: 0.0205, msssim_ir: 0.2788, msssim_vis: 0.0776, mx_loss: 0.0059, eta: 1:08:18, time: 8.1784
INFO train.py(173): step: 720/5410, l_total: 0.0496, l_in: 0.0173, l_grad: 0.0322, msssim_ir: 0.3079, msssim_vis: 0.0998, mx_loss: 0.0096, eta: 1:08:05, time: 8.1535
INFO train.py(173): step: 730/5410, l_total: 0.0279, l_in: 0.0062, l_grad: 0.0217, msssim_ir: 0.2046, msssim_vis: 0.1774, mx_loss: 0.0039, eta: 1:07:53, time: 8.1789
INFO train.py(173): step: 740/5410, l_total: 0.0402, l_in: 0.0092, l_grad: 0.0310, msssim_ir: 0.2178, msssim_vis: 0.1337, mx_loss: 0.0121, eta: 1:07:41, time: 8.1505
INFO train.py(173): step: 750/5410, l_total: 0.0428, l_in: 0.0212, l_grad: 0.0217, msssim_ir: 0.2807, msssim_vis: 0.0738, mx_loss: 0.0174, eta: 1:07:29, time: 8.1819
INFO train.py(173): step: 760/5410, l_total: 0.0445, l_in: 0.0118, l_grad: 0.0327, msssim_ir: 0.4420, msssim_vis: 0.0206, mx_loss: 0.0094, eta: 1:07:17, time: 8.1470
INFO train.py(173): step: 770/5410, l_total: 0.0389, l_in: 0.0076, l_grad: 0.0313, msssim_ir: 0.2879, msssim_vis: 0.1000, mx_loss: 0.0069, eta: 1:07:05, time: 8.1918
INFO train.py(173): step: 780/5410, l_total: 0.0328, l_in: 0.0146, l_grad: 0.0182, msssim_ir: 0.2673, msssim_vis: 0.0777, mx_loss: 0.0073, eta: 1:06:54, time: 8.1679
INFO train.py(173): step: 790/5410, l_total: 0.0757, l_in: 0.0303, l_grad: 0.0454, msssim_ir: 0.4274, msssim_vis: 0.0353, mx_loss: 0.0236, eta: 1:06:42, time: 8.1719
INFO train.py(173): step: 800/5410, l_total: 0.0377, l_in: 0.0080, l_grad: 0.0297, msssim_ir: 0.3181, msssim_vis: 0.0691, mx_loss: 0.0064, eta: 1:06:31, time: 8.1680
INFO train.py(173): step: 810/5410, l_total: 0.0422, l_in: 0.0099, l_grad: 0.0323, msssim_ir: 0.4457, msssim_vis: 0.0081, mx_loss: 0.0135, eta: 1:06:19, time: 8.1709
INFO train.py(173): step: 820/5410, l_total: 0.0496, l_in: 0.0176, l_grad: 0.0320, msssim_ir: 0.2861, msssim_vis: 0.0957, mx_loss: 0.0084, eta: 1:06:08, time: 8.1739
INFO train.py(173): step: 830/5410, l_total: 0.0361, l_in: 0.0085, l_grad: 0.0276, msssim_ir: 0.3432, msssim_vis: 0.0424, mx_loss: 0.0047, eta: 1:05:57, time: 8.1555
INFO train.py(173): step: 840/5410, l_total: 0.0355, l_in: 0.0079, l_grad: 0.0276, msssim_ir: 0.2852, msssim_vis: 0.1219, mx_loss: 0.0058, eta: 1:05:45, time: 8.1749
INFO train.py(173): step: 850/5410, l_total: 0.0430, l_in: 0.0126, l_grad: 0.0304, msssim_ir: 0.3558, msssim_vis: 0.0452, mx_loss: 0.0071, eta: 1:05:34, time: 8.1739
INFO train.py(173): step: 860/5410, l_total: 0.0326, l_in: 0.0071, l_grad: 0.0255, msssim_ir: 0.3291, msssim_vis: 0.0315, mx_loss: 0.0050, eta: 1:05:23, time: 8.1913
INFO train.py(173): step: 870/5410, l_total: 0.0365, l_in: 0.0126, l_grad: 0.0239, msssim_ir: 0.2493, msssim_vis: 0.0644, mx_loss: 0.0135, eta: 1:05:12, time: 8.1819
INFO train.py(173): step: 880/5410, l_total: 0.0475, l_in: 0.0126, l_grad: 0.0349, msssim_ir: 0.4648, msssim_vis: 0.0088, mx_loss: 0.0065, eta: 1:05:01, time: 8.1490
INFO train.py(173): step: 890/5410, l_total: 0.0388, l_in: 0.0101, l_grad: 0.0287, msssim_ir: 0.3108, msssim_vis: 0.1314, mx_loss: 0.0065, eta: 1:04:51, time: 8.1749
INFO train.py(173): step: 900/5410, l_total: 0.0983, l_in: 0.0550, l_grad: 0.0433, msssim_ir: 0.5011, msssim_vis: 0.0230, mx_loss: 0.0205, eta: 1:04:40, time: 8.1739
INFO train.py(173): step: 910/5410, l_total: 0.0266, l_in: 0.0059, l_grad: 0.0207, msssim_ir: 0.3202, msssim_vis: 0.0503, mx_loss: 0.0038, eta: 1:04:29, time: 8.1869
INFO train.py(173): step: 920/5410, l_total: 0.0384, l_in: 0.0093, l_grad: 0.0291, msssim_ir: 0.3057, msssim_vis: 0.1218, mx_loss: 0.0057, eta: 1:04:18, time: 8.1729
INFO train.py(173): step: 930/5410, l_total: 0.0336, l_in: 0.0105, l_grad: 0.0231, msssim_ir: 0.2790, msssim_vis: 0.0976, mx_loss: 0.0057, eta: 1:04:08, time: 8.1851
INFO train.py(173): step: 940/5410, l_total: 0.0415, l_in: 0.0102, l_grad: 0.0313, msssim_ir: 0.3458, msssim_vis: 0.0518, mx_loss: 0.0117, eta: 1:03:57, time: 8.1824
INFO train.py(173): step: 950/5410, l_total: 0.0284, l_in: 0.0061, l_grad: 0.0223, msssim_ir: 0.3934, msssim_vis: 0.0326, mx_loss: 0.0042, eta: 1:03:47, time: 8.1709
INFO train.py(173): step: 960/5410, l_total: 0.0454, l_in: 0.0162, l_grad: 0.0292, msssim_ir: 0.3566, msssim_vis: 0.1218, mx_loss: 0.0123, eta: 1:03:36, time: 8.1689
INFO train.py(173): step: 970/5410, l_total: 0.0562, l_in: 0.0168, l_grad: 0.0394, msssim_ir: 0.3393, msssim_vis: 0.0637, mx_loss: 0.0122, eta: 1:03:26, time: 8.1759
INFO train.py(173): step: 980/5410, l_total: 0.0407, l_in: 0.0127, l_grad: 0.0280, msssim_ir: 0.3716, msssim_vis: 0.0618, mx_loss: 0.0053, eta: 1:03:15, time: 8.1550
INFO train.py(173): step: 990/5410, l_total: 0.0416, l_in: 0.0124, l_grad: 0.0291, msssim_ir: 0.2760, msssim_vis: 0.0686, mx_loss: 0.0084, eta: 1:03:05, time: 8.1769
INFO train.py(173): step: 1000/5410, l_total: 0.0337, l_in: 0.0102, l_grad: 0.0235, msssim_ir: 0.3059, msssim_vis: 0.0492, mx_loss: 0.0066, eta: 1:02:55, time: 8.1590
INFO train.py(173): step: 1010/5410, l_total: 0.0412, l_in: 0.0119, l_grad: 0.0292, msssim_ir: 0.1994, msssim_vis: 0.1316, mx_loss: 0.0096, eta: 1:02:44, time: 8.1709
INFO train.py(173): step: 1020/5410, l_total: 0.0408, l_in: 0.0116, l_grad: 0.0291, msssim_ir: 0.4491, msssim_vis: 0.0515, mx_loss: 0.0057, eta: 1:02:34, time: 8.1695
INFO train.py(173): step: 1030/5410, l_total: 0.0354, l_in: 0.0069, l_grad: 0.0284, msssim_ir: 0.4636, msssim_vis: 0.0099, mx_loss: 0.0053, eta: 1:02:24, time: 8.1799
INFO train.py(173): step: 1040/5410, l_total: 0.0575, l_in: 0.0143, l_grad: 0.0432, msssim_ir: 0.4726, msssim_vis: 0.0201, mx_loss: 0.0134, eta: 1:02:14, time: 8.1849
INFO train.py(173): step: 1050/5410, l_total: 0.0354, l_in: 0.0086, l_grad: 0.0268, msssim_ir: 0.2578, msssim_vis: 0.1056, mx_loss: 0.0066, eta: 1:02:04, time: 8.1769
INFO train.py(173): step: 1060/5410, l_total: 0.0600, l_in: 0.0196, l_grad: 0.0404, msssim_ir: 0.4779, msssim_vis: 0.0444, mx_loss: 0.0110, eta: 1:01:54, time: 8.1769
INFO train.py(173): step: 1070/5410, l_total: 0.0567, l_in: 0.0197, l_grad: 0.0369, msssim_ir: 0.4027, msssim_vis: 0.0602, mx_loss: 0.0237, eta: 1:01:44, time: 8.1610
INFO train.py(173): step: 1080/5410, l_total: 0.0366, l_in: 0.0125, l_grad: 0.0241, msssim_ir: 0.3799, msssim_vis: 0.0245, mx_loss: 0.0068, eta: 1:01:34, time: 8.1490
INFO train.py(173): step: 1090/5410, l_total: 0.0317, l_in: 0.0102, l_grad: 0.0215, msssim_ir: 0.3852, msssim_vis: 0.0403, mx_loss: 0.0065, eta: 1:02:42, time: 27.8491
INFO train.py(173): step: 1100/5410, l_total: 0.0555, l_in: 0.0156, l_grad: 0.0400, msssim_ir: 0.4904, msssim_vis: 0.0268, mx_loss: 0.0149, eta: 1:02:31, time: 8.1132
INFO train.py(173): step: 1110/5410, l_total: 0.0418, l_in: 0.0117, l_grad: 0.0301, msssim_ir: 0.4153, msssim_vis: 0.0324, mx_loss: 0.0146, eta: 1:02:20, time: 8.1401
INFO train.py(173): step: 1120/5410, l_total: 0.0470, l_in: 0.0120, l_grad: 0.0349, msssim_ir: 0.4333, msssim_vis: 0.0213, mx_loss: 0.0169, eta: 1:02:09, time: 8.1182
INFO train.py(173): step: 1130/5410, l_total: 0.0281, l_in: 0.0069, l_grad: 0.0211, msssim_ir: 0.2060, msssim_vis: 0.1483, mx_loss: 0.0049, eta: 1:01:58, time: 8.1421
INFO train.py(173): step: 1140/5410, l_total: 0.0843, l_in: 0.0316, l_grad: 0.0527, msssim_ir: 0.3760, msssim_vis: 0.0503, mx_loss: 0.0151, eta: 1:01:47, time: 8.1590
INFO train.py(173): step: 1150/5410, l_total: 0.0328, l_in: 0.0088, l_grad: 0.0241, msssim_ir: 0.4085, msssim_vis: 0.0278, mx_loss: 0.0067, eta: 1:01:37, time: 8.1460
INFO train.py(173): step: 1160/5410, l_total: 0.0337, l_in: 0.0098, l_grad: 0.0239, msssim_ir: 0.1978, msssim_vis: 0.1161, mx_loss: 0.0087, eta: 1:01:26, time: 8.1759
INFO train.py(173): step: 1170/5410, l_total: 0.0323, l_in: 0.0073, l_grad: 0.0251, msssim_ir: 0.3607, msssim_vis: 0.0466, mx_loss: 0.0047, eta: 1:01:16, time: 8.1669
INFO train.py(173): step: 1180/5410, l_total: 0.0626, l_in: 0.0234, l_grad: 0.0392, msssim_ir: 0.4610, msssim_vis: 0.0490, mx_loss: 0.0116, eta: 1:01:05, time: 8.1500
INFO train.py(173): step: 1190/5410, l_total: 0.0458, l_in: 0.0139, l_grad: 0.0319, msssim_ir: 0.4386, msssim_vis: 0.0221, mx_loss: 0.0100, eta: 1:00:55, time: 8.1600
INFO train.py(173): step: 1200/5410, l_total: 0.0310, l_in: 0.0089, l_grad: 0.0221, msssim_ir: 0.3089, msssim_vis: 0.0731, mx_loss: 0.0072, eta: 1:00:44, time: 8.1729
INFO train.py(173): step: 1210/5410, l_total: 0.0384, l_in: 0.0099, l_grad: 0.0286, msssim_ir: 0.2641, msssim_vis: 0.1565, mx_loss: 0.0060, eta: 1:00:34, time: 8.1928
INFO train.py(173): step: 1220/5410, l_total: 0.0452, l_in: 0.0097, l_grad: 0.0355, msssim_ir: 0.3997, msssim_vis: 0.0483, mx_loss: 0.0064, eta: 1:00:24, time: 8.1560
INFO train.py(173): step: 1230/5410, l_total: 0.0335, l_in: 0.0119, l_grad: 0.0216, msssim_ir: 0.2867, msssim_vis: 0.0821, mx_loss: 0.0114, eta: 1:00:13, time: 8.1580
INFO train.py(173): step: 1240/5410, l_total: 0.0531, l_in: 0.0204, l_grad: 0.0328, msssim_ir: 0.1953, msssim_vis: 0.1895, mx_loss: 0.0159, eta: 1:00:03, time: 8.1570
INFO train.py(173): step: 1250/5410, l_total: 0.0391, l_in: 0.0096, l_grad: 0.0294, msssim_ir: 0.2542, msssim_vis: 0.1238, mx_loss: 0.0076, eta: 0:59:53, time: 8.1779
INFO train.py(173): step: 1260/5410, l_total: 0.0363, l_in: 0.0109, l_grad: 0.0254, msssim_ir: 0.4149, msssim_vis: 0.0354, mx_loss: 0.0049, eta: 0:59:43, time: 8.1849
INFO train.py(173): step: 1270/5410, l_total: 0.0336, l_in: 0.0072, l_grad: 0.0264, msssim_ir: 0.4461, msssim_vis: 0.0244, mx_loss: 0.0073, eta: 0:59:33, time: 8.1510
INFO train.py(173): step: 1280/5410, l_total: 0.0476, l_in: 0.0179, l_grad: 0.0297, msssim_ir: 0.2333, msssim_vis: 0.1458, mx_loss: 0.0089, eta: 0:59:22, time: 8.1689
INFO train.py(173): step: 1290/5410, l_total: 0.0327, l_in: 0.0091, l_grad: 0.0236, msssim_ir: 0.4036, msssim_vis: 0.0138, mx_loss: 0.0035, eta: 0:59:12, time: 8.1719
INFO train.py(173): step: 1300/5410, l_total: 0.0585, l_in: 0.0178, l_grad: 0.0407, msssim_ir: 0.2672, msssim_vis: 0.1278, mx_loss: 0.0222, eta: 0:59:02, time: 8.1470
INFO train.py(173): step: 1310/5410, l_total: 0.0367, l_in: 0.0096, l_grad: 0.0271, msssim_ir: 0.4208, msssim_vis: 0.0221, mx_loss: 0.0144, eta: 0:58:52, time: 8.1600
INFO train.py(173): step: 1320/5410, l_total: 0.0463, l_in: 0.0145, l_grad: 0.0318, msssim_ir: 0.3122, msssim_vis: 0.0782, mx_loss: 0.0123, eta: 0:58:42, time: 8.1640
INFO train.py(173): step: 1330/5410, l_total: 0.0470, l_in: 0.0165, l_grad: 0.0306, msssim_ir: 0.3508, msssim_vis: 0.1030, mx_loss: 0.0077, eta: 0:58:32, time: 8.1709
INFO train.py(173): step: 1340/5410, l_total: 0.0344, l_in: 0.0098, l_grad: 0.0246, msssim_ir: 0.1820, msssim_vis: 0.1199, mx_loss: 0.0085, eta: 0:58:22, time: 8.1600
INFO train.py(173): step: 1350/5410, l_total: 0.0345, l_in: 0.0093, l_grad: 0.0252, msssim_ir: 0.2051, msssim_vis: 0.1358, mx_loss: 0.0061, eta: 0:58:12, time: 8.1540
INFO train.py(173): step: 1360/5410, l_total: 0.0452, l_in: 0.0107, l_grad: 0.0344, msssim_ir: 0.4955, msssim_vis: 0.0352, mx_loss: 0.0096, eta: 0:58:02, time: 8.1789
INFO train.py(173): step: 1370/5410, l_total: 0.0347, l_in: 0.0070, l_grad: 0.0277, msssim_ir: 0.2978, msssim_vis: 0.0801, mx_loss: 0.0056, eta: 0:57:53, time: 8.1610
INFO train.py(173): step: 1380/5410, l_total: 0.0384, l_in: 0.0123, l_grad: 0.0261, msssim_ir: 0.1922, msssim_vis: 0.1002, mx_loss: 0.0126, eta: 0:57:43, time: 8.1530
INFO train.py(173): step: 1390/5410, l_total: 0.0346, l_in: 0.0070, l_grad: 0.0276, msssim_ir: 0.2932, msssim_vis: 0.1041, mx_loss: 0.0041, eta: 0:57:33, time: 8.1550
INFO train.py(173): step: 1400/5410, l_total: 0.0326, l_in: 0.0085, l_grad: 0.0241, msssim_ir: 0.4417, msssim_vis: 0.0259, mx_loss: 0.0056, eta: 0:57:23, time: 8.1819
INFO train.py(173): step: 1410/5410, l_total: 0.0316, l_in: 0.0100, l_grad: 0.0216, msssim_ir: 0.3834, msssim_vis: 0.0314, mx_loss: 0.0045, eta: 0:57:13, time: 8.1789
INFO train.py(173): step: 1420/5410, l_total: 0.0522, l_in: 0.0112, l_grad: 0.0410, msssim_ir: 0.4274, msssim_vis: 0.0166, mx_loss: 0.0068, eta: 0:57:03, time: 8.1510
INFO train.py(173): step: 1430/5410, l_total: 0.0330, l_in: 0.0090, l_grad: 0.0240, msssim_ir: 0.3354, msssim_vis: 0.0727, mx_loss: 0.0041, eta: 0:56:54, time: 8.1819
INFO train.py(173): step: 1440/5410, l_total: 0.0480, l_in: 0.0130, l_grad: 0.0350, msssim_ir: 0.3497, msssim_vis: 0.0607, mx_loss: 0.0094, eta: 0:56:44, time: 8.1759
INFO train.py(173): step: 1450/5410, l_total: 0.0318, l_in: 0.0087, l_grad: 0.0231, msssim_ir: 0.3510, msssim_vis: 0.0424, mx_loss: 0.0057, eta: 0:56:34, time: 8.1789
INFO train.py(173): step: 1460/5410, l_total: 0.0350, l_in: 0.0084, l_grad: 0.0266, msssim_ir: 0.4160, msssim_vis: 0.0430, mx_loss: 0.0049, eta: 0:56:25, time: 8.1540
INFO train.py(173): step: 1470/5410, l_total: 0.0349, l_in: 0.0115, l_grad: 0.0234, msssim_ir: 0.2585, msssim_vis: 0.0785, mx_loss: 0.0101, eta: 0:56:15, time: 8.1650
INFO train.py(173): step: 1480/5410, l_total: 0.0576, l_in: 0.0179, l_grad: 0.0397, msssim_ir: 0.2803, msssim_vis: 0.1024, mx_loss: 0.0199, eta: 0:56:05, time: 8.1679
INFO train.py(173): step: 1490/5410, l_total: 0.0335, l_in: 0.0149, l_grad: 0.0186, msssim_ir: 0.2476, msssim_vis: 0.0621, mx_loss: 0.0095, eta: 0:55:56, time: 8.1839
INFO train.py(173): step: 1500/5410, l_total: 0.0479, l_in: 0.0188, l_grad: 0.0291, msssim_ir: 0.2324, msssim_vis: 0.0918, mx_loss: 0.0193, eta: 0:55:46, time: 8.1570
INFO train.py(173): step: 1510/5410, l_total: 0.0318, l_in: 0.0120, l_grad: 0.0198, msssim_ir: 0.2452, msssim_vis: 0.0681, mx_loss: 0.0076, eta: 0:55:37, time: 8.1779
INFO train.py(173): step: 1520/5410, l_total: 0.0618, l_in: 0.0160, l_grad: 0.0458, msssim_ir: 0.2999, msssim_vis: 0.1247, mx_loss: 0.0119, eta: 0:55:27, time: 8.1839
INFO train.py(173): step: 1530/5410, l_total: 0.0424, l_in: 0.0100, l_grad: 0.0323, msssim_ir: 0.3069, msssim_vis: 0.0847, mx_loss: 0.0055, eta: 0:55:18, time: 8.1590
INFO train.py(173): step: 1540/5410, l_total: 0.0400, l_in: 0.0154, l_grad: 0.0246, msssim_ir: 0.2353, msssim_vis: 0.1253, mx_loss: 0.0081, eta: 0:55:08, time: 8.1590
INFO train.py(173): step: 1550/5410, l_total: 0.0490, l_in: 0.0122, l_grad: 0.0368, msssim_ir: 0.4915, msssim_vis: 0.0139, mx_loss: 0.0068, eta: 0:54:59, time: 8.1819
INFO train.py(173): step: 1560/5410, l_total: 0.0317, l_in: 0.0078, l_grad: 0.0239, msssim_ir: 0.3901, msssim_vis: 0.0588, mx_loss: 0.0029, eta: 0:54:49, time: 8.1600
INFO train.py(173): step: 1570/5410, l_total: 0.0338, l_in: 0.0135, l_grad: 0.0203, msssim_ir: 0.3817, msssim_vis: 0.0232, mx_loss: 0.0052, eta: 0:54:40, time: 8.1679
INFO train.py(173): step: 1580/5410, l_total: 0.0498, l_in: 0.0107, l_grad: 0.0390, msssim_ir: 0.3998, msssim_vis: 0.0584, mx_loss: 0.0064, eta: 0:54:30, time: 8.1590
INFO train.py(173): step: 1590/5410, l_total: 0.0335, l_in: 0.0095, l_grad: 0.0240, msssim_ir: 0.4220, msssim_vis: 0.0246, mx_loss: 0.0041, eta: 0:54:21, time: 8.1709
INFO train.py(173): step: 1600/5410, l_total: 0.0582, l_in: 0.0180, l_grad: 0.0402, msssim_ir: 0.2448, msssim_vis: 0.1571, mx_loss: 0.0161, eta: 0:54:11, time: 8.1520
INFO train.py(173): step: 1610/5410, l_total: 0.0515, l_in: 0.0139, l_grad: 0.0376, msssim_ir: 0.4850, msssim_vis: 0.0119, mx_loss: 0.0051, eta: 0:54:02, time: 8.1699
INFO train.py(173): step: 1620/5410, l_total: 0.0311, l_in: 0.0080, l_grad: 0.0231, msssim_ir: 0.3918, msssim_vis: 0.0330, mx_loss: 0.0037, eta: 0:53:53, time: 8.1699
INFO train.py(173): step: 1630/5410, l_total: 0.0473, l_in: 0.0151, l_grad: 0.0322, msssim_ir: 0.4804, msssim_vis: 0.0180, mx_loss: 0.0090, eta: 0:54:29, time: 27.7933
INFO train.py(173): step: 1640/5410, l_total: 0.0337, l_in: 0.0107, l_grad: 0.0230, msssim_ir: 0.2225, msssim_vis: 0.1168, mx_loss: 0.0057, eta: 0:54:19, time: 8.1082
INFO train.py(173): step: 1650/5410, l_total: 0.0383, l_in: 0.0114, l_grad: 0.0269, msssim_ir: 0.3574, msssim_vis: 0.0452, mx_loss: 0.0080, eta: 0:54:09, time: 8.1246
INFO train.py(173): step: 1660/5410, l_total: 0.0623, l_in: 0.0242, l_grad: 0.0381, msssim_ir: 0.3216, msssim_vis: 0.1127, mx_loss: 0.0163, eta: 0:53:59, time: 8.1500
INFO train.py(173): step: 1670/5410, l_total: 0.0305, l_in: 0.0091, l_grad: 0.0214, msssim_ir: 0.3044, msssim_vis: 0.0698, mx_loss: 0.0049, eta: 0:53:50, time: 8.1709
INFO train.py(173): step: 1680/5410, l_total: 0.0263, l_in: 0.0060, l_grad: 0.0203, msssim_ir: 0.2942, msssim_vis: 0.0730, mx_loss: 0.0045, eta: 0:53:40, time: 8.1391
INFO train.py(173): step: 1690/5410, l_total: 0.0309, l_in: 0.0068, l_grad: 0.0241, msssim_ir: 0.3977, msssim_vis: 0.0321, mx_loss: 0.0029, eta: 0:53:30, time: 8.1669
INFO train.py(173): step: 1700/5410, l_total: 0.0422, l_in: 0.0152, l_grad: 0.0270, msssim_ir: 0.3343, msssim_vis: 0.0731, mx_loss: 0.0103, eta: 0:53:20, time: 8.1421
INFO train.py(173): step: 1710/5410, l_total: 0.0564, l_in: 0.0237, l_grad: 0.0327, msssim_ir: 0.3508, msssim_vis: 0.1016, mx_loss: 0.0147, eta: 0:53:11, time: 8.1580
INFO train.py(173): step: 1720/5410, l_total: 0.0398, l_in: 0.0134, l_grad: 0.0264, msssim_ir: 0.3582, msssim_vis: 0.0464, mx_loss: 0.0074, eta: 0:53:01, time: 8.1570
INFO train.py(173): step: 1730/5410, l_total: 0.0730, l_in: 0.0279, l_grad: 0.0451, msssim_ir: 0.4456, msssim_vis: 0.0530, mx_loss: 0.0118, eta: 0:52:52, time: 8.1729
INFO train.py(173): step: 1740/5410, l_total: 0.0471, l_in: 0.0138, l_grad: 0.0333, msssim_ir: 0.2914, msssim_vis: 0.1358, mx_loss: 0.0111, eta: 0:52:42, time: 8.1530
INFO train.py(173): step: 1750/5410, l_total: 0.0603, l_in: 0.0187, l_grad: 0.0416, msssim_ir: 0.3532, msssim_vis: 0.0427, mx_loss: 0.0231, eta: 0:52:32, time: 8.1530
INFO train.py(173): step: 1760/5410, l_total: 0.0356, l_in: 0.0112, l_grad: 0.0243, msssim_ir: 0.2783, msssim_vis: 0.0741, mx_loss: 0.0081, eta: 0:52:23, time: 8.1520
INFO train.py(173): step: 1770/5410, l_total: 0.0826, l_in: 0.0337, l_grad: 0.0489, msssim_ir: 0.4915, msssim_vis: 0.0148, mx_loss: 0.0199, eta: 0:52:13, time: 8.1948
INFO train.py(173): step: 1780/5410, l_total: 0.0647, l_in: 0.0239, l_grad: 0.0408, msssim_ir: 0.3934, msssim_vis: 0.0506, mx_loss: 0.0302, eta: 0:52:04, time: 8.1689
INFO train.py(173): step: 1790/5410, l_total: 0.0280, l_in: 0.0088, l_grad: 0.0192, msssim_ir: 0.2400, msssim_vis: 0.0669, mx_loss: 0.0072, eta: 0:51:54, time: 8.1869
INFO train.py(173): step: 1800/5410, l_total: 0.0402, l_in: 0.0114, l_grad: 0.0287, msssim_ir: 0.4503, msssim_vis: 0.0211, mx_loss: 0.0152, eta: 0:51:45, time: 8.1610
INFO train.py(173): step: 1810/5410, l_total: 0.0300, l_in: 0.0078, l_grad: 0.0222, msssim_ir: 0.3663, msssim_vis: 0.0186, mx_loss: 0.0039, eta: 0:51:35, time: 8.1520
INFO train.py(173): step: 1820/5410, l_total: 0.0369, l_in: 0.0092, l_grad: 0.0276, msssim_ir: 0.3625, msssim_vis: 0.0738, mx_loss: 0.0057, eta: 0:51:26, time: 8.1869
INFO train.py(173): step: 1830/5410, l_total: 0.0759, l_in: 0.0275, l_grad: 0.0484, msssim_ir: 0.4626, msssim_vis: 0.0324, mx_loss: 0.0125, eta: 0:51:17, time: 8.1699
INFO train.py(173): step: 1840/5410, l_total: 0.0268, l_in: 0.0062, l_grad: 0.0206, msssim_ir: 0.3955, msssim_vis: 0.0289, mx_loss: 0.0034, eta: 0:51:07, time: 8.1610
INFO train.py(173): step: 1850/5410, l_total: 0.0481, l_in: 0.0133, l_grad: 0.0348, msssim_ir: 0.4095, msssim_vis: 0.0431, mx_loss: 0.0057, eta: 0:50:58, time: 8.1679
INFO train.py(173): step: 1860/5410, l_total: 0.0350, l_in: 0.0102, l_grad: 0.0247, msssim_ir: 0.2326, msssim_vis: 0.1313, mx_loss: 0.0055, eta: 0:50:48, time: 8.1530
INFO train.py(173): step: 1870/5410, l_total: 0.0434, l_in: 0.0081, l_grad: 0.0353, msssim_ir: 0.3522, msssim_vis: 0.0728, mx_loss: 0.0056, eta: 0:50:39, time: 8.1530
INFO train.py(173): step: 1880/5410, l_total: 0.0422, l_in: 0.0088, l_grad: 0.0334, msssim_ir: 0.4070, msssim_vis: 0.0556, mx_loss: 0.0055, eta: 0:50:29, time: 8.1649
INFO train.py(173): step: 1890/5410, l_total: 0.0327, l_in: 0.0064, l_grad: 0.0263, msssim_ir: 0.4073, msssim_vis: 0.0378, mx_loss: 0.0031, eta: 0:50:20, time: 8.1679
INFO train.py(173): step: 1900/5410, l_total: 0.0425, l_in: 0.0132, l_grad: 0.0293, msssim_ir: 0.2860, msssim_vis: 0.0845, mx_loss: 0.0125, eta: 0:50:11, time: 8.1640
INFO train.py(173): step: 1910/5410, l_total: 0.0435, l_in: 0.0170, l_grad: 0.0265, msssim_ir: 0.2266, msssim_vis: 0.1289, mx_loss: 0.0100, eta: 0:50:01, time: 8.1779
INFO train.py(173): step: 1920/5410, l_total: 0.0340, l_in: 0.0138, l_grad: 0.0203, msssim_ir: 0.2367, msssim_vis: 0.1252, mx_loss: 0.0112, eta: 0:49:52, time: 8.1630
INFO train.py(173): step: 1930/5410, l_total: 0.0289, l_in: 0.0076, l_grad: 0.0213, msssim_ir: 0.3283, msssim_vis: 0.0789, mx_loss: 0.0051, eta: 0:49:43, time: 8.1849
INFO train.py(173): step: 1940/5410, l_total: 0.0431, l_in: 0.0148, l_grad: 0.0283, msssim_ir: 0.3705, msssim_vis: 0.0443, mx_loss: 0.0065, eta: 0:49:34, time: 8.1719
INFO train.py(173): step: 1950/5410, l_total: 0.0388, l_in: 0.0106, l_grad: 0.0282, msssim_ir: 0.3766, msssim_vis: 0.0437, mx_loss: 0.0057, eta: 0:49:24, time: 8.1699
INFO train.py(173): step: 1960/5410, l_total: 0.0445, l_in: 0.0104, l_grad: 0.0341, msssim_ir: 0.3392, msssim_vis: 0.0636, mx_loss: 0.0074, eta: 0:49:15, time: 8.1869
INFO train.py(173): step: 1970/5410, l_total: 0.0324, l_in: 0.0103, l_grad: 0.0222, msssim_ir: 0.3901, msssim_vis: 0.0245, mx_loss: 0.0063, eta: 0:49:06, time: 8.1530
INFO train.py(173): step: 1980/5410, l_total: 0.0312, l_in: 0.0089, l_grad: 0.0223, msssim_ir: 0.3161, msssim_vis: 0.0556, mx_loss: 0.0052, eta: 0:48:56, time: 8.1749
INFO train.py(173): step: 1990/5410, l_total: 0.0319, l_in: 0.0088, l_grad: 0.0230, msssim_ir: 0.3884, msssim_vis: 0.0446, mx_loss: 0.0030, eta: 0:48:47, time: 8.1580
INFO train.py(173): step: 2000/5410, l_total: 0.0533, l_in: 0.0159, l_grad: 0.0374, msssim_ir: 0.3299, msssim_vis: 0.0587, mx_loss: 0.0139, eta: 0:48:38, time: 8.1520
INFO train.py(173): step: 2010/5410, l_total: 0.0365, l_in: 0.0103, l_grad: 0.0262, msssim_ir: 0.3811, msssim_vis: 0.0351, mx_loss: 0.0070, eta: 0:48:29, time: 8.1610
INFO train.py(173): step: 2020/5410, l_total: 0.0452, l_in: 0.0115, l_grad: 0.0337, msssim_ir: 0.3544, msssim_vis: 0.0432, mx_loss: 0.0095, eta: 0:48:20, time: 8.1550
INFO train.py(173): step: 2030/5410, l_total: 0.0439, l_in: 0.0132, l_grad: 0.0307, msssim_ir: 0.3373, msssim_vis: 0.0632, mx_loss: 0.0094, eta: 0:48:10, time: 8.1649
INFO train.py(173): step: 2040/5410, l_total: 0.0465, l_in: 0.0096, l_grad: 0.0369, msssim_ir: 0.4076, msssim_vis: 0.0355, mx_loss: 0.0043, eta: 0:48:01, time: 8.1630
INFO train.py(173): step: 2050/5410, l_total: 0.0421, l_in: 0.0101, l_grad: 0.0321, msssim_ir: 0.3441, msssim_vis: 0.0933, mx_loss: 0.0067, eta: 0:47:52, time: 8.1659
INFO train.py(173): step: 2060/5410, l_total: 0.0375, l_in: 0.0103, l_grad: 0.0273, msssim_ir: 0.2849, msssim_vis: 0.0733, mx_loss: 0.0053, eta: 0:47:43, time: 8.1650
INFO train.py(173): step: 2070/5410, l_total: 0.0452, l_in: 0.0159, l_grad: 0.0293, msssim_ir: 0.1803, msssim_vis: 0.1320, mx_loss: 0.0137, eta: 0:47:34, time: 8.1610
INFO train.py(173): step: 2080/5410, l_total: 0.0444, l_in: 0.0224, l_grad: 0.0220, msssim_ir: 0.2949, msssim_vis: 0.0980, mx_loss: 0.0138, eta: 0:47:24, time: 8.1560
INFO train.py(173): step: 2090/5410, l_total: 0.0325, l_in: 0.0117, l_grad: 0.0208, msssim_ir: 0.1604, msssim_vis: 0.1613, mx_loss: 0.0094, eta: 0:47:15, time: 8.1759
INFO train.py(173): step: 2100/5410, l_total: 0.0405, l_in: 0.0099, l_grad: 0.0305, msssim_ir: 0.4706, msssim_vis: 0.0182, mx_loss: 0.0082, eta: 0:47:06, time: 8.1500
INFO train.py(173): step: 2110/5410, l_total: 0.0355, l_in: 0.0126, l_grad: 0.0229, msssim_ir: 0.2974, msssim_vis: 0.0689, mx_loss: 0.0038, eta: 0:46:57, time: 8.1610
INFO train.py(173): step: 2120/5410, l_total: 0.0395, l_in: 0.0115, l_grad: 0.0280, msssim_ir: 0.1774, msssim_vis: 0.1245, mx_loss: 0.0129, eta: 0:46:48, time: 8.1510
INFO train.py(173): step: 2130/5410, l_total: 0.0543, l_in: 0.0167, l_grad: 0.0377, msssim_ir: 0.3291, msssim_vis: 0.1507, mx_loss: 0.0060, eta: 0:46:39, time: 8.1829
INFO train.py(173): step: 2140/5410, l_total: 0.0336, l_in: 0.0100, l_grad: 0.0236, msssim_ir: 0.3733, msssim_vis: 0.0503, mx_loss: 0.0049, eta: 0:46:30, time: 8.1689
INFO train.py(173): step: 2150/5410, l_total: 0.0531, l_in: 0.0203, l_grad: 0.0328, msssim_ir: 0.3506, msssim_vis: 0.0646, mx_loss: 0.0210, eta: 0:46:21, time: 8.1490
INFO train.py(173): step: 2160/5410, l_total: 0.0438, l_in: 0.0127, l_grad: 0.0312, msssim_ir: 0.3287, msssim_vis: 0.0674, mx_loss: 0.0101, eta: 0:46:12, time: 8.1899
INFO train.py(173): step: 2170/5410, l_total: 0.0397, l_in: 0.0076, l_grad: 0.0321, msssim_ir: 0.4186, msssim_vis: 0.0397, mx_loss: 0.0061, eta: 0:46:32, time: 27.7764
INFO train.py(173): step: 2180/5410, l_total: 0.0290, l_in: 0.0071, l_grad: 0.0219, msssim_ir: 0.3785, msssim_vis: 0.0393, mx_loss: 0.0033, eta: 0:46:22, time: 8.1132
INFO train.py(173): step: 2190/5410, l_total: 0.0437, l_in: 0.0142, l_grad: 0.0296, msssim_ir: 0.4752, msssim_vis: 0.0238, mx_loss: 0.0059, eta: 0:46:13, time: 8.1281
INFO train.py(173): step: 2200/5410, l_total: 0.0449, l_in: 0.0102, l_grad: 0.0347, msssim_ir: 0.3854, msssim_vis: 0.0496, mx_loss: 0.0087, eta: 0:46:04, time: 8.1450
INFO train.py(173): step: 2210/5410, l_total: 0.0398, l_in: 0.0081, l_grad: 0.0317, msssim_ir: 0.4671, msssim_vis: 0.0089, mx_loss: 0.0058, eta: 0:45:54, time: 8.1530
INFO train.py(173): step: 2220/5410, l_total: 0.0345, l_in: 0.0146, l_grad: 0.0199, msssim_ir: 0.3181, msssim_vis: 0.0500, mx_loss: 0.0063, eta: 0:45:45, time: 8.1381
INFO train.py(173): step: 2230/5410, l_total: 0.0402, l_in: 0.0093, l_grad: 0.0309, msssim_ir: 0.3111, msssim_vis: 0.1062, mx_loss: 0.0056, eta: 0:45:36, time: 8.1650
INFO train.py(173): step: 2240/5410, l_total: 0.0416, l_in: 0.0145, l_grad: 0.0270, msssim_ir: 0.3828, msssim_vis: 0.0249, mx_loss: 0.0049, eta: 0:45:27, time: 8.1361
INFO train.py(173): step: 2250/5410, l_total: 0.0334, l_in: 0.0077, l_grad: 0.0257, msssim_ir: 0.3666, msssim_vis: 0.0374, mx_loss: 0.0055, eta: 0:45:17, time: 8.1625
INFO train.py(173): step: 2260/5410, l_total: 0.0300, l_in: 0.0067, l_grad: 0.0233, msssim_ir: 0.3924, msssim_vis: 0.0289, mx_loss: 0.0036, eta: 0:45:08, time: 8.1600
INFO train.py(173): step: 2270/5410, l_total: 0.0340, l_in: 0.0100, l_grad: 0.0240, msssim_ir: 0.2906, msssim_vis: 0.0714, mx_loss: 0.0069, eta: 0:44:59, time: 8.1630
INFO train.py(173): step: 2280/5410, l_total: 0.0514, l_in: 0.0153, l_grad: 0.0360, msssim_ir: 0.4469, msssim_vis: 0.0275, mx_loss: 0.0151, eta: 0:44:50, time: 8.1749
INFO train.py(173): step: 2290/5410, l_total: 0.0331, l_in: 0.0096, l_grad: 0.0235, msssim_ir: 0.2932, msssim_vis: 0.0622, mx_loss: 0.0077, eta: 0:44:41, time: 8.1520
INFO train.py(173): step: 2300/5410, l_total: 0.0480, l_in: 0.0188, l_grad: 0.0292, msssim_ir: 0.3600, msssim_vis: 0.0831, mx_loss: 0.0098, eta: 0:44:31, time: 8.1520
INFO train.py(173): step: 2310/5410, l_total: 0.0258, l_in: 0.0066, l_grad: 0.0191, msssim_ir: 0.2648, msssim_vis: 0.0942, mx_loss: 0.0049, eta: 0:44:22, time: 8.1839
INFO train.py(173): step: 2320/5410, l_total: 0.0963, l_in: 0.0464, l_grad: 0.0499, msssim_ir: 0.5215, msssim_vis: 0.0298, mx_loss: 0.0246, eta: 0:44:13, time: 8.1540
INFO train.py(173): step: 2330/5410, l_total: 0.0446, l_in: 0.0215, l_grad: 0.0232, msssim_ir: 0.1391, msssim_vis: 0.1756, mx_loss: 0.0171, eta: 0:44:04, time: 8.1829
INFO train.py(173): step: 2340/5410, l_total: 0.0513, l_in: 0.0127, l_grad: 0.0386, msssim_ir: 0.3383, msssim_vis: 0.0998, mx_loss: 0.0113, eta: 0:43:55, time: 8.1610
INFO train.py(173): step: 2350/5410, l_total: 0.0409, l_in: 0.0120, l_grad: 0.0289, msssim_ir: 0.3977, msssim_vis: 0.0301, mx_loss: 0.0041, eta: 0:43:46, time: 8.1928
INFO train.py(173): step: 2360/5410, l_total: 0.0357, l_in: 0.0077, l_grad: 0.0280, msssim_ir: 0.2371, msssim_vis: 0.1132, mx_loss: 0.0068, eta: 0:43:37, time: 8.1719
INFO train.py(173): step: 2370/5410, l_total: 0.0386, l_in: 0.0076, l_grad: 0.0310, msssim_ir: 0.2636, msssim_vis: 0.0938, mx_loss: 0.0074, eta: 0:43:28, time: 8.1669
INFO train.py(173): step: 2380/5410, l_total: 0.0394, l_in: 0.0157, l_grad: 0.0237, msssim_ir: 0.3237, msssim_vis: 0.0642, mx_loss: 0.0096, eta: 0:43:18, time: 8.1729
INFO train.py(173): step: 2390/5410, l_total: 0.0377, l_in: 0.0172, l_grad: 0.0205, msssim_ir: 0.2795, msssim_vis: 0.0680, mx_loss: 0.0105, eta: 0:43:09, time: 8.1729
INFO train.py(173): step: 2400/5410, l_total: 0.0410, l_in: 0.0136, l_grad: 0.0274, msssim_ir: 0.1605, msssim_vis: 0.1571, mx_loss: 0.0108, eta: 0:43:00, time: 8.1620
INFO train.py(173): step: 2410/5410, l_total: 0.0555, l_in: 0.0145, l_grad: 0.0410, msssim_ir: 0.4166, msssim_vis: 0.0326, mx_loss: 0.0123, eta: 0:42:51, time: 8.1739
INFO train.py(173): step: 2420/5410, l_total: 0.0284, l_in: 0.0083, l_grad: 0.0202, msssim_ir: 0.2656, msssim_vis: 0.0714, mx_loss: 0.0052, eta: 0:42:42, time: 8.1540
INFO train.py(173): step: 2430/5410, l_total: 0.0313, l_in: 0.0085, l_grad: 0.0228, msssim_ir: 0.2229, msssim_vis: 0.0837, mx_loss: 0.0068, eta: 0:42:33, time: 8.1361
INFO train.py(173): step: 2440/5410, l_total: 0.0324, l_in: 0.0120, l_grad: 0.0203, msssim_ir: 0.3329, msssim_vis: 0.0385, mx_loss: 0.0053, eta: 0:42:24, time: 8.1590
INFO train.py(173): step: 2450/5410, l_total: 0.0414, l_in: 0.0172, l_grad: 0.0242, msssim_ir: 0.2287, msssim_vis: 0.1557, mx_loss: 0.0104, eta: 0:42:15, time: 8.1560
INFO train.py(173): step: 2460/5410, l_total: 0.0460, l_in: 0.0128, l_grad: 0.0332, msssim_ir: 0.4508, msssim_vis: 0.0135, mx_loss: 0.0098, eta: 0:42:06, time: 8.1411
INFO train.py(173): step: 2470/5410, l_total: 0.0522, l_in: 0.0185, l_grad: 0.0337, msssim_ir: 0.4615, msssim_vis: 0.0283, mx_loss: 0.0178, eta: 0:41:57, time: 8.1689
INFO train.py(173): step: 2480/5410, l_total: 0.0318, l_in: 0.0068, l_grad: 0.0250, msssim_ir: 0.3736, msssim_vis: 0.0308, mx_loss: 0.0078, eta: 0:41:48, time: 8.1749
INFO train.py(173): step: 2490/5410, l_total: 0.0269, l_in: 0.0099, l_grad: 0.0170, msssim_ir: 0.2993, msssim_vis: 0.0422, mx_loss: 0.0092, eta: 0:41:39, time: 8.1699
INFO train.py(173): step: 2500/5410, l_total: 0.0439, l_in: 0.0168, l_grad: 0.0271, msssim_ir: 0.3259, msssim_vis: 0.0887, mx_loss: 0.0072, eta: 0:41:30, time: 8.1590
INFO train.py(173): step: 2510/5410, l_total: 0.0493, l_in: 0.0168, l_grad: 0.0325, msssim_ir: 0.4909, msssim_vis: 0.0073, mx_loss: 0.0109, eta: 0:41:21, time: 8.1809
INFO train.py(173): step: 2520/5410, l_total: 0.0376, l_in: 0.0101, l_grad: 0.0275, msssim_ir: 0.3707, msssim_vis: 0.0545, mx_loss: 0.0062, eta: 0:41:12, time: 8.1610
INFO train.py(173): step: 2530/5410, l_total: 0.0384, l_in: 0.0106, l_grad: 0.0278, msssim_ir: 0.3609, msssim_vis: 0.0849, mx_loss: 0.0044, eta: 0:41:03, time: 8.1669
INFO train.py(173): step: 2540/5410, l_total: 0.0414, l_in: 0.0104, l_grad: 0.0311, msssim_ir: 0.4333, msssim_vis: 0.0480, mx_loss: 0.0131, eta: 0:40:54, time: 8.1470
INFO train.py(173): step: 2550/5410, l_total: 0.0364, l_in: 0.0126, l_grad: 0.0238, msssim_ir: 0.1853, msssim_vis: 0.1149, mx_loss: 0.0074, eta: 0:40:45, time: 8.1719
INFO train.py(173): step: 2560/5410, l_total: 0.0864, l_in: 0.0282, l_grad: 0.0582, msssim_ir: 0.4058, msssim_vis: 0.0805, mx_loss: 0.0228, eta: 0:40:36, time: 8.1669
INFO train.py(173): step: 2570/5410, l_total: 0.0417, l_in: 0.0105, l_grad: 0.0312, msssim_ir: 0.4601, msssim_vis: 0.0176, mx_loss: 0.0120, eta: 0:40:27, time: 8.1540
INFO train.py(173): step: 2580/5410, l_total: 0.0414, l_in: 0.0108, l_grad: 0.0306, msssim_ir: 0.3655, msssim_vis: 0.0523, mx_loss: 0.0074, eta: 0:40:18, time: 8.1640
INFO train.py(173): step: 2590/5410, l_total: 0.0436, l_in: 0.0100, l_grad: 0.0335, msssim_ir: 0.2828, msssim_vis: 0.0974, mx_loss: 0.0096, eta: 0:40:09, time: 8.1530
INFO train.py(173): step: 2600/5410, l_total: 0.0510, l_in: 0.0110, l_grad: 0.0400, msssim_ir: 0.3905, msssim_vis: 0.0436, mx_loss: 0.0074, eta: 0:40:00, time: 8.1649
INFO train.py(173): step: 2610/5410, l_total: 0.0562, l_in: 0.0231, l_grad: 0.0331, msssim_ir: 0.3722, msssim_vis: 0.0491, mx_loss: 0.0198, eta: 0:39:51, time: 8.1659
INFO train.py(173): step: 2620/5410, l_total: 0.0300, l_in: 0.0057, l_grad: 0.0243, msssim_ir: 0.4018, msssim_vis: 0.0399, mx_loss: 0.0028, eta: 0:39:42, time: 8.1729
INFO train.py(173): step: 2630/5410, l_total: 0.0325, l_in: 0.0105, l_grad: 0.0220, msssim_ir: 0.3736, msssim_vis: 0.0372, mx_loss: 0.0038, eta: 0:39:33, time: 8.1530
INFO train.py(173): step: 2640/5410, l_total: 0.0410, l_in: 0.0091, l_grad: 0.0319, msssim_ir: 0.3638, msssim_vis: 0.0314, mx_loss: 0.0082, eta: 0:39:24, time: 8.1719
INFO train.py(173): step: 2650/5410, l_total: 0.0388, l_in: 0.0089, l_grad: 0.0299, msssim_ir: 0.2754, msssim_vis: 0.0955, mx_loss: 0.0086, eta: 0:39:15, time: 8.1679
INFO train.py(173): step: 2660/5410, l_total: 0.0400, l_in: 0.0092, l_grad: 0.0307, msssim_ir: 0.1355, msssim_vis: 0.1569, mx_loss: 0.0076, eta: 0:39:06, time: 8.1679
INFO train.py(173): step: 2670/5410, l_total: 0.0387, l_in: 0.0099, l_grad: 0.0288, msssim_ir: 0.3148, msssim_vis: 0.1180, mx_loss: 0.0052, eta: 0:38:57, time: 8.1550
INFO train.py(173): step: 2680/5410, l_total: 0.0462, l_in: 0.0166, l_grad: 0.0296, msssim_ir: 0.2409, msssim_vis: 0.1036, mx_loss: 0.0203, eta: 0:38:48, time: 8.1570
INFO train.py(173): step: 2690/5410, l_total: 0.0459, l_in: 0.0094, l_grad: 0.0366, msssim_ir: 0.4304, msssim_vis: 0.0433, mx_loss: 0.0047, eta: 0:38:40, time: 8.1620
INFO train.py(173): step: 2700/5410, l_total: 0.0430, l_in: 0.0241, l_grad: 0.0188, msssim_ir: 0.1838, msssim_vis: 0.1065, mx_loss: 0.0253, eta: 0:38:31, time: 8.1570
INFO train.py(173): step: 2710/5410, l_total: 0.0366, l_in: 0.0090, l_grad: 0.0276, msssim_ir: 0.3397, msssim_vis: 0.0929, mx_loss: 0.0066, eta: 0:38:41, time: 27.2965
INFO train.py(173): step: 2720/5410, l_total: 0.0350, l_in: 0.0090, l_grad: 0.0260, msssim_ir: 0.2994, msssim_vis: 0.0683, mx_loss: 0.0070, eta: 0:38:32, time: 8.0982
INFO train.py(173): step: 2730/5410, l_total: 0.0461, l_in: 0.0128, l_grad: 0.0333, msssim_ir: 0.3303, msssim_vis: 0.0309, mx_loss: 0.0080, eta: 0:38:23, time: 8.1142
INFO train.py(173): step: 2740/5410, l_total: 0.0368, l_in: 0.0069, l_grad: 0.0299, msssim_ir: 0.3736, msssim_vis: 0.0330, mx_loss: 0.0038, eta: 0:38:14, time: 8.1231
INFO train.py(173): step: 2750/5410, l_total: 0.0257, l_in: 0.0076, l_grad: 0.0180, msssim_ir: 0.1917, msssim_vis: 0.1578, mx_loss: 0.0052, eta: 0:38:05, time: 8.1530
INFO train.py(173): step: 2760/5410, l_total: 0.0372, l_in: 0.0070, l_grad: 0.0303, msssim_ir: 0.4167, msssim_vis: 0.0264, mx_loss: 0.0054, eta: 0:37:56, time: 8.1460
INFO train.py(173): step: 2770/5410, l_total: 0.0339, l_in: 0.0090, l_grad: 0.0250, msssim_ir: 0.3770, msssim_vis: 0.0546, mx_loss: 0.0049, eta: 0:37:47, time: 8.1401
INFO train.py(173): step: 2780/5410, l_total: 0.0357, l_in: 0.0098, l_grad: 0.0259, msssim_ir: 0.3812, msssim_vis: 0.0433, mx_loss: 0.0043, eta: 0:37:38, time: 8.1470
INFO train.py(173): step: 2790/5410, l_total: 0.0333, l_in: 0.0113, l_grad: 0.0220, msssim_ir: 0.3380, msssim_vis: 0.0487, mx_loss: 0.0058, eta: 0:37:29, time: 8.1480
INFO train.py(173): step: 2800/5410, l_total: 0.0377, l_in: 0.0136, l_grad: 0.0240, msssim_ir: 0.2864, msssim_vis: 0.1021, mx_loss: 0.0080, eta: 0:37:20, time: 8.1401
INFO train.py(173): step: 2810/5410, l_total: 0.0317, l_in: 0.0070, l_grad: 0.0247, msssim_ir: 0.3181, msssim_vis: 0.0791, mx_loss: 0.0066, eta: 0:37:11, time: 8.1540
INFO train.py(173): step: 2820/5410, l_total: 0.0645, l_in: 0.0172, l_grad: 0.0473, msssim_ir: 0.4376, msssim_vis: 0.0531, mx_loss: 0.0110, eta: 0:37:02, time: 8.1381
INFO train.py(173): step: 2830/5410, l_total: 0.0348, l_in: 0.0118, l_grad: 0.0230, msssim_ir: 0.2281, msssim_vis: 0.1404, mx_loss: 0.0097, eta: 0:36:53, time: 8.1460
INFO train.py(173): step: 2840/5410, l_total: 0.0447, l_in: 0.0148, l_grad: 0.0299, msssim_ir: 0.3211, msssim_vis: 0.0950, mx_loss: 0.0081, eta: 0:36:44, time: 8.1520
INFO train.py(173): step: 2850/5410, l_total: 0.0645, l_in: 0.0226, l_grad: 0.0419, msssim_ir: 0.5065, msssim_vis: 0.0248, mx_loss: 0.0406, eta: 0:36:35, time: 8.1401
INFO train.py(173): step: 2860/5410, l_total: 0.0426, l_in: 0.0132, l_grad: 0.0295, msssim_ir: 0.3178, msssim_vis: 0.0778, mx_loss: 0.0083, eta: 0:36:26, time: 8.1580
INFO train.py(173): step: 2870/5410, l_total: 0.0410, l_in: 0.0102, l_grad: 0.0308, msssim_ir: 0.4720, msssim_vis: 0.0359, mx_loss: 0.0061, eta: 0:36:17, time: 8.1640
INFO train.py(173): step: 2880/5410, l_total: 0.0445, l_in: 0.0097, l_grad: 0.0348, msssim_ir: 0.2098, msssim_vis: 0.1880, mx_loss: 0.0065, eta: 0:36:08, time: 8.1669
INFO train.py(173): step: 2890/5410, l_total: 0.0325, l_in: 0.0093, l_grad: 0.0232, msssim_ir: 0.2659, msssim_vis: 0.0617, mx_loss: 0.0066, eta: 0:35:59, time: 8.1530
INFO train.py(173): step: 2900/5410, l_total: 0.0281, l_in: 0.0091, l_grad: 0.0190, msssim_ir: 0.1830, msssim_vis: 0.0795, mx_loss: 0.0069, eta: 0:35:50, time: 8.1640
INFO train.py(173): step: 2910/5410, l_total: 0.0377, l_in: 0.0097, l_grad: 0.0280, msssim_ir: 0.4588, msssim_vis: 0.0157, mx_loss: 0.0078, eta: 0:35:41, time: 8.1301
INFO train.py(173): step: 2920/5410, l_total: 0.0574, l_in: 0.0150, l_grad: 0.0425, msssim_ir: 0.3119, msssim_vis: 0.0584, mx_loss: 0.0117, eta: 0:35:32, time: 8.1391
INFO train.py(173): step: 2930/5410, l_total: 0.0582, l_in: 0.0170, l_grad: 0.0413, msssim_ir: 0.4502, msssim_vis: 0.0405, mx_loss: 0.0126, eta: 0:35:23, time: 8.1659
INFO train.py(173): step: 2940/5410, l_total: 0.0314, l_in: 0.0072, l_grad: 0.0242, msssim_ir: 0.3773, msssim_vis: 0.0318, mx_loss: 0.0045, eta: 0:35:14, time: 8.1789
INFO train.py(173): step: 2950/5410, l_total: 0.0475, l_in: 0.0113, l_grad: 0.0362, msssim_ir: 0.4744, msssim_vis: 0.0160, mx_loss: 0.0076, eta: 0:35:05, time: 8.1530
INFO train.py(173): step: 2960/5410, l_total: 0.0617, l_in: 0.0254, l_grad: 0.0363, msssim_ir: 0.3673, msssim_vis: 0.1193, mx_loss: 0.0167, eta: 0:34:57, time: 8.1630
INFO train.py(173): step: 2970/5410, l_total: 0.0705, l_in: 0.0222, l_grad: 0.0483, msssim_ir: 0.4257, msssim_vis: 0.0627, mx_loss: 0.0197, eta: 0:34:48, time: 8.1590
INFO train.py(173): step: 2980/5410, l_total: 0.0366, l_in: 0.0106, l_grad: 0.0260, msssim_ir: 0.3145, msssim_vis: 0.0776, mx_loss: 0.0050, eta: 0:34:39, time: 8.1699
INFO train.py(173): step: 2990/5410, l_total: 0.0287, l_in: 0.0071, l_grad: 0.0215, msssim_ir: 0.3095, msssim_vis: 0.0499, mx_loss: 0.0045, eta: 0:34:30, time: 8.1440
INFO train.py(173): step: 3000/5410, l_total: 0.0468, l_in: 0.0092, l_grad: 0.0376, msssim_ir: 0.4308, msssim_vis: 0.0227, mx_loss: 0.0101, eta: 0:34:21, time: 8.1600
INFO train.py(173): step: 3010/5410, l_total: 0.0346, l_in: 0.0071, l_grad: 0.0275, msssim_ir: 0.4268, msssim_vis: 0.0288, mx_loss: 0.0041, eta: 0:34:12, time: 8.1490
INFO train.py(173): step: 3020/5410, l_total: 0.0393, l_in: 0.0094, l_grad: 0.0299, msssim_ir: 0.4400, msssim_vis: 0.0205, mx_loss: 0.0066, eta: 0:34:03, time: 8.1530
INFO train.py(173): step: 3030/5410, l_total: 0.0426, l_in: 0.0111, l_grad: 0.0315, msssim_ir: 0.2223, msssim_vis: 0.0788, mx_loss: 0.0111, eta: 0:33:54, time: 8.1470
INFO train.py(173): step: 3040/5410, l_total: 0.0527, l_in: 0.0120, l_grad: 0.0407, msssim_ir: 0.2769, msssim_vis: 0.0846, mx_loss: 0.0092, eta: 0:33:46, time: 8.1640
INFO train.py(173): step: 3050/5410, l_total: 0.0280, l_in: 0.0087, l_grad: 0.0193, msssim_ir: 0.3402, msssim_vis: 0.0316, mx_loss: 0.0056, eta: 0:33:37, time: 8.1430
INFO train.py(173): step: 3060/5410, l_total: 0.0341, l_in: 0.0072, l_grad: 0.0269, msssim_ir: 0.3115, msssim_vis: 0.0474, mx_loss: 0.0060, eta: 0:33:28, time: 8.1610
INFO train.py(173): step: 3070/5410, l_total: 0.0504, l_in: 0.0116, l_grad: 0.0388, msssim_ir: 0.3515, msssim_vis: 0.0724, mx_loss: 0.0092, eta: 0:33:19, time: 8.1540
INFO train.py(173): step: 3080/5410, l_total: 0.0319, l_in: 0.0082, l_grad: 0.0236, msssim_ir: 0.3202, msssim_vis: 0.0590, mx_loss: 0.0057, eta: 0:33:10, time: 8.1779
INFO train.py(173): step: 3090/5410, l_total: 0.0315, l_in: 0.0078, l_grad: 0.0237, msssim_ir: 0.2435, msssim_vis: 0.1121, mx_loss: 0.0063, eta: 0:33:01, time: 8.1391
INFO train.py(173): step: 3100/5410, l_total: 0.0275, l_in: 0.0055, l_grad: 0.0219, msssim_ir: 0.3858, msssim_vis: 0.0396, mx_loss: 0.0028, eta: 0:32:53, time: 8.1570
INFO train.py(173): step: 3110/5410, l_total: 0.0378, l_in: 0.0097, l_grad: 0.0281, msssim_ir: 0.4596, msssim_vis: 0.0301, mx_loss: 0.0057, eta: 0:32:44, time: 8.1540
INFO train.py(173): step: 3120/5410, l_total: 0.0597, l_in: 0.0217, l_grad: 0.0379, msssim_ir: 0.3526, msssim_vis: 0.0507, mx_loss: 0.0110, eta: 0:32:35, time: 8.1719
INFO train.py(173): step: 3130/5410, l_total: 0.0387, l_in: 0.0107, l_grad: 0.0281, msssim_ir: 0.3954, msssim_vis: 0.0585, mx_loss: 0.0103, eta: 0:32:26, time: 8.1460
INFO train.py(173): step: 3140/5410, l_total: 0.0645, l_in: 0.0250, l_grad: 0.0395, msssim_ir: 0.2105, msssim_vis: 0.1625, mx_loss: 0.0289, eta: 0:32:17, time: 8.1849
INFO train.py(173): step: 3150/5410, l_total: 0.0544, l_in: 0.0153, l_grad: 0.0391, msssim_ir: 0.3727, msssim_vis: 0.0418, mx_loss: 0.0187, eta: 0:32:08, time: 8.1480
INFO train.py(173): step: 3160/5410, l_total: 0.0411, l_in: 0.0173, l_grad: 0.0238, msssim_ir: 0.1628, msssim_vis: 0.1963, mx_loss: 0.0132, eta: 0:32:00, time: 8.1480
INFO train.py(173): step: 3170/5410, l_total: 0.0364, l_in: 0.0081, l_grad: 0.0283, msssim_ir: 0.4553, msssim_vis: 0.0387, mx_loss: 0.0040, eta: 0:31:51, time: 8.1630
INFO train.py(173): step: 3180/5410, l_total: 0.0526, l_in: 0.0163, l_grad: 0.0363, msssim_ir: 0.0742, msssim_vis: 0.2385, mx_loss: 0.0138, eta: 0:31:42, time: 8.1510
INFO train.py(173): step: 3190/5410, l_total: 0.0480, l_in: 0.0147, l_grad: 0.0333, msssim_ir: 0.3109, msssim_vis: 0.0959, mx_loss: 0.0090, eta: 0:31:33, time: 8.1510
INFO train.py(173): step: 3200/5410, l_total: 0.0660, l_in: 0.0260, l_grad: 0.0400, msssim_ir: 0.5051, msssim_vis: 0.0158, mx_loss: 0.0130, eta: 0:31:24, time: 8.1679
INFO train.py(173): step: 3210/5410, l_total: 0.0355, l_in: 0.0103, l_grad: 0.0253, msssim_ir: 0.3013, msssim_vis: 0.0729, mx_loss: 0.0120, eta: 0:31:16, time: 8.1530
INFO train.py(173): step: 3220/5410, l_total: 0.0444, l_in: 0.0121, l_grad: 0.0322, msssim_ir: 0.2216, msssim_vis: 0.1256, mx_loss: 0.0109, eta: 0:31:07, time: 8.1271
INFO train.py(173): step: 3230/5410, l_total: 0.0413, l_in: 0.0090, l_grad: 0.0323, msssim_ir: 0.4243, msssim_vis: 0.0331, mx_loss: 0.0108, eta: 0:30:58, time: 8.1520
INFO train.py(173): step: 3240/5410, l_total: 0.0381, l_in: 0.0108, l_grad: 0.0273, msssim_ir: 0.3674, msssim_vis: 0.0525, mx_loss: 0.0070, eta: 0:30:49, time: 8.1450
INFO train.py(173): step: 3250/5410, l_total: 0.0515, l_in: 0.0165, l_grad: 0.0350, msssim_ir: 0.4066, msssim_vis: 0.0551, mx_loss: 0.0118, eta: 0:30:53, time: 27.4259
INFO train.py(173): step: 3260/5410, l_total: 0.0400, l_in: 0.0083, l_grad: 0.0316, msssim_ir: 0.4674, msssim_vis: 0.0134, mx_loss: 0.0092, eta: 0:30:44, time: 8.1112
INFO train.py(173): step: 3270/5410, l_total: 0.0503, l_in: 0.0143, l_grad: 0.0361, msssim_ir: 0.2960, msssim_vis: 0.0689, mx_loss: 0.0118, eta: 0:30:36, time: 8.1261
INFO train.py(173): step: 3280/5410, l_total: 0.0327, l_in: 0.0134, l_grad: 0.0192, msssim_ir: 0.1823, msssim_vis: 0.1034, mx_loss: 0.0109, eta: 0:30:27, time: 8.1490
INFO train.py(173): step: 3290/5410, l_total: 0.0379, l_in: 0.0171, l_grad: 0.0208, msssim_ir: 0.2261, msssim_vis: 0.0998, mx_loss: 0.0155, eta: 0:30:18, time: 8.1152
INFO train.py(173): step: 3300/5410, l_total: 0.0368, l_in: 0.0085, l_grad: 0.0283, msssim_ir: 0.3544, msssim_vis: 0.0473, mx_loss: 0.0052, eta: 0:30:09, time: 8.1311
INFO train.py(173): step: 3310/5410, l_total: 0.0471, l_in: 0.0117, l_grad: 0.0355, msssim_ir: 0.4368, msssim_vis: 0.0384, mx_loss: 0.0095, eta: 0:30:00, time: 8.1480
INFO train.py(173): step: 3320/5410, l_total: 0.0481, l_in: 0.0113, l_grad: 0.0368, msssim_ir: 0.4476, msssim_vis: 0.0352, mx_loss: 0.0044, eta: 0:29:51, time: 8.1311
INFO train.py(173): step: 3330/5410, l_total: 0.0431, l_in: 0.0139, l_grad: 0.0292, msssim_ir: 0.4644, msssim_vis: 0.0086, mx_loss: 0.0080, eta: 0:29:42, time: 8.1450
INFO train.py(173): step: 3340/5410, l_total: 0.0466, l_in: 0.0128, l_grad: 0.0338, msssim_ir: 0.5113, msssim_vis: 0.0084, mx_loss: 0.0116, eta: 0:29:34, time: 8.1510
INFO train.py(173): step: 3350/5410, l_total: 0.0372, l_in: 0.0084, l_grad: 0.0288, msssim_ir: 0.4890, msssim_vis: 0.0080, mx_loss: 0.0090, eta: 0:29:25, time: 8.1699
INFO train.py(173): step: 3360/5410, l_total: 0.0269, l_in: 0.0070, l_grad: 0.0199, msssim_ir: 0.3041, msssim_vis: 0.0382, mx_loss: 0.0048, eta: 0:29:16, time: 8.1371
INFO train.py(173): step: 3370/5410, l_total: 0.0497, l_in: 0.0137, l_grad: 0.0360, msssim_ir: 0.4149, msssim_vis: 0.0422, mx_loss: 0.0061, eta: 0:29:07, time: 8.1440
INFO train.py(173): step: 3380/5410, l_total: 0.0278, l_in: 0.0065, l_grad: 0.0212, msssim_ir: 0.4204, msssim_vis: 0.0158, mx_loss: 0.0029, eta: 0:28:58, time: 8.1590
INFO train.py(173): step: 3390/5410, l_total: 0.0288, l_in: 0.0071, l_grad: 0.0217, msssim_ir: 0.2960, msssim_vis: 0.0633, mx_loss: 0.0051, eta: 0:28:50, time: 8.1600
INFO train.py(173): step: 3400/5410, l_total: 0.0366, l_in: 0.0111, l_grad: 0.0255, msssim_ir: 0.3364, msssim_vis: 0.0466, mx_loss: 0.0065, eta: 0:28:41, time: 8.1530
INFO train.py(173): step: 3410/5410, l_total: 0.0343, l_in: 0.0099, l_grad: 0.0245, msssim_ir: 0.3578, msssim_vis: 0.0736, mx_loss: 0.0044, eta: 0:28:32, time: 8.1361
INFO train.py(173): step: 3420/5410, l_total: 0.0476, l_in: 0.0093, l_grad: 0.0383, msssim_ir: 0.2807, msssim_vis: 0.1092, mx_loss: 0.0072, eta: 0:28:23, time: 8.1440
INFO train.py(173): step: 3430/5410, l_total: 0.0461, l_in: 0.0136, l_grad: 0.0324, msssim_ir: 0.2954, msssim_vis: 0.1365, mx_loss: 0.0105, eta: 0:28:14, time: 8.1480
INFO train.py(173): step: 3440/5410, l_total: 0.0274, l_in: 0.0067, l_grad: 0.0207, msssim_ir: 0.2407, msssim_vis: 0.0915, mx_loss: 0.0063, eta: 0:28:06, time: 8.1729
INFO train.py(173): step: 3450/5410, l_total: 0.0497, l_in: 0.0144, l_grad: 0.0353, msssim_ir: 0.4554, msssim_vis: 0.0245, mx_loss: 0.0137, eta: 0:27:57, time: 8.1590
INFO train.py(173): step: 3460/5410, l_total: 0.0464, l_in: 0.0169, l_grad: 0.0295, msssim_ir: 0.4026, msssim_vis: 0.0648, mx_loss: 0.0062, eta: 0:27:48, time: 8.1709
INFO train.py(173): step: 3470/5410, l_total: 0.0352, l_in: 0.0079, l_grad: 0.0273, msssim_ir: 0.3805, msssim_vis: 0.0302, mx_loss: 0.0048, eta: 0:27:39, time: 8.1341
INFO train.py(173): step: 3480/5410, l_total: 0.0642, l_in: 0.0297, l_grad: 0.0345, msssim_ir: 0.3455, msssim_vis: 0.1019, mx_loss: 0.0150, eta: 0:27:30, time: 8.1709
INFO train.py(173): step: 3490/5410, l_total: 0.0347, l_in: 0.0078, l_grad: 0.0269, msssim_ir: 0.2620, msssim_vis: 0.1279, mx_loss: 0.0049, eta: 0:27:22, time: 8.1430
INFO train.py(173): step: 3500/5410, l_total: 0.0405, l_in: 0.0104, l_grad: 0.0301, msssim_ir: 0.4441, msssim_vis: 0.0332, mx_loss: 0.0101, eta: 0:27:13, time: 8.1580
INFO train.py(173): step: 3510/5410, l_total: 0.0480, l_in: 0.0106, l_grad: 0.0374, msssim_ir: 0.4525, msssim_vis: 0.0239, mx_loss: 0.0092, eta: 0:27:04, time: 8.1430
INFO train.py(173): step: 3520/5410, l_total: 0.0404, l_in: 0.0106, l_grad: 0.0298, msssim_ir: 0.4784, msssim_vis: 0.0128, mx_loss: 0.0057, eta: 0:26:55, time: 8.1460
INFO train.py(173): step: 3530/5410, l_total: 0.0706, l_in: 0.0299, l_grad: 0.0407, msssim_ir: 0.4899, msssim_vis: 0.0181, mx_loss: 0.0092, eta: 0:26:47, time: 8.1371
INFO train.py(173): step: 3540/5410, l_total: 0.0331, l_in: 0.0069, l_grad: 0.0262, msssim_ir: 0.3503, msssim_vis: 0.1068, mx_loss: 0.0041, eta: 0:26:38, time: 8.1500
INFO train.py(173): step: 3550/5410, l_total: 0.0579, l_in: 0.0167, l_grad: 0.0412, msssim_ir: 0.5004, msssim_vis: 0.0129, mx_loss: 0.0135, eta: 0:26:29, time: 8.1500
INFO train.py(173): step: 3560/5410, l_total: 0.0400, l_in: 0.0098, l_grad: 0.0302, msssim_ir: 0.3898, msssim_vis: 0.0198, mx_loss: 0.0088, eta: 0:26:20, time: 8.1500
INFO train.py(173): step: 3570/5410, l_total: 0.0365, l_in: 0.0116, l_grad: 0.0249, msssim_ir: 0.3020, msssim_vis: 0.0907, mx_loss: 0.0074, eta: 0:26:12, time: 8.1769
INFO train.py(173): step: 3580/5410, l_total: 0.0438, l_in: 0.0229, l_grad: 0.0209, msssim_ir: 0.1804, msssim_vis: 0.1341, mx_loss: 0.0194, eta: 0:26:03, time: 8.1540
INFO train.py(173): step: 3590/5410, l_total: 0.0494, l_in: 0.0200, l_grad: 0.0294, msssim_ir: 0.2286, msssim_vis: 0.1431, mx_loss: 0.0190, eta: 0:25:54, time: 8.1610
INFO train.py(173): step: 3600/5410, l_total: 0.0463, l_in: 0.0170, l_grad: 0.0293, msssim_ir: 0.2998, msssim_vis: 0.1465, mx_loss: 0.0131, eta: 0:25:45, time: 8.1610
INFO train.py(173): step: 3610/5410, l_total: 0.0525, l_in: 0.0104, l_grad: 0.0421, msssim_ir: 0.3423, msssim_vis: 0.0771, mx_loss: 0.0091, eta: 0:25:37, time: 8.1590
INFO train.py(173): step: 3620/5410, l_total: 0.0368, l_in: 0.0109, l_grad: 0.0259, msssim_ir: 0.3711, msssim_vis: 0.0746, mx_loss: 0.0060, eta: 0:25:28, time: 8.1630
INFO train.py(173): step: 3630/5410, l_total: 0.0278, l_in: 0.0059, l_grad: 0.0219, msssim_ir: 0.3788, msssim_vis: 0.0365, mx_loss: 0.0029, eta: 0:25:19, time: 8.1550
INFO train.py(173): step: 3640/5410, l_total: 0.0362, l_in: 0.0138, l_grad: 0.0224, msssim_ir: 0.3011, msssim_vis: 0.0526, mx_loss: 0.0084, eta: 0:25:10, time: 8.1580
INFO train.py(173): step: 3650/5410, l_total: 0.0363, l_in: 0.0170, l_grad: 0.0193, msssim_ir: 0.2286, msssim_vis: 0.0891, mx_loss: 0.0128, eta: 0:25:02, time: 8.1600
INFO train.py(173): step: 3660/5410, l_total: 0.0409, l_in: 0.0113, l_grad: 0.0296, msssim_ir: 0.1443, msssim_vis: 0.1398, mx_loss: 0.0117, eta: 0:24:53, time: 8.1421
INFO train.py(173): step: 3670/5410, l_total: 0.0459, l_in: 0.0115, l_grad: 0.0343, msssim_ir: 0.3128, msssim_vis: 0.0809, mx_loss: 0.0124, eta: 0:24:44, time: 8.1689
INFO train.py(173): step: 3680/5410, l_total: 0.0473, l_in: 0.0099, l_grad: 0.0374, msssim_ir: 0.3904, msssim_vis: 0.0826, mx_loss: 0.0056, eta: 0:24:36, time: 8.1640
INFO train.py(173): step: 3690/5410, l_total: 0.0436, l_in: 0.0074, l_grad: 0.0362, msssim_ir: 0.2864, msssim_vis: 0.0928, mx_loss: 0.0053, eta: 0:24:27, time: 8.1819
INFO train.py(173): step: 3700/5410, l_total: 0.0761, l_in: 0.0301, l_grad: 0.0460, msssim_ir: 0.4549, msssim_vis: 0.0374, mx_loss: 0.0169, eta: 0:24:18, time: 8.1679
INFO train.py(173): step: 3710/5410, l_total: 0.0382, l_in: 0.0176, l_grad: 0.0206, msssim_ir: 0.1503, msssim_vis: 0.1873, mx_loss: 0.0155, eta: 0:24:09, time: 8.1450
INFO train.py(173): step: 3720/5410, l_total: 0.0361, l_in: 0.0079, l_grad: 0.0282, msssim_ir: 0.3619, msssim_vis: 0.0508, mx_loss: 0.0041, eta: 0:24:01, time: 8.1600
INFO train.py(173): step: 3730/5410, l_total: 0.0359, l_in: 0.0074, l_grad: 0.0285, msssim_ir: 0.3071, msssim_vis: 0.0630, mx_loss: 0.0069, eta: 0:23:52, time: 8.1580
INFO train.py(173): step: 3740/5410, l_total: 0.0478, l_in: 0.0102, l_grad: 0.0375, msssim_ir: 0.4406, msssim_vis: 0.0267, mx_loss: 0.0068, eta: 0:23:43, time: 8.1819
INFO train.py(173): step: 3750/5410, l_total: 0.0394, l_in: 0.0094, l_grad: 0.0300, msssim_ir: 0.4235, msssim_vis: 0.0261, mx_loss: 0.0080, eta: 0:23:35, time: 8.1480
INFO train.py(173): step: 3760/5410, l_total: 0.0710, l_in: 0.0204, l_grad: 0.0506, msssim_ir: 0.4932, msssim_vis: 0.0275, mx_loss: 0.0166, eta: 0:23:26, time: 8.1450
INFO train.py(173): step: 3770/5410, l_total: 0.0386, l_in: 0.0122, l_grad: 0.0265, msssim_ir: 0.3598, msssim_vis: 0.0607, mx_loss: 0.0071, eta: 0:23:17, time: 8.1540
INFO train.py(173): step: 3780/5410, l_total: 0.0380, l_in: 0.0117, l_grad: 0.0263, msssim_ir: 0.2767, msssim_vis: 0.0677, mx_loss: 0.0082, eta: 0:23:09, time: 8.1500
INFO train.py(173): step: 3790/5410, l_total: 0.0343, l_in: 0.0102, l_grad: 0.0242, msssim_ir: 0.2994, msssim_vis: 0.0691, mx_loss: 0.0075, eta: 0:23:08, time: 27.7206
INFO train.py(173): step: 3800/5410, l_total: 0.0308, l_in: 0.0091, l_grad: 0.0217, msssim_ir: 0.2830, msssim_vis: 0.0643, mx_loss: 0.0100, eta: 0:23:00, time: 8.0933
INFO train.py(173): step: 3810/5410, l_total: 0.0322, l_in: 0.0080, l_grad: 0.0242, msssim_ir: 0.2844, msssim_vis: 0.0915, mx_loss: 0.0060, eta: 0:22:51, time: 8.1052
INFO train.py(173): step: 3820/5410, l_total: 0.0480, l_in: 0.0119, l_grad: 0.0361, msssim_ir: 0.3919, msssim_vis: 0.0844, mx_loss: 0.0101, eta: 0:22:42, time: 8.1192
INFO train.py(173): step: 3830/5410, l_total: 0.0364, l_in: 0.0123, l_grad: 0.0242, msssim_ir: 0.3099, msssim_vis: 0.0791, mx_loss: 0.0057, eta: 0:22:33, time: 8.1301
INFO train.py(173): step: 3840/5410, l_total: 0.0338, l_in: 0.0099, l_grad: 0.0238, msssim_ir: 0.3264, msssim_vis: 0.0896, mx_loss: 0.0076, eta: 0:22:25, time: 8.1301
INFO train.py(173): step: 3850/5410, l_total: 0.0366, l_in: 0.0110, l_grad: 0.0255, msssim_ir: 0.2897, msssim_vis: 0.1290, mx_loss: 0.0048, eta: 0:22:16, time: 8.1391
INFO train.py(173): step: 3860/5410, l_total: 0.0327, l_in: 0.0108, l_grad: 0.0220, msssim_ir: 0.3660, msssim_vis: 0.0501, mx_loss: 0.0045, eta: 0:22:07, time: 8.1391
INFO train.py(173): step: 3870/5410, l_total: 0.0381, l_in: 0.0110, l_grad: 0.0271, msssim_ir: 0.3650, msssim_vis: 0.0568, mx_loss: 0.0045, eta: 0:21:58, time: 8.1341
INFO train.py(173): step: 3880/5410, l_total: 0.0657, l_in: 0.0158, l_grad: 0.0499, msssim_ir: 0.3668, msssim_vis: 0.0557, mx_loss: 0.0175, eta: 0:21:50, time: 8.1490
INFO train.py(173): step: 3890/5410, l_total: 0.0338, l_in: 0.0126, l_grad: 0.0212, msssim_ir: 0.2168, msssim_vis: 0.0981, mx_loss: 0.0123, eta: 0:21:41, time: 8.1600
INFO train.py(173): step: 3900/5410, l_total: 0.0334, l_in: 0.0094, l_grad: 0.0240, msssim_ir: 0.3518, msssim_vis: 0.0424, mx_loss: 0.0050, eta: 0:21:32, time: 8.1381
INFO train.py(173): step: 3910/5410, l_total: 0.0303, l_in: 0.0071, l_grad: 0.0232, msssim_ir: 0.3736, msssim_vis: 0.0249, mx_loss: 0.0030, eta: 0:21:23, time: 8.1699
INFO train.py(173): step: 3920/5410, l_total: 0.0264, l_in: 0.0069, l_grad: 0.0195, msssim_ir: 0.3153, msssim_vis: 0.0490, mx_loss: 0.0059, eta: 0:21:15, time: 8.1371
INFO train.py(173): step: 3930/5410, l_total: 0.0383, l_in: 0.0097, l_grad: 0.0286, msssim_ir: 0.3631, msssim_vis: 0.0407, mx_loss: 0.0080, eta: 0:21:06, time: 8.1391
INFO train.py(173): step: 3940/5410, l_total: 0.0303, l_in: 0.0059, l_grad: 0.0244, msssim_ir: 0.3472, msssim_vis: 0.0302, mx_loss: 0.0041, eta: 0:20:57, time: 8.1590
INFO train.py(173): step: 3950/5410, l_total: 0.0690, l_in: 0.0242, l_grad: 0.0448, msssim_ir: 0.4161, msssim_vis: 0.0413, mx_loss: 0.0430, eta: 0:20:49, time: 8.1341
INFO train.py(173): step: 3960/5410, l_total: 0.0562, l_in: 0.0162, l_grad: 0.0400, msssim_ir: 0.4049, msssim_vis: 0.0652, mx_loss: 0.0099, eta: 0:20:40, time: 8.1470
INFO train.py(173): step: 3970/5410, l_total: 0.0295, l_in: 0.0096, l_grad: 0.0199, msssim_ir: 0.3509, msssim_vis: 0.0498, mx_loss: 0.0038, eta: 0:20:31, time: 8.1480
INFO train.py(173): step: 3980/5410, l_total: 0.0316, l_in: 0.0092, l_grad: 0.0224, msssim_ir: 0.3173, msssim_vis: 0.0519, mx_loss: 0.0066, eta: 0:20:22, time: 8.1560
INFO train.py(173): step: 3990/5410, l_total: 0.0415, l_in: 0.0117, l_grad: 0.0298, msssim_ir: 0.4030, msssim_vis: 0.0434, mx_loss: 0.0065, eta: 0:20:14, time: 8.1381
INFO train.py(173): step: 4000/5410, l_total: 0.0365, l_in: 0.0090, l_grad: 0.0275, msssim_ir: 0.2776, msssim_vis: 0.0671, mx_loss: 0.0062, eta: 0:20:05, time: 8.1500
INFO train.py(173): step: 4010/5410, l_total: 0.0278, l_in: 0.0068, l_grad: 0.0210, msssim_ir: 0.4008, msssim_vis: 0.0248, mx_loss: 0.0045, eta: 0:19:56, time: 8.1729
INFO train.py(173): step: 4020/5410, l_total: 0.0454, l_in: 0.0150, l_grad: 0.0304, msssim_ir: 0.4923, msssim_vis: 0.0119, mx_loss: 0.0096, eta: 0:19:48, time: 8.1669
INFO train.py(173): step: 4030/5410, l_total: 0.0338, l_in: 0.0105, l_grad: 0.0234, msssim_ir: 0.3788, msssim_vis: 0.0584, mx_loss: 0.0078, eta: 0:19:39, time: 8.1600
INFO train.py(173): step: 4040/5410, l_total: 0.0358, l_in: 0.0095, l_grad: 0.0263, msssim_ir: 0.4299, msssim_vis: 0.0225, mx_loss: 0.0044, eta: 0:19:30, time: 8.1490
INFO train.py(173): step: 4050/5410, l_total: 0.0381, l_in: 0.0124, l_grad: 0.0257, msssim_ir: 0.3519, msssim_vis: 0.0737, mx_loss: 0.0083, eta: 0:19:22, time: 8.1620
INFO train.py(173): step: 4060/5410, l_total: 0.0346, l_in: 0.0070, l_grad: 0.0277, msssim_ir: 0.3353, msssim_vis: 0.0969, mx_loss: 0.0047, eta: 0:19:13, time: 8.1610
INFO train.py(173): step: 4070/5410, l_total: 0.0328, l_in: 0.0086, l_grad: 0.0242, msssim_ir: 0.3505, msssim_vis: 0.0276, mx_loss: 0.0053, eta: 0:19:04, time: 8.1689
INFO train.py(173): step: 4080/5410, l_total: 0.0442, l_in: 0.0110, l_grad: 0.0332, msssim_ir: 0.4535, msssim_vis: 0.0154, mx_loss: 0.0101, eta: 0:18:56, time: 8.1510
INFO train.py(173): step: 4090/5410, l_total: 0.0471, l_in: 0.0154, l_grad: 0.0317, msssim_ir: 0.2618, msssim_vis: 0.0875, mx_loss: 0.0073, eta: 0:18:47, time: 8.1689
INFO train.py(173): step: 4100/5410, l_total: 0.0447, l_in: 0.0138, l_grad: 0.0309, msssim_ir: 0.3563, msssim_vis: 0.0843, mx_loss: 0.0076, eta: 0:18:38, time: 8.1620
INFO train.py(173): step: 4110/5410, l_total: 0.0409, l_in: 0.0133, l_grad: 0.0276, msssim_ir: 0.4678, msssim_vis: 0.0105, mx_loss: 0.0107, eta: 0:18:30, time: 8.1480
INFO train.py(173): step: 4120/5410, l_total: 0.0583, l_in: 0.0212, l_grad: 0.0370, msssim_ir: 0.4442, msssim_vis: 0.0552, mx_loss: 0.0097, eta: 0:18:21, time: 8.1560
INFO train.py(173): step: 4130/5410, l_total: 0.0570, l_in: 0.0144, l_grad: 0.0426, msssim_ir: 0.3432, msssim_vis: 0.0773, mx_loss: 0.0101, eta: 0:18:12, time: 8.1669
INFO train.py(173): step: 4140/5410, l_total: 0.0308, l_in: 0.0092, l_grad: 0.0216, msssim_ir: 0.3655, msssim_vis: 0.0364, mx_loss: 0.0067, eta: 0:18:04, time: 8.1291
INFO train.py(173): step: 4150/5410, l_total: 0.0354, l_in: 0.0114, l_grad: 0.0240, msssim_ir: 0.3580, msssim_vis: 0.0505, mx_loss: 0.0084, eta: 0:17:55, time: 8.1769
INFO train.py(173): step: 4160/5410, l_total: 0.0824, l_in: 0.0328, l_grad: 0.0496, msssim_ir: 0.2848, msssim_vis: 0.1271, mx_loss: 0.0280, eta: 0:17:46, time: 8.1829
INFO train.py(173): step: 4170/5410, l_total: 0.0529, l_in: 0.0149, l_grad: 0.0380, msssim_ir: 0.3669, msssim_vis: 0.0838, mx_loss: 0.0172, eta: 0:17:38, time: 8.1540
INFO train.py(173): step: 4180/5410, l_total: 0.0411, l_in: 0.0091, l_grad: 0.0320, msssim_ir: 0.4145, msssim_vis: 0.0423, mx_loss: 0.0058, eta: 0:17:29, time: 8.1570
INFO train.py(173): step: 4190/5410, l_total: 0.0445, l_in: 0.0159, l_grad: 0.0287, msssim_ir: 0.1698, msssim_vis: 0.1238, mx_loss: 0.0147, eta: 0:17:20, time: 8.1620
INFO train.py(173): step: 4200/5410, l_total: 0.0450, l_in: 0.0197, l_grad: 0.0253, msssim_ir: 0.3718, msssim_vis: 0.0683, mx_loss: 0.0066, eta: 0:17:12, time: 8.1401
INFO train.py(173): step: 4210/5410, l_total: 0.0329, l_in: 0.0138, l_grad: 0.0191, msssim_ir: 0.2337, msssim_vis: 0.0886, mx_loss: 0.0085, eta: 0:17:03, time: 8.1540
INFO train.py(173): step: 4220/5410, l_total: 0.0405, l_in: 0.0138, l_grad: 0.0267, msssim_ir: 0.3375, msssim_vis: 0.0703, mx_loss: 0.0103, eta: 0:16:55, time: 8.1689
INFO train.py(173): step: 4230/5410, l_total: 0.0488, l_in: 0.0198, l_grad: 0.0290, msssim_ir: 0.1725, msssim_vis: 0.1414, mx_loss: 0.0160, eta: 0:16:46, time: 8.1570
INFO train.py(173): step: 4240/5410, l_total: 0.0404, l_in: 0.0096, l_grad: 0.0308, msssim_ir: 0.2589, msssim_vis: 0.1268, mx_loss: 0.0062, eta: 0:16:37, time: 8.1610
INFO train.py(173): step: 4250/5410, l_total: 0.0473, l_in: 0.0133, l_grad: 0.0340, msssim_ir: 0.2651, msssim_vis: 0.0804, mx_loss: 0.0111, eta: 0:16:29, time: 8.1669
INFO train.py(173): step: 4260/5410, l_total: 0.0329, l_in: 0.0114, l_grad: 0.0215, msssim_ir: 0.1591, msssim_vis: 0.1605, mx_loss: 0.0078, eta: 0:16:20, time: 8.1729
INFO train.py(173): step: 4270/5410, l_total: 0.0426, l_in: 0.0129, l_grad: 0.0296, msssim_ir: 0.3139, msssim_vis: 0.1192, mx_loss: 0.0090, eta: 0:16:11, time: 8.1620
INFO train.py(173): step: 4280/5410, l_total: 0.0431, l_in: 0.0095, l_grad: 0.0336, msssim_ir: 0.3902, msssim_vis: 0.0464, mx_loss: 0.0080, eta: 0:16:03, time: 8.1520
INFO train.py(173): step: 4290/5410, l_total: 0.0477, l_in: 0.0115, l_grad: 0.0362, msssim_ir: 0.4384, msssim_vis: 0.0294, mx_loss: 0.0111, eta: 0:15:54, time: 8.1640
INFO train.py(173): step: 4300/5410, l_total: 0.0295, l_in: 0.0079, l_grad: 0.0216, msssim_ir: 0.2453, msssim_vis: 0.1112, mx_loss: 0.0056, eta: 0:15:46, time: 8.1640
INFO train.py(173): step: 4310/5410, l_total: 0.0488, l_in: 0.0135, l_grad: 0.0354, msssim_ir: 0.3652, msssim_vis: 0.0529, mx_loss: 0.0093, eta: 0:15:37, time: 8.1630
INFO train.py(173): step: 4320/5410, l_total: 0.0550, l_in: 0.0167, l_grad: 0.0384, msssim_ir: 0.3801, msssim_vis: 0.0642, mx_loss: 0.0186, eta: 0:15:28, time: 8.1679
INFO train.py(173): step: 4330/5410, l_total: 0.0312, l_in: 0.0092, l_grad: 0.0220, msssim_ir: 0.2927, msssim_vis: 0.0702, mx_loss: 0.0070, eta: 0:15:25, time: 27.3891
INFO train.py(173): step: 4340/5410, l_total: 0.0339, l_in: 0.0074, l_grad: 0.0265, msssim_ir: 0.4021, msssim_vis: 0.0559, mx_loss: 0.0050, eta: 0:15:16, time: 8.0992
INFO train.py(173): step: 4350/5410, l_total: 0.0642, l_in: 0.0237, l_grad: 0.0404, msssim_ir: 0.2032, msssim_vis: 0.1358, mx_loss: 0.0217, eta: 0:15:07, time: 8.1002
INFO train.py(173): step: 4360/5410, l_total: 0.0523, l_in: 0.0116, l_grad: 0.0407, msssim_ir: 0.3326, msssim_vis: 0.0975, mx_loss: 0.0079, eta: 0:14:58, time: 8.1321
INFO train.py(173): step: 4370/5410, l_total: 0.0358, l_in: 0.0097, l_grad: 0.0260, msssim_ir: 0.3499, msssim_vis: 0.0357, mx_loss: 0.0061, eta: 0:14:50, time: 8.1530
INFO train.py(173): step: 4380/5410, l_total: 0.0445, l_in: 0.0106, l_grad: 0.0339, msssim_ir: 0.4017, msssim_vis: 0.0481, mx_loss: 0.0066, eta: 0:14:41, time: 8.1421
INFO train.py(173): step: 4390/5410, l_total: 0.0287, l_in: 0.0110, l_grad: 0.0177, msssim_ir: 0.2816, msssim_vis: 0.0459, mx_loss: 0.0072, eta: 0:14:33, time: 8.1421
INFO train.py(173): step: 4400/5410, l_total: 0.0419, l_in: 0.0140, l_grad: 0.0279, msssim_ir: 0.3239, msssim_vis: 0.0856, mx_loss: 0.0082, eta: 0:14:24, time: 8.1460
INFO train.py(173): step: 4410/5410, l_total: 0.0413, l_in: 0.0119, l_grad: 0.0294, msssim_ir: 0.3234, msssim_vis: 0.0949, mx_loss: 0.0083, eta: 0:14:15, time: 8.1530
INFO train.py(173): step: 4420/5410, l_total: 0.0408, l_in: 0.0183, l_grad: 0.0226, msssim_ir: 0.3671, msssim_vis: 0.0342, mx_loss: 0.0066, eta: 0:14:07, time: 8.1540
INFO train.py(173): step: 4430/5410, l_total: 0.0854, l_in: 0.0352, l_grad: 0.0501, msssim_ir: 0.4379, msssim_vis: 0.0417, mx_loss: 0.0521, eta: 0:13:58, time: 8.1480
INFO train.py(173): step: 4440/5410, l_total: 0.0492, l_in: 0.0147, l_grad: 0.0346, msssim_ir: 0.4955, msssim_vis: 0.0137, mx_loss: 0.0112, eta: 0:13:49, time: 8.1520
INFO train.py(173): step: 4450/5410, l_total: 0.0264, l_in: 0.0083, l_grad: 0.0181, msssim_ir: 0.3017, msssim_vis: 0.0521, mx_loss: 0.0047, eta: 0:13:41, time: 8.1540
INFO train.py(173): step: 4460/5410, l_total: 0.0376, l_in: 0.0081, l_grad: 0.0296, msssim_ir: 0.3065, msssim_vis: 0.0892, mx_loss: 0.0063, eta: 0:13:32, time: 8.1630
INFO train.py(173): step: 4470/5410, l_total: 0.0463, l_in: 0.0089, l_grad: 0.0374, msssim_ir: 0.4403, msssim_vis: 0.0242, mx_loss: 0.0053, eta: 0:13:23, time: 8.1361
INFO train.py(173): step: 4480/5410, l_total: 0.0464, l_in: 0.0165, l_grad: 0.0299, msssim_ir: 0.3234, msssim_vis: 0.0912, mx_loss: 0.0120, eta: 0:13:15, time: 8.1311
INFO train.py(173): step: 4490/5410, l_total: 0.0439, l_in: 0.0152, l_grad: 0.0287, msssim_ir: 0.4158, msssim_vis: 0.0582, mx_loss: 0.0084, eta: 0:13:06, time: 8.1550
INFO train.py(173): step: 4500/5410, l_total: 0.0630, l_in: 0.0171, l_grad: 0.0459, msssim_ir: 0.3648, msssim_vis: 0.0422, mx_loss: 0.0072, eta: 0:12:57, time: 8.1450
INFO train.py(173): step: 4510/5410, l_total: 0.0332, l_in: 0.0099, l_grad: 0.0233, msssim_ir: 0.2877, msssim_vis: 0.1000, mx_loss: 0.0062, eta: 0:12:49, time: 8.1550
INFO train.py(173): step: 4520/5410, l_total: 0.0444, l_in: 0.0107, l_grad: 0.0337, msssim_ir: 0.4420, msssim_vis: 0.0178, mx_loss: 0.0091, eta: 0:12:40, time: 8.1699
INFO train.py(173): step: 4530/5410, l_total: 0.0556, l_in: 0.0194, l_grad: 0.0362, msssim_ir: 0.4696, msssim_vis: 0.0214, mx_loss: 0.0260, eta: 0:12:32, time: 8.1709
INFO train.py(173): step: 4540/5410, l_total: 0.0509, l_in: 0.0187, l_grad: 0.0322, msssim_ir: 0.4007, msssim_vis: 0.0347, mx_loss: 0.0093, eta: 0:12:23, time: 8.1450
INFO train.py(173): step: 4550/5410, l_total: 0.0415, l_in: 0.0126, l_grad: 0.0288, msssim_ir: 0.4181, msssim_vis: 0.0519, mx_loss: 0.0078, eta: 0:12:14, time: 8.1769
INFO train.py(173): step: 4560/5410, l_total: 0.0378, l_in: 0.0124, l_grad: 0.0253, msssim_ir: 0.1736, msssim_vis: 0.1700, mx_loss: 0.0104, eta: 0:12:06, time: 8.1580
INFO train.py(173): step: 4570/5410, l_total: 0.0362, l_in: 0.0114, l_grad: 0.0248, msssim_ir: 0.2042, msssim_vis: 0.1037, mx_loss: 0.0105, eta: 0:11:57, time: 8.1640
INFO train.py(173): step: 4580/5410, l_total: 0.0300, l_in: 0.0082, l_grad: 0.0218, msssim_ir: 0.3179, msssim_vis: 0.0617, mx_loss: 0.0058, eta: 0:11:48, time: 8.1510
INFO train.py(173): step: 4590/5410, l_total: 0.0513, l_in: 0.0151, l_grad: 0.0361, msssim_ir: 0.4536, msssim_vis: 0.0232, mx_loss: 0.0172, eta: 0:11:40, time: 8.1749
INFO train.py(173): step: 4600/5410, l_total: 0.0506, l_in: 0.0111, l_grad: 0.0395, msssim_ir: 0.4300, msssim_vis: 0.0299, mx_loss: 0.0099, eta: 0:11:31, time: 8.1620
INFO train.py(173): step: 4610/5410, l_total: 0.0657, l_in: 0.0392, l_grad: 0.0266, msssim_ir: 0.2283, msssim_vis: 0.1378, mx_loss: 0.0290, eta: 0:11:23, time: 8.1699
INFO train.py(173): step: 4620/5410, l_total: 0.0349, l_in: 0.0099, l_grad: 0.0250, msssim_ir: 0.3654, msssim_vis: 0.0510, mx_loss: 0.0046, eta: 0:11:14, time: 8.1411
INFO train.py(173): step: 4630/5410, l_total: 0.0312, l_in: 0.0089, l_grad: 0.0223, msssim_ir: 0.3300, msssim_vis: 0.0586, mx_loss: 0.0040, eta: 0:11:05, time: 8.1610
INFO train.py(173): step: 4640/5410, l_total: 0.0641, l_in: 0.0218, l_grad: 0.0423, msssim_ir: 0.5034, msssim_vis: 0.0316, mx_loss: 0.0328, eta: 0:10:57, time: 8.1550
INFO train.py(173): step: 4650/5410, l_total: 0.0389, l_in: 0.0102, l_grad: 0.0287, msssim_ir: 0.3097, msssim_vis: 0.0891, mx_loss: 0.0052, eta: 0:10:48, time: 8.1600
INFO train.py(173): step: 4660/5410, l_total: 0.0548, l_in: 0.0140, l_grad: 0.0408, msssim_ir: 0.4755, msssim_vis: 0.0192, mx_loss: 0.0104, eta: 0:10:40, time: 8.1550
INFO train.py(173): step: 4670/5410, l_total: 0.0362, l_in: 0.0132, l_grad: 0.0230, msssim_ir: 0.2605, msssim_vis: 0.0810, mx_loss: 0.0102, eta: 0:10:31, time: 8.1620
INFO train.py(173): step: 4680/5410, l_total: 0.0382, l_in: 0.0095, l_grad: 0.0287, msssim_ir: 0.2328, msssim_vis: 0.1260, mx_loss: 0.0081, eta: 0:10:22, time: 8.1600
INFO train.py(173): step: 4690/5410, l_total: 0.0334, l_in: 0.0079, l_grad: 0.0255, msssim_ir: 0.3355, msssim_vis: 0.0473, mx_loss: 0.0060, eta: 0:10:14, time: 8.1600
INFO train.py(173): step: 4700/5410, l_total: 0.0443, l_in: 0.0117, l_grad: 0.0326, msssim_ir: 0.4532, msssim_vis: 0.0276, mx_loss: 0.0119, eta: 0:10:05, time: 8.1620
INFO train.py(173): step: 4710/5410, l_total: 0.0322, l_in: 0.0095, l_grad: 0.0227, msssim_ir: 0.3355, msssim_vis: 0.0692, mx_loss: 0.0068, eta: 0:09:57, time: 8.1510
INFO train.py(173): step: 4720/5410, l_total: 0.0347, l_in: 0.0079, l_grad: 0.0268, msssim_ir: 0.3623, msssim_vis: 0.0368, mx_loss: 0.0040, eta: 0:09:48, time: 8.1311
INFO train.py(173): step: 4730/5410, l_total: 0.0478, l_in: 0.0107, l_grad: 0.0370, msssim_ir: 0.3888, msssim_vis: 0.0508, mx_loss: 0.0052, eta: 0:09:40, time: 8.1580
INFO train.py(173): step: 4740/5410, l_total: 0.0362, l_in: 0.0163, l_grad: 0.0199, msssim_ir: 0.2047, msssim_vis: 0.1157, mx_loss: 0.0127, eta: 0:09:31, time: 8.1450
INFO train.py(173): step: 4750/5410, l_total: 0.0321, l_in: 0.0093, l_grad: 0.0228, msssim_ir: 0.2039, msssim_vis: 0.1235, mx_loss: 0.0073, eta: 0:09:22, time: 8.1440
INFO train.py(173): step: 4760/5410, l_total: 0.0418, l_in: 0.0106, l_grad: 0.0312, msssim_ir: 0.5107, msssim_vis: 0.0130, mx_loss: 0.0086, eta: 0:09:14, time: 8.1480
INFO train.py(173): step: 4770/5410, l_total: 0.0361, l_in: 0.0090, l_grad: 0.0272, msssim_ir: 0.4600, msssim_vis: 0.0138, mx_loss: 0.0061, eta: 0:09:05, time: 8.1749
INFO train.py(173): step: 4780/5410, l_total: 0.0431, l_in: 0.0116, l_grad: 0.0315, msssim_ir: 0.3524, msssim_vis: 0.0839, mx_loss: 0.0060, eta: 0:08:57, time: 8.1580
INFO train.py(173): step: 4790/5410, l_total: 0.0321, l_in: 0.0081, l_grad: 0.0240, msssim_ir: 0.3326, msssim_vis: 0.0454, mx_loss: 0.0052, eta: 0:08:48, time: 8.1540
INFO train.py(173): step: 4800/5410, l_total: 0.0477, l_in: 0.0121, l_grad: 0.0356, msssim_ir: 0.4514, msssim_vis: 0.0168, mx_loss: 0.0094, eta: 0:08:39, time: 8.1560
INFO train.py(173): step: 4810/5410, l_total: 0.0442, l_in: 0.0122, l_grad: 0.0320, msssim_ir: 0.3125, msssim_vis: 0.1303, mx_loss: 0.0084, eta: 0:08:31, time: 8.1659
INFO train.py(173): step: 4820/5410, l_total: 0.0284, l_in: 0.0074, l_grad: 0.0210, msssim_ir: 0.2819, msssim_vis: 0.0572, mx_loss: 0.0060, eta: 0:08:22, time: 8.1659
INFO train.py(173): step: 4830/5410, l_total: 0.0302, l_in: 0.0086, l_grad: 0.0216, msssim_ir: 0.2410, msssim_vis: 0.0731, mx_loss: 0.0075, eta: 0:08:14, time: 8.1610
INFO train.py(173): step: 4840/5410, l_total: 0.0350, l_in: 0.0077, l_grad: 0.0273, msssim_ir: 0.3142, msssim_vis: 0.0939, mx_loss: 0.0046, eta: 0:08:05, time: 8.1460
INFO train.py(173): step: 4850/5410, l_total: 0.0327, l_in: 0.0077, l_grad: 0.0250, msssim_ir: 0.3231, msssim_vis: 0.0813, mx_loss: 0.0031, eta: 0:07:57, time: 8.1620
INFO train.py(173): step: 4860/5410, l_total: 0.0349, l_in: 0.0100, l_grad: 0.0249, msssim_ir: 0.3349, msssim_vis: 0.1045, mx_loss: 0.0038, eta: 0:07:48, time: 8.1590
INFO train.py(173): step: 4870/5410, l_total: 0.0409, l_in: 0.0109, l_grad: 0.0300, msssim_ir: 0.3456, msssim_vis: 0.0740, mx_loss: 0.0070, eta: 0:07:42, time: 27.5016
INFO train.py(173): step: 4880/5410, l_total: 0.0260, l_in: 0.0054, l_grad: 0.0207, msssim_ir: 0.3492, msssim_vis: 0.0402, mx_loss: 0.0042, eta: 0:07:33, time: 8.0953
INFO train.py(173): step: 4890/5410, l_total: 0.0431, l_in: 0.0116, l_grad: 0.0314, msssim_ir: 0.2916, msssim_vis: 0.1230, mx_loss: 0.0075, eta: 0:07:24, time: 8.1281
INFO train.py(173): step: 4900/5410, l_total: 0.0268, l_in: 0.0069, l_grad: 0.0199, msssim_ir: 0.2528, msssim_vis: 0.0726, mx_loss: 0.0063, eta: 0:07:16, time: 8.1172
INFO train.py(173): step: 4910/5410, l_total: 0.0328, l_in: 0.0095, l_grad: 0.0233, msssim_ir: 0.1714, msssim_vis: 0.1037, mx_loss: 0.0094, eta: 0:07:07, time: 8.1291
INFO train.py(173): step: 4920/5410, l_total: 0.0321, l_in: 0.0076, l_grad: 0.0245, msssim_ir: 0.3697, msssim_vis: 0.0464, mx_loss: 0.0037, eta: 0:06:59, time: 8.1550
INFO train.py(173): step: 4930/5410, l_total: 0.0503, l_in: 0.0140, l_grad: 0.0364, msssim_ir: 0.3558, msssim_vis: 0.0642, mx_loss: 0.0147, eta: 0:06:50, time: 8.1391
INFO train.py(173): step: 4940/5410, l_total: 0.0544, l_in: 0.0137, l_grad: 0.0407, msssim_ir: 0.2969, msssim_vis: 0.1122, mx_loss: 0.0152, eta: 0:06:41, time: 8.1460
INFO train.py(173): step: 4950/5410, l_total: 0.0333, l_in: 0.0073, l_grad: 0.0260, msssim_ir: 0.3450, msssim_vis: 0.0626, mx_loss: 0.0037, eta: 0:06:33, time: 8.1570
INFO train.py(173): step: 4960/5410, l_total: 0.0401, l_in: 0.0097, l_grad: 0.0304, msssim_ir: 0.4603, msssim_vis: 0.0189, mx_loss: 0.0061, eta: 0:06:24, time: 8.1669
INFO train.py(173): step: 4970/5410, l_total: 0.0468, l_in: 0.0141, l_grad: 0.0327, msssim_ir: 0.4638, msssim_vis: 0.0223, mx_loss: 0.0151, eta: 0:06:16, time: 8.1510
INFO train.py(173): step: 4980/5410, l_total: 0.0389, l_in: 0.0103, l_grad: 0.0286, msssim_ir: 0.5097, msssim_vis: 0.0054, mx_loss: 0.0056, eta: 0:06:07, time: 8.1719
INFO train.py(173): step: 4990/5410, l_total: 0.0347, l_in: 0.0106, l_grad: 0.0241, msssim_ir: 0.2946, msssim_vis: 0.1048, mx_loss: 0.0092, eta: 0:05:59, time: 8.1510
INFO train.py(173): step: 5000/5410, l_total: 0.0474, l_in: 0.0156, l_grad: 0.0319, msssim_ir: 0.2874, msssim_vis: 0.0966, mx_loss: 0.0070, eta: 0:05:50, time: 8.1620
INFO train.py(173): step: 5010/5410, l_total: 0.0664, l_in: 0.0317, l_grad: 0.0347, msssim_ir: 0.2265, msssim_vis: 0.1704, mx_loss: 0.0290, eta: 0:05:41, time: 8.1729
INFO train.py(173): step: 5020/5410, l_total: 0.0283, l_in: 0.0083, l_grad: 0.0200, msssim_ir: 0.2387, msssim_vis: 0.0801, mx_loss: 0.0084, eta: 0:05:33, time: 8.1689
INFO train.py(173): step: 5030/5410, l_total: 0.0305, l_in: 0.0087, l_grad: 0.0219, msssim_ir: 0.2832, msssim_vis: 0.0691, mx_loss: 0.0069, eta: 0:05:24, time: 8.1649
INFO train.py(173): step: 5040/5410, l_total: 0.0476, l_in: 0.0113, l_grad: 0.0363, msssim_ir: 0.3224, msssim_vis: 0.0686, mx_loss: 0.0073, eta: 0:05:16, time: 8.1510
INFO train.py(173): step: 5050/5410, l_total: 0.0499, l_in: 0.0140, l_grad: 0.0359, msssim_ir: 0.4336, msssim_vis: 0.0302, mx_loss: 0.0156, eta: 0:05:07, time: 8.1649
INFO train.py(173): step: 5060/5410, l_total: 0.0341, l_in: 0.0066, l_grad: 0.0276, msssim_ir: 0.2911, msssim_vis: 0.0893, mx_loss: 0.0053, eta: 0:04:59, time: 8.1590
INFO train.py(173): step: 5070/5410, l_total: 0.0283, l_in: 0.0082, l_grad: 0.0201, msssim_ir: 0.2809, msssim_vis: 0.0922, mx_loss: 0.0063, eta: 0:04:50, time: 8.1590
INFO train.py(173): step: 5080/5410, l_total: 0.0422, l_in: 0.0097, l_grad: 0.0325, msssim_ir: 0.3215, msssim_vis: 0.0520, mx_loss: 0.0108, eta: 0:04:41, time: 8.1570
INFO train.py(173): step: 5090/5410, l_total: 0.0423, l_in: 0.0088, l_grad: 0.0335, msssim_ir: 0.4039, msssim_vis: 0.0301, mx_loss: 0.0076, eta: 0:04:33, time: 8.1749
INFO train.py(173): step: 5100/5410, l_total: 0.0469, l_in: 0.0105, l_grad: 0.0364, msssim_ir: 0.4611, msssim_vis: 0.0203, mx_loss: 0.0080, eta: 0:04:24, time: 8.1401
INFO train.py(173): step: 5110/5410, l_total: 0.0271, l_in: 0.0064, l_grad: 0.0207, msssim_ir: 0.3114, msssim_vis: 0.0637, mx_loss: 0.0054, eta: 0:04:16, time: 8.1580
INFO train.py(173): step: 5120/5410, l_total: 0.0371, l_in: 0.0148, l_grad: 0.0223, msssim_ir: 0.2499, msssim_vis: 0.0926, mx_loss: 0.0088, eta: 0:04:07, time: 8.1630
INFO train.py(173): step: 5130/5410, l_total: 0.0248, l_in: 0.0066, l_grad: 0.0182, msssim_ir: 0.2616, msssim_vis: 0.0570, mx_loss: 0.0049, eta: 0:03:59, time: 8.1659
INFO train.py(173): step: 5140/5410, l_total: 0.0395, l_in: 0.0112, l_grad: 0.0283, msssim_ir: 0.3476, msssim_vis: 0.0576, mx_loss: 0.0079, eta: 0:03:50, time: 8.1520
INFO train.py(173): step: 5150/5410, l_total: 0.0347, l_in: 0.0110, l_grad: 0.0238, msssim_ir: 0.3273, msssim_vis: 0.0760, mx_loss: 0.0053, eta: 0:03:41, time: 8.1590
INFO train.py(173): step: 5160/5410, l_total: 0.0867, l_in: 0.0321, l_grad: 0.0546, msssim_ir: 0.5153, msssim_vis: 0.0422, mx_loss: 0.0459, eta: 0:03:33, time: 8.1620
INFO train.py(173): step: 5170/5410, l_total: 0.0279, l_in: 0.0092, l_grad: 0.0187, msssim_ir: 0.3152, msssim_vis: 0.0494, mx_loss: 0.0066, eta: 0:03:24, time: 8.1699
INFO train.py(173): step: 5180/5410, l_total: 0.0520, l_in: 0.0131, l_grad: 0.0389, msssim_ir: 0.4934, msssim_vis: 0.0140, mx_loss: 0.0069, eta: 0:03:16, time: 8.1470
INFO train.py(173): step: 5190/5410, l_total: 0.0581, l_in: 0.0152, l_grad: 0.0429, msssim_ir: 0.3832, msssim_vis: 0.0464, mx_loss: 0.0104, eta: 0:03:07, time: 8.1719
INFO train.py(173): step: 5200/5410, l_total: 0.0360, l_in: 0.0100, l_grad: 0.0259, msssim_ir: 0.3206, msssim_vis: 0.1257, mx_loss: 0.0050, eta: 0:02:59, time: 8.1530
INFO train.py(173): step: 5210/5410, l_total: 0.0435, l_in: 0.0112, l_grad: 0.0322, msssim_ir: 0.3723, msssim_vis: 0.0531, mx_loss: 0.0075, eta: 0:02:50, time: 8.1859
INFO train.py(173): step: 5220/5410, l_total: 0.0391, l_in: 0.0095, l_grad: 0.0296, msssim_ir: 0.4343, msssim_vis: 0.0295, mx_loss: 0.0049, eta: 0:02:42, time: 8.1590
INFO train.py(173): step: 5230/5410, l_total: 0.0635, l_in: 0.0153, l_grad: 0.0482, msssim_ir: 0.4877, msssim_vis: 0.0154, mx_loss: 0.0139, eta: 0:02:33, time: 8.1590
INFO train.py(173): step: 5240/5410, l_total: 0.0480, l_in: 0.0147, l_grad: 0.0333, msssim_ir: 0.4944, msssim_vis: 0.0272, mx_loss: 0.0068, eta: 0:02:25, time: 8.1560
INFO train.py(173): step: 5250/5410, l_total: 0.0434, l_in: 0.0141, l_grad: 0.0293, msssim_ir: 0.3258, msssim_vis: 0.0924, mx_loss: 0.0092, eta: 0:02:16, time: 8.1739
INFO train.py(173): step: 5260/5410, l_total: 0.0365, l_in: 0.0104, l_grad: 0.0261, msssim_ir: 0.3530, msssim_vis: 0.0537, mx_loss: 0.0060, eta: 0:02:07, time: 8.1450
INFO train.py(173): step: 5270/5410, l_total: 0.0378, l_in: 0.0108, l_grad: 0.0270, msssim_ir: 0.3954, msssim_vis: 0.0455, mx_loss: 0.0070, eta: 0:01:59, time: 8.1849
INFO train.py(173): step: 5280/5410, l_total: 0.0348, l_in: 0.0114, l_grad: 0.0234, msssim_ir: 0.3190, msssim_vis: 0.0712, mx_loss: 0.0065, eta: 0:01:50, time: 8.1381
INFO train.py(173): step: 5290/5410, l_total: 0.0389, l_in: 0.0114, l_grad: 0.0275, msssim_ir: 0.3629, msssim_vis: 0.0624, mx_loss: 0.0077, eta: 0:01:42, time: 8.1689
INFO train.py(173): step: 5300/5410, l_total: 0.0484, l_in: 0.0173, l_grad: 0.0311, msssim_ir: 0.3247, msssim_vis: 0.1232, mx_loss: 0.0149, eta: 0:01:33, time: 8.1610
INFO train.py(173): step: 5310/5410, l_total: 0.0277, l_in: 0.0078, l_grad: 0.0199, msssim_ir: 0.2145, msssim_vis: 0.1053, mx_loss: 0.0068, eta: 0:01:25, time: 8.1510
INFO train.py(173): step: 5320/5410, l_total: 0.0326, l_in: 0.0072, l_grad: 0.0254, msssim_ir: 0.3530, msssim_vis: 0.0544, mx_loss: 0.0048, eta: 0:01:16, time: 8.1411
INFO train.py(173): step: 5330/5410, l_total: 0.0396, l_in: 0.0083, l_grad: 0.0312, msssim_ir: 0.3877, msssim_vis: 0.0864, mx_loss: 0.0047, eta: 0:01:08, time: 8.1540
INFO train.py(173): step: 5340/5410, l_total: 0.0500, l_in: 0.0145, l_grad: 0.0355, msssim_ir: 0.1457, msssim_vis: 0.2049, mx_loss: 0.0155, eta: 0:00:59, time: 8.1401
INFO train.py(173): step: 5350/5410, l_total: 0.0762, l_in: 0.0380, l_grad: 0.0382, msssim_ir: 0.3662, msssim_vis: 0.0669, mx_loss: 0.0145, eta: 0:00:51, time: 8.1630
INFO train.py(173): step: 5360/5410, l_total: 0.0588, l_in: 0.0166, l_grad: 0.0422, msssim_ir: 0.4717, msssim_vis: 0.0126, mx_loss: 0.0048, eta: 0:00:42, time: 8.1371
INFO train.py(173): step: 5370/5410, l_total: 0.0291, l_in: 0.0062, l_grad: 0.0228, msssim_ir: 0.3219, msssim_vis: 0.0671, mx_loss: 0.0046, eta: 0:00:34, time: 8.1689
INFO train.py(173): step: 5380/5410, l_total: 0.0349, l_in: 0.0123, l_grad: 0.0226, msssim_ir: 0.3588, msssim_vis: 0.0432, mx_loss: 0.0054, eta: 0:00:25, time: 8.1411
INFO train.py(173): step: 5390/5410, l_total: 0.0335, l_in: 0.0085, l_grad: 0.0249, msssim_ir: 0.3860, msssim_vis: 0.0284, mx_loss: 0.0047, eta: 0:00:17, time: 8.1610
INFO train.py(173): step: 5400/5410, l_total: 0.0480, l_in: 0.0122, l_grad: 0.0359, msssim_ir: 0.3287, msssim_vis: 0.0615, mx_loss: 0.0059, eta: 0:00:08, time: 8.1520
INFO train.py(173): step: 5410/5410, l_total: 0.0287, l_in: 0.0076, l_grad: 0.0211, msssim_ir: 0.3473, msssim_vis: 0.0493, mx_loss: 0.0036, eta: 0:00:00, time: 8.1669
INFO train.py(177): Fusion Model Save to: ./model\Fusion\fusion_model.pth
INFO train.py(178): 

INFO train.py(108): Training Fusion Model start~
INFO train.py(173): step: 10/5410, l_total: 0.0556, l_in: 0.0162, l_grad: 0.0394, msssim_ir: 0.3886, msssim_vis: 0.0700, mx_loss: 0.0129, eta: 4:01:07, time: 26.7917
INFO train.py(173): step: 20/5410, l_total: 0.0470, l_in: 0.0217, l_grad: 0.0253, msssim_ir: 0.2422, msssim_vis: 0.1056, mx_loss: 0.0158, eta: 2:36:43, time: 8.1012
INFO train.py(173): step: 30/5410, l_total: 0.0655, l_in: 0.0172, l_grad: 0.0483, msssim_ir: 0.4546, msssim_vis: 0.0408, mx_loss: 0.0173, eta: 2:08:30, time: 8.1022
INFO train.py(173): step: 40/5410, l_total: 0.0281, l_in: 0.0081, l_grad: 0.0200, msssim_ir: 0.2586, msssim_vis: 0.0567, mx_loss: 0.0077, eta: 1:54:22, time: 8.1231
INFO train.py(173): step: 50/5410, l_total: 0.0519, l_in: 0.0114, l_grad: 0.0405, msssim_ir: 0.4918, msssim_vis: 0.0191, mx_loss: 0.0093, eta: 1:45:50, time: 8.1231
INFO train.py(173): step: 60/5410, l_total: 0.0346, l_in: 0.0107, l_grad: 0.0238, msssim_ir: 0.3137, msssim_vis: 0.0761, mx_loss: 0.0056, eta: 1:40:08, time: 8.1381
INFO train.py(173): step: 70/5410, l_total: 0.0345, l_in: 0.0105, l_grad: 0.0240, msssim_ir: 0.3858, msssim_vis: 0.0323, mx_loss: 0.0053, eta: 1:36:00, time: 8.1341
INFO train.py(173): step: 80/5410, l_total: 0.0577, l_in: 0.0164, l_grad: 0.0413, msssim_ir: 0.4829, msssim_vis: 0.0195, mx_loss: 0.0206, eta: 1:32:54, time: 8.1530
INFO train.py(173): step: 90/5410, l_total: 0.0385, l_in: 0.0129, l_grad: 0.0256, msssim_ir: 0.2665, msssim_vis: 0.0812, mx_loss: 0.0116, eta: 1:30:26, time: 8.1411
INFO train.py(173): step: 100/5410, l_total: 0.0314, l_in: 0.0099, l_grad: 0.0215, msssim_ir: 0.3869, msssim_vis: 0.0266, mx_loss: 0.0037, eta: 1:28:28, time: 8.1560
INFO train.py(173): step: 110/5410, l_total: 0.0366, l_in: 0.0088, l_grad: 0.0277, msssim_ir: 0.3697, msssim_vis: 0.0812, mx_loss: 0.0049, eta: 1:26:48, time: 8.1450
INFO train.py(173): step: 120/5410, l_total: 0.0446, l_in: 0.0099, l_grad: 0.0347, msssim_ir: 0.3940, msssim_vis: 0.0328, mx_loss: 0.0084, eta: 1:25:25, time: 8.1610
INFO train.py(173): step: 130/5410, l_total: 0.0375, l_in: 0.0128, l_grad: 0.0248, msssim_ir: 0.4551, msssim_vis: 0.0147, mx_loss: 0.0080, eta: 1:24:13, time: 8.1550
INFO train.py(173): step: 140/5410, l_total: 0.0447, l_in: 0.0121, l_grad: 0.0325, msssim_ir: 0.3430, msssim_vis: 0.0659, mx_loss: 0.0069, eta: 1:23:11, time: 8.1759
INFO train.py(173): step: 150/5410, l_total: 0.0388, l_in: 0.0116, l_grad: 0.0272, msssim_ir: 0.3746, msssim_vis: 0.0361, mx_loss: 0.0052, eta: 1:22:15, time: 8.1321
INFO train.py(173): step: 160/5410, l_total: 0.0286, l_in: 0.0110, l_grad: 0.0176, msssim_ir: 0.2101, msssim_vis: 0.1058, mx_loss: 0.0086, eta: 1:21:25, time: 8.1600
INFO train.py(173): step: 170/5410, l_total: 0.0317, l_in: 0.0091, l_grad: 0.0227, msssim_ir: 0.3030, msssim_vis: 0.0521, mx_loss: 0.0062, eta: 1:20:40, time: 8.1500
INFO train.py(173): step: 180/5410, l_total: 0.0440, l_in: 0.0102, l_grad: 0.0338, msssim_ir: 0.4144, msssim_vis: 0.0300, mx_loss: 0.0084, eta: 1:20:00, time: 8.1600
INFO train.py(173): step: 190/5410, l_total: 0.0533, l_in: 0.0082, l_grad: 0.0450, msssim_ir: 0.3580, msssim_vis: 0.0566, mx_loss: 0.0062, eta: 1:19:23, time: 8.1739
INFO train.py(173): step: 200/5410, l_total: 0.0391, l_in: 0.0085, l_grad: 0.0306, msssim_ir: 0.2781, msssim_vis: 0.1026, mx_loss: 0.0076, eta: 1:18:48, time: 8.1510
INFO train.py(173): step: 210/5410, l_total: 0.0310, l_in: 0.0070, l_grad: 0.0240, msssim_ir: 0.3336, msssim_vis: 0.0589, mx_loss: 0.0067, eta: 1:18:16, time: 8.1440
INFO train.py(173): step: 220/5410, l_total: 0.0350, l_in: 0.0092, l_grad: 0.0259, msssim_ir: 0.2632, msssim_vis: 0.0727, mx_loss: 0.0069, eta: 1:17:47, time: 8.1779
INFO train.py(173): step: 230/5410, l_total: 0.0484, l_in: 0.0182, l_grad: 0.0302, msssim_ir: 0.3138, msssim_vis: 0.1027, mx_loss: 0.0060, eta: 1:17:19, time: 8.1341
INFO train.py(173): step: 240/5410, l_total: 0.0417, l_in: 0.0109, l_grad: 0.0308, msssim_ir: 0.3832, msssim_vis: 0.0876, mx_loss: 0.0066, eta: 1:16:53, time: 8.1799
INFO train.py(173): step: 250/5410, l_total: 0.0311, l_in: 0.0077, l_grad: 0.0234, msssim_ir: 0.3291, msssim_vis: 0.0628, mx_loss: 0.0037, eta: 1:16:28, time: 8.1490
INFO train.py(173): step: 260/5410, l_total: 0.0341, l_in: 0.0112, l_grad: 0.0230, msssim_ir: 0.2936, msssim_vis: 0.0817, mx_loss: 0.0080, eta: 1:16:05, time: 8.1709
INFO train.py(173): step: 270/5410, l_total: 0.0397, l_in: 0.0100, l_grad: 0.0297, msssim_ir: 0.4864, msssim_vis: 0.0095, mx_loss: 0.0099, eta: 1:15:43, time: 8.1570
INFO train.py(173): step: 280/5410, l_total: 0.0635, l_in: 0.0242, l_grad: 0.0392, msssim_ir: 0.3979, msssim_vis: 0.0641, mx_loss: 0.0215, eta: 1:15:21, time: 8.1669
INFO train.py(173): step: 290/5410, l_total: 0.0422, l_in: 0.0170, l_grad: 0.0252, msssim_ir: 0.3082, msssim_vis: 0.0934, mx_loss: 0.0048, eta: 1:15:01, time: 8.1351
INFO train.py(173): step: 300/5410, l_total: 0.0371, l_in: 0.0098, l_grad: 0.0274, msssim_ir: 0.4338, msssim_vis: 0.0171, mx_loss: 0.0069, eta: 1:14:41, time: 8.1510
INFO train.py(173): step: 310/5410, l_total: 0.0341, l_in: 0.0096, l_grad: 0.0246, msssim_ir: 0.3084, msssim_vis: 0.0796, mx_loss: 0.0073, eta: 1:14:22, time: 8.1580
INFO train.py(173): step: 320/5410, l_total: 0.0367, l_in: 0.0080, l_grad: 0.0287, msssim_ir: 0.5029, msssim_vis: 0.0094, mx_loss: 0.0040, eta: 1:14:04, time: 8.1630
INFO train.py(173): step: 330/5410, l_total: 0.0404, l_in: 0.0081, l_grad: 0.0324, msssim_ir: 0.3912, msssim_vis: 0.0881, mx_loss: 0.0057, eta: 1:13:46, time: 8.1450
INFO train.py(173): step: 340/5410, l_total: 0.0355, l_in: 0.0073, l_grad: 0.0282, msssim_ir: 0.3608, msssim_vis: 0.0627, mx_loss: 0.0062, eta: 1:13:29, time: 8.1600
INFO train.py(173): step: 350/5410, l_total: 0.0458, l_in: 0.0117, l_grad: 0.0341, msssim_ir: 0.4047, msssim_vis: 0.0669, mx_loss: 0.0073, eta: 1:13:12, time: 8.1430
INFO train.py(173): step: 360/5410, l_total: 0.0491, l_in: 0.0139, l_grad: 0.0352, msssim_ir: 0.1616, msssim_vis: 0.2010, mx_loss: 0.0122, eta: 1:12:57, time: 8.1739
INFO train.py(173): step: 370/5410, l_total: 0.0572, l_in: 0.0229, l_grad: 0.0343, msssim_ir: 0.1844, msssim_vis: 0.1750, mx_loss: 0.0194, eta: 1:12:41, time: 8.1610
INFO train.py(173): step: 380/5410, l_total: 0.0599, l_in: 0.0180, l_grad: 0.0419, msssim_ir: 0.4275, msssim_vis: 0.0637, mx_loss: 0.0088, eta: 1:12:26, time: 8.1640
INFO train.py(173): step: 390/5410, l_total: 0.0386, l_in: 0.0124, l_grad: 0.0261, msssim_ir: 0.2144, msssim_vis: 0.1390, mx_loss: 0.0059, eta: 1:12:11, time: 8.1450
INFO train.py(173): step: 400/5410, l_total: 0.0786, l_in: 0.0213, l_grad: 0.0573, msssim_ir: 0.4668, msssim_vis: 0.0169, mx_loss: 0.0113, eta: 1:11:57, time: 8.1779
INFO train.py(173): step: 410/5410, l_total: 0.0385, l_in: 0.0104, l_grad: 0.0282, msssim_ir: 0.1916, msssim_vis: 0.1409, mx_loss: 0.0096, eta: 1:11:42, time: 8.1341
INFO train.py(173): step: 420/5410, l_total: 0.0315, l_in: 0.0073, l_grad: 0.0242, msssim_ir: 0.3856, msssim_vis: 0.0390, mx_loss: 0.0046, eta: 1:11:28, time: 8.1600
INFO train.py(173): step: 430/5410, l_total: 0.0425, l_in: 0.0143, l_grad: 0.0282, msssim_ir: 0.3266, msssim_vis: 0.1013, mx_loss: 0.0058, eta: 1:11:15, time: 8.1500
INFO train.py(173): step: 440/5410, l_total: 0.0417, l_in: 0.0107, l_grad: 0.0310, msssim_ir: 0.1815, msssim_vis: 0.1536, mx_loss: 0.0079, eta: 1:11:01, time: 8.1580
INFO train.py(173): step: 450/5410, l_total: 0.0450, l_in: 0.0112, l_grad: 0.0339, msssim_ir: 0.2766, msssim_vis: 0.1027, mx_loss: 0.0115, eta: 1:10:48, time: 8.1411
INFO train.py(173): step: 460/5410, l_total: 0.0328, l_in: 0.0076, l_grad: 0.0252, msssim_ir: 0.2336, msssim_vis: 0.0882, mx_loss: 0.0076, eta: 1:10:35, time: 8.1749
INFO train.py(173): step: 470/5410, l_total: 0.0446, l_in: 0.0101, l_grad: 0.0345, msssim_ir: 0.3650, msssim_vis: 0.0578, mx_loss: 0.0092, eta: 1:10:22, time: 8.1570
INFO train.py(173): step: 480/5410, l_total: 0.0403, l_in: 0.0181, l_grad: 0.0222, msssim_ir: 0.1970, msssim_vis: 0.1308, mx_loss: 0.0092, eta: 1:10:10, time: 8.1580
INFO train.py(173): step: 490/5410, l_total: 0.0445, l_in: 0.0134, l_grad: 0.0311, msssim_ir: 0.3488, msssim_vis: 0.0501, mx_loss: 0.0106, eta: 1:09:57, time: 8.1221
INFO train.py(173): step: 500/5410, l_total: 0.0392, l_in: 0.0120, l_grad: 0.0272, msssim_ir: 0.1512, msssim_vis: 0.1180, mx_loss: 0.0128, eta: 1:09:45, time: 8.1640
INFO train.py(173): step: 510/5410, l_total: 0.0344, l_in: 0.0084, l_grad: 0.0260, msssim_ir: 0.3187, msssim_vis: 0.0542, mx_loss: 0.0052, eta: 1:09:33, time: 8.1500
INFO train.py(173): step: 520/5410, l_total: 0.0429, l_in: 0.0163, l_grad: 0.0265, msssim_ir: 0.3344, msssim_vis: 0.1031, mx_loss: 0.0101, eta: 1:09:21, time: 8.1829
INFO train.py(173): step: 530/5410, l_total: 0.0400, l_in: 0.0130, l_grad: 0.0270, msssim_ir: 0.4115, msssim_vis: 0.0262, mx_loss: 0.0070, eta: 1:09:09, time: 8.1470
INFO train.py(173): step: 540/5410, l_total: 0.0358, l_in: 0.0096, l_grad: 0.0262, msssim_ir: 0.2145, msssim_vis: 0.1144, mx_loss: 0.0140, eta: 1:08:57, time: 8.1341
INFO train.py(173): step: 550/5410, l_total: 0.0508, l_in: 0.0193, l_grad: 0.0316, msssim_ir: 0.4120, msssim_vis: 0.0304, mx_loss: 0.0145, eta: 1:11:37, time: 27.5524
INFO train.py(173): step: 560/5410, l_total: 0.0346, l_in: 0.0120, l_grad: 0.0226, msssim_ir: 0.3413, msssim_vis: 0.0560, mx_loss: 0.0077, eta: 1:11:22, time: 8.1122
INFO train.py(173): step: 570/5410, l_total: 0.0396, l_in: 0.0178, l_grad: 0.0218, msssim_ir: 0.3815, msssim_vis: 0.0460, mx_loss: 0.0080, eta: 1:11:07, time: 8.1231
INFO train.py(173): step: 580/5410, l_total: 0.0346, l_in: 0.0103, l_grad: 0.0242, msssim_ir: 0.1484, msssim_vis: 0.1784, mx_loss: 0.0123, eta: 1:10:53, time: 8.1281
INFO train.py(173): step: 590/5410, l_total: 0.0246, l_in: 0.0065, l_grad: 0.0181, msssim_ir: 0.2776, msssim_vis: 0.0595, mx_loss: 0.0034, eta: 1:10:38, time: 8.1192
INFO train.py(173): step: 600/5410, l_total: 0.0403, l_in: 0.0132, l_grad: 0.0271, msssim_ir: 0.4928, msssim_vis: 0.0138, mx_loss: 0.0086, eta: 1:10:24, time: 8.1480
INFO train.py(173): step: 610/5410, l_total: 0.0401, l_in: 0.0099, l_grad: 0.0302, msssim_ir: 0.3114, msssim_vis: 0.0818, mx_loss: 0.0081, eta: 1:10:11, time: 8.1530
INFO train.py(173): step: 620/5410, l_total: 0.0337, l_in: 0.0071, l_grad: 0.0266, msssim_ir: 0.4048, msssim_vis: 0.0376, mx_loss: 0.0049, eta: 1:09:57, time: 8.1650
INFO train.py(173): step: 630/5410, l_total: 0.0455, l_in: 0.0101, l_grad: 0.0354, msssim_ir: 0.4711, msssim_vis: 0.0326, mx_loss: 0.0090, eta: 1:09:44, time: 8.1550
INFO train.py(173): step: 640/5410, l_total: 0.0468, l_in: 0.0117, l_grad: 0.0351, msssim_ir: 0.3799, msssim_vis: 0.0368, mx_loss: 0.0103, eta: 1:09:30, time: 8.1530
INFO train.py(173): step: 650/5410, l_total: 0.0363, l_in: 0.0125, l_grad: 0.0238, msssim_ir: 0.3186, msssim_vis: 0.0581, mx_loss: 0.0072, eta: 1:09:18, time: 8.1709
INFO train.py(173): step: 660/5410, l_total: 0.0446, l_in: 0.0116, l_grad: 0.0330, msssim_ir: 0.3660, msssim_vis: 0.0447, mx_loss: 0.0116, eta: 1:09:05, time: 8.1620
INFO train.py(173): step: 670/5410, l_total: 0.0323, l_in: 0.0074, l_grad: 0.0249, msssim_ir: 0.3548, msssim_vis: 0.0340, mx_loss: 0.0043, eta: 1:08:52, time: 8.1600
INFO train.py(173): step: 680/5410, l_total: 0.0323, l_in: 0.0087, l_grad: 0.0236, msssim_ir: 0.4074, msssim_vis: 0.0626, mx_loss: 0.0031, eta: 1:08:39, time: 8.1540
INFO train.py(173): step: 690/5410, l_total: 0.0647, l_in: 0.0143, l_grad: 0.0504, msssim_ir: 0.2859, msssim_vis: 0.1199, mx_loss: 0.0189, eta: 1:08:27, time: 8.1540
INFO train.py(173): step: 700/5410, l_total: 0.1326, l_in: 0.0470, l_grad: 0.0856, msssim_ir: 0.4277, msssim_vis: 0.0435, mx_loss: 0.0442, eta: 1:08:14, time: 8.1650
INFO train.py(173): step: 710/5410, l_total: 0.0353, l_in: 0.0098, l_grad: 0.0255, msssim_ir: 0.4968, msssim_vis: 0.0065, mx_loss: 0.0073, eta: 1:08:02, time: 8.1480
INFO train.py(173): step: 720/5410, l_total: 0.0339, l_in: 0.0132, l_grad: 0.0207, msssim_ir: 0.3878, msssim_vis: 0.0306, mx_loss: 0.0060, eta: 1:07:50, time: 8.1580
INFO train.py(173): step: 730/5410, l_total: 0.0297, l_in: 0.0057, l_grad: 0.0240, msssim_ir: 0.3630, msssim_vis: 0.0295, mx_loss: 0.0032, eta: 1:07:38, time: 8.1411
INFO train.py(173): step: 740/5410, l_total: 0.0305, l_in: 0.0080, l_grad: 0.0225, msssim_ir: 0.4024, msssim_vis: 0.0218, mx_loss: 0.0043, eta: 1:07:26, time: 8.1669
INFO train.py(173): step: 750/5410, l_total: 0.0348, l_in: 0.0079, l_grad: 0.0270, msssim_ir: 0.3670, msssim_vis: 0.0732, mx_loss: 0.0058, eta: 1:07:14, time: 8.1371
INFO train.py(173): step: 760/5410, l_total: 0.0385, l_in: 0.0125, l_grad: 0.0260, msssim_ir: 0.1409, msssim_vis: 0.1517, mx_loss: 0.0080, eta: 1:07:02, time: 8.1659
INFO train.py(173): step: 770/5410, l_total: 0.0382, l_in: 0.0103, l_grad: 0.0280, msssim_ir: 0.1437, msssim_vis: 0.1590, mx_loss: 0.0106, eta: 1:06:51, time: 8.1650
INFO train.py(173): step: 780/5410, l_total: 0.0390, l_in: 0.0099, l_grad: 0.0291, msssim_ir: 0.2355, msssim_vis: 0.0883, mx_loss: 0.0083, eta: 1:06:39, time: 8.1640
INFO train.py(173): step: 790/5410, l_total: 0.0410, l_in: 0.0113, l_grad: 0.0297, msssim_ir: 0.4036, msssim_vis: 0.0282, mx_loss: 0.0110, eta: 1:06:28, time: 8.1450
INFO train.py(173): step: 800/5410, l_total: 0.0328, l_in: 0.0089, l_grad: 0.0239, msssim_ir: 0.4305, msssim_vis: 0.0320, mx_loss: 0.0052, eta: 1:06:16, time: 8.1669
INFO train.py(173): step: 810/5410, l_total: 0.0486, l_in: 0.0133, l_grad: 0.0354, msssim_ir: 0.3639, msssim_vis: 0.0422, mx_loss: 0.0111, eta: 1:06:05, time: 8.1550
INFO train.py(173): step: 820/5410, l_total: 0.0453, l_in: 0.0104, l_grad: 0.0348, msssim_ir: 0.4510, msssim_vis: 0.0123, mx_loss: 0.0055, eta: 1:05:54, time: 8.1829
INFO train.py(173): step: 830/5410, l_total: 0.0494, l_in: 0.0109, l_grad: 0.0386, msssim_ir: 0.3853, msssim_vis: 0.0552, mx_loss: 0.0068, eta: 1:05:43, time: 8.1371
INFO train.py(173): step: 840/5410, l_total: 0.0364, l_in: 0.0099, l_grad: 0.0265, msssim_ir: 0.3358, msssim_vis: 0.0487, mx_loss: 0.0049, eta: 1:05:32, time: 8.1938
INFO train.py(173): step: 850/5410, l_total: 0.0276, l_in: 0.0055, l_grad: 0.0221, msssim_ir: 0.3765, msssim_vis: 0.0496, mx_loss: 0.0035, eta: 1:05:21, time: 8.1411
INFO train.py(173): step: 860/5410, l_total: 0.0276, l_in: 0.0083, l_grad: 0.0193, msssim_ir: 0.2423, msssim_vis: 0.1393, mx_loss: 0.0046, eta: 1:05:10, time: 8.1779
INFO train.py(173): step: 870/5410, l_total: 0.0468, l_in: 0.0105, l_grad: 0.0363, msssim_ir: 0.4395, msssim_vis: 0.0491, mx_loss: 0.0100, eta: 1:04:59, time: 8.1381
INFO train.py(173): step: 880/5410, l_total: 0.0429, l_in: 0.0087, l_grad: 0.0341, msssim_ir: 0.4616, msssim_vis: 0.0279, mx_loss: 0.0085, eta: 1:04:48, time: 8.1610
INFO train.py(173): step: 890/5410, l_total: 0.0363, l_in: 0.0121, l_grad: 0.0242, msssim_ir: 0.3159, msssim_vis: 0.0634, mx_loss: 0.0078, eta: 1:04:38, time: 8.1600
INFO train.py(173): step: 900/5410, l_total: 0.0274, l_in: 0.0084, l_grad: 0.0190, msssim_ir: 0.2455, msssim_vis: 0.0703, mx_loss: 0.0069, eta: 1:04:27, time: 8.1460
INFO train.py(173): step: 910/5410, l_total: 0.0394, l_in: 0.0093, l_grad: 0.0301, msssim_ir: 0.3202, msssim_vis: 0.0574, mx_loss: 0.0124, eta: 1:04:16, time: 8.1490
INFO train.py(173): step: 920/5410, l_total: 0.0567, l_in: 0.0125, l_grad: 0.0442, msssim_ir: 0.2809, msssim_vis: 0.1309, mx_loss: 0.0061, eta: 1:04:06, time: 8.1669
INFO train.py(173): step: 930/5410, l_total: 0.0493, l_in: 0.0138, l_grad: 0.0355, msssim_ir: 0.2241, msssim_vis: 0.1761, mx_loss: 0.0091, eta: 1:03:55, time: 8.1749
INFO train.py(173): step: 940/5410, l_total: 0.0335, l_in: 0.0083, l_grad: 0.0252, msssim_ir: 0.3734, msssim_vis: 0.0567, mx_loss: 0.0054, eta: 1:03:45, time: 8.1649
INFO train.py(173): step: 950/5410, l_total: 0.0451, l_in: 0.0173, l_grad: 0.0278, msssim_ir: 0.4458, msssim_vis: 0.0076, mx_loss: 0.0068, eta: 1:03:34, time: 8.1440
INFO train.py(173): step: 960/5410, l_total: 0.0326, l_in: 0.0081, l_grad: 0.0245, msssim_ir: 0.3086, msssim_vis: 0.0588, mx_loss: 0.0059, eta: 1:03:24, time: 8.1679
INFO train.py(173): step: 970/5410, l_total: 0.0372, l_in: 0.0111, l_grad: 0.0261, msssim_ir: 0.2820, msssim_vis: 0.0842, mx_loss: 0.0088, eta: 1:03:14, time: 8.1630
INFO train.py(173): step: 980/5410, l_total: 0.0407, l_in: 0.0121, l_grad: 0.0286, msssim_ir: 0.3914, msssim_vis: 0.0285, mx_loss: 0.0072, eta: 1:03:03, time: 8.1729
INFO train.py(173): step: 990/5410, l_total: 0.0414, l_in: 0.0128, l_grad: 0.0286, msssim_ir: 0.3787, msssim_vis: 0.0520, mx_loss: 0.0136, eta: 1:02:53, time: 8.1490
INFO train.py(173): step: 1000/5410, l_total: 0.0319, l_in: 0.0080, l_grad: 0.0238, msssim_ir: 0.3763, msssim_vis: 0.0339, mx_loss: 0.0064, eta: 1:02:43, time: 8.1640
INFO train.py(173): step: 1010/5410, l_total: 0.0367, l_in: 0.0122, l_grad: 0.0245, msssim_ir: 0.2376, msssim_vis: 0.1034, mx_loss: 0.0078, eta: 1:02:33, time: 8.1610
INFO train.py(173): step: 1020/5410, l_total: 0.0403, l_in: 0.0149, l_grad: 0.0253, msssim_ir: 0.3547, msssim_vis: 0.0318, mx_loss: 0.0063, eta: 1:02:23, time: 8.1809
INFO train.py(173): step: 1030/5410, l_total: 0.0617, l_in: 0.0199, l_grad: 0.0418, msssim_ir: 0.4600, msssim_vis: 0.0241, mx_loss: 0.0120, eta: 1:02:13, time: 8.1580
INFO train.py(173): step: 1040/5410, l_total: 0.0312, l_in: 0.0082, l_grad: 0.0230, msssim_ir: 0.2476, msssim_vis: 0.1060, mx_loss: 0.0055, eta: 1:02:02, time: 8.1440
INFO train.py(173): step: 1050/5410, l_total: 0.0366, l_in: 0.0091, l_grad: 0.0275, msssim_ir: 0.3166, msssim_vis: 0.0603, mx_loss: 0.0101, eta: 1:01:52, time: 8.1699
INFO train.py(173): step: 1060/5410, l_total: 0.0437, l_in: 0.0127, l_grad: 0.0310, msssim_ir: 0.3518, msssim_vis: 0.1007, mx_loss: 0.0084, eta: 1:01:42, time: 8.1620
INFO train.py(173): step: 1070/5410, l_total: 0.0343, l_in: 0.0081, l_grad: 0.0261, msssim_ir: 0.3783, msssim_vis: 0.0468, mx_loss: 0.0047, eta: 1:01:33, time: 8.1580
INFO train.py(173): step: 1080/5410, l_total: 0.0317, l_in: 0.0129, l_grad: 0.0188, msssim_ir: 0.1553, msssim_vis: 0.0986, mx_loss: 0.0103, eta: 1:01:23, time: 8.1411
INFO train.py(173): step: 1090/5410, l_total: 0.0377, l_in: 0.0103, l_grad: 0.0274, msssim_ir: 0.2360, msssim_vis: 0.1351, mx_loss: 0.0067, eta: 1:02:30, time: 27.6519
INFO train.py(173): step: 1100/5410, l_total: 0.0614, l_in: 0.0128, l_grad: 0.0487, msssim_ir: 0.2563, msssim_vis: 0.1298, mx_loss: 0.0215, eta: 1:02:19, time: 8.1012
INFO train.py(173): step: 1110/5410, l_total: 0.0464, l_in: 0.0127, l_grad: 0.0336, msssim_ir: 0.3185, msssim_vis: 0.0974, mx_loss: 0.0125, eta: 1:02:08, time: 8.1122
INFO train.py(173): step: 1120/5410, l_total: 0.0365, l_in: 0.0095, l_grad: 0.0270, msssim_ir: 0.2816, msssim_vis: 0.0974, mx_loss: 0.0074, eta: 1:01:57, time: 8.1401
INFO train.py(173): step: 1130/5410, l_total: 0.0439, l_in: 0.0114, l_grad: 0.0326, msssim_ir: 0.4084, msssim_vis: 0.0441, mx_loss: 0.0055, eta: 1:01:47, time: 8.1201
INFO train.py(173): step: 1140/5410, l_total: 0.0386, l_in: 0.0100, l_grad: 0.0287, msssim_ir: 0.3349, msssim_vis: 0.0561, mx_loss: 0.0093, eta: 1:01:36, time: 8.1580
INFO train.py(173): step: 1150/5410, l_total: 0.0422, l_in: 0.0099, l_grad: 0.0322, msssim_ir: 0.3112, msssim_vis: 0.1107, mx_loss: 0.0057, eta: 1:01:26, time: 8.1351
INFO train.py(173): step: 1160/5410, l_total: 0.0405, l_in: 0.0097, l_grad: 0.0309, msssim_ir: 0.2964, msssim_vis: 0.0977, mx_loss: 0.0045, eta: 1:01:15, time: 8.1401
INFO train.py(173): step: 1170/5410, l_total: 0.0407, l_in: 0.0131, l_grad: 0.0275, msssim_ir: 0.4912, msssim_vis: 0.0109, mx_loss: 0.0069, eta: 1:01:05, time: 8.1510
INFO train.py(173): step: 1180/5410, l_total: 0.0289, l_in: 0.0089, l_grad: 0.0200, msssim_ir: 0.2312, msssim_vis: 0.0958, mx_loss: 0.0076, eta: 1:00:54, time: 8.1331
INFO train.py(173): step: 1190/5410, l_total: 0.0373, l_in: 0.0150, l_grad: 0.0224, msssim_ir: 0.2130, msssim_vis: 0.1258, mx_loss: 0.0116, eta: 1:00:44, time: 8.1470
INFO train.py(173): step: 1200/5410, l_total: 0.0476, l_in: 0.0169, l_grad: 0.0306, msssim_ir: 0.2586, msssim_vis: 0.1522, mx_loss: 0.0121, eta: 1:00:33, time: 8.1540
INFO train.py(173): step: 1210/5410, l_total: 0.0419, l_in: 0.0117, l_grad: 0.0303, msssim_ir: 0.4784, msssim_vis: 0.0133, mx_loss: 0.0070, eta: 1:00:23, time: 8.1500
INFO train.py(173): step: 1220/5410, l_total: 0.0320, l_in: 0.0067, l_grad: 0.0253, msssim_ir: 0.3418, msssim_vis: 0.0402, mx_loss: 0.0060, eta: 1:00:13, time: 8.1669
INFO train.py(173): step: 1230/5410, l_total: 0.0540, l_in: 0.0147, l_grad: 0.0393, msssim_ir: 0.4565, msssim_vis: 0.0227, mx_loss: 0.0081, eta: 1:00:03, time: 8.1769
INFO train.py(173): step: 1240/5410, l_total: 0.0444, l_in: 0.0120, l_grad: 0.0324, msssim_ir: 0.4481, msssim_vis: 0.0211, mx_loss: 0.0097, eta: 0:59:52, time: 8.1460
INFO train.py(173): step: 1250/5410, l_total: 0.0354, l_in: 0.0081, l_grad: 0.0273, msssim_ir: 0.3542, msssim_vis: 0.0515, mx_loss: 0.0042, eta: 0:59:42, time: 8.1560
INFO train.py(173): step: 1260/5410, l_total: 0.0424, l_in: 0.0100, l_grad: 0.0324, msssim_ir: 0.3369, msssim_vis: 0.0887, mx_loss: 0.0070, eta: 0:59:32, time: 8.1550
INFO train.py(173): step: 1270/5410, l_total: 0.0347, l_in: 0.0091, l_grad: 0.0256, msssim_ir: 0.1822, msssim_vis: 0.1571, mx_loss: 0.0073, eta: 0:59:22, time: 8.1620
INFO train.py(173): step: 1280/5410, l_total: 0.0409, l_in: 0.0223, l_grad: 0.0185, msssim_ir: 0.1857, msssim_vis: 0.1036, mx_loss: 0.0199, eta: 0:59:12, time: 8.1739
INFO train.py(173): step: 1290/5410, l_total: 0.0386, l_in: 0.0093, l_grad: 0.0292, msssim_ir: 0.2350, msssim_vis: 0.0998, mx_loss: 0.0080, eta: 0:59:02, time: 8.1331
INFO train.py(173): step: 1300/5410, l_total: 0.0282, l_in: 0.0069, l_grad: 0.0213, msssim_ir: 0.2904, msssim_vis: 0.0549, mx_loss: 0.0062, eta: 0:58:52, time: 8.1709
INFO train.py(173): step: 1310/5410, l_total: 0.0305, l_in: 0.0060, l_grad: 0.0245, msssim_ir: 0.2727, msssim_vis: 0.0744, mx_loss: 0.0044, eta: 0:58:42, time: 8.1430
INFO train.py(173): step: 1320/5410, l_total: 0.0430, l_in: 0.0114, l_grad: 0.0316, msssim_ir: 0.4282, msssim_vis: 0.0340, mx_loss: 0.0121, eta: 0:58:32, time: 8.1759
INFO train.py(173): step: 1330/5410, l_total: 0.0247, l_in: 0.0059, l_grad: 0.0188, msssim_ir: 0.2801, msssim_vis: 0.0536, mx_loss: 0.0041, eta: 0:58:22, time: 8.1580
INFO train.py(173): step: 1340/5410, l_total: 0.0419, l_in: 0.0111, l_grad: 0.0307, msssim_ir: 0.2922, msssim_vis: 0.1095, mx_loss: 0.0057, eta: 0:58:12, time: 8.1401
INFO train.py(173): step: 1350/5410, l_total: 0.0409, l_in: 0.0124, l_grad: 0.0285, msssim_ir: 0.3811, msssim_vis: 0.0580, mx_loss: 0.0128, eta: 0:58:02, time: 8.1520
INFO train.py(173): step: 1360/5410, l_total: 0.0293, l_in: 0.0100, l_grad: 0.0193, msssim_ir: 0.2597, msssim_vis: 0.0851, mx_loss: 0.0065, eta: 0:57:53, time: 8.1649
INFO train.py(173): step: 1370/5410, l_total: 0.0615, l_in: 0.0297, l_grad: 0.0318, msssim_ir: 0.2893, msssim_vis: 0.1297, mx_loss: 0.0291, eta: 0:57:43, time: 8.1600
INFO train.py(173): step: 1380/5410, l_total: 0.0411, l_in: 0.0184, l_grad: 0.0227, msssim_ir: 0.1862, msssim_vis: 0.1323, mx_loss: 0.0157, eta: 0:57:33, time: 8.1749
INFO train.py(173): step: 1390/5410, l_total: 0.0538, l_in: 0.0145, l_grad: 0.0393, msssim_ir: 0.4102, msssim_vis: 0.0293, mx_loss: 0.0081, eta: 0:57:23, time: 8.1699
INFO train.py(173): step: 1400/5410, l_total: 0.0507, l_in: 0.0165, l_grad: 0.0342, msssim_ir: 0.4575, msssim_vis: 0.0460, mx_loss: 0.0069, eta: 0:57:14, time: 8.1679
INFO train.py(173): step: 1410/5410, l_total: 0.0454, l_in: 0.0145, l_grad: 0.0309, msssim_ir: 0.3125, msssim_vis: 0.0802, mx_loss: 0.0126, eta: 0:57:04, time: 8.1650
INFO train.py(173): step: 1420/5410, l_total: 0.0396, l_in: 0.0080, l_grad: 0.0316, msssim_ir: 0.4505, msssim_vis: 0.0286, mx_loss: 0.0054, eta: 0:56:54, time: 8.1659
INFO train.py(173): step: 1430/5410, l_total: 0.0637, l_in: 0.0228, l_grad: 0.0409, msssim_ir: 0.4100, msssim_vis: 0.0506, mx_loss: 0.0133, eta: 0:56:45, time: 8.1630
INFO train.py(173): step: 1440/5410, l_total: 0.0387, l_in: 0.0116, l_grad: 0.0271, msssim_ir: 0.2499, msssim_vis: 0.1335, mx_loss: 0.0089, eta: 0:56:35, time: 8.1490
INFO train.py(173): step: 1450/5410, l_total: 0.0388, l_in: 0.0088, l_grad: 0.0300, msssim_ir: 0.3584, msssim_vis: 0.0744, mx_loss: 0.0050, eta: 0:56:25, time: 8.1590
INFO train.py(173): step: 1460/5410, l_total: 0.0401, l_in: 0.0109, l_grad: 0.0292, msssim_ir: 0.3733, msssim_vis: 0.0506, mx_loss: 0.0059, eta: 0:56:16, time: 8.1510
INFO train.py(173): step: 1470/5410, l_total: 0.0412, l_in: 0.0116, l_grad: 0.0296, msssim_ir: 0.4686, msssim_vis: 0.0217, mx_loss: 0.0057, eta: 0:56:06, time: 8.1620
INFO train.py(173): step: 1480/5410, l_total: 0.0528, l_in: 0.0115, l_grad: 0.0414, msssim_ir: 0.2996, msssim_vis: 0.0935, mx_loss: 0.0124, eta: 0:55:57, time: 8.1530
INFO train.py(173): step: 1490/5410, l_total: 0.0367, l_in: 0.0073, l_grad: 0.0295, msssim_ir: 0.4209, msssim_vis: 0.0557, mx_loss: 0.0048, eta: 0:55:47, time: 8.1640
INFO train.py(173): step: 1500/5410, l_total: 0.0435, l_in: 0.0117, l_grad: 0.0318, msssim_ir: 0.1977, msssim_vis: 0.1441, mx_loss: 0.0084, eta: 0:55:37, time: 8.1470
INFO train.py(173): step: 1510/5410, l_total: 0.0380, l_in: 0.0097, l_grad: 0.0283, msssim_ir: 0.1797, msssim_vis: 0.2013, mx_loss: 0.0080, eta: 0:55:28, time: 8.1590
INFO train.py(173): step: 1520/5410, l_total: 0.0335, l_in: 0.0085, l_grad: 0.0251, msssim_ir: 0.1871, msssim_vis: 0.1328, mx_loss: 0.0073, eta: 0:55:18, time: 8.1649
INFO train.py(173): step: 1530/5410, l_total: 0.0539, l_in: 0.0189, l_grad: 0.0350, msssim_ir: 0.3870, msssim_vis: 0.0835, mx_loss: 0.0149, eta: 0:55:09, time: 8.1510
INFO train.py(173): step: 1540/5410, l_total: 0.0319, l_in: 0.0072, l_grad: 0.0247, msssim_ir: 0.3368, msssim_vis: 0.0434, mx_loss: 0.0050, eta: 0:54:59, time: 8.1440
INFO train.py(173): step: 1550/5410, l_total: 0.0555, l_in: 0.0193, l_grad: 0.0362, msssim_ir: 0.5074, msssim_vis: 0.0366, mx_loss: 0.0200, eta: 0:54:50, time: 8.1659
INFO train.py(173): step: 1560/5410, l_total: 0.0499, l_in: 0.0148, l_grad: 0.0352, msssim_ir: 0.3308, msssim_vis: 0.1077, mx_loss: 0.0109, eta: 0:54:41, time: 8.1470
INFO train.py(173): step: 1570/5410, l_total: 0.0283, l_in: 0.0088, l_grad: 0.0196, msssim_ir: 0.2281, msssim_vis: 0.0792, mx_loss: 0.0066, eta: 0:54:31, time: 8.1570
INFO train.py(173): step: 1580/5410, l_total: 0.0295, l_in: 0.0062, l_grad: 0.0233, msssim_ir: 0.3387, msssim_vis: 0.0394, mx_loss: 0.0033, eta: 0:54:22, time: 8.1669
INFO train.py(173): step: 1590/5410, l_total: 0.0407, l_in: 0.0164, l_grad: 0.0243, msssim_ir: 0.2763, msssim_vis: 0.1132, mx_loss: 0.0094, eta: 0:54:12, time: 8.1510
INFO train.py(173): step: 1600/5410, l_total: 0.0423, l_in: 0.0111, l_grad: 0.0312, msssim_ir: 0.2378, msssim_vis: 0.1472, mx_loss: 0.0050, eta: 0:54:03, time: 8.1659
INFO train.py(173): step: 1610/5410, l_total: 0.0404, l_in: 0.0188, l_grad: 0.0216, msssim_ir: 0.1361, msssim_vis: 0.1887, mx_loss: 0.0109, eta: 0:53:54, time: 8.1610
INFO train.py(173): step: 1620/5410, l_total: 0.0311, l_in: 0.0073, l_grad: 0.0239, msssim_ir: 0.3114, msssim_vis: 0.0510, mx_loss: 0.0071, eta: 0:53:44, time: 8.1600
INFO train.py(173): step: 1630/5410, l_total: 0.0365, l_in: 0.0081, l_grad: 0.0284, msssim_ir: 0.4063, msssim_vis: 0.0376, mx_loss: 0.0049, eta: 0:54:20, time: 27.4627
INFO train.py(173): step: 1640/5410, l_total: 0.0391, l_in: 0.0166, l_grad: 0.0225, msssim_ir: 0.3693, msssim_vis: 0.0347, mx_loss: 0.0058, eta: 0:54:10, time: 8.0953
INFO train.py(173): step: 1650/5410, l_total: 0.0368, l_in: 0.0088, l_grad: 0.0279, msssim_ir: 0.4461, msssim_vis: 0.0306, mx_loss: 0.0057, eta: 0:54:00, time: 8.1092
INFO train.py(173): step: 1660/5410, l_total: 0.0366, l_in: 0.0091, l_grad: 0.0275, msssim_ir: 0.2982, msssim_vis: 0.1011, mx_loss: 0.0049, eta: 0:53:50, time: 8.1371
INFO train.py(173): step: 1670/5410, l_total: 0.0385, l_in: 0.0097, l_grad: 0.0288, msssim_ir: 0.3695, msssim_vis: 0.0443, mx_loss: 0.0065, eta: 0:53:41, time: 8.1301
INFO train.py(173): step: 1680/5410, l_total: 0.0398, l_in: 0.0105, l_grad: 0.0292, msssim_ir: 0.2953, msssim_vis: 0.1347, mx_loss: 0.0070, eta: 0:53:31, time: 8.1321
INFO train.py(173): step: 1690/5410, l_total: 0.0359, l_in: 0.0080, l_grad: 0.0278, msssim_ir: 0.3129, msssim_vis: 0.0968, mx_loss: 0.0062, eta: 0:53:21, time: 8.1401
INFO train.py(173): step: 1700/5410, l_total: 0.0376, l_in: 0.0089, l_grad: 0.0288, msssim_ir: 0.4767, msssim_vis: 0.0172, mx_loss: 0.0087, eta: 0:53:12, time: 8.1381
INFO train.py(173): step: 1710/5410, l_total: 0.0356, l_in: 0.0107, l_grad: 0.0250, msssim_ir: 0.4894, msssim_vis: 0.0122, mx_loss: 0.0059, eta: 0:53:02, time: 8.1570
INFO train.py(173): step: 1720/5410, l_total: 0.0436, l_in: 0.0131, l_grad: 0.0304, msssim_ir: 0.2981, msssim_vis: 0.0971, mx_loss: 0.0101, eta: 0:52:53, time: 8.1719
INFO train.py(173): step: 1730/5410, l_total: 0.0643, l_in: 0.0176, l_grad: 0.0466, msssim_ir: 0.3512, msssim_vis: 0.0661, mx_loss: 0.0311, eta: 0:52:43, time: 8.1510
INFO train.py(173): step: 1740/5410, l_total: 0.0402, l_in: 0.0140, l_grad: 0.0261, msssim_ir: 0.3805, msssim_vis: 0.0441, mx_loss: 0.0078, eta: 0:52:34, time: 8.1570
INFO train.py(173): step: 1750/5410, l_total: 0.0376, l_in: 0.0084, l_grad: 0.0292, msssim_ir: 0.4444, msssim_vis: 0.0257, mx_loss: 0.0067, eta: 0:52:24, time: 8.1590
INFO train.py(173): step: 1760/5410, l_total: 0.0319, l_in: 0.0111, l_grad: 0.0208, msssim_ir: 0.2245, msssim_vis: 0.0881, mx_loss: 0.0058, eta: 0:52:15, time: 8.1739
INFO train.py(173): step: 1770/5410, l_total: 0.0470, l_in: 0.0122, l_grad: 0.0348, msssim_ir: 0.4195, msssim_vis: 0.0381, mx_loss: 0.0118, eta: 0:52:05, time: 8.1679
INFO train.py(173): step: 1780/5410, l_total: 0.0393, l_in: 0.0092, l_grad: 0.0301, msssim_ir: 0.4664, msssim_vis: 0.0157, mx_loss: 0.0073, eta: 0:51:56, time: 8.1649
INFO train.py(173): step: 1790/5410, l_total: 0.0314, l_in: 0.0070, l_grad: 0.0244, msssim_ir: 0.3472, msssim_vis: 0.0503, mx_loss: 0.0027, eta: 0:51:46, time: 8.1610
INFO train.py(173): step: 1800/5410, l_total: 0.0260, l_in: 0.0087, l_grad: 0.0173, msssim_ir: 0.2241, msssim_vis: 0.0661, mx_loss: 0.0076, eta: 0:51:37, time: 8.1580
INFO train.py(173): step: 1810/5410, l_total: 0.0362, l_in: 0.0099, l_grad: 0.0263, msssim_ir: 0.3509, msssim_vis: 0.0815, mx_loss: 0.0059, eta: 0:51:27, time: 8.1450
INFO train.py(173): step: 1820/5410, l_total: 0.0410, l_in: 0.0082, l_grad: 0.0328, msssim_ir: 0.4729, msssim_vis: 0.0097, mx_loss: 0.0060, eta: 0:51:18, time: 8.1709
INFO train.py(173): step: 1830/5410, l_total: 0.0648, l_in: 0.0140, l_grad: 0.0509, msssim_ir: 0.3192, msssim_vis: 0.0789, mx_loss: 0.0170, eta: 0:51:09, time: 8.1291
INFO train.py(173): step: 1840/5410, l_total: 0.0296, l_in: 0.0099, l_grad: 0.0197, msssim_ir: 0.3504, msssim_vis: 0.0403, mx_loss: 0.0057, eta: 0:50:59, time: 8.1640
INFO train.py(173): step: 1850/5410, l_total: 0.0389, l_in: 0.0111, l_grad: 0.0277, msssim_ir: 0.4144, msssim_vis: 0.0360, mx_loss: 0.0066, eta: 0:50:50, time: 8.1430
INFO train.py(173): step: 1860/5410, l_total: 0.0441, l_in: 0.0157, l_grad: 0.0284, msssim_ir: 0.3067, msssim_vis: 0.0825, mx_loss: 0.0071, eta: 0:50:41, time: 8.1600
INFO train.py(173): step: 1870/5410, l_total: 0.0436, l_in: 0.0111, l_grad: 0.0325, msssim_ir: 0.3603, msssim_vis: 0.0315, mx_loss: 0.0107, eta: 0:50:31, time: 8.1391
INFO train.py(173): step: 1880/5410, l_total: 0.0353, l_in: 0.0070, l_grad: 0.0283, msssim_ir: 0.3717, msssim_vis: 0.0546, mx_loss: 0.0038, eta: 0:50:22, time: 8.1630
INFO train.py(173): step: 1890/5410, l_total: 0.0373, l_in: 0.0090, l_grad: 0.0283, msssim_ir: 0.3651, msssim_vis: 0.0665, mx_loss: 0.0079, eta: 0:50:13, time: 8.1510
INFO train.py(173): step: 1900/5410, l_total: 0.0848, l_in: 0.0331, l_grad: 0.0517, msssim_ir: 0.4780, msssim_vis: 0.0262, mx_loss: 0.0186, eta: 0:50:03, time: 8.1640
INFO train.py(173): step: 1910/5410, l_total: 0.0299, l_in: 0.0067, l_grad: 0.0233, msssim_ir: 0.3092, msssim_vis: 0.0584, mx_loss: 0.0065, eta: 0:49:54, time: 8.1640
INFO train.py(173): step: 1920/5410, l_total: 0.0339, l_in: 0.0157, l_grad: 0.0182, msssim_ir: 0.2601, msssim_vis: 0.0704, mx_loss: 0.0110, eta: 0:49:45, time: 8.1709
INFO train.py(173): step: 1930/5410, l_total: 0.0690, l_in: 0.0302, l_grad: 0.0388, msssim_ir: 0.4831, msssim_vis: 0.0168, mx_loss: 0.0131, eta: 0:49:35, time: 8.1540
INFO train.py(173): step: 1940/5410, l_total: 0.0298, l_in: 0.0074, l_grad: 0.0224, msssim_ir: 0.3397, msssim_vis: 0.0319, mx_loss: 0.0052, eta: 0:49:26, time: 8.1689
INFO train.py(173): step: 1950/5410, l_total: 0.0638, l_in: 0.0176, l_grad: 0.0462, msssim_ir: 0.2613, msssim_vis: 0.1590, mx_loss: 0.0141, eta: 0:49:17, time: 8.1540
INFO train.py(173): step: 1960/5410, l_total: 0.0300, l_in: 0.0080, l_grad: 0.0220, msssim_ir: 0.3260, msssim_vis: 0.0948, mx_loss: 0.0045, eta: 0:49:08, time: 8.1769
INFO train.py(173): step: 1970/5410, l_total: 0.0414, l_in: 0.0138, l_grad: 0.0276, msssim_ir: 0.2708, msssim_vis: 0.0871, mx_loss: 0.0143, eta: 0:48:58, time: 8.1560
INFO train.py(173): step: 1980/5410, l_total: 0.0388, l_in: 0.0083, l_grad: 0.0304, msssim_ir: 0.4611, msssim_vis: 0.0122, mx_loss: 0.0064, eta: 0:48:49, time: 8.1859
INFO train.py(173): step: 1990/5410, l_total: 0.0427, l_in: 0.0095, l_grad: 0.0332, msssim_ir: 0.4889, msssim_vis: 0.0160, mx_loss: 0.0100, eta: 0:48:40, time: 8.1699
INFO train.py(173): step: 2000/5410, l_total: 0.0351, l_in: 0.0095, l_grad: 0.0257, msssim_ir: 0.3454, msssim_vis: 0.0560, mx_loss: 0.0053, eta: 0:48:31, time: 8.1570
INFO train.py(173): step: 2010/5410, l_total: 0.0499, l_in: 0.0115, l_grad: 0.0384, msssim_ir: 0.4989, msssim_vis: 0.0278, mx_loss: 0.0147, eta: 0:48:22, time: 8.1540
INFO train.py(173): step: 2020/5410, l_total: 0.0383, l_in: 0.0116, l_grad: 0.0267, msssim_ir: 0.2985, msssim_vis: 0.0954, mx_loss: 0.0049, eta: 0:48:13, time: 8.1411
INFO train.py(173): step: 2030/5410, l_total: 0.0273, l_in: 0.0096, l_grad: 0.0178, msssim_ir: 0.3084, msssim_vis: 0.0418, mx_loss: 0.0073, eta: 0:48:03, time: 8.1450
INFO train.py(173): step: 2040/5410, l_total: 0.0446, l_in: 0.0088, l_grad: 0.0358, msssim_ir: 0.4427, msssim_vis: 0.0503, mx_loss: 0.0062, eta: 0:47:54, time: 8.1630
INFO train.py(173): step: 2050/5410, l_total: 0.0467, l_in: 0.0158, l_grad: 0.0309, msssim_ir: 0.3235, msssim_vis: 0.1289, mx_loss: 0.0060, eta: 0:47:45, time: 8.1699
INFO train.py(173): step: 2060/5410, l_total: 0.0384, l_in: 0.0135, l_grad: 0.0250, msssim_ir: 0.3543, msssim_vis: 0.0354, mx_loss: 0.0054, eta: 0:47:36, time: 8.1739
INFO train.py(173): step: 2070/5410, l_total: 0.0333, l_in: 0.0131, l_grad: 0.0202, msssim_ir: 0.2824, msssim_vis: 0.0733, mx_loss: 0.0087, eta: 0:47:27, time: 8.1650
INFO train.py(173): step: 2080/5410, l_total: 0.0282, l_in: 0.0064, l_grad: 0.0218, msssim_ir: 0.3955, msssim_vis: 0.0539, mx_loss: 0.0026, eta: 0:47:18, time: 8.1580
INFO train.py(173): step: 2090/5410, l_total: 0.0468, l_in: 0.0119, l_grad: 0.0349, msssim_ir: 0.3879, msssim_vis: 0.0615, mx_loss: 0.0091, eta: 0:47:09, time: 8.1689
INFO train.py(173): step: 2100/5410, l_total: 0.0361, l_in: 0.0070, l_grad: 0.0291, msssim_ir: 0.4353, msssim_vis: 0.0309, mx_loss: 0.0038, eta: 0:47:00, time: 8.1530
INFO train.py(173): step: 2110/5410, l_total: 0.0310, l_in: 0.0076, l_grad: 0.0234, msssim_ir: 0.2939, msssim_vis: 0.0966, mx_loss: 0.0044, eta: 0:46:51, time: 8.1540
INFO train.py(173): step: 2120/5410, l_total: 0.0345, l_in: 0.0143, l_grad: 0.0202, msssim_ir: 0.2461, msssim_vis: 0.0859, mx_loss: 0.0109, eta: 0:46:41, time: 8.1430
INFO train.py(173): step: 2130/5410, l_total: 0.0365, l_in: 0.0118, l_grad: 0.0247, msssim_ir: 0.4048, msssim_vis: 0.0255, mx_loss: 0.0085, eta: 0:46:32, time: 8.1630
INFO train.py(173): step: 2140/5410, l_total: 0.0470, l_in: 0.0100, l_grad: 0.0370, msssim_ir: 0.4927, msssim_vis: 0.0123, mx_loss: 0.0099, eta: 0:46:23, time: 8.1550
INFO train.py(173): step: 2150/5410, l_total: 0.0372, l_in: 0.0092, l_grad: 0.0280, msssim_ir: 0.3873, msssim_vis: 0.0646, mx_loss: 0.0046, eta: 0:46:14, time: 8.1580
INFO train.py(173): step: 2160/5410, l_total: 0.0379, l_in: 0.0079, l_grad: 0.0300, msssim_ir: 0.4211, msssim_vis: 0.0298, mx_loss: 0.0056, eta: 0:46:05, time: 8.1570
INFO train.py(173): step: 2170/5410, l_total: 0.0246, l_in: 0.0064, l_grad: 0.0181, msssim_ir: 0.2204, msssim_vis: 0.0814, mx_loss: 0.0052, eta: 0:46:25, time: 27.3980
INFO train.py(173): step: 2180/5410, l_total: 0.0322, l_in: 0.0086, l_grad: 0.0236, msssim_ir: 0.2349, msssim_vis: 0.1100, mx_loss: 0.0057, eta: 0:46:16, time: 8.1192
INFO train.py(173): step: 2190/5410, l_total: 0.0508, l_in: 0.0172, l_grad: 0.0336, msssim_ir: 0.5086, msssim_vis: 0.0053, mx_loss: 0.0052, eta: 0:46:06, time: 8.1321
INFO train.py(173): step: 2200/5410, l_total: 0.0524, l_in: 0.0168, l_grad: 0.0357, msssim_ir: 0.4660, msssim_vis: 0.0219, mx_loss: 0.0053, eta: 0:45:57, time: 8.1331
INFO train.py(173): step: 2210/5410, l_total: 0.0297, l_in: 0.0071, l_grad: 0.0226, msssim_ir: 0.3368, msssim_vis: 0.0436, mx_loss: 0.0053, eta: 0:45:48, time: 8.1391
INFO train.py(173): step: 2220/5410, l_total: 0.0396, l_in: 0.0081, l_grad: 0.0315, msssim_ir: 0.4483, msssim_vis: 0.0357, mx_loss: 0.0062, eta: 0:45:39, time: 8.1500
INFO train.py(173): step: 2230/5410, l_total: 0.0282, l_in: 0.0072, l_grad: 0.0210, msssim_ir: 0.3968, msssim_vis: 0.0232, mx_loss: 0.0035, eta: 0:45:29, time: 8.1291
INFO train.py(173): step: 2240/5410, l_total: 0.0423, l_in: 0.0161, l_grad: 0.0261, msssim_ir: 0.4939, msssim_vis: 0.0139, mx_loss: 0.0078, eta: 0:45:20, time: 8.1440
INFO train.py(173): step: 2250/5410, l_total: 0.0534, l_in: 0.0150, l_grad: 0.0384, msssim_ir: 0.4729, msssim_vis: 0.0094, mx_loss: 0.0086, eta: 0:45:11, time: 8.1600
INFO train.py(173): step: 2260/5410, l_total: 0.0468, l_in: 0.0123, l_grad: 0.0345, msssim_ir: 0.4517, msssim_vis: 0.0088, mx_loss: 0.0073, eta: 0:45:02, time: 8.1570
INFO train.py(173): step: 2270/5410, l_total: 0.0723, l_in: 0.0173, l_grad: 0.0549, msssim_ir: 0.4639, msssim_vis: 0.0309, mx_loss: 0.0110, eta: 0:44:53, time: 8.1540
INFO train.py(173): step: 2280/5410, l_total: 0.0402, l_in: 0.0114, l_grad: 0.0288, msssim_ir: 0.4395, msssim_vis: 0.0116, mx_loss: 0.0097, eta: 0:44:43, time: 8.1610
INFO train.py(173): step: 2290/5410, l_total: 0.0329, l_in: 0.0087, l_grad: 0.0242, msssim_ir: 0.3860, msssim_vis: 0.0314, mx_loss: 0.0036, eta: 0:44:34, time: 8.1381
INFO train.py(173): step: 2300/5410, l_total: 0.0354, l_in: 0.0102, l_grad: 0.0252, msssim_ir: 0.3862, msssim_vis: 0.0198, mx_loss: 0.0064, eta: 0:44:25, time: 8.1729
INFO train.py(173): step: 2310/5410, l_total: 0.0415, l_in: 0.0087, l_grad: 0.0328, msssim_ir: 0.3588, msssim_vis: 0.0986, mx_loss: 0.0075, eta: 0:44:16, time: 8.1580
INFO train.py(173): step: 2320/5410, l_total: 0.0385, l_in: 0.0093, l_grad: 0.0292, msssim_ir: 0.3854, msssim_vis: 0.0336, mx_loss: 0.0053, eta: 0:44:07, time: 8.1540
INFO train.py(173): step: 2330/5410, l_total: 0.0479, l_in: 0.0133, l_grad: 0.0346, msssim_ir: 0.4198, msssim_vis: 0.0518, mx_loss: 0.0079, eta: 0:43:58, time: 8.1540
INFO train.py(173): step: 2340/5410, l_total: 0.0393, l_in: 0.0138, l_grad: 0.0255, msssim_ir: 0.3149, msssim_vis: 0.0703, mx_loss: 0.0102, eta: 0:43:49, time: 8.1590
INFO train.py(173): step: 2350/5410, l_total: 0.0296, l_in: 0.0100, l_grad: 0.0196, msssim_ir: 0.1929, msssim_vis: 0.1165, mx_loss: 0.0071, eta: 0:43:40, time: 8.1908
INFO train.py(173): step: 2360/5410, l_total: 0.0379, l_in: 0.0082, l_grad: 0.0297, msssim_ir: 0.2752, msssim_vis: 0.0833, mx_loss: 0.0087, eta: 0:43:31, time: 8.1440
INFO train.py(173): step: 2370/5410, l_total: 0.0265, l_in: 0.0065, l_grad: 0.0200, msssim_ir: 0.3829, msssim_vis: 0.0320, mx_loss: 0.0040, eta: 0:43:21, time: 8.1460
INFO train.py(173): step: 2380/5410, l_total: 0.0305, l_in: 0.0079, l_grad: 0.0226, msssim_ir: 0.4455, msssim_vis: 0.0136, mx_loss: 0.0030, eta: 0:43:12, time: 8.1470
INFO train.py(173): step: 2390/5410, l_total: 0.0456, l_in: 0.0107, l_grad: 0.0349, msssim_ir: 0.4554, msssim_vis: 0.0180, mx_loss: 0.0069, eta: 0:43:03, time: 8.1689
INFO train.py(173): step: 2400/5410, l_total: 0.0714, l_in: 0.0145, l_grad: 0.0570, msssim_ir: 0.2827, msssim_vis: 0.1296, mx_loss: 0.0129, eta: 0:42:54, time: 8.1550
INFO train.py(173): step: 2410/5410, l_total: 0.0375, l_in: 0.0106, l_grad: 0.0269, msssim_ir: 0.1021, msssim_vis: 0.2121, mx_loss: 0.0108, eta: 0:42:45, time: 8.1709
INFO train.py(173): step: 2420/5410, l_total: 0.0304, l_in: 0.0052, l_grad: 0.0251, msssim_ir: 0.3546, msssim_vis: 0.0362, mx_loss: 0.0034, eta: 0:42:36, time: 8.1849
INFO train.py(173): step: 2430/5410, l_total: 0.0354, l_in: 0.0095, l_grad: 0.0259, msssim_ir: 0.4325, msssim_vis: 0.0212, mx_loss: 0.0045, eta: 0:42:27, time: 8.1630
INFO train.py(173): step: 2440/5410, l_total: 0.0653, l_in: 0.0230, l_grad: 0.0422, msssim_ir: 0.4339, msssim_vis: 0.0579, mx_loss: 0.0141, eta: 0:42:18, time: 8.1590
INFO train.py(173): step: 2450/5410, l_total: 0.0420, l_in: 0.0106, l_grad: 0.0314, msssim_ir: 0.4756, msssim_vis: 0.0090, mx_loss: 0.0074, eta: 0:42:09, time: 8.1580
INFO train.py(173): step: 2460/5410, l_total: 0.0491, l_in: 0.0152, l_grad: 0.0339, msssim_ir: 0.4595, msssim_vis: 0.0190, mx_loss: 0.0127, eta: 0:42:00, time: 8.1789
INFO train.py(173): step: 2470/5410, l_total: 0.0415, l_in: 0.0098, l_grad: 0.0317, msssim_ir: 0.5222, msssim_vis: 0.0178, mx_loss: 0.0050, eta: 0:41:51, time: 8.1520
INFO train.py(173): step: 2480/5410, l_total: 0.0321, l_in: 0.0074, l_grad: 0.0247, msssim_ir: 0.3560, msssim_vis: 0.0620, mx_loss: 0.0045, eta: 0:41:42, time: 8.1580
INFO train.py(173): step: 2490/5410, l_total: 0.0347, l_in: 0.0091, l_grad: 0.0255, msssim_ir: 0.3890, msssim_vis: 0.0453, mx_loss: 0.0048, eta: 0:41:33, time: 8.1550
INFO train.py(173): step: 2500/5410, l_total: 0.0325, l_in: 0.0095, l_grad: 0.0230, msssim_ir: 0.2123, msssim_vis: 0.1535, mx_loss: 0.0083, eta: 0:41:24, time: 8.1829
INFO train.py(173): step: 2510/5410, l_total: 0.0359, l_in: 0.0077, l_grad: 0.0282, msssim_ir: 0.3034, msssim_vis: 0.0786, mx_loss: 0.0052, eta: 0:41:15, time: 8.1600
INFO train.py(173): step: 2520/5410, l_total: 0.0436, l_in: 0.0120, l_grad: 0.0316, msssim_ir: 0.3359, msssim_vis: 0.0745, mx_loss: 0.0064, eta: 0:41:06, time: 8.1669
INFO train.py(173): step: 2530/5410, l_total: 0.0292, l_in: 0.0091, l_grad: 0.0201, msssim_ir: 0.1563, msssim_vis: 0.1464, mx_loss: 0.0056, eta: 0:40:57, time: 8.1520
INFO train.py(173): step: 2540/5410, l_total: 0.0296, l_in: 0.0079, l_grad: 0.0217, msssim_ir: 0.3436, msssim_vis: 0.0543, mx_loss: 0.0049, eta: 0:40:48, time: 8.1580
INFO train.py(173): step: 2550/5410, l_total: 0.0435, l_in: 0.0147, l_grad: 0.0288, msssim_ir: 0.3043, msssim_vis: 0.0896, mx_loss: 0.0108, eta: 0:40:39, time: 8.1699
INFO train.py(173): step: 2560/5410, l_total: 0.0396, l_in: 0.0161, l_grad: 0.0235, msssim_ir: 0.1599, msssim_vis: 0.1306, mx_loss: 0.0142, eta: 0:40:30, time: 8.1550
INFO train.py(173): step: 2570/5410, l_total: 0.0438, l_in: 0.0088, l_grad: 0.0350, msssim_ir: 0.4357, msssim_vis: 0.0569, mx_loss: 0.0057, eta: 0:40:22, time: 8.1649
INFO train.py(173): step: 2580/5410, l_total: 0.0444, l_in: 0.0111, l_grad: 0.0332, msssim_ir: 0.4559, msssim_vis: 0.0206, mx_loss: 0.0102, eta: 0:40:13, time: 8.1749
INFO train.py(173): step: 2590/5410, l_total: 0.0491, l_in: 0.0118, l_grad: 0.0373, msssim_ir: 0.4021, msssim_vis: 0.0552, mx_loss: 0.0112, eta: 0:40:04, time: 8.1440
INFO train.py(173): step: 2600/5410, l_total: 0.0443, l_in: 0.0172, l_grad: 0.0270, msssim_ir: 0.2704, msssim_vis: 0.0919, mx_loss: 0.0147, eta: 0:39:55, time: 8.1689
INFO train.py(173): step: 2610/5410, l_total: 0.0488, l_in: 0.0123, l_grad: 0.0365, msssim_ir: 0.4242, msssim_vis: 0.0257, mx_loss: 0.0091, eta: 0:39:46, time: 8.1450
INFO train.py(173): step: 2620/5410, l_total: 0.0504, l_in: 0.0139, l_grad: 0.0365, msssim_ir: 0.4378, msssim_vis: 0.0138, mx_loss: 0.0108, eta: 0:39:37, time: 8.1839
INFO train.py(173): step: 2630/5410, l_total: 0.0585, l_in: 0.0144, l_grad: 0.0441, msssim_ir: 0.3833, msssim_vis: 0.0775, mx_loss: 0.0073, eta: 0:39:28, time: 8.1560
INFO train.py(173): step: 2640/5410, l_total: 0.0559, l_in: 0.0132, l_grad: 0.0427, msssim_ir: 0.2381, msssim_vis: 0.1064, mx_loss: 0.0222, eta: 0:39:19, time: 8.1540
INFO train.py(173): step: 2650/5410, l_total: 0.0360, l_in: 0.0091, l_grad: 0.0269, msssim_ir: 0.3332, msssim_vis: 0.0502, mx_loss: 0.0087, eta: 0:39:10, time: 8.1729
INFO train.py(173): step: 2660/5410, l_total: 0.0318, l_in: 0.0128, l_grad: 0.0190, msssim_ir: 0.4073, msssim_vis: 0.0307, mx_loss: 0.0058, eta: 0:39:01, time: 8.1630
INFO train.py(173): step: 2670/5410, l_total: 0.0365, l_in: 0.0089, l_grad: 0.0275, msssim_ir: 0.4494, msssim_vis: 0.0220, mx_loss: 0.0048, eta: 0:38:53, time: 8.1610
INFO train.py(173): step: 2680/5410, l_total: 0.0400, l_in: 0.0112, l_grad: 0.0288, msssim_ir: 0.4068, msssim_vis: 0.0486, mx_loss: 0.0079, eta: 0:38:44, time: 8.1580
INFO train.py(173): step: 2690/5410, l_total: 0.0480, l_in: 0.0105, l_grad: 0.0375, msssim_ir: 0.4590, msssim_vis: 0.0304, mx_loss: 0.0088, eta: 0:38:35, time: 8.1500
INFO train.py(173): step: 2700/5410, l_total: 0.0432, l_in: 0.0091, l_grad: 0.0341, msssim_ir: 0.2073, msssim_vis: 0.1220, mx_loss: 0.0083, eta: 0:38:26, time: 8.1361
INFO train.py(173): step: 2710/5410, l_total: 0.0408, l_in: 0.0117, l_grad: 0.0291, msssim_ir: 0.3676, msssim_vis: 0.0637, mx_loss: 0.0092, eta: 0:38:36, time: 27.4189
INFO train.py(173): step: 2720/5410, l_total: 0.0307, l_in: 0.0086, l_grad: 0.0221, msssim_ir: 0.1421, msssim_vis: 0.1645, mx_loss: 0.0078, eta: 0:38:27, time: 8.1361
INFO train.py(173): step: 2730/5410, l_total: 0.0425, l_in: 0.0112, l_grad: 0.0313, msssim_ir: 0.4904, msssim_vis: 0.0292, mx_loss: 0.0116, eta: 0:38:18, time: 8.1152
INFO train.py(173): step: 2740/5410, l_total: 0.0446, l_in: 0.0107, l_grad: 0.0339, msssim_ir: 0.4343, msssim_vis: 0.0284, mx_loss: 0.0058, eta: 0:38:09, time: 8.1381
INFO train.py(173): step: 2750/5410, l_total: 0.0415, l_in: 0.0242, l_grad: 0.0173, msssim_ir: 0.1593, msssim_vis: 0.1524, mx_loss: 0.0257, eta: 0:38:00, time: 8.1510
INFO train.py(173): step: 2760/5410, l_total: 0.0279, l_in: 0.0059, l_grad: 0.0220, msssim_ir: 0.3454, msssim_vis: 0.0383, mx_loss: 0.0031, eta: 0:37:51, time: 8.1560
INFO train.py(173): step: 2770/5410, l_total: 0.0357, l_in: 0.0083, l_grad: 0.0273, msssim_ir: 0.3240, msssim_vis: 0.0476, mx_loss: 0.0077, eta: 0:37:42, time: 8.1550
INFO train.py(173): step: 2780/5410, l_total: 0.0392, l_in: 0.0096, l_grad: 0.0296, msssim_ir: 0.3275, msssim_vis: 0.0689, mx_loss: 0.0073, eta: 0:37:33, time: 8.1480
INFO train.py(173): step: 2790/5410, l_total: 0.0399, l_in: 0.0129, l_grad: 0.0269, msssim_ir: 0.2971, msssim_vis: 0.0767, mx_loss: 0.0100, eta: 0:37:24, time: 8.1640
INFO train.py(173): step: 2800/5410, l_total: 0.0489, l_in: 0.0146, l_grad: 0.0343, msssim_ir: 0.3506, msssim_vis: 0.0855, mx_loss: 0.0178, eta: 0:37:15, time: 8.1381
INFO train.py(173): step: 2810/5410, l_total: 0.0666, l_in: 0.0203, l_grad: 0.0463, msssim_ir: 0.4279, msssim_vis: 0.0568, mx_loss: 0.0087, eta: 0:37:06, time: 8.1520
INFO train.py(173): step: 2820/5410, l_total: 0.0526, l_in: 0.0146, l_grad: 0.0379, msssim_ir: 0.4396, msssim_vis: 0.0315, mx_loss: 0.0133, eta: 0:36:57, time: 8.1391
INFO train.py(173): step: 2830/5410, l_total: 0.0352, l_in: 0.0111, l_grad: 0.0241, msssim_ir: 0.2639, msssim_vis: 0.0925, mx_loss: 0.0108, eta: 0:36:48, time: 8.1659
INFO train.py(173): step: 2840/5410, l_total: 0.0442, l_in: 0.0082, l_grad: 0.0361, msssim_ir: 0.3611, msssim_vis: 0.0756, mx_loss: 0.0066, eta: 0:36:40, time: 8.1510
INFO train.py(173): step: 2850/5410, l_total: 0.0279, l_in: 0.0077, l_grad: 0.0202, msssim_ir: 0.3781, msssim_vis: 0.0334, mx_loss: 0.0049, eta: 0:36:31, time: 8.1430
INFO train.py(173): step: 2860/5410, l_total: 0.0412, l_in: 0.0086, l_grad: 0.0326, msssim_ir: 0.4798, msssim_vis: 0.0188, mx_loss: 0.0088, eta: 0:36:22, time: 8.1550
INFO train.py(173): step: 2870/5410, l_total: 0.0314, l_in: 0.0108, l_grad: 0.0206, msssim_ir: 0.2071, msssim_vis: 0.0911, mx_loss: 0.0099, eta: 0:36:13, time: 8.1351
INFO train.py(173): step: 2880/5410, l_total: 0.0343, l_in: 0.0083, l_grad: 0.0260, msssim_ir: 0.3174, msssim_vis: 0.0843, mx_loss: 0.0060, eta: 0:36:04, time: 8.1520
INFO train.py(173): step: 2890/5410, l_total: 0.0448, l_in: 0.0134, l_grad: 0.0314, msssim_ir: 0.4411, msssim_vis: 0.0330, mx_loss: 0.0096, eta: 0:35:55, time: 8.1530
INFO train.py(173): step: 2900/5410, l_total: 0.0306, l_in: 0.0125, l_grad: 0.0181, msssim_ir: 0.2256, msssim_vis: 0.0778, mx_loss: 0.0102, eta: 0:35:46, time: 8.1918
INFO train.py(173): step: 2910/5410, l_total: 0.0311, l_in: 0.0085, l_grad: 0.0226, msssim_ir: 0.3691, msssim_vis: 0.0385, mx_loss: 0.0042, eta: 0:35:37, time: 8.1580
INFO train.py(173): step: 2920/5410, l_total: 0.0374, l_in: 0.0092, l_grad: 0.0282, msssim_ir: 0.4130, msssim_vis: 0.0268, mx_loss: 0.0051, eta: 0:35:28, time: 8.1580
INFO train.py(173): step: 2930/5410, l_total: 0.0534, l_in: 0.0149, l_grad: 0.0385, msssim_ir: 0.4705, msssim_vis: 0.0194, mx_loss: 0.0183, eta: 0:35:19, time: 8.1460
INFO train.py(173): step: 2940/5410, l_total: 0.0414, l_in: 0.0115, l_grad: 0.0298, msssim_ir: 0.4520, msssim_vis: 0.0123, mx_loss: 0.0068, eta: 0:35:11, time: 8.1600
INFO train.py(173): step: 2950/5410, l_total: 0.0453, l_in: 0.0151, l_grad: 0.0302, msssim_ir: 0.2528, msssim_vis: 0.1490, mx_loss: 0.0083, eta: 0:35:02, time: 8.1530
INFO train.py(173): step: 2960/5410, l_total: 0.0555, l_in: 0.0181, l_grad: 0.0375, msssim_ir: 0.2984, msssim_vis: 0.1202, mx_loss: 0.0171, eta: 0:34:53, time: 8.1779
INFO train.py(173): step: 2970/5410, l_total: 0.0286, l_in: 0.0087, l_grad: 0.0199, msssim_ir: 0.3431, msssim_vis: 0.0557, mx_loss: 0.0049, eta: 0:34:44, time: 8.1450
INFO train.py(173): step: 2980/5410, l_total: 0.0647, l_in: 0.0195, l_grad: 0.0453, msssim_ir: 0.2804, msssim_vis: 0.1505, mx_loss: 0.0232, eta: 0:34:35, time: 8.1620
INFO train.py(173): step: 2990/5410, l_total: 0.0479, l_in: 0.0169, l_grad: 0.0310, msssim_ir: 0.1394, msssim_vis: 0.1909, mx_loss: 0.0150, eta: 0:34:26, time: 8.1500
INFO train.py(173): step: 3000/5410, l_total: 0.0265, l_in: 0.0096, l_grad: 0.0168, msssim_ir: 0.1954, msssim_vis: 0.1088, mx_loss: 0.0064, eta: 0:34:17, time: 8.1709
INFO train.py(173): step: 3010/5410, l_total: 0.0368, l_in: 0.0088, l_grad: 0.0280, msssim_ir: 0.3254, msssim_vis: 0.0894, mx_loss: 0.0062, eta: 0:34:09, time: 8.1411
INFO train.py(173): step: 3020/5410, l_total: 0.0406, l_in: 0.0100, l_grad: 0.0306, msssim_ir: 0.2900, msssim_vis: 0.0789, mx_loss: 0.0092, eta: 0:34:00, time: 8.1580
INFO train.py(173): step: 3030/5410, l_total: 0.0263, l_in: 0.0059, l_grad: 0.0204, msssim_ir: 0.3946, msssim_vis: 0.0166, mx_loss: 0.0037, eta: 0:33:51, time: 8.1689
INFO train.py(173): step: 3040/5410, l_total: 0.0518, l_in: 0.0134, l_grad: 0.0384, msssim_ir: 0.2836, msssim_vis: 0.1284, mx_loss: 0.0148, eta: 0:33:42, time: 8.1560
INFO train.py(173): step: 3050/5410, l_total: 0.0265, l_in: 0.0057, l_grad: 0.0207, msssim_ir: 0.2883, msssim_vis: 0.0546, mx_loss: 0.0055, eta: 0:33:33, time: 8.1620
INFO train.py(173): step: 3060/5410, l_total: 0.0412, l_in: 0.0087, l_grad: 0.0325, msssim_ir: 0.4467, msssim_vis: 0.0095, mx_loss: 0.0040, eta: 0:33:24, time: 8.1709
INFO train.py(173): step: 3070/5410, l_total: 0.0566, l_in: 0.0215, l_grad: 0.0351, msssim_ir: 0.3301, msssim_vis: 0.1428, mx_loss: 0.0140, eta: 0:33:16, time: 8.1430
INFO train.py(173): step: 3080/5410, l_total: 0.0300, l_in: 0.0078, l_grad: 0.0222, msssim_ir: 0.2881, msssim_vis: 0.0972, mx_loss: 0.0061, eta: 0:33:07, time: 8.1719
INFO train.py(173): step: 3090/5410, l_total: 0.0704, l_in: 0.0204, l_grad: 0.0500, msssim_ir: 0.3408, msssim_vis: 0.0733, mx_loss: 0.0186, eta: 0:32:58, time: 8.1729
INFO train.py(173): step: 3100/5410, l_total: 0.0460, l_in: 0.0109, l_grad: 0.0351, msssim_ir: 0.4564, msssim_vis: 0.0136, mx_loss: 0.0079, eta: 0:32:49, time: 8.1500
INFO train.py(173): step: 3110/5410, l_total: 0.0349, l_in: 0.0080, l_grad: 0.0269, msssim_ir: 0.2027, msssim_vis: 0.1609, mx_loss: 0.0071, eta: 0:32:40, time: 8.1480
INFO train.py(173): step: 3120/5410, l_total: 0.0350, l_in: 0.0138, l_grad: 0.0212, msssim_ir: 0.2378, msssim_vis: 0.1055, mx_loss: 0.0081, eta: 0:32:32, time: 8.1600
INFO train.py(173): step: 3130/5410, l_total: 0.0763, l_in: 0.0342, l_grad: 0.0421, msssim_ir: 0.3753, msssim_vis: 0.0562, mx_loss: 0.0149, eta: 0:32:23, time: 8.1520
INFO train.py(173): step: 3140/5410, l_total: 0.0594, l_in: 0.0188, l_grad: 0.0406, msssim_ir: 0.5227, msssim_vis: 0.0133, mx_loss: 0.0102, eta: 0:32:14, time: 8.1570
INFO train.py(173): step: 3150/5410, l_total: 0.0450, l_in: 0.0090, l_grad: 0.0360, msssim_ir: 0.3061, msssim_vis: 0.1054, mx_loss: 0.0078, eta: 0:32:05, time: 8.1590
INFO train.py(173): step: 3160/5410, l_total: 0.0318, l_in: 0.0075, l_grad: 0.0243, msssim_ir: 0.2178, msssim_vis: 0.0975, mx_loss: 0.0077, eta: 0:31:56, time: 8.1630
INFO train.py(173): step: 3170/5410, l_total: 0.0290, l_in: 0.0065, l_grad: 0.0225, msssim_ir: 0.3900, msssim_vis: 0.0421, mx_loss: 0.0035, eta: 0:31:48, time: 8.1590
INFO train.py(173): step: 3180/5410, l_total: 0.0275, l_in: 0.0060, l_grad: 0.0216, msssim_ir: 0.3640, msssim_vis: 0.0371, mx_loss: 0.0035, eta: 0:31:39, time: 8.1550
INFO train.py(173): step: 3190/5410, l_total: 0.0385, l_in: 0.0126, l_grad: 0.0259, msssim_ir: 0.1498, msssim_vis: 0.1501, mx_loss: 0.0104, eta: 0:31:30, time: 8.1630
INFO train.py(173): step: 3200/5410, l_total: 0.0494, l_in: 0.0105, l_grad: 0.0389, msssim_ir: 0.3444, msssim_vis: 0.0756, mx_loss: 0.0069, eta: 0:31:21, time: 8.1610
INFO train.py(173): step: 3210/5410, l_total: 0.0294, l_in: 0.0060, l_grad: 0.0235, msssim_ir: 0.3588, msssim_vis: 0.0471, mx_loss: 0.0042, eta: 0:31:13, time: 8.1600
INFO train.py(173): step: 3220/5410, l_total: 0.0368, l_in: 0.0111, l_grad: 0.0257, msssim_ir: 0.4170, msssim_vis: 0.0403, mx_loss: 0.0113, eta: 0:31:04, time: 8.1450
INFO train.py(173): step: 3230/5410, l_total: 0.0435, l_in: 0.0108, l_grad: 0.0327, msssim_ir: 0.2124, msssim_vis: 0.1553, mx_loss: 0.0114, eta: 0:30:55, time: 8.1769
INFO train.py(173): step: 3240/5410, l_total: 0.0364, l_in: 0.0138, l_grad: 0.0226, msssim_ir: 0.1568, msssim_vis: 0.1513, mx_loss: 0.0110, eta: 0:30:46, time: 8.1450
INFO train.py(173): step: 3250/5410, l_total: 0.0294, l_in: 0.0087, l_grad: 0.0207, msssim_ir: 0.3350, msssim_vis: 0.0614, mx_loss: 0.0054, eta: 0:30:50, time: 27.2686
INFO train.py(173): step: 3260/5410, l_total: 0.0488, l_in: 0.0109, l_grad: 0.0380, msssim_ir: 0.4535, msssim_vis: 0.0360, mx_loss: 0.0078, eta: 0:30:41, time: 8.1082
INFO train.py(173): step: 3270/5410, l_total: 0.0428, l_in: 0.0137, l_grad: 0.0291, msssim_ir: 0.3020, msssim_vis: 0.0731, mx_loss: 0.0117, eta: 0:30:33, time: 8.1102
INFO train.py(173): step: 3280/5410, l_total: 0.0453, l_in: 0.0136, l_grad: 0.0317, msssim_ir: 0.3091, msssim_vis: 0.1082, mx_loss: 0.0109, eta: 0:30:24, time: 8.0992
INFO train.py(173): step: 3290/5410, l_total: 0.0503, l_in: 0.0099, l_grad: 0.0404, msssim_ir: 0.2807, msssim_vis: 0.1082, mx_loss: 0.0123, eta: 0:30:15, time: 8.1271
INFO train.py(173): step: 3300/5410, l_total: 0.0397, l_in: 0.0116, l_grad: 0.0280, msssim_ir: 0.2109, msssim_vis: 0.1783, mx_loss: 0.0124, eta: 0:30:06, time: 8.1411
INFO train.py(173): step: 3310/5410, l_total: 0.0353, l_in: 0.0113, l_grad: 0.0239, msssim_ir: 0.3523, msssim_vis: 0.0635, mx_loss: 0.0050, eta: 0:29:57, time: 8.1371
INFO train.py(173): step: 3320/5410, l_total: 0.0287, l_in: 0.0066, l_grad: 0.0221, msssim_ir: 0.3734, msssim_vis: 0.0552, mx_loss: 0.0043, eta: 0:29:48, time: 8.1460
INFO train.py(173): step: 3330/5410, l_total: 0.0321, l_in: 0.0077, l_grad: 0.0244, msssim_ir: 0.3859, msssim_vis: 0.0499, mx_loss: 0.0047, eta: 0:29:40, time: 8.1480
INFO train.py(173): step: 3340/5410, l_total: 0.0375, l_in: 0.0104, l_grad: 0.0271, msssim_ir: 0.4593, msssim_vis: 0.0078, mx_loss: 0.0068, eta: 0:29:31, time: 8.1440
INFO train.py(173): step: 3350/5410, l_total: 0.0379, l_in: 0.0094, l_grad: 0.0286, msssim_ir: 0.3788, msssim_vis: 0.0462, mx_loss: 0.0086, eta: 0:29:22, time: 8.1460
INFO train.py(173): step: 3360/5410, l_total: 0.0313, l_in: 0.0069, l_grad: 0.0244, msssim_ir: 0.2853, msssim_vis: 0.0718, mx_loss: 0.0039, eta: 0:29:13, time: 8.1460
INFO train.py(173): step: 3370/5410, l_total: 0.0353, l_in: 0.0109, l_grad: 0.0243, msssim_ir: 0.2079, msssim_vis: 0.1097, mx_loss: 0.0077, eta: 0:29:04, time: 8.1440
INFO train.py(173): step: 3380/5410, l_total: 0.0351, l_in: 0.0097, l_grad: 0.0254, msssim_ir: 0.4704, msssim_vis: 0.0221, mx_loss: 0.0040, eta: 0:28:56, time: 8.1689
