# Supplementary material for: Infrared and visible image fusion algorithm based on gradient attention residuals dense block
Source: PeerJ Comput Sci. 2024 Nov 28;10:e2569. doi: 10.7717/peerj-cs.2569 (PMC11622899; doi:10.7717/peerj-cs.2569)
Supplement: Supplemental Information 2 [file peerj-cs-10-2569-s002.zip › code/logs/BiSeNet-2024-06-17-14-26-33.log]

INFO train.py(108): Training Fusion Model start~
INFO train.py(173): step: 10/5410, l_total: 0.2427, l_in: 0.1309, l_grad: 0.1117, msssim_ir: 0.4209, msssim_vis: 0.1624, mx_loss: 0.1615, eta: 5:27:49, time: 36.4253
INFO train.py(173): step: 20/5410, l_total: 0.3420, l_in: 0.2719, l_grad: 0.0702, msssim_ir: 0.4094, msssim_vis: 0.2053, mx_loss: 0.2060, eta: 3:20:29, time: 8.2115
