# Supplementary material for: Infrared and visible image fusion algorithm based on gradient attention residuals dense block
Source: PeerJ Comput Sci. 2024 Nov 28;10:e2569. doi: 10.7717/peerj-cs.2569 (PMC11622899; doi:10.7717/peerj-cs.2569)
Supplement: Supplemental Information 2 [file peerj-cs-10-2569-s002.zip › code/logs/BiSeNet-2024-06-17-17-05-46.log]

INFO train.py(108): Training Fusion Model start~
INFO train.py(173): step: 10/5410, l_total: 0.3338, l_in: 0.1953, l_grad: 0.1385, msssim_ir: 0.3365, msssim_vis: 0.3917, mx_loss: 0.3774, eta: 4:37:37, time: 30.8467
INFO train.py(173): step: 20/5410, l_total: 0.3113, l_in: 0.1874, l_grad: 0.1239, msssim_ir: 0.3751, msssim_vis: 0.3804, mx_loss: 0.3640, eta: 2:38:49, time: 4.5150
