# Supplementary material for: Infrared and visible image fusion algorithm based on gradient attention residuals dense block
Source: PeerJ Comput Sci. 2024 Nov 28;10:e2569. doi: 10.7717/peerj-cs.2569 (PMC11622899; doi:10.7717/peerj-cs.2569)
Supplement: Supplemental Information 2 [file peerj-cs-10-2569-s002.zip › code/logs/BiSeNet-2024-06-17-17-06-42.log]

INFO train.py(108): Training Fusion Model start~
INFO train.py(173): step: 10/5410, l_total: 0.3114, l_in: 0.1516, l_grad: 0.1597, msssim_ir: 0.3882, msssim_vis: 0.3610, mx_loss: 0.3497, eta: 4:39:52, time: 31.0965
INFO train.py(173): step: 20/5410, l_total: 0.2882, l_in: 0.1789, l_grad: 0.1093, msssim_ir: 0.3908, msssim_vis: 0.2788, mx_loss: 0.2943, eta: 2:39:37, time: 4.4424
INFO train.py(173): step: 30/5410, l_total: 0.2881, l_in: 0.1983, l_grad: 0.0898, msssim_ir: 0.3608, msssim_vis: 0.2584, mx_loss: 0.2748, eta: 1:59:28, time: 4.4314
INFO train.py(173): step: 40/5410, l_total: 0.2630, l_in: 0.1583, l_grad: 0.1048, msssim_ir: 0.4496, msssim_vis: 0.2338, mx_loss: 0.2313, eta: 1:39:21, time: 4.4344
INFO train.py(173): step: 50/5410, l_total: 0.1514, l_in: 0.0654, l_grad: 0.0860, msssim_ir: 0.4429, msssim_vis: 0.0655, mx_loss: 0.0760, eta: 1:27:18, time: 4.4635
INFO train.py(173): step: 60/5410, l_total: 0.2005, l_in: 0.1003, l_grad: 0.1002, msssim_ir: 0.3445, msssim_vis: 0.1307, mx_loss: 0.1226, eta: 1:19:12, time: 4.4324
INFO train.py(173): step: 70/5410, l_total: 0.1534, l_in: 0.0762, l_grad: 0.0772, msssim_ir: 0.3645, msssim_vis: 0.0870, mx_loss: 0.1014, eta: 1:13:25, time: 4.4444
INFO train.py(173): step: 80/5410, l_total: 0.1428, l_in: 0.0751, l_grad: 0.0677, msssim_ir: 0.4060, msssim_vis: 0.1060, mx_loss: 0.1286, eta: 1:09:05, time: 4.4703
INFO train.py(173): step: 90/5410, l_total: 0.1077, l_in: 0.0242, l_grad: 0.0834, msssim_ir: 0.3525, msssim_vis: 0.0471, mx_loss: 0.0530, eta: 1:05:41, time: 4.4563
INFO train.py(173): step: 100/5410, l_total: 0.1576, l_in: 0.0881, l_grad: 0.0695, msssim_ir: 0.3506, msssim_vis: 0.1926, mx_loss: 0.1489, eta: 1:02:57, time: 4.4742
INFO train.py(173): step: 110/5410, l_total: 0.1383, l_in: 0.0489, l_grad: 0.0894, msssim_ir: 0.4878, msssim_vis: 0.0349, mx_loss: 0.0689, eta: 1:00:43, time: 4.4732
INFO train.py(173): step: 120/5410, l_total: 0.1498, l_in: 0.0864, l_grad: 0.0633, msssim_ir: 0.3632, msssim_vis: 0.1408, mx_loss: 0.1167, eta: 0:58:51, time: 4.4921
INFO train.py(173): step: 130/5410, l_total: 0.2178, l_in: 0.0958, l_grad: 0.1220, msssim_ir: 0.4809, msssim_vis: 0.0684, mx_loss: 0.0628, eta: 0:57:15, time: 4.4663
INFO train.py(173): step: 140/5410, l_total: 0.1276, l_in: 0.0647, l_grad: 0.0629, msssim_ir: 0.3565, msssim_vis: 0.1163, mx_loss: 0.1332, eta: 0:55:53, time: 4.5031
INFO train.py(173): step: 150/5410, l_total: 0.1126, l_in: 0.0340, l_grad: 0.0787, msssim_ir: 0.3788, msssim_vis: 0.0533, mx_loss: 0.0363, eta: 0:54:41, time: 4.4872
INFO train.py(173): step: 160/5410, l_total: 0.1094, l_in: 0.0342, l_grad: 0.0752, msssim_ir: 0.4159, msssim_vis: 0.0586, mx_loss: 0.0472, eta: 0:53:37, time: 4.4832
INFO train.py(173): step: 170/5410, l_total: 0.1380, l_in: 0.0742, l_grad: 0.0638, msssim_ir: 0.3416, msssim_vis: 0.1147, mx_loss: 0.0847, eta: 0:52:40, time: 4.4882
INFO train.py(173): step: 180/5410, l_total: 0.1170, l_in: 0.0537, l_grad: 0.0633, msssim_ir: 0.2956, msssim_vis: 0.0926, mx_loss: 0.0485, eta: 0:51:49, time: 4.4852
INFO train.py(173): step: 190/5410, l_total: 0.1548, l_in: 0.0827, l_grad: 0.0721, msssim_ir: 0.3126, msssim_vis: 0.1932, mx_loss: 0.1399, eta: 0:51:03, time: 4.4951
INFO train.py(173): step: 200/5410, l_total: 0.1184, l_in: 0.0504, l_grad: 0.0680, msssim_ir: 0.2260, msssim_vis: 0.1623, mx_loss: 0.0953, eta: 0:50:21, time: 4.4825
INFO train.py(173): step: 210/5410, l_total: 0.1047, l_in: 0.0310, l_grad: 0.0737, msssim_ir: 0.3536, msssim_vis: 0.0698, mx_loss: 0.0516, eta: 0:49:43, time: 4.5031
INFO train.py(173): step: 220/5410, l_total: 0.1049, l_in: 0.0282, l_grad: 0.0767, msssim_ir: 0.3404, msssim_vis: 0.0534, mx_loss: 0.0346, eta: 0:49:09, time: 4.5111
INFO train.py(173): step: 230/5410, l_total: 0.0799, l_in: 0.0170, l_grad: 0.0629, msssim_ir: 0.3688, msssim_vis: 0.0394, mx_loss: 0.0221, eta: 0:48:36, time: 4.5011
INFO train.py(173): step: 240/5410, l_total: 0.0825, l_in: 0.0260, l_grad: 0.0565, msssim_ir: 0.3863, msssim_vis: 0.0311, mx_loss: 0.0299, eta: 0:48:07, time: 4.5031
INFO train.py(173): step: 250/5410, l_total: 0.1502, l_in: 0.0687, l_grad: 0.0815, msssim_ir: 0.4744, msssim_vis: 0.0412, mx_loss: 0.0468, eta: 0:47:38, time: 4.4971
INFO train.py(173): step: 260/5410, l_total: 0.1059, l_in: 0.0325, l_grad: 0.0734, msssim_ir: 0.3514, msssim_vis: 0.0598, mx_loss: 0.0549, eta: 0:47:12, time: 4.4852
INFO train.py(173): step: 270/5410, l_total: 0.1071, l_in: 0.0514, l_grad: 0.0557, msssim_ir: 0.2921, msssim_vis: 0.0928, mx_loss: 0.0288, eta: 0:46:48, time: 4.5031
INFO train.py(173): step: 280/5410, l_total: 0.1228, l_in: 0.0535, l_grad: 0.0693, msssim_ir: 0.4132, msssim_vis: 0.0614, mx_loss: 0.0436, eta: 0:46:24, time: 4.4971
INFO train.py(173): step: 290/5410, l_total: 0.0718, l_in: 0.0217, l_grad: 0.0501, msssim_ir: 0.3299, msssim_vis: 0.0665, mx_loss: 0.0387, eta: 0:46:03, time: 4.5021
INFO train.py(173): step: 300/5410, l_total: 0.1213, l_in: 0.0477, l_grad: 0.0736, msssim_ir: 0.4627, msssim_vis: 0.0632, mx_loss: 0.0644, eta: 0:45:42, time: 4.5131
INFO train.py(173): step: 310/5410, l_total: 0.1130, l_in: 0.0477, l_grad: 0.0653, msssim_ir: 0.2653, msssim_vis: 0.1210, mx_loss: 0.0669, eta: 0:45:23, time: 4.5131
INFO train.py(173): step: 320/5410, l_total: 0.1125, l_in: 0.0465, l_grad: 0.0660, msssim_ir: 0.3961, msssim_vis: 0.0466, mx_loss: 0.0288, eta: 0:45:04, time: 4.5021
INFO train.py(173): step: 330/5410, l_total: 0.1008, l_in: 0.0220, l_grad: 0.0787, msssim_ir: 0.3515, msssim_vis: 0.0635, mx_loss: 0.0263, eta: 0:44:46, time: 4.5101
INFO train.py(173): step: 340/5410, l_total: 0.1704, l_in: 0.0855, l_grad: 0.0848, msssim_ir: 0.3049, msssim_vis: 0.2072, mx_loss: 0.1495, eta: 0:44:30, time: 4.5101
INFO train.py(173): step: 350/5410, l_total: 0.0972, l_in: 0.0359, l_grad: 0.0612, msssim_ir: 0.3119, msssim_vis: 0.1131, mx_loss: 0.0336, eta: 0:44:13, time: 4.5053
INFO train.py(173): step: 360/5410, l_total: 0.1443, l_in: 0.0792, l_grad: 0.0652, msssim_ir: 0.2425, msssim_vis: 0.1873, mx_loss: 0.0898, eta: 0:43:58, time: 4.5131
INFO train.py(173): step: 370/5410, l_total: 0.0926, l_in: 0.0281, l_grad: 0.0645, msssim_ir: 0.2587, msssim_vis: 0.1481, mx_loss: 0.0435, eta: 0:43:43, time: 4.5041
INFO train.py(173): step: 380/5410, l_total: 0.1483, l_in: 0.0494, l_grad: 0.0989, msssim_ir: 0.4120, msssim_vis: 0.0673, mx_loss: 0.0440, eta: 0:43:28, time: 4.5160
INFO train.py(173): step: 390/5410, l_total: 0.1698, l_in: 0.1018, l_grad: 0.0680, msssim_ir: 0.4526, msssim_vis: 0.0406, mx_loss: 0.0365, eta: 0:43:14, time: 4.5081
INFO train.py(173): step: 400/5410, l_total: 0.0785, l_in: 0.0267, l_grad: 0.0518, msssim_ir: 0.2830, msssim_vis: 0.1071, mx_loss: 0.0347, eta: 0:43:01, time: 4.5081
INFO train.py(173): step: 410/5410, l_total: 0.0617, l_in: 0.0144, l_grad: 0.0473, msssim_ir: 0.3515, msssim_vis: 0.0521, mx_loss: 0.0152, eta: 0:42:48, time: 4.5160
INFO train.py(173): step: 420/5410, l_total: 0.1347, l_in: 0.0488, l_grad: 0.0859, msssim_ir: 0.3701, msssim_vis: 0.1072, mx_loss: 0.0428, eta: 0:42:36, time: 4.5312
INFO train.py(173): step: 430/5410, l_total: 0.0804, l_in: 0.0249, l_grad: 0.0555, msssim_ir: 0.4167, msssim_vis: 0.0449, mx_loss: 0.0175, eta: 0:42:24, time: 4.5192
INFO train.py(173): step: 440/5410, l_total: 0.0781, l_in: 0.0373, l_grad: 0.0408, msssim_ir: 0.2961, msssim_vis: 0.0860, mx_loss: 0.0302, eta: 0:42:12, time: 4.5340
INFO train.py(173): step: 450/5410, l_total: 0.1571, l_in: 0.0494, l_grad: 0.1078, msssim_ir: 0.4232, msssim_vis: 0.0509, mx_loss: 0.0353, eta: 0:42:01, time: 4.5160
INFO train.py(173): step: 460/5410, l_total: 0.1130, l_in: 0.0349, l_grad: 0.0781, msssim_ir: 0.4326, msssim_vis: 0.0467, mx_loss: 0.0392, eta: 0:41:50, time: 4.5399
INFO train.py(173): step: 470/5410, l_total: 0.1190, l_in: 0.0422, l_grad: 0.0768, msssim_ir: 0.3619, msssim_vis: 0.0649, mx_loss: 0.0658, eta: 0:41:39, time: 4.5589
INFO train.py(173): step: 480/5410, l_total: 0.0843, l_in: 0.0266, l_grad: 0.0577, msssim_ir: 0.3530, msssim_vis: 0.0564, mx_loss: 0.0260, eta: 0:41:29, time: 4.5380
INFO train.py(173): step: 490/5410, l_total: 0.1735, l_in: 0.0870, l_grad: 0.0865, msssim_ir: 0.4522, msssim_vis: 0.0509, mx_loss: 0.0451, eta: 0:41:19, time: 4.5459
INFO train.py(173): step: 500/5410, l_total: 0.0850, l_in: 0.0317, l_grad: 0.0533, msssim_ir: 0.3974, msssim_vis: 0.0499, mx_loss: 0.0324, eta: 0:41:10, time: 4.6425
INFO train.py(173): step: 510/5410, l_total: 0.0838, l_in: 0.0275, l_grad: 0.0563, msssim_ir: 0.3163, msssim_vis: 0.0723, mx_loss: 0.0210, eta: 0:41:00, time: 4.5111
INFO train.py(173): step: 520/5410, l_total: 0.0798, l_in: 0.0311, l_grad: 0.0487, msssim_ir: 0.1680, msssim_vis: 0.2170, mx_loss: 0.0420, eta: 0:40:50, time: 4.5360
INFO train.py(173): step: 530/5410, l_total: 0.1041, l_in: 0.0573, l_grad: 0.0469, msssim_ir: 0.2934, msssim_vis: 0.1241, mx_loss: 0.0650, eta: 0:40:41, time: 4.5161
INFO train.py(173): step: 540/5410, l_total: 0.1530, l_in: 0.0603, l_grad: 0.0927, msssim_ir: 0.5054, msssim_vis: 0.0455, mx_loss: 0.0419, eta: 0:40:31, time: 4.5280
INFO train.py(173): step: 550/5410, l_total: 0.0869, l_in: 0.0232, l_grad: 0.0637, msssim_ir: 0.4665, msssim_vis: 0.0346, mx_loss: 0.0165, eta: 0:43:38, time: 26.7150
INFO train.py(173): step: 560/5410, l_total: 0.0771, l_in: 0.0168, l_grad: 0.0603, msssim_ir: 0.3681, msssim_vis: 0.0418, mx_loss: 0.0106, eta: 0:43:25, time: 4.4528
INFO train.py(173): step: 570/5410, l_total: 0.1170, l_in: 0.0354, l_grad: 0.0817, msssim_ir: 0.4826, msssim_vis: 0.0564, mx_loss: 0.0458, eta: 0:43:12, time: 4.4762
INFO train.py(173): step: 580/5410, l_total: 0.1310, l_in: 0.0419, l_grad: 0.0890, msssim_ir: 0.4980, msssim_vis: 0.0234, mx_loss: 0.0193, eta: 0:42:59, time: 4.4893
INFO train.py(173): step: 590/5410, l_total: 0.0760, l_in: 0.0283, l_grad: 0.0477, msssim_ir: 0.2817, msssim_vis: 0.1012, mx_loss: 0.0296, eta: 0:42:47, time: 4.4961
INFO train.py(173): step: 600/5410, l_total: 0.0757, l_in: 0.0238, l_grad: 0.0519, msssim_ir: 0.2313, msssim_vis: 0.0993, mx_loss: 0.0271, eta: 0:42:35, time: 4.4902
INFO train.py(173): step: 610/5410, l_total: 0.0779, l_in: 0.0353, l_grad: 0.0426, msssim_ir: 0.2003, msssim_vis: 0.1715, mx_loss: 0.0390, eta: 0:42:23, time: 4.4971
INFO train.py(173): step: 620/5410, l_total: 0.1774, l_in: 0.0880, l_grad: 0.0894, msssim_ir: 0.4615, msssim_vis: 0.0454, mx_loss: 0.0405, eta: 0:42:12, time: 4.4871
INFO train.py(173): step: 630/5410, l_total: 0.0883, l_in: 0.0304, l_grad: 0.0579, msssim_ir: 0.2737, msssim_vis: 0.1107, mx_loss: 0.0315, eta: 0:42:00, time: 4.4931
INFO train.py(173): step: 640/5410, l_total: 0.0778, l_in: 0.0406, l_grad: 0.0372, msssim_ir: 0.2562, msssim_vis: 0.1028, mx_loss: 0.0512, eta: 0:41:49, time: 4.5021
INFO train.py(173): step: 650/5410, l_total: 0.0711, l_in: 0.0192, l_grad: 0.0519, msssim_ir: 0.2147, msssim_vis: 0.1802, mx_loss: 0.0200, eta: 0:41:38, time: 4.4902
INFO train.py(173): step: 660/5410, l_total: 0.0688, l_in: 0.0288, l_grad: 0.0400, msssim_ir: 0.2398, msssim_vis: 0.1345, mx_loss: 0.0230, eta: 0:41:28, time: 4.4951
INFO train.py(173): step: 670/5410, l_total: 0.0755, l_in: 0.0221, l_grad: 0.0534, msssim_ir: 0.3650, msssim_vis: 0.0729, mx_loss: 0.0223, eta: 0:41:17, time: 4.5031
INFO train.py(173): step: 680/5410, l_total: 0.0541, l_in: 0.0141, l_grad: 0.0399, msssim_ir: 0.2973, msssim_vis: 0.0766, mx_loss: 0.0176, eta: 0:41:07, time: 4.5081
INFO train.py(173): step: 690/5410, l_total: 0.0783, l_in: 0.0255, l_grad: 0.0527, msssim_ir: 0.3724, msssim_vis: 0.0393, mx_loss: 0.0430, eta: 0:40:57, time: 4.5051
INFO train.py(173): step: 700/5410, l_total: 0.1226, l_in: 0.0545, l_grad: 0.0682, msssim_ir: 0.4457, msssim_vis: 0.0315, mx_loss: 0.0255, eta: 0:40:47, time: 4.5190
INFO train.py(173): step: 710/5410, l_total: 0.1057, l_in: 0.0378, l_grad: 0.0679, msssim_ir: 0.2723, msssim_vis: 0.0870, mx_loss: 0.0457, eta: 0:40:38, time: 4.5449
INFO train.py(173): step: 720/5410, l_total: 0.0661, l_in: 0.0126, l_grad: 0.0534, msssim_ir: 0.3095, msssim_vis: 0.0830, mx_loss: 0.0129, eta: 0:40:28, time: 4.5121
INFO train.py(173): step: 730/5410, l_total: 0.1240, l_in: 0.0546, l_grad: 0.0694, msssim_ir: 0.4733, msssim_vis: 0.0303, mx_loss: 0.0610, eta: 0:40:19, time: 4.5062
INFO train.py(173): step: 740/5410, l_total: 0.0626, l_in: 0.0163, l_grad: 0.0463, msssim_ir: 0.2863, msssim_vis: 0.1068, mx_loss: 0.0091, eta: 0:40:10, time: 4.5860
INFO train.py(173): step: 750/5410, l_total: 0.0713, l_in: 0.0223, l_grad: 0.0490, msssim_ir: 0.3566, msssim_vis: 0.0794, mx_loss: 0.0218, eta: 0:40:01, time: 4.5270
INFO train.py(173): step: 760/5410, l_total: 0.0809, l_in: 0.0413, l_grad: 0.0396, msssim_ir: 0.2944, msssim_vis: 0.1110, mx_loss: 0.0531, eta: 0:39:52, time: 4.5887
INFO train.py(173): step: 770/5410, l_total: 0.1008, l_in: 0.0234, l_grad: 0.0774, msssim_ir: 0.3044, msssim_vis: 0.0779, mx_loss: 0.0271, eta: 0:39:43, time: 4.5270
INFO train.py(173): step: 780/5410, l_total: 0.1093, l_in: 0.0363, l_grad: 0.0729, msssim_ir: 0.4799, msssim_vis: 0.0283, mx_loss: 0.0268, eta: 0:39:35, time: 4.5967
INFO train.py(173): step: 790/5410, l_total: 0.0945, l_in: 0.0315, l_grad: 0.0630, msssim_ir: 0.4503, msssim_vis: 0.0231, mx_loss: 0.0123, eta: 0:39:26, time: 4.5837
INFO train.py(173): step: 800/5410, l_total: 0.0781, l_in: 0.0278, l_grad: 0.0503, msssim_ir: 0.4190, msssim_vis: 0.0528, mx_loss: 0.0218, eta: 0:39:18, time: 4.5001
INFO train.py(173): step: 810/5410, l_total: 0.0601, l_in: 0.0134, l_grad: 0.0467, msssim_ir: 0.3516, msssim_vis: 0.0887, mx_loss: 0.0104, eta: 0:39:10, time: 4.6099
INFO train.py(173): step: 820/5410, l_total: 0.0586, l_in: 0.0222, l_grad: 0.0364, msssim_ir: 0.4067, msssim_vis: 0.0197, mx_loss: 0.0127, eta: 0:39:01, time: 4.5330
INFO train.py(173): step: 830/5410, l_total: 0.0519, l_in: 0.0129, l_grad: 0.0390, msssim_ir: 0.3899, msssim_vis: 0.0495, mx_loss: 0.0111, eta: 0:38:53, time: 4.5509
INFO train.py(173): step: 840/5410, l_total: 0.0727, l_in: 0.0234, l_grad: 0.0493, msssim_ir: 0.3240, msssim_vis: 0.0905, mx_loss: 0.0206, eta: 0:38:46, time: 4.6136
INFO train.py(173): step: 850/5410, l_total: 0.0673, l_in: 0.0241, l_grad: 0.0433, msssim_ir: 0.2870, msssim_vis: 0.0947, mx_loss: 0.0213, eta: 0:38:38, time: 4.5618
INFO train.py(173): step: 860/5410, l_total: 0.0734, l_in: 0.0199, l_grad: 0.0535, msssim_ir: 0.4064, msssim_vis: 0.0181, mx_loss: 0.0074, eta: 0:38:30, time: 4.5354
INFO train.py(173): step: 870/5410, l_total: 0.1143, l_in: 0.0515, l_grad: 0.0629, msssim_ir: 0.4397, msssim_vis: 0.0357, mx_loss: 0.0402, eta: 0:38:22, time: 4.5579
INFO train.py(173): step: 880/5410, l_total: 0.1094, l_in: 0.0511, l_grad: 0.0583, msssim_ir: 0.4390, msssim_vis: 0.0245, mx_loss: 0.0206, eta: 0:38:15, time: 4.6634
INFO train.py(173): step: 890/5410, l_total: 0.0759, l_in: 0.0228, l_grad: 0.0531, msssim_ir: 0.2171, msssim_vis: 0.1490, mx_loss: 0.0196, eta: 0:38:07, time: 4.5200
INFO train.py(173): step: 900/5410, l_total: 0.0802, l_in: 0.0249, l_grad: 0.0554, msssim_ir: 0.3991, msssim_vis: 0.0381, mx_loss: 0.0150, eta: 0:37:59, time: 4.5322
INFO train.py(173): step: 910/5410, l_total: 0.1392, l_in: 0.0731, l_grad: 0.0661, msssim_ir: 0.4420, msssim_vis: 0.0605, mx_loss: 0.0474, eta: 0:37:52, time: 4.6345
INFO train.py(173): step: 920/5410, l_total: 0.0737, l_in: 0.0381, l_grad: 0.0356, msssim_ir: 0.2331, msssim_vis: 0.1238, mx_loss: 0.0389, eta: 0:37:45, time: 4.6246
INFO train.py(173): step: 930/5410, l_total: 0.0598, l_in: 0.0199, l_grad: 0.0399, msssim_ir: 0.3937, msssim_vis: 0.0535, mx_loss: 0.0211, eta: 0:37:37, time: 4.5031
INFO train.py(173): step: 940/5410, l_total: 0.0673, l_in: 0.0274, l_grad: 0.0399, msssim_ir: 0.2894, msssim_vis: 0.0780, mx_loss: 0.0190, eta: 0:37:30, time: 4.5310
INFO train.py(173): step: 950/5410, l_total: 0.0532, l_in: 0.0168, l_grad: 0.0364, msssim_ir: 0.3027, msssim_vis: 0.0766, mx_loss: 0.0121, eta: 0:37:23, time: 4.5847
INFO train.py(173): step: 960/5410, l_total: 0.0659, l_in: 0.0161, l_grad: 0.0498, msssim_ir: 0.3636, msssim_vis: 0.0578, mx_loss: 0.0105, eta: 0:37:16, time: 4.5967
INFO train.py(173): step: 970/5410, l_total: 0.0575, l_in: 0.0123, l_grad: 0.0452, msssim_ir: 0.4314, msssim_vis: 0.0184, mx_loss: 0.0084, eta: 0:37:08, time: 4.5051
INFO train.py(173): step: 980/5410, l_total: 0.0752, l_in: 0.0260, l_grad: 0.0492, msssim_ir: 0.4317, msssim_vis: 0.0260, mx_loss: 0.0240, eta: 0:37:01, time: 4.5409
INFO train.py(173): step: 990/5410, l_total: 0.0854, l_in: 0.0351, l_grad: 0.0503, msssim_ir: 0.3372, msssim_vis: 0.0612, mx_loss: 0.0172, eta: 0:36:54, time: 4.5837
INFO train.py(173): step: 1000/5410, l_total: 0.0716, l_in: 0.0242, l_grad: 0.0475, msssim_ir: 0.3758, msssim_vis: 0.0741, mx_loss: 0.0185, eta: 0:36:47, time: 4.5553
INFO train.py(173): step: 1010/5410, l_total: 0.0751, l_in: 0.0367, l_grad: 0.0384, msssim_ir: 0.2480, msssim_vis: 0.1410, mx_loss: 0.0511, eta: 0:36:40, time: 4.5721
INFO train.py(173): step: 1020/5410, l_total: 0.0896, l_in: 0.0260, l_grad: 0.0636, msssim_ir: 0.2308, msssim_vis: 0.1006, mx_loss: 0.0228, eta: 0:36:33, time: 4.5658
INFO train.py(173): step: 1030/5410, l_total: 0.0801, l_in: 0.0291, l_grad: 0.0510, msssim_ir: 0.2774, msssim_vis: 0.1359, mx_loss: 0.0263, eta: 0:36:26, time: 4.5350
INFO train.py(173): step: 1040/5410, l_total: 0.0970, l_in: 0.0321, l_grad: 0.0649, msssim_ir: 0.4634, msssim_vis: 0.0191, mx_loss: 0.0334, eta: 0:36:20, time: 4.6574
INFO train.py(173): step: 1050/5410, l_total: 0.1168, l_in: 0.0462, l_grad: 0.0706, msssim_ir: 0.4815, msssim_vis: 0.0320, mx_loss: 0.0355, eta: 0:36:13, time: 4.5091
INFO train.py(173): step: 1060/5410, l_total: 0.0928, l_in: 0.0320, l_grad: 0.0608, msssim_ir: 0.4446, msssim_vis: 0.0312, mx_loss: 0.0230, eta: 0:36:06, time: 4.5852
INFO train.py(173): step: 1070/5410, l_total: 0.0584, l_in: 0.0184, l_grad: 0.0400, msssim_ir: 0.3053, msssim_vis: 0.0589, mx_loss: 0.0127, eta: 0:36:00, time: 4.5409
INFO train.py(173): step: 1080/5410, l_total: 0.0911, l_in: 0.0378, l_grad: 0.0534, msssim_ir: 0.3242, msssim_vis: 0.0918, mx_loss: 0.0203, eta: 0:35:53, time: 4.5240
INFO train.py(173): step: 1090/5410, l_total: 0.0740, l_in: 0.0292, l_grad: 0.0448, msssim_ir: 0.3550, msssim_vis: 0.0552, mx_loss: 0.0380, eta: 0:37:15, time: 26.9778
INFO train.py(173): step: 1100/5410, l_total: 0.0713, l_in: 0.0225, l_grad: 0.0488, msssim_ir: 0.3735, msssim_vis: 0.0724, mx_loss: 0.0176, eta: 0:37:07, time: 4.4682
INFO train.py(173): step: 1110/5410, l_total: 0.0641, l_in: 0.0204, l_grad: 0.0437, msssim_ir: 0.2854, msssim_vis: 0.1175, mx_loss: 0.0151, eta: 0:36:59, time: 4.4722
INFO train.py(173): step: 1120/5410, l_total: 0.0526, l_in: 0.0123, l_grad: 0.0403, msssim_ir: 0.3896, msssim_vis: 0.0389, mx_loss: 0.0067, eta: 0:36:51, time: 4.4812
INFO train.py(173): step: 1130/5410, l_total: 0.0924, l_in: 0.0326, l_grad: 0.0598, msssim_ir: 0.3352, msssim_vis: 0.0905, mx_loss: 0.0234, eta: 0:36:44, time: 4.4876
INFO train.py(173): step: 1140/5410, l_total: 0.0892, l_in: 0.0260, l_grad: 0.0632, msssim_ir: 0.4762, msssim_vis: 0.0404, mx_loss: 0.0221, eta: 0:36:36, time: 4.4847
INFO train.py(173): step: 1150/5410, l_total: 0.0912, l_in: 0.0329, l_grad: 0.0583, msssim_ir: 0.4801, msssim_vis: 0.0426, mx_loss: 0.0193, eta: 0:36:28, time: 4.4872
INFO train.py(173): step: 1160/5410, l_total: 0.0642, l_in: 0.0187, l_grad: 0.0455, msssim_ir: 0.2772, msssim_vis: 0.0827, mx_loss: 0.0177, eta: 0:36:21, time: 4.4782
INFO train.py(173): step: 1170/5410, l_total: 0.0503, l_in: 0.0186, l_grad: 0.0317, msssim_ir: 0.2785, msssim_vis: 0.0934, mx_loss: 0.0204, eta: 0:36:13, time: 4.5001
INFO train.py(173): step: 1180/5410, l_total: 0.0628, l_in: 0.0247, l_grad: 0.0381, msssim_ir: 0.3388, msssim_vis: 0.0632, mx_loss: 0.0178, eta: 0:36:06, time: 4.4931
INFO train.py(173): step: 1190/5410, l_total: 0.1133, l_in: 0.0363, l_grad: 0.0770, msssim_ir: 0.4608, msssim_vis: 0.0296, mx_loss: 0.0248, eta: 0:35:59, time: 4.5021
INFO train.py(173): step: 1200/5410, l_total: 0.0794, l_in: 0.0269, l_grad: 0.0524, msssim_ir: 0.3776, msssim_vis: 0.0364, mx_loss: 0.0113, eta: 0:35:52, time: 4.5160
INFO train.py(173): step: 1210/5410, l_total: 0.0771, l_in: 0.0373, l_grad: 0.0399, msssim_ir: 0.1941, msssim_vis: 0.1441, mx_loss: 0.0355, eta: 0:35:44, time: 4.5021
INFO train.py(173): step: 1220/5410, l_total: 0.0708, l_in: 0.0292, l_grad: 0.0417, msssim_ir: 0.2409, msssim_vis: 0.1355, mx_loss: 0.0186, eta: 0:35:37, time: 4.5170
INFO train.py(173): step: 1230/5410, l_total: 0.0796, l_in: 0.0263, l_grad: 0.0533, msssim_ir: 0.3780, msssim_vis: 0.0581, mx_loss: 0.0319, eta: 0:35:30, time: 4.5170
INFO train.py(173): step: 1240/5410, l_total: 0.1029, l_in: 0.0339, l_grad: 0.0691, msssim_ir: 0.5112, msssim_vis: 0.0358, mx_loss: 0.0203, eta: 0:35:23, time: 4.5330
INFO train.py(173): step: 1250/5410, l_total: 0.0650, l_in: 0.0272, l_grad: 0.0378, msssim_ir: 0.2109, msssim_vis: 0.1623, mx_loss: 0.0239, eta: 0:35:17, time: 4.6465
INFO train.py(173): step: 1260/5410, l_total: 0.0676, l_in: 0.0184, l_grad: 0.0493, msssim_ir: 0.4634, msssim_vis: 0.0287, mx_loss: 0.0169, eta: 0:35:10, time: 4.5101
INFO train.py(173): step: 1270/5410, l_total: 0.1151, l_in: 0.0548, l_grad: 0.0604, msssim_ir: 0.4355, msssim_vis: 0.0294, mx_loss: 0.0225, eta: 0:35:03, time: 4.5340
INFO train.py(173): step: 1280/5410, l_total: 0.1140, l_in: 0.0341, l_grad: 0.0799, msssim_ir: 0.4568, msssim_vis: 0.0379, mx_loss: 0.0265, eta: 0:34:56, time: 4.5668
INFO train.py(173): step: 1290/5410, l_total: 0.1141, l_in: 0.0359, l_grad: 0.0782, msssim_ir: 0.4768, msssim_vis: 0.0390, mx_loss: 0.0332, eta: 0:34:49, time: 4.5987
INFO train.py(173): step: 1300/5410, l_total: 0.0801, l_in: 0.0279, l_grad: 0.0523, msssim_ir: 0.3931, msssim_vis: 0.0559, mx_loss: 0.0284, eta: 0:34:43, time: 4.5439
INFO train.py(173): step: 1310/5410, l_total: 0.0922, l_in: 0.0456, l_grad: 0.0466, msssim_ir: 0.3811, msssim_vis: 0.0391, mx_loss: 0.0400, eta: 0:34:36, time: 4.6348
INFO train.py(173): step: 1320/5410, l_total: 0.0931, l_in: 0.0381, l_grad: 0.0550, msssim_ir: 0.3422, msssim_vis: 0.0541, mx_loss: 0.0153, eta: 0:34:29, time: 4.5200
INFO train.py(173): step: 1330/5410, l_total: 0.0867, l_in: 0.0277, l_grad: 0.0590, msssim_ir: 0.3619, msssim_vis: 0.0834, mx_loss: 0.0357, eta: 0:34:23, time: 4.6544
INFO train.py(173): step: 1340/5410, l_total: 0.0675, l_in: 0.0220, l_grad: 0.0454, msssim_ir: 0.4342, msssim_vis: 0.0112, mx_loss: 0.0099, eta: 0:34:16, time: 4.5235
INFO train.py(173): step: 1350/5410, l_total: 0.1142, l_in: 0.0455, l_grad: 0.0687, msssim_ir: 0.4746, msssim_vis: 0.0491, mx_loss: 0.0199, eta: 0:34:10, time: 4.5390
INFO train.py(173): step: 1360/5410, l_total: 0.0818, l_in: 0.0341, l_grad: 0.0477, msssim_ir: 0.4413, msssim_vis: 0.0371, mx_loss: 0.0171, eta: 0:34:03, time: 4.5710
INFO train.py(173): step: 1370/5410, l_total: 0.0743, l_in: 0.0436, l_grad: 0.0308, msssim_ir: 0.2224, msssim_vis: 0.1829, mx_loss: 0.0467, eta: 0:33:57, time: 4.5479
INFO train.py(173): step: 1380/5410, l_total: 0.0726, l_in: 0.0335, l_grad: 0.0392, msssim_ir: 0.1871, msssim_vis: 0.1379, mx_loss: 0.0326, eta: 0:33:50, time: 4.5581
INFO train.py(173): step: 1390/5410, l_total: 0.0738, l_in: 0.0181, l_grad: 0.0558, msssim_ir: 0.4250, msssim_vis: 0.0448, mx_loss: 0.0233, eta: 0:33:44, time: 4.6126
INFO train.py(173): step: 1400/5410, l_total: 0.0676, l_in: 0.0201, l_grad: 0.0475, msssim_ir: 0.3602, msssim_vis: 0.0619, mx_loss: 0.0160, eta: 0:33:38, time: 4.5699
INFO train.py(173): step: 1410/5410, l_total: 0.0722, l_in: 0.0198, l_grad: 0.0524, msssim_ir: 0.4308, msssim_vis: 0.0381, mx_loss: 0.0175, eta: 0:33:31, time: 4.5280
INFO train.py(173): step: 1420/5410, l_total: 0.0532, l_in: 0.0098, l_grad: 0.0434, msssim_ir: 0.2795, msssim_vis: 0.0944, mx_loss: 0.0067, eta: 0:33:25, time: 4.5519
INFO train.py(173): step: 1430/5410, l_total: 0.0694, l_in: 0.0169, l_grad: 0.0525, msssim_ir: 0.4789, msssim_vis: 0.0231, mx_loss: 0.0132, eta: 0:33:19, time: 4.5538
INFO train.py(173): step: 1440/5410, l_total: 0.1247, l_in: 0.0251, l_grad: 0.0996, msssim_ir: 0.4690, msssim_vis: 0.0176, mx_loss: 0.0157, eta: 0:33:13, time: 4.6654
INFO train.py(173): step: 1450/5410, l_total: 0.0758, l_in: 0.0366, l_grad: 0.0392, msssim_ir: 0.1794, msssim_vis: 0.1965, mx_loss: 0.0334, eta: 0:33:06, time: 4.5810
INFO train.py(173): step: 1460/5410, l_total: 0.0622, l_in: 0.0230, l_grad: 0.0391, msssim_ir: 0.4049, msssim_vis: 0.0452, mx_loss: 0.0104, eta: 0:33:00, time: 4.5230
INFO train.py(173): step: 1470/5410, l_total: 0.0874, l_in: 0.0313, l_grad: 0.0561, msssim_ir: 0.2437, msssim_vis: 0.1405, mx_loss: 0.0256, eta: 0:32:54, time: 4.5778
INFO train.py(173): step: 1480/5410, l_total: 0.1006, l_in: 0.0327, l_grad: 0.0679, msssim_ir: 0.5046, msssim_vis: 0.0231, mx_loss: 0.0178, eta: 0:32:48, time: 4.5683
INFO train.py(173): step: 1490/5410, l_total: 0.0504, l_in: 0.0147, l_grad: 0.0357, msssim_ir: 0.4067, msssim_vis: 0.0174, mx_loss: 0.0081, eta: 0:32:41, time: 4.5758
INFO train.py(173): step: 1500/5410, l_total: 0.0703, l_in: 0.0169, l_grad: 0.0535, msssim_ir: 0.2861, msssim_vis: 0.0925, mx_loss: 0.0121, eta: 0:32:35, time: 4.5399
INFO train.py(173): step: 1510/5410, l_total: 0.0560, l_in: 0.0163, l_grad: 0.0397, msssim_ir: 0.3874, msssim_vis: 0.0297, mx_loss: 0.0111, eta: 0:32:29, time: 4.5843
INFO train.py(173): step: 1520/5410, l_total: 0.0518, l_in: 0.0216, l_grad: 0.0302, msssim_ir: 0.3461, msssim_vis: 0.0434, mx_loss: 0.0186, eta: 0:32:23, time: 4.6196
INFO train.py(173): step: 1530/5410, l_total: 0.0555, l_in: 0.0239, l_grad: 0.0316, msssim_ir: 0.2141, msssim_vis: 0.1205, mx_loss: 0.0234, eta: 0:32:17, time: 4.5369
INFO train.py(173): step: 1540/5410, l_total: 0.0936, l_in: 0.0277, l_grad: 0.0658, msssim_ir: 0.5126, msssim_vis: 0.0163, mx_loss: 0.0187, eta: 0:32:11, time: 4.6156
INFO train.py(173): step: 1550/5410, l_total: 0.0567, l_in: 0.0148, l_grad: 0.0419, msssim_ir: 0.2858, msssim_vis: 0.0824, mx_loss: 0.0067, eta: 0:32:05, time: 4.5997
INFO train.py(173): step: 1560/5410, l_total: 0.0582, l_in: 0.0171, l_grad: 0.0411, msssim_ir: 0.3631, msssim_vis: 0.0417, mx_loss: 0.0089, eta: 0:31:59, time: 4.6395
INFO train.py(173): step: 1570/5410, l_total: 0.0915, l_in: 0.0297, l_grad: 0.0618, msssim_ir: 0.3575, msssim_vis: 0.0608, mx_loss: 0.0250, eta: 0:31:53, time: 4.5280
INFO train.py(173): step: 1580/5410, l_total: 0.0545, l_in: 0.0206, l_grad: 0.0339, msssim_ir: 0.2659, msssim_vis: 0.0759, mx_loss: 0.0153, eta: 0:31:47, time: 4.5529
INFO train.py(173): step: 1590/5410, l_total: 0.0504, l_in: 0.0124, l_grad: 0.0380, msssim_ir: 0.4229, msssim_vis: 0.0280, mx_loss: 0.0080, eta: 0:31:41, time: 4.6236
INFO train.py(173): step: 1600/5410, l_total: 0.0850, l_in: 0.0350, l_grad: 0.0500, msssim_ir: 0.4053, msssim_vis: 0.0627, mx_loss: 0.0267, eta: 0:31:35, time: 4.6285
INFO train.py(173): step: 1610/5410, l_total: 0.0558, l_in: 0.0174, l_grad: 0.0384, msssim_ir: 0.3103, msssim_vis: 0.0729, mx_loss: 0.0118, eta: 0:31:29, time: 4.5340
INFO train.py(173): step: 1620/5410, l_total: 0.1142, l_in: 0.0455, l_grad: 0.0687, msssim_ir: 0.4641, msssim_vis: 0.0332, mx_loss: 0.0352, eta: 0:31:23, time: 4.5608
INFO train.py(173): step: 1630/5410, l_total: 0.0855, l_in: 0.0220, l_grad: 0.0635, msssim_ir: 0.4857, msssim_vis: 0.0186, mx_loss: 0.0172, eta: 0:32:09, time: 26.7639
INFO train.py(173): step: 1640/5410, l_total: 0.0581, l_in: 0.0225, l_grad: 0.0356, msssim_ir: 0.3085, msssim_vis: 0.0669, mx_loss: 0.0157, eta: 0:32:02, time: 4.4673
INFO train.py(173): step: 1650/5410, l_total: 0.0663, l_in: 0.0300, l_grad: 0.0363, msssim_ir: 0.3693, msssim_vis: 0.0560, mx_loss: 0.0177, eta: 0:31:56, time: 4.4762
INFO train.py(173): step: 1660/5410, l_total: 0.0687, l_in: 0.0206, l_grad: 0.0481, msssim_ir: 0.3495, msssim_vis: 0.1036, mx_loss: 0.0158, eta: 0:31:49, time: 4.4842
INFO train.py(173): step: 1670/5410, l_total: 0.0618, l_in: 0.0135, l_grad: 0.0482, msssim_ir: 0.2586, msssim_vis: 0.1048, mx_loss: 0.0136, eta: 0:31:43, time: 4.4921
INFO train.py(173): step: 1680/5410, l_total: 0.0915, l_in: 0.0401, l_grad: 0.0514, msssim_ir: 0.4648, msssim_vis: 0.0266, mx_loss: 0.0202, eta: 0:31:37, time: 4.4911
INFO train.py(173): step: 1690/5410, l_total: 0.0994, l_in: 0.0313, l_grad: 0.0681, msssim_ir: 0.4463, msssim_vis: 0.0445, mx_loss: 0.0284, eta: 0:31:30, time: 4.4993
INFO train.py(173): step: 1700/5410, l_total: 0.0820, l_in: 0.0301, l_grad: 0.0519, msssim_ir: 0.4911, msssim_vis: 0.0160, mx_loss: 0.0166, eta: 0:31:24, time: 4.4941
INFO train.py(173): step: 1710/5410, l_total: 0.0872, l_in: 0.0320, l_grad: 0.0552, msssim_ir: 0.5118, msssim_vis: 0.0294, mx_loss: 0.0296, eta: 0:31:18, time: 4.4932
INFO train.py(173): step: 1720/5410, l_total: 0.0914, l_in: 0.0283, l_grad: 0.0631, msssim_ir: 0.4582, msssim_vis: 0.0250, mx_loss: 0.0264, eta: 0:31:11, time: 4.5410
INFO train.py(173): step: 1730/5410, l_total: 0.0659, l_in: 0.0196, l_grad: 0.0463, msssim_ir: 0.3285, msssim_vis: 0.0834, mx_loss: 0.0194, eta: 0:31:05, time: 4.5280
INFO train.py(173): step: 1740/5410, l_total: 0.0471, l_in: 0.0144, l_grad: 0.0326, msssim_ir: 0.3879, msssim_vis: 0.0355, mx_loss: 0.0107, eta: 0:30:59, time: 4.5150
INFO train.py(173): step: 1750/5410, l_total: 0.0614, l_in: 0.0222, l_grad: 0.0393, msssim_ir: 0.2285, msssim_vis: 0.0963, mx_loss: 0.0187, eta: 0:30:53, time: 4.5101
INFO train.py(173): step: 1760/5410, l_total: 0.0888, l_in: 0.0344, l_grad: 0.0543, msssim_ir: 0.3898, msssim_vis: 0.0717, mx_loss: 0.0283, eta: 0:30:46, time: 4.4991
INFO train.py(173): step: 1770/5410, l_total: 0.0901, l_in: 0.0299, l_grad: 0.0603, msssim_ir: 0.3187, msssim_vis: 0.1032, mx_loss: 0.0340, eta: 0:30:40, time: 4.5210
INFO train.py(173): step: 1780/5410, l_total: 0.0743, l_in: 0.0192, l_grad: 0.0551, msssim_ir: 0.3613, msssim_vis: 0.0683, mx_loss: 0.0166, eta: 0:30:34, time: 4.5489
INFO train.py(173): step: 1790/5410, l_total: 0.0601, l_in: 0.0137, l_grad: 0.0464, msssim_ir: 0.3874, msssim_vis: 0.0474, mx_loss: 0.0082, eta: 0:30:28, time: 4.5439
INFO train.py(173): step: 1800/5410, l_total: 0.0563, l_in: 0.0137, l_grad: 0.0426, msssim_ir: 0.3520, msssim_vis: 0.0879, mx_loss: 0.0088, eta: 0:30:22, time: 4.5330
INFO train.py(173): step: 1810/5410, l_total: 0.0593, l_in: 0.0279, l_grad: 0.0314, msssim_ir: 0.2092, msssim_vis: 0.1208, mx_loss: 0.0257, eta: 0:30:16, time: 4.5897
INFO train.py(173): step: 1820/5410, l_total: 0.0479, l_in: 0.0105, l_grad: 0.0373, msssim_ir: 0.3557, msssim_vis: 0.0500, mx_loss: 0.0067, eta: 0:30:10, time: 4.6056
INFO train.py(173): step: 1830/5410, l_total: 0.0488, l_in: 0.0138, l_grad: 0.0350, msssim_ir: 0.3607, msssim_vis: 0.0271, mx_loss: 0.0105, eta: 0:30:04, time: 4.5459
INFO train.py(173): step: 1840/5410, l_total: 0.0773, l_in: 0.0218, l_grad: 0.0555, msssim_ir: 0.4229, msssim_vis: 0.0356, mx_loss: 0.0283, eta: 0:29:58, time: 4.6146
INFO train.py(173): step: 1850/5410, l_total: 0.0440, l_in: 0.0167, l_grad: 0.0273, msssim_ir: 0.2227, msssim_vis: 0.1197, mx_loss: 0.0102, eta: 0:29:52, time: 4.5451
INFO train.py(173): step: 1860/5410, l_total: 0.0375, l_in: 0.0083, l_grad: 0.0292, msssim_ir: 0.2143, msssim_vis: 0.1218, mx_loss: 0.0081, eta: 0:29:46, time: 4.5330
INFO train.py(173): step: 1870/5410, l_total: 0.0565, l_in: 0.0168, l_grad: 0.0397, msssim_ir: 0.3946, msssim_vis: 0.0492, mx_loss: 0.0116, eta: 0:29:40, time: 4.5671
INFO train.py(173): step: 1880/5410, l_total: 0.0456, l_in: 0.0116, l_grad: 0.0340, msssim_ir: 0.2976, msssim_vis: 0.0629, mx_loss: 0.0094, eta: 0:29:34, time: 4.5668
INFO train.py(173): step: 1890/5410, l_total: 0.0675, l_in: 0.0230, l_grad: 0.0445, msssim_ir: 0.3622, msssim_vis: 0.0567, mx_loss: 0.0151, eta: 0:29:28, time: 4.5489
INFO train.py(173): step: 1900/5410, l_total: 0.0620, l_in: 0.0231, l_grad: 0.0389, msssim_ir: 0.4435, msssim_vis: 0.0617, mx_loss: 0.0097, eta: 0:29:23, time: 4.5701
INFO train.py(173): step: 1910/5410, l_total: 0.0819, l_in: 0.0397, l_grad: 0.0422, msssim_ir: 0.2463, msssim_vis: 0.1565, mx_loss: 0.0321, eta: 0:29:17, time: 4.5589
INFO train.py(173): step: 1920/5410, l_total: 0.0848, l_in: 0.0301, l_grad: 0.0547, msssim_ir: 0.4140, msssim_vis: 0.0417, mx_loss: 0.0540, eta: 0:29:11, time: 4.5678
INFO train.py(173): step: 1930/5410, l_total: 0.0779, l_in: 0.0230, l_grad: 0.0549, msssim_ir: 0.3102, msssim_vis: 0.0947, mx_loss: 0.0201, eta: 0:29:05, time: 4.5648
INFO train.py(173): step: 1940/5410, l_total: 0.0783, l_in: 0.0271, l_grad: 0.0512, msssim_ir: 0.4308, msssim_vis: 0.0506, mx_loss: 0.0135, eta: 0:28:59, time: 4.5489
INFO train.py(173): step: 1950/5410, l_total: 0.0490, l_in: 0.0171, l_grad: 0.0319, msssim_ir: 0.3304, msssim_vis: 0.0509, mx_loss: 0.0079, eta: 0:28:53, time: 4.5837
INFO train.py(173): step: 1960/5410, l_total: 0.0413, l_in: 0.0088, l_grad: 0.0325, msssim_ir: 0.2261, msssim_vis: 0.1462, mx_loss: 0.0070, eta: 0:28:48, time: 4.5589
INFO train.py(173): step: 1970/5410, l_total: 0.0487, l_in: 0.0167, l_grad: 0.0320, msssim_ir: 0.2538, msssim_vis: 0.0912, mx_loss: 0.0149, eta: 0:28:42, time: 4.6495
INFO train.py(173): step: 1980/5410, l_total: 0.0939, l_in: 0.0222, l_grad: 0.0717, msssim_ir: 0.2269, msssim_vis: 0.1217, mx_loss: 0.0138, eta: 0:28:36, time: 4.5512
INFO train.py(173): step: 1990/5410, l_total: 0.0623, l_in: 0.0246, l_grad: 0.0377, msssim_ir: 0.3775, msssim_vis: 0.0498, mx_loss: 0.0139, eta: 0:28:30, time: 4.6038
INFO train.py(173): step: 2000/5410, l_total: 0.0579, l_in: 0.0166, l_grad: 0.0413, msssim_ir: 0.4050, msssim_vis: 0.0340, mx_loss: 0.0073, eta: 0:28:25, time: 4.5230
INFO train.py(173): step: 2010/5410, l_total: 0.0531, l_in: 0.0186, l_grad: 0.0345, msssim_ir: 0.4001, msssim_vis: 0.0233, mx_loss: 0.0116, eta: 0:28:19, time: 4.5778
INFO train.py(173): step: 2020/5410, l_total: 0.0606, l_in: 0.0153, l_grad: 0.0453, msssim_ir: 0.4190, msssim_vis: 0.0487, mx_loss: 0.0086, eta: 0:28:13, time: 4.5419
INFO train.py(173): step: 2030/5410, l_total: 0.0552, l_in: 0.0197, l_grad: 0.0355, msssim_ir: 0.3142, msssim_vis: 0.0946, mx_loss: 0.0181, eta: 0:28:08, time: 4.6176
INFO train.py(173): step: 2040/5410, l_total: 0.0523, l_in: 0.0245, l_grad: 0.0278, msssim_ir: 0.2651, msssim_vis: 0.0824, mx_loss: 0.0193, eta: 0:28:02, time: 4.5300
INFO train.py(173): step: 2050/5410, l_total: 0.0651, l_in: 0.0156, l_grad: 0.0495, msssim_ir: 0.3134, msssim_vis: 0.0882, mx_loss: 0.0087, eta: 0:27:56, time: 4.5618
INFO train.py(173): step: 2060/5410, l_total: 0.1382, l_in: 0.0813, l_grad: 0.0569, msssim_ir: 0.4289, msssim_vis: 0.0461, mx_loss: 0.0244, eta: 0:27:50, time: 4.5609
INFO train.py(173): step: 2070/5410, l_total: 0.0438, l_in: 0.0115, l_grad: 0.0323, msssim_ir: 0.3495, msssim_vis: 0.0558, mx_loss: 0.0067, eta: 0:27:45, time: 4.5618
INFO train.py(173): step: 2080/5410, l_total: 0.0559, l_in: 0.0148, l_grad: 0.0412, msssim_ir: 0.3905, msssim_vis: 0.0318, mx_loss: 0.0113, eta: 0:27:39, time: 4.5678
INFO train.py(173): step: 2090/5410, l_total: 0.0918, l_in: 0.0259, l_grad: 0.0659, msssim_ir: 0.3728, msssim_vis: 0.0786, mx_loss: 0.0176, eta: 0:27:33, time: 4.5877
INFO train.py(173): step: 2100/5410, l_total: 0.0434, l_in: 0.0104, l_grad: 0.0330, msssim_ir: 0.3388, msssim_vis: 0.0764, mx_loss: 0.0079, eta: 0:27:28, time: 4.5270
INFO train.py(173): step: 2110/5410, l_total: 0.0528, l_in: 0.0169, l_grad: 0.0358, msssim_ir: 0.3300, msssim_vis: 0.0433, mx_loss: 0.0069, eta: 0:27:22, time: 4.5758
INFO train.py(173): step: 2120/5410, l_total: 0.0700, l_in: 0.0162, l_grad: 0.0538, msssim_ir: 0.1468, msssim_vis: 0.1867, mx_loss: 0.0185, eta: 0:27:17, time: 4.5658
INFO train.py(173): step: 2130/5410, l_total: 0.0378, l_in: 0.0107, l_grad: 0.0271, msssim_ir: 0.3330, msssim_vis: 0.0325, mx_loss: 0.0075, eta: 0:27:11, time: 4.6086
INFO train.py(173): step: 2140/5410, l_total: 0.0612, l_in: 0.0172, l_grad: 0.0440, msssim_ir: 0.4135, msssim_vis: 0.0430, mx_loss: 0.0122, eta: 0:27:05, time: 4.5658
INFO train.py(173): step: 2150/5410, l_total: 0.0669, l_in: 0.0219, l_grad: 0.0451, msssim_ir: 0.4259, msssim_vis: 0.0272, mx_loss: 0.0182, eta: 0:27:00, time: 4.5708
INFO train.py(173): step: 2160/5410, l_total: 0.0634, l_in: 0.0197, l_grad: 0.0436, msssim_ir: 0.2776, msssim_vis: 0.1353, mx_loss: 0.0107, eta: 0:26:54, time: 4.5220
INFO train.py(173): step: 2170/5410, l_total: 0.0506, l_in: 0.0168, l_grad: 0.0337, msssim_ir: 0.3504, msssim_vis: 0.0456, mx_loss: 0.0089, eta: 0:27:22, time: 27.1952
INFO train.py(173): step: 2180/5410, l_total: 0.0604, l_in: 0.0182, l_grad: 0.0422, msssim_ir: 0.3243, msssim_vis: 0.0968, mx_loss: 0.0136, eta: 0:27:16, time: 4.4832
INFO train.py(173): step: 2190/5410, l_total: 0.0795, l_in: 0.0234, l_grad: 0.0561, msssim_ir: 0.1231, msssim_vis: 0.1922, mx_loss: 0.0332, eta: 0:27:11, time: 4.4742
INFO train.py(173): step: 2200/5410, l_total: 0.0562, l_in: 0.0203, l_grad: 0.0359, msssim_ir: 0.3426, msssim_vis: 0.0523, mx_loss: 0.0169, eta: 0:27:05, time: 4.4712
INFO train.py(173): step: 2210/5410, l_total: 0.0490, l_in: 0.0101, l_grad: 0.0389, msssim_ir: 0.3278, msssim_vis: 0.0730, mx_loss: 0.0069, eta: 0:26:59, time: 4.4902
INFO train.py(173): step: 2220/5410, l_total: 0.0541, l_in: 0.0241, l_grad: 0.0300, msssim_ir: 0.2094, msssim_vis: 0.1124, mx_loss: 0.0259, eta: 0:26:53, time: 4.5021
INFO train.py(173): step: 2230/5410, l_total: 0.0697, l_in: 0.0211, l_grad: 0.0486, msssim_ir: 0.3678, msssim_vis: 0.0842, mx_loss: 0.0125, eta: 0:26:47, time: 4.4961
INFO train.py(173): step: 2240/5410, l_total: 0.0426, l_in: 0.0190, l_grad: 0.0237, msssim_ir: 0.2040, msssim_vis: 0.1106, mx_loss: 0.0151, eta: 0:26:41, time: 4.4852
INFO train.py(173): step: 2250/5410, l_total: 0.0554, l_in: 0.0154, l_grad: 0.0400, msssim_ir: 0.4153, msssim_vis: 0.0369, mx_loss: 0.0200, eta: 0:26:35, time: 4.5111
INFO train.py(173): step: 2260/5410, l_total: 0.0699, l_in: 0.0265, l_grad: 0.0435, msssim_ir: 0.3362, msssim_vis: 0.0742, mx_loss: 0.0215, eta: 0:26:29, time: 4.4961
INFO train.py(173): step: 2270/5410, l_total: 0.0953, l_in: 0.0315, l_grad: 0.0638, msssim_ir: 0.4539, msssim_vis: 0.0258, mx_loss: 0.0272, eta: 0:26:24, time: 4.5051
INFO train.py(173): step: 2280/5410, l_total: 0.0706, l_in: 0.0178, l_grad: 0.0528, msssim_ir: 0.4454, msssim_vis: 0.0363, mx_loss: 0.0210, eta: 0:26:18, time: 4.5011
INFO train.py(173): step: 2290/5410, l_total: 0.0500, l_in: 0.0164, l_grad: 0.0336, msssim_ir: 0.2337, msssim_vis: 0.1145, mx_loss: 0.0187, eta: 0:26:12, time: 4.5190
INFO train.py(173): step: 2300/5410, l_total: 0.0553, l_in: 0.0122, l_grad: 0.0432, msssim_ir: 0.2243, msssim_vis: 0.1375, mx_loss: 0.0101, eta: 0:26:06, time: 4.5280
INFO train.py(173): step: 2310/5410, l_total: 0.0508, l_in: 0.0166, l_grad: 0.0342, msssim_ir: 0.2943, msssim_vis: 0.1074, mx_loss: 0.0103, eta: 0:26:01, time: 4.5449
INFO train.py(173): step: 2320/5410, l_total: 0.0575, l_in: 0.0191, l_grad: 0.0384, msssim_ir: 0.3732, msssim_vis: 0.0594, mx_loss: 0.0073, eta: 0:25:55, time: 4.5320
INFO train.py(173): step: 2330/5410, l_total: 0.0413, l_in: 0.0099, l_grad: 0.0315, msssim_ir: 0.2513, msssim_vis: 0.0826, mx_loss: 0.0111, eta: 0:25:49, time: 4.5539
INFO train.py(173): step: 2340/5410, l_total: 0.0567, l_in: 0.0307, l_grad: 0.0260, msssim_ir: 0.1930, msssim_vis: 0.1511, mx_loss: 0.0298, eta: 0:25:44, time: 4.5748
INFO train.py(173): step: 2350/5410, l_total: 0.0445, l_in: 0.0141, l_grad: 0.0303, msssim_ir: 0.3631, msssim_vis: 0.0498, mx_loss: 0.0056, eta: 0:25:38, time: 4.6221
INFO train.py(173): step: 2360/5410, l_total: 0.0476, l_in: 0.0118, l_grad: 0.0358, msssim_ir: 0.3589, msssim_vis: 0.0628, mx_loss: 0.0077, eta: 0:25:32, time: 4.5350
INFO train.py(173): step: 2370/5410, l_total: 0.0664, l_in: 0.0255, l_grad: 0.0410, msssim_ir: 0.4787, msssim_vis: 0.0123, mx_loss: 0.0121, eta: 0:25:27, time: 4.5370
INFO train.py(173): step: 2380/5410, l_total: 0.0474, l_in: 0.0135, l_grad: 0.0339, msssim_ir: 0.2773, msssim_vis: 0.0613, mx_loss: 0.0100, eta: 0:25:21, time: 4.5672
INFO train.py(173): step: 2390/5410, l_total: 0.0420, l_in: 0.0123, l_grad: 0.0297, msssim_ir: 0.3833, msssim_vis: 0.0156, mx_loss: 0.0080, eta: 0:25:16, time: 4.5668
INFO train.py(173): step: 2400/5410, l_total: 0.0921, l_in: 0.0297, l_grad: 0.0624, msssim_ir: 0.3953, msssim_vis: 0.0608, mx_loss: 0.0203, eta: 0:25:10, time: 4.5421
INFO train.py(173): step: 2410/5410, l_total: 0.0505, l_in: 0.0112, l_grad: 0.0392, msssim_ir: 0.3634, msssim_vis: 0.0455, mx_loss: 0.0096, eta: 0:25:04, time: 4.5529
INFO train.py(173): step: 2420/5410, l_total: 0.0667, l_in: 0.0194, l_grad: 0.0473, msssim_ir: 0.3107, msssim_vis: 0.1158, mx_loss: 0.0149, eta: 0:24:59, time: 4.5469
INFO train.py(173): step: 2430/5410, l_total: 0.0561, l_in: 0.0199, l_grad: 0.0363, msssim_ir: 0.2667, msssim_vis: 0.0952, mx_loss: 0.0099, eta: 0:24:53, time: 4.6425
INFO train.py(173): step: 2440/5410, l_total: 0.0620, l_in: 0.0144, l_grad: 0.0476, msssim_ir: 0.3097, msssim_vis: 0.0773, mx_loss: 0.0105, eta: 0:24:48, time: 4.5230
INFO train.py(173): step: 2450/5410, l_total: 0.0383, l_in: 0.0089, l_grad: 0.0294, msssim_ir: 0.2562, msssim_vis: 0.0666, mx_loss: 0.0092, eta: 0:24:42, time: 4.5937
INFO train.py(173): step: 2460/5410, l_total: 0.0444, l_in: 0.0196, l_grad: 0.0249, msssim_ir: 0.2394, msssim_vis: 0.0730, mx_loss: 0.0139, eta: 0:24:37, time: 4.6455
INFO train.py(173): step: 2470/5410, l_total: 0.0673, l_in: 0.0208, l_grad: 0.0465, msssim_ir: 0.4015, msssim_vis: 0.0680, mx_loss: 0.0196, eta: 0:24:31, time: 4.5101
INFO train.py(173): step: 2480/5410, l_total: 0.0542, l_in: 0.0130, l_grad: 0.0412, msssim_ir: 0.3683, msssim_vis: 0.0692, mx_loss: 0.0075, eta: 0:24:26, time: 4.5310
INFO train.py(173): step: 2490/5410, l_total: 0.0481, l_in: 0.0145, l_grad: 0.0336, msssim_ir: 0.2010, msssim_vis: 0.1064, mx_loss: 0.0144, eta: 0:24:20, time: 4.6474
INFO train.py(173): step: 2500/5410, l_total: 0.1027, l_in: 0.0495, l_grad: 0.0532, msssim_ir: 0.4123, msssim_vis: 0.0454, mx_loss: 0.0277, eta: 0:24:15, time: 4.5290
INFO train.py(173): step: 2510/5410, l_total: 0.0556, l_in: 0.0157, l_grad: 0.0399, msssim_ir: 0.2951, msssim_vis: 0.0915, mx_loss: 0.0086, eta: 0:24:09, time: 4.6166
INFO train.py(173): step: 2520/5410, l_total: 0.0500, l_in: 0.0131, l_grad: 0.0369, msssim_ir: 0.4547, msssim_vis: 0.0374, mx_loss: 0.0085, eta: 0:24:04, time: 4.5369
INFO train.py(173): step: 2530/5410, l_total: 0.0591, l_in: 0.0170, l_grad: 0.0421, msssim_ir: 0.2844, msssim_vis: 0.1016, mx_loss: 0.0113, eta: 0:23:58, time: 4.6096
INFO train.py(173): step: 2540/5410, l_total: 0.0324, l_in: 0.0091, l_grad: 0.0233, msssim_ir: 0.3164, msssim_vis: 0.0529, mx_loss: 0.0060, eta: 0:23:53, time: 4.5668
INFO train.py(173): step: 2550/5410, l_total: 0.0613, l_in: 0.0260, l_grad: 0.0353, msssim_ir: 0.1937, msssim_vis: 0.1313, mx_loss: 0.0207, eta: 0:23:47, time: 4.5509
INFO train.py(173): step: 2560/5410, l_total: 0.0664, l_in: 0.0195, l_grad: 0.0469, msssim_ir: 0.1915, msssim_vis: 0.1757, mx_loss: 0.0131, eta: 0:23:42, time: 4.5598
INFO train.py(173): step: 2570/5410, l_total: 0.0527, l_in: 0.0247, l_grad: 0.0281, msssim_ir: 0.2012, msssim_vis: 0.1409, mx_loss: 0.0195, eta: 0:23:36, time: 4.5658
INFO train.py(173): step: 2580/5410, l_total: 0.0446, l_in: 0.0163, l_grad: 0.0283, msssim_ir: 0.3286, msssim_vis: 0.0442, mx_loss: 0.0084, eta: 0:23:31, time: 4.5200
INFO train.py(173): step: 2590/5410, l_total: 0.0775, l_in: 0.0272, l_grad: 0.0503, msssim_ir: 0.3689, msssim_vis: 0.0879, mx_loss: 0.0146, eta: 0:23:25, time: 4.6465
INFO train.py(173): step: 2600/5410, l_total: 0.0770, l_in: 0.0183, l_grad: 0.0586, msssim_ir: 0.4429, msssim_vis: 0.0612, mx_loss: 0.0163, eta: 0:23:20, time: 4.6097
INFO train.py(173): step: 2610/5410, l_total: 0.0435, l_in: 0.0116, l_grad: 0.0320, msssim_ir: 0.3104, msssim_vis: 0.0849, mx_loss: 0.0071, eta: 0:23:15, time: 4.6345
INFO train.py(173): step: 2620/5410, l_total: 0.0978, l_in: 0.0330, l_grad: 0.0648, msssim_ir: 0.4699, msssim_vis: 0.0350, mx_loss: 0.0393, eta: 0:23:09, time: 4.5054
INFO train.py(173): step: 2630/5410, l_total: 0.0427, l_in: 0.0146, l_grad: 0.0281, msssim_ir: 0.2351, msssim_vis: 0.0717, mx_loss: 0.0114, eta: 0:23:04, time: 4.6375
INFO train.py(173): step: 2640/5410, l_total: 0.0506, l_in: 0.0201, l_grad: 0.0306, msssim_ir: 0.2475, msssim_vis: 0.0873, mx_loss: 0.0321, eta: 0:22:58, time: 4.5638
INFO train.py(173): step: 2650/5410, l_total: 0.0497, l_in: 0.0148, l_grad: 0.0349, msssim_ir: 0.2267, msssim_vis: 0.1409, mx_loss: 0.0107, eta: 0:22:53, time: 4.5250
INFO train.py(173): step: 2660/5410, l_total: 0.0590, l_in: 0.0200, l_grad: 0.0390, msssim_ir: 0.3970, msssim_vis: 0.0496, mx_loss: 0.0097, eta: 0:22:48, time: 4.6136
INFO train.py(173): step: 2670/5410, l_total: 0.0439, l_in: 0.0126, l_grad: 0.0312, msssim_ir: 0.3384, msssim_vis: 0.0525, mx_loss: 0.0066, eta: 0:22:42, time: 4.5369
INFO train.py(173): step: 2680/5410, l_total: 0.0659, l_in: 0.0192, l_grad: 0.0467, msssim_ir: 0.4623, msssim_vis: 0.0148, mx_loss: 0.0134, eta: 0:22:37, time: 4.5628
INFO train.py(173): step: 2690/5410, l_total: 0.0449, l_in: 0.0115, l_grad: 0.0334, msssim_ir: 0.4035, msssim_vis: 0.0289, mx_loss: 0.0119, eta: 0:22:31, time: 4.5758
INFO train.py(173): step: 2700/5410, l_total: 0.0637, l_in: 0.0148, l_grad: 0.0489, msssim_ir: 0.4355, msssim_vis: 0.0323, mx_loss: 0.0177, eta: 0:22:26, time: 4.5489
INFO train.py(173): step: 2710/5410, l_total: 0.0730, l_in: 0.0186, l_grad: 0.0544, msssim_ir: 0.4866, msssim_vis: 0.0165, mx_loss: 0.0171, eta: 0:22:43, time: 27.2416
INFO train.py(173): step: 2720/5410, l_total: 0.0547, l_in: 0.0220, l_grad: 0.0327, msssim_ir: 0.4556, msssim_vis: 0.0181, mx_loss: 0.0063, eta: 0:22:38, time: 4.4648
INFO train.py(173): step: 2730/5410, l_total: 0.0553, l_in: 0.0150, l_grad: 0.0403, msssim_ir: 0.1486, msssim_vis: 0.1866, mx_loss: 0.0133, eta: 0:22:32, time: 4.4693
INFO train.py(173): step: 2740/5410, l_total: 0.0844, l_in: 0.0347, l_grad: 0.0498, msssim_ir: 0.4406, msssim_vis: 0.0397, mx_loss: 0.0292, eta: 0:22:26, time: 4.4786
INFO train.py(173): step: 2750/5410, l_total: 0.0817, l_in: 0.0378, l_grad: 0.0439, msssim_ir: 0.3985, msssim_vis: 0.0371, mx_loss: 0.0127, eta: 0:22:21, time: 4.4956
INFO train.py(173): step: 2760/5410, l_total: 0.0695, l_in: 0.0180, l_grad: 0.0515, msssim_ir: 0.3570, msssim_vis: 0.0837, mx_loss: 0.0174, eta: 0:22:15, time: 4.4921
INFO train.py(173): step: 2770/5410, l_total: 0.1138, l_in: 0.0503, l_grad: 0.0635, msssim_ir: 0.4333, msssim_vis: 0.0670, mx_loss: 0.0347, eta: 0:22:10, time: 4.4931
INFO train.py(173): step: 2780/5410, l_total: 0.0579, l_in: 0.0151, l_grad: 0.0427, msssim_ir: 0.3991, msssim_vis: 0.0363, mx_loss: 0.0092, eta: 0:22:04, time: 4.5026
INFO train.py(173): step: 2790/5410, l_total: 0.0743, l_in: 0.0223, l_grad: 0.0520, msssim_ir: 0.4963, msssim_vis: 0.0143, mx_loss: 0.0088, eta: 0:21:59, time: 4.4981
INFO train.py(173): step: 2800/5410, l_total: 0.0420, l_in: 0.0102, l_grad: 0.0318, msssim_ir: 0.2745, msssim_vis: 0.0893, mx_loss: 0.0049, eta: 0:21:53, time: 4.4931
INFO train.py(173): step: 2810/5410, l_total: 0.0633, l_in: 0.0245, l_grad: 0.0388, msssim_ir: 0.3224, msssim_vis: 0.1067, mx_loss: 0.0181, eta: 0:21:48, time: 4.4971
INFO train.py(173): step: 2820/5410, l_total: 0.0375, l_in: 0.0112, l_grad: 0.0263, msssim_ir: 0.3351, msssim_vis: 0.0552, mx_loss: 0.0070, eta: 0:21:42, time: 4.4872
INFO train.py(173): step: 2830/5410, l_total: 0.0498, l_in: 0.0126, l_grad: 0.0372, msssim_ir: 0.3611, msssim_vis: 0.0416, mx_loss: 0.0116, eta: 0:21:37, time: 4.5071
INFO train.py(173): step: 2840/5410, l_total: 0.0484, l_in: 0.0113, l_grad: 0.0371, msssim_ir: 0.3167, msssim_vis: 0.0522, mx_loss: 0.0054, eta: 0:21:31, time: 4.5141
INFO train.py(173): step: 2850/5410, l_total: 0.0590, l_in: 0.0137, l_grad: 0.0453, msssim_ir: 0.4844, msssim_vis: 0.0180, mx_loss: 0.0093, eta: 0:21:26, time: 4.5180
INFO train.py(173): step: 2860/5410, l_total: 0.0389, l_in: 0.0121, l_grad: 0.0268, msssim_ir: 0.3689, msssim_vis: 0.0246, mx_loss: 0.0054, eta: 0:21:20, time: 4.5509
INFO train.py(173): step: 2870/5410, l_total: 0.0511, l_in: 0.0165, l_grad: 0.0346, msssim_ir: 0.4264, msssim_vis: 0.0376, mx_loss: 0.0073, eta: 0:21:15, time: 4.5409
INFO train.py(173): step: 2880/5410, l_total: 0.0537, l_in: 0.0175, l_grad: 0.0363, msssim_ir: 0.3124, msssim_vis: 0.0856, mx_loss: 0.0120, eta: 0:21:09, time: 4.6256
INFO train.py(173): step: 2890/5410, l_total: 0.0458, l_in: 0.0103, l_grad: 0.0355, msssim_ir: 0.3848, msssim_vis: 0.0506, mx_loss: 0.0055, eta: 0:21:04, time: 4.5150
INFO train.py(173): step: 2900/5410, l_total: 0.0534, l_in: 0.0181, l_grad: 0.0354, msssim_ir: 0.3677, msssim_vis: 0.0616, mx_loss: 0.0089, eta: 0:20:58, time: 4.5379
INFO train.py(173): step: 2910/5410, l_total: 0.0643, l_in: 0.0152, l_grad: 0.0492, msssim_ir: 0.4609, msssim_vis: 0.0278, mx_loss: 0.0135, eta: 0:20:53, time: 4.6086
INFO train.py(173): step: 2920/5410, l_total: 0.0815, l_in: 0.0309, l_grad: 0.0505, msssim_ir: 0.4233, msssim_vis: 0.0327, mx_loss: 0.0235, eta: 0:20:48, time: 4.5509
INFO train.py(173): step: 2930/5410, l_total: 0.0543, l_in: 0.0182, l_grad: 0.0361, msssim_ir: 0.4217, msssim_vis: 0.0265, mx_loss: 0.0110, eta: 0:20:42, time: 4.5340
INFO train.py(173): step: 2940/5410, l_total: 0.0395, l_in: 0.0076, l_grad: 0.0319, msssim_ir: 0.3276, msssim_vis: 0.0790, mx_loss: 0.0040, eta: 0:20:37, time: 4.6405
INFO train.py(173): step: 2950/5410, l_total: 0.0388, l_in: 0.0089, l_grad: 0.0300, msssim_ir: 0.3381, msssim_vis: 0.0566, mx_loss: 0.0050, eta: 0:20:32, time: 4.5720
INFO train.py(173): step: 2960/5410, l_total: 0.0384, l_in: 0.0096, l_grad: 0.0289, msssim_ir: 0.3106, msssim_vis: 0.0667, mx_loss: 0.0054, eta: 0:20:26, time: 4.5862
INFO train.py(173): step: 2970/5410, l_total: 0.0506, l_in: 0.0155, l_grad: 0.0351, msssim_ir: 0.3703, msssim_vis: 0.0624, mx_loss: 0.0114, eta: 0:20:21, time: 4.5260
INFO train.py(173): step: 2980/5410, l_total: 0.0553, l_in: 0.0109, l_grad: 0.0443, msssim_ir: 0.3178, msssim_vis: 0.0672, mx_loss: 0.0091, eta: 0:20:15, time: 4.5479
INFO train.py(173): step: 2990/5410, l_total: 0.0493, l_in: 0.0166, l_grad: 0.0328, msssim_ir: 0.3507, msssim_vis: 0.0567, mx_loss: 0.0111, eta: 0:20:10, time: 4.5369
INFO train.py(173): step: 3000/5410, l_total: 0.0439, l_in: 0.0088, l_grad: 0.0351, msssim_ir: 0.2750, msssim_vis: 0.0816, mx_loss: 0.0068, eta: 0:20:05, time: 4.6704
INFO train.py(173): step: 3010/5410, l_total: 0.0685, l_in: 0.0148, l_grad: 0.0537, msssim_ir: 0.4650, msssim_vis: 0.0187, mx_loss: 0.0155, eta: 0:19:59, time: 4.5897
INFO train.py(173): step: 3020/5410, l_total: 0.0612, l_in: 0.0192, l_grad: 0.0420, msssim_ir: 0.4444, msssim_vis: 0.0109, mx_loss: 0.0116, eta: 0:19:54, time: 4.5897
INFO train.py(173): step: 3030/5410, l_total: 0.0658, l_in: 0.0185, l_grad: 0.0473, msssim_ir: 0.4924, msssim_vis: 0.0170, mx_loss: 0.0146, eta: 0:19:49, time: 4.5492
INFO train.py(173): step: 3040/5410, l_total: 0.0629, l_in: 0.0225, l_grad: 0.0404, msssim_ir: 0.4838, msssim_vis: 0.0187, mx_loss: 0.0151, eta: 0:19:43, time: 4.5360
INFO train.py(173): step: 3050/5410, l_total: 0.0440, l_in: 0.0130, l_grad: 0.0310, msssim_ir: 0.2323, msssim_vis: 0.1006, mx_loss: 0.0094, eta: 0:19:38, time: 4.5678
INFO train.py(173): step: 3060/5410, l_total: 0.0415, l_in: 0.0116, l_grad: 0.0299, msssim_ir: 0.1928, msssim_vis: 0.1200, mx_loss: 0.0124, eta: 0:19:33, time: 4.5260
INFO train.py(173): step: 3070/5410, l_total: 0.0455, l_in: 0.0113, l_grad: 0.0342, msssim_ir: 0.3065, msssim_vis: 0.0599, mx_loss: 0.0073, eta: 0:19:27, time: 4.6156
INFO train.py(173): step: 3080/5410, l_total: 0.0624, l_in: 0.0105, l_grad: 0.0519, msssim_ir: 0.3138, msssim_vis: 0.0730, mx_loss: 0.0119, eta: 0:19:22, time: 4.5150
INFO train.py(173): step: 3090/5410, l_total: 0.0536, l_in: 0.0169, l_grad: 0.0367, msssim_ir: 0.3688, msssim_vis: 0.0505, mx_loss: 0.0078, eta: 0:19:17, time: 4.5389
INFO train.py(173): step: 3100/5410, l_total: 0.0526, l_in: 0.0111, l_grad: 0.0415, msssim_ir: 0.5006, msssim_vis: 0.0135, mx_loss: 0.0088, eta: 0:19:11, time: 4.5409
INFO train.py(173): step: 3110/5410, l_total: 0.0719, l_in: 0.0230, l_grad: 0.0489, msssim_ir: 0.4770, msssim_vis: 0.0213, mx_loss: 0.0189, eta: 0:19:06, time: 4.5589
INFO train.py(173): step: 3120/5410, l_total: 0.0599, l_in: 0.0258, l_grad: 0.0341, msssim_ir: 0.3206, msssim_vis: 0.1308, mx_loss: 0.0110, eta: 0:19:01, time: 4.5847
INFO train.py(173): step: 3130/5410, l_total: 0.0552, l_in: 0.0144, l_grad: 0.0408, msssim_ir: 0.3174, msssim_vis: 0.1052, mx_loss: 0.0085, eta: 0:18:56, time: 4.5509
INFO train.py(173): step: 3140/5410, l_total: 0.0651, l_in: 0.0172, l_grad: 0.0479, msssim_ir: 0.1267, msssim_vis: 0.1802, mx_loss: 0.0169, eta: 0:18:50, time: 4.5460
INFO train.py(173): step: 3150/5410, l_total: 0.0412, l_in: 0.0109, l_grad: 0.0303, msssim_ir: 0.3176, msssim_vis: 0.0448, mx_loss: 0.0078, eta: 0:18:45, time: 4.5867
INFO train.py(173): step: 3160/5410, l_total: 0.0354, l_in: 0.0091, l_grad: 0.0263, msssim_ir: 0.2372, msssim_vis: 0.0919, mx_loss: 0.0076, eta: 0:18:40, time: 4.6240
INFO train.py(173): step: 3170/5410, l_total: 0.0460, l_in: 0.0130, l_grad: 0.0330, msssim_ir: 0.3460, msssim_vis: 0.0478, mx_loss: 0.0060, eta: 0:18:34, time: 4.5688
INFO train.py(173): step: 3180/5410, l_total: 0.0623, l_in: 0.0141, l_grad: 0.0482, msssim_ir: 0.4802, msssim_vis: 0.0124, mx_loss: 0.0118, eta: 0:18:29, time: 4.5349
INFO train.py(173): step: 3190/5410, l_total: 0.0582, l_in: 0.0174, l_grad: 0.0408, msssim_ir: 0.3498, msssim_vis: 0.0781, mx_loss: 0.0116, eta: 0:18:24, time: 4.5721
INFO train.py(173): step: 3200/5410, l_total: 0.0522, l_in: 0.0111, l_grad: 0.0411, msssim_ir: 0.2435, msssim_vis: 0.1286, mx_loss: 0.0087, eta: 0:18:19, time: 4.5618
INFO train.py(173): step: 3210/5410, l_total: 0.0467, l_in: 0.0090, l_grad: 0.0377, msssim_ir: 0.2827, msssim_vis: 0.1197, mx_loss: 0.0070, eta: 0:18:13, time: 4.5907
INFO train.py(173): step: 3220/5410, l_total: 0.0517, l_in: 0.0192, l_grad: 0.0324, msssim_ir: 0.2585, msssim_vis: 0.1507, mx_loss: 0.0111, eta: 0:18:08, time: 4.5379
INFO train.py(173): step: 3230/5410, l_total: 0.0463, l_in: 0.0114, l_grad: 0.0349, msssim_ir: 0.3021, msssim_vis: 0.0806, mx_loss: 0.0086, eta: 0:18:03, time: 4.6564
INFO train.py(173): step: 3240/5410, l_total: 0.0686, l_in: 0.0170, l_grad: 0.0516, msssim_ir: 0.3484, msssim_vis: 0.0663, mx_loss: 0.0112, eta: 0:17:58, time: 4.5091
INFO train.py(173): step: 3250/5410, l_total: 0.0535, l_in: 0.0149, l_grad: 0.0386, msssim_ir: 0.4246, msssim_vis: 0.0182, mx_loss: 0.0081, eta: 0:18:07, time: 27.0395
INFO train.py(173): step: 3260/5410, l_total: 0.0512, l_in: 0.0135, l_grad: 0.0377, msssim_ir: 0.4634, msssim_vis: 0.0287, mx_loss: 0.0109, eta: 0:18:02, time: 4.4603
INFO train.py(173): step: 3270/5410, l_total: 0.0507, l_in: 0.0150, l_grad: 0.0357, msssim_ir: 0.3440, msssim_vis: 0.0556, mx_loss: 0.0055, eta: 0:17:57, time: 4.4702
INFO train.py(173): step: 3280/5410, l_total: 0.0429, l_in: 0.0100, l_grad: 0.0329, msssim_ir: 0.3472, msssim_vis: 0.0330, mx_loss: 0.0046, eta: 0:17:51, time: 4.4782
INFO train.py(173): step: 3290/5410, l_total: 0.0417, l_in: 0.0085, l_grad: 0.0332, msssim_ir: 0.3780, msssim_vis: 0.0489, mx_loss: 0.0054, eta: 0:17:46, time: 4.4981
INFO train.py(173): step: 3300/5410, l_total: 0.0489, l_in: 0.0136, l_grad: 0.0354, msssim_ir: 0.3051, msssim_vis: 0.0844, mx_loss: 0.0070, eta: 0:17:40, time: 4.4902
INFO train.py(173): step: 3310/5410, l_total: 0.0487, l_in: 0.0176, l_grad: 0.0311, msssim_ir: 0.1953, msssim_vis: 0.1299, mx_loss: 0.0175, eta: 0:17:35, time: 4.4911
INFO train.py(173): step: 3320/5410, l_total: 0.0695, l_in: 0.0198, l_grad: 0.0497, msssim_ir: 0.3490, msssim_vis: 0.0836, mx_loss: 0.0148, eta: 0:17:30, time: 4.5041
INFO train.py(173): step: 3330/5410, l_total: 0.0612, l_in: 0.0200, l_grad: 0.0412, msssim_ir: 0.3740, msssim_vis: 0.0482, mx_loss: 0.0157, eta: 0:17:24, time: 4.4822
INFO train.py(173): step: 3340/5410, l_total: 0.0543, l_in: 0.0168, l_grad: 0.0374, msssim_ir: 0.3525, msssim_vis: 0.0517, mx_loss: 0.0057, eta: 0:17:19, time: 4.4941
INFO train.py(173): step: 3350/5410, l_total: 0.0534, l_in: 0.0200, l_grad: 0.0334, msssim_ir: 0.4458, msssim_vis: 0.0139, mx_loss: 0.0100, eta: 0:17:14, time: 4.5001
INFO train.py(173): step: 3360/5410, l_total: 0.0436, l_in: 0.0110, l_grad: 0.0326, msssim_ir: 0.2966, msssim_vis: 0.0854, mx_loss: 0.0081, eta: 0:17:08, time: 4.5131
INFO train.py(173): step: 3370/5410, l_total: 0.0648, l_in: 0.0183, l_grad: 0.0465, msssim_ir: 0.4193, msssim_vis: 0.0371, mx_loss: 0.0166, eta: 0:17:03, time: 4.5210
INFO train.py(173): step: 3380/5410, l_total: 0.0576, l_in: 0.0114, l_grad: 0.0462, msssim_ir: 0.4631, msssim_vis: 0.0287, mx_loss: 0.0101, eta: 0:16:58, time: 4.5051
INFO train.py(173): step: 3390/5410, l_total: 0.0426, l_in: 0.0113, l_grad: 0.0313, msssim_ir: 0.4242, msssim_vis: 0.0297, mx_loss: 0.0082, eta: 0:16:52, time: 4.5160
INFO train.py(173): step: 3400/5410, l_total: 0.0576, l_in: 0.0188, l_grad: 0.0388, msssim_ir: 0.4194, msssim_vis: 0.0654, mx_loss: 0.0120, eta: 0:16:47, time: 4.6078
INFO train.py(173): step: 3410/5410, l_total: 0.0460, l_in: 0.0137, l_grad: 0.0323, msssim_ir: 0.3282, msssim_vis: 0.0667, mx_loss: 0.0113, eta: 0:16:42, time: 4.5111
INFO train.py(173): step: 3420/5410, l_total: 0.0872, l_in: 0.0350, l_grad: 0.0523, msssim_ir: 0.4611, msssim_vis: 0.0956, mx_loss: 0.0172, eta: 0:16:37, time: 4.5340
INFO train.py(173): step: 3430/5410, l_total: 0.1144, l_in: 0.0616, l_grad: 0.0528, msssim_ir: 0.4911, msssim_vis: 0.0156, mx_loss: 0.0095, eta: 0:16:31, time: 4.5788
INFO train.py(173): step: 3440/5410, l_total: 0.0604, l_in: 0.0214, l_grad: 0.0390, msssim_ir: 0.4553, msssim_vis: 0.0230, mx_loss: 0.0116, eta: 0:16:26, time: 4.5140
INFO train.py(173): step: 3450/5410, l_total: 0.0429, l_in: 0.0111, l_grad: 0.0318, msssim_ir: 0.3605, msssim_vis: 0.0628, mx_loss: 0.0100, eta: 0:16:21, time: 4.5648
INFO train.py(173): step: 3460/5410, l_total: 0.0352, l_in: 0.0129, l_grad: 0.0223, msssim_ir: 0.2863, msssim_vis: 0.0558, mx_loss: 0.0085, eta: 0:16:15, time: 4.5310
INFO train.py(173): step: 3470/5410, l_total: 0.0509, l_in: 0.0179, l_grad: 0.0330, msssim_ir: 0.3524, msssim_vis: 0.0436, mx_loss: 0.0148, eta: 0:16:10, time: 4.5379
INFO train.py(173): step: 3480/5410, l_total: 0.0451, l_in: 0.0079, l_grad: 0.0372, msssim_ir: 0.3317, msssim_vis: 0.0814, mx_loss: 0.0050, eta: 0:16:05, time: 4.5788
INFO train.py(173): step: 3490/5410, l_total: 0.0473, l_in: 0.0119, l_grad: 0.0354, msssim_ir: 0.2356, msssim_vis: 0.1391, mx_loss: 0.0092, eta: 0:16:00, time: 4.5803
INFO train.py(173): step: 3500/5410, l_total: 0.0705, l_in: 0.0196, l_grad: 0.0509, msssim_ir: 0.5246, msssim_vis: 0.0118, mx_loss: 0.0078, eta: 0:15:54, time: 4.5379
INFO train.py(173): step: 3510/5410, l_total: 0.0621, l_in: 0.0162, l_grad: 0.0459, msssim_ir: 0.5232, msssim_vis: 0.0091, mx_loss: 0.0135, eta: 0:15:49, time: 4.5967
INFO train.py(173): step: 3520/5410, l_total: 0.0459, l_in: 0.0129, l_grad: 0.0330, msssim_ir: 0.3531, msssim_vis: 0.0349, mx_loss: 0.0065, eta: 0:15:44, time: 4.5850
INFO train.py(173): step: 3530/5410, l_total: 0.0557, l_in: 0.0223, l_grad: 0.0334, msssim_ir: 0.4146, msssim_vis: 0.0356, mx_loss: 0.0111, eta: 0:15:39, time: 4.5449
INFO train.py(173): step: 3540/5410, l_total: 0.0417, l_in: 0.0176, l_grad: 0.0240, msssim_ir: 0.2413, msssim_vis: 0.1052, mx_loss: 0.0139, eta: 0:15:34, time: 4.6425
INFO train.py(173): step: 3550/5410, l_total: 0.0484, l_in: 0.0155, l_grad: 0.0329, msssim_ir: 0.2516, msssim_vis: 0.1065, mx_loss: 0.0071, eta: 0:15:28, time: 4.5136
INFO train.py(173): step: 3560/5410, l_total: 0.0530, l_in: 0.0151, l_grad: 0.0379, msssim_ir: 0.1731, msssim_vis: 0.1774, mx_loss: 0.0123, eta: 0:15:23, time: 4.5330
INFO train.py(173): step: 3570/5410, l_total: 0.0497, l_in: 0.0151, l_grad: 0.0346, msssim_ir: 0.4092, msssim_vis: 0.0502, mx_loss: 0.0070, eta: 0:15:18, time: 4.5354
INFO train.py(173): step: 3580/5410, l_total: 0.0469, l_in: 0.0161, l_grad: 0.0307, msssim_ir: 0.2548, msssim_vis: 0.1042, mx_loss: 0.0123, eta: 0:15:13, time: 4.5708
INFO train.py(173): step: 3590/5410, l_total: 0.0544, l_in: 0.0152, l_grad: 0.0391, msssim_ir: 0.2320, msssim_vis: 0.1676, mx_loss: 0.0092, eta: 0:15:07, time: 4.5818
INFO train.py(173): step: 3600/5410, l_total: 0.0541, l_in: 0.0132, l_grad: 0.0410, msssim_ir: 0.3862, msssim_vis: 0.0637, mx_loss: 0.0125, eta: 0:15:02, time: 4.5997
INFO train.py(173): step: 3610/5410, l_total: 0.0413, l_in: 0.0108, l_grad: 0.0306, msssim_ir: 0.2169, msssim_vis: 0.1454, mx_loss: 0.0081, eta: 0:14:57, time: 4.6425
INFO train.py(173): step: 3620/5410, l_total: 0.0478, l_in: 0.0134, l_grad: 0.0344, msssim_ir: 0.4102, msssim_vis: 0.0231, mx_loss: 0.0045, eta: 0:14:52, time: 4.5290
INFO train.py(173): step: 3630/5410, l_total: 0.0397, l_in: 0.0115, l_grad: 0.0282, msssim_ir: 0.2529, msssim_vis: 0.0854, mx_loss: 0.0085, eta: 0:14:47, time: 4.6086
INFO train.py(173): step: 3640/5410, l_total: 0.0553, l_in: 0.0186, l_grad: 0.0366, msssim_ir: 0.4051, msssim_vis: 0.0449, mx_loss: 0.0158, eta: 0:14:42, time: 4.5419
INFO train.py(173): step: 3650/5410, l_total: 0.0881, l_in: 0.0349, l_grad: 0.0532, msssim_ir: 0.4311, msssim_vis: 0.0926, mx_loss: 0.0210, eta: 0:14:36, time: 4.5340
INFO train.py(173): step: 3660/5410, l_total: 0.0598, l_in: 0.0237, l_grad: 0.0361, msssim_ir: 0.4304, msssim_vis: 0.0328, mx_loss: 0.0088, eta: 0:14:31, time: 4.5469
INFO train.py(173): step: 3670/5410, l_total: 0.0462, l_in: 0.0150, l_grad: 0.0312, msssim_ir: 0.3001, msssim_vis: 0.0614, mx_loss: 0.0124, eta: 0:14:26, time: 4.6355
INFO train.py(173): step: 3680/5410, l_total: 0.0496, l_in: 0.0110, l_grad: 0.0386, msssim_ir: 0.2233, msssim_vis: 0.1000, mx_loss: 0.0095, eta: 0:14:21, time: 4.5768
INFO train.py(173): step: 3690/5410, l_total: 0.0428, l_in: 0.0118, l_grad: 0.0310, msssim_ir: 0.3769, msssim_vis: 0.0464, mx_loss: 0.0061, eta: 0:14:16, time: 4.5678
INFO train.py(173): step: 3700/5410, l_total: 0.0412, l_in: 0.0105, l_grad: 0.0307, msssim_ir: 0.3311, msssim_vis: 0.0509, mx_loss: 0.0050, eta: 0:14:10, time: 4.5351
INFO train.py(173): step: 3710/5410, l_total: 0.0332, l_in: 0.0073, l_grad: 0.0259, msssim_ir: 0.3816, msssim_vis: 0.0373, mx_loss: 0.0038, eta: 0:14:05, time: 4.6057
INFO train.py(173): step: 3720/5410, l_total: 0.0396, l_in: 0.0115, l_grad: 0.0280, msssim_ir: 0.4324, msssim_vis: 0.0216, mx_loss: 0.0054, eta: 0:14:00, time: 4.5389
INFO train.py(173): step: 3730/5410, l_total: 0.0516, l_in: 0.0215, l_grad: 0.0302, msssim_ir: 0.2100, msssim_vis: 0.1148, mx_loss: 0.0177, eta: 0:13:55, time: 4.5280
INFO train.py(173): step: 3740/5410, l_total: 0.0495, l_in: 0.0088, l_grad: 0.0408, msssim_ir: 0.2759, msssim_vis: 0.1176, mx_loss: 0.0079, eta: 0:13:50, time: 4.5812
INFO train.py(173): step: 3750/5410, l_total: 0.0571, l_in: 0.0148, l_grad: 0.0423, msssim_ir: 0.2161, msssim_vis: 0.1380, mx_loss: 0.0087, eta: 0:13:45, time: 4.5897
INFO train.py(173): step: 3760/5410, l_total: 0.0386, l_in: 0.0088, l_grad: 0.0297, msssim_ir: 0.2231, msssim_vis: 0.0932, mx_loss: 0.0078, eta: 0:13:40, time: 4.5272
INFO train.py(173): step: 3770/5410, l_total: 0.0804, l_in: 0.0199, l_grad: 0.0605, msssim_ir: 0.4435, msssim_vis: 0.0338, mx_loss: 0.0172, eta: 0:13:34, time: 4.5688
INFO train.py(173): step: 3780/5410, l_total: 0.0460, l_in: 0.0090, l_grad: 0.0370, msssim_ir: 0.3498, msssim_vis: 0.0801, mx_loss: 0.0068, eta: 0:13:29, time: 4.5479
INFO train.py(173): step: 3790/5410, l_total: 0.0538, l_in: 0.0162, l_grad: 0.0376, msssim_ir: 0.2922, msssim_vis: 0.1228, mx_loss: 0.0094, eta: 0:13:34, time: 27.0630
INFO train.py(173): step: 3800/5410, l_total: 0.0487, l_in: 0.0120, l_grad: 0.0367, msssim_ir: 0.4016, msssim_vis: 0.0440, mx_loss: 0.0081, eta: 0:13:28, time: 4.4658
INFO train.py(173): step: 3810/5410, l_total: 0.0774, l_in: 0.0241, l_grad: 0.0533, msssim_ir: 0.4661, msssim_vis: 0.0229, mx_loss: 0.0154, eta: 0:13:23, time: 4.4673
INFO train.py(173): step: 3820/5410, l_total: 0.0615, l_in: 0.0177, l_grad: 0.0438, msssim_ir: 0.3630, msssim_vis: 0.0614, mx_loss: 0.0201, eta: 0:13:18, time: 4.4744
INFO train.py(173): step: 3830/5410, l_total: 0.0644, l_in: 0.0145, l_grad: 0.0499, msssim_ir: 0.4754, msssim_vis: 0.0349, mx_loss: 0.0103, eta: 0:13:13, time: 4.5372
INFO train.py(173): step: 3840/5410, l_total: 0.0478, l_in: 0.0130, l_grad: 0.0348, msssim_ir: 0.3964, msssim_vis: 0.0211, mx_loss: 0.0049, eta: 0:13:07, time: 4.5001
INFO train.py(173): step: 3850/5410, l_total: 0.0535, l_in: 0.0163, l_grad: 0.0372, msssim_ir: 0.3759, msssim_vis: 0.0635, mx_loss: 0.0075, eta: 0:13:02, time: 4.5150
INFO train.py(173): step: 3860/5410, l_total: 0.0334, l_in: 0.0067, l_grad: 0.0267, msssim_ir: 0.4076, msssim_vis: 0.0326, mx_loss: 0.0028, eta: 0:12:57, time: 4.4862
INFO train.py(173): step: 3870/5410, l_total: 0.0523, l_in: 0.0141, l_grad: 0.0382, msssim_ir: 0.4664, msssim_vis: 0.0148, mx_loss: 0.0095, eta: 0:12:52, time: 4.4832
INFO train.py(173): step: 3880/5410, l_total: 0.0471, l_in: 0.0110, l_grad: 0.0361, msssim_ir: 0.2591, msssim_vis: 0.0954, mx_loss: 0.0062, eta: 0:12:47, time: 4.4971
INFO train.py(173): step: 3890/5410, l_total: 0.0438, l_in: 0.0122, l_grad: 0.0315, msssim_ir: 0.1609, msssim_vis: 0.1637, mx_loss: 0.0131, eta: 0:12:41, time: 4.5022
INFO train.py(173): step: 3900/5410, l_total: 0.0417, l_in: 0.0139, l_grad: 0.0278, msssim_ir: 0.3519, msssim_vis: 0.0709, mx_loss: 0.0042, eta: 0:12:36, time: 4.4954
INFO train.py(173): step: 3910/5410, l_total: 0.0387, l_in: 0.0124, l_grad: 0.0263, msssim_ir: 0.3202, msssim_vis: 0.0486, mx_loss: 0.0057, eta: 0:12:31, time: 4.5035
INFO train.py(173): step: 3920/5410, l_total: 0.0707, l_in: 0.0295, l_grad: 0.0412, msssim_ir: 0.2640, msssim_vis: 0.1284, mx_loss: 0.0184, eta: 0:12:26, time: 4.5191
INFO train.py(173): step: 3930/5410, l_total: 0.0411, l_in: 0.0090, l_grad: 0.0321, msssim_ir: 0.2080, msssim_vis: 0.1626, mx_loss: 0.0055, eta: 0:12:21, time: 4.5031
INFO train.py(173): step: 3940/5410, l_total: 0.0558, l_in: 0.0192, l_grad: 0.0365, msssim_ir: 0.1120, msssim_vis: 0.2023, mx_loss: 0.0181, eta: 0:12:15, time: 4.5290
INFO train.py(173): step: 3950/5410, l_total: 0.0552, l_in: 0.0199, l_grad: 0.0353, msssim_ir: 0.2933, msssim_vis: 0.1412, mx_loss: 0.0117, eta: 0:12:10, time: 4.5723
INFO train.py(173): step: 3960/5410, l_total: 0.1087, l_in: 0.0262, l_grad: 0.0825, msssim_ir: 0.3853, msssim_vis: 0.0700, mx_loss: 0.0318, eta: 0:12:05, time: 4.5230
INFO train.py(173): step: 3970/5410, l_total: 0.0565, l_in: 0.0153, l_grad: 0.0412, msssim_ir: 0.4743, msssim_vis: 0.0166, mx_loss: 0.0098, eta: 0:12:00, time: 4.5738
INFO train.py(173): step: 3980/5410, l_total: 0.0564, l_in: 0.0229, l_grad: 0.0335, msssim_ir: 0.3274, msssim_vis: 0.1160, mx_loss: 0.0161, eta: 0:11:55, time: 4.5150
INFO train.py(173): step: 3990/5410, l_total: 0.0308, l_in: 0.0086, l_grad: 0.0222, msssim_ir: 0.2564, msssim_vis: 0.0776, mx_loss: 0.0052, eta: 0:11:50, time: 4.5479
INFO train.py(173): step: 4000/5410, l_total: 0.0586, l_in: 0.0275, l_grad: 0.0311, msssim_ir: 0.1634, msssim_vis: 0.1925, mx_loss: 0.0218, eta: 0:11:44, time: 4.5887
INFO train.py(173): step: 4010/5410, l_total: 0.0336, l_in: 0.0084, l_grad: 0.0252, msssim_ir: 0.3704, msssim_vis: 0.0339, mx_loss: 0.0050, eta: 0:11:39, time: 4.5608
INFO train.py(173): step: 4020/5410, l_total: 0.0347, l_in: 0.0088, l_grad: 0.0259, msssim_ir: 0.3218, msssim_vis: 0.0439, mx_loss: 0.0055, eta: 0:11:34, time: 4.5180
INFO train.py(173): step: 4030/5410, l_total: 0.0453, l_in: 0.0152, l_grad: 0.0301, msssim_ir: 0.3106, msssim_vis: 0.0821, mx_loss: 0.0094, eta: 0:11:29, time: 4.5539
INFO train.py(173): step: 4040/5410, l_total: 0.0338, l_in: 0.0074, l_grad: 0.0264, msssim_ir: 0.3479, msssim_vis: 0.0438, mx_loss: 0.0043, eta: 0:11:24, time: 4.5481
INFO train.py(173): step: 4050/5410, l_total: 0.0431, l_in: 0.0107, l_grad: 0.0323, msssim_ir: 0.2338, msssim_vis: 0.1117, mx_loss: 0.0082, eta: 0:11:19, time: 4.5912
INFO train.py(173): step: 4060/5410, l_total: 0.0624, l_in: 0.0179, l_grad: 0.0445, msssim_ir: 0.4713, msssim_vis: 0.0150, mx_loss: 0.0115, eta: 0:11:14, time: 4.6017
INFO train.py(173): step: 4070/5410, l_total: 0.0514, l_in: 0.0264, l_grad: 0.0250, msssim_ir: 0.2055, msssim_vis: 0.0988, mx_loss: 0.0181, eta: 0:11:08, time: 4.5234
INFO train.py(173): step: 4080/5410, l_total: 0.0505, l_in: 0.0089, l_grad: 0.0416, msssim_ir: 0.3464, msssim_vis: 0.0851, mx_loss: 0.0044, eta: 0:11:03, time: 4.5260
INFO train.py(173): step: 4090/5410, l_total: 0.0361, l_in: 0.0121, l_grad: 0.0240, msssim_ir: 0.2239, msssim_vis: 0.0962, mx_loss: 0.0067, eta: 0:10:58, time: 4.5791
INFO train.py(173): step: 4100/5410, l_total: 0.0358, l_in: 0.0083, l_grad: 0.0275, msssim_ir: 0.2901, msssim_vis: 0.0638, mx_loss: 0.0067, eta: 0:10:53, time: 4.5579
INFO train.py(173): step: 4110/5410, l_total: 0.0422, l_in: 0.0119, l_grad: 0.0303, msssim_ir: 0.4072, msssim_vis: 0.0395, mx_loss: 0.0092, eta: 0:10:48, time: 4.5439
INFO train.py(173): step: 4120/5410, l_total: 0.0533, l_in: 0.0203, l_grad: 0.0330, msssim_ir: 0.3658, msssim_vis: 0.0563, mx_loss: 0.0111, eta: 0:10:43, time: 4.5698
INFO train.py(173): step: 4130/5410, l_total: 0.0781, l_in: 0.0384, l_grad: 0.0397, msssim_ir: 0.5093, msssim_vis: 0.0113, mx_loss: 0.0087, eta: 0:10:38, time: 4.6395
INFO train.py(173): step: 4140/5410, l_total: 0.0390, l_in: 0.0114, l_grad: 0.0276, msssim_ir: 0.2853, msssim_vis: 0.1018, mx_loss: 0.0069, eta: 0:10:33, time: 4.5424
INFO train.py(173): step: 4150/5410, l_total: 0.0523, l_in: 0.0203, l_grad: 0.0320, msssim_ir: 0.3918, msssim_vis: 0.0202, mx_loss: 0.0074, eta: 0:10:27, time: 4.5271
INFO train.py(173): step: 4160/5410, l_total: 0.0564, l_in: 0.0143, l_grad: 0.0421, msssim_ir: 0.3776, msssim_vis: 0.0808, mx_loss: 0.0103, eta: 0:10:22, time: 4.5957
INFO train.py(173): step: 4170/5410, l_total: 0.0440, l_in: 0.0105, l_grad: 0.0334, msssim_ir: 0.3932, msssim_vis: 0.0688, mx_loss: 0.0040, eta: 0:10:17, time: 4.5439
INFO train.py(173): step: 4180/5410, l_total: 0.0681, l_in: 0.0240, l_grad: 0.0440, msssim_ir: 0.4863, msssim_vis: 0.0157, mx_loss: 0.0120, eta: 0:10:12, time: 4.6415
INFO train.py(173): step: 4190/5410, l_total: 0.0421, l_in: 0.0134, l_grad: 0.0287, msssim_ir: 0.1644, msssim_vis: 0.1513, mx_loss: 0.0109, eta: 0:10:07, time: 4.5210
INFO train.py(173): step: 4200/5410, l_total: 0.0529, l_in: 0.0141, l_grad: 0.0388, msssim_ir: 0.3619, msssim_vis: 0.0774, mx_loss: 0.0118, eta: 0:10:02, time: 4.5648
INFO train.py(173): step: 4210/5410, l_total: 0.0395, l_in: 0.0094, l_grad: 0.0301, msssim_ir: 0.3155, msssim_vis: 0.1137, mx_loss: 0.0056, eta: 0:09:57, time: 4.5449
INFO train.py(173): step: 4220/5410, l_total: 0.0566, l_in: 0.0170, l_grad: 0.0396, msssim_ir: 0.2437, msssim_vis: 0.0962, mx_loss: 0.0127, eta: 0:09:52, time: 4.5628
INFO train.py(173): step: 4230/5410, l_total: 0.0498, l_in: 0.0128, l_grad: 0.0369, msssim_ir: 0.4530, msssim_vis: 0.0132, mx_loss: 0.0103, eta: 0:09:47, time: 4.6285
INFO train.py(173): step: 4240/5410, l_total: 0.0504, l_in: 0.0101, l_grad: 0.0403, msssim_ir: 0.2469, msssim_vis: 0.1114, mx_loss: 0.0082, eta: 0:09:42, time: 4.5360
INFO train.py(173): step: 4250/5410, l_total: 0.0375, l_in: 0.0121, l_grad: 0.0254, msssim_ir: 0.2711, msssim_vis: 0.0551, mx_loss: 0.0093, eta: 0:09:36, time: 4.5987
INFO train.py(173): step: 4260/5410, l_total: 0.0429, l_in: 0.0184, l_grad: 0.0245, msssim_ir: 0.2034, msssim_vis: 0.0776, mx_loss: 0.0139, eta: 0:09:31, time: 4.5290
INFO train.py(173): step: 4270/5410, l_total: 0.0691, l_in: 0.0165, l_grad: 0.0527, msssim_ir: 0.3419, msssim_vis: 0.0606, mx_loss: 0.0175, eta: 0:09:26, time: 4.6080
INFO train.py(173): step: 4280/5410, l_total: 0.0508, l_in: 0.0145, l_grad: 0.0363, msssim_ir: 0.3294, msssim_vis: 0.0821, mx_loss: 0.0061, eta: 0:09:21, time: 4.5389
INFO train.py(173): step: 4290/5410, l_total: 0.0542, l_in: 0.0171, l_grad: 0.0371, msssim_ir: 0.5005, msssim_vis: 0.0064, mx_loss: 0.0064, eta: 0:09:16, time: 4.5340
INFO train.py(173): step: 4300/5410, l_total: 0.0580, l_in: 0.0233, l_grad: 0.0347, msssim_ir: 0.3533, msssim_vis: 0.0949, mx_loss: 0.0164, eta: 0:09:11, time: 4.5808
INFO train.py(173): step: 4310/5410, l_total: 0.0450, l_in: 0.0130, l_grad: 0.0320, msssim_ir: 0.2191, msssim_vis: 0.1331, mx_loss: 0.0110, eta: 0:09:06, time: 4.5927
INFO train.py(173): step: 4320/5410, l_total: 0.0420, l_in: 0.0111, l_grad: 0.0309, msssim_ir: 0.4508, msssim_vis: 0.0227, mx_loss: 0.0069, eta: 0:09:01, time: 4.5180
INFO train.py(173): step: 4330/5410, l_total: 0.0520, l_in: 0.0176, l_grad: 0.0344, msssim_ir: 0.3097, msssim_vis: 0.0665, mx_loss: 0.0110, eta: 0:09:01, time: 27.1781
INFO train.py(173): step: 4340/5410, l_total: 0.0460, l_in: 0.0136, l_grad: 0.0325, msssim_ir: 0.1872, msssim_vis: 0.1414, mx_loss: 0.0107, eta: 0:08:56, time: 4.4503
INFO train.py(173): step: 4350/5410, l_total: 0.0552, l_in: 0.0175, l_grad: 0.0377, msssim_ir: 0.4808, msssim_vis: 0.0154, mx_loss: 0.0154, eta: 0:08:51, time: 4.4772
INFO train.py(173): step: 4360/5410, l_total: 0.0416, l_in: 0.0086, l_grad: 0.0330, msssim_ir: 0.3075, msssim_vis: 0.0818, mx_loss: 0.0060, eta: 0:08:46, time: 4.4832
INFO train.py(173): step: 4370/5410, l_total: 0.0537, l_in: 0.0131, l_grad: 0.0405, msssim_ir: 0.3287, msssim_vis: 0.0919, mx_loss: 0.0123, eta: 0:08:41, time: 4.4752
INFO train.py(173): step: 4380/5410, l_total: 0.0630, l_in: 0.0183, l_grad: 0.0447, msssim_ir: 0.4783, msssim_vis: 0.0148, mx_loss: 0.0072, eta: 0:08:36, time: 4.4934
INFO train.py(173): step: 4390/5410, l_total: 0.0408, l_in: 0.0096, l_grad: 0.0312, msssim_ir: 0.1843, msssim_vis: 0.1221, mx_loss: 0.0070, eta: 0:08:31, time: 4.4742
INFO train.py(173): step: 4400/5410, l_total: 0.0373, l_in: 0.0092, l_grad: 0.0281, msssim_ir: 0.3904, msssim_vis: 0.0296, mx_loss: 0.0063, eta: 0:08:25, time: 4.4916
INFO train.py(173): step: 4410/5410, l_total: 0.0396, l_in: 0.0111, l_grad: 0.0285, msssim_ir: 0.4443, msssim_vis: 0.0125, mx_loss: 0.0040, eta: 0:08:20, time: 4.4862
INFO train.py(173): step: 4420/5410, l_total: 0.0669, l_in: 0.0136, l_grad: 0.0534, msssim_ir: 0.2888, msssim_vis: 0.1328, mx_loss: 0.0177, eta: 0:08:15, time: 4.4971
INFO train.py(173): step: 4430/5410, l_total: 0.0433, l_in: 0.0082, l_grad: 0.0351, msssim_ir: 0.4075, msssim_vis: 0.0415, mx_loss: 0.0061, eta: 0:08:10, time: 4.5011
INFO train.py(173): step: 4440/5410, l_total: 0.0368, l_in: 0.0088, l_grad: 0.0279, msssim_ir: 0.3551, msssim_vis: 0.0596, mx_loss: 0.0035, eta: 0:08:05, time: 4.5031
INFO train.py(173): step: 4450/5410, l_total: 0.0500, l_in: 0.0145, l_grad: 0.0355, msssim_ir: 0.4812, msssim_vis: 0.0191, mx_loss: 0.0132, eta: 0:08:00, time: 4.5082
INFO train.py(173): step: 4460/5410, l_total: 0.0416, l_in: 0.0169, l_grad: 0.0247, msssim_ir: 0.2208, msssim_vis: 0.1234, mx_loss: 0.0109, eta: 0:07:55, time: 4.5121
INFO train.py(173): step: 4470/5410, l_total: 0.0351, l_in: 0.0087, l_grad: 0.0264, msssim_ir: 0.3768, msssim_vis: 0.0374, mx_loss: 0.0042, eta: 0:07:50, time: 4.5061
INFO train.py(173): step: 4480/5410, l_total: 0.0571, l_in: 0.0153, l_grad: 0.0418, msssim_ir: 0.4721, msssim_vis: 0.0465, mx_loss: 0.0088, eta: 0:07:45, time: 4.6027
INFO train.py(173): step: 4490/5410, l_total: 0.0606, l_in: 0.0129, l_grad: 0.0477, msssim_ir: 0.4956, msssim_vis: 0.0099, mx_loss: 0.0095, eta: 0:07:39, time: 4.5140
INFO train.py(173): step: 4500/5410, l_total: 0.0654, l_in: 0.0161, l_grad: 0.0493, msssim_ir: 0.3714, msssim_vis: 0.0578, mx_loss: 0.0225, eta: 0:07:34, time: 4.5459
INFO train.py(173): step: 4510/5410, l_total: 0.0582, l_in: 0.0187, l_grad: 0.0395, msssim_ir: 0.3777, msssim_vis: 0.0708, mx_loss: 0.0149, eta: 0:07:29, time: 4.5678
INFO train.py(173): step: 4520/5410, l_total: 0.0453, l_in: 0.0111, l_grad: 0.0342, msssim_ir: 0.3044, msssim_vis: 0.1154, mx_loss: 0.0069, eta: 0:07:24, time: 4.5459
INFO train.py(173): step: 4530/5410, l_total: 0.0445, l_in: 0.0105, l_grad: 0.0340, msssim_ir: 0.3491, msssim_vis: 0.0745, mx_loss: 0.0058, eta: 0:07:19, time: 4.5459
INFO train.py(173): step: 4540/5410, l_total: 0.0432, l_in: 0.0121, l_grad: 0.0311, msssim_ir: 0.2496, msssim_vis: 0.1289, mx_loss: 0.0107, eta: 0:07:14, time: 4.5668
INFO train.py(173): step: 4550/5410, l_total: 0.0530, l_in: 0.0116, l_grad: 0.0415, msssim_ir: 0.4853, msssim_vis: 0.0148, mx_loss: 0.0074, eta: 0:07:09, time: 4.5300
INFO train.py(173): step: 4560/5410, l_total: 0.0370, l_in: 0.0126, l_grad: 0.0244, msssim_ir: 0.3158, msssim_vis: 0.0437, mx_loss: 0.0089, eta: 0:07:04, time: 4.5778
INFO train.py(173): step: 4570/5410, l_total: 0.0480, l_in: 0.0130, l_grad: 0.0350, msssim_ir: 0.2873, msssim_vis: 0.0555, mx_loss: 0.0096, eta: 0:06:59, time: 4.5389
INFO train.py(173): step: 4580/5410, l_total: 0.0670, l_in: 0.0171, l_grad: 0.0499, msssim_ir: 0.4347, msssim_vis: 0.0368, mx_loss: 0.0203, eta: 0:06:54, time: 4.5648
INFO train.py(173): step: 4590/5410, l_total: 0.0316, l_in: 0.0097, l_grad: 0.0219, msssim_ir: 0.3069, msssim_vis: 0.0589, mx_loss: 0.0061, eta: 0:06:49, time: 4.5310
INFO train.py(173): step: 4600/5410, l_total: 0.0420, l_in: 0.0087, l_grad: 0.0333, msssim_ir: 0.2641, msssim_vis: 0.1156, mx_loss: 0.0054, eta: 0:06:44, time: 4.6236
INFO train.py(173): step: 4610/5410, l_total: 0.0342, l_in: 0.0083, l_grad: 0.0259, msssim_ir: 0.2090, msssim_vis: 0.1000, mx_loss: 0.0063, eta: 0:06:39, time: 4.5529
INFO train.py(173): step: 4620/5410, l_total: 0.0478, l_in: 0.0149, l_grad: 0.0329, msssim_ir: 0.3268, msssim_vis: 0.0579, mx_loss: 0.0098, eta: 0:06:33, time: 4.5260
INFO train.py(173): step: 4630/5410, l_total: 0.0357, l_in: 0.0095, l_grad: 0.0262, msssim_ir: 0.3514, msssim_vis: 0.0485, mx_loss: 0.0099, eta: 0:06:28, time: 4.5499
INFO train.py(173): step: 4640/5410, l_total: 0.0507, l_in: 0.0120, l_grad: 0.0386, msssim_ir: 0.2976, msssim_vis: 0.0709, mx_loss: 0.0093, eta: 0:06:23, time: 4.5788
INFO train.py(173): step: 4650/5410, l_total: 0.0486, l_in: 0.0128, l_grad: 0.0358, msssim_ir: 0.3033, msssim_vis: 0.1304, mx_loss: 0.0092, eta: 0:06:18, time: 4.5300
INFO train.py(173): step: 4660/5410, l_total: 0.0353, l_in: 0.0113, l_grad: 0.0240, msssim_ir: 0.3792, msssim_vis: 0.0367, mx_loss: 0.0073, eta: 0:06:13, time: 4.6365
INFO train.py(173): step: 4670/5410, l_total: 0.0392, l_in: 0.0116, l_grad: 0.0276, msssim_ir: 0.2344, msssim_vis: 0.1169, mx_loss: 0.0060, eta: 0:06:08, time: 4.5240
INFO train.py(173): step: 4680/5410, l_total: 0.0720, l_in: 0.0167, l_grad: 0.0553, msssim_ir: 0.4409, msssim_vis: 0.0493, mx_loss: 0.0187, eta: 0:06:03, time: 4.5628
INFO train.py(173): step: 4690/5410, l_total: 0.0518, l_in: 0.0141, l_grad: 0.0377, msssim_ir: 0.4847, msssim_vis: 0.0136, mx_loss: 0.0106, eta: 0:05:58, time: 4.5499
INFO train.py(173): step: 4700/5410, l_total: 0.0431, l_in: 0.0089, l_grad: 0.0341, msssim_ir: 0.3440, msssim_vis: 0.0540, mx_loss: 0.0069, eta: 0:05:53, time: 4.6316
INFO train.py(173): step: 4710/5410, l_total: 0.0453, l_in: 0.0108, l_grad: 0.0345, msssim_ir: 0.1946, msssim_vis: 0.1553, mx_loss: 0.0055, eta: 0:05:48, time: 4.6266
INFO train.py(173): step: 4720/5410, l_total: 0.0608, l_in: 0.0181, l_grad: 0.0427, msssim_ir: 0.4374, msssim_vis: 0.0390, mx_loss: 0.0123, eta: 0:05:43, time: 4.5132
INFO train.py(173): step: 4730/5410, l_total: 0.0307, l_in: 0.0074, l_grad: 0.0233, msssim_ir: 0.2704, msssim_vis: 0.0699, mx_loss: 0.0053, eta: 0:05:38, time: 4.5439
INFO train.py(173): step: 4740/5410, l_total: 0.0369, l_in: 0.0136, l_grad: 0.0233, msssim_ir: 0.1944, msssim_vis: 0.1016, mx_loss: 0.0141, eta: 0:05:33, time: 4.5429
INFO train.py(173): step: 4750/5410, l_total: 0.0403, l_in: 0.0129, l_grad: 0.0274, msssim_ir: 0.2933, msssim_vis: 0.0801, mx_loss: 0.0100, eta: 0:05:28, time: 4.5808
INFO train.py(173): step: 4760/5410, l_total: 0.0369, l_in: 0.0072, l_grad: 0.0297, msssim_ir: 0.3452, msssim_vis: 0.0360, mx_loss: 0.0049, eta: 0:05:23, time: 4.5519
INFO train.py(173): step: 4770/5410, l_total: 0.0302, l_in: 0.0080, l_grad: 0.0221, msssim_ir: 0.3328, msssim_vis: 0.0463, mx_loss: 0.0052, eta: 0:05:18, time: 4.5601
INFO train.py(173): step: 4780/5410, l_total: 0.0316, l_in: 0.0076, l_grad: 0.0240, msssim_ir: 0.2143, msssim_vis: 0.1044, mx_loss: 0.0070, eta: 0:05:13, time: 4.5589
INFO train.py(173): step: 4790/5410, l_total: 0.0399, l_in: 0.0071, l_grad: 0.0328, msssim_ir: 0.3090, msssim_vis: 0.0819, mx_loss: 0.0048, eta: 0:05:08, time: 4.5877
INFO train.py(173): step: 4800/5410, l_total: 0.0526, l_in: 0.0130, l_grad: 0.0396, msssim_ir: 0.2915, msssim_vis: 0.0851, mx_loss: 0.0089, eta: 0:05:03, time: 4.5370
INFO train.py(173): step: 4810/5410, l_total: 0.0372, l_in: 0.0093, l_grad: 0.0279, msssim_ir: 0.2952, msssim_vis: 0.0580, mx_loss: 0.0059, eta: 0:04:58, time: 4.5907
INFO train.py(173): step: 4820/5410, l_total: 0.0534, l_in: 0.0134, l_grad: 0.0400, msssim_ir: 0.4557, msssim_vis: 0.0162, mx_loss: 0.0124, eta: 0:04:53, time: 4.5350
INFO train.py(173): step: 4830/5410, l_total: 0.0736, l_in: 0.0244, l_grad: 0.0492, msssim_ir: 0.4824, msssim_vis: 0.0424, mx_loss: 0.0154, eta: 0:04:48, time: 4.6275
INFO train.py(173): step: 4840/5410, l_total: 0.0345, l_in: 0.0082, l_grad: 0.0263, msssim_ir: 0.3061, msssim_vis: 0.0422, mx_loss: 0.0056, eta: 0:04:43, time: 4.5300
INFO train.py(173): step: 4850/5410, l_total: 0.0418, l_in: 0.0201, l_grad: 0.0217, msssim_ir: 0.2429, msssim_vis: 0.0983, mx_loss: 0.0216, eta: 0:04:38, time: 4.6027
INFO train.py(173): step: 4860/5410, l_total: 0.0366, l_in: 0.0111, l_grad: 0.0255, msssim_ir: 0.2341, msssim_vis: 0.1146, mx_loss: 0.0084, eta: 0:04:33, time: 4.5280
INFO train.py(173): step: 4870/5410, l_total: 0.0480, l_in: 0.0199, l_grad: 0.0280, msssim_ir: 0.1393, msssim_vis: 0.1763, mx_loss: 0.0178, eta: 0:04:30, time: 27.2665
INFO train.py(173): step: 4880/5410, l_total: 0.0437, l_in: 0.0104, l_grad: 0.0333, msssim_ir: 0.4005, msssim_vis: 0.0249, mx_loss: 0.0068, eta: 0:04:25, time: 4.4756
INFO train.py(173): step: 4890/5410, l_total: 0.0666, l_in: 0.0216, l_grad: 0.0450, msssim_ir: 0.4873, msssim_vis: 0.0335, mx_loss: 0.0347, eta: 0:04:20, time: 4.4673
INFO train.py(173): step: 4900/5410, l_total: 0.0565, l_in: 0.0137, l_grad: 0.0428, msssim_ir: 0.4971, msssim_vis: 0.0301, mx_loss: 0.0156, eta: 0:04:15, time: 4.4732
INFO train.py(173): step: 4910/5410, l_total: 0.0523, l_in: 0.0130, l_grad: 0.0392, msssim_ir: 0.4386, msssim_vis: 0.0231, mx_loss: 0.0097, eta: 0:04:10, time: 4.4882
INFO train.py(173): step: 4920/5410, l_total: 0.0606, l_in: 0.0202, l_grad: 0.0404, msssim_ir: 0.2933, msssim_vis: 0.1295, mx_loss: 0.0106, eta: 0:04:05, time: 4.4792
INFO train.py(173): step: 4930/5410, l_total: 0.0440, l_in: 0.0112, l_grad: 0.0328, msssim_ir: 0.4066, msssim_vis: 0.0323, mx_loss: 0.0042, eta: 0:04:00, time: 4.5014
INFO train.py(173): step: 4940/5410, l_total: 0.0745, l_in: 0.0238, l_grad: 0.0508, msssim_ir: 0.5046, msssim_vis: 0.0272, mx_loss: 0.0132, eta: 0:03:55, time: 4.4971
INFO train.py(173): step: 4950/5410, l_total: 0.0488, l_in: 0.0140, l_grad: 0.0347, msssim_ir: 0.4539, msssim_vis: 0.0235, mx_loss: 0.0118, eta: 0:03:50, time: 4.4882
INFO train.py(173): step: 4960/5410, l_total: 0.0645, l_in: 0.0165, l_grad: 0.0480, msssim_ir: 0.3580, msssim_vis: 0.1012, mx_loss: 0.0136, eta: 0:03:45, time: 4.5091
INFO train.py(173): step: 4970/5410, l_total: 0.0469, l_in: 0.0128, l_grad: 0.0341, msssim_ir: 0.4303, msssim_vis: 0.0632, mx_loss: 0.0078, eta: 0:03:40, time: 4.5104
INFO train.py(173): step: 4980/5410, l_total: 0.0358, l_in: 0.0111, l_grad: 0.0247, msssim_ir: 0.4462, msssim_vis: 0.0278, mx_loss: 0.0046, eta: 0:03:35, time: 4.5012
INFO train.py(173): step: 4990/5410, l_total: 0.0475, l_in: 0.0097, l_grad: 0.0377, msssim_ir: 0.4394, msssim_vis: 0.0141, mx_loss: 0.0069, eta: 0:03:29, time: 4.5150
INFO train.py(173): step: 5000/5410, l_total: 0.0451, l_in: 0.0105, l_grad: 0.0345, msssim_ir: 0.2425, msssim_vis: 0.0957, mx_loss: 0.0092, eta: 0:03:24, time: 4.4941
INFO train.py(173): step: 5010/5410, l_total: 0.0366, l_in: 0.0078, l_grad: 0.0288, msssim_ir: 0.4194, msssim_vis: 0.0237, mx_loss: 0.0047, eta: 0:03:19, time: 4.5141
INFO train.py(173): step: 5020/5410, l_total: 0.0436, l_in: 0.0106, l_grad: 0.0331, msssim_ir: 0.4372, msssim_vis: 0.0263, mx_loss: 0.0077, eta: 0:03:14, time: 4.5041
INFO train.py(173): step: 5030/5410, l_total: 0.0399, l_in: 0.0077, l_grad: 0.0322, msssim_ir: 0.3809, msssim_vis: 0.0443, mx_loss: 0.0059, eta: 0:03:09, time: 4.5907
INFO train.py(173): step: 5040/5410, l_total: 0.0448, l_in: 0.0136, l_grad: 0.0312, msssim_ir: 0.2098, msssim_vis: 0.1126, mx_loss: 0.0147, eta: 0:03:04, time: 4.5310
INFO train.py(173): step: 5050/5410, l_total: 0.0517, l_in: 0.0127, l_grad: 0.0390, msssim_ir: 0.4881, msssim_vis: 0.0105, mx_loss: 0.0088, eta: 0:02:59, time: 4.6048
INFO train.py(173): step: 5060/5410, l_total: 0.0556, l_in: 0.0165, l_grad: 0.0391, msssim_ir: 0.3135, msssim_vis: 0.0895, mx_loss: 0.0168, eta: 0:02:54, time: 4.5638
INFO train.py(173): step: 5070/5410, l_total: 0.0581, l_in: 0.0167, l_grad: 0.0414, msssim_ir: 0.4139, msssim_vis: 0.0492, mx_loss: 0.0142, eta: 0:02:49, time: 4.5559
INFO train.py(173): step: 5080/5410, l_total: 0.0634, l_in: 0.0186, l_grad: 0.0448, msssim_ir: 0.4799, msssim_vis: 0.0163, mx_loss: 0.0065, eta: 0:02:44, time: 4.6176
INFO train.py(173): step: 5090/5410, l_total: 0.0438, l_in: 0.0106, l_grad: 0.0332, msssim_ir: 0.3131, msssim_vis: 0.0992, mx_loss: 0.0104, eta: 0:02:39, time: 4.5360
INFO train.py(173): step: 5100/5410, l_total: 0.0510, l_in: 0.0120, l_grad: 0.0390, msssim_ir: 0.4782, msssim_vis: 0.0164, mx_loss: 0.0070, eta: 0:02:34, time: 4.5579
INFO train.py(173): step: 5110/5410, l_total: 0.0588, l_in: 0.0125, l_grad: 0.0463, msssim_ir: 0.3755, msssim_vis: 0.0460, mx_loss: 0.0108, eta: 0:02:29, time: 4.5718
INFO train.py(173): step: 5120/5410, l_total: 0.0544, l_in: 0.0164, l_grad: 0.0380, msssim_ir: 0.4294, msssim_vis: 0.0276, mx_loss: 0.0116, eta: 0:02:24, time: 4.5449
INFO train.py(173): step: 5130/5410, l_total: 0.0436, l_in: 0.0122, l_grad: 0.0315, msssim_ir: 0.4460, msssim_vis: 0.0254, mx_loss: 0.0054, eta: 0:02:19, time: 4.6753
INFO train.py(173): step: 5140/5410, l_total: 0.0554, l_in: 0.0146, l_grad: 0.0408, msssim_ir: 0.4710, msssim_vis: 0.0229, mx_loss: 0.0130, eta: 0:02:14, time: 4.5519
INFO train.py(173): step: 5150/5410, l_total: 0.0406, l_in: 0.0098, l_grad: 0.0308, msssim_ir: 0.2241, msssim_vis: 0.1185, mx_loss: 0.0069, eta: 0:02:09, time: 4.5370
INFO train.py(173): step: 5160/5410, l_total: 0.0738, l_in: 0.0233, l_grad: 0.0504, msssim_ir: 0.4740, msssim_vis: 0.0377, mx_loss: 0.0195, eta: 0:02:04, time: 4.5290
INFO train.py(173): step: 5170/5410, l_total: 0.0358, l_in: 0.0101, l_grad: 0.0257, msssim_ir: 0.3346, msssim_vis: 0.0514, mx_loss: 0.0065, eta: 0:01:59, time: 4.5877
INFO train.py(173): step: 5180/5410, l_total: 0.0425, l_in: 0.0186, l_grad: 0.0238, msssim_ir: 0.1941, msssim_vis: 0.1006, mx_loss: 0.0139, eta: 0:01:54, time: 4.5443
INFO train.py(173): step: 5190/5410, l_total: 0.0602, l_in: 0.0220, l_grad: 0.0381, msssim_ir: 0.3118, msssim_vis: 0.1348, mx_loss: 0.0174, eta: 0:01:49, time: 4.5598
INFO train.py(173): step: 5200/5410, l_total: 0.0397, l_in: 0.0090, l_grad: 0.0307, msssim_ir: 0.3343, msssim_vis: 0.1066, mx_loss: 0.0047, eta: 0:01:44, time: 4.6189
INFO train.py(173): step: 5210/5410, l_total: 0.0454, l_in: 0.0147, l_grad: 0.0307, msssim_ir: 0.1778, msssim_vis: 0.1203, mx_loss: 0.0094, eta: 0:01:39, time: 4.5728
INFO train.py(173): step: 5220/5410, l_total: 0.0342, l_in: 0.0087, l_grad: 0.0256, msssim_ir: 0.3654, msssim_vis: 0.0632, mx_loss: 0.0033, eta: 0:01:34, time: 4.5429
INFO train.py(173): step: 5230/5410, l_total: 0.0499, l_in: 0.0104, l_grad: 0.0395, msssim_ir: 0.3733, msssim_vis: 0.0538, mx_loss: 0.0124, eta: 0:01:29, time: 4.5579
INFO train.py(173): step: 5240/5410, l_total: 0.0440, l_in: 0.0102, l_grad: 0.0339, msssim_ir: 0.0990, msssim_vis: 0.2060, mx_loss: 0.0102, eta: 0:01:24, time: 4.5998
INFO train.py(173): step: 5250/5410, l_total: 0.0370, l_in: 0.0094, l_grad: 0.0276, msssim_ir: 0.4247, msssim_vis: 0.0145, mx_loss: 0.0053, eta: 0:01:19, time: 4.5444
INFO train.py(173): step: 5260/5410, l_total: 0.0338, l_in: 0.0081, l_grad: 0.0256, msssim_ir: 0.3383, msssim_vis: 0.0776, mx_loss: 0.0032, eta: 0:01:14, time: 4.5539
INFO train.py(173): step: 5270/5410, l_total: 0.0519, l_in: 0.0159, l_grad: 0.0360, msssim_ir: 0.2350, msssim_vis: 0.1196, mx_loss: 0.0126, eta: 0:01:09, time: 4.6475
INFO train.py(173): step: 5280/5410, l_total: 0.0460, l_in: 0.0103, l_grad: 0.0358, msssim_ir: 0.2418, msssim_vis: 0.1207, mx_loss: 0.0072, eta: 0:01:04, time: 4.5459
INFO train.py(173): step: 5290/5410, l_total: 0.0359, l_in: 0.0118, l_grad: 0.0242, msssim_ir: 0.2823, msssim_vis: 0.0573, mx_loss: 0.0091, eta: 0:00:59, time: 4.6216
INFO train.py(173): step: 5300/5410, l_total: 0.0431, l_in: 0.0109, l_grad: 0.0323, msssim_ir: 0.2835, msssim_vis: 0.1234, mx_loss: 0.0067, eta: 0:00:54, time: 4.5678
INFO train.py(173): step: 5310/5410, l_total: 0.0432, l_in: 0.0139, l_grad: 0.0293, msssim_ir: 0.3819, msssim_vis: 0.0389, mx_loss: 0.0054, eta: 0:00:49, time: 4.5320
INFO train.py(173): step: 5320/5410, l_total: 0.0516, l_in: 0.0118, l_grad: 0.0399, msssim_ir: 0.4524, msssim_vis: 0.0147, mx_loss: 0.0083, eta: 0:00:44, time: 4.6066
INFO train.py(173): step: 5330/5410, l_total: 0.0432, l_in: 0.0138, l_grad: 0.0293, msssim_ir: 0.3822, msssim_vis: 0.0411, mx_loss: 0.0098, eta: 0:00:39, time: 4.5419
INFO train.py(173): step: 5340/5410, l_total: 0.0579, l_in: 0.0128, l_grad: 0.0452, msssim_ir: 0.4502, msssim_vis: 0.0383, mx_loss: 0.0125, eta: 0:00:34, time: 4.5200
INFO train.py(173): step: 5350/5410, l_total: 0.0313, l_in: 0.0089, l_grad: 0.0224, msssim_ir: 0.3263, msssim_vis: 0.0563, mx_loss: 0.0055, eta: 0:00:29, time: 4.6146
INFO train.py(173): step: 5360/5410, l_total: 0.0493, l_in: 0.0265, l_grad: 0.0228, msssim_ir: 0.1942, msssim_vis: 0.1114, mx_loss: 0.0274, eta: 0:00:24, time: 4.5728
INFO train.py(173): step: 5370/5410, l_total: 0.0658, l_in: 0.0167, l_grad: 0.0491, msssim_ir: 0.2696, msssim_vis: 0.1655, mx_loss: 0.0097, eta: 0:00:19, time: 4.5340
INFO train.py(173): step: 5380/5410, l_total: 0.0421, l_in: 0.0101, l_grad: 0.0320, msssim_ir: 0.3927, msssim_vis: 0.0418, mx_loss: 0.0081, eta: 0:00:14, time: 4.5638
INFO train.py(173): step: 5390/5410, l_total: 0.0314, l_in: 0.0061, l_grad: 0.0253, msssim_ir: 0.3510, msssim_vis: 0.0559, mx_loss: 0.0037, eta: 0:00:09, time: 4.5633
INFO train.py(173): step: 5400/5410, l_total: 0.0292, l_in: 0.0068, l_grad: 0.0224, msssim_ir: 0.2725, msssim_vis: 0.0770, mx_loss: 0.0048, eta: 0:00:04, time: 4.5419
INFO train.py(173): step: 5410/5410, l_total: 0.0671, l_in: 0.0180, l_grad: 0.0490, msssim_ir: 0.4586, msssim_vis: 0.0359, mx_loss: 0.0188, eta: 0:00:00, time: 4.5987
INFO train.py(177): Fusion Model Save to: ./model\Fusion\fusion_model.pth
INFO train.py(178): 

INFO train.py(108): Training Fusion Model start~
INFO train.py(173): step: 10/5410, l_total: 0.0399, l_in: 0.0089, l_grad: 0.0310, msssim_ir: 0.2838, msssim_vis: 0.0949, mx_loss: 0.0069, eta: 3:58:10, time: 26.4631
INFO train.py(173): step: 20/5410, l_total: 0.0573, l_in: 0.0138, l_grad: 0.0435, msssim_ir: 0.4255, msssim_vis: 0.0321, mx_loss: 0.0105, eta: 2:18:56, time: 4.4695
INFO train.py(173): step: 30/5410, l_total: 0.0393, l_in: 0.0084, l_grad: 0.0309, msssim_ir: 0.3071, msssim_vis: 0.0737, mx_loss: 0.0062, eta: 1:45:50, time: 4.4812
INFO train.py(173): step: 40/5410, l_total: 0.0669, l_in: 0.0150, l_grad: 0.0519, msssim_ir: 0.4956, msssim_vis: 0.0148, mx_loss: 0.0101, eta: 1:29:12, time: 4.4588
INFO train.py(173): step: 50/5410, l_total: 0.0472, l_in: 0.0138, l_grad: 0.0334, msssim_ir: 0.3876, msssim_vis: 0.0382, mx_loss: 0.0071, eta: 1:19:15, time: 4.4911
INFO train.py(173): step: 60/5410, l_total: 0.0390, l_in: 0.0161, l_grad: 0.0229, msssim_ir: 0.2629, msssim_vis: 0.0699, mx_loss: 0.0127, eta: 1:12:36, time: 4.4971
INFO train.py(173): step: 70/5410, l_total: 0.0491, l_in: 0.0095, l_grad: 0.0396, msssim_ir: 0.3864, msssim_vis: 0.0342, mx_loss: 0.0040, eta: 1:07:50, time: 4.4931
INFO train.py(173): step: 80/5410, l_total: 0.0590, l_in: 0.0166, l_grad: 0.0424, msssim_ir: 0.4055, msssim_vis: 0.0375, mx_loss: 0.0159, eta: 1:04:14, time: 4.4922
INFO train.py(173): step: 90/5410, l_total: 0.0593, l_in: 0.0210, l_grad: 0.0383, msssim_ir: 0.3129, msssim_vis: 0.1519, mx_loss: 0.0244, eta: 1:01:25, time: 4.4941
INFO train.py(173): step: 100/5410, l_total: 0.0591, l_in: 0.0165, l_grad: 0.0426, msssim_ir: 0.3851, msssim_vis: 0.0399, mx_loss: 0.0164, eta: 0:59:09, time: 4.4991
INFO train.py(173): step: 110/5410, l_total: 0.0428, l_in: 0.0100, l_grad: 0.0328, msssim_ir: 0.3136, msssim_vis: 0.0542, mx_loss: 0.0064, eta: 0:57:17, time: 4.4991
INFO train.py(173): step: 120/5410, l_total: 0.0388, l_in: 0.0150, l_grad: 0.0238, msssim_ir: 0.2843, msssim_vis: 0.0443, mx_loss: 0.0137, eta: 0:55:43, time: 4.5041
INFO train.py(173): step: 130/5410, l_total: 0.0491, l_in: 0.0138, l_grad: 0.0353, msssim_ir: 0.3247, msssim_vis: 0.0924, mx_loss: 0.0148, eta: 0:54:23, time: 4.5131
INFO train.py(173): step: 140/5410, l_total: 0.0418, l_in: 0.0106, l_grad: 0.0312, msssim_ir: 0.4059, msssim_vis: 0.0370, mx_loss: 0.0077, eta: 0:53:13, time: 4.4931
INFO train.py(173): step: 150/5410, l_total: 0.0277, l_in: 0.0082, l_grad: 0.0194, msssim_ir: 0.2321, msssim_vis: 0.0751, mx_loss: 0.0054, eta: 0:52:13, time: 4.5150
INFO train.py(173): step: 160/5410, l_total: 0.0488, l_in: 0.0132, l_grad: 0.0356, msssim_ir: 0.2558, msssim_vis: 0.1436, mx_loss: 0.0091, eta: 0:51:21, time: 4.5469
INFO train.py(173): step: 170/5410, l_total: 0.0525, l_in: 0.0171, l_grad: 0.0354, msssim_ir: 0.3211, msssim_vis: 0.0746, mx_loss: 0.0094, eta: 0:50:36, time: 4.6017
INFO train.py(173): step: 180/5410, l_total: 0.0585, l_in: 0.0147, l_grad: 0.0439, msssim_ir: 0.4327, msssim_vis: 0.0382, mx_loss: 0.0131, eta: 0:49:53, time: 4.5250
INFO train.py(173): step: 190/5410, l_total: 0.0490, l_in: 0.0125, l_grad: 0.0365, msssim_ir: 0.4776, msssim_vis: 0.0282, mx_loss: 0.0108, eta: 0:49:15, time: 4.5320
INFO train.py(173): step: 200/5410, l_total: 0.0643, l_in: 0.0168, l_grad: 0.0475, msssim_ir: 0.4782, msssim_vis: 0.0085, mx_loss: 0.0061, eta: 0:48:41, time: 4.5897
INFO train.py(173): step: 210/5410, l_total: 0.0530, l_in: 0.0172, l_grad: 0.0358, msssim_ir: 0.3387, msssim_vis: 0.1047, mx_loss: 0.0108, eta: 0:48:10, time: 4.5678
INFO train.py(173): step: 220/5410, l_total: 0.0353, l_in: 0.0092, l_grad: 0.0261, msssim_ir: 0.3289, msssim_vis: 0.0760, mx_loss: 0.0064, eta: 0:47:40, time: 4.5280
INFO train.py(173): step: 230/5410, l_total: 0.0404, l_in: 0.0101, l_grad: 0.0303, msssim_ir: 0.1533, msssim_vis: 0.1524, mx_loss: 0.0067, eta: 0:47:13, time: 4.5688
INFO train.py(173): step: 240/5410, l_total: 0.0917, l_in: 0.0299, l_grad: 0.0617, msssim_ir: 0.3514, msssim_vis: 0.0696, mx_loss: 0.0217, eta: 0:46:50, time: 4.6366
INFO train.py(173): step: 250/5410, l_total: 0.0346, l_in: 0.0121, l_grad: 0.0224, msssim_ir: 0.2358, msssim_vis: 0.0700, mx_loss: 0.0108, eta: 0:46:25, time: 4.5111
INFO train.py(173): step: 260/5410, l_total: 0.0594, l_in: 0.0192, l_grad: 0.0402, msssim_ir: 0.4545, msssim_vis: 0.0501, mx_loss: 0.0137, eta: 0:46:04, time: 4.5798
INFO train.py(173): step: 270/5410, l_total: 0.0613, l_in: 0.0160, l_grad: 0.0453, msssim_ir: 0.5089, msssim_vis: 0.0215, mx_loss: 0.0143, eta: 0:45:44, time: 4.6126
INFO train.py(173): step: 280/5410, l_total: 0.0290, l_in: 0.0066, l_grad: 0.0224, msssim_ir: 0.3048, msssim_vis: 0.0492, mx_loss: 0.0049, eta: 0:45:24, time: 4.5240
INFO train.py(173): step: 290/5410, l_total: 0.0498, l_in: 0.0182, l_grad: 0.0316, msssim_ir: 0.3135, msssim_vis: 0.0672, mx_loss: 0.0154, eta: 0:45:06, time: 4.6345
INFO train.py(173): step: 300/5410, l_total: 0.0361, l_in: 0.0072, l_grad: 0.0289, msssim_ir: 0.4080, msssim_vis: 0.0499, mx_loss: 0.0039, eta: 0:44:48, time: 4.5330
INFO train.py(173): step: 310/5410, l_total: 0.0384, l_in: 0.0110, l_grad: 0.0274, msssim_ir: 0.2097, msssim_vis: 0.1235, mx_loss: 0.0074, eta: 0:44:32, time: 4.5917
INFO train.py(173): step: 320/5410, l_total: 0.0527, l_in: 0.0118, l_grad: 0.0409, msssim_ir: 0.4815, msssim_vis: 0.0141, mx_loss: 0.0141, eta: 0:44:16, time: 4.5429
INFO train.py(173): step: 330/5410, l_total: 0.0408, l_in: 0.0097, l_grad: 0.0311, msssim_ir: 0.3508, msssim_vis: 0.0489, mx_loss: 0.0058, eta: 0:44:00, time: 4.5300
INFO train.py(173): step: 340/5410, l_total: 0.0390, l_in: 0.0123, l_grad: 0.0267, msssim_ir: 0.1957, msssim_vis: 0.1518, mx_loss: 0.0078, eta: 0:43:45, time: 4.5399
INFO train.py(173): step: 350/5410, l_total: 0.0565, l_in: 0.0173, l_grad: 0.0392, msssim_ir: 0.5285, msssim_vis: 0.0235, mx_loss: 0.0170, eta: 0:43:32, time: 4.6126
INFO train.py(173): step: 360/5410, l_total: 0.0493, l_in: 0.0098, l_grad: 0.0395, msssim_ir: 0.3281, msssim_vis: 0.0930, mx_loss: 0.0101, eta: 0:43:19, time: 4.6339
INFO train.py(173): step: 370/5410, l_total: 0.0340, l_in: 0.0107, l_grad: 0.0233, msssim_ir: 0.1876, msssim_vis: 0.0793, mx_loss: 0.0089, eta: 0:43:05, time: 4.5380
INFO train.py(173): step: 380/5410, l_total: 0.0416, l_in: 0.0088, l_grad: 0.0327, msssim_ir: 0.3426, msssim_vis: 0.0860, mx_loss: 0.0038, eta: 0:42:53, time: 4.5419
INFO train.py(173): step: 390/5410, l_total: 0.0652, l_in: 0.0222, l_grad: 0.0429, msssim_ir: 0.1338, msssim_vis: 0.2364, mx_loss: 0.0499, eta: 0:42:40, time: 4.5560
INFO train.py(173): step: 400/5410, l_total: 0.0787, l_in: 0.0232, l_grad: 0.0556, msssim_ir: 0.3753, msssim_vis: 0.1362, mx_loss: 0.0173, eta: 0:42:30, time: 4.6594
INFO train.py(173): step: 410/5410, l_total: 0.0495, l_in: 0.0091, l_grad: 0.0405, msssim_ir: 0.4476, msssim_vis: 0.0277, mx_loss: 0.0075, eta: 0:42:18, time: 4.5429
INFO train.py(173): step: 420/5410, l_total: 0.0653, l_in: 0.0194, l_grad: 0.0458, msssim_ir: 0.3661, msssim_vis: 0.0630, mx_loss: 0.0173, eta: 0:42:06, time: 4.5320
INFO train.py(173): step: 430/5410, l_total: 0.0442, l_in: 0.0112, l_grad: 0.0329, msssim_ir: 0.2173, msssim_vis: 0.1211, mx_loss: 0.0089, eta: 0:41:55, time: 4.5608
INFO train.py(173): step: 440/5410, l_total: 0.0328, l_in: 0.0087, l_grad: 0.0240, msssim_ir: 0.2952, msssim_vis: 0.0733, mx_loss: 0.0061, eta: 0:41:45, time: 4.5572
INFO train.py(173): step: 450/5410, l_total: 0.0413, l_in: 0.0131, l_grad: 0.0282, msssim_ir: 0.1824, msssim_vis: 0.1137, mx_loss: 0.0138, eta: 0:41:35, time: 4.6086
INFO train.py(173): step: 460/5410, l_total: 0.0551, l_in: 0.0140, l_grad: 0.0411, msssim_ir: 0.4809, msssim_vis: 0.0081, mx_loss: 0.0089, eta: 0:41:25, time: 4.5688
INFO train.py(173): step: 470/5410, l_total: 0.0693, l_in: 0.0192, l_grad: 0.0501, msssim_ir: 0.4853, msssim_vis: 0.0262, mx_loss: 0.0082, eta: 0:41:15, time: 4.5429
INFO train.py(173): step: 480/5410, l_total: 0.0413, l_in: 0.0086, l_grad: 0.0327, msssim_ir: 0.3118, msssim_vis: 0.0951, mx_loss: 0.0069, eta: 0:41:05, time: 4.5489
INFO train.py(173): step: 490/5410, l_total: 0.0505, l_in: 0.0121, l_grad: 0.0384, msssim_ir: 0.2896, msssim_vis: 0.1118, mx_loss: 0.0080, eta: 0:40:56, time: 4.6226
INFO train.py(173): step: 500/5410, l_total: 0.0358, l_in: 0.0076, l_grad: 0.0281, msssim_ir: 0.3331, msssim_vis: 0.0415, mx_loss: 0.0058, eta: 0:40:47, time: 4.5340
INFO train.py(173): step: 510/5410, l_total: 0.0412, l_in: 0.0083, l_grad: 0.0329, msssim_ir: 0.3651, msssim_vis: 0.0275, mx_loss: 0.0064, eta: 0:40:38, time: 4.5638
INFO train.py(173): step: 520/5410, l_total: 0.0426, l_in: 0.0208, l_grad: 0.0218, msssim_ir: 0.2333, msssim_vis: 0.0794, mx_loss: 0.0144, eta: 0:40:29, time: 4.5459
INFO train.py(173): step: 530/5410, l_total: 0.0341, l_in: 0.0089, l_grad: 0.0252, msssim_ir: 0.2900, msssim_vis: 0.0843, mx_loss: 0.0048, eta: 0:40:20, time: 4.5589
INFO train.py(173): step: 540/5410, l_total: 0.0369, l_in: 0.0073, l_grad: 0.0297, msssim_ir: 0.3940, msssim_vis: 0.0328, mx_loss: 0.0030, eta: 0:40:12, time: 4.5798
INFO train.py(173): step: 550/5410, l_total: 0.0356, l_in: 0.0072, l_grad: 0.0284, msssim_ir: 0.2953, msssim_vis: 0.1012, mx_loss: 0.0050, eta: 0:43:21, time: 26.9878
INFO train.py(173): step: 560/5410, l_total: 0.0551, l_in: 0.0140, l_grad: 0.0411, msssim_ir: 0.3574, msssim_vis: 0.0960, mx_loss: 0.0104, eta: 0:43:08, time: 4.4503
INFO train.py(173): step: 570/5410, l_total: 0.0417, l_in: 0.0085, l_grad: 0.0333, msssim_ir: 0.3521, msssim_vis: 0.0399, mx_loss: 0.0063, eta: 0:42:56, time: 4.4852
INFO train.py(173): step: 580/5410, l_total: 0.0323, l_in: 0.0088, l_grad: 0.0235, msssim_ir: 0.2880, msssim_vis: 0.0828, mx_loss: 0.0040, eta: 0:42:43, time: 4.4832
INFO train.py(173): step: 590/5410, l_total: 0.0454, l_in: 0.0187, l_grad: 0.0267, msssim_ir: 0.3988, msssim_vis: 0.0249, mx_loss: 0.0062, eta: 0:42:31, time: 4.4951
INFO train.py(173): step: 600/5410, l_total: 0.0441, l_in: 0.0096, l_grad: 0.0344, msssim_ir: 0.3340, msssim_vis: 0.0874, mx_loss: 0.0086, eta: 0:42:20, time: 4.4922
INFO train.py(173): step: 610/5410, l_total: 0.0636, l_in: 0.0224, l_grad: 0.0412, msssim_ir: 0.4068, msssim_vis: 0.0587, mx_loss: 0.0095, eta: 0:42:08, time: 4.4941
INFO train.py(173): step: 620/5410, l_total: 0.0366, l_in: 0.0077, l_grad: 0.0289, msssim_ir: 0.3782, msssim_vis: 0.0351, mx_loss: 0.0040, eta: 0:41:57, time: 4.4922
INFO train.py(173): step: 630/5410, l_total: 0.0310, l_in: 0.0094, l_grad: 0.0216, msssim_ir: 0.3318, msssim_vis: 0.0421, mx_loss: 0.0052, eta: 0:41:46, time: 4.5011
INFO train.py(173): step: 640/5410, l_total: 0.0480, l_in: 0.0145, l_grad: 0.0335, msssim_ir: 0.1553, msssim_vis: 0.1918, mx_loss: 0.0089, eta: 0:41:35, time: 4.5041
INFO train.py(173): step: 650/5410, l_total: 0.0405, l_in: 0.0083, l_grad: 0.0322, msssim_ir: 0.3195, msssim_vis: 0.0728, mx_loss: 0.0046, eta: 0:41:25, time: 4.5051
INFO train.py(173): step: 660/5410, l_total: 0.0351, l_in: 0.0076, l_grad: 0.0275, msssim_ir: 0.2132, msssim_vis: 0.1229, mx_loss: 0.0079, eta: 0:41:14, time: 4.5051
INFO train.py(173): step: 670/5410, l_total: 0.0401, l_in: 0.0102, l_grad: 0.0300, msssim_ir: 0.4328, msssim_vis: 0.0306, mx_loss: 0.0092, eta: 0:41:04, time: 4.5061
INFO train.py(173): step: 680/5410, l_total: 0.0307, l_in: 0.0063, l_grad: 0.0244, msssim_ir: 0.2656, msssim_vis: 0.0931, mx_loss: 0.0044, eta: 0:40:54, time: 4.5111
INFO train.py(173): step: 690/5410, l_total: 0.0325, l_in: 0.0128, l_grad: 0.0197, msssim_ir: 0.3846, msssim_vis: 0.0247, mx_loss: 0.0077, eta: 0:40:44, time: 4.5170
INFO train.py(173): step: 700/5410, l_total: 0.0404, l_in: 0.0109, l_grad: 0.0296, msssim_ir: 0.3430, msssim_vis: 0.0560, mx_loss: 0.0057, eta: 0:40:35, time: 4.5589
INFO train.py(173): step: 710/5410, l_total: 0.0316, l_in: 0.0077, l_grad: 0.0240, msssim_ir: 0.3275, msssim_vis: 0.0581, mx_loss: 0.0039, eta: 0:40:26, time: 4.5340
INFO train.py(173): step: 720/5410, l_total: 0.0450, l_in: 0.0121, l_grad: 0.0329, msssim_ir: 0.2147, msssim_vis: 0.1216, mx_loss: 0.0101, eta: 0:40:17, time: 4.6250
INFO train.py(173): step: 730/5410, l_total: 0.0467, l_in: 0.0091, l_grad: 0.0376, msssim_ir: 0.1621, msssim_vis: 0.1516, mx_loss: 0.0071, eta: 0:40:08, time: 4.5847
INFO train.py(173): step: 740/5410, l_total: 0.0728, l_in: 0.0225, l_grad: 0.0503, msssim_ir: 0.4867, msssim_vis: 0.0199, mx_loss: 0.0131, eta: 0:40:00, time: 4.6329
INFO train.py(173): step: 750/5410, l_total: 0.0390, l_in: 0.0125, l_grad: 0.0265, msssim_ir: 0.3088, msssim_vis: 0.0854, mx_loss: 0.0049, eta: 0:39:51, time: 4.5150
INFO train.py(173): step: 760/5410, l_total: 0.0399, l_in: 0.0077, l_grad: 0.0322, msssim_ir: 0.2361, msssim_vis: 0.1210, mx_loss: 0.0069, eta: 0:39:43, time: 4.6385
INFO train.py(173): step: 770/5410, l_total: 0.0384, l_in: 0.0086, l_grad: 0.0298, msssim_ir: 0.1933, msssim_vis: 0.1600, mx_loss: 0.0060, eta: 0:39:34, time: 4.5360
INFO train.py(173): step: 780/5410, l_total: 0.0494, l_in: 0.0121, l_grad: 0.0373, msssim_ir: 0.3400, msssim_vis: 0.0876, mx_loss: 0.0090, eta: 0:39:25, time: 4.5419
INFO train.py(173): step: 790/5410, l_total: 0.0429, l_in: 0.0114, l_grad: 0.0315, msssim_ir: 0.3228, msssim_vis: 0.0584, mx_loss: 0.0072, eta: 0:39:17, time: 4.5529
INFO train.py(173): step: 800/5410, l_total: 0.0367, l_in: 0.0096, l_grad: 0.0271, msssim_ir: 0.3290, msssim_vis: 0.0433, mx_loss: 0.0059, eta: 0:39:09, time: 4.5310
INFO train.py(173): step: 810/5410, l_total: 0.0292, l_in: 0.0076, l_grad: 0.0216, msssim_ir: 0.3022, msssim_vis: 0.0812, mx_loss: 0.0043, eta: 0:39:00, time: 4.5469
INFO train.py(173): step: 820/5410, l_total: 0.0342, l_in: 0.0094, l_grad: 0.0248, msssim_ir: 0.1967, msssim_vis: 0.1276, mx_loss: 0.0076, eta: 0:38:53, time: 4.6544
INFO train.py(173): step: 830/5410, l_total: 0.0383, l_in: 0.0129, l_grad: 0.0253, msssim_ir: 0.3163, msssim_vis: 0.0882, mx_loss: 0.0076, eta: 0:38:45, time: 4.5579
INFO train.py(173): step: 840/5410, l_total: 0.0345, l_in: 0.0067, l_grad: 0.0277, msssim_ir: 0.3302, msssim_vis: 0.0765, mx_loss: 0.0044, eta: 0:38:37, time: 4.5808
INFO train.py(173): step: 850/5410, l_total: 0.0376, l_in: 0.0114, l_grad: 0.0262, msssim_ir: 0.1995, msssim_vis: 0.1140, mx_loss: 0.0071, eta: 0:38:29, time: 4.5150
INFO train.py(173): step: 860/5410, l_total: 0.0430, l_in: 0.0124, l_grad: 0.0306, msssim_ir: 0.3473, msssim_vis: 0.0463, mx_loss: 0.0098, eta: 0:38:22, time: 4.6048
INFO train.py(173): step: 870/5410, l_total: 0.0547, l_in: 0.0170, l_grad: 0.0377, msssim_ir: 0.4036, msssim_vis: 0.0275, mx_loss: 0.0091, eta: 0:38:14, time: 4.5399
INFO train.py(173): step: 880/5410, l_total: 0.0596, l_in: 0.0162, l_grad: 0.0434, msssim_ir: 0.4108, msssim_vis: 0.0558, mx_loss: 0.0121, eta: 0:38:06, time: 4.5389
INFO train.py(173): step: 890/5410, l_total: 0.0504, l_in: 0.0113, l_grad: 0.0392, msssim_ir: 0.3595, msssim_vis: 0.0572, mx_loss: 0.0119, eta: 0:37:59, time: 4.6156
INFO train.py(173): step: 900/5410, l_total: 0.0421, l_in: 0.0135, l_grad: 0.0287, msssim_ir: 0.1906, msssim_vis: 0.1456, mx_loss: 0.0118, eta: 0:37:51, time: 4.5499
INFO train.py(173): step: 910/5410, l_total: 0.0616, l_in: 0.0200, l_grad: 0.0416, msssim_ir: 0.3859, msssim_vis: 0.0412, mx_loss: 0.0151, eta: 0:37:44, time: 4.5832
INFO train.py(173): step: 920/5410, l_total: 0.0321, l_in: 0.0065, l_grad: 0.0256, msssim_ir: 0.3506, msssim_vis: 0.0496, mx_loss: 0.0038, eta: 0:37:37, time: 4.5758
INFO train.py(173): step: 930/5410, l_total: 0.0389, l_in: 0.0092, l_grad: 0.0297, msssim_ir: 0.3792, msssim_vis: 0.0378, mx_loss: 0.0049, eta: 0:37:30, time: 4.6285
INFO train.py(173): step: 940/5410, l_total: 0.0441, l_in: 0.0089, l_grad: 0.0352, msssim_ir: 0.3023, msssim_vis: 0.0992, mx_loss: 0.0080, eta: 0:37:22, time: 4.5250
INFO train.py(173): step: 950/5410, l_total: 0.0487, l_in: 0.0126, l_grad: 0.0361, msssim_ir: 0.4411, msssim_vis: 0.0287, mx_loss: 0.0064, eta: 0:37:15, time: 4.6086
INFO train.py(173): step: 960/5410, l_total: 0.0431, l_in: 0.0168, l_grad: 0.0263, msssim_ir: 0.3975, msssim_vis: 0.0210, mx_loss: 0.0089, eta: 0:37:08, time: 4.5260
INFO train.py(173): step: 970/5410, l_total: 0.0364, l_in: 0.0137, l_grad: 0.0227, msssim_ir: 0.2280, msssim_vis: 0.1150, mx_loss: 0.0092, eta: 0:37:01, time: 4.5937
INFO train.py(173): step: 980/5410, l_total: 0.0323, l_in: 0.0091, l_grad: 0.0232, msssim_ir: 0.3238, msssim_vis: 0.0978, mx_loss: 0.0057, eta: 0:36:54, time: 4.5738
INFO train.py(173): step: 990/5410, l_total: 0.0808, l_in: 0.0290, l_grad: 0.0518, msssim_ir: 0.4416, msssim_vis: 0.0367, mx_loss: 0.0288, eta: 0:36:47, time: 4.5370
INFO train.py(173): step: 1000/5410, l_total: 0.0347, l_in: 0.0073, l_grad: 0.0274, msssim_ir: 0.3510, msssim_vis: 0.0506, mx_loss: 0.0051, eta: 0:36:40, time: 4.5758
INFO train.py(173): step: 1010/5410, l_total: 0.0359, l_in: 0.0071, l_grad: 0.0288, msssim_ir: 0.2203, msssim_vis: 0.0919, mx_loss: 0.0067, eta: 0:36:34, time: 4.5489
INFO train.py(173): step: 1020/5410, l_total: 0.0338, l_in: 0.0112, l_grad: 0.0226, msssim_ir: 0.2374, msssim_vis: 0.0848, mx_loss: 0.0098, eta: 0:36:27, time: 4.6435
INFO train.py(173): step: 1030/5410, l_total: 0.0550, l_in: 0.0227, l_grad: 0.0323, msssim_ir: 0.3176, msssim_vis: 0.1147, mx_loss: 0.0141, eta: 0:36:20, time: 4.5290
INFO train.py(173): step: 1040/5410, l_total: 0.0698, l_in: 0.0240, l_grad: 0.0458, msssim_ir: 0.5139, msssim_vis: 0.0233, mx_loss: 0.0202, eta: 0:36:14, time: 4.6236
INFO train.py(173): step: 1050/5410, l_total: 0.0396, l_in: 0.0115, l_grad: 0.0281, msssim_ir: 0.4060, msssim_vis: 0.0314, mx_loss: 0.0035, eta: 0:36:07, time: 4.5509
INFO train.py(173): step: 1060/5410, l_total: 0.0374, l_in: 0.0104, l_grad: 0.0270, msssim_ir: 0.4004, msssim_vis: 0.0317, mx_loss: 0.0048, eta: 0:36:01, time: 4.6206
INFO train.py(173): step: 1070/5410, l_total: 0.0327, l_in: 0.0094, l_grad: 0.0234, msssim_ir: 0.3641, msssim_vis: 0.0395, mx_loss: 0.0053, eta: 0:35:54, time: 4.5598
INFO train.py(173): step: 1080/5410, l_total: 0.0366, l_in: 0.0073, l_grad: 0.0293, msssim_ir: 0.3628, msssim_vis: 0.0668, mx_loss: 0.0045, eta: 0:35:47, time: 4.5509
INFO train.py(173): step: 1090/5410, l_total: 0.0585, l_in: 0.0161, l_grad: 0.0424, msssim_ir: 0.4741, msssim_vis: 0.0175, mx_loss: 0.0140, eta: 0:37:10, time: 26.9937
INFO train.py(173): step: 1100/5410, l_total: 0.0321, l_in: 0.0100, l_grad: 0.0221, msssim_ir: 0.3282, msssim_vis: 0.0403, mx_loss: 0.0062, eta: 0:37:02, time: 4.4732
INFO train.py(173): step: 1110/5410, l_total: 0.0722, l_in: 0.0209, l_grad: 0.0513, msssim_ir: 0.3938, msssim_vis: 0.0536, mx_loss: 0.0250, eta: 0:36:54, time: 4.4762
INFO train.py(173): step: 1120/5410, l_total: 0.0318, l_in: 0.0065, l_grad: 0.0253, msssim_ir: 0.3073, msssim_vis: 0.0779, mx_loss: 0.0041, eta: 0:36:46, time: 4.4742
INFO train.py(173): step: 1130/5410, l_total: 0.0439, l_in: 0.0139, l_grad: 0.0301, msssim_ir: 0.3249, msssim_vis: 0.1188, mx_loss: 0.0102, eta: 0:36:39, time: 4.4971
INFO train.py(173): step: 1140/5410, l_total: 0.0494, l_in: 0.0118, l_grad: 0.0376, msssim_ir: 0.3632, msssim_vis: 0.0709, mx_loss: 0.0133, eta: 0:36:31, time: 4.4872
INFO train.py(173): step: 1150/5410, l_total: 0.0546, l_in: 0.0187, l_grad: 0.0359, msssim_ir: 0.3900, msssim_vis: 0.0608, mx_loss: 0.0179, eta: 0:36:24, time: 4.4853
INFO train.py(173): step: 1160/5410, l_total: 0.0459, l_in: 0.0126, l_grad: 0.0333, msssim_ir: 0.4113, msssim_vis: 0.0260, mx_loss: 0.0077, eta: 0:36:16, time: 4.4912
INFO train.py(173): step: 1170/5410, l_total: 0.0504, l_in: 0.0128, l_grad: 0.0377, msssim_ir: 0.3959, msssim_vis: 0.0302, mx_loss: 0.0113, eta: 0:36:09, time: 4.4941
INFO train.py(173): step: 1180/5410, l_total: 0.0358, l_in: 0.0097, l_grad: 0.0261, msssim_ir: 0.2638, msssim_vis: 0.0701, mx_loss: 0.0090, eta: 0:36:01, time: 4.5081
INFO train.py(173): step: 1190/5410, l_total: 0.0432, l_in: 0.0082, l_grad: 0.0351, msssim_ir: 0.3043, msssim_vis: 0.0772, mx_loss: 0.0051, eta: 0:35:54, time: 4.5091
INFO train.py(173): step: 1200/5410, l_total: 0.0488, l_in: 0.0106, l_grad: 0.0381, msssim_ir: 0.3780, msssim_vis: 0.0537, mx_loss: 0.0118, eta: 0:35:47, time: 4.4971
INFO train.py(173): step: 1210/5410, l_total: 0.0422, l_in: 0.0098, l_grad: 0.0324, msssim_ir: 0.3293, msssim_vis: 0.0733, mx_loss: 0.0061, eta: 0:35:40, time: 4.5011
INFO train.py(173): step: 1220/5410, l_total: 0.0707, l_in: 0.0237, l_grad: 0.0470, msssim_ir: 0.4386, msssim_vis: 0.0586, mx_loss: 0.0276, eta: 0:35:33, time: 4.4932
INFO train.py(173): step: 1230/5410, l_total: 0.0541, l_in: 0.0137, l_grad: 0.0404, msssim_ir: 0.4862, msssim_vis: 0.0306, mx_loss: 0.0080, eta: 0:35:25, time: 4.5041
INFO train.py(173): step: 1240/5410, l_total: 0.0610, l_in: 0.0242, l_grad: 0.0368, msssim_ir: 0.2985, msssim_vis: 0.1592, mx_loss: 0.0132, eta: 0:35:19, time: 4.5638
INFO train.py(173): step: 1250/5410, l_total: 0.0390, l_in: 0.0086, l_grad: 0.0304, msssim_ir: 0.1630, msssim_vis: 0.1491, mx_loss: 0.0078, eta: 0:35:12, time: 4.6106
INFO train.py(173): step: 1260/5410, l_total: 0.0471, l_in: 0.0128, l_grad: 0.0343, msssim_ir: 0.3003, msssim_vis: 0.0912, mx_loss: 0.0070, eta: 0:35:05, time: 4.5280
INFO train.py(173): step: 1270/5410, l_total: 0.0403, l_in: 0.0092, l_grad: 0.0312, msssim_ir: 0.2457, msssim_vis: 0.1032, mx_loss: 0.0073, eta: 0:34:58, time: 4.5728
INFO train.py(173): step: 1280/5410, l_total: 0.0491, l_in: 0.0122, l_grad: 0.0369, msssim_ir: 0.4080, msssim_vis: 0.0413, mx_loss: 0.0103, eta: 0:34:52, time: 4.5600
INFO train.py(173): step: 1290/5410, l_total: 0.0345, l_in: 0.0086, l_grad: 0.0259, msssim_ir: 0.2706, msssim_vis: 0.0731, mx_loss: 0.0064, eta: 0:34:45, time: 4.5489
INFO train.py(173): step: 1300/5410, l_total: 0.0385, l_in: 0.0096, l_grad: 0.0289, msssim_ir: 0.2850, msssim_vis: 0.0769, mx_loss: 0.0063, eta: 0:34:38, time: 4.5439
INFO train.py(173): step: 1310/5410, l_total: 0.0537, l_in: 0.0169, l_grad: 0.0368, msssim_ir: 0.3261, msssim_vis: 0.1171, mx_loss: 0.0113, eta: 0:34:32, time: 4.6275
INFO train.py(173): step: 1320/5410, l_total: 0.1000, l_in: 0.0450, l_grad: 0.0550, msssim_ir: 0.4593, msssim_vis: 0.0217, mx_loss: 0.0127, eta: 0:34:25, time: 4.5549
INFO train.py(173): step: 1330/5410, l_total: 0.0367, l_in: 0.0079, l_grad: 0.0288, msssim_ir: 0.4198, msssim_vis: 0.0267, mx_loss: 0.0045, eta: 0:34:19, time: 4.5678
INFO train.py(173): step: 1340/5410, l_total: 0.0377, l_in: 0.0092, l_grad: 0.0285, msssim_ir: 0.1827, msssim_vis: 0.1346, mx_loss: 0.0061, eta: 0:34:12, time: 4.5121
INFO train.py(173): step: 1350/5410, l_total: 0.0421, l_in: 0.0141, l_grad: 0.0280, msssim_ir: 0.3936, msssim_vis: 0.0477, mx_loss: 0.0082, eta: 0:34:06, time: 4.6395
INFO train.py(173): step: 1360/5410, l_total: 0.0371, l_in: 0.0092, l_grad: 0.0279, msssim_ir: 0.2970, msssim_vis: 0.0528, mx_loss: 0.0074, eta: 0:33:59, time: 4.5330
INFO train.py(173): step: 1370/5410, l_total: 0.0404, l_in: 0.0087, l_grad: 0.0317, msssim_ir: 0.3812, msssim_vis: 0.0254, mx_loss: 0.0054, eta: 0:33:53, time: 4.6200
INFO train.py(173): step: 1380/5410, l_total: 0.0440, l_in: 0.0110, l_grad: 0.0330, msssim_ir: 0.2747, msssim_vis: 0.1464, mx_loss: 0.0073, eta: 0:33:46, time: 4.5180
INFO train.py(173): step: 1390/5410, l_total: 0.0491, l_in: 0.0141, l_grad: 0.0350, msssim_ir: 0.2223, msssim_vis: 0.1110, mx_loss: 0.0119, eta: 0:33:40, time: 4.5880
INFO train.py(173): step: 1400/5410, l_total: 0.0372, l_in: 0.0080, l_grad: 0.0291, msssim_ir: 0.3849, msssim_vis: 0.0574, mx_loss: 0.0035, eta: 0:33:34, time: 4.5439
INFO train.py(173): step: 1410/5410, l_total: 0.0399, l_in: 0.0114, l_grad: 0.0286, msssim_ir: 0.4109, msssim_vis: 0.0265, mx_loss: 0.0061, eta: 0:33:28, time: 4.6505
INFO train.py(173): step: 1420/5410, l_total: 0.0351, l_in: 0.0096, l_grad: 0.0254, msssim_ir: 0.2514, msssim_vis: 0.1187, mx_loss: 0.0060, eta: 0:33:21, time: 4.5260
INFO train.py(173): step: 1430/5410, l_total: 0.0542, l_in: 0.0206, l_grad: 0.0336, msssim_ir: 0.3715, msssim_vis: 0.0618, mx_loss: 0.0146, eta: 0:33:15, time: 4.5768
INFO train.py(173): step: 1440/5410, l_total: 0.0352, l_in: 0.0086, l_grad: 0.0266, msssim_ir: 0.3260, msssim_vis: 0.0695, mx_loss: 0.0045, eta: 0:33:09, time: 4.5200
INFO train.py(173): step: 1450/5410, l_total: 0.0566, l_in: 0.0148, l_grad: 0.0418, msssim_ir: 0.3465, msssim_vis: 0.0890, mx_loss: 0.0154, eta: 0:33:03, time: 4.6275
INFO train.py(173): step: 1460/5410, l_total: 0.0646, l_in: 0.0127, l_grad: 0.0519, msssim_ir: 0.4497, msssim_vis: 0.0623, mx_loss: 0.0097, eta: 0:32:56, time: 4.5509
INFO train.py(173): step: 1470/5410, l_total: 0.0498, l_in: 0.0100, l_grad: 0.0399, msssim_ir: 0.2083, msssim_vis: 0.1522, mx_loss: 0.0084, eta: 0:32:50, time: 4.5818
INFO train.py(173): step: 1480/5410, l_total: 0.0758, l_in: 0.0153, l_grad: 0.0605, msssim_ir: 0.4057, msssim_vis: 0.0492, mx_loss: 0.0117, eta: 0:32:44, time: 4.5539
INFO train.py(173): step: 1490/5410, l_total: 0.0391, l_in: 0.0094, l_grad: 0.0297, msssim_ir: 0.4220, msssim_vis: 0.0449, mx_loss: 0.0061, eta: 0:32:38, time: 4.5917
INFO train.py(173): step: 1500/5410, l_total: 0.0546, l_in: 0.0113, l_grad: 0.0434, msssim_ir: 0.2941, msssim_vis: 0.0988, mx_loss: 0.0078, eta: 0:32:32, time: 4.5788
INFO train.py(173): step: 1510/5410, l_total: 0.0397, l_in: 0.0089, l_grad: 0.0308, msssim_ir: 0.3209, msssim_vis: 0.1060, mx_loss: 0.0045, eta: 0:32:26, time: 4.5150
INFO train.py(173): step: 1520/5410, l_total: 0.0391, l_in: 0.0092, l_grad: 0.0300, msssim_ir: 0.2577, msssim_vis: 0.1123, mx_loss: 0.0067, eta: 0:32:20, time: 4.5897
INFO train.py(173): step: 1530/5410, l_total: 0.0370, l_in: 0.0091, l_grad: 0.0279, msssim_ir: 0.4084, msssim_vis: 0.0270, mx_loss: 0.0050, eta: 0:32:14, time: 4.6216
INFO train.py(173): step: 1540/5410, l_total: 0.0491, l_in: 0.0091, l_grad: 0.0400, msssim_ir: 0.4288, msssim_vis: 0.0266, mx_loss: 0.0073, eta: 0:32:08, time: 4.5250
INFO train.py(173): step: 1550/5410, l_total: 0.0555, l_in: 0.0106, l_grad: 0.0449, msssim_ir: 0.4213, msssim_vis: 0.0294, mx_loss: 0.0128, eta: 0:32:02, time: 4.5758
INFO train.py(173): step: 1560/5410, l_total: 0.0331, l_in: 0.0093, l_grad: 0.0238, msssim_ir: 0.1988, msssim_vis: 0.1315, mx_loss: 0.0059, eta: 0:31:56, time: 4.5788
INFO train.py(173): step: 1570/5410, l_total: 0.0606, l_in: 0.0138, l_grad: 0.0468, msssim_ir: 0.4055, msssim_vis: 0.0662, mx_loss: 0.0119, eta: 0:31:50, time: 4.5768
INFO train.py(173): step: 1580/5410, l_total: 0.0310, l_in: 0.0135, l_grad: 0.0175, msssim_ir: 0.2384, msssim_vis: 0.0729, mx_loss: 0.0116, eta: 0:31:44, time: 4.5499
INFO train.py(173): step: 1590/5410, l_total: 0.0406, l_in: 0.0084, l_grad: 0.0321, msssim_ir: 0.3493, msssim_vis: 0.0289, mx_loss: 0.0050, eta: 0:31:38, time: 4.6037
INFO train.py(173): step: 1600/5410, l_total: 0.0364, l_in: 0.0105, l_grad: 0.0259, msssim_ir: 0.3015, msssim_vis: 0.0665, mx_loss: 0.0061, eta: 0:31:32, time: 4.5330
INFO train.py(173): step: 1610/5410, l_total: 0.0413, l_in: 0.0138, l_grad: 0.0275, msssim_ir: 0.3304, msssim_vis: 0.1098, mx_loss: 0.0070, eta: 0:31:26, time: 4.5499
INFO train.py(173): step: 1620/5410, l_total: 0.0364, l_in: 0.0101, l_grad: 0.0263, msssim_ir: 0.2983, msssim_vis: 0.0630, mx_loss: 0.0065, eta: 0:31:20, time: 4.5439
INFO train.py(173): step: 1630/5410, l_total: 0.0427, l_in: 0.0105, l_grad: 0.0321, msssim_ir: 0.4193, msssim_vis: 0.0614, mx_loss: 0.0048, eta: 0:32:06, time: 26.8904
INFO train.py(173): step: 1640/5410, l_total: 0.0415, l_in: 0.0112, l_grad: 0.0303, msssim_ir: 0.3158, msssim_vis: 0.0480, mx_loss: 0.0069, eta: 0:31:59, time: 4.4722
INFO train.py(173): step: 1650/5410, l_total: 0.0314, l_in: 0.0067, l_grad: 0.0247, msssim_ir: 0.3466, msssim_vis: 0.0471, mx_loss: 0.0050, eta: 0:31:53, time: 4.4762
INFO train.py(173): step: 1660/5410, l_total: 0.0377, l_in: 0.0094, l_grad: 0.0284, msssim_ir: 0.3727, msssim_vis: 0.0426, mx_loss: 0.0046, eta: 0:31:46, time: 4.4802
INFO train.py(173): step: 1670/5410, l_total: 0.0349, l_in: 0.0091, l_grad: 0.0257, msssim_ir: 0.2366, msssim_vis: 0.1414, mx_loss: 0.0065, eta: 0:31:40, time: 4.4762
INFO train.py(173): step: 1680/5410, l_total: 0.0565, l_in: 0.0232, l_grad: 0.0334, msssim_ir: 0.3206, msssim_vis: 0.1406, mx_loss: 0.0148, eta: 0:31:33, time: 4.4931
INFO train.py(173): step: 1690/5410, l_total: 0.0432, l_in: 0.0109, l_grad: 0.0323, msssim_ir: 0.3885, msssim_vis: 0.0430, mx_loss: 0.0064, eta: 0:31:27, time: 4.4892
INFO train.py(173): step: 1700/5410, l_total: 0.0414, l_in: 0.0087, l_grad: 0.0326, msssim_ir: 0.2803, msssim_vis: 0.0706, mx_loss: 0.0056, eta: 0:31:21, time: 4.4981
INFO train.py(173): step: 1710/5410, l_total: 0.0356, l_in: 0.0066, l_grad: 0.0290, msssim_ir: 0.3634, msssim_vis: 0.0419, mx_loss: 0.0033, eta: 0:31:14, time: 4.4882
INFO train.py(173): step: 1720/5410, l_total: 0.0371, l_in: 0.0098, l_grad: 0.0272, msssim_ir: 0.3405, msssim_vis: 0.0693, mx_loss: 0.0052, eta: 0:31:08, time: 4.4996
INFO train.py(173): step: 1730/5410, l_total: 0.0685, l_in: 0.0200, l_grad: 0.0485, msssim_ir: 0.2368, msssim_vis: 0.1164, mx_loss: 0.0176, eta: 0:31:02, time: 4.5081
INFO train.py(173): step: 1740/5410, l_total: 0.0411, l_in: 0.0092, l_grad: 0.0319, msssim_ir: 0.2310, msssim_vis: 0.1340, mx_loss: 0.0070, eta: 0:30:56, time: 4.5011
INFO train.py(173): step: 1750/5410, l_total: 0.0407, l_in: 0.0186, l_grad: 0.0221, msssim_ir: 0.2215, msssim_vis: 0.1019, mx_loss: 0.0140, eta: 0:30:49, time: 4.5163
INFO train.py(173): step: 1760/5410, l_total: 0.0390, l_in: 0.0118, l_grad: 0.0271, msssim_ir: 0.3545, msssim_vis: 0.0514, mx_loss: 0.0079, eta: 0:30:43, time: 4.5105
INFO train.py(173): step: 1770/5410, l_total: 0.0434, l_in: 0.0100, l_grad: 0.0334, msssim_ir: 0.4886, msssim_vis: 0.0067, mx_loss: 0.0071, eta: 0:30:37, time: 4.5240
INFO train.py(173): step: 1780/5410, l_total: 0.0523, l_in: 0.0132, l_grad: 0.0391, msssim_ir: 0.3459, msssim_vis: 0.0668, mx_loss: 0.0154, eta: 0:30:31, time: 4.6056
INFO train.py(173): step: 1790/5410, l_total: 0.0418, l_in: 0.0108, l_grad: 0.0310, msssim_ir: 0.4240, msssim_vis: 0.0105, mx_loss: 0.0102, eta: 0:30:25, time: 4.5231
INFO train.py(173): step: 1800/5410, l_total: 0.0337, l_in: 0.0100, l_grad: 0.0237, msssim_ir: 0.4183, msssim_vis: 0.0192, mx_loss: 0.0035, eta: 0:30:19, time: 4.5778
INFO train.py(173): step: 1810/5410, l_total: 0.0441, l_in: 0.0119, l_grad: 0.0322, msssim_ir: 0.4052, msssim_vis: 0.0350, mx_loss: 0.0050, eta: 0:30:13, time: 4.5369
INFO train.py(173): step: 1820/5410, l_total: 0.0552, l_in: 0.0147, l_grad: 0.0405, msssim_ir: 0.4866, msssim_vis: 0.0237, mx_loss: 0.0115, eta: 0:30:07, time: 4.5618
INFO train.py(173): step: 1830/5410, l_total: 0.0477, l_in: 0.0117, l_grad: 0.0360, msssim_ir: 0.3050, msssim_vis: 0.1367, mx_loss: 0.0093, eta: 0:30:01, time: 4.5579
INFO train.py(173): step: 1840/5410, l_total: 0.0376, l_in: 0.0112, l_grad: 0.0264, msssim_ir: 0.4116, msssim_vis: 0.0303, mx_loss: 0.0053, eta: 0:29:55, time: 4.5778
INFO train.py(173): step: 1850/5410, l_total: 0.0681, l_in: 0.0206, l_grad: 0.0476, msssim_ir: 0.4280, msssim_vis: 0.0439, mx_loss: 0.0361, eta: 0:29:49, time: 4.5529
INFO train.py(173): step: 1860/5410, l_total: 0.0461, l_in: 0.0136, l_grad: 0.0325, msssim_ir: 0.3170, msssim_vis: 0.0804, mx_loss: 0.0068, eta: 0:29:43, time: 4.5369
INFO train.py(173): step: 1870/5410, l_total: 0.0585, l_in: 0.0145, l_grad: 0.0440, msssim_ir: 0.2988, msssim_vis: 0.1010, mx_loss: 0.0113, eta: 0:29:37, time: 4.5638
INFO train.py(173): step: 1880/5410, l_total: 0.0314, l_in: 0.0096, l_grad: 0.0218, msssim_ir: 0.3741, msssim_vis: 0.0300, mx_loss: 0.0059, eta: 0:29:32, time: 4.5718
INFO train.py(173): step: 1890/5410, l_total: 0.0406, l_in: 0.0099, l_grad: 0.0307, msssim_ir: 0.1002, msssim_vis: 0.2219, mx_loss: 0.0110, eta: 0:29:26, time: 4.6206
INFO train.py(173): step: 1900/5410, l_total: 0.0522, l_in: 0.0125, l_grad: 0.0398, msssim_ir: 0.4537, msssim_vis: 0.0260, mx_loss: 0.0086, eta: 0:29:20, time: 4.5330
INFO train.py(173): step: 1910/5410, l_total: 0.0459, l_in: 0.0091, l_grad: 0.0368, msssim_ir: 0.4300, msssim_vis: 0.0331, mx_loss: 0.0061, eta: 0:29:14, time: 4.5513
INFO train.py(173): step: 1920/5410, l_total: 0.0556, l_in: 0.0172, l_grad: 0.0384, msssim_ir: 0.3572, msssim_vis: 0.0431, mx_loss: 0.0096, eta: 0:29:08, time: 4.5728
INFO train.py(173): step: 1930/5410, l_total: 0.0452, l_in: 0.0143, l_grad: 0.0308, msssim_ir: 0.3799, msssim_vis: 0.0334, mx_loss: 0.0129, eta: 0:29:02, time: 4.5907
INFO train.py(173): step: 1940/5410, l_total: 0.0373, l_in: 0.0068, l_grad: 0.0304, msssim_ir: 0.3168, msssim_vis: 0.0481, mx_loss: 0.0038, eta: 0:28:57, time: 4.5230
INFO train.py(173): step: 1950/5410, l_total: 0.0444, l_in: 0.0078, l_grad: 0.0366, msssim_ir: 0.2431, msssim_vis: 0.1257, mx_loss: 0.0073, eta: 0:28:51, time: 4.5728
INFO train.py(173): step: 1960/5410, l_total: 0.0567, l_in: 0.0142, l_grad: 0.0424, msssim_ir: 0.3613, msssim_vis: 0.0668, mx_loss: 0.0115, eta: 0:28:45, time: 4.5867
INFO train.py(173): step: 1970/5410, l_total: 0.0414, l_in: 0.0088, l_grad: 0.0326, msssim_ir: 0.2644, msssim_vis: 0.1165, mx_loss: 0.0062, eta: 0:28:39, time: 4.5648
INFO train.py(173): step: 1980/5410, l_total: 0.0541, l_in: 0.0124, l_grad: 0.0416, msssim_ir: 0.2889, msssim_vis: 0.1156, mx_loss: 0.0103, eta: 0:28:34, time: 4.5758
INFO train.py(173): step: 1990/5410, l_total: 0.0558, l_in: 0.0144, l_grad: 0.0414, msssim_ir: 0.4849, msssim_vis: 0.0197, mx_loss: 0.0089, eta: 0:28:28, time: 4.6345
INFO train.py(173): step: 2000/5410, l_total: 0.0330, l_in: 0.0069, l_grad: 0.0261, msssim_ir: 0.3332, msssim_vis: 0.0383, mx_loss: 0.0063, eta: 0:28:22, time: 4.5280
INFO train.py(173): step: 2010/5410, l_total: 0.0354, l_in: 0.0104, l_grad: 0.0250, msssim_ir: 0.4059, msssim_vis: 0.0254, mx_loss: 0.0033, eta: 0:28:16, time: 4.5502
INFO train.py(173): step: 2020/5410, l_total: 0.0499, l_in: 0.0145, l_grad: 0.0353, msssim_ir: 0.4853, msssim_vis: 0.0108, mx_loss: 0.0052, eta: 0:28:11, time: 4.5589
INFO train.py(173): step: 2030/5410, l_total: 0.0676, l_in: 0.0152, l_grad: 0.0524, msssim_ir: 0.4053, msssim_vis: 0.0373, mx_loss: 0.0127, eta: 0:28:05, time: 4.5519
INFO train.py(173): step: 2040/5410, l_total: 0.0456, l_in: 0.0114, l_grad: 0.0343, msssim_ir: 0.2519, msssim_vis: 0.1065, mx_loss: 0.0062, eta: 0:27:59, time: 4.5648
INFO train.py(173): step: 2050/5410, l_total: 0.0503, l_in: 0.0117, l_grad: 0.0386, msssim_ir: 0.5080, msssim_vis: 0.0141, mx_loss: 0.0039, eta: 0:27:54, time: 4.6216
INFO train.py(173): step: 2060/5410, l_total: 0.0435, l_in: 0.0138, l_grad: 0.0297, msssim_ir: 0.2070, msssim_vis: 0.1251, mx_loss: 0.0123, eta: 0:27:48, time: 4.6236
INFO train.py(173): step: 2070/5410, l_total: 0.0644, l_in: 0.0210, l_grad: 0.0434, msssim_ir: 0.4452, msssim_vis: 0.0360, mx_loss: 0.0154, eta: 0:27:42, time: 4.5130
INFO train.py(173): step: 2080/5410, l_total: 0.0347, l_in: 0.0090, l_grad: 0.0257, msssim_ir: 0.4083, msssim_vis: 0.0561, mx_loss: 0.0044, eta: 0:27:37, time: 4.6514
INFO train.py(173): step: 2090/5410, l_total: 0.0448, l_in: 0.0120, l_grad: 0.0328, msssim_ir: 0.3604, msssim_vis: 0.0553, mx_loss: 0.0059, eta: 0:27:31, time: 4.5160
INFO train.py(173): step: 2100/5410, l_total: 0.0381, l_in: 0.0107, l_grad: 0.0273, msssim_ir: 0.4030, msssim_vis: 0.0189, mx_loss: 0.0131, eta: 0:27:26, time: 4.5947
INFO train.py(173): step: 2110/5410, l_total: 0.0490, l_in: 0.0124, l_grad: 0.0366, msssim_ir: 0.3512, msssim_vis: 0.0526, mx_loss: 0.0091, eta: 0:27:20, time: 4.6047
INFO train.py(173): step: 2120/5410, l_total: 0.0328, l_in: 0.0077, l_grad: 0.0251, msssim_ir: 0.3665, msssim_vis: 0.0352, mx_loss: 0.0048, eta: 0:27:14, time: 4.5777
INFO train.py(173): step: 2130/5410, l_total: 0.0408, l_in: 0.0104, l_grad: 0.0304, msssim_ir: 0.4275, msssim_vis: 0.0192, mx_loss: 0.0058, eta: 0:27:09, time: 4.5748
INFO train.py(173): step: 2140/5410, l_total: 0.0528, l_in: 0.0132, l_grad: 0.0396, msssim_ir: 0.4546, msssim_vis: 0.0103, mx_loss: 0.0093, eta: 0:27:03, time: 4.6337
INFO train.py(173): step: 2150/5410, l_total: 0.0520, l_in: 0.0123, l_grad: 0.0397, msssim_ir: 0.4362, msssim_vis: 0.0640, mx_loss: 0.0071, eta: 0:26:58, time: 4.5326
INFO train.py(173): step: 2160/5410, l_total: 0.0591, l_in: 0.0200, l_grad: 0.0391, msssim_ir: 0.4720, msssim_vis: 0.0101, mx_loss: 0.0090, eta: 0:26:52, time: 4.5499
INFO train.py(173): step: 2170/5410, l_total: 0.0393, l_in: 0.0126, l_grad: 0.0267, msssim_ir: 0.3477, msssim_vis: 0.0572, mx_loss: 0.0057, eta: 0:27:20, time: 27.0629
INFO train.py(173): step: 2180/5410, l_total: 0.0451, l_in: 0.0115, l_grad: 0.0335, msssim_ir: 0.3034, msssim_vis: 0.0447, mx_loss: 0.0073, eta: 0:27:14, time: 4.4832
INFO train.py(173): step: 2190/5410, l_total: 0.0605, l_in: 0.0165, l_grad: 0.0440, msssim_ir: 0.5218, msssim_vis: 0.0115, mx_loss: 0.0079, eta: 0:27:08, time: 4.4553
INFO train.py(173): step: 2200/5410, l_total: 0.0648, l_in: 0.0182, l_grad: 0.0466, msssim_ir: 0.4838, msssim_vis: 0.0163, mx_loss: 0.0112, eta: 0:27:02, time: 4.4812
INFO train.py(173): step: 2210/5410, l_total: 0.0348, l_in: 0.0135, l_grad: 0.0213, msssim_ir: 0.2190, msssim_vis: 0.0705, mx_loss: 0.0086, eta: 0:26:57, time: 4.4815
INFO train.py(173): step: 2220/5410, l_total: 0.0461, l_in: 0.0111, l_grad: 0.0351, msssim_ir: 0.3818, msssim_vis: 0.0523, mx_loss: 0.0064, eta: 0:26:51, time: 4.4931
INFO train.py(173): step: 2230/5410, l_total: 0.0428, l_in: 0.0098, l_grad: 0.0330, msssim_ir: 0.3508, msssim_vis: 0.0550, mx_loss: 0.0071, eta: 0:26:45, time: 4.4902
INFO train.py(173): step: 2240/5410, l_total: 0.0395, l_in: 0.0105, l_grad: 0.0290, msssim_ir: 0.1865, msssim_vis: 0.1609, mx_loss: 0.0117, eta: 0:26:39, time: 4.4902
INFO train.py(173): step: 2250/5410, l_total: 0.0338, l_in: 0.0081, l_grad: 0.0257, msssim_ir: 0.3278, msssim_vis: 0.0661, mx_loss: 0.0045, eta: 0:26:33, time: 4.5061
INFO train.py(173): step: 2260/5410, l_total: 0.0522, l_in: 0.0129, l_grad: 0.0393, msssim_ir: 0.3690, msssim_vis: 0.0558, mx_loss: 0.0106, eta: 0:26:27, time: 4.4984
INFO train.py(173): step: 2270/5410, l_total: 0.0385, l_in: 0.0098, l_grad: 0.0286, msssim_ir: 0.3246, msssim_vis: 0.0553, mx_loss: 0.0054, eta: 0:26:22, time: 4.4891
INFO train.py(173): step: 2280/5410, l_total: 0.0492, l_in: 0.0107, l_grad: 0.0386, msssim_ir: 0.4715, msssim_vis: 0.0203, mx_loss: 0.0091, eta: 0:26:16, time: 4.5001
INFO train.py(173): step: 2290/5410, l_total: 0.0528, l_in: 0.0126, l_grad: 0.0402, msssim_ir: 0.4892, msssim_vis: 0.0081, mx_loss: 0.0078, eta: 0:26:10, time: 4.5111
INFO train.py(173): step: 2300/5410, l_total: 0.0508, l_in: 0.0140, l_grad: 0.0368, msssim_ir: 0.5060, msssim_vis: 0.0274, mx_loss: 0.0136, eta: 0:26:04, time: 4.5091
INFO train.py(173): step: 2310/5410, l_total: 0.0386, l_in: 0.0085, l_grad: 0.0300, msssim_ir: 0.1997, msssim_vis: 0.1146, mx_loss: 0.0061, eta: 0:25:59, time: 4.5101
INFO train.py(173): step: 2320/5410, l_total: 0.0525, l_in: 0.0129, l_grad: 0.0396, msssim_ir: 0.3905, msssim_vis: 0.0432, mx_loss: 0.0108, eta: 0:25:53, time: 4.5240
INFO train.py(173): step: 2330/5410, l_total: 0.0389, l_in: 0.0128, l_grad: 0.0261, msssim_ir: 0.1778, msssim_vis: 0.1204, mx_loss: 0.0070, eta: 0:25:47, time: 4.6156
INFO train.py(173): step: 2340/5410, l_total: 0.0536, l_in: 0.0208, l_grad: 0.0328, msssim_ir: 0.2558, msssim_vis: 0.0910, mx_loss: 0.0136, eta: 0:25:42, time: 4.6176
INFO train.py(173): step: 2350/5410, l_total: 0.0334, l_in: 0.0089, l_grad: 0.0246, msssim_ir: 0.3113, msssim_vis: 0.0678, mx_loss: 0.0055, eta: 0:25:36, time: 4.5220
INFO train.py(173): step: 2360/5410, l_total: 0.0330, l_in: 0.0094, l_grad: 0.0236, msssim_ir: 0.3999, msssim_vis: 0.0292, mx_loss: 0.0044, eta: 0:25:30, time: 4.5230
INFO train.py(173): step: 2370/5410, l_total: 0.0415, l_in: 0.0138, l_grad: 0.0277, msssim_ir: 0.2808, msssim_vis: 0.0859, mx_loss: 0.0133, eta: 0:25:25, time: 4.6435
INFO train.py(173): step: 2380/5410, l_total: 0.0699, l_in: 0.0221, l_grad: 0.0478, msssim_ir: 0.4524, msssim_vis: 0.0283, mx_loss: 0.0302, eta: 0:25:19, time: 4.5917
INFO train.py(173): step: 2390/5410, l_total: 0.0499, l_in: 0.0143, l_grad: 0.0355, msssim_ir: 0.4187, msssim_vis: 0.0560, mx_loss: 0.0106, eta: 0:25:14, time: 4.5350
INFO train.py(173): step: 2400/5410, l_total: 0.0438, l_in: 0.0114, l_grad: 0.0324, msssim_ir: 0.3659, msssim_vis: 0.0617, mx_loss: 0.0102, eta: 0:25:08, time: 4.6176
INFO train.py(173): step: 2410/5410, l_total: 0.0426, l_in: 0.0171, l_grad: 0.0255, msssim_ir: 0.1579, msssim_vis: 0.1739, mx_loss: 0.0150, eta: 0:25:03, time: 4.5350
INFO train.py(173): step: 2420/5410, l_total: 0.0655, l_in: 0.0150, l_grad: 0.0505, msssim_ir: 0.4462, msssim_vis: 0.0149, mx_loss: 0.0080, eta: 0:24:57, time: 4.6514
INFO train.py(173): step: 2430/5410, l_total: 0.0606, l_in: 0.0172, l_grad: 0.0435, msssim_ir: 0.4971, msssim_vis: 0.0170, mx_loss: 0.0079, eta: 0:24:52, time: 4.5190
INFO train.py(173): step: 2440/5410, l_total: 0.0760, l_in: 0.0246, l_grad: 0.0514, msssim_ir: 0.4832, msssim_vis: 0.0189, mx_loss: 0.0210, eta: 0:24:46, time: 4.5409
INFO train.py(173): step: 2450/5410, l_total: 0.0420, l_in: 0.0128, l_grad: 0.0292, msssim_ir: 0.3826, msssim_vis: 0.0345, mx_loss: 0.0059, eta: 0:24:40, time: 4.5818
INFO train.py(173): step: 2460/5410, l_total: 0.0518, l_in: 0.0103, l_grad: 0.0415, msssim_ir: 0.3871, msssim_vis: 0.0320, mx_loss: 0.0115, eta: 0:24:35, time: 4.5698
INFO train.py(173): step: 2470/5410, l_total: 0.0579, l_in: 0.0208, l_grad: 0.0371, msssim_ir: 0.4379, msssim_vis: 0.0369, mx_loss: 0.0237, eta: 0:24:29, time: 4.5439
INFO train.py(173): step: 2480/5410, l_total: 0.0424, l_in: 0.0107, l_grad: 0.0318, msssim_ir: 0.3659, msssim_vis: 0.0412, mx_loss: 0.0066, eta: 0:24:24, time: 4.6037
INFO train.py(173): step: 2490/5410, l_total: 0.0564, l_in: 0.0142, l_grad: 0.0422, msssim_ir: 0.4671, msssim_vis: 0.0139, mx_loss: 0.0112, eta: 0:24:18, time: 4.5678
INFO train.py(173): step: 2500/5410, l_total: 0.0488, l_in: 0.0207, l_grad: 0.0281, msssim_ir: 0.1365, msssim_vis: 0.1909, mx_loss: 0.0161, eta: 0:24:13, time: 4.5718
INFO train.py(173): step: 2510/5410, l_total: 0.0318, l_in: 0.0066, l_grad: 0.0252, msssim_ir: 0.2775, msssim_vis: 0.0583, mx_loss: 0.0049, eta: 0:24:07, time: 4.5339
INFO train.py(173): step: 2520/5410, l_total: 0.0260, l_in: 0.0063, l_grad: 0.0196, msssim_ir: 0.3116, msssim_vis: 0.0500, mx_loss: 0.0045, eta: 0:24:02, time: 4.5569
INFO train.py(173): step: 2530/5410, l_total: 0.0385, l_in: 0.0073, l_grad: 0.0312, msssim_ir: 0.3149, msssim_vis: 0.0576, mx_loss: 0.0058, eta: 0:23:56, time: 4.5977
INFO train.py(173): step: 2540/5410, l_total: 0.0391, l_in: 0.0078, l_grad: 0.0313, msssim_ir: 0.3731, msssim_vis: 0.0521, mx_loss: 0.0035, eta: 0:23:51, time: 4.5400
INFO train.py(173): step: 2550/5410, l_total: 0.0445, l_in: 0.0098, l_grad: 0.0348, msssim_ir: 0.4339, msssim_vis: 0.0230, mx_loss: 0.0116, eta: 0:23:46, time: 4.5728
INFO train.py(173): step: 2560/5410, l_total: 0.0422, l_in: 0.0127, l_grad: 0.0294, msssim_ir: 0.3482, msssim_vis: 0.0538, mx_loss: 0.0087, eta: 0:23:40, time: 4.5867
INFO train.py(173): step: 2570/5410, l_total: 0.0346, l_in: 0.0088, l_grad: 0.0258, msssim_ir: 0.2604, msssim_vis: 0.0761, mx_loss: 0.0075, eta: 0:23:35, time: 4.5688
INFO train.py(173): step: 2580/5410, l_total: 0.0318, l_in: 0.0074, l_grad: 0.0245, msssim_ir: 0.2486, msssim_vis: 0.1208, mx_loss: 0.0054, eta: 0:23:29, time: 4.5648
INFO train.py(173): step: 2590/5410, l_total: 0.0569, l_in: 0.0124, l_grad: 0.0445, msssim_ir: 0.2915, msssim_vis: 0.1186, mx_loss: 0.0117, eta: 0:23:24, time: 4.6156
INFO train.py(173): step: 2600/5410, l_total: 0.0444, l_in: 0.0128, l_grad: 0.0316, msssim_ir: 0.4099, msssim_vis: 0.0402, mx_loss: 0.0116, eta: 0:23:18, time: 4.5150
INFO train.py(173): step: 2610/5410, l_total: 0.0333, l_in: 0.0088, l_grad: 0.0245, msssim_ir: 0.1945, msssim_vis: 0.1239, mx_loss: 0.0055, eta: 0:23:13, time: 4.5917
INFO train.py(173): step: 2620/5410, l_total: 0.0436, l_in: 0.0098, l_grad: 0.0338, msssim_ir: 0.2845, msssim_vis: 0.1013, mx_loss: 0.0060, eta: 0:23:07, time: 4.5350
INFO train.py(173): step: 2630/5410, l_total: 0.0590, l_in: 0.0142, l_grad: 0.0447, msssim_ir: 0.4103, msssim_vis: 0.0412, mx_loss: 0.0104, eta: 0:23:02, time: 4.5930
INFO train.py(173): step: 2640/5410, l_total: 0.0465, l_in: 0.0178, l_grad: 0.0287, msssim_ir: 0.3365, msssim_vis: 0.0633, mx_loss: 0.0117, eta: 0:22:57, time: 4.5549
INFO train.py(173): step: 2650/5410, l_total: 0.0340, l_in: 0.0066, l_grad: 0.0275, msssim_ir: 0.3643, msssim_vis: 0.0913, mx_loss: 0.0030, eta: 0:22:51, time: 4.5638
INFO train.py(173): step: 2660/5410, l_total: 0.0477, l_in: 0.0124, l_grad: 0.0353, msssim_ir: 0.3120, msssim_vis: 0.0882, mx_loss: 0.0075, eta: 0:22:46, time: 4.6246
INFO train.py(173): step: 2670/5410, l_total: 0.0539, l_in: 0.0132, l_grad: 0.0407, msssim_ir: 0.3358, msssim_vis: 0.0746, mx_loss: 0.0088, eta: 0:22:41, time: 4.5621
INFO train.py(173): step: 2680/5410, l_total: 0.0345, l_in: 0.0105, l_grad: 0.0240, msssim_ir: 0.1932, msssim_vis: 0.1211, mx_loss: 0.0076, eta: 0:22:35, time: 4.5758
INFO train.py(173): step: 2690/5410, l_total: 0.0605, l_in: 0.0177, l_grad: 0.0428, msssim_ir: 0.4982, msssim_vis: 0.0565, mx_loss: 0.0202, eta: 0:22:30, time: 4.5608
INFO train.py(173): step: 2700/5410, l_total: 0.0394, l_in: 0.0110, l_grad: 0.0284, msssim_ir: 0.3540, msssim_vis: 0.0599, mx_loss: 0.0051, eta: 0:22:24, time: 4.5519
INFO train.py(173): step: 2710/5410, l_total: 0.0401, l_in: 0.0129, l_grad: 0.0272, msssim_ir: 0.2670, msssim_vis: 0.1134, mx_loss: 0.0083, eta: 0:22:42, time: 27.0636
INFO train.py(173): step: 2720/5410, l_total: 0.0327, l_in: 0.0085, l_grad: 0.0242, msssim_ir: 0.3903, msssim_vis: 0.0297, mx_loss: 0.0040, eta: 0:22:36, time: 4.4543
INFO train.py(173): step: 2730/5410, l_total: 0.0389, l_in: 0.0118, l_grad: 0.0272, msssim_ir: 0.3730, msssim_vis: 0.0407, mx_loss: 0.0044, eta: 0:22:30, time: 4.4706
INFO train.py(173): step: 2740/5410, l_total: 0.0517, l_in: 0.0114, l_grad: 0.0403, msssim_ir: 0.2853, msssim_vis: 0.1299, mx_loss: 0.0113, eta: 0:22:25, time: 4.4852
INFO train.py(173): step: 2750/5410, l_total: 0.0518, l_in: 0.0125, l_grad: 0.0393, msssim_ir: 0.4632, msssim_vis: 0.0053, mx_loss: 0.0081, eta: 0:22:19, time: 4.4914
INFO train.py(173): step: 2760/5410, l_total: 0.0531, l_in: 0.0140, l_grad: 0.0391, msssim_ir: 0.4466, msssim_vis: 0.0306, mx_loss: 0.0184, eta: 0:22:14, time: 4.4912
INFO train.py(173): step: 2770/5410, l_total: 0.0366, l_in: 0.0133, l_grad: 0.0233, msssim_ir: 0.2220, msssim_vis: 0.0876, mx_loss: 0.0085, eta: 0:22:08, time: 4.4872
INFO train.py(173): step: 2780/5410, l_total: 0.0403, l_in: 0.0103, l_grad: 0.0300, msssim_ir: 0.3560, msssim_vis: 0.0368, mx_loss: 0.0062, eta: 0:22:02, time: 4.4961
INFO train.py(173): step: 2790/5410, l_total: 0.0431, l_in: 0.0102, l_grad: 0.0329, msssim_ir: 0.4086, msssim_vis: 0.0621, mx_loss: 0.0058, eta: 0:21:57, time: 4.4951
INFO train.py(173): step: 2800/5410, l_total: 0.0478, l_in: 0.0112, l_grad: 0.0366, msssim_ir: 0.3454, msssim_vis: 0.1009, mx_loss: 0.0077, eta: 0:21:51, time: 4.5021
INFO train.py(173): step: 2810/5410, l_total: 0.0530, l_in: 0.0139, l_grad: 0.0391, msssim_ir: 0.2950, msssim_vis: 0.1118, mx_loss: 0.0087, eta: 0:21:46, time: 4.5071
INFO train.py(173): step: 2820/5410, l_total: 0.0472, l_in: 0.0191, l_grad: 0.0281, msssim_ir: 0.3929, msssim_vis: 0.0489, mx_loss: 0.0068, eta: 0:21:40, time: 4.5141
INFO train.py(173): step: 2830/5410, l_total: 0.0466, l_in: 0.0160, l_grad: 0.0306, msssim_ir: 0.3846, msssim_vis: 0.0692, mx_loss: 0.0065, eta: 0:21:35, time: 4.5041
INFO train.py(173): step: 2840/5410, l_total: 0.0518, l_in: 0.0170, l_grad: 0.0349, msssim_ir: 0.2966, msssim_vis: 0.1256, mx_loss: 0.0134, eta: 0:21:29, time: 4.5041
INFO train.py(173): step: 2850/5410, l_total: 0.0305, l_in: 0.0068, l_grad: 0.0237, msssim_ir: 0.3489, msssim_vis: 0.0484, mx_loss: 0.0045, eta: 0:21:24, time: 4.6405
INFO train.py(173): step: 2860/5410, l_total: 0.0363, l_in: 0.0106, l_grad: 0.0257, msssim_ir: 0.1648, msssim_vis: 0.1556, mx_loss: 0.0094, eta: 0:21:19, time: 4.5180
INFO train.py(173): step: 2870/5410, l_total: 0.0391, l_in: 0.0078, l_grad: 0.0313, msssim_ir: 0.4500, msssim_vis: 0.0161, mx_loss: 0.0045, eta: 0:21:13, time: 4.5589
INFO train.py(173): step: 2880/5410, l_total: 0.0734, l_in: 0.0283, l_grad: 0.0452, msssim_ir: 0.4645, msssim_vis: 0.0195, mx_loss: 0.0154, eta: 0:21:08, time: 4.5210
INFO train.py(173): step: 2890/5410, l_total: 0.0496, l_in: 0.0160, l_grad: 0.0336, msssim_ir: 0.3238, msssim_vis: 0.0891, mx_loss: 0.0092, eta: 0:21:02, time: 4.6136
INFO train.py(173): step: 2900/5410, l_total: 0.0474, l_in: 0.0128, l_grad: 0.0346, msssim_ir: 0.3923, msssim_vis: 0.0551, mx_loss: 0.0074, eta: 0:20:57, time: 4.5489
INFO train.py(173): step: 2910/5410, l_total: 0.0421, l_in: 0.0083, l_grad: 0.0338, msssim_ir: 0.1894, msssim_vis: 0.1149, mx_loss: 0.0081, eta: 0:20:52, time: 4.6136
INFO train.py(173): step: 2920/5410, l_total: 0.0365, l_in: 0.0110, l_grad: 0.0255, msssim_ir: 0.2152, msssim_vis: 0.1431, mx_loss: 0.0082, eta: 0:20:46, time: 4.5698
INFO train.py(173): step: 2930/5410, l_total: 0.0617, l_in: 0.0177, l_grad: 0.0440, msssim_ir: 0.4223, msssim_vis: 0.0480, mx_loss: 0.0278, eta: 0:20:41, time: 4.5250
INFO train.py(173): step: 2940/5410, l_total: 0.0571, l_in: 0.0115, l_grad: 0.0456, msssim_ir: 0.4582, msssim_vis: 0.0451, mx_loss: 0.0063, eta: 0:20:35, time: 4.5579
INFO train.py(173): step: 2950/5410, l_total: 0.0382, l_in: 0.0115, l_grad: 0.0267, msssim_ir: 0.2326, msssim_vis: 0.1208, mx_loss: 0.0056, eta: 0:20:30, time: 4.5379
INFO train.py(173): step: 2960/5410, l_total: 0.0421, l_in: 0.0117, l_grad: 0.0305, msssim_ir: 0.3322, msssim_vis: 0.0563, mx_loss: 0.0062, eta: 0:20:25, time: 4.5429
INFO train.py(173): step: 2970/5410, l_total: 0.0344, l_in: 0.0093, l_grad: 0.0252, msssim_ir: 0.2407, msssim_vis: 0.1106, mx_loss: 0.0048, eta: 0:20:19, time: 4.6544
INFO train.py(173): step: 2980/5410, l_total: 0.0592, l_in: 0.0219, l_grad: 0.0373, msssim_ir: 0.3643, msssim_vis: 0.0589, mx_loss: 0.0089, eta: 0:20:14, time: 4.5355
INFO train.py(173): step: 2990/5410, l_total: 0.0404, l_in: 0.0074, l_grad: 0.0330, msssim_ir: 0.3742, msssim_vis: 0.0390, mx_loss: 0.0040, eta: 0:20:09, time: 4.5987
INFO train.py(173): step: 3000/5410, l_total: 0.0579, l_in: 0.0184, l_grad: 0.0395, msssim_ir: 0.3926, msssim_vis: 0.0671, mx_loss: 0.0102, eta: 0:20:03, time: 4.6176
INFO train.py(173): step: 3010/5410, l_total: 0.0512, l_in: 0.0122, l_grad: 0.0390, msssim_ir: 0.3166, msssim_vis: 0.0587, mx_loss: 0.0111, eta: 0:19:58, time: 4.5290
INFO train.py(173): step: 3020/5410, l_total: 0.0313, l_in: 0.0065, l_grad: 0.0248, msssim_ir: 0.2963, msssim_vis: 0.0806, mx_loss: 0.0043, eta: 0:19:53, time: 4.5827
INFO train.py(173): step: 3030/5410, l_total: 0.0441, l_in: 0.0122, l_grad: 0.0319, msssim_ir: 0.2656, msssim_vis: 0.1420, mx_loss: 0.0079, eta: 0:19:47, time: 4.6186
INFO train.py(173): step: 3040/5410, l_total: 0.0455, l_in: 0.0143, l_grad: 0.0312, msssim_ir: 0.2586, msssim_vis: 0.1281, mx_loss: 0.0088, eta: 0:19:42, time: 4.5170
INFO train.py(173): step: 3050/5410, l_total: 0.0397, l_in: 0.0086, l_grad: 0.0311, msssim_ir: 0.4379, msssim_vis: 0.0234, mx_loss: 0.0092, eta: 0:19:37, time: 4.5439
INFO train.py(173): step: 3060/5410, l_total: 0.0430, l_in: 0.0115, l_grad: 0.0315, msssim_ir: 0.4365, msssim_vis: 0.0393, mx_loss: 0.0071, eta: 0:19:31, time: 4.6226
INFO train.py(173): step: 3070/5410, l_total: 0.0559, l_in: 0.0119, l_grad: 0.0440, msssim_ir: 0.4121, msssim_vis: 0.0371, mx_loss: 0.0102, eta: 0:19:26, time: 4.6554
INFO train.py(173): step: 3080/5410, l_total: 0.0441, l_in: 0.0096, l_grad: 0.0345, msssim_ir: 0.3695, msssim_vis: 0.0485, mx_loss: 0.0052, eta: 0:19:21, time: 4.5429
INFO train.py(173): step: 3090/5410, l_total: 0.0670, l_in: 0.0177, l_grad: 0.0494, msssim_ir: 0.4207, msssim_vis: 0.0782, mx_loss: 0.0142, eta: 0:19:16, time: 4.5380
INFO train.py(173): step: 3100/5410, l_total: 0.0541, l_in: 0.0138, l_grad: 0.0402, msssim_ir: 0.4661, msssim_vis: 0.0243, mx_loss: 0.0104, eta: 0:19:10, time: 4.6017
INFO train.py(173): step: 3110/5410, l_total: 0.0374, l_in: 0.0113, l_grad: 0.0261, msssim_ir: 0.1639, msssim_vis: 0.1511, mx_loss: 0.0077, eta: 0:19:05, time: 4.5333
INFO train.py(173): step: 3120/5410, l_total: 0.0564, l_in: 0.0147, l_grad: 0.0417, msssim_ir: 0.4902, msssim_vis: 0.0267, mx_loss: 0.0153, eta: 0:19:00, time: 4.6345
INFO train.py(173): step: 3130/5410, l_total: 0.0368, l_in: 0.0100, l_grad: 0.0267, msssim_ir: 0.3974, msssim_vis: 0.0260, mx_loss: 0.0041, eta: 0:18:54, time: 4.5658
INFO train.py(173): step: 3140/5410, l_total: 0.0437, l_in: 0.0117, l_grad: 0.0320, msssim_ir: 0.4913, msssim_vis: 0.0086, mx_loss: 0.0066, eta: 0:18:49, time: 4.5429
INFO train.py(173): step: 3150/5410, l_total: 0.0633, l_in: 0.0166, l_grad: 0.0467, msssim_ir: 0.5071, msssim_vis: 0.0172, mx_loss: 0.0137, eta: 0:18:44, time: 4.5808
INFO train.py(173): step: 3160/5410, l_total: 0.0460, l_in: 0.0152, l_grad: 0.0308, msssim_ir: 0.2544, msssim_vis: 0.1589, mx_loss: 0.0085, eta: 0:18:39, time: 4.5439
INFO train.py(173): step: 3170/5410, l_total: 0.0577, l_in: 0.0132, l_grad: 0.0445, msssim_ir: 0.4491, msssim_vis: 0.0504, mx_loss: 0.0119, eta: 0:18:33, time: 4.6196
INFO train.py(173): step: 3180/5410, l_total: 0.0389, l_in: 0.0112, l_grad: 0.0277, msssim_ir: 0.3300, msssim_vis: 0.0967, mx_loss: 0.0063, eta: 0:18:28, time: 4.5512
INFO train.py(173): step: 3190/5410, l_total: 0.0576, l_in: 0.0195, l_grad: 0.0381, msssim_ir: 0.3305, msssim_vis: 0.0974, mx_loss: 0.0116, eta: 0:18:23, time: 4.5389
INFO train.py(173): step: 3200/5410, l_total: 0.0506, l_in: 0.0149, l_grad: 0.0358, msssim_ir: 0.4521, msssim_vis: 0.0348, mx_loss: 0.0134, eta: 0:18:18, time: 4.5778
INFO train.py(173): step: 3210/5410, l_total: 0.0458, l_in: 0.0103, l_grad: 0.0355, msssim_ir: 0.1728, msssim_vis: 0.1583, mx_loss: 0.0077, eta: 0:18:12, time: 4.5658
INFO train.py(173): step: 3220/5410, l_total: 0.0280, l_in: 0.0084, l_grad: 0.0196, msssim_ir: 0.2447, msssim_vis: 0.0732, mx_loss: 0.0061, eta: 0:18:07, time: 4.5917
INFO train.py(173): step: 3230/5410, l_total: 0.0449, l_in: 0.0216, l_grad: 0.0233, msssim_ir: 0.1664, msssim_vis: 0.1195, mx_loss: 0.0198, eta: 0:18:02, time: 4.5280
INFO train.py(173): step: 3240/5410, l_total: 0.0373, l_in: 0.0070, l_grad: 0.0303, msssim_ir: 0.2852, msssim_vis: 0.0918, mx_loss: 0.0038, eta: 0:17:57, time: 4.5688
INFO train.py(173): step: 3250/5410, l_total: 0.0474, l_in: 0.0095, l_grad: 0.0379, msssim_ir: 0.3637, msssim_vis: 0.0745, mx_loss: 0.0108, eta: 0:18:06, time: 26.6378
INFO train.py(173): step: 3260/5410, l_total: 0.0453, l_in: 0.0095, l_grad: 0.0358, msssim_ir: 0.4395, msssim_vis: 0.0159, mx_loss: 0.0085, eta: 0:18:01, time: 4.4493
INFO train.py(173): step: 3270/5410, l_total: 0.0325, l_in: 0.0113, l_grad: 0.0212, msssim_ir: 0.3158, msssim_vis: 0.0539, mx_loss: 0.0042, eta: 0:17:55, time: 4.4722
INFO train.py(173): step: 3280/5410, l_total: 0.0481, l_in: 0.0104, l_grad: 0.0377, msssim_ir: 0.4656, msssim_vis: 0.0147, mx_loss: 0.0084, eta: 0:17:50, time: 4.4742
INFO train.py(173): step: 3290/5410, l_total: 0.0615, l_in: 0.0167, l_grad: 0.0448, msssim_ir: 0.4347, msssim_vis: 0.0677, mx_loss: 0.0144, eta: 0:17:45, time: 4.4852
INFO train.py(173): step: 3300/5410, l_total: 0.0315, l_in: 0.0093, l_grad: 0.0222, msssim_ir: 0.1932, msssim_vis: 0.1009, mx_loss: 0.0070, eta: 0:17:39, time: 4.4984
INFO train.py(173): step: 3310/5410, l_total: 0.0501, l_in: 0.0122, l_grad: 0.0380, msssim_ir: 0.3664, msssim_vis: 0.0929, mx_loss: 0.0069, eta: 0:17:34, time: 4.4941
INFO train.py(173): step: 3320/5410, l_total: 0.0549, l_in: 0.0133, l_grad: 0.0415, msssim_ir: 0.4148, msssim_vis: 0.0479, mx_loss: 0.0068, eta: 0:17:28, time: 4.4822
INFO train.py(173): step: 3330/5410, l_total: 0.0343, l_in: 0.0073, l_grad: 0.0270, msssim_ir: 0.3701, msssim_vis: 0.0266, mx_loss: 0.0035, eta: 0:17:23, time: 4.4971
INFO train.py(173): step: 3340/5410, l_total: 0.0506, l_in: 0.0113, l_grad: 0.0393, msssim_ir: 0.4791, msssim_vis: 0.0097, mx_loss: 0.0086, eta: 0:17:18, time: 4.4991
INFO train.py(173): step: 3350/5410, l_total: 0.0408, l_in: 0.0087, l_grad: 0.0321, msssim_ir: 0.1148, msssim_vis: 0.1632, mx_loss: 0.0091, eta: 0:17:12, time: 4.4993
INFO train.py(173): step: 3360/5410, l_total: 0.0591, l_in: 0.0150, l_grad: 0.0441, msssim_ir: 0.4281, msssim_vis: 0.0385, mx_loss: 0.0183, eta: 0:17:07, time: 4.5011
INFO train.py(173): step: 3370/5410, l_total: 0.0500, l_in: 0.0117, l_grad: 0.0383, msssim_ir: 0.4873, msssim_vis: 0.0236, mx_loss: 0.0109, eta: 0:17:02, time: 4.5240
INFO train.py(173): step: 3380/5410, l_total: 0.0541, l_in: 0.0188, l_grad: 0.0353, msssim_ir: 0.3249, msssim_vis: 0.0622, mx_loss: 0.0143, eta: 0:16:57, time: 4.5041
INFO train.py(173): step: 3390/5410, l_total: 0.0508, l_in: 0.0129, l_grad: 0.0379, msssim_ir: 0.3522, msssim_vis: 0.0672, mx_loss: 0.0099, eta: 0:16:51, time: 4.5927
INFO train.py(173): step: 3400/5410, l_total: 0.0468, l_in: 0.0102, l_grad: 0.0366, msssim_ir: 0.2588, msssim_vis: 0.1173, mx_loss: 0.0066, eta: 0:16:46, time: 4.5519
INFO train.py(173): step: 3410/5410, l_total: 0.0852, l_in: 0.0382, l_grad: 0.0470, msssim_ir: 0.4970, msssim_vis: 0.0147, mx_loss: 0.0086, eta: 0:16:41, time: 4.5429
INFO train.py(173): step: 3420/5410, l_total: 0.0560, l_in: 0.0120, l_grad: 0.0440, msssim_ir: 0.4460, msssim_vis: 0.0165, mx_loss: 0.0107, eta: 0:16:35, time: 4.6096
INFO train.py(173): step: 3430/5410, l_total: 0.0338, l_in: 0.0064, l_grad: 0.0274, msssim_ir: 0.4149, msssim_vis: 0.0408, mx_loss: 0.0038, eta: 0:16:30, time: 4.5280
INFO train.py(173): step: 3440/5410, l_total: 0.0323, l_in: 0.0091, l_grad: 0.0232, msssim_ir: 0.2580, msssim_vis: 0.0750, mx_loss: 0.0078, eta: 0:16:25, time: 4.5957
INFO train.py(173): step: 3450/5410, l_total: 0.0485, l_in: 0.0155, l_grad: 0.0330, msssim_ir: 0.4840, msssim_vis: 0.0137, mx_loss: 0.0082, eta: 0:16:20, time: 4.5579
INFO train.py(173): step: 3460/5410, l_total: 0.0380, l_in: 0.0081, l_grad: 0.0299, msssim_ir: 0.3470, msssim_vis: 0.0255, mx_loss: 0.0039, eta: 0:16:14, time: 4.5200
INFO train.py(173): step: 3470/5410, l_total: 0.0402, l_in: 0.0082, l_grad: 0.0321, msssim_ir: 0.3281, msssim_vis: 0.0831, mx_loss: 0.0059, eta: 0:16:09, time: 4.6106
INFO train.py(173): step: 3480/5410, l_total: 0.0295, l_in: 0.0078, l_grad: 0.0217, msssim_ir: 0.3525, msssim_vis: 0.0332, mx_loss: 0.0029, eta: 0:16:04, time: 4.5643
INFO train.py(173): step: 3490/5410, l_total: 0.0349, l_in: 0.0076, l_grad: 0.0273, msssim_ir: 0.4235, msssim_vis: 0.0171, mx_loss: 0.0073, eta: 0:15:59, time: 4.5618
INFO train.py(173): step: 3500/5410, l_total: 0.0531, l_in: 0.0128, l_grad: 0.0404, msssim_ir: 0.2900, msssim_vis: 0.1120, mx_loss: 0.0127, eta: 0:15:54, time: 4.6465
INFO train.py(173): step: 3510/5410, l_total: 0.0621, l_in: 0.0186, l_grad: 0.0435, msssim_ir: 0.4359, msssim_vis: 0.0353, mx_loss: 0.0121, eta: 0:15:48, time: 4.5320
INFO train.py(173): step: 3520/5410, l_total: 0.0822, l_in: 0.0285, l_grad: 0.0537, msssim_ir: 0.5055, msssim_vis: 0.0185, mx_loss: 0.0176, eta: 0:15:43, time: 4.5718
INFO train.py(173): step: 3530/5410, l_total: 0.0513, l_in: 0.0146, l_grad: 0.0366, msssim_ir: 0.4155, msssim_vis: 0.0466, mx_loss: 0.0097, eta: 0:15:38, time: 4.6405
INFO train.py(173): step: 3540/5410, l_total: 0.0413, l_in: 0.0140, l_grad: 0.0273, msssim_ir: 0.2230, msssim_vis: 0.1045, mx_loss: 0.0109, eta: 0:15:33, time: 4.5310
INFO train.py(173): step: 3550/5410, l_total: 0.0476, l_in: 0.0090, l_grad: 0.0385, msssim_ir: 0.4649, msssim_vis: 0.0079, mx_loss: 0.0051, eta: 0:15:27, time: 4.5907
INFO train.py(173): step: 3560/5410, l_total: 0.0401, l_in: 0.0133, l_grad: 0.0268, msssim_ir: 0.4225, msssim_vis: 0.0276, mx_loss: 0.0089, eta: 0:15:22, time: 4.5423
INFO train.py(173): step: 3570/5410, l_total: 0.0433, l_in: 0.0105, l_grad: 0.0328, msssim_ir: 0.4324, msssim_vis: 0.0248, mx_loss: 0.0221, eta: 0:15:17, time: 4.6007
INFO train.py(173): step: 3580/5410, l_total: 0.0314, l_in: 0.0103, l_grad: 0.0211, msssim_ir: 0.3292, msssim_vis: 0.0423, mx_loss: 0.0046, eta: 0:15:12, time: 4.5439
INFO train.py(173): step: 3590/5410, l_total: 0.0504, l_in: 0.0111, l_grad: 0.0393, msssim_ir: 0.5028, msssim_vis: 0.0098, mx_loss: 0.0055, eta: 0:15:07, time: 4.5350
INFO train.py(173): step: 3600/5410, l_total: 0.0445, l_in: 0.0099, l_grad: 0.0346, msssim_ir: 0.2858, msssim_vis: 0.0757, mx_loss: 0.0079, eta: 0:15:01, time: 4.6285
INFO train.py(173): step: 3610/5410, l_total: 0.0467, l_in: 0.0197, l_grad: 0.0270, msssim_ir: 0.3397, msssim_vis: 0.1001, mx_loss: 0.0121, eta: 0:14:56, time: 4.5424
INFO train.py(173): step: 3620/5410, l_total: 0.0338, l_in: 0.0079, l_grad: 0.0260, msssim_ir: 0.3233, msssim_vis: 0.0820, mx_loss: 0.0051, eta: 0:14:51, time: 4.5519
INFO train.py(173): step: 3630/5410, l_total: 0.0517, l_in: 0.0108, l_grad: 0.0409, msssim_ir: 0.4036, msssim_vis: 0.0435, mx_loss: 0.0074, eta: 0:14:46, time: 4.5917
INFO train.py(173): step: 3640/5410, l_total: 0.0319, l_in: 0.0123, l_grad: 0.0196, msssim_ir: 0.2070, msssim_vis: 0.0950, mx_loss: 0.0084, eta: 0:14:41, time: 4.5828
INFO train.py(173): step: 3650/5410, l_total: 0.0340, l_in: 0.0089, l_grad: 0.0251, msssim_ir: 0.3061, msssim_vis: 0.0430, mx_loss: 0.0059, eta: 0:14:36, time: 4.5997
INFO train.py(173): step: 3660/5410, l_total: 0.0277, l_in: 0.0071, l_grad: 0.0207, msssim_ir: 0.3413, msssim_vis: 0.0520, mx_loss: 0.0045, eta: 0:14:30, time: 4.5340
INFO train.py(173): step: 3670/5410, l_total: 0.0304, l_in: 0.0071, l_grad: 0.0233, msssim_ir: 0.1327, msssim_vis: 0.1706, mx_loss: 0.0059, eta: 0:14:25, time: 4.5479
INFO train.py(173): step: 3680/5410, l_total: 0.0522, l_in: 0.0124, l_grad: 0.0399, msssim_ir: 0.4043, msssim_vis: 0.0287, mx_loss: 0.0090, eta: 0:14:20, time: 4.6305
INFO train.py(173): step: 3690/5410, l_total: 0.0316, l_in: 0.0084, l_grad: 0.0232, msssim_ir: 0.2447, msssim_vis: 0.0852, mx_loss: 0.0056, eta: 0:14:15, time: 4.5618
INFO train.py(173): step: 3700/5410, l_total: 0.0562, l_in: 0.0188, l_grad: 0.0374, msssim_ir: 0.1999, msssim_vis: 0.1850, mx_loss: 0.0126, eta: 0:14:10, time: 4.5829
INFO train.py(173): step: 3710/5410, l_total: 0.0490, l_in: 0.0138, l_grad: 0.0352, msssim_ir: 0.4656, msssim_vis: 0.0188, mx_loss: 0.0074, eta: 0:14:05, time: 4.5768
INFO train.py(173): step: 3720/5410, l_total: 0.0478, l_in: 0.0121, l_grad: 0.0357, msssim_ir: 0.3033, msssim_vis: 0.0787, mx_loss: 0.0095, eta: 0:13:59, time: 4.5439
INFO train.py(173): step: 3730/5410, l_total: 0.0433, l_in: 0.0208, l_grad: 0.0226, msssim_ir: 0.1916, msssim_vis: 0.1369, mx_loss: 0.0208, eta: 0:13:54, time: 4.6554
INFO train.py(173): step: 3740/5410, l_total: 0.0503, l_in: 0.0125, l_grad: 0.0378, msssim_ir: 0.4740, msssim_vis: 0.0309, mx_loss: 0.0139, eta: 0:13:49, time: 4.5154
INFO train.py(173): step: 3750/5410, l_total: 0.0453, l_in: 0.0120, l_grad: 0.0333, msssim_ir: 0.3630, msssim_vis: 0.0575, mx_loss: 0.0064, eta: 0:13:44, time: 4.5668
INFO train.py(173): step: 3760/5410, l_total: 0.0393, l_in: 0.0100, l_grad: 0.0294, msssim_ir: 0.3497, msssim_vis: 0.0512, mx_loss: 0.0079, eta: 0:13:39, time: 4.6057
INFO train.py(173): step: 3770/5410, l_total: 0.0338, l_in: 0.0080, l_grad: 0.0258, msssim_ir: 0.2862, msssim_vis: 0.0547, mx_loss: 0.0057, eta: 0:13:34, time: 4.6266
INFO train.py(173): step: 3780/5410, l_total: 0.0412, l_in: 0.0143, l_grad: 0.0270, msssim_ir: 0.3274, msssim_vis: 0.0593, mx_loss: 0.0144, eta: 0:13:29, time: 4.6017
INFO train.py(173): step: 3790/5410, l_total: 0.0310, l_in: 0.0093, l_grad: 0.0217, msssim_ir: 0.2321, msssim_vis: 0.1624, mx_loss: 0.0057, eta: 0:13:33, time: 26.9701
INFO train.py(173): step: 3800/5410, l_total: 0.0411, l_in: 0.0107, l_grad: 0.0304, msssim_ir: 0.3446, msssim_vis: 0.0525, mx_loss: 0.0080, eta: 0:13:28, time: 4.4613
INFO train.py(173): step: 3810/5410, l_total: 0.0488, l_in: 0.0193, l_grad: 0.0294, msssim_ir: 0.3293, msssim_vis: 0.1007, mx_loss: 0.0117, eta: 0:13:23, time: 4.4603
INFO train.py(173): step: 3820/5410, l_total: 0.0305, l_in: 0.0072, l_grad: 0.0233, msssim_ir: 0.2740, msssim_vis: 0.0592, mx_loss: 0.0064, eta: 0:13:17, time: 4.4862
INFO train.py(173): step: 3830/5410, l_total: 0.0453, l_in: 0.0124, l_grad: 0.0329, msssim_ir: 0.4986, msssim_vis: 0.0364, mx_loss: 0.0087, eta: 0:13:12, time: 4.4832
INFO train.py(173): step: 3840/5410, l_total: 0.0541, l_in: 0.0126, l_grad: 0.0415, msssim_ir: 0.2757, msssim_vis: 0.1232, mx_loss: 0.0083, eta: 0:13:07, time: 4.4941
INFO train.py(173): step: 3850/5410, l_total: 0.0385, l_in: 0.0100, l_grad: 0.0285, msssim_ir: 0.3090, msssim_vis: 0.0553, mx_loss: 0.0048, eta: 0:13:02, time: 4.4902
INFO train.py(173): step: 3860/5410, l_total: 0.0594, l_in: 0.0147, l_grad: 0.0448, msssim_ir: 0.5247, msssim_vis: 0.0068, mx_loss: 0.0079, eta: 0:12:56, time: 4.5051
INFO train.py(173): step: 3870/5410, l_total: 0.0603, l_in: 0.0145, l_grad: 0.0457, msssim_ir: 0.4681, msssim_vis: 0.0111, mx_loss: 0.0114, eta: 0:12:51, time: 4.5001
INFO train.py(173): step: 3880/5410, l_total: 0.0542, l_in: 0.0157, l_grad: 0.0385, msssim_ir: 0.4281, msssim_vis: 0.0463, mx_loss: 0.0087, eta: 0:12:46, time: 4.4991
INFO train.py(173): step: 3890/5410, l_total: 0.0463, l_in: 0.0099, l_grad: 0.0364, msssim_ir: 0.4915, msssim_vis: 0.0398, mx_loss: 0.0042, eta: 0:12:41, time: 4.5041
INFO train.py(173): step: 3900/5410, l_total: 0.0342, l_in: 0.0097, l_grad: 0.0245, msssim_ir: 0.4083, msssim_vis: 0.0147, mx_loss: 0.0039, eta: 0:12:36, time: 4.5101
INFO train.py(173): step: 3910/5410, l_total: 0.0515, l_in: 0.0132, l_grad: 0.0383, msssim_ir: 0.3801, msssim_vis: 0.0669, mx_loss: 0.0113, eta: 0:12:30, time: 4.4971
INFO train.py(173): step: 3920/5410, l_total: 0.0348, l_in: 0.0092, l_grad: 0.0256, msssim_ir: 0.2496, msssim_vis: 0.1058, mx_loss: 0.0069, eta: 0:12:25, time: 4.4981
INFO train.py(173): step: 3930/5410, l_total: 0.0718, l_in: 0.0184, l_grad: 0.0534, msssim_ir: 0.3130, msssim_vis: 0.1171, mx_loss: 0.0281, eta: 0:12:20, time: 4.5240
INFO train.py(173): step: 3940/5410, l_total: 0.0526, l_in: 0.0153, l_grad: 0.0373, msssim_ir: 0.2719, msssim_vis: 0.1779, mx_loss: 0.0098, eta: 0:12:15, time: 4.5340
INFO train.py(173): step: 3950/5410, l_total: 0.0450, l_in: 0.0099, l_grad: 0.0351, msssim_ir: 0.2737, msssim_vis: 0.1163, mx_loss: 0.0082, eta: 0:12:10, time: 4.5429
INFO train.py(173): step: 3960/5410, l_total: 0.0372, l_in: 0.0096, l_grad: 0.0275, msssim_ir: 0.1499, msssim_vis: 0.1527, mx_loss: 0.0066, eta: 0:12:04, time: 4.6375
INFO train.py(173): step: 3970/5410, l_total: 0.0472, l_in: 0.0183, l_grad: 0.0289, msssim_ir: 0.1433, msssim_vis: 0.1564, mx_loss: 0.0176, eta: 0:11:59, time: 4.5688
INFO train.py(173): step: 3980/5410, l_total: 0.0397, l_in: 0.0110, l_grad: 0.0287, msssim_ir: 0.2742, msssim_vis: 0.0689, mx_loss: 0.0090, eta: 0:11:54, time: 4.5354
INFO train.py(173): step: 3990/5410, l_total: 0.0827, l_in: 0.0280, l_grad: 0.0547, msssim_ir: 0.4121, msssim_vis: 0.0445, mx_loss: 0.0138, eta: 0:11:49, time: 4.5887
INFO train.py(173): step: 4000/5410, l_total: 0.0345, l_in: 0.0126, l_grad: 0.0219, msssim_ir: 0.2005, msssim_vis: 0.1121, mx_loss: 0.0123, eta: 0:11:44, time: 4.6405
INFO train.py(173): step: 4010/5410, l_total: 0.0448, l_in: 0.0102, l_grad: 0.0345, msssim_ir: 0.4694, msssim_vis: 0.0412, mx_loss: 0.0064, eta: 0:11:39, time: 4.5150
INFO train.py(173): step: 4020/5410, l_total: 0.0592, l_in: 0.0159, l_grad: 0.0433, msssim_ir: 0.4681, msssim_vis: 0.0251, mx_loss: 0.0193, eta: 0:11:34, time: 4.5837
INFO train.py(173): step: 4030/5410, l_total: 0.0474, l_in: 0.0128, l_grad: 0.0346, msssim_ir: 0.3119, msssim_vis: 0.1042, mx_loss: 0.0075, eta: 0:11:28, time: 4.5917
INFO train.py(173): step: 4040/5410, l_total: 0.0505, l_in: 0.0137, l_grad: 0.0368, msssim_ir: 0.3705, msssim_vis: 0.0464, mx_loss: 0.0113, eta: 0:11:23, time: 4.5420
INFO train.py(173): step: 4050/5410, l_total: 0.0365, l_in: 0.0086, l_grad: 0.0279, msssim_ir: 0.3682, msssim_vis: 0.0406, mx_loss: 0.0038, eta: 0:11:18, time: 4.5718
INFO train.py(173): step: 4060/5410, l_total: 0.0664, l_in: 0.0145, l_grad: 0.0519, msssim_ir: 0.3130, msssim_vis: 0.1190, mx_loss: 0.0127, eta: 0:11:13, time: 4.5509
INFO train.py(173): step: 4070/5410, l_total: 0.0482, l_in: 0.0122, l_grad: 0.0360, msssim_ir: 0.3160, msssim_vis: 0.0863, mx_loss: 0.0101, eta: 0:11:08, time: 4.6027
INFO train.py(173): step: 4080/5410, l_total: 0.0445, l_in: 0.0097, l_grad: 0.0347, msssim_ir: 0.3033, msssim_vis: 0.1059, mx_loss: 0.0069, eta: 0:11:03, time: 4.5911
INFO train.py(173): step: 4090/5410, l_total: 0.0550, l_in: 0.0143, l_grad: 0.0407, msssim_ir: 0.1815, msssim_vis: 0.1890, mx_loss: 0.0106, eta: 0:10:58, time: 4.5540
INFO train.py(173): step: 4100/5410, l_total: 0.0532, l_in: 0.0130, l_grad: 0.0403, msssim_ir: 0.3834, msssim_vis: 0.0534, mx_loss: 0.0152, eta: 0:10:53, time: 4.5589
INFO train.py(173): step: 4110/5410, l_total: 0.0453, l_in: 0.0144, l_grad: 0.0309, msssim_ir: 0.2065, msssim_vis: 0.1105, mx_loss: 0.0121, eta: 0:10:47, time: 4.5389
INFO train.py(173): step: 4120/5410, l_total: 0.0278, l_in: 0.0082, l_grad: 0.0195, msssim_ir: 0.3216, msssim_vis: 0.0599, mx_loss: 0.0038, eta: 0:10:42, time: 4.6495
INFO train.py(173): step: 4130/5410, l_total: 0.0375, l_in: 0.0086, l_grad: 0.0289, msssim_ir: 0.4257, msssim_vis: 0.0274, mx_loss: 0.0085, eta: 0:10:37, time: 4.5419
INFO train.py(173): step: 4140/5410, l_total: 0.0477, l_in: 0.0151, l_grad: 0.0326, msssim_ir: 0.3076, msssim_vis: 0.0902, mx_loss: 0.0120, eta: 0:10:32, time: 4.5350
INFO train.py(173): step: 4150/5410, l_total: 0.0410, l_in: 0.0084, l_grad: 0.0326, msssim_ir: 0.4758, msssim_vis: 0.0195, mx_loss: 0.0057, eta: 0:10:27, time: 4.5927
INFO train.py(173): step: 4160/5410, l_total: 0.0350, l_in: 0.0112, l_grad: 0.0238, msssim_ir: 0.2070, msssim_vis: 0.0988, mx_loss: 0.0061, eta: 0:10:22, time: 4.5360
INFO train.py(173): step: 4170/5410, l_total: 0.0494, l_in: 0.0120, l_grad: 0.0374, msssim_ir: 0.3236, msssim_vis: 0.0720, mx_loss: 0.0125, eta: 0:10:17, time: 4.5589
INFO train.py(173): step: 4180/5410, l_total: 0.0511, l_in: 0.0108, l_grad: 0.0403, msssim_ir: 0.1717, msssim_vis: 0.1789, mx_loss: 0.0076, eta: 0:10:12, time: 4.6066
INFO train.py(173): step: 4190/5410, l_total: 0.0560, l_in: 0.0169, l_grad: 0.0392, msssim_ir: 0.3983, msssim_vis: 0.0919, mx_loss: 0.0084, eta: 0:10:07, time: 4.6306
INFO train.py(173): step: 4200/5410, l_total: 0.0384, l_in: 0.0125, l_grad: 0.0259, msssim_ir: 0.3511, msssim_vis: 0.0735, mx_loss: 0.0068, eta: 0:10:02, time: 4.5310
INFO train.py(173): step: 4210/5410, l_total: 0.0360, l_in: 0.0100, l_grad: 0.0260, msssim_ir: 0.2954, msssim_vis: 0.0703, mx_loss: 0.0070, eta: 0:09:56, time: 4.5419
INFO train.py(173): step: 4220/5410, l_total: 0.0626, l_in: 0.0208, l_grad: 0.0417, msssim_ir: 0.5045, msssim_vis: 0.0110, mx_loss: 0.0088, eta: 0:09:51, time: 4.6007
INFO train.py(173): step: 4230/5410, l_total: 0.0373, l_in: 0.0112, l_grad: 0.0262, msssim_ir: 0.2647, msssim_vis: 0.1070, mx_loss: 0.0074, eta: 0:09:46, time: 4.6285
INFO train.py(173): step: 4240/5410, l_total: 0.0369, l_in: 0.0063, l_grad: 0.0305, msssim_ir: 0.2454, msssim_vis: 0.1106, mx_loss: 0.0056, eta: 0:09:41, time: 4.5499
INFO train.py(173): step: 4250/5410, l_total: 0.0456, l_in: 0.0130, l_grad: 0.0326, msssim_ir: 0.5178, msssim_vis: 0.0133, mx_loss: 0.0140, eta: 0:09:36, time: 4.5489
INFO train.py(173): step: 4260/5410, l_total: 0.0759, l_in: 0.0329, l_grad: 0.0431, msssim_ir: 0.5156, msssim_vis: 0.0140, mx_loss: 0.0077, eta: 0:09:31, time: 4.5479
INFO train.py(173): step: 4270/5410, l_total: 0.0685, l_in: 0.0202, l_grad: 0.0483, msssim_ir: 0.5362, msssim_vis: 0.0165, mx_loss: 0.0199, eta: 0:09:26, time: 4.5728
INFO train.py(173): step: 4280/5410, l_total: 0.0374, l_in: 0.0070, l_grad: 0.0304, msssim_ir: 0.3398, msssim_vis: 0.0795, mx_loss: 0.0043, eta: 0:09:21, time: 4.6295
INFO train.py(173): step: 4290/5410, l_total: 0.0558, l_in: 0.0119, l_grad: 0.0439, msssim_ir: 0.2154, msssim_vis: 0.1589, mx_loss: 0.0099, eta: 0:09:16, time: 4.5330
INFO train.py(173): step: 4300/5410, l_total: 0.0367, l_in: 0.0130, l_grad: 0.0237, msssim_ir: 0.1980, msssim_vis: 0.1406, mx_loss: 0.0077, eta: 0:09:11, time: 4.5618
INFO train.py(173): step: 4310/5410, l_total: 0.0468, l_in: 0.0115, l_grad: 0.0353, msssim_ir: 0.4837, msssim_vis: 0.0101, mx_loss: 0.0073, eta: 0:09:06, time: 4.5718
INFO train.py(173): step: 4320/5410, l_total: 0.0405, l_in: 0.0098, l_grad: 0.0307, msssim_ir: 0.4742, msssim_vis: 0.0267, mx_loss: 0.0059, eta: 0:09:01, time: 4.5220
INFO train.py(173): step: 4330/5410, l_total: 0.0357, l_in: 0.0082, l_grad: 0.0275, msssim_ir: 0.2666, msssim_vis: 0.1278, mx_loss: 0.0054, eta: 0:09:01, time: 27.1301
INFO train.py(173): step: 4340/5410, l_total: 0.0647, l_in: 0.0173, l_grad: 0.0474, msssim_ir: 0.4357, msssim_vis: 0.0354, mx_loss: 0.0138, eta: 0:08:56, time: 4.4633
INFO train.py(173): step: 4350/5410, l_total: 0.0406, l_in: 0.0115, l_grad: 0.0291, msssim_ir: 0.1922, msssim_vis: 0.1367, mx_loss: 0.0093, eta: 0:08:51, time: 4.4812
INFO train.py(173): step: 4360/5410, l_total: 0.0523, l_in: 0.0128, l_grad: 0.0395, msssim_ir: 0.3278, msssim_vis: 0.0826, mx_loss: 0.0091, eta: 0:08:46, time: 4.4762
INFO train.py(173): step: 4370/5410, l_total: 0.0488, l_in: 0.0154, l_grad: 0.0334, msssim_ir: 0.4563, msssim_vis: 0.0480, mx_loss: 0.0079, eta: 0:08:41, time: 4.4772
INFO train.py(173): step: 4380/5410, l_total: 0.0444, l_in: 0.0182, l_grad: 0.0263, msssim_ir: 0.1530, msssim_vis: 0.1483, mx_loss: 0.0164, eta: 0:08:35, time: 4.4832
INFO train.py(173): step: 4390/5410, l_total: 0.0554, l_in: 0.0107, l_grad: 0.0447, msssim_ir: 0.2283, msssim_vis: 0.1401, mx_loss: 0.0099, eta: 0:08:30, time: 4.4892
INFO train.py(173): step: 4400/5410, l_total: 0.0266, l_in: 0.0057, l_grad: 0.0209, msssim_ir: 0.2964, msssim_vis: 0.0753, mx_loss: 0.0035, eta: 0:08:25, time: 4.4941
INFO train.py(173): step: 4410/5410, l_total: 0.0697, l_in: 0.0258, l_grad: 0.0439, msssim_ir: 0.3652, msssim_vis: 0.0780, mx_loss: 0.0148, eta: 0:08:20, time: 4.4921
INFO train.py(173): step: 4420/5410, l_total: 0.0369, l_in: 0.0126, l_grad: 0.0243, msssim_ir: 0.1737, msssim_vis: 0.1434, mx_loss: 0.0098, eta: 0:08:15, time: 4.5091
INFO train.py(173): step: 4430/5410, l_total: 0.0260, l_in: 0.0058, l_grad: 0.0202, msssim_ir: 0.2039, msssim_vis: 0.1046, mx_loss: 0.0041, eta: 0:08:10, time: 4.5110
INFO train.py(173): step: 4440/5410, l_total: 0.0334, l_in: 0.0075, l_grad: 0.0259, msssim_ir: 0.3411, msssim_vis: 0.0425, mx_loss: 0.0052, eta: 0:08:05, time: 4.5061
INFO train.py(173): step: 4450/5410, l_total: 0.0392, l_in: 0.0080, l_grad: 0.0311, msssim_ir: 0.4855, msssim_vis: 0.0055, mx_loss: 0.0034, eta: 0:08:00, time: 4.5031
INFO train.py(173): step: 4460/5410, l_total: 0.0337, l_in: 0.0091, l_grad: 0.0246, msssim_ir: 0.3031, msssim_vis: 0.0549, mx_loss: 0.0055, eta: 0:07:54, time: 4.4994
INFO train.py(173): step: 4470/5410, l_total: 0.0515, l_in: 0.0138, l_grad: 0.0377, msssim_ir: 0.4822, msssim_vis: 0.0074, mx_loss: 0.0066, eta: 0:07:49, time: 4.5291
INFO train.py(173): step: 4480/5410, l_total: 0.0266, l_in: 0.0067, l_grad: 0.0199, msssim_ir: 0.2854, msssim_vis: 0.0535, mx_loss: 0.0065, eta: 0:07:44, time: 4.5220
INFO train.py(173): step: 4490/5410, l_total: 0.0424, l_in: 0.0093, l_grad: 0.0331, msssim_ir: 0.3890, msssim_vis: 0.0430, mx_loss: 0.0065, eta: 0:07:39, time: 4.5469
INFO train.py(173): step: 4500/5410, l_total: 0.0304, l_in: 0.0076, l_grad: 0.0228, msssim_ir: 0.1556, msssim_vis: 0.1628, mx_loss: 0.0052, eta: 0:07:34, time: 4.6106
INFO train.py(173): step: 4510/5410, l_total: 0.0333, l_in: 0.0075, l_grad: 0.0258, msssim_ir: 0.2209, msssim_vis: 0.1052, mx_loss: 0.0051, eta: 0:07:29, time: 4.5171
INFO train.py(173): step: 4520/5410, l_total: 0.0428, l_in: 0.0090, l_grad: 0.0338, msssim_ir: 0.3042, msssim_vis: 0.0904, mx_loss: 0.0068, eta: 0:07:24, time: 4.5439
INFO train.py(173): step: 4530/5410, l_total: 0.0519, l_in: 0.0141, l_grad: 0.0378, msssim_ir: 0.3118, msssim_vis: 0.1087, mx_loss: 0.0129, eta: 0:07:19, time: 4.6335
INFO train.py(173): step: 4540/5410, l_total: 0.0519, l_in: 0.0099, l_grad: 0.0419, msssim_ir: 0.3686, msssim_vis: 0.0583, mx_loss: 0.0101, eta: 0:07:14, time: 4.5303
INFO train.py(173): step: 4550/5410, l_total: 0.0754, l_in: 0.0283, l_grad: 0.0471, msssim_ir: 0.5076, msssim_vis: 0.0335, mx_loss: 0.0344, eta: 0:07:09, time: 4.5702
INFO train.py(173): step: 4560/5410, l_total: 0.0312, l_in: 0.0072, l_grad: 0.0240, msssim_ir: 0.2444, msssim_vis: 0.1009, mx_loss: 0.0048, eta: 0:07:04, time: 4.5479
INFO train.py(173): step: 4570/5410, l_total: 0.0385, l_in: 0.0077, l_grad: 0.0307, msssim_ir: 0.2973, msssim_vis: 0.0617, mx_loss: 0.0048, eta: 0:06:59, time: 4.5549
INFO train.py(173): step: 4580/5410, l_total: 0.0464, l_in: 0.0107, l_grad: 0.0357, msssim_ir: 0.4727, msssim_vis: 0.0221, mx_loss: 0.0083, eta: 0:06:54, time: 4.5668
INFO train.py(173): step: 4590/5410, l_total: 0.0394, l_in: 0.0087, l_grad: 0.0307, msssim_ir: 0.3282, msssim_vis: 0.0603, mx_loss: 0.0050, eta: 0:06:48, time: 4.5798
INFO train.py(173): step: 4600/5410, l_total: 0.0327, l_in: 0.0075, l_grad: 0.0252, msssim_ir: 0.4098, msssim_vis: 0.0353, mx_loss: 0.0027, eta: 0:06:43, time: 4.5419
INFO train.py(173): step: 4610/5410, l_total: 0.0516, l_in: 0.0133, l_grad: 0.0383, msssim_ir: 0.4842, msssim_vis: 0.0114, mx_loss: 0.0069, eta: 0:06:38, time: 4.6071
INFO train.py(173): step: 4620/5410, l_total: 0.0256, l_in: 0.0064, l_grad: 0.0192, msssim_ir: 0.3247, msssim_vis: 0.0385, mx_loss: 0.0036, eta: 0:06:33, time: 4.5648
INFO train.py(173): step: 4630/5410, l_total: 0.0350, l_in: 0.0074, l_grad: 0.0275, msssim_ir: 0.2852, msssim_vis: 0.0862, mx_loss: 0.0051, eta: 0:06:28, time: 4.5210
INFO train.py(173): step: 4640/5410, l_total: 0.0422, l_in: 0.0092, l_grad: 0.0330, msssim_ir: 0.4690, msssim_vis: 0.0111, mx_loss: 0.0065, eta: 0:06:23, time: 4.5529
INFO train.py(173): step: 4650/5410, l_total: 0.0583, l_in: 0.0153, l_grad: 0.0430, msssim_ir: 0.5025, msssim_vis: 0.0180, mx_loss: 0.0117, eta: 0:06:18, time: 4.5808
INFO train.py(173): step: 4660/5410, l_total: 0.0318, l_in: 0.0079, l_grad: 0.0239, msssim_ir: 0.4086, msssim_vis: 0.0195, mx_loss: 0.0032, eta: 0:06:13, time: 4.5628
INFO train.py(173): step: 4670/5410, l_total: 0.0343, l_in: 0.0086, l_grad: 0.0257, msssim_ir: 0.3188, msssim_vis: 0.0656, mx_loss: 0.0068, eta: 0:06:08, time: 4.6445
INFO train.py(173): step: 4680/5410, l_total: 0.0380, l_in: 0.0098, l_grad: 0.0282, msssim_ir: 0.2938, msssim_vis: 0.0752, mx_loss: 0.0062, eta: 0:06:03, time: 4.5489
INFO train.py(173): step: 4690/5410, l_total: 0.0265, l_in: 0.0065, l_grad: 0.0200, msssim_ir: 0.1890, msssim_vis: 0.1187, mx_loss: 0.0042, eta: 0:05:58, time: 4.5429
INFO train.py(173): step: 4700/5410, l_total: 0.0422, l_in: 0.0106, l_grad: 0.0316, msssim_ir: 0.4524, msssim_vis: 0.0231, mx_loss: 0.0066, eta: 0:05:53, time: 4.6435
INFO train.py(173): step: 4710/5410, l_total: 0.0373, l_in: 0.0091, l_grad: 0.0282, msssim_ir: 0.2708, msssim_vis: 0.0812, mx_loss: 0.0046, eta: 0:05:48, time: 4.5389
INFO train.py(173): step: 4720/5410, l_total: 0.0514, l_in: 0.0146, l_grad: 0.0368, msssim_ir: 0.4808, msssim_vis: 0.0467, mx_loss: 0.0132, eta: 0:05:43, time: 4.5260
INFO train.py(173): step: 4730/5410, l_total: 0.0466, l_in: 0.0123, l_grad: 0.0343, msssim_ir: 0.4405, msssim_vis: 0.0434, mx_loss: 0.0068, eta: 0:05:38, time: 4.5997
INFO train.py(173): step: 4740/5410, l_total: 0.0307, l_in: 0.0085, l_grad: 0.0222, msssim_ir: 0.1899, msssim_vis: 0.0944, mx_loss: 0.0075, eta: 0:05:33, time: 4.5598
INFO train.py(173): step: 4750/5410, l_total: 0.0240, l_in: 0.0055, l_grad: 0.0185, msssim_ir: 0.2770, msssim_vis: 0.0440, mx_loss: 0.0043, eta: 0:05:28, time: 4.5688
INFO train.py(173): step: 4760/5410, l_total: 0.0508, l_in: 0.0126, l_grad: 0.0382, msssim_ir: 0.4203, msssim_vis: 0.0764, mx_loss: 0.0050, eta: 0:05:23, time: 4.5589
INFO train.py(173): step: 4770/5410, l_total: 0.0460, l_in: 0.0079, l_grad: 0.0381, msssim_ir: 0.2470, msssim_vis: 0.1498, mx_loss: 0.0039, eta: 0:05:18, time: 4.5688
INFO train.py(173): step: 4780/5410, l_total: 0.0375, l_in: 0.0103, l_grad: 0.0272, msssim_ir: 0.2251, msssim_vis: 0.1197, mx_loss: 0.0092, eta: 0:05:13, time: 4.5797
INFO train.py(173): step: 4790/5410, l_total: 0.0492, l_in: 0.0171, l_grad: 0.0321, msssim_ir: 0.3620, msssim_vis: 0.1112, mx_loss: 0.0113, eta: 0:05:08, time: 4.5320
INFO train.py(173): step: 4800/5410, l_total: 0.0480, l_in: 0.0120, l_grad: 0.0360, msssim_ir: 0.2976, msssim_vis: 0.1357, mx_loss: 0.0093, eta: 0:05:03, time: 4.5379
INFO train.py(173): step: 4810/5410, l_total: 0.0428, l_in: 0.0101, l_grad: 0.0327, msssim_ir: 0.3446, msssim_vis: 0.0703, mx_loss: 0.0083, eta: 0:04:58, time: 4.6514
INFO train.py(173): step: 4820/5410, l_total: 0.0476, l_in: 0.0186, l_grad: 0.0290, msssim_ir: 0.4640, msssim_vis: 0.0094, mx_loss: 0.0071, eta: 0:04:53, time: 4.5589
INFO train.py(173): step: 4830/5410, l_total: 0.0278, l_in: 0.0053, l_grad: 0.0226, msssim_ir: 0.3495, msssim_vis: 0.0471, mx_loss: 0.0033, eta: 0:04:48, time: 4.5907
INFO train.py(173): step: 4840/5410, l_total: 0.0360, l_in: 0.0103, l_grad: 0.0257, msssim_ir: 0.3444, msssim_vis: 0.0466, mx_loss: 0.0069, eta: 0:04:43, time: 4.5429
INFO train.py(173): step: 4850/5410, l_total: 0.0313, l_in: 0.0063, l_grad: 0.0250, msssim_ir: 0.3688, msssim_vis: 0.0396, mx_loss: 0.0037, eta: 0:04:38, time: 4.5847
INFO train.py(173): step: 4860/5410, l_total: 0.0370, l_in: 0.0081, l_grad: 0.0289, msssim_ir: 0.2551, msssim_vis: 0.1159, mx_loss: 0.0048, eta: 0:04:33, time: 4.5091
INFO train.py(173): step: 4870/5410, l_total: 0.0673, l_in: 0.0186, l_grad: 0.0487, msssim_ir: 0.4066, msssim_vis: 0.0634, mx_loss: 0.0130, eta: 0:04:30, time: 27.2977
INFO train.py(173): step: 4880/5410, l_total: 0.0304, l_in: 0.0104, l_grad: 0.0201, msssim_ir: 0.2097, msssim_vis: 0.0825, mx_loss: 0.0089, eta: 0:04:25, time: 4.4922
INFO train.py(173): step: 4890/5410, l_total: 0.0468, l_in: 0.0145, l_grad: 0.0323, msssim_ir: 0.3200, msssim_vis: 0.1024, mx_loss: 0.0089, eta: 0:04:20, time: 4.4782
INFO train.py(173): step: 4900/5410, l_total: 0.0457, l_in: 0.0107, l_grad: 0.0351, msssim_ir: 0.2942, msssim_vis: 0.0682, mx_loss: 0.0079, eta: 0:04:15, time: 4.4596
INFO train.py(173): step: 4910/5410, l_total: 0.0390, l_in: 0.0082, l_grad: 0.0308, msssim_ir: 0.2674, msssim_vis: 0.0881, mx_loss: 0.0064, eta: 0:04:10, time: 4.4762
INFO train.py(173): step: 4920/5410, l_total: 0.0390, l_in: 0.0086, l_grad: 0.0304, msssim_ir: 0.2809, msssim_vis: 0.0864, mx_loss: 0.0060, eta: 0:04:05, time: 4.4693
INFO train.py(173): step: 4930/5410, l_total: 0.0401, l_in: 0.0117, l_grad: 0.0284, msssim_ir: 0.3269, msssim_vis: 0.0825, mx_loss: 0.0051, eta: 0:04:00, time: 4.4971
INFO train.py(173): step: 4940/5410, l_total: 0.0383, l_in: 0.0112, l_grad: 0.0271, msssim_ir: 0.1528, msssim_vis: 0.1408, mx_loss: 0.0082, eta: 0:03:55, time: 4.5011
INFO train.py(173): step: 4950/5410, l_total: 0.0455, l_in: 0.0108, l_grad: 0.0347, msssim_ir: 0.2358, msssim_vis: 0.1425, mx_loss: 0.0082, eta: 0:03:50, time: 4.4931
INFO train.py(173): step: 4960/5410, l_total: 0.0349, l_in: 0.0091, l_grad: 0.0258, msssim_ir: 0.3709, msssim_vis: 0.0482, mx_loss: 0.0057, eta: 0:03:45, time: 4.4905
INFO train.py(173): step: 4970/5410, l_total: 0.0660, l_in: 0.0212, l_grad: 0.0449, msssim_ir: 0.4378, msssim_vis: 0.0679, mx_loss: 0.0227, eta: 0:03:39, time: 4.4971
INFO train.py(173): step: 4980/5410, l_total: 0.0327, l_in: 0.0098, l_grad: 0.0228, msssim_ir: 0.2379, msssim_vis: 0.1338, mx_loss: 0.0053, eta: 0:03:34, time: 4.5021
INFO train.py(173): step: 4990/5410, l_total: 0.0568, l_in: 0.0178, l_grad: 0.0390, msssim_ir: 0.2874, msssim_vis: 0.1559, mx_loss: 0.0119, eta: 0:03:29, time: 4.4991
INFO train.py(173): step: 5000/5410, l_total: 0.0382, l_in: 0.0142, l_grad: 0.0240, msssim_ir: 0.3532, msssim_vis: 0.0394, mx_loss: 0.0052, eta: 0:03:24, time: 4.5051
INFO train.py(173): step: 5010/5410, l_total: 0.0322, l_in: 0.0091, l_grad: 0.0231, msssim_ir: 0.3898, msssim_vis: 0.0347, mx_loss: 0.0061, eta: 0:03:19, time: 4.5220
INFO train.py(173): step: 5020/5410, l_total: 0.0421, l_in: 0.0095, l_grad: 0.0327, msssim_ir: 0.4305, msssim_vis: 0.0260, mx_loss: 0.0079, eta: 0:03:14, time: 4.5260
INFO train.py(173): step: 5030/5410, l_total: 0.0324, l_in: 0.0089, l_grad: 0.0235, msssim_ir: 0.3990, msssim_vis: 0.0170, mx_loss: 0.0039, eta: 0:03:09, time: 4.6347
INFO train.py(173): step: 5040/5410, l_total: 0.0452, l_in: 0.0125, l_grad: 0.0327, msssim_ir: 0.3953, msssim_vis: 0.0306, mx_loss: 0.0057, eta: 0:03:04, time: 4.5172
INFO train.py(173): step: 5050/5410, l_total: 0.0418, l_in: 0.0111, l_grad: 0.0307, msssim_ir: 0.3271, msssim_vis: 0.0607, mx_loss: 0.0059, eta: 0:02:59, time: 4.5529
INFO train.py(173): step: 5060/5410, l_total: 0.0424, l_in: 0.0100, l_grad: 0.0323, msssim_ir: 0.4003, msssim_vis: 0.0304, mx_loss: 0.0053, eta: 0:02:54, time: 4.6107
INFO train.py(173): step: 5070/5410, l_total: 0.0422, l_in: 0.0116, l_grad: 0.0306, msssim_ir: 0.2462, msssim_vis: 0.0925, mx_loss: 0.0099, eta: 0:02:49, time: 4.5350
INFO train.py(173): step: 5080/5410, l_total: 0.0469, l_in: 0.0112, l_grad: 0.0357, msssim_ir: 0.4383, msssim_vis: 0.0238, mx_loss: 0.0083, eta: 0:02:44, time: 4.5598
INFO train.py(173): step: 5090/5410, l_total: 0.0494, l_in: 0.0134, l_grad: 0.0360, msssim_ir: 0.4830, msssim_vis: 0.0118, mx_loss: 0.0143, eta: 0:02:39, time: 4.5671
INFO train.py(173): step: 5100/5410, l_total: 0.0338, l_in: 0.0097, l_grad: 0.0241, msssim_ir: 0.4068, msssim_vis: 0.0390, mx_loss: 0.0032, eta: 0:02:34, time: 4.5360
INFO train.py(173): step: 5110/5410, l_total: 0.0441, l_in: 0.0140, l_grad: 0.0300, msssim_ir: 0.2891, msssim_vis: 0.1509, mx_loss: 0.0072, eta: 0:02:29, time: 4.5499
INFO train.py(173): step: 5120/5410, l_total: 0.0313, l_in: 0.0066, l_grad: 0.0247, msssim_ir: 0.2417, msssim_vis: 0.0796, mx_loss: 0.0055, eta: 0:02:24, time: 4.6086
INFO train.py(173): step: 5130/5410, l_total: 0.0344, l_in: 0.0101, l_grad: 0.0243, msssim_ir: 0.4316, msssim_vis: 0.0224, mx_loss: 0.0069, eta: 0:02:19, time: 4.5937
INFO train.py(173): step: 5140/5410, l_total: 0.0287, l_in: 0.0071, l_grad: 0.0216, msssim_ir: 0.2683, msssim_vis: 0.0942, mx_loss: 0.0049, eta: 0:02:14, time: 4.6325
INFO train.py(173): step: 5150/5410, l_total: 0.0436, l_in: 0.0102, l_grad: 0.0334, msssim_ir: 0.3788, msssim_vis: 0.0311, mx_loss: 0.0060, eta: 0:02:09, time: 4.5738
INFO train.py(173): step: 5160/5410, l_total: 0.0329, l_in: 0.0077, l_grad: 0.0252, msssim_ir: 0.3039, msssim_vis: 0.0924, mx_loss: 0.0047, eta: 0:02:04, time: 4.5220
INFO train.py(173): step: 5170/5410, l_total: 0.0641, l_in: 0.0218, l_grad: 0.0423, msssim_ir: 0.4841, msssim_vis: 0.0150, mx_loss: 0.0101, eta: 0:01:59, time: 4.6455
INFO train.py(173): step: 5180/5410, l_total: 0.0322, l_in: 0.0088, l_grad: 0.0234, msssim_ir: 0.2444, msssim_vis: 0.0814, mx_loss: 0.0059, eta: 0:01:54, time: 4.5310
INFO train.py(173): step: 5190/5410, l_total: 0.0359, l_in: 0.0083, l_grad: 0.0276, msssim_ir: 0.3397, msssim_vis: 0.0757, mx_loss: 0.0044, eta: 0:01:49, time: 4.5260
INFO train.py(173): step: 5200/5410, l_total: 0.0323, l_in: 0.0065, l_grad: 0.0258, msssim_ir: 0.3644, msssim_vis: 0.0806, mx_loss: 0.0032, eta: 0:01:44, time: 4.5877
INFO train.py(173): step: 5210/5410, l_total: 0.0354, l_in: 0.0072, l_grad: 0.0282, msssim_ir: 0.4683, msssim_vis: 0.0210, mx_loss: 0.0026, eta: 0:01:39, time: 4.5688
INFO train.py(173): step: 5220/5410, l_total: 0.0367, l_in: 0.0098, l_grad: 0.0268, msssim_ir: 0.3654, msssim_vis: 0.0350, mx_loss: 0.0057, eta: 0:01:34, time: 4.5470
INFO train.py(173): step: 5230/5410, l_total: 0.0417, l_in: 0.0130, l_grad: 0.0286, msssim_ir: 0.2950, msssim_vis: 0.1033, mx_loss: 0.0111, eta: 0:01:29, time: 4.5867
INFO train.py(173): step: 5240/5410, l_total: 0.0456, l_in: 0.0131, l_grad: 0.0325, msssim_ir: 0.4572, msssim_vis: 0.0164, mx_loss: 0.0084, eta: 0:01:24, time: 4.5310
INFO train.py(173): step: 5250/5410, l_total: 0.0473, l_in: 0.0143, l_grad: 0.0330, msssim_ir: 0.5128, msssim_vis: 0.0189, mx_loss: 0.0105, eta: 0:01:19, time: 4.5748
INFO train.py(173): step: 5260/5410, l_total: 0.0485, l_in: 0.0091, l_grad: 0.0393, msssim_ir: 0.4771, msssim_vis: 0.0184, mx_loss: 0.0081, eta: 0:01:14, time: 4.5499
INFO train.py(173): step: 5270/5410, l_total: 0.0293, l_in: 0.0063, l_grad: 0.0230, msssim_ir: 0.4032, msssim_vis: 0.0350, mx_loss: 0.0027, eta: 0:01:09, time: 4.5419
INFO train.py(173): step: 5280/5410, l_total: 0.0415, l_in: 0.0127, l_grad: 0.0288, msssim_ir: 0.1266, msssim_vis: 0.1400, mx_loss: 0.0127, eta: 0:01:04, time: 4.5559
INFO train.py(173): step: 5290/5410, l_total: 0.0534, l_in: 0.0156, l_grad: 0.0378, msssim_ir: 0.2078, msssim_vis: 0.1609, mx_loss: 0.0150, eta: 0:00:59, time: 4.6913
INFO train.py(173): step: 5300/5410, l_total: 0.0349, l_in: 0.0087, l_grad: 0.0263, msssim_ir: 0.2490, msssim_vis: 0.0763, mx_loss: 0.0061, eta: 0:00:54, time: 4.5529
INFO train.py(173): step: 5310/5410, l_total: 0.0331, l_in: 0.0112, l_grad: 0.0219, msssim_ir: 0.2470, msssim_vis: 0.0638, mx_loss: 0.0077, eta: 0:00:49, time: 4.5589
INFO train.py(173): step: 5320/5410, l_total: 0.0338, l_in: 0.0128, l_grad: 0.0210, msssim_ir: 0.2735, msssim_vis: 0.0656, mx_loss: 0.0079, eta: 0:00:44, time: 4.5320
INFO train.py(173): step: 5330/5410, l_total: 0.0372, l_in: 0.0083, l_grad: 0.0289, msssim_ir: 0.3268, msssim_vis: 0.0812, mx_loss: 0.0061, eta: 0:00:39, time: 4.6076
INFO train.py(173): step: 5340/5410, l_total: 0.0412, l_in: 0.0138, l_grad: 0.0274, msssim_ir: 0.2894, msssim_vis: 0.1509, mx_loss: 0.0050, eta: 0:00:34, time: 4.5758
INFO train.py(173): step: 5350/5410, l_total: 0.0565, l_in: 0.0164, l_grad: 0.0401, msssim_ir: 0.2643, msssim_vis: 0.1119, mx_loss: 0.0157, eta: 0:00:29, time: 4.5230
INFO train.py(173): step: 5360/5410, l_total: 0.0626, l_in: 0.0206, l_grad: 0.0420, msssim_ir: 0.5169, msssim_vis: 0.0117, mx_loss: 0.0211, eta: 0:00:24, time: 4.6216
INFO train.py(173): step: 5370/5410, l_total: 0.0343, l_in: 0.0103, l_grad: 0.0240, msssim_ir: 0.3848, msssim_vis: 0.0441, mx_loss: 0.0038, eta: 0:00:19, time: 4.5967
INFO train.py(173): step: 5380/5410, l_total: 0.0540, l_in: 0.0119, l_grad: 0.0421, msssim_ir: 0.4422, msssim_vis: 0.0356, mx_loss: 0.0061, eta: 0:00:14, time: 4.5728
INFO train.py(173): step: 5390/5410, l_total: 0.0370, l_in: 0.0121, l_grad: 0.0250, msssim_ir: 0.3768, msssim_vis: 0.0314, mx_loss: 0.0062, eta: 0:00:09, time: 4.5529
INFO train.py(173): step: 5400/5410, l_total: 0.0682, l_in: 0.0241, l_grad: 0.0441, msssim_ir: 0.4348, msssim_vis: 0.0430, mx_loss: 0.0147, eta: 0:00:04, time: 4.5827
INFO train.py(173): step: 5410/5410, l_total: 0.0631, l_in: 0.0225, l_grad: 0.0406, msssim_ir: 0.5262, msssim_vis: 0.0067, mx_loss: 0.0064, eta: 0:00:00, time: 4.5531
INFO train.py(177): Fusion Model Save to: ./model\Fusion\fusion_model.pth
INFO train.py(178): 

INFO train.py(108): Training Fusion Model start~
INFO train.py(173): step: 10/5410, l_total: 0.0584, l_in: 0.0148, l_grad: 0.0436, msssim_ir: 0.4310, msssim_vis: 0.0281, mx_loss: 0.0081, eta: 3:56:49, time: 26.3142
INFO train.py(173): step: 20/5410, l_total: 0.0273, l_in: 0.0062, l_grad: 0.0211, msssim_ir: 0.2682, msssim_vis: 0.0885, mx_loss: 0.0040, eta: 2:18:11, time: 4.4523
INFO train.py(173): step: 30/5410, l_total: 0.0520, l_in: 0.0122, l_grad: 0.0399, msssim_ir: 0.4608, msssim_vis: 0.0261, mx_loss: 0.0116, eta: 1:45:20, time: 4.4772
INFO train.py(173): step: 40/5410, l_total: 0.0392, l_in: 0.0107, l_grad: 0.0285, msssim_ir: 0.4485, msssim_vis: 0.0160, mx_loss: 0.0087, eta: 1:28:52, time: 4.4782
INFO train.py(173): step: 50/5410, l_total: 0.0494, l_in: 0.0164, l_grad: 0.0331, msssim_ir: 0.2705, msssim_vis: 0.1201, mx_loss: 0.0101, eta: 1:18:56, time: 4.4653
INFO train.py(173): step: 60/5410, l_total: 0.0435, l_in: 0.0103, l_grad: 0.0332, msssim_ir: 0.2527, msssim_vis: 0.1274, mx_loss: 0.0062, eta: 1:12:20, time: 4.4862
INFO train.py(173): step: 70/5410, l_total: 0.0579, l_in: 0.0202, l_grad: 0.0378, msssim_ir: 0.4370, msssim_vis: 0.0519, mx_loss: 0.0117, eta: 1:07:35, time: 4.4912
INFO train.py(173): step: 80/5410, l_total: 0.0482, l_in: 0.0153, l_grad: 0.0329, msssim_ir: 0.3205, msssim_vis: 0.1222, mx_loss: 0.0092, eta: 1:04:01, time: 4.5011
INFO train.py(173): step: 90/5410, l_total: 0.0377, l_in: 0.0089, l_grad: 0.0288, msssim_ir: 0.2036, msssim_vis: 0.1271, mx_loss: 0.0072, eta: 1:01:13, time: 4.4882
INFO train.py(173): step: 100/5410, l_total: 0.0328, l_in: 0.0075, l_grad: 0.0253, msssim_ir: 0.2409, msssim_vis: 0.0750, mx_loss: 0.0056, eta: 0:58:59, time: 4.4961
INFO train.py(173): step: 110/5410, l_total: 0.0336, l_in: 0.0103, l_grad: 0.0234, msssim_ir: 0.2590, msssim_vis: 0.1010, mx_loss: 0.0052, eta: 0:57:08, time: 4.5001
INFO train.py(173): step: 120/5410, l_total: 0.0330, l_in: 0.0080, l_grad: 0.0250, msssim_ir: 0.4062, msssim_vis: 0.0281, mx_loss: 0.0048, eta: 0:55:34, time: 4.4971
INFO train.py(173): step: 130/5410, l_total: 0.0312, l_in: 0.0080, l_grad: 0.0231, msssim_ir: 0.2893, msssim_vis: 0.0407, mx_loss: 0.0045, eta: 0:54:15, time: 4.5081
INFO train.py(173): step: 140/5410, l_total: 0.0563, l_in: 0.0208, l_grad: 0.0355, msssim_ir: 0.3624, msssim_vis: 0.0923, mx_loss: 0.0227, eta: 0:53:07, time: 4.5170
INFO train.py(173): step: 150/5410, l_total: 0.0338, l_in: 0.0102, l_grad: 0.0237, msssim_ir: 0.3923, msssim_vis: 0.0392, mx_loss: 0.0067, eta: 0:52:09, time: 4.5658
INFO train.py(173): step: 160/5410, l_total: 0.0365, l_in: 0.0073, l_grad: 0.0292, msssim_ir: 0.1982, msssim_vis: 0.1045, mx_loss: 0.0052, eta: 0:51:16, time: 4.5340
INFO train.py(173): step: 170/5410, l_total: 0.0386, l_in: 0.0123, l_grad: 0.0263, msssim_ir: 0.3870, msssim_vis: 0.0346, mx_loss: 0.0084, eta: 0:50:32, time: 4.6116
INFO train.py(173): step: 180/5410, l_total: 0.0395, l_in: 0.0129, l_grad: 0.0267, msssim_ir: 0.4008, msssim_vis: 0.0357, mx_loss: 0.0047, eta: 0:49:50, time: 4.5379
INFO train.py(173): step: 190/5410, l_total: 0.0326, l_in: 0.0076, l_grad: 0.0250, msssim_ir: 0.4588, msssim_vis: 0.0075, mx_loss: 0.0053, eta: 0:49:15, time: 4.6425
INFO train.py(173): step: 200/5410, l_total: 0.0446, l_in: 0.0114, l_grad: 0.0332, msssim_ir: 0.2716, msssim_vis: 0.1212, mx_loss: 0.0129, eta: 0:48:39, time: 4.5131
INFO train.py(173): step: 210/5410, l_total: 0.0413, l_in: 0.0083, l_grad: 0.0331, msssim_ir: 0.4171, msssim_vis: 0.0267, mx_loss: 0.0076, eta: 0:48:08, time: 4.5867
INFO train.py(173): step: 220/5410, l_total: 0.0363, l_in: 0.0085, l_grad: 0.0279, msssim_ir: 0.4070, msssim_vis: 0.0404, mx_loss: 0.0045, eta: 0:47:41, time: 4.6176
INFO train.py(173): step: 230/5410, l_total: 0.0509, l_in: 0.0136, l_grad: 0.0373, msssim_ir: 0.4012, msssim_vis: 0.0441, mx_loss: 0.0115, eta: 0:47:13, time: 4.5131
INFO train.py(173): step: 240/5410, l_total: 0.0544, l_in: 0.0174, l_grad: 0.0370, msssim_ir: 0.3797, msssim_vis: 0.0774, mx_loss: 0.0103, eta: 0:46:49, time: 4.6325
INFO train.py(173): step: 250/5410, l_total: 0.0317, l_in: 0.0091, l_grad: 0.0226, msssim_ir: 0.3527, msssim_vis: 0.0397, mx_loss: 0.0042, eta: 0:46:25, time: 4.5071
INFO train.py(173): step: 260/5410, l_total: 0.0392, l_in: 0.0103, l_grad: 0.0289, msssim_ir: 0.3462, msssim_vis: 0.0600, mx_loss: 0.0056, eta: 0:46:03, time: 4.5708
INFO train.py(173): step: 270/5410, l_total: 0.0397, l_in: 0.0110, l_grad: 0.0288, msssim_ir: 0.2999, msssim_vis: 0.0899, mx_loss: 0.0050, eta: 0:45:43, time: 4.5877
INFO train.py(173): step: 280/5410, l_total: 0.0503, l_in: 0.0103, l_grad: 0.0401, msssim_ir: 0.3146, msssim_vis: 0.0761, mx_loss: 0.0112, eta: 0:45:23, time: 4.5618
INFO train.py(173): step: 290/5410, l_total: 0.0421, l_in: 0.0107, l_grad: 0.0314, msssim_ir: 0.2334, msssim_vis: 0.1312, mx_loss: 0.0090, eta: 0:45:05, time: 4.6037
INFO train.py(173): step: 300/5410, l_total: 0.0415, l_in: 0.0092, l_grad: 0.0323, msssim_ir: 0.4187, msssim_vis: 0.0252, mx_loss: 0.0087, eta: 0:44:47, time: 4.5489
INFO train.py(173): step: 310/5410, l_total: 0.0434, l_in: 0.0089, l_grad: 0.0345, msssim_ir: 0.3201, msssim_vis: 0.0728, mx_loss: 0.0107, eta: 0:44:31, time: 4.5826
INFO train.py(173): step: 320/5410, l_total: 0.0303, l_in: 0.0080, l_grad: 0.0222, msssim_ir: 0.3181, msssim_vis: 0.0477, mx_loss: 0.0050, eta: 0:44:15, time: 4.5608
INFO train.py(173): step: 330/5410, l_total: 0.0431, l_in: 0.0102, l_grad: 0.0329, msssim_ir: 0.4787, msssim_vis: 0.0123, mx_loss: 0.0063, eta: 0:44:00, time: 4.5907
INFO train.py(173): step: 340/5410, l_total: 0.0333, l_in: 0.0114, l_grad: 0.0219, msssim_ir: 0.3333, msssim_vis: 0.0528, mx_loss: 0.0061, eta: 0:43:45, time: 4.5211
INFO train.py(173): step: 350/5410, l_total: 0.0504, l_in: 0.0097, l_grad: 0.0407, msssim_ir: 0.2601, msssim_vis: 0.1388, mx_loss: 0.0094, eta: 0:43:31, time: 4.5837
INFO train.py(173): step: 360/5410, l_total: 0.0265, l_in: 0.0073, l_grad: 0.0192, msssim_ir: 0.1440, msssim_vis: 0.1415, mx_loss: 0.0064, eta: 0:43:19, time: 4.6295
INFO train.py(173): step: 370/5410, l_total: 0.0398, l_in: 0.0098, l_grad: 0.0301, msssim_ir: 0.4048, msssim_vis: 0.0503, mx_loss: 0.0051, eta: 0:43:06, time: 4.6166
INFO train.py(173): step: 380/5410, l_total: 0.0405, l_in: 0.0110, l_grad: 0.0295, msssim_ir: 0.3072, msssim_vis: 0.1162, mx_loss: 0.0090, eta: 0:42:53, time: 4.5250
INFO train.py(173): step: 390/5410, l_total: 0.0478, l_in: 0.0099, l_grad: 0.0379, msssim_ir: 0.4130, msssim_vis: 0.0299, mx_loss: 0.0059, eta: 0:42:42, time: 4.6236
INFO train.py(173): step: 400/5410, l_total: 0.0330, l_in: 0.0104, l_grad: 0.0226, msssim_ir: 0.2383, msssim_vis: 0.0891, mx_loss: 0.0086, eta: 0:42:29, time: 4.5509
INFO train.py(173): step: 410/5410, l_total: 0.0370, l_in: 0.0073, l_grad: 0.0297, msssim_ir: 0.2593, msssim_vis: 0.0986, mx_loss: 0.0051, eta: 0:42:18, time: 4.5360
INFO train.py(173): step: 420/5410, l_total: 0.0317, l_in: 0.0063, l_grad: 0.0254, msssim_ir: 0.3044, msssim_vis: 0.0502, mx_loss: 0.0040, eta: 0:42:07, time: 4.6345
INFO train.py(173): step: 430/5410, l_total: 0.0427, l_in: 0.0106, l_grad: 0.0322, msssim_ir: 0.4350, msssim_vis: 0.0127, mx_loss: 0.0105, eta: 0:41:57, time: 4.5808
INFO train.py(173): step: 440/5410, l_total: 0.0557, l_in: 0.0119, l_grad: 0.0437, msssim_ir: 0.3909, msssim_vis: 0.0918, mx_loss: 0.0120, eta: 0:41:46, time: 4.5290
INFO train.py(173): step: 450/5410, l_total: 0.0406, l_in: 0.0089, l_grad: 0.0318, msssim_ir: 0.3392, msssim_vis: 0.0417, mx_loss: 0.0063, eta: 0:41:35, time: 4.5472
INFO train.py(173): step: 460/5410, l_total: 0.0553, l_in: 0.0170, l_grad: 0.0384, msssim_ir: 0.4682, msssim_vis: 0.0177, mx_loss: 0.0108, eta: 0:41:25, time: 4.5708
INFO train.py(173): step: 470/5410, l_total: 0.0375, l_in: 0.0115, l_grad: 0.0260, msssim_ir: 0.3422, msssim_vis: 0.0440, mx_loss: 0.0073, eta: 0:41:16, time: 4.6315
INFO train.py(173): step: 480/5410, l_total: 0.0442, l_in: 0.0093, l_grad: 0.0349, msssim_ir: 0.3571, msssim_vis: 0.0536, mx_loss: 0.0051, eta: 0:41:06, time: 4.5369
INFO train.py(173): step: 490/5410, l_total: 0.0303, l_in: 0.0095, l_grad: 0.0208, msssim_ir: 0.2323, msssim_vis: 0.1057, mx_loss: 0.0070, eta: 0:40:57, time: 4.5821
INFO train.py(173): step: 500/5410, l_total: 0.0408, l_in: 0.0111, l_grad: 0.0297, msssim_ir: 0.3148, msssim_vis: 0.0642, mx_loss: 0.0068, eta: 0:40:48, time: 4.5549
INFO train.py(173): step: 510/5410, l_total: 0.0421, l_in: 0.0100, l_grad: 0.0321, msssim_ir: 0.2442, msssim_vis: 0.1333, mx_loss: 0.0092, eta: 0:40:38, time: 4.5589
INFO train.py(173): step: 520/5410, l_total: 0.0264, l_in: 0.0054, l_grad: 0.0210, msssim_ir: 0.3676, msssim_vis: 0.0302, mx_loss: 0.0026, eta: 0:40:29, time: 4.5419
INFO train.py(173): step: 530/5410, l_total: 0.0431, l_in: 0.0126, l_grad: 0.0305, msssim_ir: 0.3480, msssim_vis: 0.0657, mx_loss: 0.0071, eta: 0:40:21, time: 4.6455
INFO train.py(173): step: 540/5410, l_total: 0.0268, l_in: 0.0065, l_grad: 0.0203, msssim_ir: 0.3833, msssim_vis: 0.0391, mx_loss: 0.0049, eta: 0:40:13, time: 4.5422
INFO train.py(173): step: 550/5410, l_total: 0.0427, l_in: 0.0101, l_grad: 0.0326, msssim_ir: 0.2988, msssim_vis: 0.0745, mx_loss: 0.0073, eta: 0:43:23, time: 27.0658
INFO train.py(173): step: 560/5410, l_total: 0.0448, l_in: 0.0097, l_grad: 0.0351, msssim_ir: 0.4692, msssim_vis: 0.0222, mx_loss: 0.0097, eta: 0:43:10, time: 4.4712
INFO train.py(173): step: 570/5410, l_total: 0.0453, l_in: 0.0129, l_grad: 0.0324, msssim_ir: 0.2405, msssim_vis: 0.1095, mx_loss: 0.0116, eta: 0:42:57, time: 4.4583
INFO train.py(173): step: 580/5410, l_total: 0.0334, l_in: 0.0101, l_grad: 0.0232, msssim_ir: 0.2594, msssim_vis: 0.0971, mx_loss: 0.0080, eta: 0:42:45, time: 4.4822
INFO train.py(173): step: 590/5410, l_total: 0.0321, l_in: 0.0060, l_grad: 0.0262, msssim_ir: 0.3039, msssim_vis: 0.0471, mx_loss: 0.0040, eta: 0:42:33, time: 4.4892
INFO train.py(173): step: 600/5410, l_total: 0.0388, l_in: 0.0092, l_grad: 0.0296, msssim_ir: 0.2398, msssim_vis: 0.1208, mx_loss: 0.0093, eta: 0:42:21, time: 4.4922
INFO train.py(173): step: 610/5410, l_total: 0.0273, l_in: 0.0063, l_grad: 0.0210, msssim_ir: 0.3607, msssim_vis: 0.0534, mx_loss: 0.0041, eta: 0:42:10, time: 4.4981
INFO train.py(173): step: 620/5410, l_total: 0.0363, l_in: 0.0082, l_grad: 0.0281, msssim_ir: 0.3243, msssim_vis: 0.1096, mx_loss: 0.0048, eta: 0:41:58, time: 4.4991
INFO train.py(173): step: 630/5410, l_total: 0.0357, l_in: 0.0081, l_grad: 0.0276, msssim_ir: 0.2489, msssim_vis: 0.0899, mx_loss: 0.0070, eta: 0:41:47, time: 4.5011
INFO train.py(173): step: 640/5410, l_total: 0.0403, l_in: 0.0126, l_grad: 0.0277, msssim_ir: 0.2077, msssim_vis: 0.1045, mx_loss: 0.0102, eta: 0:41:37, time: 4.5001
INFO train.py(173): step: 650/5410, l_total: 0.0353, l_in: 0.0101, l_grad: 0.0252, msssim_ir: 0.2935, msssim_vis: 0.0770, mx_loss: 0.0062, eta: 0:41:26, time: 4.4852
INFO train.py(173): step: 660/5410, l_total: 0.0428, l_in: 0.0082, l_grad: 0.0346, msssim_ir: 0.4074, msssim_vis: 0.0533, mx_loss: 0.0062, eta: 0:41:16, time: 4.5122
INFO train.py(173): step: 670/5410, l_total: 0.0530, l_in: 0.0124, l_grad: 0.0406, msssim_ir: 0.5065, msssim_vis: 0.0083, mx_loss: 0.0078, eta: 0:41:05, time: 4.5091
INFO train.py(173): step: 680/5410, l_total: 0.0611, l_in: 0.0143, l_grad: 0.0468, msssim_ir: 0.4975, msssim_vis: 0.0210, mx_loss: 0.0106, eta: 0:40:55, time: 4.5220
INFO train.py(173): step: 690/5410, l_total: 0.0325, l_in: 0.0111, l_grad: 0.0214, msssim_ir: 0.3977, msssim_vis: 0.0315, mx_loss: 0.0031, eta: 0:40:46, time: 4.5260
INFO train.py(173): step: 700/5410, l_total: 0.0431, l_in: 0.0124, l_grad: 0.0307, msssim_ir: 0.4147, msssim_vis: 0.0194, mx_loss: 0.0054, eta: 0:40:36, time: 4.5579
INFO train.py(173): step: 710/5410, l_total: 0.0417, l_in: 0.0115, l_grad: 0.0302, msssim_ir: 0.4269, msssim_vis: 0.0323, mx_loss: 0.0112, eta: 0:40:27, time: 4.5598
INFO train.py(173): step: 720/5410, l_total: 0.0348, l_in: 0.0082, l_grad: 0.0266, msssim_ir: 0.2760, msssim_vis: 0.1170, mx_loss: 0.0043, eta: 0:40:18, time: 4.5808
INFO train.py(173): step: 730/5410, l_total: 0.0503, l_in: 0.0170, l_grad: 0.0333, msssim_ir: 0.3904, msssim_vis: 0.0755, mx_loss: 0.0058, eta: 0:40:09, time: 4.5678
INFO train.py(173): step: 740/5410, l_total: 0.0444, l_in: 0.0094, l_grad: 0.0350, msssim_ir: 0.3550, msssim_vis: 0.0745, mx_loss: 0.0124, eta: 0:40:00, time: 4.5608
INFO train.py(173): step: 750/5410, l_total: 0.0363, l_in: 0.0074, l_grad: 0.0289, msssim_ir: 0.3371, msssim_vis: 0.0496, mx_loss: 0.0071, eta: 0:39:52, time: 4.6176
INFO train.py(173): step: 760/5410, l_total: 0.0388, l_in: 0.0124, l_grad: 0.0264, msssim_ir: 0.1874, msssim_vis: 0.1140, mx_loss: 0.0090, eta: 0:39:43, time: 4.5379
INFO train.py(173): step: 770/5410, l_total: 0.0518, l_in: 0.0139, l_grad: 0.0379, msssim_ir: 0.4987, msssim_vis: 0.0108, mx_loss: 0.0092, eta: 0:39:35, time: 4.5629
INFO train.py(173): step: 780/5410, l_total: 0.0497, l_in: 0.0135, l_grad: 0.0362, msssim_ir: 0.4606, msssim_vis: 0.0112, mx_loss: 0.0098, eta: 0:39:26, time: 4.5881
INFO train.py(173): step: 790/5410, l_total: 0.0330, l_in: 0.0088, l_grad: 0.0242, msssim_ir: 0.1600, msssim_vis: 0.1645, mx_loss: 0.0061, eta: 0:39:18, time: 4.5469
INFO train.py(173): step: 800/5410, l_total: 0.0300, l_in: 0.0072, l_grad: 0.0229, msssim_ir: 0.3635, msssim_vis: 0.0304, mx_loss: 0.0026, eta: 0:39:10, time: 4.5751
INFO train.py(173): step: 810/5410, l_total: 0.0361, l_in: 0.0066, l_grad: 0.0294, msssim_ir: 0.3219, msssim_vis: 0.0538, mx_loss: 0.0046, eta: 0:39:02, time: 4.6275
INFO train.py(173): step: 820/5410, l_total: 0.0522, l_in: 0.0106, l_grad: 0.0415, msssim_ir: 0.4992, msssim_vis: 0.0419, mx_loss: 0.0056, eta: 0:38:54, time: 4.5170
INFO train.py(173): step: 830/5410, l_total: 0.0332, l_in: 0.0103, l_grad: 0.0229, msssim_ir: 0.3921, msssim_vis: 0.0242, mx_loss: 0.0046, eta: 0:38:46, time: 4.6305
INFO train.py(173): step: 840/5410, l_total: 0.0385, l_in: 0.0073, l_grad: 0.0313, msssim_ir: 0.2664, msssim_vis: 0.1077, mx_loss: 0.0073, eta: 0:38:38, time: 4.5340
INFO train.py(173): step: 850/5410, l_total: 0.0533, l_in: 0.0143, l_grad: 0.0390, msssim_ir: 0.4497, msssim_vis: 0.0356, mx_loss: 0.0132, eta: 0:38:30, time: 4.5589
INFO train.py(173): step: 860/5410, l_total: 0.0447, l_in: 0.0106, l_grad: 0.0341, msssim_ir: 0.3215, msssim_vis: 0.0675, mx_loss: 0.0104, eta: 0:38:23, time: 4.5748
INFO train.py(173): step: 870/5410, l_total: 0.0349, l_in: 0.0083, l_grad: 0.0266, msssim_ir: 0.3135, msssim_vis: 0.0760, mx_loss: 0.0060, eta: 0:38:15, time: 4.6375
INFO train.py(173): step: 880/5410, l_total: 0.0661, l_in: 0.0161, l_grad: 0.0500, msssim_ir: 0.3889, msssim_vis: 0.0406, mx_loss: 0.0132, eta: 0:38:08, time: 4.5369
INFO train.py(173): step: 890/5410, l_total: 0.0419, l_in: 0.0102, l_grad: 0.0317, msssim_ir: 0.4932, msssim_vis: 0.0097, mx_loss: 0.0050, eta: 0:38:00, time: 4.5678
INFO train.py(173): step: 900/5410, l_total: 0.0365, l_in: 0.0088, l_grad: 0.0278, msssim_ir: 0.4341, msssim_vis: 0.0157, mx_loss: 0.0047, eta: 0:37:53, time: 4.6066
INFO train.py(173): step: 910/5410, l_total: 0.0459, l_in: 0.0096, l_grad: 0.0363, msssim_ir: 0.4633, msssim_vis: 0.0184, mx_loss: 0.0050, eta: 0:37:46, time: 4.6276
INFO train.py(173): step: 920/5410, l_total: 0.0278, l_in: 0.0056, l_grad: 0.0223, msssim_ir: 0.3442, msssim_vis: 0.0540, mx_loss: 0.0026, eta: 0:37:38, time: 4.5121
INFO train.py(173): step: 930/5410, l_total: 0.0369, l_in: 0.0100, l_grad: 0.0269, msssim_ir: 0.4688, msssim_vis: 0.0465, mx_loss: 0.0036, eta: 0:37:31, time: 4.6236
INFO train.py(173): step: 940/5410, l_total: 0.0312, l_in: 0.0075, l_grad: 0.0237, msssim_ir: 0.4132, msssim_vis: 0.0125, mx_loss: 0.0056, eta: 0:37:24, time: 4.5375
INFO train.py(173): step: 950/5410, l_total: 0.0369, l_in: 0.0182, l_grad: 0.0187, msssim_ir: 0.1881, msssim_vis: 0.1344, mx_loss: 0.0152, eta: 0:37:16, time: 4.5220
INFO train.py(173): step: 960/5410, l_total: 0.0336, l_in: 0.0113, l_grad: 0.0223, msssim_ir: 0.3626, msssim_vis: 0.0516, mx_loss: 0.0039, eta: 0:37:09, time: 4.5469
INFO train.py(173): step: 970/5410, l_total: 0.0626, l_in: 0.0157, l_grad: 0.0469, msssim_ir: 0.3672, msssim_vis: 0.0601, mx_loss: 0.0260, eta: 0:37:02, time: 4.5728
INFO train.py(173): step: 980/5410, l_total: 0.0484, l_in: 0.0137, l_grad: 0.0347, msssim_ir: 0.3371, msssim_vis: 0.1033, mx_loss: 0.0074, eta: 0:36:55, time: 4.5987
INFO train.py(173): step: 990/5410, l_total: 0.0303, l_in: 0.0082, l_grad: 0.0220, msssim_ir: 0.2415, msssim_vis: 0.0690, mx_loss: 0.0059, eta: 0:36:48, time: 4.5778
INFO train.py(173): step: 1000/5410, l_total: 0.0499, l_in: 0.0106, l_grad: 0.0393, msssim_ir: 0.4731, msssim_vis: 0.0143, mx_loss: 0.0074, eta: 0:36:42, time: 4.5598
INFO train.py(173): step: 1010/5410, l_total: 0.0665, l_in: 0.0162, l_grad: 0.0503, msssim_ir: 0.4372, msssim_vis: 0.0432, mx_loss: 0.0099, eta: 0:36:35, time: 4.5658
INFO train.py(173): step: 1020/5410, l_total: 0.0477, l_in: 0.0122, l_grad: 0.0355, msssim_ir: 0.5309, msssim_vis: 0.0191, mx_loss: 0.0106, eta: 0:36:28, time: 4.5499
INFO train.py(173): step: 1030/5410, l_total: 0.0461, l_in: 0.0119, l_grad: 0.0342, msssim_ir: 0.3239, msssim_vis: 0.0776, mx_loss: 0.0079, eta: 0:36:21, time: 4.5379
INFO train.py(173): step: 1040/5410, l_total: 0.0305, l_in: 0.0076, l_grad: 0.0229, msssim_ir: 0.3540, msssim_vis: 0.0287, mx_loss: 0.0045, eta: 0:36:14, time: 4.5688
INFO train.py(173): step: 1050/5410, l_total: 0.0317, l_in: 0.0070, l_grad: 0.0247, msssim_ir: 0.4058, msssim_vis: 0.0393, mx_loss: 0.0038, eta: 0:36:07, time: 4.5499
INFO train.py(173): step: 1060/5410, l_total: 0.0462, l_in: 0.0142, l_grad: 0.0319, msssim_ir: 0.3049, msssim_vis: 0.1179, mx_loss: 0.0108, eta: 0:36:01, time: 4.5937
INFO train.py(173): step: 1070/5410, l_total: 0.0646, l_in: 0.0216, l_grad: 0.0430, msssim_ir: 0.4060, msssim_vis: 0.0554, mx_loss: 0.0152, eta: 0:35:54, time: 4.5350
INFO train.py(173): step: 1080/5410, l_total: 0.0349, l_in: 0.0089, l_grad: 0.0260, msssim_ir: 0.3225, msssim_vis: 0.1305, mx_loss: 0.0039, eta: 0:35:48, time: 4.5857
INFO train.py(173): step: 1090/5410, l_total: 0.0301, l_in: 0.0074, l_grad: 0.0227, msssim_ir: 0.3699, msssim_vis: 0.0213, mx_loss: 0.0046, eta: 0:37:10, time: 26.9930
INFO train.py(173): step: 1100/5410, l_total: 0.0380, l_in: 0.0104, l_grad: 0.0277, msssim_ir: 0.1797, msssim_vis: 0.1141, mx_loss: 0.0077, eta: 0:37:02, time: 4.4513
INFO train.py(173): step: 1110/5410, l_total: 0.0328, l_in: 0.0086, l_grad: 0.0241, msssim_ir: 0.2993, msssim_vis: 0.0643, mx_loss: 0.0055, eta: 0:36:54, time: 4.4663
INFO train.py(173): step: 1120/5410, l_total: 0.0343, l_in: 0.0130, l_grad: 0.0212, msssim_ir: 0.2106, msssim_vis: 0.1193, mx_loss: 0.0096, eta: 0:36:47, time: 4.5021
INFO train.py(173): step: 1130/5410, l_total: 0.0449, l_in: 0.0097, l_grad: 0.0352, msssim_ir: 0.3388, msssim_vis: 0.0688, mx_loss: 0.0083, eta: 0:36:39, time: 4.4912
INFO train.py(173): step: 1140/5410, l_total: 0.0332, l_in: 0.0094, l_grad: 0.0238, msssim_ir: 0.4045, msssim_vis: 0.0295, mx_loss: 0.0060, eta: 0:36:31, time: 4.4822
INFO train.py(173): step: 1150/5410, l_total: 0.0330, l_in: 0.0087, l_grad: 0.0243, msssim_ir: 0.3138, msssim_vis: 0.0592, mx_loss: 0.0058, eta: 0:36:24, time: 4.5021
INFO train.py(173): step: 1160/5410, l_total: 0.0447, l_in: 0.0122, l_grad: 0.0325, msssim_ir: 0.4224, msssim_vis: 0.0133, mx_loss: 0.0147, eta: 0:36:16, time: 4.4922
INFO train.py(173): step: 1170/5410, l_total: 0.0529, l_in: 0.0178, l_grad: 0.0352, msssim_ir: 0.5048, msssim_vis: 0.0097, mx_loss: 0.0116, eta: 0:36:09, time: 4.4882
INFO train.py(173): step: 1180/5410, l_total: 0.0335, l_in: 0.0107, l_grad: 0.0228, msssim_ir: 0.2360, msssim_vis: 0.0602, mx_loss: 0.0078, eta: 0:36:02, time: 4.5001
INFO train.py(173): step: 1190/5410, l_total: 0.0450, l_in: 0.0149, l_grad: 0.0300, msssim_ir: 0.4665, msssim_vis: 0.0161, mx_loss: 0.0043, eta: 0:35:54, time: 4.4981
INFO train.py(173): step: 1200/5410, l_total: 0.0413, l_in: 0.0127, l_grad: 0.0286, msssim_ir: 0.2855, msssim_vis: 0.0810, mx_loss: 0.0073, eta: 0:35:47, time: 4.4991
INFO train.py(173): step: 1210/5410, l_total: 0.0500, l_in: 0.0123, l_grad: 0.0377, msssim_ir: 0.3968, msssim_vis: 0.0292, mx_loss: 0.0136, eta: 0:35:40, time: 4.5051
INFO train.py(173): step: 1220/5410, l_total: 0.0663, l_in: 0.0158, l_grad: 0.0504, msssim_ir: 0.4660, msssim_vis: 0.0430, mx_loss: 0.0142, eta: 0:35:33, time: 4.5151
INFO train.py(173): step: 1230/5410, l_total: 0.0331, l_in: 0.0091, l_grad: 0.0241, msssim_ir: 0.1949, msssim_vis: 0.1482, mx_loss: 0.0065, eta: 0:35:26, time: 4.6325
INFO train.py(173): step: 1240/5410, l_total: 0.0361, l_in: 0.0073, l_grad: 0.0287, msssim_ir: 0.4054, msssim_vis: 0.0255, mx_loss: 0.0039, eta: 0:35:19, time: 4.5181
INFO train.py(173): step: 1250/5410, l_total: 0.0302, l_in: 0.0070, l_grad: 0.0232, msssim_ir: 0.2920, msssim_vis: 0.0658, mx_loss: 0.0047, eta: 0:35:12, time: 4.5340
INFO train.py(173): step: 1260/5410, l_total: 0.0420, l_in: 0.0153, l_grad: 0.0267, msssim_ir: 0.3240, msssim_vis: 0.1426, mx_loss: 0.0062, eta: 0:35:06, time: 4.5589
INFO train.py(173): step: 1270/5410, l_total: 0.0323, l_in: 0.0067, l_grad: 0.0256, msssim_ir: 0.2942, msssim_vis: 0.1175, mx_loss: 0.0049, eta: 0:34:59, time: 4.5549
INFO train.py(173): step: 1280/5410, l_total: 0.0880, l_in: 0.0201, l_grad: 0.0679, msssim_ir: 0.3508, msssim_vis: 0.0772, mx_loss: 0.0196, eta: 0:34:52, time: 4.5539
INFO train.py(173): step: 1290/5410, l_total: 0.0431, l_in: 0.0096, l_grad: 0.0335, msssim_ir: 0.4211, msssim_vis: 0.0220, mx_loss: 0.0121, eta: 0:34:45, time: 4.5927
INFO train.py(173): step: 1300/5410, l_total: 0.0338, l_in: 0.0077, l_grad: 0.0261, msssim_ir: 0.2149, msssim_vis: 0.1218, mx_loss: 0.0051, eta: 0:34:39, time: 4.5399
INFO train.py(173): step: 1310/5410, l_total: 0.0547, l_in: 0.0137, l_grad: 0.0410, msssim_ir: 0.3656, msssim_vis: 0.0693, mx_loss: 0.0140, eta: 0:34:32, time: 4.5708
INFO train.py(173): step: 1320/5410, l_total: 0.0344, l_in: 0.0087, l_grad: 0.0257, msssim_ir: 0.3793, msssim_vis: 0.0590, mx_loss: 0.0052, eta: 0:34:26, time: 4.5608
INFO train.py(173): step: 1330/5410, l_total: 0.0482, l_in: 0.0116, l_grad: 0.0366, msssim_ir: 0.4558, msssim_vis: 0.0347, mx_loss: 0.0084, eta: 0:34:19, time: 4.6017
INFO train.py(173): step: 1340/5410, l_total: 0.0431, l_in: 0.0128, l_grad: 0.0304, msssim_ir: 0.3373, msssim_vis: 0.0692, mx_loss: 0.0078, eta: 0:34:13, time: 4.5529
INFO train.py(173): step: 1350/5410, l_total: 0.0305, l_in: 0.0066, l_grad: 0.0239, msssim_ir: 0.1715, msssim_vis: 0.1576, mx_loss: 0.0046, eta: 0:34:06, time: 4.5529
INFO train.py(173): step: 1360/5410, l_total: 0.0539, l_in: 0.0164, l_grad: 0.0375, msssim_ir: 0.3135, msssim_vis: 0.1073, mx_loss: 0.0099, eta: 0:34:00, time: 4.6256
INFO train.py(173): step: 1370/5410, l_total: 0.0357, l_in: 0.0072, l_grad: 0.0285, msssim_ir: 0.3653, msssim_vis: 0.0514, mx_loss: 0.0046, eta: 0:33:53, time: 4.5479
INFO train.py(173): step: 1380/5410, l_total: 0.0370, l_in: 0.0101, l_grad: 0.0269, msssim_ir: 0.1316, msssim_vis: 0.1658, mx_loss: 0.0088, eta: 0:33:47, time: 4.5977
INFO train.py(173): step: 1390/5410, l_total: 0.0340, l_in: 0.0090, l_grad: 0.0251, msssim_ir: 0.3624, msssim_vis: 0.0581, mx_loss: 0.0055, eta: 0:33:41, time: 4.5250
INFO train.py(173): step: 1400/5410, l_total: 0.0433, l_in: 0.0138, l_grad: 0.0295, msssim_ir: 0.4290, msssim_vis: 0.0397, mx_loss: 0.0050, eta: 0:33:34, time: 4.5927
INFO train.py(173): step: 1410/5410, l_total: 0.0345, l_in: 0.0071, l_grad: 0.0273, msssim_ir: 0.1944, msssim_vis: 0.1138, mx_loss: 0.0052, eta: 0:33:28, time: 4.6278
INFO train.py(173): step: 1420/5410, l_total: 0.0301, l_in: 0.0073, l_grad: 0.0228, msssim_ir: 0.2912, msssim_vis: 0.0394, mx_loss: 0.0053, eta: 0:33:22, time: 4.5350
INFO train.py(173): step: 1430/5410, l_total: 0.0368, l_in: 0.0089, l_grad: 0.0278, msssim_ir: 0.2327, msssim_vis: 0.1582, mx_loss: 0.0090, eta: 0:33:15, time: 4.5519
INFO train.py(173): step: 1440/5410, l_total: 0.0371, l_in: 0.0085, l_grad: 0.0286, msssim_ir: 0.1696, msssim_vis: 0.1520, mx_loss: 0.0073, eta: 0:33:09, time: 4.5389
INFO train.py(173): step: 1450/5410, l_total: 0.0298, l_in: 0.0077, l_grad: 0.0221, msssim_ir: 0.3652, msssim_vis: 0.0477, mx_loss: 0.0045, eta: 0:33:03, time: 4.6564
INFO train.py(173): step: 1460/5410, l_total: 0.0644, l_in: 0.0151, l_grad: 0.0493, msssim_ir: 0.4837, msssim_vis: 0.0234, mx_loss: 0.0131, eta: 0:32:57, time: 4.5330
INFO train.py(173): step: 1470/5410, l_total: 0.0284, l_in: 0.0104, l_grad: 0.0180, msssim_ir: 0.2077, msssim_vis: 0.0675, mx_loss: 0.0076, eta: 0:32:51, time: 4.5370
INFO train.py(173): step: 1480/5410, l_total: 0.0329, l_in: 0.0105, l_grad: 0.0224, msssim_ir: 0.3357, msssim_vis: 0.0456, mx_loss: 0.0044, eta: 0:32:44, time: 4.5967
INFO train.py(173): step: 1490/5410, l_total: 0.0255, l_in: 0.0064, l_grad: 0.0191, msssim_ir: 0.2368, msssim_vis: 0.0875, mx_loss: 0.0039, eta: 0:32:39, time: 4.6475
INFO train.py(173): step: 1500/5410, l_total: 0.0310, l_in: 0.0077, l_grad: 0.0233, msssim_ir: 0.2937, msssim_vis: 0.0997, mx_loss: 0.0044, eta: 0:32:32, time: 4.5539
INFO train.py(173): step: 1510/5410, l_total: 0.0292, l_in: 0.0064, l_grad: 0.0228, msssim_ir: 0.3304, msssim_vis: 0.0480, mx_loss: 0.0040, eta: 0:32:26, time: 4.5240
INFO train.py(173): step: 1520/5410, l_total: 0.0436, l_in: 0.0126, l_grad: 0.0310, msssim_ir: 0.3734, msssim_vis: 0.0637, mx_loss: 0.0079, eta: 0:32:20, time: 4.5569
INFO train.py(173): step: 1530/5410, l_total: 0.0271, l_in: 0.0060, l_grad: 0.0212, msssim_ir: 0.4054, msssim_vis: 0.0342, mx_loss: 0.0032, eta: 0:32:14, time: 4.5519
INFO train.py(173): step: 1540/5410, l_total: 0.0379, l_in: 0.0070, l_grad: 0.0309, msssim_ir: 0.2929, msssim_vis: 0.1117, mx_loss: 0.0049, eta: 0:32:08, time: 4.5837
INFO train.py(173): step: 1550/5410, l_total: 0.0397, l_in: 0.0122, l_grad: 0.0275, msssim_ir: 0.3291, msssim_vis: 0.0465, mx_loss: 0.0050, eta: 0:32:02, time: 4.5532
INFO train.py(173): step: 1560/5410, l_total: 0.0300, l_in: 0.0092, l_grad: 0.0208, msssim_ir: 0.2521, msssim_vis: 0.0567, mx_loss: 0.0054, eta: 0:31:56, time: 4.6475
INFO train.py(173): step: 1570/5410, l_total: 0.0376, l_in: 0.0081, l_grad: 0.0295, msssim_ir: 0.3744, msssim_vis: 0.0375, mx_loss: 0.0069, eta: 0:31:50, time: 4.5270
INFO train.py(173): step: 1580/5410, l_total: 0.0357, l_in: 0.0097, l_grad: 0.0260, msssim_ir: 0.4069, msssim_vis: 0.0433, mx_loss: 0.0061, eta: 0:31:44, time: 4.6229
INFO train.py(173): step: 1590/5410, l_total: 0.0425, l_in: 0.0089, l_grad: 0.0336, msssim_ir: 0.5111, msssim_vis: 0.0095, mx_loss: 0.0053, eta: 0:31:38, time: 4.5260
INFO train.py(173): step: 1600/5410, l_total: 0.0418, l_in: 0.0101, l_grad: 0.0317, msssim_ir: 0.3749, msssim_vis: 0.0931, mx_loss: 0.0050, eta: 0:31:32, time: 4.5519
INFO train.py(173): step: 1610/5410, l_total: 0.0367, l_in: 0.0112, l_grad: 0.0255, msssim_ir: 0.3519, msssim_vis: 0.0702, mx_loss: 0.0044, eta: 0:31:26, time: 4.5918
INFO train.py(173): step: 1620/5410, l_total: 0.0337, l_in: 0.0064, l_grad: 0.0273, msssim_ir: 0.4118, msssim_vis: 0.0371, mx_loss: 0.0030, eta: 0:31:20, time: 4.5799
INFO train.py(173): step: 1630/5410, l_total: 0.0522, l_in: 0.0133, l_grad: 0.0389, msssim_ir: 0.4989, msssim_vis: 0.0133, mx_loss: 0.0094, eta: 0:32:07, time: 27.0952
INFO train.py(173): step: 1640/5410, l_total: 0.0528, l_in: 0.0132, l_grad: 0.0396, msssim_ir: 0.4758, msssim_vis: 0.0285, mx_loss: 0.0167, eta: 0:32:00, time: 4.4732
INFO train.py(173): step: 1650/5410, l_total: 0.0555, l_in: 0.0149, l_grad: 0.0405, msssim_ir: 0.4942, msssim_vis: 0.0234, mx_loss: 0.0102, eta: 0:31:54, time: 4.4624
INFO train.py(173): step: 1660/5410, l_total: 0.0360, l_in: 0.0076, l_grad: 0.0285, msssim_ir: 0.3717, msssim_vis: 0.0675, mx_loss: 0.0035, eta: 0:31:47, time: 4.4702
INFO train.py(173): step: 1670/5410, l_total: 0.0716, l_in: 0.0202, l_grad: 0.0514, msssim_ir: 0.4838, msssim_vis: 0.0182, mx_loss: 0.0117, eta: 0:31:41, time: 4.4902
INFO train.py(173): step: 1680/5410, l_total: 0.0493, l_in: 0.0146, l_grad: 0.0347, msssim_ir: 0.2641, msssim_vis: 0.1969, mx_loss: 0.0113, eta: 0:31:34, time: 4.4877
INFO train.py(173): step: 1690/5410, l_total: 0.0605, l_in: 0.0171, l_grad: 0.0434, msssim_ir: 0.3539, msssim_vis: 0.0594, mx_loss: 0.0321, eta: 0:31:28, time: 4.4802
INFO train.py(173): step: 1700/5410, l_total: 0.0508, l_in: 0.0101, l_grad: 0.0407, msssim_ir: 0.4595, msssim_vis: 0.0226, mx_loss: 0.0054, eta: 0:31:22, time: 4.4981
INFO train.py(173): step: 1710/5410, l_total: 0.0311, l_in: 0.0088, l_grad: 0.0223, msssim_ir: 0.2814, msssim_vis: 0.0926, mx_loss: 0.0052, eta: 0:31:15, time: 4.5051
INFO train.py(173): step: 1720/5410, l_total: 0.0342, l_in: 0.0083, l_grad: 0.0258, msssim_ir: 0.4036, msssim_vis: 0.0387, mx_loss: 0.0052, eta: 0:31:09, time: 4.4951
INFO train.py(173): step: 1730/5410, l_total: 0.0440, l_in: 0.0148, l_grad: 0.0292, msssim_ir: 0.3529, msssim_vis: 0.0440, mx_loss: 0.0057, eta: 0:31:03, time: 4.4912
INFO train.py(173): step: 1740/5410, l_total: 0.0438, l_in: 0.0097, l_grad: 0.0340, msssim_ir: 0.4521, msssim_vis: 0.0166, mx_loss: 0.0092, eta: 0:30:57, time: 4.4986
INFO train.py(173): step: 1750/5410, l_total: 0.0483, l_in: 0.0149, l_grad: 0.0333, msssim_ir: 0.4505, msssim_vis: 0.0258, mx_loss: 0.0101, eta: 0:30:50, time: 4.4955
INFO train.py(173): step: 1760/5410, l_total: 0.0429, l_in: 0.0123, l_grad: 0.0306, msssim_ir: 0.1871, msssim_vis: 0.1730, mx_loss: 0.0108, eta: 0:30:44, time: 4.5280
INFO train.py(173): step: 1770/5410, l_total: 0.0367, l_in: 0.0112, l_grad: 0.0255, msssim_ir: 0.3602, msssim_vis: 0.0634, mx_loss: 0.0046, eta: 0:30:38, time: 4.5499
INFO train.py(173): step: 1780/5410, l_total: 0.0337, l_in: 0.0077, l_grad: 0.0260, msssim_ir: 0.3434, msssim_vis: 0.0838, mx_loss: 0.0046, eta: 0:30:32, time: 4.5798
INFO train.py(173): step: 1790/5410, l_total: 0.0412, l_in: 0.0102, l_grad: 0.0310, msssim_ir: 0.4369, msssim_vis: 0.0090, mx_loss: 0.0083, eta: 0:30:26, time: 4.5399
INFO train.py(173): step: 1800/5410, l_total: 0.0678, l_in: 0.0223, l_grad: 0.0455, msssim_ir: 0.2898, msssim_vis: 0.1295, mx_loss: 0.0146, eta: 0:30:20, time: 4.5559
INFO train.py(173): step: 1810/5410, l_total: 0.0518, l_in: 0.0107, l_grad: 0.0411, msssim_ir: 0.4794, msssim_vis: 0.0135, mx_loss: 0.0093, eta: 0:30:14, time: 4.5539
INFO train.py(173): step: 1820/5410, l_total: 0.0356, l_in: 0.0102, l_grad: 0.0254, msssim_ir: 0.1880, msssim_vis: 0.0967, mx_loss: 0.0081, eta: 0:30:08, time: 4.5788
INFO train.py(173): step: 1830/5410, l_total: 0.0463, l_in: 0.0119, l_grad: 0.0344, msssim_ir: 0.3953, msssim_vis: 0.0615, mx_loss: 0.0094, eta: 0:30:02, time: 4.6335
INFO train.py(173): step: 1840/5410, l_total: 0.0403, l_in: 0.0109, l_grad: 0.0295, msssim_ir: 0.2568, msssim_vis: 0.1273, mx_loss: 0.0069, eta: 0:29:56, time: 4.5479
INFO train.py(173): step: 1850/5410, l_total: 0.0472, l_in: 0.0128, l_grad: 0.0344, msssim_ir: 0.2683, msssim_vis: 0.1055, mx_loss: 0.0091, eta: 0:29:50, time: 4.5280
INFO train.py(173): step: 1860/5410, l_total: 0.1249, l_in: 0.0385, l_grad: 0.0864, msssim_ir: 0.4386, msssim_vis: 0.0939, mx_loss: 0.0587, eta: 0:29:44, time: 4.5454
INFO train.py(173): step: 1870/5410, l_total: 0.0335, l_in: 0.0131, l_grad: 0.0203, msssim_ir: 0.2860, msssim_vis: 0.0706, mx_loss: 0.0066, eta: 0:29:38, time: 4.5638
INFO train.py(173): step: 1880/5410, l_total: 0.0450, l_in: 0.0137, l_grad: 0.0313, msssim_ir: 0.2384, msssim_vis: 0.1543, mx_loss: 0.0103, eta: 0:29:32, time: 4.5413
INFO train.py(173): step: 1890/5410, l_total: 0.0427, l_in: 0.0126, l_grad: 0.0301, msssim_ir: 0.2385, msssim_vis: 0.0803, mx_loss: 0.0128, eta: 0:29:27, time: 4.6146
INFO train.py(173): step: 1900/5410, l_total: 0.0398, l_in: 0.0085, l_grad: 0.0313, msssim_ir: 0.3439, msssim_vis: 0.0808, mx_loss: 0.0073, eta: 0:29:21, time: 4.5479
INFO train.py(173): step: 1910/5410, l_total: 0.0289, l_in: 0.0079, l_grad: 0.0210, msssim_ir: 0.4156, msssim_vis: 0.0255, mx_loss: 0.0038, eta: 0:29:15, time: 4.5379
INFO train.py(173): step: 1920/5410, l_total: 0.0567, l_in: 0.0231, l_grad: 0.0336, msssim_ir: 0.4910, msssim_vis: 0.0099, mx_loss: 0.0091, eta: 0:29:09, time: 4.6335
INFO train.py(173): step: 1930/5410, l_total: 0.0414, l_in: 0.0130, l_grad: 0.0284, msssim_ir: 0.3454, msssim_vis: 0.0468, mx_loss: 0.0050, eta: 0:29:03, time: 4.5260
INFO train.py(173): step: 1940/5410, l_total: 0.0340, l_in: 0.0074, l_grad: 0.0266, msssim_ir: 0.2058, msssim_vis: 0.1006, mx_loss: 0.0051, eta: 0:28:57, time: 4.5698
INFO train.py(173): step: 1950/5410, l_total: 0.0332, l_in: 0.0065, l_grad: 0.0267, msssim_ir: 0.3749, msssim_vis: 0.0378, mx_loss: 0.0042, eta: 0:28:52, time: 4.5768
INFO train.py(173): step: 1960/5410, l_total: 0.0348, l_in: 0.0109, l_grad: 0.0240, msssim_ir: 0.3724, msssim_vis: 0.0746, mx_loss: 0.0048, eta: 0:28:46, time: 4.5738
INFO train.py(173): step: 1970/5410, l_total: 0.0737, l_in: 0.0239, l_grad: 0.0498, msssim_ir: 0.4099, msssim_vis: 0.0350, mx_loss: 0.0210, eta: 0:28:40, time: 4.5907
INFO train.py(173): step: 1980/5410, l_total: 0.0311, l_in: 0.0090, l_grad: 0.0221, msssim_ir: 0.2815, msssim_vis: 0.0822, mx_loss: 0.0053, eta: 0:28:34, time: 4.5499
INFO train.py(173): step: 1990/5410, l_total: 0.0389, l_in: 0.0101, l_grad: 0.0288, msssim_ir: 0.4531, msssim_vis: 0.0101, mx_loss: 0.0062, eta: 0:28:29, time: 4.5658
INFO train.py(173): step: 2000/5410, l_total: 0.0296, l_in: 0.0070, l_grad: 0.0227, msssim_ir: 0.1819, msssim_vis: 0.1682, mx_loss: 0.0040, eta: 0:28:23, time: 4.5917
INFO train.py(173): step: 2010/5410, l_total: 0.0430, l_in: 0.0095, l_grad: 0.0335, msssim_ir: 0.2128, msssim_vis: 0.1358, mx_loss: 0.0079, eta: 0:28:17, time: 4.5270
INFO train.py(173): step: 2020/5410, l_total: 0.0698, l_in: 0.0187, l_grad: 0.0511, msssim_ir: 0.4712, msssim_vis: 0.0229, mx_loss: 0.0104, eta: 0:28:11, time: 4.5808
INFO train.py(173): step: 2030/5410, l_total: 0.0344, l_in: 0.0077, l_grad: 0.0267, msssim_ir: 0.3666, msssim_vis: 0.0394, mx_loss: 0.0053, eta: 0:28:06, time: 4.6126
INFO train.py(173): step: 2040/5410, l_total: 0.0482, l_in: 0.0122, l_grad: 0.0361, msssim_ir: 0.4411, msssim_vis: 0.0245, mx_loss: 0.0083, eta: 0:28:00, time: 4.5449
INFO train.py(173): step: 2050/5410, l_total: 0.0514, l_in: 0.0122, l_grad: 0.0392, msssim_ir: 0.3584, msssim_vis: 0.0633, mx_loss: 0.0100, eta: 0:27:54, time: 4.5343
INFO train.py(173): step: 2060/5410, l_total: 0.0601, l_in: 0.0126, l_grad: 0.0475, msssim_ir: 0.4275, msssim_vis: 0.0316, mx_loss: 0.0106, eta: 0:27:49, time: 4.5937
INFO train.py(173): step: 2070/5410, l_total: 0.0359, l_in: 0.0071, l_grad: 0.0288, msssim_ir: 0.3361, msssim_vis: 0.0540, mx_loss: 0.0045, eta: 0:27:43, time: 4.5977
INFO train.py(173): step: 2080/5410, l_total: 0.0464, l_in: 0.0136, l_grad: 0.0328, msssim_ir: 0.1689, msssim_vis: 0.1954, mx_loss: 0.0131, eta: 0:27:37, time: 4.5290
INFO train.py(173): step: 2090/5410, l_total: 0.0346, l_in: 0.0094, l_grad: 0.0251, msssim_ir: 0.2292, msssim_vis: 0.1052, mx_loss: 0.0078, eta: 0:27:32, time: 4.5364
INFO train.py(173): step: 2100/5410, l_total: 0.0354, l_in: 0.0069, l_grad: 0.0285, msssim_ir: 0.2603, msssim_vis: 0.0893, mx_loss: 0.0054, eta: 0:27:26, time: 4.6066
INFO train.py(173): step: 2110/5410, l_total: 0.0264, l_in: 0.0075, l_grad: 0.0189, msssim_ir: 0.2517, msssim_vis: 0.0725, mx_loss: 0.0059, eta: 0:27:21, time: 4.5340
INFO train.py(173): step: 2120/5410, l_total: 0.0575, l_in: 0.0160, l_grad: 0.0415, msssim_ir: 0.2838, msssim_vis: 0.1833, mx_loss: 0.0159, eta: 0:27:15, time: 4.5887
INFO train.py(173): step: 2130/5410, l_total: 0.0317, l_in: 0.0069, l_grad: 0.0247, msssim_ir: 0.4135, msssim_vis: 0.0115, mx_loss: 0.0037, eta: 0:27:09, time: 4.5529
INFO train.py(173): step: 2140/5410, l_total: 0.0423, l_in: 0.0085, l_grad: 0.0338, msssim_ir: 0.3127, msssim_vis: 0.0753, mx_loss: 0.0064, eta: 0:27:04, time: 4.6505
INFO train.py(173): step: 2150/5410, l_total: 0.0405, l_in: 0.0110, l_grad: 0.0296, msssim_ir: 0.4133, msssim_vis: 0.0260, mx_loss: 0.0105, eta: 0:26:58, time: 4.5494
INFO train.py(173): step: 2160/5410, l_total: 0.0518, l_in: 0.0121, l_grad: 0.0397, msssim_ir: 0.2941, msssim_vis: 0.1256, mx_loss: 0.0111, eta: 0:26:53, time: 4.5190
INFO train.py(173): step: 2170/5410, l_total: 0.0350, l_in: 0.0112, l_grad: 0.0238, msssim_ir: 0.2259, msssim_vis: 0.0934, mx_loss: 0.0097, eta: 0:27:21, time: 27.0364
INFO train.py(173): step: 2180/5410, l_total: 0.0353, l_in: 0.0083, l_grad: 0.0270, msssim_ir: 0.3572, msssim_vis: 0.0385, mx_loss: 0.0045, eta: 0:27:15, time: 4.4663
INFO train.py(173): step: 2190/5410, l_total: 0.0290, l_in: 0.0078, l_grad: 0.0212, msssim_ir: 0.2596, msssim_vis: 0.0633, mx_loss: 0.0052, eta: 0:27:09, time: 4.4708
INFO train.py(173): step: 2200/5410, l_total: 0.0435, l_in: 0.0092, l_grad: 0.0343, msssim_ir: 0.4495, msssim_vis: 0.0117, mx_loss: 0.0048, eta: 0:27:03, time: 4.4623
INFO train.py(173): step: 2210/5410, l_total: 0.0471, l_in: 0.0167, l_grad: 0.0304, msssim_ir: 0.2684, msssim_vis: 0.1441, mx_loss: 0.0128, eta: 0:26:57, time: 4.4822
INFO train.py(173): step: 2220/5410, l_total: 0.0389, l_in: 0.0120, l_grad: 0.0269, msssim_ir: 0.4500, msssim_vis: 0.0256, mx_loss: 0.0075, eta: 0:26:51, time: 4.4911
INFO train.py(173): step: 2230/5410, l_total: 0.0450, l_in: 0.0131, l_grad: 0.0319, msssim_ir: 0.4076, msssim_vis: 0.0492, mx_loss: 0.0081, eta: 0:26:45, time: 4.4842
INFO train.py(173): step: 2240/5410, l_total: 0.0449, l_in: 0.0122, l_grad: 0.0327, msssim_ir: 0.4755, msssim_vis: 0.0110, mx_loss: 0.0073, eta: 0:26:39, time: 4.4961
INFO train.py(173): step: 2250/5410, l_total: 0.0307, l_in: 0.0103, l_grad: 0.0204, msssim_ir: 0.3004, msssim_vis: 0.0672, mx_loss: 0.0060, eta: 0:26:34, time: 4.4991
INFO train.py(173): step: 2260/5410, l_total: 0.0381, l_in: 0.0095, l_grad: 0.0286, msssim_ir: 0.3287, msssim_vis: 0.0959, mx_loss: 0.0073, eta: 0:26:28, time: 4.4892
INFO train.py(173): step: 2270/5410, l_total: 0.0236, l_in: 0.0055, l_grad: 0.0181, msssim_ir: 0.2835, msssim_vis: 0.0569, mx_loss: 0.0037, eta: 0:26:22, time: 4.5001
INFO train.py(173): step: 2280/5410, l_total: 0.0437, l_in: 0.0108, l_grad: 0.0329, msssim_ir: 0.3029, msssim_vis: 0.1162, mx_loss: 0.0073, eta: 0:26:16, time: 4.5031
INFO train.py(173): step: 2290/5410, l_total: 0.0325, l_in: 0.0069, l_grad: 0.0256, msssim_ir: 0.2960, msssim_vis: 0.0526, mx_loss: 0.0048, eta: 0:26:10, time: 4.4941
INFO train.py(173): step: 2300/5410, l_total: 0.0447, l_in: 0.0139, l_grad: 0.0309, msssim_ir: 0.1724, msssim_vis: 0.1987, mx_loss: 0.0113, eta: 0:26:05, time: 4.5065
INFO train.py(173): step: 2310/5410, l_total: 0.0384, l_in: 0.0098, l_grad: 0.0286, msssim_ir: 0.3799, msssim_vis: 0.0335, mx_loss: 0.0053, eta: 0:25:59, time: 4.5310
INFO train.py(173): step: 2320/5410, l_total: 0.0414, l_in: 0.0097, l_grad: 0.0317, msssim_ir: 0.3223, msssim_vis: 0.0780, mx_loss: 0.0081, eta: 0:25:53, time: 4.5937
INFO train.py(173): step: 2330/5410, l_total: 0.0340, l_in: 0.0102, l_grad: 0.0238, msssim_ir: 0.3065, msssim_vis: 0.0497, mx_loss: 0.0088, eta: 0:25:48, time: 4.5240
INFO train.py(173): step: 2340/5410, l_total: 0.0368, l_in: 0.0074, l_grad: 0.0294, msssim_ir: 0.3756, msssim_vis: 0.0296, mx_loss: 0.0061, eta: 0:25:42, time: 4.5449
INFO train.py(173): step: 2350/5410, l_total: 0.0360, l_in: 0.0090, l_grad: 0.0270, msssim_ir: 0.3548, msssim_vis: 0.0742, mx_loss: 0.0061, eta: 0:25:36, time: 4.6465
INFO train.py(173): step: 2360/5410, l_total: 0.0340, l_in: 0.0084, l_grad: 0.0256, msssim_ir: 0.1498, msssim_vis: 0.1609, mx_loss: 0.0060, eta: 0:25:31, time: 4.5350
INFO train.py(173): step: 2370/5410, l_total: 0.0405, l_in: 0.0086, l_grad: 0.0319, msssim_ir: 0.2057, msssim_vis: 0.1785, mx_loss: 0.0070, eta: 0:25:25, time: 4.5947
INFO train.py(173): step: 2380/5410, l_total: 0.0404, l_in: 0.0091, l_grad: 0.0313, msssim_ir: 0.2998, msssim_vis: 0.0769, mx_loss: 0.0051, eta: 0:25:20, time: 4.5479
INFO train.py(173): step: 2390/5410, l_total: 0.0515, l_in: 0.0153, l_grad: 0.0362, msssim_ir: 0.3998, msssim_vis: 0.0594, mx_loss: 0.0102, eta: 0:25:14, time: 4.6524
INFO train.py(173): step: 2400/5410, l_total: 0.0379, l_in: 0.0118, l_grad: 0.0261, msssim_ir: 0.4128, msssim_vis: 0.0322, mx_loss: 0.0043, eta: 0:25:09, time: 4.5190
INFO train.py(173): step: 2410/5410, l_total: 0.0721, l_in: 0.0188, l_grad: 0.0533, msssim_ir: 0.2917, msssim_vis: 0.1143, mx_loss: 0.0138, eta: 0:25:03, time: 4.6226
INFO train.py(173): step: 2420/5410, l_total: 0.0401, l_in: 0.0131, l_grad: 0.0270, msssim_ir: 0.3978, msssim_vis: 0.0654, mx_loss: 0.0074, eta: 0:24:57, time: 4.5121
INFO train.py(173): step: 2430/5410, l_total: 0.0529, l_in: 0.0114, l_grad: 0.0415, msssim_ir: 0.4274, msssim_vis: 0.0270, mx_loss: 0.0052, eta: 0:24:52, time: 4.5539
INFO train.py(173): step: 2440/5410, l_total: 0.0386, l_in: 0.0085, l_grad: 0.0301, msssim_ir: 0.2788, msssim_vis: 0.1034, mx_loss: 0.0052, eta: 0:24:46, time: 4.5718
INFO train.py(173): step: 2450/5410, l_total: 0.0489, l_in: 0.0092, l_grad: 0.0397, msssim_ir: 0.4365, msssim_vis: 0.0211, mx_loss: 0.0058, eta: 0:24:41, time: 4.5907
INFO train.py(173): step: 2460/5410, l_total: 0.0560, l_in: 0.0147, l_grad: 0.0412, msssim_ir: 0.3097, msssim_vis: 0.0894, mx_loss: 0.0158, eta: 0:24:35, time: 4.5429
INFO train.py(173): step: 2470/5410, l_total: 0.0353, l_in: 0.0090, l_grad: 0.0263, msssim_ir: 0.2849, msssim_vis: 0.0908, mx_loss: 0.0059, eta: 0:24:30, time: 4.6196
INFO train.py(173): step: 2480/5410, l_total: 0.0417, l_in: 0.0090, l_grad: 0.0326, msssim_ir: 0.4055, msssim_vis: 0.0258, mx_loss: 0.0089, eta: 0:24:24, time: 4.5280
INFO train.py(173): step: 2490/5410, l_total: 0.0411, l_in: 0.0126, l_grad: 0.0285, msssim_ir: 0.2593, msssim_vis: 0.1228, mx_loss: 0.0089, eta: 0:24:19, time: 4.5599
INFO train.py(173): step: 2500/5410, l_total: 0.0335, l_in: 0.0077, l_grad: 0.0258, msssim_ir: 0.3880, msssim_vis: 0.0404, mx_loss: 0.0069, eta: 0:24:13, time: 4.6166
INFO train.py(173): step: 2510/5410, l_total: 0.0341, l_in: 0.0089, l_grad: 0.0252, msssim_ir: 0.3989, msssim_vis: 0.0311, mx_loss: 0.0058, eta: 0:24:08, time: 4.5295
INFO train.py(173): step: 2520/5410, l_total: 0.0381, l_in: 0.0071, l_grad: 0.0310, msssim_ir: 0.2537, msssim_vis: 0.1182, mx_loss: 0.0063, eta: 0:24:02, time: 4.5499
INFO train.py(173): step: 2530/5410, l_total: 0.0419, l_in: 0.0150, l_grad: 0.0268, msssim_ir: 0.3932, msssim_vis: 0.0594, mx_loss: 0.0084, eta: 0:23:57, time: 4.6455
INFO train.py(173): step: 2540/5410, l_total: 0.0457, l_in: 0.0147, l_grad: 0.0310, msssim_ir: 0.4571, msssim_vis: 0.0121, mx_loss: 0.0074, eta: 0:23:51, time: 4.5389
INFO train.py(173): step: 2550/5410, l_total: 0.0481, l_in: 0.0127, l_grad: 0.0355, msssim_ir: 0.4734, msssim_vis: 0.0223, mx_loss: 0.0064, eta: 0:23:46, time: 4.5847
INFO train.py(173): step: 2560/5410, l_total: 0.0318, l_in: 0.0078, l_grad: 0.0240, msssim_ir: 0.3136, msssim_vis: 0.0624, mx_loss: 0.0073, eta: 0:23:40, time: 4.5957
INFO train.py(173): step: 2570/5410, l_total: 0.0395, l_in: 0.0107, l_grad: 0.0288, msssim_ir: 0.3100, msssim_vis: 0.0640, mx_loss: 0.0074, eta: 0:23:35, time: 4.5449
INFO train.py(173): step: 2580/5410, l_total: 0.0519, l_in: 0.0110, l_grad: 0.0409, msssim_ir: 0.2340, msssim_vis: 0.1269, mx_loss: 0.0072, eta: 0:23:30, time: 4.6136
INFO train.py(173): step: 2590/5410, l_total: 0.0471, l_in: 0.0107, l_grad: 0.0365, msssim_ir: 0.4496, msssim_vis: 0.0389, mx_loss: 0.0065, eta: 0:23:24, time: 4.5608
INFO train.py(173): step: 2600/5410, l_total: 0.0355, l_in: 0.0094, l_grad: 0.0262, msssim_ir: 0.3021, msssim_vis: 0.1462, mx_loss: 0.0065, eta: 0:23:19, time: 4.5459
INFO train.py(173): step: 2610/5410, l_total: 0.0438, l_in: 0.0076, l_grad: 0.0362, msssim_ir: 0.4669, msssim_vis: 0.0162, mx_loss: 0.0045, eta: 0:23:13, time: 4.5678
INFO train.py(173): step: 2620/5410, l_total: 0.0298, l_in: 0.0073, l_grad: 0.0225, msssim_ir: 0.3188, msssim_vis: 0.0901, mx_loss: 0.0044, eta: 0:23:08, time: 4.6475
INFO train.py(173): step: 2630/5410, l_total: 0.0401, l_in: 0.0101, l_grad: 0.0300, msssim_ir: 0.2911, msssim_vis: 0.0963, mx_loss: 0.0037, eta: 0:23:03, time: 4.6037
INFO train.py(173): step: 2640/5410, l_total: 0.0656, l_in: 0.0215, l_grad: 0.0441, msssim_ir: 0.4000, msssim_vis: 0.0828, mx_loss: 0.0129, eta: 0:22:57, time: 4.5091
INFO train.py(173): step: 2650/5410, l_total: 0.0365, l_in: 0.0074, l_grad: 0.0291, msssim_ir: 0.3909, msssim_vis: 0.0287, mx_loss: 0.0052, eta: 0:22:52, time: 4.5280
INFO train.py(173): step: 2660/5410, l_total: 0.0773, l_in: 0.0181, l_grad: 0.0592, msssim_ir: 0.4293, msssim_vis: 0.0518, mx_loss: 0.0388, eta: 0:22:46, time: 4.5997
INFO train.py(173): step: 2670/5410, l_total: 0.0493, l_in: 0.0136, l_grad: 0.0358, msssim_ir: 0.4701, msssim_vis: 0.0102, mx_loss: 0.0061, eta: 0:22:41, time: 4.5788
INFO train.py(173): step: 2680/5410, l_total: 0.0386, l_in: 0.0090, l_grad: 0.0296, msssim_ir: 0.3296, msssim_vis: 0.0833, mx_loss: 0.0067, eta: 0:22:36, time: 4.6455
INFO train.py(173): step: 2690/5410, l_total: 0.0372, l_in: 0.0073, l_grad: 0.0300, msssim_ir: 0.2692, msssim_vis: 0.1116, mx_loss: 0.0070, eta: 0:22:30, time: 4.5210
INFO train.py(173): step: 2700/5410, l_total: 0.0450, l_in: 0.0102, l_grad: 0.0347, msssim_ir: 0.4784, msssim_vis: 0.0172, mx_loss: 0.0079, eta: 0:22:25, time: 4.5827
INFO train.py(173): step: 2710/5410, l_total: 0.0381, l_in: 0.0103, l_grad: 0.0278, msssim_ir: 0.3365, msssim_vis: 0.0850, mx_loss: 0.0051, eta: 0:22:42, time: 27.3302
INFO train.py(173): step: 2720/5410, l_total: 0.0635, l_in: 0.0190, l_grad: 0.0445, msssim_ir: 0.4716, msssim_vis: 0.0490, mx_loss: 0.0239, eta: 0:22:37, time: 4.4782
INFO train.py(173): step: 2730/5410, l_total: 0.0305, l_in: 0.0057, l_grad: 0.0247, msssim_ir: 0.3563, msssim_vis: 0.0605, mx_loss: 0.0031, eta: 0:22:31, time: 4.4523
INFO train.py(173): step: 2740/5410, l_total: 0.0424, l_in: 0.0084, l_grad: 0.0339, msssim_ir: 0.3760, msssim_vis: 0.0665, mx_loss: 0.0060, eta: 0:22:25, time: 4.4822
INFO train.py(173): step: 2750/5410, l_total: 0.0438, l_in: 0.0095, l_grad: 0.0343, msssim_ir: 0.4469, msssim_vis: 0.0207, mx_loss: 0.0061, eta: 0:22:20, time: 4.4805
INFO train.py(173): step: 2760/5410, l_total: 0.0401, l_in: 0.0073, l_grad: 0.0329, msssim_ir: 0.3865, msssim_vis: 0.0424, mx_loss: 0.0049, eta: 0:22:14, time: 4.4951
INFO train.py(173): step: 2770/5410, l_total: 0.0444, l_in: 0.0118, l_grad: 0.0326, msssim_ir: 0.3304, msssim_vis: 0.0662, mx_loss: 0.0066, eta: 0:22:09, time: 4.4961
INFO train.py(173): step: 2780/5410, l_total: 0.0436, l_in: 0.0145, l_grad: 0.0292, msssim_ir: 0.2933, msssim_vis: 0.0767, mx_loss: 0.0106, eta: 0:22:03, time: 4.4971
INFO train.py(173): step: 2790/5410, l_total: 0.0365, l_in: 0.0068, l_grad: 0.0298, msssim_ir: 0.2034, msssim_vis: 0.1240, mx_loss: 0.0054, eta: 0:21:58, time: 4.4951
INFO train.py(173): step: 2800/5410, l_total: 0.0449, l_in: 0.0122, l_grad: 0.0327, msssim_ir: 0.3927, msssim_vis: 0.0619, mx_loss: 0.0099, eta: 0:21:52, time: 4.5071
INFO train.py(173): step: 2810/5410, l_total: 0.0305, l_in: 0.0065, l_grad: 0.0240, msssim_ir: 0.3812, msssim_vis: 0.0375, mx_loss: 0.0036, eta: 0:21:47, time: 4.5111
INFO train.py(173): step: 2820/5410, l_total: 0.0529, l_in: 0.0137, l_grad: 0.0392, msssim_ir: 0.4856, msssim_vis: 0.0177, mx_loss: 0.0123, eta: 0:21:41, time: 4.5140
INFO train.py(173): step: 2830/5410, l_total: 0.0389, l_in: 0.0096, l_grad: 0.0293, msssim_ir: 0.2647, msssim_vis: 0.1088, mx_loss: 0.0056, eta: 0:21:36, time: 4.5051
INFO train.py(173): step: 2840/5410, l_total: 0.0461, l_in: 0.0081, l_grad: 0.0380, msssim_ir: 0.5143, msssim_vis: 0.0080, mx_loss: 0.0045, eta: 0:21:30, time: 4.5175
INFO train.py(173): step: 2850/5410, l_total: 0.0346, l_in: 0.0079, l_grad: 0.0267, msssim_ir: 0.4298, msssim_vis: 0.0291, mx_loss: 0.0030, eta: 0:21:25, time: 4.5141
INFO train.py(173): step: 2860/5410, l_total: 0.0271, l_in: 0.0067, l_grad: 0.0204, msssim_ir: 0.3992, msssim_vis: 0.0320, mx_loss: 0.0034, eta: 0:21:19, time: 4.6385
INFO train.py(173): step: 2870/5410, l_total: 0.0354, l_in: 0.0076, l_grad: 0.0278, msssim_ir: 0.2881, msssim_vis: 0.1096, mx_loss: 0.0050, eta: 0:21:14, time: 4.5181
INFO train.py(173): step: 2880/5410, l_total: 0.0313, l_in: 0.0080, l_grad: 0.0232, msssim_ir: 0.3201, msssim_vis: 0.0590, mx_loss: 0.0057, eta: 0:21:08, time: 4.6315
INFO train.py(173): step: 2890/5410, l_total: 0.0324, l_in: 0.0110, l_grad: 0.0214, msssim_ir: 0.2906, msssim_vis: 0.1087, mx_loss: 0.0070, eta: 0:21:03, time: 4.5101
INFO train.py(173): step: 2900/5410, l_total: 0.0507, l_in: 0.0260, l_grad: 0.0246, msssim_ir: 0.1397, msssim_vis: 0.2023, mx_loss: 0.0208, eta: 0:20:58, time: 4.5360
INFO train.py(173): step: 2910/5410, l_total: 0.0467, l_in: 0.0097, l_grad: 0.0370, msssim_ir: 0.4784, msssim_vis: 0.0294, mx_loss: 0.0043, eta: 0:20:52, time: 4.5857
INFO train.py(173): step: 2920/5410, l_total: 0.0325, l_in: 0.0090, l_grad: 0.0235, msssim_ir: 0.3978, msssim_vis: 0.0271, mx_loss: 0.0045, eta: 0:20:47, time: 4.5660
INFO train.py(173): step: 2930/5410, l_total: 0.0305, l_in: 0.0090, l_grad: 0.0215, msssim_ir: 0.2710, msssim_vis: 0.0497, mx_loss: 0.0073, eta: 0:20:41, time: 4.5324
INFO train.py(173): step: 2940/5410, l_total: 0.0400, l_in: 0.0121, l_grad: 0.0279, msssim_ir: 0.4304, msssim_vis: 0.0374, mx_loss: 0.0063, eta: 0:20:36, time: 4.6146
INFO train.py(173): step: 2950/5410, l_total: 0.0431, l_in: 0.0191, l_grad: 0.0239, msssim_ir: 0.1720, msssim_vis: 0.1484, mx_loss: 0.0127, eta: 0:20:31, time: 4.5922
INFO train.py(173): step: 2960/5410, l_total: 0.0621, l_in: 0.0221, l_grad: 0.0400, msssim_ir: 0.4454, msssim_vis: 0.0508, mx_loss: 0.0290, eta: 0:20:25, time: 4.5579
INFO train.py(173): step: 2970/5410, l_total: 0.0506, l_in: 0.0163, l_grad: 0.0343, msssim_ir: 0.2924, msssim_vis: 0.1667, mx_loss: 0.0090, eta: 0:20:20, time: 4.5661
INFO train.py(173): step: 2980/5410, l_total: 0.0389, l_in: 0.0113, l_grad: 0.0276, msssim_ir: 0.3936, msssim_vis: 0.0390, mx_loss: 0.0078, eta: 0:20:15, time: 4.5628
INFO train.py(173): step: 2990/5410, l_total: 0.0552, l_in: 0.0160, l_grad: 0.0393, msssim_ir: 0.3505, msssim_vis: 0.0732, mx_loss: 0.0093, eta: 0:20:09, time: 4.5738
INFO train.py(173): step: 3000/5410, l_total: 0.0384, l_in: 0.0096, l_grad: 0.0289, msssim_ir: 0.3774, msssim_vis: 0.0471, mx_loss: 0.0050, eta: 0:20:04, time: 4.5469
INFO train.py(173): step: 3010/5410, l_total: 0.0415, l_in: 0.0101, l_grad: 0.0314, msssim_ir: 0.2177, msssim_vis: 0.1440, mx_loss: 0.0083, eta: 0:19:59, time: 4.5479
INFO train.py(173): step: 3020/5410, l_total: 0.0480, l_in: 0.0117, l_grad: 0.0363, msssim_ir: 0.4394, msssim_vis: 0.0356, mx_loss: 0.0080, eta: 0:19:53, time: 4.5977
INFO train.py(173): step: 3030/5410, l_total: 0.0452, l_in: 0.0100, l_grad: 0.0352, msssim_ir: 0.4247, msssim_vis: 0.0293, mx_loss: 0.0086, eta: 0:19:48, time: 4.5519
INFO train.py(173): step: 3040/5410, l_total: 0.0365, l_in: 0.0083, l_grad: 0.0282, msssim_ir: 0.4081, msssim_vis: 0.0120, mx_loss: 0.0057, eta: 0:19:43, time: 4.6399
INFO train.py(173): step: 3050/5410, l_total: 0.0371, l_in: 0.0099, l_grad: 0.0273, msssim_ir: 0.3133, msssim_vis: 0.0478, mx_loss: 0.0058, eta: 0:19:37, time: 4.5688
INFO train.py(173): step: 3060/5410, l_total: 0.0407, l_in: 0.0090, l_grad: 0.0316, msssim_ir: 0.3600, msssim_vis: 0.0553, mx_loss: 0.0064, eta: 0:19:32, time: 4.6345
INFO train.py(173): step: 3070/5410, l_total: 0.0525, l_in: 0.0163, l_grad: 0.0362, msssim_ir: 0.3739, msssim_vis: 0.0744, mx_loss: 0.0097, eta: 0:19:27, time: 4.5253
INFO train.py(173): step: 3080/5410, l_total: 0.0270, l_in: 0.0077, l_grad: 0.0192, msssim_ir: 0.2536, msssim_vis: 0.0867, mx_loss: 0.0057, eta: 0:19:21, time: 4.5340
INFO train.py(173): step: 3090/5410, l_total: 0.0525, l_in: 0.0122, l_grad: 0.0404, msssim_ir: 0.4374, msssim_vis: 0.0187, mx_loss: 0.0065, eta: 0:19:16, time: 4.5479
INFO train.py(173): step: 3100/5410, l_total: 0.0302, l_in: 0.0072, l_grad: 0.0230, msssim_ir: 0.3001, msssim_vis: 0.0649, mx_loss: 0.0051, eta: 0:19:11, time: 4.5937
INFO train.py(173): step: 3110/5410, l_total: 0.0404, l_in: 0.0125, l_grad: 0.0279, msssim_ir: 0.3694, msssim_vis: 0.0312, mx_loss: 0.0077, eta: 0:19:05, time: 4.6186
INFO train.py(173): step: 3120/5410, l_total: 0.0664, l_in: 0.0188, l_grad: 0.0476, msssim_ir: 0.4709, msssim_vis: 0.0391, mx_loss: 0.0179, eta: 0:19:00, time: 4.5404
INFO train.py(173): step: 3130/5410, l_total: 0.0397, l_in: 0.0075, l_grad: 0.0322, msssim_ir: 0.3158, msssim_vis: 0.0669, mx_loss: 0.0050, eta: 0:18:55, time: 4.6066
INFO train.py(173): step: 3140/5410, l_total: 0.0324, l_in: 0.0059, l_grad: 0.0265, msssim_ir: 0.3578, msssim_vis: 0.0530, mx_loss: 0.0037, eta: 0:18:50, time: 4.5339
INFO train.py(173): step: 3150/5410, l_total: 0.0406, l_in: 0.0082, l_grad: 0.0324, msssim_ir: 0.4997, msssim_vis: 0.0288, mx_loss: 0.0056, eta: 0:18:44, time: 4.5917
INFO train.py(173): step: 3160/5410, l_total: 0.0491, l_in: 0.0137, l_grad: 0.0354, msssim_ir: 0.4754, msssim_vis: 0.0166, mx_loss: 0.0137, eta: 0:18:39, time: 4.5509
INFO train.py(173): step: 3170/5410, l_total: 0.0311, l_in: 0.0099, l_grad: 0.0211, msssim_ir: 0.2462, msssim_vis: 0.0759, mx_loss: 0.0063, eta: 0:18:34, time: 4.5529
INFO train.py(173): step: 3180/5410, l_total: 0.0405, l_in: 0.0079, l_grad: 0.0326, msssim_ir: 0.3888, msssim_vis: 0.0460, mx_loss: 0.0079, eta: 0:18:29, time: 4.5778
INFO train.py(173): step: 3190/5410, l_total: 0.0270, l_in: 0.0062, l_grad: 0.0208, msssim_ir: 0.3556, msssim_vis: 0.0379, mx_loss: 0.0032, eta: 0:18:23, time: 4.5648
INFO train.py(173): step: 3200/5410, l_total: 0.0542, l_in: 0.0120, l_grad: 0.0422, msssim_ir: 0.3968, msssim_vis: 0.0201, mx_loss: 0.0090, eta: 0:18:18, time: 4.5937
INFO train.py(173): step: 3210/5410, l_total: 0.0387, l_in: 0.0099, l_grad: 0.0288, msssim_ir: 0.2420, msssim_vis: 0.1084, mx_loss: 0.0069, eta: 0:18:13, time: 4.5449
INFO train.py(173): step: 3220/5410, l_total: 0.0373, l_in: 0.0116, l_grad: 0.0256, msssim_ir: 0.2197, msssim_vis: 0.1643, mx_loss: 0.0089, eta: 0:18:08, time: 4.6335
INFO train.py(173): step: 3230/5410, l_total: 0.0519, l_in: 0.0121, l_grad: 0.0398, msssim_ir: 0.4705, msssim_vis: 0.0253, mx_loss: 0.0051, eta: 0:18:02, time: 4.5718
INFO train.py(173): step: 3240/5410, l_total: 0.0424, l_in: 0.0157, l_grad: 0.0268, msssim_ir: 0.3266, msssim_vis: 0.0527, mx_loss: 0.0124, eta: 0:17:57, time: 4.5589
INFO train.py(173): step: 3250/5410, l_total: 0.0505, l_in: 0.0172, l_grad: 0.0333, msssim_ir: 0.3558, msssim_vis: 0.0596, mx_loss: 0.0093, eta: 0:18:07, time: 26.9837
INFO train.py(173): step: 3260/5410, l_total: 0.0327, l_in: 0.0098, l_grad: 0.0229, msssim_ir: 0.2715, msssim_vis: 0.0658, mx_loss: 0.0072, eta: 0:18:01, time: 4.4663
INFO train.py(173): step: 3270/5410, l_total: 0.0330, l_in: 0.0089, l_grad: 0.0241, msssim_ir: 0.4168, msssim_vis: 0.0154, mx_loss: 0.0036, eta: 0:17:56, time: 4.4742
INFO train.py(173): step: 3280/5410, l_total: 0.0331, l_in: 0.0105, l_grad: 0.0226, msssim_ir: 0.2443, msssim_vis: 0.0657, mx_loss: 0.0077, eta: 0:17:51, time: 4.4753
INFO train.py(173): step: 3290/5410, l_total: 0.0283, l_in: 0.0075, l_grad: 0.0207, msssim_ir: 0.2831, msssim_vis: 0.0815, mx_loss: 0.0039, eta: 0:17:45, time: 4.4832
INFO train.py(173): step: 3300/5410, l_total: 0.0531, l_in: 0.0113, l_grad: 0.0418, msssim_ir: 0.4245, msssim_vis: 0.0556, mx_loss: 0.0106, eta: 0:17:40, time: 4.4902
INFO train.py(173): step: 3310/5410, l_total: 0.0704, l_in: 0.0215, l_grad: 0.0489, msssim_ir: 0.4558, msssim_vis: 0.0356, mx_loss: 0.0246, eta: 0:17:34, time: 4.4922
INFO train.py(173): step: 3320/5410, l_total: 0.0376, l_in: 0.0101, l_grad: 0.0275, msssim_ir: 0.4612, msssim_vis: 0.0252, mx_loss: 0.0065, eta: 0:17:29, time: 4.5021
INFO train.py(173): step: 3330/5410, l_total: 0.0627, l_in: 0.0139, l_grad: 0.0488, msssim_ir: 0.4233, msssim_vis: 0.0747, mx_loss: 0.0111, eta: 0:17:24, time: 4.4951
INFO train.py(173): step: 3340/5410, l_total: 0.0358, l_in: 0.0105, l_grad: 0.0252, msssim_ir: 0.1403, msssim_vis: 0.2084, mx_loss: 0.0086, eta: 0:17:18, time: 4.4911
INFO train.py(173): step: 3350/5410, l_total: 0.0459, l_in: 0.0168, l_grad: 0.0291, msssim_ir: 0.3527, msssim_vis: 0.0787, mx_loss: 0.0126, eta: 0:17:13, time: 4.4991
INFO train.py(173): step: 3360/5410, l_total: 0.0309, l_in: 0.0079, l_grad: 0.0230, msssim_ir: 0.3549, msssim_vis: 0.0433, mx_loss: 0.0035, eta: 0:17:08, time: 4.4961
INFO train.py(173): step: 3370/5410, l_total: 0.0390, l_in: 0.0104, l_grad: 0.0286, msssim_ir: 0.2691, msssim_vis: 0.1452, mx_loss: 0.0056, eta: 0:17:02, time: 4.4911
INFO train.py(173): step: 3380/5410, l_total: 0.0336, l_in: 0.0067, l_grad: 0.0269, msssim_ir: 0.2865, msssim_vis: 0.0607, mx_loss: 0.0048, eta: 0:16:57, time: 4.5101
INFO train.py(173): step: 3390/5410, l_total: 0.0309, l_in: 0.0104, l_grad: 0.0205, msssim_ir: 0.3210, msssim_vis: 0.0326, mx_loss: 0.0061, eta: 0:16:52, time: 4.5340
INFO train.py(173): step: 3400/5410, l_total: 0.0395, l_in: 0.0125, l_grad: 0.0270, msssim_ir: 0.3950, msssim_vis: 0.0575, mx_loss: 0.0099, eta: 0:16:47, time: 4.5300
INFO train.py(173): step: 3410/5410, l_total: 0.0290, l_in: 0.0107, l_grad: 0.0183, msssim_ir: 0.2585, msssim_vis: 0.0823, mx_loss: 0.0064, eta: 0:16:41, time: 4.5579
INFO train.py(173): step: 3420/5410, l_total: 0.0264, l_in: 0.0064, l_grad: 0.0200, msssim_ir: 0.2376, msssim_vis: 0.1046, mx_loss: 0.0039, eta: 0:16:36, time: 4.5680
INFO train.py(173): step: 3430/5410, l_total: 0.0291, l_in: 0.0053, l_grad: 0.0238, msssim_ir: 0.3907, msssim_vis: 0.0407, mx_loss: 0.0030, eta: 0:16:31, time: 4.6684
INFO train.py(173): step: 3440/5410, l_total: 0.0289, l_in: 0.0086, l_grad: 0.0203, msssim_ir: 0.3544, msssim_vis: 0.0359, mx_loss: 0.0035, eta: 0:16:25, time: 4.5160
INFO train.py(173): step: 3450/5410, l_total: 0.0335, l_in: 0.0080, l_grad: 0.0256, msssim_ir: 0.2166, msssim_vis: 0.0916, mx_loss: 0.0083, eta: 0:16:20, time: 4.5330
INFO train.py(173): step: 3460/5410, l_total: 0.0802, l_in: 0.0308, l_grad: 0.0493, msssim_ir: 0.4305, msssim_vis: 0.0701, mx_loss: 0.0322, eta: 0:16:15, time: 4.5270
INFO train.py(173): step: 3470/5410, l_total: 0.0512, l_in: 0.0137, l_grad: 0.0376, msssim_ir: 0.3612, msssim_vis: 0.1045, mx_loss: 0.0135, eta: 0:16:10, time: 4.6056
INFO train.py(173): step: 3480/5410, l_total: 0.0438, l_in: 0.0097, l_grad: 0.0341, msssim_ir: 0.2989, msssim_vis: 0.0773, mx_loss: 0.0105, eta: 0:16:05, time: 4.6166
INFO train.py(173): step: 3490/5410, l_total: 0.0517, l_in: 0.0142, l_grad: 0.0375, msssim_ir: 0.1876, msssim_vis: 0.1997, mx_loss: 0.0090, eta: 0:15:59, time: 4.5250
INFO train.py(173): step: 3500/5410, l_total: 0.0252, l_in: 0.0063, l_grad: 0.0190, msssim_ir: 0.2395, msssim_vis: 0.0562, mx_loss: 0.0074, eta: 0:15:54, time: 4.5340
INFO train.py(173): step: 3510/5410, l_total: 0.0345, l_in: 0.0072, l_grad: 0.0274, msssim_ir: 0.2146, msssim_vis: 0.1283, mx_loss: 0.0058, eta: 0:15:49, time: 4.5549
INFO train.py(173): step: 3520/5410, l_total: 0.0366, l_in: 0.0078, l_grad: 0.0288, msssim_ir: 0.3965, msssim_vis: 0.0625, mx_loss: 0.0044, eta: 0:15:44, time: 4.6355
INFO train.py(173): step: 3530/5410, l_total: 0.0604, l_in: 0.0191, l_grad: 0.0413, msssim_ir: 0.3446, msssim_vis: 0.1208, mx_loss: 0.0116, eta: 0:15:38, time: 4.5539
INFO train.py(173): step: 3540/5410, l_total: 0.0456, l_in: 0.0138, l_grad: 0.0318, msssim_ir: 0.3949, msssim_vis: 0.0404, mx_loss: 0.0116, eta: 0:15:33, time: 4.5937
INFO train.py(173): step: 3550/5410, l_total: 0.0328, l_in: 0.0110, l_grad: 0.0217, msssim_ir: 0.4061, msssim_vis: 0.0279, mx_loss: 0.0049, eta: 0:15:28, time: 4.5631
INFO train.py(173): step: 3560/5410, l_total: 0.0293, l_in: 0.0063, l_grad: 0.0231, msssim_ir: 0.3933, msssim_vis: 0.0306, mx_loss: 0.0044, eta: 0:15:23, time: 4.5429
INFO train.py(173): step: 3570/5410, l_total: 0.0390, l_in: 0.0088, l_grad: 0.0302, msssim_ir: 0.2509, msssim_vis: 0.0940, mx_loss: 0.0075, eta: 0:15:17, time: 4.5720
INFO train.py(173): step: 3580/5410, l_total: 0.0787, l_in: 0.0305, l_grad: 0.0482, msssim_ir: 0.4689, msssim_vis: 0.0228, mx_loss: 0.0120, eta: 0:15:12, time: 4.5643
INFO train.py(173): step: 3590/5410, l_total: 0.0336, l_in: 0.0065, l_grad: 0.0272, msssim_ir: 0.3609, msssim_vis: 0.0405, mx_loss: 0.0038, eta: 0:15:07, time: 4.5624
INFO train.py(173): step: 3600/5410, l_total: 0.0400, l_in: 0.0091, l_grad: 0.0310, msssim_ir: 0.4924, msssim_vis: 0.0219, mx_loss: 0.0064, eta: 0:15:02, time: 4.5529
INFO train.py(173): step: 3610/5410, l_total: 0.0389, l_in: 0.0070, l_grad: 0.0319, msssim_ir: 0.3918, msssim_vis: 0.0609, mx_loss: 0.0047, eta: 0:14:57, time: 4.5987
INFO train.py(173): step: 3620/5410, l_total: 0.0318, l_in: 0.0089, l_grad: 0.0229, msssim_ir: 0.2850, msssim_vis: 0.0750, mx_loss: 0.0056, eta: 0:14:51, time: 4.5423
INFO train.py(173): step: 3630/5410, l_total: 0.0501, l_in: 0.0103, l_grad: 0.0398, msssim_ir: 0.2231, msssim_vis: 0.1418, mx_loss: 0.0075, eta: 0:14:46, time: 4.5768
INFO train.py(173): step: 3640/5410, l_total: 0.0336, l_in: 0.0088, l_grad: 0.0248, msssim_ir: 0.2073, msssim_vis: 0.1474, mx_loss: 0.0052, eta: 0:14:41, time: 4.6206
INFO train.py(173): step: 3650/5410, l_total: 0.0584, l_in: 0.0131, l_grad: 0.0453, msssim_ir: 0.3052, msssim_vis: 0.0770, mx_loss: 0.0199, eta: 0:14:36, time: 4.5280
INFO train.py(173): step: 3660/5410, l_total: 0.0510, l_in: 0.0128, l_grad: 0.0382, msssim_ir: 0.4759, msssim_vis: 0.0159, mx_loss: 0.0085, eta: 0:14:31, time: 4.6146
INFO train.py(173): step: 3670/5410, l_total: 0.0473, l_in: 0.0167, l_grad: 0.0306, msssim_ir: 0.3361, msssim_vis: 0.1002, mx_loss: 0.0099, eta: 0:14:26, time: 4.5290
INFO train.py(173): step: 3680/5410, l_total: 0.0475, l_in: 0.0140, l_grad: 0.0334, msssim_ir: 0.4905, msssim_vis: 0.0091, mx_loss: 0.0055, eta: 0:14:20, time: 4.5479
INFO train.py(173): step: 3690/5410, l_total: 0.0367, l_in: 0.0123, l_grad: 0.0244, msssim_ir: 0.3493, msssim_vis: 0.0551, mx_loss: 0.0073, eta: 0:14:15, time: 4.5369
INFO train.py(173): step: 3700/5410, l_total: 0.0307, l_in: 0.0073, l_grad: 0.0234, msssim_ir: 0.3288, msssim_vis: 0.0515, mx_loss: 0.0033, eta: 0:14:10, time: 4.5897
INFO train.py(173): step: 3710/5410, l_total: 0.0586, l_in: 0.0168, l_grad: 0.0418, msssim_ir: 0.4761, msssim_vis: 0.0193, mx_loss: 0.0111, eta: 0:14:05, time: 4.6554
INFO train.py(173): step: 3720/5410, l_total: 0.0407, l_in: 0.0100, l_grad: 0.0307, msssim_ir: 0.3253, msssim_vis: 0.0840, mx_loss: 0.0063, eta: 0:14:00, time: 4.4991
INFO train.py(173): step: 3730/5410, l_total: 0.0381, l_in: 0.0088, l_grad: 0.0294, msssim_ir: 0.3954, msssim_vis: 0.0342, mx_loss: 0.0097, eta: 0:13:55, time: 4.5280
INFO train.py(173): step: 3740/5410, l_total: 0.0318, l_in: 0.0089, l_grad: 0.0228, msssim_ir: 0.2068, msssim_vis: 0.1226, mx_loss: 0.0062, eta: 0:13:49, time: 4.6126
INFO train.py(173): step: 3750/5410, l_total: 0.0382, l_in: 0.0080, l_grad: 0.0302, msssim_ir: 0.3522, msssim_vis: 0.0631, mx_loss: 0.0043, eta: 0:13:44, time: 4.6186
INFO train.py(173): step: 3760/5410, l_total: 0.0521, l_in: 0.0132, l_grad: 0.0389, msssim_ir: 0.3424, msssim_vis: 0.0936, mx_loss: 0.0102, eta: 0:13:39, time: 4.5310
INFO train.py(173): step: 3770/5410, l_total: 0.0307, l_in: 0.0082, l_grad: 0.0225, msssim_ir: 0.2594, msssim_vis: 0.0823, mx_loss: 0.0047, eta: 0:13:34, time: 4.5748
INFO train.py(173): step: 3780/5410, l_total: 0.0404, l_in: 0.0094, l_grad: 0.0310, msssim_ir: 0.4403, msssim_vis: 0.0120, mx_loss: 0.0054, eta: 0:13:29, time: 4.5459
INFO train.py(173): step: 3790/5410, l_total: 0.0474, l_in: 0.0150, l_grad: 0.0324, msssim_ir: 0.5132, msssim_vis: 0.0257, mx_loss: 0.0055, eta: 0:13:33, time: 26.9917
INFO train.py(173): step: 3800/5410, l_total: 0.0432, l_in: 0.0092, l_grad: 0.0340, msssim_ir: 0.4689, msssim_vis: 0.0155, mx_loss: 0.0062, eta: 0:13:28, time: 4.4483
INFO train.py(173): step: 3810/5410, l_total: 0.0337, l_in: 0.0098, l_grad: 0.0239, msssim_ir: 0.2102, msssim_vis: 0.1121, mx_loss: 0.0062, eta: 0:13:23, time: 4.4812
INFO train.py(173): step: 3820/5410, l_total: 0.0362, l_in: 0.0081, l_grad: 0.0281, msssim_ir: 0.3444, msssim_vis: 0.0573, mx_loss: 0.0080, eta: 0:13:18, time: 4.4832
INFO train.py(173): step: 3830/5410, l_total: 0.0457, l_in: 0.0126, l_grad: 0.0331, msssim_ir: 0.3642, msssim_vis: 0.0828, mx_loss: 0.0074, eta: 0:13:12, time: 4.4862
INFO train.py(173): step: 3840/5410, l_total: 0.0363, l_in: 0.0086, l_grad: 0.0277, msssim_ir: 0.2545, msssim_vis: 0.0609, mx_loss: 0.0071, eta: 0:13:07, time: 4.4991
INFO train.py(173): step: 3850/5410, l_total: 0.0418, l_in: 0.0097, l_grad: 0.0321, msssim_ir: 0.3913, msssim_vis: 0.0410, mx_loss: 0.0105, eta: 0:13:02, time: 4.4852
INFO train.py(173): step: 3860/5410, l_total: 0.0407, l_in: 0.0171, l_grad: 0.0236, msssim_ir: 0.3247, msssim_vis: 0.1094, mx_loss: 0.0102, eta: 0:12:57, time: 4.4912
INFO train.py(173): step: 3870/5410, l_total: 0.0854, l_in: 0.0460, l_grad: 0.0395, msssim_ir: 0.4477, msssim_vis: 0.0535, mx_loss: 0.0204, eta: 0:12:51, time: 4.5064
INFO train.py(173): step: 3880/5410, l_total: 0.0324, l_in: 0.0102, l_grad: 0.0222, msssim_ir: 0.3533, msssim_vis: 0.0535, mx_loss: 0.0067, eta: 0:12:46, time: 4.4961
INFO train.py(173): step: 3890/5410, l_total: 0.0297, l_in: 0.0068, l_grad: 0.0229, msssim_ir: 0.3472, msssim_vis: 0.0377, mx_loss: 0.0050, eta: 0:12:41, time: 4.4857
INFO train.py(173): step: 3900/5410, l_total: 0.0408, l_in: 0.0105, l_grad: 0.0303, msssim_ir: 0.4839, msssim_vis: 0.0100, mx_loss: 0.0072, eta: 0:12:36, time: 4.4991
INFO train.py(173): step: 3910/5410, l_total: 0.0309, l_in: 0.0113, l_grad: 0.0196, msssim_ir: 0.2760, msssim_vis: 0.0585, mx_loss: 0.0067, eta: 0:12:31, time: 4.5120
INFO train.py(173): step: 3920/5410, l_total: 0.0287, l_in: 0.0078, l_grad: 0.0209, msssim_ir: 0.2701, msssim_vis: 0.1281, mx_loss: 0.0045, eta: 0:12:25, time: 4.5125
INFO train.py(173): step: 3930/5410, l_total: 0.0472, l_in: 0.0137, l_grad: 0.0335, msssim_ir: 0.2789, msssim_vis: 0.1083, mx_loss: 0.0099, eta: 0:12:20, time: 4.5021
INFO train.py(173): step: 3940/5410, l_total: 0.0469, l_in: 0.0109, l_grad: 0.0360, msssim_ir: 0.4274, msssim_vis: 0.0262, mx_loss: 0.0065, eta: 0:12:15, time: 4.5857
INFO train.py(173): step: 3950/5410, l_total: 0.0293, l_in: 0.0076, l_grad: 0.0217, msssim_ir: 0.2918, msssim_vis: 0.0703, mx_loss: 0.0061, eta: 0:12:10, time: 4.5459
INFO train.py(173): step: 3960/5410, l_total: 0.0307, l_in: 0.0101, l_grad: 0.0206, msssim_ir: 0.3416, msssim_vis: 0.0322, mx_loss: 0.0034, eta: 0:12:05, time: 4.5509
INFO train.py(173): step: 3970/5410, l_total: 0.0253, l_in: 0.0062, l_grad: 0.0190, msssim_ir: 0.2899, msssim_vis: 0.0535, mx_loss: 0.0047, eta: 0:12:00, time: 4.5937
INFO train.py(173): step: 3980/5410, l_total: 0.0425, l_in: 0.0118, l_grad: 0.0307, msssim_ir: 0.3989, msssim_vis: 0.0273, mx_loss: 0.0046, eta: 0:11:54, time: 4.5370
INFO train.py(173): step: 3990/5410, l_total: 0.0418, l_in: 0.0084, l_grad: 0.0335, msssim_ir: 0.3304, msssim_vis: 0.0900, mx_loss: 0.0084, eta: 0:11:49, time: 4.6375
INFO train.py(173): step: 4000/5410, l_total: 0.0525, l_in: 0.0119, l_grad: 0.0406, msssim_ir: 0.3801, msssim_vis: 0.0814, mx_loss: 0.0090, eta: 0:11:44, time: 4.5360
INFO train.py(173): step: 4010/5410, l_total: 0.0319, l_in: 0.0111, l_grad: 0.0209, msssim_ir: 0.1775, msssim_vis: 0.1644, mx_loss: 0.0078, eta: 0:11:39, time: 4.5390
INFO train.py(173): step: 4020/5410, l_total: 0.0361, l_in: 0.0083, l_grad: 0.0278, msssim_ir: 0.3508, msssim_vis: 0.0576, mx_loss: 0.0057, eta: 0:11:34, time: 4.5598
INFO train.py(173): step: 4030/5410, l_total: 0.0438, l_in: 0.0153, l_grad: 0.0284, msssim_ir: 0.3388, msssim_vis: 0.0641, mx_loss: 0.0099, eta: 0:11:29, time: 4.6007
INFO train.py(173): step: 4040/5410, l_total: 0.0419, l_in: 0.0130, l_grad: 0.0290, msssim_ir: 0.2399, msssim_vis: 0.1384, mx_loss: 0.0096, eta: 0:11:24, time: 4.5280
INFO train.py(173): step: 4050/5410, l_total: 0.0364, l_in: 0.0084, l_grad: 0.0279, msssim_ir: 0.3806, msssim_vis: 0.0327, mx_loss: 0.0063, eta: 0:11:18, time: 4.5874
INFO train.py(173): step: 4060/5410, l_total: 0.0349, l_in: 0.0102, l_grad: 0.0247, msssim_ir: 0.3984, msssim_vis: 0.0414, mx_loss: 0.0046, eta: 0:11:13, time: 4.6140
INFO train.py(173): step: 4070/5410, l_total: 0.0363, l_in: 0.0108, l_grad: 0.0256, msssim_ir: 0.3554, msssim_vis: 0.0668, mx_loss: 0.0062, eta: 0:11:08, time: 4.5618
INFO train.py(173): step: 4080/5410, l_total: 0.0362, l_in: 0.0079, l_grad: 0.0283, msssim_ir: 0.2360, msssim_vis: 0.0867, mx_loss: 0.0073, eta: 0:11:03, time: 4.5778
INFO train.py(173): step: 4090/5410, l_total: 0.0347, l_in: 0.0088, l_grad: 0.0259, msssim_ir: 0.3466, msssim_vis: 0.0629, mx_loss: 0.0055, eta: 0:10:58, time: 4.6076
INFO train.py(173): step: 4100/5410, l_total: 0.0486, l_in: 0.0122, l_grad: 0.0365, msssim_ir: 0.4550, msssim_vis: 0.0291, mx_loss: 0.0079, eta: 0:10:53, time: 4.5440
INFO train.py(173): step: 4110/5410, l_total: 0.0340, l_in: 0.0081, l_grad: 0.0259, msssim_ir: 0.3361, msssim_vis: 0.0592, mx_loss: 0.0039, eta: 0:10:48, time: 4.5404
INFO train.py(173): step: 4120/5410, l_total: 0.0311, l_in: 0.0074, l_grad: 0.0237, msssim_ir: 0.2765, msssim_vis: 0.0577, mx_loss: 0.0052, eta: 0:10:43, time: 4.6220
INFO train.py(173): step: 4130/5410, l_total: 0.0345, l_in: 0.0084, l_grad: 0.0261, msssim_ir: 0.2134, msssim_vis: 0.1273, mx_loss: 0.0063, eta: 0:10:37, time: 4.5718
INFO train.py(173): step: 4140/5410, l_total: 0.0337, l_in: 0.0065, l_grad: 0.0272, msssim_ir: 0.4834, msssim_vis: 0.0174, mx_loss: 0.0023, eta: 0:10:32, time: 4.5250
INFO train.py(173): step: 4150/5410, l_total: 0.0550, l_in: 0.0150, l_grad: 0.0400, msssim_ir: 0.4739, msssim_vis: 0.0188, mx_loss: 0.0096, eta: 0:10:27, time: 4.5509
INFO train.py(173): step: 4160/5410, l_total: 0.0408, l_in: 0.0084, l_grad: 0.0324, msssim_ir: 0.3873, msssim_vis: 0.0409, mx_loss: 0.0060, eta: 0:10:22, time: 4.6126
INFO train.py(173): step: 4170/5410, l_total: 0.0350, l_in: 0.0084, l_grad: 0.0265, msssim_ir: 0.2859, msssim_vis: 0.0723, mx_loss: 0.0078, eta: 0:10:17, time: 4.5967
INFO train.py(173): step: 4180/5410, l_total: 0.0599, l_in: 0.0156, l_grad: 0.0442, msssim_ir: 0.5049, msssim_vis: 0.0120, mx_loss: 0.0087, eta: 0:10:12, time: 4.5360
INFO train.py(173): step: 4190/5410, l_total: 0.0389, l_in: 0.0083, l_grad: 0.0306, msssim_ir: 0.4781, msssim_vis: 0.0130, mx_loss: 0.0069, eta: 0:10:07, time: 4.5688
INFO train.py(173): step: 4200/5410, l_total: 0.0487, l_in: 0.0140, l_grad: 0.0347, msssim_ir: 0.4933, msssim_vis: 0.0218, mx_loss: 0.0065, eta: 0:10:02, time: 4.5479
INFO train.py(173): step: 4210/5410, l_total: 0.0500, l_in: 0.0186, l_grad: 0.0313, msssim_ir: 0.4855, msssim_vis: 0.0072, mx_loss: 0.0091, eta: 0:09:57, time: 4.5877
INFO train.py(173): step: 4220/5410, l_total: 0.0313, l_in: 0.0059, l_grad: 0.0254, msssim_ir: 0.3746, msssim_vis: 0.0330, mx_loss: 0.0041, eta: 0:09:52, time: 4.6187
INFO train.py(173): step: 4230/5410, l_total: 0.0709, l_in: 0.0207, l_grad: 0.0503, msssim_ir: 0.3193, msssim_vis: 0.1583, mx_loss: 0.0168, eta: 0:09:46, time: 4.5350
INFO train.py(173): step: 4240/5410, l_total: 0.0358, l_in: 0.0083, l_grad: 0.0276, msssim_ir: 0.2327, msssim_vis: 0.1099, mx_loss: 0.0060, eta: 0:09:41, time: 4.5589
INFO train.py(173): step: 4250/5410, l_total: 0.0476, l_in: 0.0108, l_grad: 0.0368, msssim_ir: 0.4109, msssim_vis: 0.0564, mx_loss: 0.0069, eta: 0:09:36, time: 4.6498
INFO train.py(173): step: 4260/5410, l_total: 0.0410, l_in: 0.0082, l_grad: 0.0328, msssim_ir: 0.3452, msssim_vis: 0.0647, mx_loss: 0.0081, eta: 0:09:31, time: 4.5360
INFO train.py(173): step: 4270/5410, l_total: 0.0374, l_in: 0.0110, l_grad: 0.0264, msssim_ir: 0.3717, msssim_vis: 0.0595, mx_loss: 0.0057, eta: 0:09:26, time: 4.5907
INFO train.py(173): step: 4280/5410, l_total: 0.0371, l_in: 0.0062, l_grad: 0.0309, msssim_ir: 0.3407, msssim_vis: 0.0602, mx_loss: 0.0052, eta: 0:09:21, time: 4.5469
INFO train.py(173): step: 4290/5410, l_total: 0.0285, l_in: 0.0075, l_grad: 0.0210, msssim_ir: 0.2497, msssim_vis: 0.0890, mx_loss: 0.0056, eta: 0:09:16, time: 4.6017
INFO train.py(173): step: 4300/5410, l_total: 0.0548, l_in: 0.0121, l_grad: 0.0426, msssim_ir: 0.2708, msssim_vis: 0.1308, mx_loss: 0.0130, eta: 0:09:11, time: 4.5235
INFO train.py(173): step: 4310/5410, l_total: 0.0330, l_in: 0.0079, l_grad: 0.0251, msssim_ir: 0.2969, msssim_vis: 0.0626, mx_loss: 0.0056, eta: 0:09:06, time: 4.6156
INFO train.py(173): step: 4320/5410, l_total: 0.0453, l_in: 0.0118, l_grad: 0.0335, msssim_ir: 0.2855, msssim_vis: 0.1233, mx_loss: 0.0062, eta: 0:09:01, time: 4.5828
INFO train.py(173): step: 4330/5410, l_total: 0.0332, l_in: 0.0070, l_grad: 0.0262, msssim_ir: 0.2960, msssim_vis: 0.0998, mx_loss: 0.0053, eta: 0:09:01, time: 27.2088
INFO train.py(173): step: 4340/5410, l_total: 0.0655, l_in: 0.0217, l_grad: 0.0438, msssim_ir: 0.4934, msssim_vis: 0.0108, mx_loss: 0.0074, eta: 0:08:56, time: 4.4663
INFO train.py(173): step: 4350/5410, l_total: 0.0373, l_in: 0.0075, l_grad: 0.0298, msssim_ir: 0.4318, msssim_vis: 0.0190, mx_loss: 0.0041, eta: 0:08:51, time: 4.4643
INFO train.py(173): step: 4360/5410, l_total: 0.0360, l_in: 0.0114, l_grad: 0.0246, msssim_ir: 0.2261, msssim_vis: 0.0954, mx_loss: 0.0070, eta: 0:08:46, time: 4.4822
INFO train.py(173): step: 4370/5410, l_total: 0.0369, l_in: 0.0092, l_grad: 0.0277, msssim_ir: 0.4060, msssim_vis: 0.0275, mx_loss: 0.0041, eta: 0:08:41, time: 4.4852
INFO train.py(173): step: 4380/5410, l_total: 0.0258, l_in: 0.0053, l_grad: 0.0206, msssim_ir: 0.3636, msssim_vis: 0.0337, mx_loss: 0.0026, eta: 0:08:36, time: 4.4844
INFO train.py(173): step: 4390/5410, l_total: 0.0507, l_in: 0.0149, l_grad: 0.0358, msssim_ir: 0.4352, msssim_vis: 0.0595, mx_loss: 0.0089, eta: 0:08:30, time: 4.4972
INFO train.py(173): step: 4400/5410, l_total: 0.0452, l_in: 0.0088, l_grad: 0.0365, msssim_ir: 0.4678, msssim_vis: 0.0112, mx_loss: 0.0092, eta: 0:08:25, time: 4.5006
INFO train.py(173): step: 4410/5410, l_total: 0.0315, l_in: 0.0075, l_grad: 0.0240, msssim_ir: 0.3170, msssim_vis: 0.0782, mx_loss: 0.0060, eta: 0:08:20, time: 4.4971
INFO train.py(173): step: 4420/5410, l_total: 0.0376, l_in: 0.0091, l_grad: 0.0284, msssim_ir: 0.3208, msssim_vis: 0.0501, mx_loss: 0.0055, eta: 0:08:15, time: 4.4992
INFO train.py(173): step: 4430/5410, l_total: 0.0429, l_in: 0.0096, l_grad: 0.0333, msssim_ir: 0.4436, msssim_vis: 0.0386, mx_loss: 0.0071, eta: 0:08:10, time: 4.4892
INFO train.py(173): step: 4440/5410, l_total: 0.0450, l_in: 0.0088, l_grad: 0.0362, msssim_ir: 0.1916, msssim_vis: 0.1507, mx_loss: 0.0082, eta: 0:08:05, time: 4.4882
INFO train.py(173): step: 4450/5410, l_total: 0.0285, l_in: 0.0061, l_grad: 0.0225, msssim_ir: 0.3286, msssim_vis: 0.0487, mx_loss: 0.0041, eta: 0:08:00, time: 4.5061
INFO train.py(173): step: 4460/5410, l_total: 0.0244, l_in: 0.0064, l_grad: 0.0180, msssim_ir: 0.2394, msssim_vis: 0.1034, mx_loss: 0.0042, eta: 0:07:55, time: 4.5001
INFO train.py(173): step: 4470/5410, l_total: 0.0292, l_in: 0.0063, l_grad: 0.0230, msssim_ir: 0.2812, msssim_vis: 0.1121, mx_loss: 0.0042, eta: 0:07:50, time: 4.5250
INFO train.py(173): step: 4480/5410, l_total: 0.0416, l_in: 0.0138, l_grad: 0.0279, msssim_ir: 0.4462, msssim_vis: 0.0261, mx_loss: 0.0059, eta: 0:07:44, time: 4.6076
INFO train.py(173): step: 4490/5410, l_total: 0.0357, l_in: 0.0074, l_grad: 0.0284, msssim_ir: 0.4224, msssim_vis: 0.0564, mx_loss: 0.0051, eta: 0:07:39, time: 4.5250
INFO train.py(173): step: 4500/5410, l_total: 0.0264, l_in: 0.0070, l_grad: 0.0194, msssim_ir: 0.2088, msssim_vis: 0.0662, mx_loss: 0.0050, eta: 0:07:34, time: 4.5439
INFO train.py(173): step: 4510/5410, l_total: 0.0618, l_in: 0.0164, l_grad: 0.0454, msssim_ir: 0.4777, msssim_vis: 0.0157, mx_loss: 0.0082, eta: 0:07:29, time: 4.5628
INFO train.py(173): step: 4520/5410, l_total: 0.0440, l_in: 0.0109, l_grad: 0.0331, msssim_ir: 0.3332, msssim_vis: 0.0840, mx_loss: 0.0091, eta: 0:07:24, time: 4.5967
INFO train.py(173): step: 4530/5410, l_total: 0.0458, l_in: 0.0137, l_grad: 0.0320, msssim_ir: 0.3512, msssim_vis: 0.0813, mx_loss: 0.0071, eta: 0:07:19, time: 4.6086
INFO train.py(173): step: 4540/5410, l_total: 0.0423, l_in: 0.0091, l_grad: 0.0332, msssim_ir: 0.4149, msssim_vis: 0.0447, mx_loss: 0.0074, eta: 0:07:14, time: 4.5469
INFO train.py(173): step: 4550/5410, l_total: 0.0318, l_in: 0.0066, l_grad: 0.0252, msssim_ir: 0.3250, msssim_vis: 0.0804, mx_loss: 0.0044, eta: 0:07:09, time: 4.5409
INFO train.py(173): step: 4560/5410, l_total: 0.0550, l_in: 0.0100, l_grad: 0.0450, msssim_ir: 0.4606, msssim_vis: 0.0234, mx_loss: 0.0069, eta: 0:07:04, time: 4.6365
INFO train.py(173): step: 4570/5410, l_total: 0.0503, l_in: 0.0117, l_grad: 0.0387, msssim_ir: 0.3804, msssim_vis: 0.0519, mx_loss: 0.0192, eta: 0:06:59, time: 4.5628
INFO train.py(173): step: 4580/5410, l_total: 0.0334, l_in: 0.0081, l_grad: 0.0253, msssim_ir: 0.2662, msssim_vis: 0.0908, mx_loss: 0.0055, eta: 0:06:54, time: 4.6226
INFO train.py(173): step: 4590/5410, l_total: 0.0525, l_in: 0.0141, l_grad: 0.0384, msssim_ir: 0.4975, msssim_vis: 0.0298, mx_loss: 0.0042, eta: 0:06:49, time: 4.5200
INFO train.py(173): step: 4600/5410, l_total: 0.0374, l_in: 0.0126, l_grad: 0.0247, msssim_ir: 0.3914, msssim_vis: 0.0524, mx_loss: 0.0058, eta: 0:06:44, time: 4.5509
INFO train.py(173): step: 4610/5410, l_total: 0.0418, l_in: 0.0105, l_grad: 0.0312, msssim_ir: 0.4457, msssim_vis: 0.0176, mx_loss: 0.0082, eta: 0:06:39, time: 4.5678
INFO train.py(173): step: 4620/5410, l_total: 0.0312, l_in: 0.0087, l_grad: 0.0225, msssim_ir: 0.3553, msssim_vis: 0.0356, mx_loss: 0.0067, eta: 0:06:33, time: 4.5470
INFO train.py(173): step: 4630/5410, l_total: 0.0520, l_in: 0.0162, l_grad: 0.0358, msssim_ir: 0.4658, msssim_vis: 0.0217, mx_loss: 0.0075, eta: 0:06:28, time: 4.6465
INFO train.py(173): step: 4640/5410, l_total: 0.0477, l_in: 0.0148, l_grad: 0.0330, msssim_ir: 0.1571, msssim_vis: 0.1768, mx_loss: 0.0187, eta: 0:06:23, time: 4.6136
INFO train.py(173): step: 4650/5410, l_total: 0.0380, l_in: 0.0102, l_grad: 0.0279, msssim_ir: 0.3989, msssim_vis: 0.0477, mx_loss: 0.0098, eta: 0:06:18, time: 4.5270
INFO train.py(173): step: 4660/5410, l_total: 0.0270, l_in: 0.0072, l_grad: 0.0198, msssim_ir: 0.2606, msssim_vis: 0.0689, mx_loss: 0.0040, eta: 0:06:13, time: 4.6106
INFO train.py(173): step: 4670/5410, l_total: 0.0371, l_in: 0.0094, l_grad: 0.0276, msssim_ir: 0.3531, msssim_vis: 0.0452, mx_loss: 0.0047, eta: 0:06:08, time: 4.6076
INFO train.py(173): step: 4680/5410, l_total: 0.0246, l_in: 0.0069, l_grad: 0.0177, msssim_ir: 0.3268, msssim_vis: 0.0390, mx_loss: 0.0032, eta: 0:06:03, time: 4.5409
INFO train.py(173): step: 4690/5410, l_total: 0.0241, l_in: 0.0060, l_grad: 0.0181, msssim_ir: 0.2606, msssim_vis: 0.0805, mx_loss: 0.0035, eta: 0:05:58, time: 4.6007
INFO train.py(173): step: 4700/5410, l_total: 0.0521, l_in: 0.0214, l_grad: 0.0307, msssim_ir: 0.3658, msssim_vis: 0.0646, mx_loss: 0.0177, eta: 0:05:53, time: 4.5449
INFO train.py(173): step: 4710/5410, l_total: 0.0374, l_in: 0.0083, l_grad: 0.0291, msssim_ir: 0.3734, msssim_vis: 0.0431, mx_loss: 0.0055, eta: 0:05:48, time: 4.6296
INFO train.py(173): step: 4720/5410, l_total: 0.0269, l_in: 0.0073, l_grad: 0.0196, msssim_ir: 0.2841, msssim_vis: 0.0457, mx_loss: 0.0047, eta: 0:05:43, time: 4.5360
INFO train.py(173): step: 4730/5410, l_total: 0.0318, l_in: 0.0083, l_grad: 0.0235, msssim_ir: 0.2380, msssim_vis: 0.1043, mx_loss: 0.0057, eta: 0:05:38, time: 4.5499
INFO train.py(173): step: 4740/5410, l_total: 0.0445, l_in: 0.0097, l_grad: 0.0349, msssim_ir: 0.3496, msssim_vis: 0.1000, mx_loss: 0.0060, eta: 0:05:33, time: 4.5798
INFO train.py(173): step: 4750/5410, l_total: 0.0267, l_in: 0.0068, l_grad: 0.0199, msssim_ir: 0.2628, msssim_vis: 0.0647, mx_loss: 0.0051, eta: 0:05:28, time: 4.6096
INFO train.py(173): step: 4760/5410, l_total: 0.0413, l_in: 0.0087, l_grad: 0.0326, msssim_ir: 0.3206, msssim_vis: 0.0776, mx_loss: 0.0056, eta: 0:05:23, time: 4.6388
INFO train.py(173): step: 4770/5410, l_total: 0.0419, l_in: 0.0112, l_grad: 0.0307, msssim_ir: 0.3626, msssim_vis: 0.0604, mx_loss: 0.0091, eta: 0:05:18, time: 4.5134
INFO train.py(173): step: 4780/5410, l_total: 0.0401, l_in: 0.0084, l_grad: 0.0317, msssim_ir: 0.4583, msssim_vis: 0.0244, mx_loss: 0.0057, eta: 0:05:13, time: 4.5549
INFO train.py(173): step: 4790/5410, l_total: 0.0538, l_in: 0.0129, l_grad: 0.0409, msssim_ir: 0.4156, msssim_vis: 0.0384, mx_loss: 0.0163, eta: 0:05:08, time: 4.5728
INFO train.py(173): step: 4800/5410, l_total: 0.0272, l_in: 0.0067, l_grad: 0.0205, msssim_ir: 0.2464, msssim_vis: 0.0743, mx_loss: 0.0041, eta: 0:05:03, time: 4.5250
INFO train.py(173): step: 4810/5410, l_total: 0.0518, l_in: 0.0123, l_grad: 0.0395, msssim_ir: 0.3569, msssim_vis: 0.0852, mx_loss: 0.0123, eta: 0:04:58, time: 4.6276
INFO train.py(173): step: 4820/5410, l_total: 0.0423, l_in: 0.0109, l_grad: 0.0314, msssim_ir: 0.4807, msssim_vis: 0.0060, mx_loss: 0.0077, eta: 0:04:53, time: 4.6594
INFO train.py(173): step: 4830/5410, l_total: 0.0544, l_in: 0.0131, l_grad: 0.0413, msssim_ir: 0.4823, msssim_vis: 0.0274, mx_loss: 0.0131, eta: 0:04:48, time: 4.5957
INFO train.py(173): step: 4840/5410, l_total: 0.0362, l_in: 0.0085, l_grad: 0.0278, msssim_ir: 0.3341, msssim_vis: 0.0453, mx_loss: 0.0056, eta: 0:04:43, time: 4.5519
INFO train.py(173): step: 4850/5410, l_total: 0.0429, l_in: 0.0094, l_grad: 0.0335, msssim_ir: 0.2792, msssim_vis: 0.0866, mx_loss: 0.0075, eta: 0:04:38, time: 4.5389
INFO train.py(173): step: 4860/5410, l_total: 0.0270, l_in: 0.0055, l_grad: 0.0214, msssim_ir: 0.3521, msssim_vis: 0.0346, mx_loss: 0.0037, eta: 0:04:33, time: 4.5379
INFO train.py(173): step: 4870/5410, l_total: 0.0344, l_in: 0.0120, l_grad: 0.0224, msssim_ir: 0.2951, msssim_vis: 0.0414, mx_loss: 0.0053, eta: 0:04:30, time: 27.0766
INFO train.py(173): step: 4880/5410, l_total: 0.0355, l_in: 0.0080, l_grad: 0.0274, msssim_ir: 0.3223, msssim_vis: 0.0627, mx_loss: 0.0054, eta: 0:04:25, time: 4.4852
INFO train.py(173): step: 4890/5410, l_total: 0.0409, l_in: 0.0092, l_grad: 0.0317, msssim_ir: 0.3735, msssim_vis: 0.0561, mx_loss: 0.0061, eta: 0:04:20, time: 4.4673
INFO train.py(173): step: 4900/5410, l_total: 0.0459, l_in: 0.0109, l_grad: 0.0350, msssim_ir: 0.2751, msssim_vis: 0.1167, mx_loss: 0.0068, eta: 0:04:15, time: 4.4732
INFO train.py(173): step: 4910/5410, l_total: 0.0386, l_in: 0.0108, l_grad: 0.0278, msssim_ir: 0.1480, msssim_vis: 0.1349, mx_loss: 0.0107, eta: 0:04:10, time: 4.4633
INFO train.py(173): step: 4920/5410, l_total: 0.0637, l_in: 0.0140, l_grad: 0.0497, msssim_ir: 0.3280, msssim_vis: 0.0658, mx_loss: 0.0115, eta: 0:04:05, time: 4.4757
INFO train.py(173): step: 4930/5410, l_total: 0.0395, l_in: 0.0077, l_grad: 0.0318, msssim_ir: 0.3779, msssim_vis: 0.0734, mx_loss: 0.0068, eta: 0:04:00, time: 4.4902
INFO train.py(173): step: 4940/5410, l_total: 0.0341, l_in: 0.0076, l_grad: 0.0265, msssim_ir: 0.3670, msssim_vis: 0.0639, mx_loss: 0.0034, eta: 0:03:55, time: 4.4963
INFO train.py(173): step: 4950/5410, l_total: 0.0303, l_in: 0.0060, l_grad: 0.0243, msssim_ir: 0.3573, msssim_vis: 0.0353, mx_loss: 0.0043, eta: 0:03:50, time: 4.4925
INFO train.py(173): step: 4960/5410, l_total: 0.0299, l_in: 0.0075, l_grad: 0.0225, msssim_ir: 0.3236, msssim_vis: 0.0591, mx_loss: 0.0050, eta: 0:03:45, time: 4.5041
INFO train.py(173): step: 4970/5410, l_total: 0.0412, l_in: 0.0111, l_grad: 0.0301, msssim_ir: 0.4136, msssim_vis: 0.0379, mx_loss: 0.0078, eta: 0:03:40, time: 4.4882
INFO train.py(173): step: 4980/5410, l_total: 0.0352, l_in: 0.0105, l_grad: 0.0247, msssim_ir: 0.3505, msssim_vis: 0.0592, mx_loss: 0.0042, eta: 0:03:35, time: 4.4931
INFO train.py(173): step: 4990/5410, l_total: 0.0382, l_in: 0.0081, l_grad: 0.0300, msssim_ir: 0.2823, msssim_vis: 0.0815, mx_loss: 0.0051, eta: 0:03:29, time: 4.4981
INFO train.py(173): step: 5000/5410, l_total: 0.0538, l_in: 0.0120, l_grad: 0.0418, msssim_ir: 0.3549, msssim_vis: 0.0878, mx_loss: 0.0082, eta: 0:03:24, time: 4.5051
INFO train.py(173): step: 5010/5410, l_total: 0.0637, l_in: 0.0113, l_grad: 0.0524, msssim_ir: 0.3482, msssim_vis: 0.1295, mx_loss: 0.0128, eta: 0:03:19, time: 4.5280
INFO train.py(173): step: 5020/5410, l_total: 0.0473, l_in: 0.0112, l_grad: 0.0361, msssim_ir: 0.4161, msssim_vis: 0.0366, mx_loss: 0.0079, eta: 0:03:14, time: 4.5698
INFO train.py(173): step: 5030/5410, l_total: 0.0349, l_in: 0.0080, l_grad: 0.0269, msssim_ir: 0.4200, msssim_vis: 0.0309, mx_loss: 0.0050, eta: 0:03:09, time: 4.5340
INFO train.py(173): step: 5040/5410, l_total: 0.0537, l_in: 0.0128, l_grad: 0.0409, msssim_ir: 0.2157, msssim_vis: 0.1672, mx_loss: 0.0097, eta: 0:03:04, time: 4.5927
INFO train.py(173): step: 5050/5410, l_total: 0.0339, l_in: 0.0136, l_grad: 0.0203, msssim_ir: 0.2158, msssim_vis: 0.1008, mx_loss: 0.0094, eta: 0:02:59, time: 4.5519
INFO train.py(173): step: 5060/5410, l_total: 0.0499, l_in: 0.0141, l_grad: 0.0358, msssim_ir: 0.3004, msssim_vis: 0.1280, mx_loss: 0.0145, eta: 0:02:54, time: 4.5628
INFO train.py(173): step: 5070/5410, l_total: 0.0854, l_in: 0.0326, l_grad: 0.0528, msssim_ir: 0.4526, msssim_vis: 0.0296, mx_loss: 0.0211, eta: 0:02:49, time: 4.5549
INFO train.py(173): step: 5080/5410, l_total: 0.0362, l_in: 0.0082, l_grad: 0.0279, msssim_ir: 0.3661, msssim_vis: 0.0455, mx_loss: 0.0042, eta: 0:02:44, time: 4.5648
INFO train.py(173): step: 5090/5410, l_total: 0.0343, l_in: 0.0119, l_grad: 0.0224, msssim_ir: 0.3304, msssim_vis: 0.0533, mx_loss: 0.0085, eta: 0:02:39, time: 4.5708
INFO train.py(173): step: 5100/5410, l_total: 0.0386, l_in: 0.0090, l_grad: 0.0296, msssim_ir: 0.3989, msssim_vis: 0.0410, mx_loss: 0.0056, eta: 0:02:34, time: 4.5668
INFO train.py(173): step: 5110/5410, l_total: 0.0314, l_in: 0.0073, l_grad: 0.0241, msssim_ir: 0.3042, msssim_vis: 0.0749, mx_loss: 0.0053, eta: 0:02:29, time: 4.5608
INFO train.py(173): step: 5120/5410, l_total: 0.0253, l_in: 0.0058, l_grad: 0.0196, msssim_ir: 0.1882, msssim_vis: 0.1552, mx_loss: 0.0042, eta: 0:02:24, time: 4.5409
INFO train.py(173): step: 5130/5410, l_total: 0.0407, l_in: 0.0115, l_grad: 0.0293, msssim_ir: 0.3763, msssim_vis: 0.0561, mx_loss: 0.0089, eta: 0:02:19, time: 4.5501
INFO train.py(173): step: 5140/5410, l_total: 0.0314, l_in: 0.0073, l_grad: 0.0241, msssim_ir: 0.3292, msssim_vis: 0.0754, mx_loss: 0.0048, eta: 0:02:14, time: 4.5937
INFO train.py(173): step: 5150/5410, l_total: 0.0483, l_in: 0.0149, l_grad: 0.0335, msssim_ir: 0.2125, msssim_vis: 0.1752, mx_loss: 0.0098, eta: 0:02:09, time: 4.5360
INFO train.py(173): step: 5160/5410, l_total: 0.0458, l_in: 0.0135, l_grad: 0.0323, msssim_ir: 0.3532, msssim_vis: 0.0998, mx_loss: 0.0090, eta: 0:02:04, time: 4.5658
INFO train.py(173): step: 5170/5410, l_total: 0.0288, l_in: 0.0081, l_grad: 0.0207, msssim_ir: 0.2787, msssim_vis: 0.0738, mx_loss: 0.0040, eta: 0:01:59, time: 4.6305
INFO train.py(173): step: 5180/5410, l_total: 0.0581, l_in: 0.0130, l_grad: 0.0451, msssim_ir: 0.3228, msssim_vis: 0.1053, mx_loss: 0.0123, eta: 0:01:54, time: 4.5150
INFO train.py(173): step: 5190/5410, l_total: 0.0311, l_in: 0.0078, l_grad: 0.0232, msssim_ir: 0.4249, msssim_vis: 0.0231, mx_loss: 0.0032, eta: 0:01:49, time: 4.6405
INFO train.py(173): step: 5200/5410, l_total: 0.0364, l_in: 0.0077, l_grad: 0.0286, msssim_ir: 0.3972, msssim_vis: 0.0403, mx_loss: 0.0043, eta: 0:01:44, time: 4.5758
INFO train.py(173): step: 5210/5410, l_total: 0.0319, l_in: 0.0077, l_grad: 0.0241, msssim_ir: 0.3481, msssim_vis: 0.0679, mx_loss: 0.0049, eta: 0:01:39, time: 4.5549
INFO train.py(173): step: 5220/5410, l_total: 0.0428, l_in: 0.0105, l_grad: 0.0323, msssim_ir: 0.4676, msssim_vis: 0.0229, mx_loss: 0.0091, eta: 0:01:34, time: 4.5499
INFO train.py(173): step: 5230/5410, l_total: 0.0757, l_in: 0.0183, l_grad: 0.0573, msssim_ir: 0.3644, msssim_vis: 0.1135, mx_loss: 0.0185, eta: 0:01:29, time: 4.6435
INFO train.py(173): step: 5240/5410, l_total: 0.0474, l_in: 0.0119, l_grad: 0.0355, msssim_ir: 0.4025, msssim_vis: 0.0464, mx_loss: 0.0098, eta: 0:01:24, time: 4.5360
INFO train.py(173): step: 5250/5410, l_total: 0.0284, l_in: 0.0062, l_grad: 0.0222, msssim_ir: 0.3582, msssim_vis: 0.0578, mx_loss: 0.0030, eta: 0:01:19, time: 4.5590
INFO train.py(173): step: 5260/5410, l_total: 0.0453, l_in: 0.0134, l_grad: 0.0319, msssim_ir: 0.1512, msssim_vis: 0.1940, mx_loss: 0.0120, eta: 0:01:14, time: 4.6395
INFO train.py(173): step: 5270/5410, l_total: 0.0257, l_in: 0.0077, l_grad: 0.0181, msssim_ir: 0.2122, msssim_vis: 0.0893, mx_loss: 0.0061, eta: 0:01:09, time: 4.5131
INFO train.py(173): step: 5280/5410, l_total: 0.0344, l_in: 0.0078, l_grad: 0.0266, msssim_ir: 0.2908, msssim_vis: 0.0812, mx_loss: 0.0035, eta: 0:01:04, time: 4.5857
INFO train.py(173): step: 5290/5410, l_total: 0.0488, l_in: 0.0109, l_grad: 0.0379, msssim_ir: 0.4343, msssim_vis: 0.0355, mx_loss: 0.0096, eta: 0:00:59, time: 4.6276
INFO train.py(173): step: 5300/5410, l_total: 0.0353, l_in: 0.0068, l_grad: 0.0285, msssim_ir: 0.3114, msssim_vis: 0.0681, mx_loss: 0.0053, eta: 0:00:54, time: 4.5718
INFO train.py(173): step: 5310/5410, l_total: 0.0415, l_in: 0.0096, l_grad: 0.0319, msssim_ir: 0.3286, msssim_vis: 0.0712, mx_loss: 0.0059, eta: 0:00:49, time: 4.5648
INFO train.py(173): step: 5320/5410, l_total: 0.0365, l_in: 0.0084, l_grad: 0.0282, msssim_ir: 0.3198, msssim_vis: 0.0823, mx_loss: 0.0039, eta: 0:00:44, time: 4.5798
INFO train.py(173): step: 5330/5410, l_total: 0.0380, l_in: 0.0105, l_grad: 0.0275, msssim_ir: 0.3983, msssim_vis: 0.0447, mx_loss: 0.0044, eta: 0:00:39, time: 4.5748
INFO train.py(173): step: 5340/5410, l_total: 0.0290, l_in: 0.0070, l_grad: 0.0220, msssim_ir: 0.3165, msssim_vis: 0.0466, mx_loss: 0.0049, eta: 0:00:34, time: 4.5967
INFO train.py(173): step: 5350/5410, l_total: 0.0302, l_in: 0.0077, l_grad: 0.0225, msssim_ir: 0.3082, msssim_vis: 0.0318, mx_loss: 0.0068, eta: 0:00:29, time: 4.5658
INFO train.py(173): step: 5360/5410, l_total: 0.0382, l_in: 0.0085, l_grad: 0.0297, msssim_ir: 0.3450, msssim_vis: 0.0540, mx_loss: 0.0046, eta: 0:00:24, time: 4.5350
INFO train.py(173): step: 5370/5410, l_total: 0.0431, l_in: 0.0090, l_grad: 0.0341, msssim_ir: 0.3587, msssim_vis: 0.0814, mx_loss: 0.0072, eta: 0:00:19, time: 4.5798
INFO train.py(173): step: 5380/5410, l_total: 0.0371, l_in: 0.0125, l_grad: 0.0246, msssim_ir: 0.2325, msssim_vis: 0.1102, mx_loss: 0.0054, eta: 0:00:14, time: 4.5768
INFO train.py(173): step: 5390/5410, l_total: 0.0263, l_in: 0.0089, l_grad: 0.0174, msssim_ir: 0.2156, msssim_vis: 0.1426, mx_loss: 0.0051, eta: 0:00:09, time: 4.6146
INFO train.py(173): step: 5400/5410, l_total: 0.0366, l_in: 0.0104, l_grad: 0.0262, msssim_ir: 0.3018, msssim_vis: 0.0647, mx_loss: 0.0049, eta: 0:00:04, time: 4.5768
INFO train.py(173): step: 5410/5410, l_total: 0.0531, l_in: 0.0122, l_grad: 0.0408, msssim_ir: 0.2711, msssim_vis: 0.1196, mx_loss: 0.0105, eta: 0:00:00, time: 4.6106
INFO train.py(177): Fusion Model Save to: ./model\Fusion\fusion_model.pth
INFO train.py(178): 
