# Supplementary material for: Infrared and visible image fusion algorithm based on gradient attention residuals dense block
Source: PeerJ Comput Sci. 2024 Nov 28;10:e2569. doi: 10.7717/peerj-cs.2569 (PMC11622899; doi:10.7717/peerj-cs.2569)
Supplement: Supplemental Information 2 [file peerj-cs-10-2569-s002.zip › code/logs/BiSeNet-2024-07-19-21-10-37.log]

INFO train.py(108): Training Fusion Model start~
INFO train.py(173): step: 10/5410, l_total: 0.2839, l_in: 0.1218, l_grad: 0.1621, msssim_ir: 0.3457, msssim_vis: 0.3665, mx_loss: 0.3590, eta: 6:25:33, time: 42.8396
INFO train.py(173): step: 20/5410, l_total: 0.2619, l_in: 0.1824, l_grad: 0.0795, msssim_ir: 0.3680, msssim_vis: 0.2455, mx_loss: 0.2335, eta: 3:32:26, time: 4.4563
INFO train.py(173): step: 30/5410, l_total: 0.2724, l_in: 0.0938, l_grad: 0.1786, msssim_ir: 0.4401, msssim_vis: 0.0999, mx_loss: 0.1080, eta: 2:34:38, time: 4.4414
INFO train.py(173): step: 40/5410, l_total: 0.1642, l_in: 0.0531, l_grad: 0.1111, msssim_ir: 0.3390, msssim_vis: 0.0826, mx_loss: 0.0965, eta: 2:05:43, time: 4.4563
INFO train.py(173): step: 50/5410, l_total: 0.2066, l_in: 0.1363, l_grad: 0.0703, msssim_ir: 0.3468, msssim_vis: 0.1881, mx_loss: 0.1744, eta: 1:48:21, time: 4.4513
INFO train.py(173): step: 60/5410, l_total: 0.1488, l_in: 0.0552, l_grad: 0.0936, msssim_ir: 0.3772, msssim_vis: 0.0875, mx_loss: 0.0700, eta: 1:36:45, time: 4.4663
INFO train.py(173): step: 70/5410, l_total: 0.2133, l_in: 0.1122, l_grad: 0.1010, msssim_ir: 0.4684, msssim_vis: 0.0772, mx_loss: 0.0986, eta: 1:28:28, time: 4.4722
INFO train.py(173): step: 80/5410, l_total: 0.1518, l_in: 0.0784, l_grad: 0.0734, msssim_ir: 0.3888, msssim_vis: 0.0856, mx_loss: 0.1120, eta: 1:22:15, time: 4.4892
INFO train.py(173): step: 90/5410, l_total: 0.2482, l_in: 0.1380, l_grad: 0.1102, msssim_ir: 0.4051, msssim_vis: 0.0890, mx_loss: 0.1022, eta: 1:17:23, time: 4.4872
INFO train.py(173): step: 100/5410, l_total: 0.1181, l_in: 0.0285, l_grad: 0.0897, msssim_ir: 0.4107, msssim_vis: 0.0388, mx_loss: 0.0479, eta: 1:13:29, time: 4.4752
INFO train.py(173): step: 110/5410, l_total: 0.1528, l_in: 0.0825, l_grad: 0.0702, msssim_ir: 0.4112, msssim_vis: 0.1226, mx_loss: 0.1249, eta: 1:10:16, time: 4.4842
INFO train.py(173): step: 120/5410, l_total: 0.1140, l_in: 0.0448, l_grad: 0.0691, msssim_ir: 0.4256, msssim_vis: 0.0371, mx_loss: 0.0473, eta: 1:07:36, time: 4.5001
INFO train.py(173): step: 130/5410, l_total: 0.1217, l_in: 0.0483, l_grad: 0.0733, msssim_ir: 0.3184, msssim_vis: 0.0843, mx_loss: 0.0769, eta: 1:05:20, time: 4.5101
INFO train.py(173): step: 140/5410, l_total: 0.1005, l_in: 0.0298, l_grad: 0.0707, msssim_ir: 0.4003, msssim_vis: 0.0402, mx_loss: 0.0371, eta: 1:03:23, time: 4.5180
INFO train.py(173): step: 150/5410, l_total: 0.0958, l_in: 0.0310, l_grad: 0.0647, msssim_ir: 0.4020, msssim_vis: 0.0295, mx_loss: 0.0505, eta: 1:01:41, time: 4.4991
INFO train.py(173): step: 160/5410, l_total: 0.1797, l_in: 0.1175, l_grad: 0.0622, msssim_ir: 0.2984, msssim_vis: 0.2345, mx_loss: 0.1746, eta: 1:00:10, time: 4.4931
INFO train.py(173): step: 170/5410, l_total: 0.1412, l_in: 0.0617, l_grad: 0.0795, msssim_ir: 0.3955, msssim_vis: 0.1226, mx_loss: 0.1098, eta: 0:58:50, time: 4.5041
INFO train.py(173): step: 180/5410, l_total: 0.0888, l_in: 0.0382, l_grad: 0.0505, msssim_ir: 0.3536, msssim_vis: 0.0483, mx_loss: 0.0428, eta: 0:57:39, time: 4.5061
INFO train.py(173): step: 190/5410, l_total: 0.1598, l_in: 0.0792, l_grad: 0.0807, msssim_ir: 0.3588, msssim_vis: 0.2035, mx_loss: 0.1566, eta: 0:56:34, time: 4.5160
INFO train.py(173): step: 200/5410, l_total: 0.1680, l_in: 0.0715, l_grad: 0.0965, msssim_ir: 0.4723, msssim_vis: 0.0451, mx_loss: 0.0447, eta: 0:55:36, time: 4.5200
INFO train.py(173): step: 210/5410, l_total: 0.1149, l_in: 0.0478, l_grad: 0.0671, msssim_ir: 0.3572, msssim_vis: 0.0855, mx_loss: 0.0514, eta: 0:54:43, time: 4.5200
INFO train.py(173): step: 220/5410, l_total: 0.1367, l_in: 0.0523, l_grad: 0.0844, msssim_ir: 0.4012, msssim_vis: 0.0736, mx_loss: 0.0904, eta: 0:53:54, time: 4.5170
INFO train.py(173): step: 230/5410, l_total: 0.1442, l_in: 0.0632, l_grad: 0.0809, msssim_ir: 0.3460, msssim_vis: 0.1410, mx_loss: 0.1104, eta: 0:53:10, time: 4.5270
INFO train.py(173): step: 240/5410, l_total: 0.1550, l_in: 0.0592, l_grad: 0.0957, msssim_ir: 0.4406, msssim_vis: 0.0705, mx_loss: 0.0668, eta: 0:52:28, time: 4.5101
INFO train.py(173): step: 250/5410, l_total: 0.1489, l_in: 0.0617, l_grad: 0.0872, msssim_ir: 0.4794, msssim_vis: 0.0569, mx_loss: 0.0582, eta: 0:51:49, time: 4.5180
INFO train.py(173): step: 260/5410, l_total: 0.1754, l_in: 0.0823, l_grad: 0.0931, msssim_ir: 0.5105, msssim_vis: 0.0433, mx_loss: 0.0668, eta: 0:51:13, time: 4.5091
INFO train.py(173): step: 270/5410, l_total: 0.1246, l_in: 0.0620, l_grad: 0.0626, msssim_ir: 0.2863, msssim_vis: 0.1357, mx_loss: 0.1141, eta: 0:50:40, time: 4.5220
INFO train.py(173): step: 280/5410, l_total: 0.1733, l_in: 0.0716, l_grad: 0.1017, msssim_ir: 0.4282, msssim_vis: 0.0833, mx_loss: 0.0755, eta: 0:50:08, time: 4.5081
INFO train.py(173): step: 290/5410, l_total: 0.0902, l_in: 0.0301, l_grad: 0.0601, msssim_ir: 0.4566, msssim_vis: 0.0243, mx_loss: 0.0258, eta: 0:49:39, time: 4.5240
INFO train.py(173): step: 300/5410, l_total: 0.1406, l_in: 0.0592, l_grad: 0.0814, msssim_ir: 0.4467, msssim_vis: 0.0637, mx_loss: 0.0396, eta: 0:49:10, time: 4.5031
INFO train.py(173): step: 310/5410, l_total: 0.1302, l_in: 0.0491, l_grad: 0.0811, msssim_ir: 0.5074, msssim_vis: 0.0295, mx_loss: 0.0320, eta: 0:48:44, time: 4.5200
INFO train.py(173): step: 320/5410, l_total: 0.1132, l_in: 0.0414, l_grad: 0.0717, msssim_ir: 0.3104, msssim_vis: 0.1159, mx_loss: 0.0596, eta: 0:48:19, time: 4.5121
INFO train.py(173): step: 330/5410, l_total: 0.0793, l_in: 0.0282, l_grad: 0.0511, msssim_ir: 0.3662, msssim_vis: 0.0241, mx_loss: 0.0213, eta: 0:47:55, time: 4.5131
INFO train.py(173): step: 340/5410, l_total: 0.1050, l_in: 0.0391, l_grad: 0.0659, msssim_ir: 0.2508, msssim_vis: 0.1427, mx_loss: 0.0775, eta: 0:47:32, time: 4.5240
INFO train.py(173): step: 350/5410, l_total: 0.0881, l_in: 0.0308, l_grad: 0.0573, msssim_ir: 0.2305, msssim_vis: 0.1252, mx_loss: 0.0270, eta: 0:47:10, time: 4.5011
INFO train.py(173): step: 360/5410, l_total: 0.0831, l_in: 0.0246, l_grad: 0.0585, msssim_ir: 0.4317, msssim_vis: 0.0246, mx_loss: 0.0293, eta: 0:46:50, time: 4.5220
INFO train.py(173): step: 370/5410, l_total: 0.0837, l_in: 0.0215, l_grad: 0.0622, msssim_ir: 0.3250, msssim_vis: 0.0645, mx_loss: 0.0139, eta: 0:46:30, time: 4.5190
INFO train.py(173): step: 380/5410, l_total: 0.1360, l_in: 0.0384, l_grad: 0.0976, msssim_ir: 0.4247, msssim_vis: 0.0319, mx_loss: 0.0260, eta: 0:46:11, time: 4.5320
INFO train.py(173): step: 390/5410, l_total: 0.1090, l_in: 0.0377, l_grad: 0.0713, msssim_ir: 0.3018, msssim_vis: 0.1118, mx_loss: 0.0454, eta: 0:45:53, time: 4.5150
INFO train.py(173): step: 400/5410, l_total: 0.0892, l_in: 0.0395, l_grad: 0.0496, msssim_ir: 0.3705, msssim_vis: 0.0740, mx_loss: 0.0285, eta: 0:45:35, time: 4.5160
INFO train.py(173): step: 410/5410, l_total: 0.1207, l_in: 0.0376, l_grad: 0.0830, msssim_ir: 0.5056, msssim_vis: 0.0401, mx_loss: 0.0355, eta: 0:45:18, time: 4.5300
INFO train.py(173): step: 420/5410, l_total: 0.1015, l_in: 0.0451, l_grad: 0.0563, msssim_ir: 0.3321, msssim_vis: 0.0840, mx_loss: 0.0395, eta: 0:45:02, time: 4.5051
INFO train.py(173): step: 430/5410, l_total: 0.0836, l_in: 0.0217, l_grad: 0.0619, msssim_ir: 0.3791, msssim_vis: 0.0506, mx_loss: 0.0227, eta: 0:44:46, time: 4.5131
INFO train.py(173): step: 440/5410, l_total: 0.1436, l_in: 0.0566, l_grad: 0.0871, msssim_ir: 0.4543, msssim_vis: 0.0563, mx_loss: 0.0649, eta: 0:44:31, time: 4.5230
INFO train.py(173): step: 450/5410, l_total: 0.0848, l_in: 0.0261, l_grad: 0.0586, msssim_ir: 0.4468, msssim_vis: 0.0291, mx_loss: 0.0198, eta: 0:44:16, time: 4.5290
INFO train.py(173): step: 460/5410, l_total: 0.0959, l_in: 0.0572, l_grad: 0.0387, msssim_ir: 0.3032, msssim_vis: 0.0918, mx_loss: 0.0470, eta: 0:44:02, time: 4.5230
INFO train.py(173): step: 470/5410, l_total: 0.0927, l_in: 0.0391, l_grad: 0.0536, msssim_ir: 0.3241, msssim_vis: 0.0527, mx_loss: 0.0192, eta: 0:43:48, time: 4.5220
INFO train.py(173): step: 480/5410, l_total: 0.0967, l_in: 0.0547, l_grad: 0.0420, msssim_ir: 0.2756, msssim_vis: 0.1361, mx_loss: 0.0494, eta: 0:43:34, time: 4.5200
INFO train.py(173): step: 490/5410, l_total: 0.1318, l_in: 0.0454, l_grad: 0.0863, msssim_ir: 0.4081, msssim_vis: 0.0672, mx_loss: 0.0440, eta: 0:43:21, time: 4.5320
INFO train.py(173): step: 500/5410, l_total: 0.1841, l_in: 0.1002, l_grad: 0.0839, msssim_ir: 0.4898, msssim_vis: 0.0484, mx_loss: 0.0400, eta: 0:43:08, time: 4.5220
INFO train.py(173): step: 510/5410, l_total: 0.1260, l_in: 0.0481, l_grad: 0.0779, msssim_ir: 0.4343, msssim_vis: 0.0572, mx_loss: 0.0490, eta: 0:42:56, time: 4.5330
INFO train.py(173): step: 520/5410, l_total: 0.0891, l_in: 0.0352, l_grad: 0.0539, msssim_ir: 0.3972, msssim_vis: 0.0768, mx_loss: 0.0334, eta: 0:42:44, time: 4.5280
INFO train.py(173): step: 530/5410, l_total: 0.1461, l_in: 0.0691, l_grad: 0.0769, msssim_ir: 0.4329, msssim_vis: 0.0710, mx_loss: 0.0612, eta: 0:42:32, time: 4.5280
INFO train.py(173): step: 540/5410, l_total: 0.0883, l_in: 0.0296, l_grad: 0.0587, msssim_ir: 0.4056, msssim_vis: 0.0507, mx_loss: 0.0273, eta: 0:42:20, time: 4.5240
INFO train.py(173): step: 550/5410, l_total: 0.0634, l_in: 0.0148, l_grad: 0.0485, msssim_ir: 0.3633, msssim_vis: 0.0400, mx_loss: 0.0107, eta: 0:45:14, time: 25.4485
INFO train.py(173): step: 560/5410, l_total: 0.0782, l_in: 0.0269, l_grad: 0.0513, msssim_ir: 0.4491, msssim_vis: 0.0371, mx_loss: 0.0296, eta: 0:44:59, time: 4.5061
INFO train.py(173): step: 570/5410, l_total: 0.1187, l_in: 0.0332, l_grad: 0.0855, msssim_ir: 0.3854, msssim_vis: 0.0544, mx_loss: 0.0299, eta: 0:44:44, time: 4.4852
INFO train.py(173): step: 580/5410, l_total: 0.1035, l_in: 0.0379, l_grad: 0.0656, msssim_ir: 0.4517, msssim_vis: 0.0331, mx_loss: 0.0253, eta: 0:44:30, time: 4.4951
INFO train.py(173): step: 590/5410, l_total: 0.1237, l_in: 0.0546, l_grad: 0.0690, msssim_ir: 0.4162, msssim_vis: 0.0423, mx_loss: 0.0400, eta: 0:44:16, time: 4.4921
INFO train.py(173): step: 600/5410, l_total: 0.0791, l_in: 0.0226, l_grad: 0.0566, msssim_ir: 0.3597, msssim_vis: 0.0617, mx_loss: 0.0214, eta: 0:44:02, time: 4.5051
INFO train.py(173): step: 610/5410, l_total: 0.0713, l_in: 0.0277, l_grad: 0.0436, msssim_ir: 0.3351, msssim_vis: 0.0787, mx_loss: 0.0187, eta: 0:43:49, time: 4.5111
INFO train.py(173): step: 620/5410, l_total: 0.0809, l_in: 0.0249, l_grad: 0.0560, msssim_ir: 0.3286, msssim_vis: 0.0712, mx_loss: 0.0147, eta: 0:43:36, time: 4.5240
INFO train.py(173): step: 630/5410, l_total: 0.0847, l_in: 0.0247, l_grad: 0.0600, msssim_ir: 0.3890, msssim_vis: 0.0561, mx_loss: 0.0125, eta: 0:43:24, time: 4.5150
INFO train.py(173): step: 640/5410, l_total: 0.0928, l_in: 0.0302, l_grad: 0.0626, msssim_ir: 0.4621, msssim_vis: 0.0409, mx_loss: 0.0221, eta: 0:43:11, time: 4.5310
INFO train.py(173): step: 650/5410, l_total: 0.0919, l_in: 0.0300, l_grad: 0.0619, msssim_ir: 0.4298, msssim_vis: 0.0555, mx_loss: 0.0350, eta: 0:42:59, time: 4.5190
INFO train.py(173): step: 660/5410, l_total: 0.1173, l_in: 0.0421, l_grad: 0.0752, msssim_ir: 0.4934, msssim_vis: 0.0480, mx_loss: 0.0385, eta: 0:42:47, time: 4.5290
INFO train.py(173): step: 670/5410, l_total: 0.0888, l_in: 0.0276, l_grad: 0.0612, msssim_ir: 0.4681, msssim_vis: 0.0244, mx_loss: 0.0250, eta: 0:42:36, time: 4.5240
INFO train.py(173): step: 680/5410, l_total: 0.0963, l_in: 0.0397, l_grad: 0.0566, msssim_ir: 0.4137, msssim_vis: 0.0267, mx_loss: 0.0520, eta: 0:42:24, time: 4.5330
INFO train.py(173): step: 690/5410, l_total: 0.1242, l_in: 0.0452, l_grad: 0.0791, msssim_ir: 0.3368, msssim_vis: 0.1185, mx_loss: 0.0453, eta: 0:42:13, time: 4.5360
INFO train.py(173): step: 700/5410, l_total: 0.0865, l_in: 0.0242, l_grad: 0.0623, msssim_ir: 0.2686, msssim_vis: 0.0752, mx_loss: 0.0240, eta: 0:42:02, time: 4.5350
INFO train.py(173): step: 710/5410, l_total: 0.0956, l_in: 0.0254, l_grad: 0.0703, msssim_ir: 0.4217, msssim_vis: 0.0288, mx_loss: 0.0267, eta: 0:41:51, time: 4.5290
INFO train.py(173): step: 720/5410, l_total: 0.0861, l_in: 0.0250, l_grad: 0.0611, msssim_ir: 0.3238, msssim_vis: 0.1219, mx_loss: 0.0198, eta: 0:41:41, time: 4.5150
INFO train.py(173): step: 730/5410, l_total: 0.0725, l_in: 0.0210, l_grad: 0.0515, msssim_ir: 0.2849, msssim_vis: 0.1071, mx_loss: 0.0171, eta: 0:41:30, time: 4.5340
INFO train.py(173): step: 740/5410, l_total: 0.0992, l_in: 0.0259, l_grad: 0.0733, msssim_ir: 0.4923, msssim_vis: 0.0296, mx_loss: 0.0226, eta: 0:41:20, time: 4.5180
INFO train.py(173): step: 750/5410, l_total: 0.0800, l_in: 0.0229, l_grad: 0.0571, msssim_ir: 0.3323, msssim_vis: 0.0882, mx_loss: 0.0283, eta: 0:41:10, time: 4.5280
INFO train.py(173): step: 760/5410, l_total: 0.1179, l_in: 0.0599, l_grad: 0.0580, msssim_ir: 0.4337, msssim_vis: 0.0618, mx_loss: 0.0650, eta: 0:41:00, time: 4.5867
INFO train.py(173): step: 770/5410, l_total: 0.0716, l_in: 0.0222, l_grad: 0.0495, msssim_ir: 0.2705, msssim_vis: 0.1186, mx_loss: 0.0197, eta: 0:40:50, time: 4.5320
INFO train.py(173): step: 780/5410, l_total: 0.0816, l_in: 0.0375, l_grad: 0.0441, msssim_ir: 0.2334, msssim_vis: 0.1609, mx_loss: 0.0354, eta: 0:40:40, time: 4.5111
INFO train.py(173): step: 790/5410, l_total: 0.1265, l_in: 0.0492, l_grad: 0.0773, msssim_ir: 0.5150, msssim_vis: 0.0467, mx_loss: 0.0286, eta: 0:40:31, time: 4.5230
INFO train.py(173): step: 800/5410, l_total: 0.0651, l_in: 0.0164, l_grad: 0.0487, msssim_ir: 0.2758, msssim_vis: 0.0949, mx_loss: 0.0150, eta: 0:40:21, time: 4.5290
INFO train.py(173): step: 810/5410, l_total: 0.0903, l_in: 0.0311, l_grad: 0.0592, msssim_ir: 0.4035, msssim_vis: 0.0638, mx_loss: 0.0476, eta: 0:40:12, time: 4.6345
INFO train.py(173): step: 820/5410, l_total: 0.0680, l_in: 0.0179, l_grad: 0.0501, msssim_ir: 0.3301, msssim_vis: 0.0493, mx_loss: 0.0206, eta: 0:40:03, time: 4.5280
INFO train.py(173): step: 830/5410, l_total: 0.0871, l_in: 0.0284, l_grad: 0.0587, msssim_ir: 0.4405, msssim_vis: 0.0384, mx_loss: 0.0234, eta: 0:39:54, time: 4.5091
INFO train.py(173): step: 840/5410, l_total: 0.0643, l_in: 0.0173, l_grad: 0.0470, msssim_ir: 0.3155, msssim_vis: 0.0703, mx_loss: 0.0162, eta: 0:39:45, time: 4.5439
INFO train.py(173): step: 850/5410, l_total: 0.0544, l_in: 0.0140, l_grad: 0.0403, msssim_ir: 0.3188, msssim_vis: 0.0490, mx_loss: 0.0133, eta: 0:39:36, time: 4.5658
INFO train.py(173): step: 860/5410, l_total: 0.0927, l_in: 0.0349, l_grad: 0.0578, msssim_ir: 0.4825, msssim_vis: 0.0227, mx_loss: 0.0206, eta: 0:39:27, time: 4.5230
INFO train.py(173): step: 870/5410, l_total: 0.0652, l_in: 0.0202, l_grad: 0.0450, msssim_ir: 0.3851, msssim_vis: 0.0652, mx_loss: 0.0201, eta: 0:39:19, time: 4.5350
INFO train.py(173): step: 880/5410, l_total: 0.1100, l_in: 0.0450, l_grad: 0.0649, msssim_ir: 0.4664, msssim_vis: 0.0292, mx_loss: 0.0268, eta: 0:39:10, time: 4.5280
INFO train.py(173): step: 890/5410, l_total: 0.1487, l_in: 0.0539, l_grad: 0.0948, msssim_ir: 0.4926, msssim_vis: 0.0271, mx_loss: 0.0275, eta: 0:39:01, time: 4.5280
INFO train.py(173): step: 900/5410, l_total: 0.0728, l_in: 0.0314, l_grad: 0.0414, msssim_ir: 0.3264, msssim_vis: 0.0866, mx_loss: 0.0294, eta: 0:38:53, time: 4.5519
INFO train.py(173): step: 910/5410, l_total: 0.0766, l_in: 0.0267, l_grad: 0.0499, msssim_ir: 0.3470, msssim_vis: 0.0485, mx_loss: 0.0397, eta: 0:38:45, time: 4.6216
INFO train.py(173): step: 920/5410, l_total: 0.0673, l_in: 0.0221, l_grad: 0.0451, msssim_ir: 0.3094, msssim_vis: 0.0763, mx_loss: 0.0200, eta: 0:38:37, time: 4.5429
INFO train.py(173): step: 930/5410, l_total: 0.0640, l_in: 0.0242, l_grad: 0.0399, msssim_ir: 0.2669, msssim_vis: 0.0831, mx_loss: 0.0116, eta: 0:38:29, time: 4.6146
INFO train.py(173): step: 940/5410, l_total: 0.1164, l_in: 0.0320, l_grad: 0.0844, msssim_ir: 0.4406, msssim_vis: 0.0479, mx_loss: 0.0339, eta: 0:38:21, time: 4.5081
INFO train.py(173): step: 950/5410, l_total: 0.0615, l_in: 0.0305, l_grad: 0.0310, msssim_ir: 0.2139, msssim_vis: 0.1065, mx_loss: 0.0309, eta: 0:38:13, time: 4.5389
INFO train.py(173): step: 960/5410, l_total: 0.0948, l_in: 0.0361, l_grad: 0.0587, msssim_ir: 0.3578, msssim_vis: 0.0673, mx_loss: 0.0299, eta: 0:38:05, time: 4.5180
INFO train.py(173): step: 970/5410, l_total: 0.0519, l_in: 0.0151, l_grad: 0.0367, msssim_ir: 0.3054, msssim_vis: 0.0866, mx_loss: 0.0111, eta: 0:37:57, time: 4.6007
INFO train.py(173): step: 980/5410, l_total: 0.0707, l_in: 0.0209, l_grad: 0.0497, msssim_ir: 0.2648, msssim_vis: 0.0924, mx_loss: 0.0170, eta: 0:37:49, time: 4.5190
INFO train.py(173): step: 990/5410, l_total: 0.0686, l_in: 0.0310, l_grad: 0.0376, msssim_ir: 0.2857, msssim_vis: 0.0778, mx_loss: 0.0253, eta: 0:37:42, time: 4.6385
INFO train.py(173): step: 1000/5410, l_total: 0.0694, l_in: 0.0177, l_grad: 0.0517, msssim_ir: 0.2946, msssim_vis: 0.1024, mx_loss: 0.0174, eta: 0:37:35, time: 4.5459
INFO train.py(173): step: 1010/5410, l_total: 0.0713, l_in: 0.0221, l_grad: 0.0492, msssim_ir: 0.3213, msssim_vis: 0.0618, mx_loss: 0.0149, eta: 0:37:27, time: 4.5867
INFO train.py(173): step: 1020/5410, l_total: 0.0577, l_in: 0.0133, l_grad: 0.0444, msssim_ir: 0.3119, msssim_vis: 0.0594, mx_loss: 0.0120, eta: 0:37:20, time: 4.5399
INFO train.py(173): step: 1030/5410, l_total: 0.1003, l_in: 0.0371, l_grad: 0.0632, msssim_ir: 0.4692, msssim_vis: 0.0283, mx_loss: 0.0246, eta: 0:37:12, time: 4.5280
INFO train.py(173): step: 1040/5410, l_total: 0.0674, l_in: 0.0301, l_grad: 0.0373, msssim_ir: 0.2527, msssim_vis: 0.0984, mx_loss: 0.0311, eta: 0:37:05, time: 4.5459
INFO train.py(173): step: 1050/5410, l_total: 0.1261, l_in: 0.0453, l_grad: 0.0808, msssim_ir: 0.3813, msssim_vis: 0.0991, mx_loss: 0.0489, eta: 0:36:57, time: 4.5459
INFO train.py(173): step: 1060/5410, l_total: 0.0663, l_in: 0.0157, l_grad: 0.0506, msssim_ir: 0.4131, msssim_vis: 0.0361, mx_loss: 0.0129, eta: 0:36:50, time: 4.5539
INFO train.py(173): step: 1070/5410, l_total: 0.0870, l_in: 0.0270, l_grad: 0.0600, msssim_ir: 0.4295, msssim_vis: 0.0579, mx_loss: 0.0236, eta: 0:36:43, time: 4.5220
INFO train.py(173): step: 1080/5410, l_total: 0.1269, l_in: 0.0342, l_grad: 0.0928, msssim_ir: 0.2015, msssim_vis: 0.1652, mx_loss: 0.0526, eta: 0:36:36, time: 4.5788
INFO train.py(173): step: 1090/5410, l_total: 0.0716, l_in: 0.0341, l_grad: 0.0376, msssim_ir: 0.2418, msssim_vis: 0.1132, mx_loss: 0.0252, eta: 0:37:51, time: 25.3091
INFO train.py(173): step: 1100/5410, l_total: 0.0770, l_in: 0.0224, l_grad: 0.0546, msssim_ir: 0.2648, msssim_vis: 0.1411, mx_loss: 0.0187, eta: 0:37:42, time: 4.4802
INFO train.py(173): step: 1110/5410, l_total: 0.0716, l_in: 0.0211, l_grad: 0.0505, msssim_ir: 0.4605, msssim_vis: 0.0262, mx_loss: 0.0291, eta: 0:37:34, time: 4.4852
INFO train.py(173): step: 1120/5410, l_total: 0.0827, l_in: 0.0279, l_grad: 0.0548, msssim_ir: 0.3737, msssim_vis: 0.0760, mx_loss: 0.0255, eta: 0:37:26, time: 4.4802
INFO train.py(173): step: 1130/5410, l_total: 0.0628, l_in: 0.0190, l_grad: 0.0438, msssim_ir: 0.4058, msssim_vis: 0.0580, mx_loss: 0.0086, eta: 0:37:18, time: 4.4921
INFO train.py(173): step: 1140/5410, l_total: 0.0498, l_in: 0.0147, l_grad: 0.0351, msssim_ir: 0.3606, msssim_vis: 0.0541, mx_loss: 0.0072, eta: 0:37:10, time: 4.4812
INFO train.py(173): step: 1150/5410, l_total: 0.0545, l_in: 0.0117, l_grad: 0.0429, msssim_ir: 0.3082, msssim_vis: 0.0691, mx_loss: 0.0115, eta: 0:37:02, time: 4.4812
INFO train.py(173): step: 1160/5410, l_total: 0.0535, l_in: 0.0128, l_grad: 0.0407, msssim_ir: 0.3729, msssim_vis: 0.0335, mx_loss: 0.0106, eta: 0:36:54, time: 4.4941
INFO train.py(173): step: 1170/5410, l_total: 0.0758, l_in: 0.0190, l_grad: 0.0567, msssim_ir: 0.3095, msssim_vis: 0.1167, mx_loss: 0.0129, eta: 0:36:46, time: 4.4941
INFO train.py(173): step: 1180/5410, l_total: 0.0629, l_in: 0.0225, l_grad: 0.0405, msssim_ir: 0.1829, msssim_vis: 0.1371, mx_loss: 0.0370, eta: 0:36:39, time: 4.4941
INFO train.py(173): step: 1190/5410, l_total: 0.0871, l_in: 0.0170, l_grad: 0.0701, msssim_ir: 0.2042, msssim_vis: 0.1606, mx_loss: 0.0184, eta: 0:36:31, time: 4.5041
INFO train.py(173): step: 1200/5410, l_total: 0.1042, l_in: 0.0395, l_grad: 0.0647, msssim_ir: 0.4695, msssim_vis: 0.0507, mx_loss: 0.0366, eta: 0:36:23, time: 4.5131
INFO train.py(173): step: 1210/5410, l_total: 0.0547, l_in: 0.0217, l_grad: 0.0330, msssim_ir: 0.3928, msssim_vis: 0.0335, mx_loss: 0.0112, eta: 0:36:16, time: 4.5031
INFO train.py(173): step: 1220/5410, l_total: 0.1174, l_in: 0.0536, l_grad: 0.0638, msssim_ir: 0.4078, msssim_vis: 0.0434, mx_loss: 0.0317, eta: 0:36:08, time: 4.5121
INFO train.py(173): step: 1230/5410, l_total: 0.0913, l_in: 0.0374, l_grad: 0.0539, msssim_ir: 0.2415, msssim_vis: 0.1469, mx_loss: 0.0350, eta: 0:36:01, time: 4.5051
INFO train.py(173): step: 1240/5410, l_total: 0.0687, l_in: 0.0258, l_grad: 0.0429, msssim_ir: 0.3813, msssim_vis: 0.0388, mx_loss: 0.0434, eta: 0:35:53, time: 4.5061
INFO train.py(173): step: 1250/5410, l_total: 0.0694, l_in: 0.0215, l_grad: 0.0479, msssim_ir: 0.2767, msssim_vis: 0.0922, mx_loss: 0.0195, eta: 0:35:46, time: 4.5320
INFO train.py(173): step: 1260/5410, l_total: 0.0656, l_in: 0.0259, l_grad: 0.0397, msssim_ir: 0.3901, msssim_vis: 0.0319, mx_loss: 0.0265, eta: 0:35:39, time: 4.5131
INFO train.py(173): step: 1270/5410, l_total: 0.0656, l_in: 0.0195, l_grad: 0.0462, msssim_ir: 0.4647, msssim_vis: 0.0281, mx_loss: 0.0218, eta: 0:35:32, time: 4.5409
INFO train.py(173): step: 1280/5410, l_total: 0.0690, l_in: 0.0152, l_grad: 0.0538, msssim_ir: 0.3270, msssim_vis: 0.0566, mx_loss: 0.0114, eta: 0:35:25, time: 4.5708
INFO train.py(173): step: 1290/5410, l_total: 0.0648, l_in: 0.0174, l_grad: 0.0475, msssim_ir: 0.4024, msssim_vis: 0.0751, mx_loss: 0.0135, eta: 0:35:18, time: 4.5290
INFO train.py(173): step: 1300/5410, l_total: 0.0531, l_in: 0.0115, l_grad: 0.0416, msssim_ir: 0.4132, msssim_vis: 0.0096, mx_loss: 0.0075, eta: 0:35:10, time: 4.5350
INFO train.py(173): step: 1310/5410, l_total: 0.0573, l_in: 0.0157, l_grad: 0.0415, msssim_ir: 0.3310, msssim_vis: 0.0797, mx_loss: 0.0137, eta: 0:35:04, time: 4.5628
INFO train.py(173): step: 1320/5410, l_total: 0.0622, l_in: 0.0184, l_grad: 0.0438, msssim_ir: 0.2599, msssim_vis: 0.0891, mx_loss: 0.0197, eta: 0:34:57, time: 4.5360
INFO train.py(173): step: 1330/5410, l_total: 0.0592, l_in: 0.0205, l_grad: 0.0387, msssim_ir: 0.2654, msssim_vis: 0.0855, mx_loss: 0.0173, eta: 0:34:50, time: 4.5419
INFO train.py(173): step: 1340/5410, l_total: 0.0576, l_in: 0.0158, l_grad: 0.0418, msssim_ir: 0.3466, msssim_vis: 0.0736, mx_loss: 0.0067, eta: 0:34:43, time: 4.5668
INFO train.py(173): step: 1350/5410, l_total: 0.0958, l_in: 0.0300, l_grad: 0.0658, msssim_ir: 0.3293, msssim_vis: 0.0643, mx_loss: 0.0367, eta: 0:34:36, time: 4.5240
INFO train.py(173): step: 1360/5410, l_total: 0.0855, l_in: 0.0299, l_grad: 0.0555, msssim_ir: 0.4925, msssim_vis: 0.0234, mx_loss: 0.0315, eta: 0:34:29, time: 4.6295
INFO train.py(173): step: 1370/5410, l_total: 0.0863, l_in: 0.0349, l_grad: 0.0515, msssim_ir: 0.3708, msssim_vis: 0.1336, mx_loss: 0.0242, eta: 0:34:23, time: 4.5373
INFO train.py(173): step: 1380/5410, l_total: 0.0572, l_in: 0.0166, l_grad: 0.0406, msssim_ir: 0.4050, msssim_vis: 0.0306, mx_loss: 0.0143, eta: 0:34:16, time: 4.5330
INFO train.py(173): step: 1390/5410, l_total: 0.0775, l_in: 0.0271, l_grad: 0.0504, msssim_ir: 0.2825, msssim_vis: 0.0894, mx_loss: 0.0231, eta: 0:34:09, time: 4.5290
INFO train.py(173): step: 1400/5410, l_total: 0.0605, l_in: 0.0306, l_grad: 0.0299, msssim_ir: 0.1871, msssim_vis: 0.1775, mx_loss: 0.0275, eta: 0:34:02, time: 4.5449
INFO train.py(173): step: 1410/5410, l_total: 0.0992, l_in: 0.0441, l_grad: 0.0551, msssim_ir: 0.4553, msssim_vis: 0.0611, mx_loss: 0.0384, eta: 0:33:56, time: 4.5589
INFO train.py(173): step: 1420/5410, l_total: 0.0752, l_in: 0.0245, l_grad: 0.0507, msssim_ir: 0.4717, msssim_vis: 0.0195, mx_loss: 0.0249, eta: 0:33:49, time: 4.6136
INFO train.py(173): step: 1430/5410, l_total: 0.0666, l_in: 0.0263, l_grad: 0.0404, msssim_ir: 0.2496, msssim_vis: 0.1262, mx_loss: 0.0089, eta: 0:33:43, time: 4.5549
INFO train.py(173): step: 1440/5410, l_total: 0.0500, l_in: 0.0151, l_grad: 0.0349, msssim_ir: 0.4014, msssim_vis: 0.0364, mx_loss: 0.0093, eta: 0:33:36, time: 4.5230
INFO train.py(173): step: 1450/5410, l_total: 0.0690, l_in: 0.0194, l_grad: 0.0497, msssim_ir: 0.2430, msssim_vis: 0.0964, mx_loss: 0.0097, eta: 0:33:30, time: 4.5360
INFO train.py(173): step: 1460/5410, l_total: 0.0573, l_in: 0.0144, l_grad: 0.0429, msssim_ir: 0.2158, msssim_vis: 0.1306, mx_loss: 0.0160, eta: 0:33:23, time: 4.5270
INFO train.py(173): step: 1470/5410, l_total: 0.0786, l_in: 0.0229, l_grad: 0.0558, msssim_ir: 0.4439, msssim_vis: 0.0299, mx_loss: 0.0253, eta: 0:33:17, time: 4.6246
INFO train.py(173): step: 1480/5410, l_total: 0.1189, l_in: 0.0541, l_grad: 0.0648, msssim_ir: 0.3301, msssim_vis: 0.1050, mx_loss: 0.0569, eta: 0:33:10, time: 4.5409
INFO train.py(173): step: 1490/5410, l_total: 0.0496, l_in: 0.0136, l_grad: 0.0360, msssim_ir: 0.3081, msssim_vis: 0.0682, mx_loss: 0.0120, eta: 0:33:04, time: 4.5091
INFO train.py(173): step: 1500/5410, l_total: 0.0693, l_in: 0.0255, l_grad: 0.0438, msssim_ir: 0.4020, msssim_vis: 0.0235, mx_loss: 0.0100, eta: 0:32:57, time: 4.5708
INFO train.py(173): step: 1510/5410, l_total: 0.0448, l_in: 0.0098, l_grad: 0.0351, msssim_ir: 0.3847, msssim_vis: 0.0382, mx_loss: 0.0069, eta: 0:32:51, time: 4.5608
INFO train.py(173): step: 1520/5410, l_total: 0.0729, l_in: 0.0197, l_grad: 0.0532, msssim_ir: 0.4762, msssim_vis: 0.0273, mx_loss: 0.0122, eta: 0:32:45, time: 4.5837
INFO train.py(173): step: 1530/5410, l_total: 0.0544, l_in: 0.0248, l_grad: 0.0296, msssim_ir: 0.3123, msssim_vis: 0.0733, mx_loss: 0.0215, eta: 0:32:38, time: 4.5330
INFO train.py(173): step: 1540/5410, l_total: 0.1145, l_in: 0.0535, l_grad: 0.0610, msssim_ir: 0.4374, msssim_vis: 0.0386, mx_loss: 0.0301, eta: 0:32:32, time: 4.5698
INFO train.py(173): step: 1550/5410, l_total: 0.0654, l_in: 0.0222, l_grad: 0.0432, msssim_ir: 0.4446, msssim_vis: 0.0280, mx_loss: 0.0155, eta: 0:32:26, time: 4.5758
INFO train.py(173): step: 1560/5410, l_total: 0.0915, l_in: 0.0310, l_grad: 0.0605, msssim_ir: 0.4662, msssim_vis: 0.0335, mx_loss: 0.0182, eta: 0:32:20, time: 4.5290
INFO train.py(173): step: 1570/5410, l_total: 0.0673, l_in: 0.0151, l_grad: 0.0522, msssim_ir: 0.4130, msssim_vis: 0.0313, mx_loss: 0.0185, eta: 0:32:13, time: 4.5180
INFO train.py(173): step: 1580/5410, l_total: 0.0638, l_in: 0.0232, l_grad: 0.0406, msssim_ir: 0.3528, msssim_vis: 0.0565, mx_loss: 0.0124, eta: 0:32:07, time: 4.5748
INFO train.py(173): step: 1590/5410, l_total: 0.1062, l_in: 0.0390, l_grad: 0.0673, msssim_ir: 0.4784, msssim_vis: 0.0237, mx_loss: 0.0191, eta: 0:32:01, time: 4.6355
INFO train.py(173): step: 1600/5410, l_total: 0.0602, l_in: 0.0212, l_grad: 0.0390, msssim_ir: 0.3568, msssim_vis: 0.0433, mx_loss: 0.0143, eta: 0:31:55, time: 4.5031
INFO train.py(173): step: 1610/5410, l_total: 0.0896, l_in: 0.0353, l_grad: 0.0542, msssim_ir: 0.4410, msssim_vis: 0.0337, mx_loss: 0.0230, eta: 0:31:49, time: 4.5145
INFO train.py(173): step: 1620/5410, l_total: 0.0681, l_in: 0.0168, l_grad: 0.0513, msssim_ir: 0.3206, msssim_vis: 0.0840, mx_loss: 0.0134, eta: 0:31:43, time: 4.5758
INFO train.py(173): step: 1630/5410, l_total: 0.0651, l_in: 0.0148, l_grad: 0.0503, msssim_ir: 0.3289, msssim_vis: 0.0813, mx_loss: 0.0123, eta: 0:32:23, time: 24.5216
INFO train.py(173): step: 1640/5410, l_total: 0.0566, l_in: 0.0152, l_grad: 0.0414, msssim_ir: 0.3680, msssim_vis: 0.0274, mx_loss: 0.0101, eta: 0:32:16, time: 4.4792
INFO train.py(173): step: 1650/5410, l_total: 0.0689, l_in: 0.0215, l_grad: 0.0475, msssim_ir: 0.3148, msssim_vis: 0.0663, mx_loss: 0.0104, eta: 0:32:09, time: 4.4752
INFO train.py(173): step: 1660/5410, l_total: 0.0677, l_in: 0.0247, l_grad: 0.0430, msssim_ir: 0.3563, msssim_vis: 0.0695, mx_loss: 0.0092, eta: 0:32:03, time: 4.4682
INFO train.py(173): step: 1670/5410, l_total: 0.0606, l_in: 0.0149, l_grad: 0.0457, msssim_ir: 0.3239, msssim_vis: 0.0824, mx_loss: 0.0183, eta: 0:31:56, time: 4.4782
INFO train.py(173): step: 1680/5410, l_total: 0.0637, l_in: 0.0165, l_grad: 0.0473, msssim_ir: 0.2656, msssim_vis: 0.0998, mx_loss: 0.0127, eta: 0:31:50, time: 4.4911
INFO train.py(173): step: 1690/5410, l_total: 0.0541, l_in: 0.0182, l_grad: 0.0359, msssim_ir: 0.3865, msssim_vis: 0.0779, mx_loss: 0.0132, eta: 0:31:43, time: 4.4892
INFO train.py(173): step: 1700/5410, l_total: 0.0597, l_in: 0.0324, l_grad: 0.0273, msssim_ir: 0.2461, msssim_vis: 0.1002, mx_loss: 0.0331, eta: 0:31:37, time: 4.4872
INFO train.py(173): step: 1710/5410, l_total: 0.0493, l_in: 0.0113, l_grad: 0.0380, msssim_ir: 0.3850, msssim_vis: 0.0456, mx_loss: 0.0055, eta: 0:31:30, time: 4.4971
INFO train.py(173): step: 1720/5410, l_total: 0.0720, l_in: 0.0203, l_grad: 0.0518, msssim_ir: 0.4539, msssim_vis: 0.0460, mx_loss: 0.0245, eta: 0:31:24, time: 4.4931
INFO train.py(173): step: 1730/5410, l_total: 0.0630, l_in: 0.0156, l_grad: 0.0474, msssim_ir: 0.2481, msssim_vis: 0.1235, mx_loss: 0.0123, eta: 0:31:17, time: 4.5001
INFO train.py(173): step: 1740/5410, l_total: 0.0757, l_in: 0.0250, l_grad: 0.0507, msssim_ir: 0.4883, msssim_vis: 0.0259, mx_loss: 0.0141, eta: 0:31:11, time: 4.5051
INFO train.py(173): step: 1750/5410, l_total: 0.0905, l_in: 0.0363, l_grad: 0.0542, msssim_ir: 0.3657, msssim_vis: 0.1090, mx_loss: 0.0258, eta: 0:31:05, time: 4.5091
INFO train.py(173): step: 1760/5410, l_total: 0.0497, l_in: 0.0136, l_grad: 0.0361, msssim_ir: 0.3832, msssim_vis: 0.0294, mx_loss: 0.0058, eta: 0:30:58, time: 4.4971
INFO train.py(173): step: 1770/5410, l_total: 0.0598, l_in: 0.0151, l_grad: 0.0447, msssim_ir: 0.2823, msssim_vis: 0.0947, mx_loss: 0.0104, eta: 0:30:52, time: 4.5121
INFO train.py(173): step: 1780/5410, l_total: 0.0614, l_in: 0.0203, l_grad: 0.0410, msssim_ir: 0.3774, msssim_vis: 0.0471, mx_loss: 0.0086, eta: 0:30:46, time: 4.5389
INFO train.py(173): step: 1790/5410, l_total: 0.0669, l_in: 0.0215, l_grad: 0.0453, msssim_ir: 0.3045, msssim_vis: 0.0928, mx_loss: 0.0158, eta: 0:30:40, time: 4.5170
INFO train.py(173): step: 1800/5410, l_total: 0.0505, l_in: 0.0102, l_grad: 0.0403, msssim_ir: 0.2472, msssim_vis: 0.1040, mx_loss: 0.0092, eta: 0:30:33, time: 4.5588
INFO train.py(173): step: 1810/5410, l_total: 0.0916, l_in: 0.0357, l_grad: 0.0559, msssim_ir: 0.2523, msssim_vis: 0.1828, mx_loss: 0.0168, eta: 0:30:27, time: 4.6196
INFO train.py(173): step: 1820/5410, l_total: 0.0859, l_in: 0.0273, l_grad: 0.0586, msssim_ir: 0.4709, msssim_vis: 0.0224, mx_loss: 0.0188, eta: 0:30:21, time: 4.5399
INFO train.py(173): step: 1830/5410, l_total: 0.0437, l_in: 0.0096, l_grad: 0.0341, msssim_ir: 0.2963, msssim_vis: 0.0933, mx_loss: 0.0066, eta: 0:30:15, time: 4.5569
INFO train.py(173): step: 1840/5410, l_total: 0.0869, l_in: 0.0395, l_grad: 0.0474, msssim_ir: 0.4708, msssim_vis: 0.0173, mx_loss: 0.0173, eta: 0:30:09, time: 4.5091
INFO train.py(173): step: 1850/5410, l_total: 0.0776, l_in: 0.0266, l_grad: 0.0510, msssim_ir: 0.3971, msssim_vis: 0.0434, mx_loss: 0.0305, eta: 0:30:03, time: 4.6106
INFO train.py(173): step: 1860/5410, l_total: 0.0552, l_in: 0.0199, l_grad: 0.0352, msssim_ir: 0.3693, msssim_vis: 0.0529, mx_loss: 0.0129, eta: 0:29:57, time: 4.5111
INFO train.py(173): step: 1870/5410, l_total: 0.0480, l_in: 0.0155, l_grad: 0.0325, msssim_ir: 0.3491, msssim_vis: 0.0432, mx_loss: 0.0095, eta: 0:29:51, time: 4.5618
INFO train.py(173): step: 1880/5410, l_total: 0.0810, l_in: 0.0258, l_grad: 0.0552, msssim_ir: 0.2886, msssim_vis: 0.1461, mx_loss: 0.0173, eta: 0:29:45, time: 4.5827
INFO train.py(173): step: 1890/5410, l_total: 0.0651, l_in: 0.0184, l_grad: 0.0467, msssim_ir: 0.1730, msssim_vis: 0.1633, mx_loss: 0.0185, eta: 0:29:39, time: 4.5150
INFO train.py(173): step: 1900/5410, l_total: 0.0708, l_in: 0.0231, l_grad: 0.0477, msssim_ir: 0.4632, msssim_vis: 0.0183, mx_loss: 0.0167, eta: 0:29:33, time: 4.5399
INFO train.py(173): step: 1910/5410, l_total: 0.0552, l_in: 0.0166, l_grad: 0.0386, msssim_ir: 0.3125, msssim_vis: 0.0617, mx_loss: 0.0133, eta: 0:29:27, time: 4.5489
INFO train.py(173): step: 1920/5410, l_total: 0.0795, l_in: 0.0245, l_grad: 0.0550, msssim_ir: 0.4010, msssim_vis: 0.0898, mx_loss: 0.0185, eta: 0:29:21, time: 4.5369
INFO train.py(173): step: 1930/5410, l_total: 0.0739, l_in: 0.0270, l_grad: 0.0469, msssim_ir: 0.2948, msssim_vis: 0.0953, mx_loss: 0.0256, eta: 0:29:15, time: 4.5300
INFO train.py(173): step: 1940/5410, l_total: 0.0485, l_in: 0.0118, l_grad: 0.0368, msssim_ir: 0.3872, msssim_vis: 0.0410, mx_loss: 0.0088, eta: 0:29:09, time: 4.5579
INFO train.py(173): step: 1950/5410, l_total: 0.0769, l_in: 0.0309, l_grad: 0.0460, msssim_ir: 0.3721, msssim_vis: 0.0321, mx_loss: 0.0338, eta: 0:29:03, time: 4.5927
INFO train.py(173): step: 1960/5410, l_total: 0.0524, l_in: 0.0132, l_grad: 0.0392, msssim_ir: 0.2867, msssim_vis: 0.0951, mx_loss: 0.0132, eta: 0:28:57, time: 4.5977
INFO train.py(173): step: 1970/5410, l_total: 0.0674, l_in: 0.0202, l_grad: 0.0472, msssim_ir: 0.3889, msssim_vis: 0.0787, mx_loss: 0.0159, eta: 0:28:52, time: 4.5150
INFO train.py(173): step: 1980/5410, l_total: 0.0774, l_in: 0.0209, l_grad: 0.0565, msssim_ir: 0.4790, msssim_vis: 0.0208, mx_loss: 0.0168, eta: 0:28:46, time: 4.5369
INFO train.py(173): step: 1990/5410, l_total: 0.0508, l_in: 0.0138, l_grad: 0.0370, msssim_ir: 0.3629, msssim_vis: 0.0450, mx_loss: 0.0088, eta: 0:28:40, time: 4.6266
INFO train.py(173): step: 2000/5410, l_total: 0.0404, l_in: 0.0128, l_grad: 0.0276, msssim_ir: 0.2831, msssim_vis: 0.0551, mx_loss: 0.0107, eta: 0:28:34, time: 4.5927
INFO train.py(173): step: 2010/5410, l_total: 0.0816, l_in: 0.0202, l_grad: 0.0614, msssim_ir: 0.5078, msssim_vis: 0.0288, mx_loss: 0.0169, eta: 0:28:28, time: 4.5121
INFO train.py(173): step: 2020/5410, l_total: 0.0553, l_in: 0.0163, l_grad: 0.0391, msssim_ir: 0.3787, msssim_vis: 0.0631, mx_loss: 0.0080, eta: 0:28:22, time: 4.5360
INFO train.py(173): step: 2030/5410, l_total: 0.0758, l_in: 0.0285, l_grad: 0.0472, msssim_ir: 0.3733, msssim_vis: 0.0669, mx_loss: 0.0162, eta: 0:28:17, time: 4.5798
INFO train.py(173): step: 2040/5410, l_total: 0.0500, l_in: 0.0188, l_grad: 0.0312, msssim_ir: 0.2175, msssim_vis: 0.1224, mx_loss: 0.0131, eta: 0:28:11, time: 4.5638
INFO train.py(173): step: 2050/5410, l_total: 0.0800, l_in: 0.0258, l_grad: 0.0542, msssim_ir: 0.4454, msssim_vis: 0.0431, mx_loss: 0.0209, eta: 0:28:05, time: 4.5180
INFO train.py(173): step: 2060/5410, l_total: 0.0957, l_in: 0.0363, l_grad: 0.0594, msssim_ir: 0.3394, msssim_vis: 0.1039, mx_loss: 0.0198, eta: 0:27:59, time: 4.5399
INFO train.py(173): step: 2070/5410, l_total: 0.0516, l_in: 0.0115, l_grad: 0.0401, msssim_ir: 0.3762, msssim_vis: 0.0382, mx_loss: 0.0082, eta: 0:27:53, time: 4.5429
INFO train.py(173): step: 2080/5410, l_total: 0.0518, l_in: 0.0136, l_grad: 0.0382, msssim_ir: 0.4443, msssim_vis: 0.0171, mx_loss: 0.0065, eta: 0:27:48, time: 4.5549
INFO train.py(173): step: 2090/5410, l_total: 0.0751, l_in: 0.0226, l_grad: 0.0524, msssim_ir: 0.4908, msssim_vis: 0.0230, mx_loss: 0.0108, eta: 0:27:42, time: 4.5758
INFO train.py(173): step: 2100/5410, l_total: 0.0786, l_in: 0.0370, l_grad: 0.0416, msssim_ir: 0.3572, msssim_vis: 0.0618, mx_loss: 0.0161, eta: 0:27:36, time: 4.5190
INFO train.py(173): step: 2110/5410, l_total: 0.0512, l_in: 0.0131, l_grad: 0.0381, msssim_ir: 0.2989, msssim_vis: 0.0754, mx_loss: 0.0101, eta: 0:27:31, time: 4.5947
INFO train.py(173): step: 2120/5410, l_total: 0.0481, l_in: 0.0173, l_grad: 0.0307, msssim_ir: 0.2340, msssim_vis: 0.1111, mx_loss: 0.0156, eta: 0:27:25, time: 4.5678
INFO train.py(173): step: 2130/5410, l_total: 0.0724, l_in: 0.0210, l_grad: 0.0514, msssim_ir: 0.4748, msssim_vis: 0.0214, mx_loss: 0.0234, eta: 0:27:19, time: 4.5429
INFO train.py(173): step: 2140/5410, l_total: 0.0799, l_in: 0.0306, l_grad: 0.0493, msssim_ir: 0.4273, msssim_vis: 0.0283, mx_loss: 0.0170, eta: 0:27:13, time: 4.5200
INFO train.py(173): step: 2150/5410, l_total: 0.0541, l_in: 0.0125, l_grad: 0.0416, msssim_ir: 0.3116, msssim_vis: 0.0802, mx_loss: 0.0108, eta: 0:27:08, time: 4.5320
INFO train.py(173): step: 2160/5410, l_total: 0.1009, l_in: 0.0459, l_grad: 0.0550, msssim_ir: 0.4534, msssim_vis: 0.0338, mx_loss: 0.0407, eta: 0:27:02, time: 4.5758
INFO train.py(173): step: 2170/5410, l_total: 0.1224, l_in: 0.0354, l_grad: 0.0870, msssim_ir: 0.4124, msssim_vis: 0.0629, mx_loss: 0.0462, eta: 0:27:27, time: 24.6721
INFO train.py(173): step: 2180/5410, l_total: 0.0596, l_in: 0.0196, l_grad: 0.0399, msssim_ir: 0.1268, msssim_vis: 0.1938, mx_loss: 0.0153, eta: 0:27:21, time: 4.4742
INFO train.py(173): step: 2190/5410, l_total: 0.0542, l_in: 0.0164, l_grad: 0.0378, msssim_ir: 0.2440, msssim_vis: 0.1329, mx_loss: 0.0140, eta: 0:27:15, time: 4.4553
INFO train.py(173): step: 2200/5410, l_total: 0.0458, l_in: 0.0175, l_grad: 0.0283, msssim_ir: 0.2620, msssim_vis: 0.0791, mx_loss: 0.0120, eta: 0:27:09, time: 4.4782
INFO train.py(173): step: 2210/5410, l_total: 0.0623, l_in: 0.0243, l_grad: 0.0380, msssim_ir: 0.3325, msssim_vis: 0.0662, mx_loss: 0.0265, eta: 0:27:03, time: 4.4911
INFO train.py(173): step: 2220/5410, l_total: 0.0597, l_in: 0.0195, l_grad: 0.0402, msssim_ir: 0.3763, msssim_vis: 0.0549, mx_loss: 0.0152, eta: 0:26:57, time: 4.4822
INFO train.py(173): step: 2230/5410, l_total: 0.0567, l_in: 0.0114, l_grad: 0.0453, msssim_ir: 0.1239, msssim_vis: 0.1670, mx_loss: 0.0104, eta: 0:26:51, time: 4.5001
INFO train.py(173): step: 2240/5410, l_total: 0.0633, l_in: 0.0177, l_grad: 0.0455, msssim_ir: 0.4044, msssim_vis: 0.0293, mx_loss: 0.0137, eta: 0:26:45, time: 4.4792
INFO train.py(173): step: 2250/5410, l_total: 0.0685, l_in: 0.0192, l_grad: 0.0493, msssim_ir: 0.5209, msssim_vis: 0.0117, mx_loss: 0.0109, eta: 0:26:39, time: 4.5021
INFO train.py(173): step: 2260/5410, l_total: 0.0431, l_in: 0.0102, l_grad: 0.0329, msssim_ir: 0.2957, msssim_vis: 0.0829, mx_loss: 0.0113, eta: 0:26:33, time: 4.4931
INFO train.py(173): step: 2270/5410, l_total: 0.0653, l_in: 0.0206, l_grad: 0.0447, msssim_ir: 0.4198, msssim_vis: 0.0451, mx_loss: 0.0154, eta: 0:26:27, time: 4.5011
INFO train.py(173): step: 2280/5410, l_total: 0.0695, l_in: 0.0185, l_grad: 0.0510, msssim_ir: 0.3064, msssim_vis: 0.0952, mx_loss: 0.0131, eta: 0:26:22, time: 4.5021
INFO train.py(173): step: 2290/5410, l_total: 0.0409, l_in: 0.0120, l_grad: 0.0290, msssim_ir: 0.1447, msssim_vis: 0.1868, mx_loss: 0.0114, eta: 0:26:16, time: 4.5081
INFO train.py(173): step: 2300/5410, l_total: 0.1018, l_in: 0.0358, l_grad: 0.0660, msssim_ir: 0.4547, msssim_vis: 0.0788, mx_loss: 0.0346, eta: 0:26:10, time: 4.5051
INFO train.py(173): step: 2310/5410, l_total: 0.0656, l_in: 0.0256, l_grad: 0.0400, msssim_ir: 0.4362, msssim_vis: 0.0226, mx_loss: 0.0161, eta: 0:26:04, time: 4.5429
INFO train.py(173): step: 2320/5410, l_total: 0.0533, l_in: 0.0176, l_grad: 0.0357, msssim_ir: 0.3933, msssim_vis: 0.0273, mx_loss: 0.0073, eta: 0:25:58, time: 4.5011
INFO train.py(173): step: 2330/5410, l_total: 0.0842, l_in: 0.0353, l_grad: 0.0489, msssim_ir: 0.5044, msssim_vis: 0.0214, mx_loss: 0.0143, eta: 0:25:53, time: 4.5379
INFO train.py(173): step: 2340/5410, l_total: 0.0635, l_in: 0.0263, l_grad: 0.0372, msssim_ir: 0.3607, msssim_vis: 0.0625, mx_loss: 0.0225, eta: 0:25:47, time: 4.5499
INFO train.py(173): step: 2350/5410, l_total: 0.0445, l_in: 0.0110, l_grad: 0.0335, msssim_ir: 0.2291, msssim_vis: 0.1392, mx_loss: 0.0097, eta: 0:25:42, time: 4.6445
INFO train.py(173): step: 2360/5410, l_total: 0.0409, l_in: 0.0160, l_grad: 0.0249, msssim_ir: 0.1979, msssim_vis: 0.1034, mx_loss: 0.0107, eta: 0:25:36, time: 4.5419
INFO train.py(173): step: 2370/5410, l_total: 0.0557, l_in: 0.0211, l_grad: 0.0346, msssim_ir: 0.1371, msssim_vis: 0.1465, mx_loss: 0.0158, eta: 0:25:30, time: 4.5280
INFO train.py(173): step: 2380/5410, l_total: 0.0527, l_in: 0.0147, l_grad: 0.0380, msssim_ir: 0.3824, msssim_vis: 0.0615, mx_loss: 0.0234, eta: 0:25:24, time: 4.5234
INFO train.py(173): step: 2390/5410, l_total: 0.0642, l_in: 0.0135, l_grad: 0.0507, msssim_ir: 0.5153, msssim_vis: 0.0197, mx_loss: 0.0093, eta: 0:25:19, time: 4.5382
INFO train.py(173): step: 2400/5410, l_total: 0.0531, l_in: 0.0176, l_grad: 0.0355, msssim_ir: 0.2930, msssim_vis: 0.0790, mx_loss: 0.0179, eta: 0:25:13, time: 4.6435
INFO train.py(173): step: 2410/5410, l_total: 0.0867, l_in: 0.0247, l_grad: 0.0620, msssim_ir: 0.2260, msssim_vis: 0.1031, mx_loss: 0.0182, eta: 0:25:08, time: 4.5140
INFO train.py(173): step: 2420/5410, l_total: 0.0681, l_in: 0.0248, l_grad: 0.0432, msssim_ir: 0.3956, msssim_vis: 0.0363, mx_loss: 0.0158, eta: 0:25:02, time: 4.5419
INFO train.py(173): step: 2430/5410, l_total: 0.0392, l_in: 0.0095, l_grad: 0.0297, msssim_ir: 0.3348, msssim_vis: 0.0629, mx_loss: 0.0081, eta: 0:24:56, time: 4.5280
INFO train.py(173): step: 2440/5410, l_total: 0.0388, l_in: 0.0126, l_grad: 0.0262, msssim_ir: 0.2244, msssim_vis: 0.0779, mx_loss: 0.0082, eta: 0:24:51, time: 4.5602
INFO train.py(173): step: 2450/5410, l_total: 0.0577, l_in: 0.0171, l_grad: 0.0406, msssim_ir: 0.3602, msssim_vis: 0.0576, mx_loss: 0.0138, eta: 0:24:45, time: 4.5389
INFO train.py(173): step: 2460/5410, l_total: 0.0442, l_in: 0.0163, l_grad: 0.0279, msssim_ir: 0.2080, msssim_vis: 0.1279, mx_loss: 0.0140, eta: 0:24:40, time: 4.6385
INFO train.py(173): step: 2470/5410, l_total: 0.0512, l_in: 0.0174, l_grad: 0.0338, msssim_ir: 0.2550, msssim_vis: 0.1153, mx_loss: 0.0107, eta: 0:24:34, time: 4.5559
INFO train.py(173): step: 2480/5410, l_total: 0.0666, l_in: 0.0209, l_grad: 0.0458, msssim_ir: 0.3847, msssim_vis: 0.0548, mx_loss: 0.0177, eta: 0:24:29, time: 4.5190
INFO train.py(173): step: 2490/5410, l_total: 0.0506, l_in: 0.0138, l_grad: 0.0368, msssim_ir: 0.3950, msssim_vis: 0.0423, mx_loss: 0.0092, eta: 0:24:23, time: 4.5409
INFO train.py(173): step: 2500/5410, l_total: 0.1128, l_in: 0.0242, l_grad: 0.0886, msssim_ir: 0.4699, msssim_vis: 0.0258, mx_loss: 0.0170, eta: 0:24:17, time: 4.5758
INFO train.py(173): step: 2510/5410, l_total: 0.0536, l_in: 0.0235, l_grad: 0.0301, msssim_ir: 0.3917, msssim_vis: 0.0210, mx_loss: 0.0139, eta: 0:24:12, time: 4.5489
INFO train.py(173): step: 2520/5410, l_total: 0.0685, l_in: 0.0263, l_grad: 0.0422, msssim_ir: 0.4249, msssim_vis: 0.0456, mx_loss: 0.0194, eta: 0:24:06, time: 4.5409
INFO train.py(173): step: 2530/5410, l_total: 0.0586, l_in: 0.0209, l_grad: 0.0377, msssim_ir: 0.2787, msssim_vis: 0.1147, mx_loss: 0.0069, eta: 0:24:01, time: 4.5330
INFO train.py(173): step: 2540/5410, l_total: 0.0480, l_in: 0.0109, l_grad: 0.0371, msssim_ir: 0.2180, msssim_vis: 0.1594, mx_loss: 0.0076, eta: 0:23:55, time: 4.6086
INFO train.py(173): step: 2550/5410, l_total: 0.0391, l_in: 0.0086, l_grad: 0.0305, msssim_ir: 0.3014, msssim_vis: 0.0886, mx_loss: 0.0065, eta: 0:23:50, time: 4.5877
INFO train.py(173): step: 2560/5410, l_total: 0.0702, l_in: 0.0295, l_grad: 0.0407, msssim_ir: 0.3354, msssim_vis: 0.0877, mx_loss: 0.0225, eta: 0:23:44, time: 4.5529
INFO train.py(173): step: 2570/5410, l_total: 0.0600, l_in: 0.0172, l_grad: 0.0428, msssim_ir: 0.4629, msssim_vis: 0.0165, mx_loss: 0.0139, eta: 0:23:39, time: 4.5260
INFO train.py(173): step: 2580/5410, l_total: 0.0548, l_in: 0.0176, l_grad: 0.0372, msssim_ir: 0.3374, msssim_vis: 0.0430, mx_loss: 0.0185, eta: 0:23:33, time: 4.5469
INFO train.py(173): step: 2590/5410, l_total: 0.0807, l_in: 0.0324, l_grad: 0.0483, msssim_ir: 0.3011, msssim_vis: 0.1229, mx_loss: 0.0193, eta: 0:23:28, time: 4.5449
INFO train.py(173): step: 2600/5410, l_total: 0.0413, l_in: 0.0112, l_grad: 0.0301, msssim_ir: 0.3998, msssim_vis: 0.0136, mx_loss: 0.0064, eta: 0:23:22, time: 4.5300
INFO train.py(173): step: 2610/5410, l_total: 0.0447, l_in: 0.0104, l_grad: 0.0343, msssim_ir: 0.2665, msssim_vis: 0.1035, mx_loss: 0.0072, eta: 0:23:17, time: 4.5439
INFO train.py(173): step: 2620/5410, l_total: 0.0508, l_in: 0.0117, l_grad: 0.0391, msssim_ir: 0.2270, msssim_vis: 0.1355, mx_loss: 0.0098, eta: 0:23:12, time: 4.6226
INFO train.py(173): step: 2630/5410, l_total: 0.0675, l_in: 0.0263, l_grad: 0.0412, msssim_ir: 0.3715, msssim_vis: 0.0765, mx_loss: 0.0091, eta: 0:23:06, time: 4.5260
INFO train.py(173): step: 2640/5410, l_total: 0.0682, l_in: 0.0193, l_grad: 0.0489, msssim_ir: 0.3995, msssim_vis: 0.0468, mx_loss: 0.0178, eta: 0:23:01, time: 4.5608
INFO train.py(173): step: 2650/5410, l_total: 0.0399, l_in: 0.0092, l_grad: 0.0307, msssim_ir: 0.2509, msssim_vis: 0.0931, mx_loss: 0.0076, eta: 0:22:55, time: 4.5419
INFO train.py(173): step: 2660/5410, l_total: 0.0468, l_in: 0.0202, l_grad: 0.0267, msssim_ir: 0.1883, msssim_vis: 0.1089, mx_loss: 0.0173, eta: 0:22:50, time: 4.6375
INFO train.py(173): step: 2670/5410, l_total: 0.0453, l_in: 0.0109, l_grad: 0.0344, msssim_ir: 0.3303, msssim_vis: 0.0564, mx_loss: 0.0080, eta: 0:22:44, time: 4.5200
INFO train.py(173): step: 2680/5410, l_total: 0.0777, l_in: 0.0232, l_grad: 0.0546, msssim_ir: 0.3310, msssim_vis: 0.0647, mx_loss: 0.0313, eta: 0:22:39, time: 4.6166
INFO train.py(173): step: 2690/5410, l_total: 0.0497, l_in: 0.0179, l_grad: 0.0318, msssim_ir: 0.2556, msssim_vis: 0.0997, mx_loss: 0.0248, eta: 0:22:34, time: 4.5340
INFO train.py(173): step: 2700/5410, l_total: 0.0547, l_in: 0.0134, l_grad: 0.0413, msssim_ir: 0.3398, msssim_vis: 0.0941, mx_loss: 0.0104, eta: 0:22:28, time: 4.6146
INFO train.py(173): step: 2710/5410, l_total: 0.0498, l_in: 0.0143, l_grad: 0.0355, msssim_ir: 0.2121, msssim_vis: 0.0906, mx_loss: 0.0112, eta: 0:22:43, time: 24.3344
INFO train.py(173): step: 2720/5410, l_total: 0.0521, l_in: 0.0180, l_grad: 0.0341, msssim_ir: 0.4011, msssim_vis: 0.0326, mx_loss: 0.0108, eta: 0:22:37, time: 4.4446
INFO train.py(173): step: 2730/5410, l_total: 0.0536, l_in: 0.0149, l_grad: 0.0387, msssim_ir: 0.4378, msssim_vis: 0.0328, mx_loss: 0.0244, eta: 0:22:31, time: 4.4712
INFO train.py(173): step: 2740/5410, l_total: 0.0569, l_in: 0.0189, l_grad: 0.0380, msssim_ir: 0.4678, msssim_vis: 0.0217, mx_loss: 0.0148, eta: 0:22:26, time: 4.4892
INFO train.py(173): step: 2750/5410, l_total: 0.0423, l_in: 0.0110, l_grad: 0.0313, msssim_ir: 0.3916, msssim_vis: 0.0464, mx_loss: 0.0044, eta: 0:22:20, time: 4.5072
INFO train.py(173): step: 2760/5410, l_total: 0.0531, l_in: 0.0158, l_grad: 0.0373, msssim_ir: 0.3729, msssim_vis: 0.0258, mx_loss: 0.0102, eta: 0:22:15, time: 4.4772
INFO train.py(173): step: 2770/5410, l_total: 0.0488, l_in: 0.0170, l_grad: 0.0319, msssim_ir: 0.3336, msssim_vis: 0.0430, mx_loss: 0.0086, eta: 0:22:09, time: 4.4832
INFO train.py(173): step: 2780/5410, l_total: 0.0704, l_in: 0.0217, l_grad: 0.0487, msssim_ir: 0.3490, msssim_vis: 0.0863, mx_loss: 0.0152, eta: 0:22:03, time: 4.4971
INFO train.py(173): step: 2790/5410, l_total: 0.0539, l_in: 0.0188, l_grad: 0.0351, msssim_ir: 0.3302, msssim_vis: 0.0564, mx_loss: 0.0070, eta: 0:21:58, time: 4.4961
INFO train.py(173): step: 2800/5410, l_total: 0.0596, l_in: 0.0190, l_grad: 0.0406, msssim_ir: 0.4324, msssim_vis: 0.0387, mx_loss: 0.0123, eta: 0:21:52, time: 4.4941
INFO train.py(173): step: 2810/5410, l_total: 0.0666, l_in: 0.0168, l_grad: 0.0497, msssim_ir: 0.3285, msssim_vis: 0.0760, mx_loss: 0.0148, eta: 0:21:47, time: 4.5081
INFO train.py(173): step: 2820/5410, l_total: 0.0569, l_in: 0.0126, l_grad: 0.0443, msssim_ir: 0.2998, msssim_vis: 0.0996, mx_loss: 0.0111, eta: 0:21:41, time: 4.5001
INFO train.py(173): step: 2830/5410, l_total: 0.0752, l_in: 0.0294, l_grad: 0.0458, msssim_ir: 0.2940, msssim_vis: 0.0984, mx_loss: 0.0226, eta: 0:21:36, time: 4.5081
INFO train.py(173): step: 2840/5410, l_total: 0.0497, l_in: 0.0162, l_grad: 0.0335, msssim_ir: 0.3782, msssim_vis: 0.0460, mx_loss: 0.0064, eta: 0:21:30, time: 4.5091
INFO train.py(173): step: 2850/5410, l_total: 0.0569, l_in: 0.0123, l_grad: 0.0446, msssim_ir: 0.4963, msssim_vis: 0.0148, mx_loss: 0.0086, eta: 0:21:25, time: 4.4961
INFO train.py(173): step: 2860/5410, l_total: 0.0449, l_in: 0.0092, l_grad: 0.0357, msssim_ir: 0.3299, msssim_vis: 0.0490, mx_loss: 0.0056, eta: 0:21:19, time: 4.5389
INFO train.py(173): step: 2870/5410, l_total: 0.0717, l_in: 0.0197, l_grad: 0.0520, msssim_ir: 0.4302, msssim_vis: 0.0546, mx_loss: 0.0161, eta: 0:21:14, time: 4.6305
INFO train.py(173): step: 2880/5410, l_total: 0.0760, l_in: 0.0220, l_grad: 0.0540, msssim_ir: 0.4781, msssim_vis: 0.0097, mx_loss: 0.0094, eta: 0:21:09, time: 4.5270
INFO train.py(173): step: 2890/5410, l_total: 0.0451, l_in: 0.0137, l_grad: 0.0314, msssim_ir: 0.2590, msssim_vis: 0.0976, mx_loss: 0.0078, eta: 0:21:03, time: 4.5212
INFO train.py(173): step: 2900/5410, l_total: 0.0679, l_in: 0.0199, l_grad: 0.0479, msssim_ir: 0.4407, msssim_vis: 0.0542, mx_loss: 0.0180, eta: 0:20:58, time: 4.5513
INFO train.py(173): step: 2910/5410, l_total: 0.0488, l_in: 0.0117, l_grad: 0.0371, msssim_ir: 0.1703, msssim_vis: 0.1424, mx_loss: 0.0132, eta: 0:20:52, time: 4.5429
INFO train.py(173): step: 2920/5410, l_total: 0.0602, l_in: 0.0151, l_grad: 0.0451, msssim_ir: 0.4222, msssim_vis: 0.0282, mx_loss: 0.0072, eta: 0:20:47, time: 4.6057
INFO train.py(173): step: 2930/5410, l_total: 0.0501, l_in: 0.0130, l_grad: 0.0370, msssim_ir: 0.1368, msssim_vis: 0.1865, mx_loss: 0.0130, eta: 0:20:42, time: 4.5160
INFO train.py(173): step: 2940/5410, l_total: 0.0632, l_in: 0.0211, l_grad: 0.0421, msssim_ir: 0.4453, msssim_vis: 0.0376, mx_loss: 0.0114, eta: 0:20:36, time: 4.5549
INFO train.py(173): step: 2950/5410, l_total: 0.0615, l_in: 0.0172, l_grad: 0.0443, msssim_ir: 0.3940, msssim_vis: 0.0801, mx_loss: 0.0170, eta: 0:20:31, time: 4.6275
INFO train.py(173): step: 2960/5410, l_total: 0.0456, l_in: 0.0110, l_grad: 0.0346, msssim_ir: 0.1505, msssim_vis: 0.1753, mx_loss: 0.0106, eta: 0:20:25, time: 4.5190
INFO train.py(173): step: 2970/5410, l_total: 0.0478, l_in: 0.0157, l_grad: 0.0321, msssim_ir: 0.2977, msssim_vis: 0.0767, mx_loss: 0.0078, eta: 0:20:20, time: 4.5310
INFO train.py(173): step: 2980/5410, l_total: 0.0455, l_in: 0.0103, l_grad: 0.0352, msssim_ir: 0.3583, msssim_vis: 0.0534, mx_loss: 0.0069, eta: 0:20:15, time: 4.5230
INFO train.py(173): step: 2990/5410, l_total: 0.0599, l_in: 0.0189, l_grad: 0.0410, msssim_ir: 0.2979, msssim_vis: 0.1190, mx_loss: 0.0127, eta: 0:20:09, time: 4.5469
INFO train.py(173): step: 3000/5410, l_total: 0.0560, l_in: 0.0167, l_grad: 0.0393, msssim_ir: 0.1874, msssim_vis: 0.1538, mx_loss: 0.0146, eta: 0:20:04, time: 4.5399
INFO train.py(173): step: 3010/5410, l_total: 0.0412, l_in: 0.0102, l_grad: 0.0311, msssim_ir: 0.3310, msssim_vis: 0.0525, mx_loss: 0.0080, eta: 0:19:59, time: 4.5708
INFO train.py(173): step: 3020/5410, l_total: 0.0785, l_in: 0.0218, l_grad: 0.0567, msssim_ir: 0.4215, msssim_vis: 0.0715, mx_loss: 0.0212, eta: 0:19:53, time: 4.5330
INFO train.py(173): step: 3030/5410, l_total: 0.0480, l_in: 0.0125, l_grad: 0.0355, msssim_ir: 0.3596, msssim_vis: 0.0435, mx_loss: 0.0067, eta: 0:19:48, time: 4.5648
INFO train.py(173): step: 3040/5410, l_total: 0.0593, l_in: 0.0185, l_grad: 0.0408, msssim_ir: 0.2275, msssim_vis: 0.1321, mx_loss: 0.0162, eta: 0:19:43, time: 4.5230
INFO train.py(173): step: 3050/5410, l_total: 0.0447, l_in: 0.0180, l_grad: 0.0266, msssim_ir: 0.2477, msssim_vis: 0.0840, mx_loss: 0.0144, eta: 0:19:37, time: 4.5370
INFO train.py(173): step: 3060/5410, l_total: 0.0732, l_in: 0.0269, l_grad: 0.0463, msssim_ir: 0.4822, msssim_vis: 0.0221, mx_loss: 0.0179, eta: 0:19:32, time: 4.5529
INFO train.py(173): step: 3070/5410, l_total: 0.0715, l_in: 0.0268, l_grad: 0.0447, msssim_ir: 0.3985, msssim_vis: 0.0328, mx_loss: 0.0102, eta: 0:19:27, time: 4.5947
INFO train.py(173): step: 3080/5410, l_total: 0.0646, l_in: 0.0289, l_grad: 0.0357, msssim_ir: 0.2810, msssim_vis: 0.0861, mx_loss: 0.0211, eta: 0:19:21, time: 4.6017
INFO train.py(173): step: 3090/5410, l_total: 0.0676, l_in: 0.0217, l_grad: 0.0459, msssim_ir: 0.5060, msssim_vis: 0.0167, mx_loss: 0.0121, eta: 0:19:16, time: 4.5190
INFO train.py(173): step: 3100/5410, l_total: 0.0533, l_in: 0.0136, l_grad: 0.0397, msssim_ir: 0.4102, msssim_vis: 0.0464, mx_loss: 0.0086, eta: 0:19:11, time: 4.5608
INFO train.py(173): step: 3110/5410, l_total: 0.0467, l_in: 0.0177, l_grad: 0.0289, msssim_ir: 0.1645, msssim_vis: 0.1146, mx_loss: 0.0135, eta: 0:19:05, time: 4.5708
INFO train.py(173): step: 3120/5410, l_total: 0.0751, l_in: 0.0372, l_grad: 0.0378, msssim_ir: 0.3284, msssim_vis: 0.0809, mx_loss: 0.0246, eta: 0:19:00, time: 4.5728
INFO train.py(173): step: 3130/5410, l_total: 0.0650, l_in: 0.0216, l_grad: 0.0434, msssim_ir: 0.4580, msssim_vis: 0.0591, mx_loss: 0.0226, eta: 0:18:55, time: 4.5598
INFO train.py(173): step: 3140/5410, l_total: 0.0474, l_in: 0.0177, l_grad: 0.0296, msssim_ir: 0.2754, msssim_vis: 0.0985, mx_loss: 0.0137, eta: 0:18:49, time: 4.5608
INFO train.py(173): step: 3150/5410, l_total: 0.0437, l_in: 0.0111, l_grad: 0.0327, msssim_ir: 0.3738, msssim_vis: 0.0443, mx_loss: 0.0041, eta: 0:18:44, time: 4.6285
INFO train.py(173): step: 3160/5410, l_total: 0.0786, l_in: 0.0193, l_grad: 0.0593, msssim_ir: 0.4812, msssim_vis: 0.0195, mx_loss: 0.0143, eta: 0:18:39, time: 4.5539
INFO train.py(173): step: 3170/5410, l_total: 0.0818, l_in: 0.0286, l_grad: 0.0531, msssim_ir: 0.5138, msssim_vis: 0.0310, mx_loss: 0.0145, eta: 0:18:34, time: 4.5051
INFO train.py(173): step: 3180/5410, l_total: 0.0591, l_in: 0.0248, l_grad: 0.0344, msssim_ir: 0.3887, msssim_vis: 0.0431, mx_loss: 0.0084, eta: 0:18:28, time: 4.5459
INFO train.py(173): step: 3190/5410, l_total: 0.0863, l_in: 0.0324, l_grad: 0.0539, msssim_ir: 0.4447, msssim_vis: 0.0583, mx_loss: 0.0356, eta: 0:18:23, time: 4.5718
INFO train.py(173): step: 3200/5410, l_total: 0.0408, l_in: 0.0093, l_grad: 0.0316, msssim_ir: 0.4375, msssim_vis: 0.0092, mx_loss: 0.0047, eta: 0:18:18, time: 4.5539
INFO train.py(173): step: 3210/5410, l_total: 0.0755, l_in: 0.0222, l_grad: 0.0533, msssim_ir: 0.4603, msssim_vis: 0.0351, mx_loss: 0.0169, eta: 0:18:13, time: 4.5449
INFO train.py(173): step: 3220/5410, l_total: 0.0535, l_in: 0.0111, l_grad: 0.0424, msssim_ir: 0.2181, msssim_vis: 0.1493, mx_loss: 0.0080, eta: 0:18:07, time: 4.5489
INFO train.py(173): step: 3230/5410, l_total: 0.0611, l_in: 0.0224, l_grad: 0.0387, msssim_ir: 0.2919, msssim_vis: 0.0886, mx_loss: 0.0171, eta: 0:18:02, time: 4.5778
INFO train.py(173): step: 3240/5410, l_total: 0.1062, l_in: 0.0340, l_grad: 0.0722, msssim_ir: 0.3856, msssim_vis: 0.0934, mx_loss: 0.0480, eta: 0:17:57, time: 4.5250
INFO train.py(173): step: 3250/5410, l_total: 0.0466, l_in: 0.0162, l_grad: 0.0304, msssim_ir: 0.3968, msssim_vis: 0.0293, mx_loss: 0.0067, eta: 0:18:05, time: 24.5955
INFO train.py(173): step: 3260/5410, l_total: 0.0464, l_in: 0.0182, l_grad: 0.0282, msssim_ir: 0.3644, msssim_vis: 0.0511, mx_loss: 0.0189, eta: 0:18:00, time: 4.4553
INFO train.py(173): step: 3270/5410, l_total: 0.0528, l_in: 0.0180, l_grad: 0.0348, msssim_ir: 0.3850, msssim_vis: 0.0705, mx_loss: 0.0074, eta: 0:17:54, time: 4.4792
INFO train.py(173): step: 3280/5410, l_total: 0.0415, l_in: 0.0105, l_grad: 0.0310, msssim_ir: 0.4203, msssim_vis: 0.0158, mx_loss: 0.0045, eta: 0:17:49, time: 4.4752
INFO train.py(173): step: 3290/5410, l_total: 0.0391, l_in: 0.0077, l_grad: 0.0315, msssim_ir: 0.2889, msssim_vis: 0.0789, mx_loss: 0.0057, eta: 0:17:43, time: 4.4882
INFO train.py(173): step: 3300/5410, l_total: 0.0832, l_in: 0.0255, l_grad: 0.0578, msssim_ir: 0.4663, msssim_vis: 0.0646, mx_loss: 0.0203, eta: 0:17:38, time: 4.4971
INFO train.py(173): step: 3310/5410, l_total: 0.0954, l_in: 0.0293, l_grad: 0.0661, msssim_ir: 0.4869, msssim_vis: 0.0610, mx_loss: 0.0161, eta: 0:17:33, time: 4.4892
INFO train.py(173): step: 3320/5410, l_total: 0.0477, l_in: 0.0129, l_grad: 0.0348, msssim_ir: 0.1799, msssim_vis: 0.1633, mx_loss: 0.0119, eta: 0:17:27, time: 4.4981
INFO train.py(173): step: 3330/5410, l_total: 0.0446, l_in: 0.0110, l_grad: 0.0336, msssim_ir: 0.3173, msssim_vis: 0.1268, mx_loss: 0.0075, eta: 0:17:22, time: 4.5031
INFO train.py(173): step: 3340/5410, l_total: 0.0400, l_in: 0.0089, l_grad: 0.0310, msssim_ir: 0.3625, msssim_vis: 0.0528, mx_loss: 0.0043, eta: 0:17:17, time: 4.4742
INFO train.py(173): step: 3350/5410, l_total: 0.0419, l_in: 0.0086, l_grad: 0.0333, msssim_ir: 0.3603, msssim_vis: 0.0417, mx_loss: 0.0055, eta: 0:17:11, time: 4.5111
INFO train.py(173): step: 3360/5410, l_total: 0.0400, l_in: 0.0091, l_grad: 0.0309, msssim_ir: 0.3012, msssim_vis: 0.1001, mx_loss: 0.0049, eta: 0:17:06, time: 4.4951
INFO train.py(173): step: 3370/5410, l_total: 0.0349, l_in: 0.0088, l_grad: 0.0261, msssim_ir: 0.2768, msssim_vis: 0.0629, mx_loss: 0.0044, eta: 0:17:01, time: 4.5001
INFO train.py(173): step: 3380/5410, l_total: 0.0445, l_in: 0.0182, l_grad: 0.0263, msssim_ir: 0.2563, msssim_vis: 0.0661, mx_loss: 0.0116, eta: 0:16:55, time: 4.5021
INFO train.py(173): step: 3390/5410, l_total: 0.0359, l_in: 0.0102, l_grad: 0.0258, msssim_ir: 0.2405, msssim_vis: 0.1202, mx_loss: 0.0064, eta: 0:16:50, time: 4.5150
INFO train.py(173): step: 3400/5410, l_total: 0.0469, l_in: 0.0142, l_grad: 0.0327, msssim_ir: 0.1979, msssim_vis: 0.1022, mx_loss: 0.0125, eta: 0:16:45, time: 4.5091
INFO train.py(173): step: 3410/5410, l_total: 0.0537, l_in: 0.0136, l_grad: 0.0401, msssim_ir: 0.3398, msssim_vis: 0.0953, mx_loss: 0.0099, eta: 0:16:40, time: 4.6266
INFO train.py(173): step: 3420/5410, l_total: 0.0710, l_in: 0.0177, l_grad: 0.0533, msssim_ir: 0.4182, msssim_vis: 0.0360, mx_loss: 0.0124, eta: 0:16:34, time: 4.5101
INFO train.py(173): step: 3430/5410, l_total: 0.0357, l_in: 0.0090, l_grad: 0.0267, msssim_ir: 0.3597, msssim_vis: 0.0355, mx_loss: 0.0048, eta: 0:16:29, time: 4.5599
INFO train.py(173): step: 3440/5410, l_total: 0.0580, l_in: 0.0131, l_grad: 0.0448, msssim_ir: 0.3621, msssim_vis: 0.0506, mx_loss: 0.0172, eta: 0:16:24, time: 4.5539
INFO train.py(173): step: 3450/5410, l_total: 0.0620, l_in: 0.0178, l_grad: 0.0442, msssim_ir: 0.4704, msssim_vis: 0.0255, mx_loss: 0.0114, eta: 0:16:19, time: 4.5350
INFO train.py(173): step: 3460/5410, l_total: 0.0480, l_in: 0.0165, l_grad: 0.0315, msssim_ir: 0.1940, msssim_vis: 0.1103, mx_loss: 0.0149, eta: 0:16:13, time: 4.6017
INFO train.py(173): step: 3470/5410, l_total: 0.0538, l_in: 0.0121, l_grad: 0.0416, msssim_ir: 0.4895, msssim_vis: 0.0136, mx_loss: 0.0093, eta: 0:16:08, time: 4.5598
INFO train.py(173): step: 3480/5410, l_total: 0.0638, l_in: 0.0179, l_grad: 0.0459, msssim_ir: 0.4162, msssim_vis: 0.0219, mx_loss: 0.0104, eta: 0:16:03, time: 4.5588
INFO train.py(173): step: 3490/5410, l_total: 0.0668, l_in: 0.0182, l_grad: 0.0486, msssim_ir: 0.4833, msssim_vis: 0.0320, mx_loss: 0.0173, eta: 0:15:58, time: 4.5111
INFO train.py(173): step: 3500/5410, l_total: 0.0407, l_in: 0.0122, l_grad: 0.0286, msssim_ir: 0.2265, msssim_vis: 0.1191, mx_loss: 0.0088, eta: 0:15:52, time: 4.5539
INFO train.py(173): step: 3510/5410, l_total: 0.0418, l_in: 0.0124, l_grad: 0.0294, msssim_ir: 0.2832, msssim_vis: 0.0699, mx_loss: 0.0056, eta: 0:15:47, time: 4.5270
INFO train.py(173): step: 3520/5410, l_total: 0.0536, l_in: 0.0204, l_grad: 0.0332, msssim_ir: 0.3134, msssim_vis: 0.0680, mx_loss: 0.0148, eta: 0:15:42, time: 4.5270
INFO train.py(173): step: 3530/5410, l_total: 0.0705, l_in: 0.0191, l_grad: 0.0515, msssim_ir: 0.3151, msssim_vis: 0.1030, mx_loss: 0.0148, eta: 0:15:37, time: 4.6295
INFO train.py(173): step: 3540/5410, l_total: 0.1110, l_in: 0.0637, l_grad: 0.0473, msssim_ir: 0.4708, msssim_vis: 0.0186, mx_loss: 0.0177, eta: 0:15:32, time: 4.5489
INFO train.py(173): step: 3550/5410, l_total: 0.0499, l_in: 0.0120, l_grad: 0.0379, msssim_ir: 0.3824, msssim_vis: 0.0482, mx_loss: 0.0086, eta: 0:15:26, time: 4.5330
INFO train.py(173): step: 3560/5410, l_total: 0.0511, l_in: 0.0123, l_grad: 0.0388, msssim_ir: 0.3932, msssim_vis: 0.0405, mx_loss: 0.0194, eta: 0:15:21, time: 4.5330
INFO train.py(173): step: 3570/5410, l_total: 0.0489, l_in: 0.0159, l_grad: 0.0330, msssim_ir: 0.3710, msssim_vis: 0.0847, mx_loss: 0.0077, eta: 0:15:16, time: 4.5967
INFO train.py(173): step: 3580/5410, l_total: 0.0712, l_in: 0.0198, l_grad: 0.0514, msssim_ir: 0.4165, msssim_vis: 0.0315, mx_loss: 0.0161, eta: 0:15:11, time: 4.5987
INFO train.py(173): step: 3590/5410, l_total: 0.0437, l_in: 0.0130, l_grad: 0.0307, msssim_ir: 0.1729, msssim_vis: 0.1480, mx_loss: 0.0130, eta: 0:15:06, time: 4.5230
INFO train.py(173): step: 3600/5410, l_total: 0.0666, l_in: 0.0221, l_grad: 0.0445, msssim_ir: 0.4119, msssim_vis: 0.0511, mx_loss: 0.0160, eta: 0:15:00, time: 4.6256
INFO train.py(173): step: 3610/5410, l_total: 0.0485, l_in: 0.0111, l_grad: 0.0374, msssim_ir: 0.3689, msssim_vis: 0.0686, mx_loss: 0.0057, eta: 0:14:55, time: 4.5140
INFO train.py(173): step: 3620/5410, l_total: 0.0481, l_in: 0.0143, l_grad: 0.0339, msssim_ir: 0.3485, msssim_vis: 0.0385, mx_loss: 0.0071, eta: 0:14:50, time: 4.6295
INFO train.py(173): step: 3630/5410, l_total: 0.0580, l_in: 0.0139, l_grad: 0.0441, msssim_ir: 0.4893, msssim_vis: 0.0133, mx_loss: 0.0099, eta: 0:14:45, time: 4.5175
INFO train.py(173): step: 3640/5410, l_total: 0.0562, l_in: 0.0125, l_grad: 0.0438, msssim_ir: 0.5131, msssim_vis: 0.0084, mx_loss: 0.0113, eta: 0:14:40, time: 4.5738
INFO train.py(173): step: 3650/5410, l_total: 0.0379, l_in: 0.0097, l_grad: 0.0282, msssim_ir: 0.3599, msssim_vis: 0.0423, mx_loss: 0.0059, eta: 0:14:35, time: 4.5758
INFO train.py(173): step: 3660/5410, l_total: 0.0447, l_in: 0.0113, l_grad: 0.0334, msssim_ir: 0.4485, msssim_vis: 0.0199, mx_loss: 0.0066, eta: 0:14:29, time: 4.5200
INFO train.py(173): step: 3670/5410, l_total: 0.0712, l_in: 0.0242, l_grad: 0.0470, msssim_ir: 0.4798, msssim_vis: 0.0370, mx_loss: 0.0275, eta: 0:14:24, time: 4.6106
INFO train.py(173): step: 3680/5410, l_total: 0.0723, l_in: 0.0196, l_grad: 0.0527, msssim_ir: 0.4605, msssim_vis: 0.0171, mx_loss: 0.0088, eta: 0:14:19, time: 4.5280
INFO train.py(173): step: 3690/5410, l_total: 0.0415, l_in: 0.0092, l_grad: 0.0323, msssim_ir: 0.2045, msssim_vis: 0.1255, mx_loss: 0.0073, eta: 0:14:14, time: 4.5788
INFO train.py(173): step: 3700/5410, l_total: 0.0477, l_in: 0.0174, l_grad: 0.0303, msssim_ir: 0.3901, msssim_vis: 0.0491, mx_loss: 0.0092, eta: 0:14:09, time: 4.5160
INFO train.py(173): step: 3710/5410, l_total: 0.0389, l_in: 0.0094, l_grad: 0.0295, msssim_ir: 0.3248, msssim_vis: 0.0499, mx_loss: 0.0049, eta: 0:14:04, time: 4.5379
INFO train.py(173): step: 3720/5410, l_total: 0.0570, l_in: 0.0211, l_grad: 0.0359, msssim_ir: 0.2648, msssim_vis: 0.1232, mx_loss: 0.0204, eta: 0:13:58, time: 4.5409
INFO train.py(173): step: 3730/5410, l_total: 0.0612, l_in: 0.0177, l_grad: 0.0435, msssim_ir: 0.2392, msssim_vis: 0.1578, mx_loss: 0.0125, eta: 0:13:53, time: 4.5210
INFO train.py(173): step: 3740/5410, l_total: 0.0408, l_in: 0.0084, l_grad: 0.0324, msssim_ir: 0.3236, msssim_vis: 0.0654, mx_loss: 0.0052, eta: 0:13:48, time: 4.5588
INFO train.py(173): step: 3750/5410, l_total: 0.0443, l_in: 0.0100, l_grad: 0.0343, msssim_ir: 0.3993, msssim_vis: 0.0491, mx_loss: 0.0056, eta: 0:13:43, time: 4.6554
INFO train.py(173): step: 3760/5410, l_total: 0.0446, l_in: 0.0127, l_grad: 0.0318, msssim_ir: 0.3784, msssim_vis: 0.0402, mx_loss: 0.0054, eta: 0:13:38, time: 4.5240
INFO train.py(173): step: 3770/5410, l_total: 0.0473, l_in: 0.0141, l_grad: 0.0333, msssim_ir: 0.2510, msssim_vis: 0.0940, mx_loss: 0.0097, eta: 0:13:33, time: 4.5230
INFO train.py(173): step: 3780/5410, l_total: 0.0591, l_in: 0.0145, l_grad: 0.0446, msssim_ir: 0.3174, msssim_vis: 0.0671, mx_loss: 0.0094, eta: 0:13:28, time: 4.5670
INFO train.py(173): step: 3790/5410, l_total: 0.0417, l_in: 0.0097, l_grad: 0.0321, msssim_ir: 0.3336, msssim_vis: 0.0407, mx_loss: 0.0063, eta: 0:13:31, time: 24.8034
INFO train.py(173): step: 3800/5410, l_total: 0.0630, l_in: 0.0218, l_grad: 0.0412, msssim_ir: 0.3604, msssim_vis: 0.1164, mx_loss: 0.0142, eta: 0:13:26, time: 4.4613
INFO train.py(173): step: 3810/5410, l_total: 0.0563, l_in: 0.0218, l_grad: 0.0345, msssim_ir: 0.3398, msssim_vis: 0.0620, mx_loss: 0.0071, eta: 0:13:21, time: 4.4702
INFO train.py(173): step: 3820/5410, l_total: 0.0567, l_in: 0.0123, l_grad: 0.0444, msssim_ir: 0.4344, msssim_vis: 0.0328, mx_loss: 0.0163, eta: 0:13:15, time: 4.4802
INFO train.py(173): step: 3830/5410, l_total: 0.0423, l_in: 0.0141, l_grad: 0.0282, msssim_ir: 0.3110, msssim_vis: 0.0600, mx_loss: 0.0079, eta: 0:13:10, time: 4.4802
INFO train.py(173): step: 3840/5410, l_total: 0.0615, l_in: 0.0183, l_grad: 0.0432, msssim_ir: 0.3987, msssim_vis: 0.0612, mx_loss: 0.0157, eta: 0:13:05, time: 4.5011
INFO train.py(173): step: 3850/5410, l_total: 0.0616, l_in: 0.0189, l_grad: 0.0427, msssim_ir: 0.3130, msssim_vis: 0.0594, mx_loss: 0.0111, eta: 0:13:00, time: 4.4921
INFO train.py(173): step: 3860/5410, l_total: 0.0377, l_in: 0.0089, l_grad: 0.0288, msssim_ir: 0.3689, msssim_vis: 0.0216, mx_loss: 0.0047, eta: 0:12:54, time: 4.4842
INFO train.py(173): step: 3870/5410, l_total: 0.0544, l_in: 0.0147, l_grad: 0.0397, msssim_ir: 0.3538, msssim_vis: 0.0493, mx_loss: 0.0116, eta: 0:12:49, time: 4.5081
INFO train.py(173): step: 3880/5410, l_total: 0.0463, l_in: 0.0106, l_grad: 0.0357, msssim_ir: 0.2380, msssim_vis: 0.1187, mx_loss: 0.0091, eta: 0:12:44, time: 4.4881
INFO train.py(173): step: 3890/5410, l_total: 0.0427, l_in: 0.0112, l_grad: 0.0315, msssim_ir: 0.3780, msssim_vis: 0.0579, mx_loss: 0.0062, eta: 0:12:39, time: 4.4941
INFO train.py(173): step: 3900/5410, l_total: 0.0472, l_in: 0.0135, l_grad: 0.0337, msssim_ir: 0.3341, msssim_vis: 0.0796, mx_loss: 0.0134, eta: 0:12:34, time: 4.4892
INFO train.py(173): step: 3910/5410, l_total: 0.0654, l_in: 0.0192, l_grad: 0.0462, msssim_ir: 0.4200, msssim_vis: 0.0570, mx_loss: 0.0109, eta: 0:12:29, time: 4.5021
INFO train.py(173): step: 3920/5410, l_total: 0.0435, l_in: 0.0093, l_grad: 0.0342, msssim_ir: 0.2926, msssim_vis: 0.1001, mx_loss: 0.0064, eta: 0:12:23, time: 4.5180
INFO train.py(173): step: 3930/5410, l_total: 0.0390, l_in: 0.0152, l_grad: 0.0238, msssim_ir: 0.2784, msssim_vis: 0.0676, mx_loss: 0.0086, eta: 0:12:18, time: 4.5071
INFO train.py(173): step: 3940/5410, l_total: 0.0594, l_in: 0.0140, l_grad: 0.0454, msssim_ir: 0.4645, msssim_vis: 0.0123, mx_loss: 0.0129, eta: 0:12:13, time: 4.5459
INFO train.py(173): step: 3950/5410, l_total: 0.0404, l_in: 0.0166, l_grad: 0.0238, msssim_ir: 0.2668, msssim_vis: 0.0456, mx_loss: 0.0134, eta: 0:12:08, time: 4.5250
INFO train.py(173): step: 3960/5410, l_total: 0.0606, l_in: 0.0166, l_grad: 0.0440, msssim_ir: 0.4893, msssim_vis: 0.0249, mx_loss: 0.0185, eta: 0:12:03, time: 4.6017
INFO train.py(173): step: 3970/5410, l_total: 0.0693, l_in: 0.0178, l_grad: 0.0515, msssim_ir: 0.4312, msssim_vis: 0.0652, mx_loss: 0.0195, eta: 0:11:58, time: 4.5439
INFO train.py(173): step: 3980/5410, l_total: 0.0697, l_in: 0.0226, l_grad: 0.0471, msssim_ir: 0.5212, msssim_vis: 0.0125, mx_loss: 0.0067, eta: 0:11:52, time: 4.5897
INFO train.py(173): step: 3990/5410, l_total: 0.0459, l_in: 0.0133, l_grad: 0.0326, msssim_ir: 0.2167, msssim_vis: 0.1116, mx_loss: 0.0101, eta: 0:11:47, time: 4.5081
INFO train.py(173): step: 4000/5410, l_total: 0.0466, l_in: 0.0157, l_grad: 0.0309, msssim_ir: 0.3648, msssim_vis: 0.0480, mx_loss: 0.0091, eta: 0:11:42, time: 4.6554
INFO train.py(173): step: 4010/5410, l_total: 0.0414, l_in: 0.0075, l_grad: 0.0339, msssim_ir: 0.4175, msssim_vis: 0.0350, mx_loss: 0.0036, eta: 0:11:37, time: 4.5111
INFO train.py(173): step: 4020/5410, l_total: 0.0373, l_in: 0.0073, l_grad: 0.0299, msssim_ir: 0.4277, msssim_vis: 0.0160, mx_loss: 0.0033, eta: 0:11:32, time: 4.5200
INFO train.py(173): step: 4030/5410, l_total: 0.0369, l_in: 0.0107, l_grad: 0.0262, msssim_ir: 0.3601, msssim_vis: 0.0531, mx_loss: 0.0066, eta: 0:11:27, time: 4.5369
INFO train.py(173): step: 4040/5410, l_total: 0.0456, l_in: 0.0106, l_grad: 0.0350, msssim_ir: 0.2606, msssim_vis: 0.0823, mx_loss: 0.0092, eta: 0:11:22, time: 4.5788
INFO train.py(173): step: 4050/5410, l_total: 0.0473, l_in: 0.0097, l_grad: 0.0375, msssim_ir: 0.4667, msssim_vis: 0.0219, mx_loss: 0.0108, eta: 0:11:17, time: 4.5671
INFO train.py(173): step: 4060/5410, l_total: 0.0466, l_in: 0.0115, l_grad: 0.0352, msssim_ir: 0.3061, msssim_vis: 0.1141, mx_loss: 0.0060, eta: 0:11:11, time: 4.5499
INFO train.py(173): step: 4070/5410, l_total: 0.0527, l_in: 0.0122, l_grad: 0.0405, msssim_ir: 0.4916, msssim_vis: 0.0132, mx_loss: 0.0084, eta: 0:11:06, time: 4.5240
INFO train.py(173): step: 4080/5410, l_total: 0.0574, l_in: 0.0166, l_grad: 0.0408, msssim_ir: 0.3272, msssim_vis: 0.0786, mx_loss: 0.0080, eta: 0:11:01, time: 4.5280
INFO train.py(173): step: 4090/5410, l_total: 0.0407, l_in: 0.0131, l_grad: 0.0276, msssim_ir: 0.2012, msssim_vis: 0.1372, mx_loss: 0.0078, eta: 0:10:56, time: 4.6007
INFO train.py(173): step: 4100/5410, l_total: 0.0407, l_in: 0.0158, l_grad: 0.0248, msssim_ir: 0.2244, msssim_vis: 0.0551, mx_loss: 0.0112, eta: 0:10:51, time: 4.5280
INFO train.py(173): step: 4110/5410, l_total: 0.0561, l_in: 0.0202, l_grad: 0.0359, msssim_ir: 0.2600, msssim_vis: 0.1307, mx_loss: 0.0093, eta: 0:10:46, time: 4.5489
INFO train.py(173): step: 4120/5410, l_total: 0.0587, l_in: 0.0192, l_grad: 0.0395, msssim_ir: 0.4209, msssim_vis: 0.0628, mx_loss: 0.0140, eta: 0:10:41, time: 4.5399
INFO train.py(173): step: 4130/5410, l_total: 0.0514, l_in: 0.0151, l_grad: 0.0363, msssim_ir: 0.3856, msssim_vis: 0.0701, mx_loss: 0.0070, eta: 0:10:36, time: 4.5598
INFO train.py(173): step: 4140/5410, l_total: 0.0499, l_in: 0.0115, l_grad: 0.0384, msssim_ir: 0.3135, msssim_vis: 0.0701, mx_loss: 0.0084, eta: 0:10:31, time: 4.5598
INFO train.py(173): step: 4150/5410, l_total: 0.0521, l_in: 0.0136, l_grad: 0.0385, msssim_ir: 0.3622, msssim_vis: 0.0498, mx_loss: 0.0074, eta: 0:10:25, time: 4.5419
INFO train.py(173): step: 4160/5410, l_total: 0.0513, l_in: 0.0205, l_grad: 0.0308, msssim_ir: 0.1213, msssim_vis: 0.1729, mx_loss: 0.0200, eta: 0:10:20, time: 4.5688
INFO train.py(173): step: 4170/5410, l_total: 0.0540, l_in: 0.0142, l_grad: 0.0398, msssim_ir: 0.4391, msssim_vis: 0.0217, mx_loss: 0.0164, eta: 0:10:15, time: 4.5842
INFO train.py(173): step: 4180/5410, l_total: 0.0405, l_in: 0.0144, l_grad: 0.0261, msssim_ir: 0.2012, msssim_vis: 0.0948, mx_loss: 0.0091, eta: 0:10:10, time: 4.5481
INFO train.py(173): step: 4190/5410, l_total: 0.0474, l_in: 0.0115, l_grad: 0.0359, msssim_ir: 0.2806, msssim_vis: 0.0888, mx_loss: 0.0101, eta: 0:10:05, time: 4.5170
INFO train.py(173): step: 4200/5410, l_total: 0.0537, l_in: 0.0140, l_grad: 0.0397, msssim_ir: 0.2102, msssim_vis: 0.1431, mx_loss: 0.0082, eta: 0:10:00, time: 4.5798
INFO train.py(173): step: 4210/5410, l_total: 0.0414, l_in: 0.0097, l_grad: 0.0318, msssim_ir: 0.2759, msssim_vis: 0.1230, mx_loss: 0.0068, eta: 0:09:55, time: 4.5768
INFO train.py(173): step: 4220/5410, l_total: 0.0575, l_in: 0.0132, l_grad: 0.0442, msssim_ir: 0.4977, msssim_vis: 0.0079, mx_loss: 0.0065, eta: 0:09:50, time: 4.5917
INFO train.py(173): step: 4230/5410, l_total: 0.0447, l_in: 0.0119, l_grad: 0.0328, msssim_ir: 0.2994, msssim_vis: 0.1108, mx_loss: 0.0065, eta: 0:09:45, time: 4.5081
INFO train.py(173): step: 4240/5410, l_total: 0.0636, l_in: 0.0153, l_grad: 0.0483, msssim_ir: 0.3570, msssim_vis: 0.0522, mx_loss: 0.0142, eta: 0:09:40, time: 4.5579
INFO train.py(173): step: 4250/5410, l_total: 0.0572, l_in: 0.0128, l_grad: 0.0444, msssim_ir: 0.3024, msssim_vis: 0.1086, mx_loss: 0.0080, eta: 0:09:35, time: 4.5638
INFO train.py(173): step: 4260/5410, l_total: 0.0402, l_in: 0.0124, l_grad: 0.0278, msssim_ir: 0.3287, msssim_vis: 0.0456, mx_loss: 0.0061, eta: 0:09:30, time: 4.5369
INFO train.py(173): step: 4270/5410, l_total: 0.0717, l_in: 0.0237, l_grad: 0.0480, msssim_ir: 0.4272, msssim_vis: 0.0481, mx_loss: 0.0202, eta: 0:09:25, time: 4.5569
INFO train.py(173): step: 4280/5410, l_total: 0.0456, l_in: 0.0135, l_grad: 0.0321, msssim_ir: 0.3742, msssim_vis: 0.1245, mx_loss: 0.0078, eta: 0:09:19, time: 4.5698
INFO train.py(173): step: 4290/5410, l_total: 0.0485, l_in: 0.0113, l_grad: 0.0372, msssim_ir: 0.3090, msssim_vis: 0.0708, mx_loss: 0.0062, eta: 0:09:14, time: 4.5330
INFO train.py(173): step: 4300/5410, l_total: 0.0493, l_in: 0.0141, l_grad: 0.0352, msssim_ir: 0.2941, msssim_vis: 0.0639, mx_loss: 0.0106, eta: 0:09:09, time: 4.5688
INFO train.py(173): step: 4310/5410, l_total: 0.0413, l_in: 0.0154, l_grad: 0.0258, msssim_ir: 0.3188, msssim_vis: 0.0495, mx_loss: 0.0096, eta: 0:09:04, time: 4.5350
INFO train.py(173): step: 4320/5410, l_total: 0.0488, l_in: 0.0141, l_grad: 0.0347, msssim_ir: 0.3348, msssim_vis: 0.0491, mx_loss: 0.0110, eta: 0:08:59, time: 4.6236
INFO train.py(173): step: 4330/5410, l_total: 0.1290, l_in: 0.0504, l_grad: 0.0786, msssim_ir: 0.4348, msssim_vis: 0.0940, mx_loss: 0.0480, eta: 0:08:59, time: 24.3019
INFO train.py(173): step: 4340/5410, l_total: 0.0504, l_in: 0.0107, l_grad: 0.0397, msssim_ir: 0.3174, msssim_vis: 0.0833, mx_loss: 0.0082, eta: 0:08:54, time: 4.4593
INFO train.py(173): step: 4350/5410, l_total: 0.0643, l_in: 0.0162, l_grad: 0.0481, msssim_ir: 0.4022, msssim_vis: 0.0489, mx_loss: 0.0211, eta: 0:08:49, time: 4.4633
INFO train.py(173): step: 4360/5410, l_total: 0.0346, l_in: 0.0088, l_grad: 0.0258, msssim_ir: 0.4037, msssim_vis: 0.0321, mx_loss: 0.0041, eta: 0:08:44, time: 4.4951
INFO train.py(173): step: 4370/5410, l_total: 0.0424, l_in: 0.0121, l_grad: 0.0304, msssim_ir: 0.2448, msssim_vis: 0.0873, mx_loss: 0.0099, eta: 0:08:39, time: 4.4852
INFO train.py(173): step: 4380/5410, l_total: 0.0684, l_in: 0.0222, l_grad: 0.0462, msssim_ir: 0.4433, msssim_vis: 0.0545, mx_loss: 0.0107, eta: 0:08:34, time: 4.4921
INFO train.py(173): step: 4390/5410, l_total: 0.0516, l_in: 0.0129, l_grad: 0.0387, msssim_ir: 0.4677, msssim_vis: 0.0113, mx_loss: 0.0079, eta: 0:08:28, time: 4.4902
INFO train.py(173): step: 4400/5410, l_total: 0.0509, l_in: 0.0109, l_grad: 0.0400, msssim_ir: 0.3257, msssim_vis: 0.0777, mx_loss: 0.0090, eta: 0:08:23, time: 4.5001
INFO train.py(173): step: 4410/5410, l_total: 0.0611, l_in: 0.0176, l_grad: 0.0435, msssim_ir: 0.5148, msssim_vis: 0.0088, mx_loss: 0.0096, eta: 0:08:18, time: 4.4812
INFO train.py(173): step: 4420/5410, l_total: 0.0412, l_in: 0.0142, l_grad: 0.0271, msssim_ir: 0.2769, msssim_vis: 0.0799, mx_loss: 0.0102, eta: 0:08:13, time: 4.4931
INFO train.py(173): step: 4430/5410, l_total: 0.0372, l_in: 0.0107, l_grad: 0.0265, msssim_ir: 0.3492, msssim_vis: 0.0436, mx_loss: 0.0042, eta: 0:08:08, time: 4.4961
INFO train.py(173): step: 4440/5410, l_total: 0.0503, l_in: 0.0128, l_grad: 0.0375, msssim_ir: 0.2680, msssim_vis: 0.1093, mx_loss: 0.0062, eta: 0:08:03, time: 4.5001
INFO train.py(173): step: 4450/5410, l_total: 0.0618, l_in: 0.0147, l_grad: 0.0471, msssim_ir: 0.4374, msssim_vis: 0.0172, mx_loss: 0.0083, eta: 0:07:58, time: 4.4994
INFO train.py(173): step: 4460/5410, l_total: 0.0587, l_in: 0.0208, l_grad: 0.0380, msssim_ir: 0.1263, msssim_vis: 0.2089, mx_loss: 0.0200, eta: 0:07:53, time: 4.5094
INFO train.py(173): step: 4470/5410, l_total: 0.0455, l_in: 0.0120, l_grad: 0.0335, msssim_ir: 0.2382, msssim_vis: 0.1247, mx_loss: 0.0079, eta: 0:07:48, time: 4.5021
INFO train.py(173): step: 4480/5410, l_total: 0.0544, l_in: 0.0116, l_grad: 0.0428, msssim_ir: 0.3065, msssim_vis: 0.0730, mx_loss: 0.0109, eta: 0:07:43, time: 4.5150
INFO train.py(173): step: 4490/5410, l_total: 0.0486, l_in: 0.0124, l_grad: 0.0362, msssim_ir: 0.1517, msssim_vis: 0.2235, mx_loss: 0.0099, eta: 0:07:38, time: 4.5469
INFO train.py(173): step: 4500/5410, l_total: 0.0535, l_in: 0.0145, l_grad: 0.0389, msssim_ir: 0.4854, msssim_vis: 0.0100, mx_loss: 0.0098, eta: 0:07:32, time: 4.5622
INFO train.py(173): step: 4510/5410, l_total: 0.0405, l_in: 0.0158, l_grad: 0.0247, msssim_ir: 0.3648, msssim_vis: 0.0444, mx_loss: 0.0049, eta: 0:07:27, time: 4.5758
INFO train.py(173): step: 4520/5410, l_total: 0.0323, l_in: 0.0072, l_grad: 0.0251, msssim_ir: 0.3200, msssim_vis: 0.0530, mx_loss: 0.0045, eta: 0:07:22, time: 4.5280
INFO train.py(173): step: 4530/5410, l_total: 0.0435, l_in: 0.0104, l_grad: 0.0331, msssim_ir: 0.2861, msssim_vis: 0.0839, mx_loss: 0.0068, eta: 0:07:17, time: 4.5499
INFO train.py(173): step: 4540/5410, l_total: 0.0561, l_in: 0.0191, l_grad: 0.0370, msssim_ir: 0.4507, msssim_vis: 0.0182, mx_loss: 0.0120, eta: 0:07:12, time: 4.5429
INFO train.py(173): step: 4550/5410, l_total: 0.0526, l_in: 0.0128, l_grad: 0.0397, msssim_ir: 0.4987, msssim_vis: 0.0267, mx_loss: 0.0127, eta: 0:07:07, time: 4.5718
INFO train.py(173): step: 4560/5410, l_total: 0.0665, l_in: 0.0256, l_grad: 0.0409, msssim_ir: 0.2067, msssim_vis: 0.1023, mx_loss: 0.0239, eta: 0:07:02, time: 4.5419
INFO train.py(173): step: 4570/5410, l_total: 0.0382, l_in: 0.0074, l_grad: 0.0307, msssim_ir: 0.3057, msssim_vis: 0.0746, mx_loss: 0.0043, eta: 0:06:57, time: 4.5549
INFO train.py(173): step: 4580/5410, l_total: 0.0783, l_in: 0.0254, l_grad: 0.0529, msssim_ir: 0.4311, msssim_vis: 0.0477, mx_loss: 0.0246, eta: 0:06:52, time: 4.5220
INFO train.py(173): step: 4590/5410, l_total: 0.0378, l_in: 0.0120, l_grad: 0.0258, msssim_ir: 0.2062, msssim_vis: 0.0873, mx_loss: 0.0085, eta: 0:06:47, time: 4.5519
INFO train.py(173): step: 4600/5410, l_total: 0.0525, l_in: 0.0157, l_grad: 0.0368, msssim_ir: 0.4054, msssim_vis: 0.0691, mx_loss: 0.0079, eta: 0:06:42, time: 4.5270
INFO train.py(173): step: 4610/5410, l_total: 0.0496, l_in: 0.0100, l_grad: 0.0396, msssim_ir: 0.4333, msssim_vis: 0.0169, mx_loss: 0.0093, eta: 0:06:37, time: 4.5608
INFO train.py(173): step: 4620/5410, l_total: 0.0505, l_in: 0.0155, l_grad: 0.0350, msssim_ir: 0.3261, msssim_vis: 0.0752, mx_loss: 0.0120, eta: 0:06:32, time: 4.5608
INFO train.py(173): step: 4630/5410, l_total: 0.0394, l_in: 0.0110, l_grad: 0.0284, msssim_ir: 0.3318, msssim_vis: 0.1088, mx_loss: 0.0048, eta: 0:06:27, time: 4.5489
INFO train.py(173): step: 4640/5410, l_total: 0.0777, l_in: 0.0243, l_grad: 0.0534, msssim_ir: 0.4917, msssim_vis: 0.0197, mx_loss: 0.0128, eta: 0:06:22, time: 4.6088
INFO train.py(173): step: 4650/5410, l_total: 0.0770, l_in: 0.0284, l_grad: 0.0486, msssim_ir: 0.5001, msssim_vis: 0.0413, mx_loss: 0.0362, eta: 0:06:17, time: 4.5718
INFO train.py(173): step: 4660/5410, l_total: 0.0537, l_in: 0.0168, l_grad: 0.0369, msssim_ir: 0.3227, msssim_vis: 0.1148, mx_loss: 0.0065, eta: 0:06:12, time: 4.5310
INFO train.py(173): step: 4670/5410, l_total: 0.0491, l_in: 0.0118, l_grad: 0.0373, msssim_ir: 0.4379, msssim_vis: 0.0231, mx_loss: 0.0050, eta: 0:06:07, time: 4.5598
INFO train.py(173): step: 4680/5410, l_total: 0.0350, l_in: 0.0078, l_grad: 0.0271, msssim_ir: 0.3242, msssim_vis: 0.0617, mx_loss: 0.0058, eta: 0:06:02, time: 4.6494
INFO train.py(173): step: 4690/5410, l_total: 0.0379, l_in: 0.0136, l_grad: 0.0244, msssim_ir: 0.2438, msssim_vis: 0.0695, mx_loss: 0.0132, eta: 0:05:57, time: 4.5180
INFO train.py(173): step: 4700/5410, l_total: 0.0494, l_in: 0.0133, l_grad: 0.0361, msssim_ir: 0.3588, msssim_vis: 0.0598, mx_loss: 0.0081, eta: 0:05:52, time: 4.5459
INFO train.py(173): step: 4710/5410, l_total: 0.0361, l_in: 0.0096, l_grad: 0.0265, msssim_ir: 0.3477, msssim_vis: 0.0613, mx_loss: 0.0054, eta: 0:05:47, time: 4.5280
INFO train.py(173): step: 4720/5410, l_total: 0.0436, l_in: 0.0101, l_grad: 0.0335, msssim_ir: 0.1276, msssim_vis: 0.2301, mx_loss: 0.0096, eta: 0:05:42, time: 4.6017
INFO train.py(173): step: 4730/5410, l_total: 0.0641, l_in: 0.0147, l_grad: 0.0494, msssim_ir: 0.4373, msssim_vis: 0.0364, mx_loss: 0.0154, eta: 0:05:37, time: 4.5260
INFO train.py(173): step: 4740/5410, l_total: 0.0455, l_in: 0.0116, l_grad: 0.0339, msssim_ir: 0.1919, msssim_vis: 0.1028, mx_loss: 0.0109, eta: 0:05:32, time: 4.5350
INFO train.py(173): step: 4750/5410, l_total: 0.0500, l_in: 0.0171, l_grad: 0.0329, msssim_ir: 0.2598, msssim_vis: 0.1560, mx_loss: 0.0079, eta: 0:05:27, time: 4.5708
INFO train.py(173): step: 4760/5410, l_total: 0.0413, l_in: 0.0126, l_grad: 0.0287, msssim_ir: 0.3466, msssim_vis: 0.0476, mx_loss: 0.0069, eta: 0:05:22, time: 4.6027
INFO train.py(173): step: 4770/5410, l_total: 0.0527, l_in: 0.0173, l_grad: 0.0354, msssim_ir: 0.3016, msssim_vis: 0.1287, mx_loss: 0.0119, eta: 0:05:17, time: 4.5569
INFO train.py(173): step: 4780/5410, l_total: 0.0786, l_in: 0.0219, l_grad: 0.0567, msssim_ir: 0.4513, msssim_vis: 0.0457, mx_loss: 0.0239, eta: 0:05:12, time: 4.5300
INFO train.py(173): step: 4790/5410, l_total: 0.0551, l_in: 0.0129, l_grad: 0.0422, msssim_ir: 0.4453, msssim_vis: 0.0220, mx_loss: 0.0159, eta: 0:05:07, time: 4.5360
INFO train.py(173): step: 4800/5410, l_total: 0.0376, l_in: 0.0092, l_grad: 0.0285, msssim_ir: 0.3270, msssim_vis: 0.0801, mx_loss: 0.0043, eta: 0:05:02, time: 4.5638
INFO train.py(173): step: 4810/5410, l_total: 0.0404, l_in: 0.0123, l_grad: 0.0281, msssim_ir: 0.3038, msssim_vis: 0.0734, mx_loss: 0.0080, eta: 0:04:57, time: 4.5678
INFO train.py(173): step: 4820/5410, l_total: 0.0551, l_in: 0.0130, l_grad: 0.0421, msssim_ir: 0.4624, msssim_vis: 0.0215, mx_loss: 0.0080, eta: 0:04:52, time: 4.5648
INFO train.py(173): step: 4830/5410, l_total: 0.0475, l_in: 0.0112, l_grad: 0.0362, msssim_ir: 0.4293, msssim_vis: 0.0332, mx_loss: 0.0138, eta: 0:04:47, time: 4.5140
INFO train.py(173): step: 4840/5410, l_total: 0.0346, l_in: 0.0080, l_grad: 0.0266, msssim_ir: 0.2785, msssim_vis: 0.0608, mx_loss: 0.0050, eta: 0:04:42, time: 4.6594
INFO train.py(173): step: 4850/5410, l_total: 0.0404, l_in: 0.0200, l_grad: 0.0204, msssim_ir: 0.2049, msssim_vis: 0.0943, mx_loss: 0.0174, eta: 0:04:37, time: 4.5200
INFO train.py(173): step: 4860/5410, l_total: 0.0461, l_in: 0.0100, l_grad: 0.0361, msssim_ir: 0.2283, msssim_vis: 0.1152, mx_loss: 0.0071, eta: 0:04:32, time: 4.5270
INFO train.py(173): step: 4870/5410, l_total: 0.0583, l_in: 0.0144, l_grad: 0.0439, msssim_ir: 0.3770, msssim_vis: 0.0675, mx_loss: 0.0120, eta: 0:04:29, time: 24.8671
INFO train.py(173): step: 4880/5410, l_total: 0.0376, l_in: 0.0108, l_grad: 0.0268, msssim_ir: 0.3511, msssim_vis: 0.0749, mx_loss: 0.0053, eta: 0:04:24, time: 4.4745
INFO train.py(173): step: 4890/5410, l_total: 0.0564, l_in: 0.0201, l_grad: 0.0363, msssim_ir: 0.5024, msssim_vis: 0.0174, mx_loss: 0.0136, eta: 0:04:19, time: 4.4714
INFO train.py(173): step: 4900/5410, l_total: 0.0396, l_in: 0.0113, l_grad: 0.0283, msssim_ir: 0.3100, msssim_vis: 0.0644, mx_loss: 0.0072, eta: 0:04:14, time: 4.4802
INFO train.py(173): step: 4910/5410, l_total: 0.0374, l_in: 0.0087, l_grad: 0.0288, msssim_ir: 0.4172, msssim_vis: 0.0253, mx_loss: 0.0033, eta: 0:04:09, time: 4.4812
INFO train.py(173): step: 4920/5410, l_total: 0.0441, l_in: 0.0124, l_grad: 0.0317, msssim_ir: 0.3910, msssim_vis: 0.0565, mx_loss: 0.0142, eta: 0:04:04, time: 4.4882
INFO train.py(173): step: 4930/5410, l_total: 0.0323, l_in: 0.0086, l_grad: 0.0236, msssim_ir: 0.3677, msssim_vis: 0.0406, mx_loss: 0.0043, eta: 0:03:59, time: 4.4951
INFO train.py(173): step: 4940/5410, l_total: 0.0466, l_in: 0.0112, l_grad: 0.0354, msssim_ir: 0.4068, msssim_vis: 0.0313, mx_loss: 0.0079, eta: 0:03:54, time: 4.4921
INFO train.py(173): step: 4950/5410, l_total: 0.0680, l_in: 0.0224, l_grad: 0.0456, msssim_ir: 0.3780, msssim_vis: 0.0570, mx_loss: 0.0124, eta: 0:03:49, time: 4.5011
INFO train.py(173): step: 4960/5410, l_total: 0.0400, l_in: 0.0146, l_grad: 0.0255, msssim_ir: 0.3740, msssim_vis: 0.0396, mx_loss: 0.0076, eta: 0:03:44, time: 4.4892
INFO train.py(173): step: 4970/5410, l_total: 0.0456, l_in: 0.0216, l_grad: 0.0240, msssim_ir: 0.1847, msssim_vis: 0.1725, mx_loss: 0.0215, eta: 0:03:39, time: 4.5011
INFO train.py(173): step: 4980/5410, l_total: 0.0563, l_in: 0.0151, l_grad: 0.0412, msssim_ir: 0.4932, msssim_vis: 0.0190, mx_loss: 0.0075, eta: 0:03:33, time: 4.4981
INFO train.py(173): step: 4990/5410, l_total: 0.0927, l_in: 0.0291, l_grad: 0.0636, msssim_ir: 0.4102, msssim_vis: 0.0468, mx_loss: 0.0186, eta: 0:03:28, time: 4.5021
INFO train.py(173): step: 5000/5410, l_total: 0.0726, l_in: 0.0164, l_grad: 0.0562, msssim_ir: 0.5065, msssim_vis: 0.0163, mx_loss: 0.0118, eta: 0:03:23, time: 4.5071
INFO train.py(173): step: 5010/5410, l_total: 0.0341, l_in: 0.0072, l_grad: 0.0270, msssim_ir: 0.2439, msssim_vis: 0.0939, mx_loss: 0.0049, eta: 0:03:18, time: 4.4996
INFO train.py(173): step: 5020/5410, l_total: 0.1101, l_in: 0.0600, l_grad: 0.0501, msssim_ir: 0.3110, msssim_vis: 0.1362, mx_loss: 0.0168, eta: 0:03:13, time: 4.4961
INFO train.py(173): step: 5030/5410, l_total: 0.0338, l_in: 0.0106, l_grad: 0.0231, msssim_ir: 0.2596, msssim_vis: 0.0682, mx_loss: 0.0077, eta: 0:03:08, time: 4.5618
INFO train.py(173): step: 5040/5410, l_total: 0.0552, l_in: 0.0210, l_grad: 0.0342, msssim_ir: 0.2624, msssim_vis: 0.1232, mx_loss: 0.0153, eta: 0:03:03, time: 4.5320
INFO train.py(173): step: 5050/5410, l_total: 0.0422, l_in: 0.0083, l_grad: 0.0339, msssim_ir: 0.3819, msssim_vis: 0.0501, mx_loss: 0.0045, eta: 0:02:58, time: 4.5389
INFO train.py(173): step: 5060/5410, l_total: 0.0688, l_in: 0.0280, l_grad: 0.0408, msssim_ir: 0.1513, msssim_vis: 0.1916, mx_loss: 0.0389, eta: 0:02:53, time: 4.5409
INFO train.py(173): step: 5070/5410, l_total: 0.0508, l_in: 0.0111, l_grad: 0.0397, msssim_ir: 0.2138, msssim_vis: 0.1570, mx_loss: 0.0091, eta: 0:02:48, time: 4.5658
INFO train.py(173): step: 5080/5410, l_total: 0.0502, l_in: 0.0202, l_grad: 0.0299, msssim_ir: 0.3413, msssim_vis: 0.0911, mx_loss: 0.0113, eta: 0:02:43, time: 4.5310
INFO train.py(173): step: 5090/5410, l_total: 0.0646, l_in: 0.0149, l_grad: 0.0498, msssim_ir: 0.3737, msssim_vis: 0.0372, mx_loss: 0.0052, eta: 0:02:38, time: 4.5489
INFO train.py(173): step: 5100/5410, l_total: 0.0304, l_in: 0.0060, l_grad: 0.0245, msssim_ir: 0.3611, msssim_vis: 0.0306, mx_loss: 0.0040, eta: 0:02:33, time: 4.5429
INFO train.py(173): step: 5110/5410, l_total: 0.0387, l_in: 0.0160, l_grad: 0.0226, msssim_ir: 0.1976, msssim_vis: 0.1117, mx_loss: 0.0111, eta: 0:02:28, time: 4.6345
INFO train.py(173): step: 5120/5410, l_total: 0.0389, l_in: 0.0085, l_grad: 0.0304, msssim_ir: 0.2839, msssim_vis: 0.1185, mx_loss: 0.0052, eta: 0:02:23, time: 4.5180
INFO train.py(173): step: 5130/5410, l_total: 0.0472, l_in: 0.0097, l_grad: 0.0375, msssim_ir: 0.1521, msssim_vis: 0.1777, mx_loss: 0.0095, eta: 0:02:18, time: 4.6056
INFO train.py(173): step: 5140/5410, l_total: 0.0631, l_in: 0.0211, l_grad: 0.0420, msssim_ir: 0.3829, msssim_vis: 0.1340, mx_loss: 0.0082, eta: 0:02:13, time: 4.5061
INFO train.py(173): step: 5150/5410, l_total: 0.0286, l_in: 0.0073, l_grad: 0.0213, msssim_ir: 0.2552, msssim_vis: 0.0940, mx_loss: 0.0055, eta: 0:02:09, time: 4.5190
INFO train.py(173): step: 5160/5410, l_total: 0.0509, l_in: 0.0191, l_grad: 0.0317, msssim_ir: 0.2808, msssim_vis: 0.0542, mx_loss: 0.0161, eta: 0:02:04, time: 4.5867
INFO train.py(173): step: 5170/5410, l_total: 0.0346, l_in: 0.0072, l_grad: 0.0274, msssim_ir: 0.4043, msssim_vis: 0.0219, mx_loss: 0.0036, eta: 0:01:59, time: 4.5190
INFO train.py(173): step: 5180/5410, l_total: 0.0499, l_in: 0.0185, l_grad: 0.0314, msssim_ir: 0.1547, msssim_vis: 0.1843, mx_loss: 0.0128, eta: 0:01:54, time: 4.5628
INFO train.py(173): step: 5190/5410, l_total: 0.0769, l_in: 0.0256, l_grad: 0.0513, msssim_ir: 0.3985, msssim_vis: 0.0907, mx_loss: 0.0221, eta: 0:01:49, time: 4.5937
INFO train.py(173): step: 5200/5410, l_total: 0.0467, l_in: 0.0162, l_grad: 0.0305, msssim_ir: 0.2581, msssim_vis: 0.1506, mx_loss: 0.0116, eta: 0:01:44, time: 4.5190
INFO train.py(173): step: 5210/5410, l_total: 0.0446, l_in: 0.0112, l_grad: 0.0333, msssim_ir: 0.2789, msssim_vis: 0.1218, mx_loss: 0.0057, eta: 0:01:39, time: 4.5469
INFO train.py(173): step: 5220/5410, l_total: 0.0389, l_in: 0.0096, l_grad: 0.0293, msssim_ir: 0.3833, msssim_vis: 0.0248, mx_loss: 0.0047, eta: 0:01:34, time: 4.5907
INFO train.py(173): step: 5230/5410, l_total: 0.0433, l_in: 0.0133, l_grad: 0.0300, msssim_ir: 0.3330, msssim_vis: 0.0490, mx_loss: 0.0204, eta: 0:01:29, time: 4.5579
INFO train.py(173): step: 5240/5410, l_total: 0.0359, l_in: 0.0092, l_grad: 0.0267, msssim_ir: 0.3281, msssim_vis: 0.0468, mx_loss: 0.0044, eta: 0:01:24, time: 4.5330
INFO train.py(173): step: 5250/5410, l_total: 0.0600, l_in: 0.0234, l_grad: 0.0366, msssim_ir: 0.4410, msssim_vis: 0.0527, mx_loss: 0.0132, eta: 0:01:19, time: 4.5738
INFO train.py(173): step: 5260/5410, l_total: 0.0644, l_in: 0.0165, l_grad: 0.0479, msssim_ir: 0.2225, msssim_vis: 0.1479, mx_loss: 0.0116, eta: 0:01:14, time: 4.5190
INFO train.py(173): step: 5270/5410, l_total: 0.0466, l_in: 0.0128, l_grad: 0.0339, msssim_ir: 0.2747, msssim_vis: 0.1058, mx_loss: 0.0118, eta: 0:01:09, time: 4.6056
INFO train.py(173): step: 5280/5410, l_total: 0.0566, l_in: 0.0139, l_grad: 0.0427, msssim_ir: 0.4658, msssim_vis: 0.0394, mx_loss: 0.0159, eta: 0:01:04, time: 4.5638
INFO train.py(173): step: 5290/5410, l_total: 0.0420, l_in: 0.0122, l_grad: 0.0298, msssim_ir: 0.3653, msssim_vis: 0.0719, mx_loss: 0.0066, eta: 0:00:59, time: 4.5310
INFO train.py(173): step: 5300/5410, l_total: 0.0337, l_in: 0.0100, l_grad: 0.0237, msssim_ir: 0.2779, msssim_vis: 0.0450, mx_loss: 0.0087, eta: 0:00:54, time: 4.5678
INFO train.py(173): step: 5310/5410, l_total: 0.0312, l_in: 0.0071, l_grad: 0.0241, msssim_ir: 0.3622, msssim_vis: 0.0369, mx_loss: 0.0047, eta: 0:00:49, time: 4.5818
INFO train.py(173): step: 5320/5410, l_total: 0.0356, l_in: 0.0096, l_grad: 0.0260, msssim_ir: 0.3235, msssim_vis: 0.0576, mx_loss: 0.0042, eta: 0:00:44, time: 4.5160
INFO train.py(173): step: 5330/5410, l_total: 0.0635, l_in: 0.0182, l_grad: 0.0454, msssim_ir: 0.4331, msssim_vis: 0.0668, mx_loss: 0.0221, eta: 0:00:39, time: 4.5957
INFO train.py(173): step: 5340/5410, l_total: 0.0573, l_in: 0.0138, l_grad: 0.0434, msssim_ir: 0.4389, msssim_vis: 0.0250, mx_loss: 0.0085, eta: 0:00:34, time: 4.5360
INFO train.py(173): step: 5350/5410, l_total: 0.0569, l_in: 0.0142, l_grad: 0.0426, msssim_ir: 0.4751, msssim_vis: 0.0207, mx_loss: 0.0090, eta: 0:00:29, time: 4.5801
INFO train.py(173): step: 5360/5410, l_total: 0.0432, l_in: 0.0106, l_grad: 0.0326, msssim_ir: 0.3152, msssim_vis: 0.0799, mx_loss: 0.0064, eta: 0:00:24, time: 4.5250
INFO train.py(173): step: 5370/5410, l_total: 0.0439, l_in: 0.0129, l_grad: 0.0310, msssim_ir: 0.3256, msssim_vis: 0.0754, mx_loss: 0.0083, eta: 0:00:19, time: 4.5360
INFO train.py(173): step: 5380/5410, l_total: 0.0378, l_in: 0.0114, l_grad: 0.0265, msssim_ir: 0.3892, msssim_vis: 0.0250, mx_loss: 0.0054, eta: 0:00:14, time: 4.5489
INFO train.py(173): step: 5390/5410, l_total: 0.0451, l_in: 0.0174, l_grad: 0.0277, msssim_ir: 0.3997, msssim_vis: 0.0386, mx_loss: 0.0078, eta: 0:00:09, time: 4.6096
INFO train.py(173): step: 5400/5410, l_total: 0.0489, l_in: 0.0127, l_grad: 0.0363, msssim_ir: 0.4969, msssim_vis: 0.0107, mx_loss: 0.0098, eta: 0:00:04, time: 4.5121
INFO train.py(173): step: 5410/5410, l_total: 0.0444, l_in: 0.0121, l_grad: 0.0322, msssim_ir: 0.1582, msssim_vis: 0.1691, mx_loss: 0.0095, eta: 0:00:00, time: 4.5290
INFO train.py(177): Fusion Model Save to: ./model\Fusion\fusion_model.pth
INFO train.py(178): 

INFO train.py(108): Training Fusion Model start~
INFO train.py(173): step: 10/5410, l_total: 0.0379, l_in: 0.0086, l_grad: 0.0294, msssim_ir: 0.3260, msssim_vis: 0.0661, mx_loss: 0.0071, eta: 3:35:56, time: 23.9930
INFO train.py(173): step: 20/5410, l_total: 0.0359, l_in: 0.0079, l_grad: 0.0280, msssim_ir: 0.1961, msssim_vis: 0.1564, mx_loss: 0.0058, eta: 2:07:53, time: 4.4812
INFO train.py(173): step: 30/5410, l_total: 0.0486, l_in: 0.0138, l_grad: 0.0348, msssim_ir: 0.4371, msssim_vis: 0.0172, mx_loss: 0.0076, eta: 1:38:30, time: 4.4852
INFO train.py(173): step: 40/5410, l_total: 0.0498, l_in: 0.0095, l_grad: 0.0402, msssim_ir: 0.2076, msssim_vis: 0.1376, mx_loss: 0.0085, eta: 1:23:46, time: 4.4842
INFO train.py(173): step: 50/5410, l_total: 0.0520, l_in: 0.0176, l_grad: 0.0344, msssim_ir: 0.4687, msssim_vis: 0.0112, mx_loss: 0.0086, eta: 1:14:54, time: 4.4872
INFO train.py(173): step: 60/5410, l_total: 0.0315, l_in: 0.0083, l_grad: 0.0231, msssim_ir: 0.2491, msssim_vis: 0.0940, mx_loss: 0.0075, eta: 1:09:00, time: 4.5061
INFO train.py(173): step: 70/5410, l_total: 0.0345, l_in: 0.0082, l_grad: 0.0264, msssim_ir: 0.4027, msssim_vis: 0.0288, mx_loss: 0.0034, eta: 1:04:45, time: 4.4971
INFO train.py(173): step: 80/5410, l_total: 0.0541, l_in: 0.0157, l_grad: 0.0384, msssim_ir: 0.3011, msssim_vis: 0.0847, mx_loss: 0.0073, eta: 1:01:32, time: 4.4852
INFO train.py(173): step: 90/5410, l_total: 0.0602, l_in: 0.0181, l_grad: 0.0422, msssim_ir: 0.4957, msssim_vis: 0.0141, mx_loss: 0.0102, eta: 0:59:02, time: 4.5031
INFO train.py(173): step: 100/5410, l_total: 0.0404, l_in: 0.0121, l_grad: 0.0283, msssim_ir: 0.2210, msssim_vis: 0.1269, mx_loss: 0.0084, eta: 0:57:00, time: 4.4931
INFO train.py(173): step: 110/5410, l_total: 0.0579, l_in: 0.0153, l_grad: 0.0426, msssim_ir: 0.3868, msssim_vis: 0.0284, mx_loss: 0.0089, eta: 0:55:20, time: 4.5081
INFO train.py(173): step: 120/5410, l_total: 0.0464, l_in: 0.0115, l_grad: 0.0349, msssim_ir: 0.4128, msssim_vis: 0.0406, mx_loss: 0.0118, eta: 0:53:56, time: 4.5041
INFO train.py(173): step: 130/5410, l_total: 0.0850, l_in: 0.0306, l_grad: 0.0544, msssim_ir: 0.5157, msssim_vis: 0.0317, mx_loss: 0.0248, eta: 0:52:45, time: 4.5081
INFO train.py(173): step: 140/5410, l_total: 0.0382, l_in: 0.0098, l_grad: 0.0284, msssim_ir: 0.4144, msssim_vis: 0.0365, mx_loss: 0.0079, eta: 0:51:43, time: 4.5031
INFO train.py(173): step: 150/5410, l_total: 0.0544, l_in: 0.0254, l_grad: 0.0290, msssim_ir: 0.1545, msssim_vis: 0.1644, mx_loss: 0.0168, eta: 0:50:50, time: 4.5668
INFO train.py(173): step: 160/5410, l_total: 0.0778, l_in: 0.0232, l_grad: 0.0546, msssim_ir: 0.4138, msssim_vis: 0.0447, mx_loss: 0.0167, eta: 0:50:03, time: 4.5429
INFO train.py(173): step: 170/5410, l_total: 0.0778, l_in: 0.0236, l_grad: 0.0542, msssim_ir: 0.4809, msssim_vis: 0.0540, mx_loss: 0.0278, eta: 0:49:21, time: 4.5320
INFO train.py(173): step: 180/5410, l_total: 0.0424, l_in: 0.0101, l_grad: 0.0323, msssim_ir: 0.2990, msssim_vis: 0.1102, mx_loss: 0.0072, eta: 0:48:44, time: 4.5708
INFO train.py(173): step: 190/5410, l_total: 0.0465, l_in: 0.0106, l_grad: 0.0359, msssim_ir: 0.3882, msssim_vis: 0.0295, mx_loss: 0.0069, eta: 0:48:09, time: 4.5340
INFO train.py(173): step: 200/5410, l_total: 0.0377, l_in: 0.0102, l_grad: 0.0275, msssim_ir: 0.2202, msssim_vis: 0.1228, mx_loss: 0.0063, eta: 0:47:40, time: 4.6405
INFO train.py(173): step: 210/5410, l_total: 0.0882, l_in: 0.0339, l_grad: 0.0543, msssim_ir: 0.4948, msssim_vis: 0.0208, mx_loss: 0.0185, eta: 0:47:11, time: 4.5041
INFO train.py(173): step: 220/5410, l_total: 0.0455, l_in: 0.0110, l_grad: 0.0345, msssim_ir: 0.4116, msssim_vis: 0.0329, mx_loss: 0.0064, eta: 0:46:44, time: 4.5419
INFO train.py(173): step: 230/5410, l_total: 0.0329, l_in: 0.0101, l_grad: 0.0228, msssim_ir: 0.3005, msssim_vis: 0.0600, mx_loss: 0.0044, eta: 0:46:19, time: 4.5469
INFO train.py(173): step: 240/5410, l_total: 0.0622, l_in: 0.0190, l_grad: 0.0432, msssim_ir: 0.4078, msssim_vis: 0.0615, mx_loss: 0.0120, eta: 0:45:56, time: 4.5419
INFO train.py(173): step: 250/5410, l_total: 0.0552, l_in: 0.0173, l_grad: 0.0379, msssim_ir: 0.4519, msssim_vis: 0.0248, mx_loss: 0.0099, eta: 0:45:35, time: 4.5827
INFO train.py(173): step: 260/5410, l_total: 0.0399, l_in: 0.0096, l_grad: 0.0303, msssim_ir: 0.3370, msssim_vis: 0.0819, mx_loss: 0.0054, eta: 0:45:16, time: 4.5778
INFO train.py(173): step: 270/5410, l_total: 0.0383, l_in: 0.0103, l_grad: 0.0280, msssim_ir: 0.2738, msssim_vis: 0.0747, mx_loss: 0.0081, eta: 0:44:57, time: 4.5588
INFO train.py(173): step: 280/5410, l_total: 0.0395, l_in: 0.0131, l_grad: 0.0264, msssim_ir: 0.3214, msssim_vis: 0.0585, mx_loss: 0.0069, eta: 0:44:39, time: 4.5499
INFO train.py(173): step: 290/5410, l_total: 0.0527, l_in: 0.0133, l_grad: 0.0394, msssim_ir: 0.4443, msssim_vis: 0.0137, mx_loss: 0.0081, eta: 0:44:22, time: 4.5738
INFO train.py(173): step: 300/5410, l_total: 0.0853, l_in: 0.0330, l_grad: 0.0523, msssim_ir: 0.2300, msssim_vis: 0.1893, mx_loss: 0.0237, eta: 0:44:06, time: 4.5603
INFO train.py(173): step: 310/5410, l_total: 0.0505, l_in: 0.0107, l_grad: 0.0398, msssim_ir: 0.3004, msssim_vis: 0.0845, mx_loss: 0.0123, eta: 0:43:50, time: 4.5389
INFO train.py(173): step: 320/5410, l_total: 0.0541, l_in: 0.0165, l_grad: 0.0376, msssim_ir: 0.5200, msssim_vis: 0.0129, mx_loss: 0.0066, eta: 0:43:35, time: 4.5598
INFO train.py(173): step: 330/5410, l_total: 0.0607, l_in: 0.0180, l_grad: 0.0428, msssim_ir: 0.2300, msssim_vis: 0.1330, mx_loss: 0.0150, eta: 0:43:21, time: 4.5260
INFO train.py(173): step: 340/5410, l_total: 0.0536, l_in: 0.0162, l_grad: 0.0374, msssim_ir: 0.3461, msssim_vis: 0.0609, mx_loss: 0.0129, eta: 0:43:08, time: 4.6275
INFO train.py(173): step: 350/5410, l_total: 0.0697, l_in: 0.0204, l_grad: 0.0493, msssim_ir: 0.2841, msssim_vis: 0.0960, mx_loss: 0.0142, eta: 0:42:55, time: 4.5190
INFO train.py(173): step: 360/5410, l_total: 0.0583, l_in: 0.0142, l_grad: 0.0441, msssim_ir: 0.3770, msssim_vis: 0.0586, mx_loss: 0.0118, eta: 0:42:43, time: 4.5927
INFO train.py(173): step: 370/5410, l_total: 0.0401, l_in: 0.0188, l_grad: 0.0213, msssim_ir: 0.2616, msssim_vis: 0.0705, mx_loss: 0.0171, eta: 0:42:30, time: 4.5180
INFO train.py(173): step: 380/5410, l_total: 0.0329, l_in: 0.0084, l_grad: 0.0246, msssim_ir: 0.1687, msssim_vis: 0.1389, mx_loss: 0.0056, eta: 0:42:18, time: 4.5638
INFO train.py(173): step: 390/5410, l_total: 0.0344, l_in: 0.0085, l_grad: 0.0259, msssim_ir: 0.1608, msssim_vis: 0.1633, mx_loss: 0.0053, eta: 0:42:07, time: 4.5160
INFO train.py(173): step: 400/5410, l_total: 0.0581, l_in: 0.0189, l_grad: 0.0391, msssim_ir: 0.3561, msssim_vis: 0.0614, mx_loss: 0.0144, eta: 0:41:56, time: 4.5559
INFO train.py(173): step: 410/5410, l_total: 0.0395, l_in: 0.0081, l_grad: 0.0313, msssim_ir: 0.3804, msssim_vis: 0.0519, mx_loss: 0.0057, eta: 0:41:45, time: 4.5977
INFO train.py(173): step: 420/5410, l_total: 0.0421, l_in: 0.0136, l_grad: 0.0285, msssim_ir: 0.2701, msssim_vis: 0.0867, mx_loss: 0.0084, eta: 0:41:35, time: 4.5290
INFO train.py(173): step: 430/5410, l_total: 0.0383, l_in: 0.0137, l_grad: 0.0246, msssim_ir: 0.2754, msssim_vis: 0.0651, mx_loss: 0.0118, eta: 0:41:25, time: 4.5668
INFO train.py(173): step: 440/5410, l_total: 0.0387, l_in: 0.0113, l_grad: 0.0274, msssim_ir: 0.2225, msssim_vis: 0.1094, mx_loss: 0.0071, eta: 0:41:15, time: 4.5688
INFO train.py(173): step: 450/5410, l_total: 0.0762, l_in: 0.0208, l_grad: 0.0554, msssim_ir: 0.5032, msssim_vis: 0.0355, mx_loss: 0.0151, eta: 0:41:06, time: 4.6425
INFO train.py(173): step: 460/5410, l_total: 0.0650, l_in: 0.0194, l_grad: 0.0455, msssim_ir: 0.5013, msssim_vis: 0.0538, mx_loss: 0.0250, eta: 0:40:56, time: 4.5220
INFO train.py(173): step: 470/5410, l_total: 0.0337, l_in: 0.0081, l_grad: 0.0256, msssim_ir: 0.2484, msssim_vis: 0.0939, mx_loss: 0.0056, eta: 0:40:47, time: 4.5389
INFO train.py(173): step: 480/5410, l_total: 0.0504, l_in: 0.0162, l_grad: 0.0342, msssim_ir: 0.1581, msssim_vis: 0.1813, mx_loss: 0.0116, eta: 0:40:38, time: 4.5290
INFO train.py(173): step: 490/5410, l_total: 0.0376, l_in: 0.0110, l_grad: 0.0266, msssim_ir: 0.3425, msssim_vis: 0.0348, mx_loss: 0.0062, eta: 0:40:29, time: 4.5937
INFO train.py(173): step: 500/5410, l_total: 0.0447, l_in: 0.0125, l_grad: 0.0321, msssim_ir: 0.3712, msssim_vis: 0.0678, mx_loss: 0.0064, eta: 0:40:20, time: 4.5559
INFO train.py(173): step: 510/5410, l_total: 0.0426, l_in: 0.0107, l_grad: 0.0319, msssim_ir: 0.3035, msssim_vis: 0.1041, mx_loss: 0.0046, eta: 0:40:12, time: 4.5559
INFO train.py(173): step: 520/5410, l_total: 0.0532, l_in: 0.0153, l_grad: 0.0378, msssim_ir: 0.3718, msssim_vis: 0.0758, mx_loss: 0.0102, eta: 0:40:03, time: 4.5409
INFO train.py(173): step: 530/5410, l_total: 0.0756, l_in: 0.0295, l_grad: 0.0461, msssim_ir: 0.3059, msssim_vis: 0.1400, mx_loss: 0.0219, eta: 0:39:55, time: 4.5658
INFO train.py(173): step: 540/5410, l_total: 0.0535, l_in: 0.0160, l_grad: 0.0375, msssim_ir: 0.4997, msssim_vis: 0.0105, mx_loss: 0.0077, eta: 0:39:47, time: 4.5300
INFO train.py(173): step: 550/5410, l_total: 0.0526, l_in: 0.0122, l_grad: 0.0404, msssim_ir: 0.4344, msssim_vis: 0.0392, mx_loss: 0.0151, eta: 0:42:35, time: 24.4937
INFO train.py(173): step: 560/5410, l_total: 0.0423, l_in: 0.0086, l_grad: 0.0336, msssim_ir: 0.2478, msssim_vis: 0.0858, mx_loss: 0.0057, eta: 0:42:23, time: 4.4732
INFO train.py(173): step: 570/5410, l_total: 0.0366, l_in: 0.0125, l_grad: 0.0241, msssim_ir: 0.2876, msssim_vis: 0.0792, mx_loss: 0.0102, eta: 0:42:11, time: 4.4752
INFO train.py(173): step: 580/5410, l_total: 0.0903, l_in: 0.0454, l_grad: 0.0448, msssim_ir: 0.4598, msssim_vis: 0.0511, mx_loss: 0.0131, eta: 0:42:00, time: 4.4852
INFO train.py(173): step: 590/5410, l_total: 0.0560, l_in: 0.0206, l_grad: 0.0354, msssim_ir: 0.4878, msssim_vis: 0.0171, mx_loss: 0.0117, eta: 0:41:49, time: 4.4852
INFO train.py(173): step: 600/5410, l_total: 0.0399, l_in: 0.0142, l_grad: 0.0257, msssim_ir: 0.3526, msssim_vis: 0.0523, mx_loss: 0.0101, eta: 0:41:38, time: 4.4921
INFO train.py(173): step: 610/5410, l_total: 0.0327, l_in: 0.0070, l_grad: 0.0257, msssim_ir: 0.2820, msssim_vis: 0.0904, mx_loss: 0.0046, eta: 0:41:27, time: 4.4911
INFO train.py(173): step: 620/5410, l_total: 0.0441, l_in: 0.0113, l_grad: 0.0328, msssim_ir: 0.3122, msssim_vis: 0.0986, mx_loss: 0.0068, eta: 0:41:16, time: 4.4822
INFO train.py(173): step: 630/5410, l_total: 0.0467, l_in: 0.0138, l_grad: 0.0329, msssim_ir: 0.3034, msssim_vis: 0.1142, mx_loss: 0.0062, eta: 0:41:06, time: 4.5041
INFO train.py(173): step: 640/5410, l_total: 0.0609, l_in: 0.0173, l_grad: 0.0436, msssim_ir: 0.3470, msssim_vis: 0.0664, mx_loss: 0.0213, eta: 0:40:56, time: 4.5021
INFO train.py(173): step: 650/5410, l_total: 0.0356, l_in: 0.0091, l_grad: 0.0266, msssim_ir: 0.3627, msssim_vis: 0.0757, mx_loss: 0.0040, eta: 0:40:46, time: 4.4991
INFO train.py(173): step: 660/5410, l_total: 0.0477, l_in: 0.0137, l_grad: 0.0340, msssim_ir: 0.2874, msssim_vis: 0.1216, mx_loss: 0.0089, eta: 0:40:37, time: 4.5140
INFO train.py(173): step: 670/5410, l_total: 0.0368, l_in: 0.0082, l_grad: 0.0286, msssim_ir: 0.3501, msssim_vis: 0.0520, mx_loss: 0.0039, eta: 0:40:27, time: 4.5021
INFO train.py(173): step: 680/5410, l_total: 0.0412, l_in: 0.0090, l_grad: 0.0321, msssim_ir: 0.3307, msssim_vis: 0.1126, mx_loss: 0.0050, eta: 0:40:18, time: 4.5071
INFO train.py(173): step: 690/5410, l_total: 0.0449, l_in: 0.0096, l_grad: 0.0353, msssim_ir: 0.3498, msssim_vis: 0.0461, mx_loss: 0.0055, eta: 0:40:08, time: 4.5140
INFO train.py(173): step: 700/5410, l_total: 0.0359, l_in: 0.0099, l_grad: 0.0260, msssim_ir: 0.2141, msssim_vis: 0.1238, mx_loss: 0.0074, eta: 0:40:00, time: 4.5907
INFO train.py(173): step: 710/5410, l_total: 0.0474, l_in: 0.0111, l_grad: 0.0363, msssim_ir: 0.2968, msssim_vis: 0.1046, mx_loss: 0.0064, eta: 0:39:51, time: 4.5569
INFO train.py(173): step: 720/5410, l_total: 0.0718, l_in: 0.0214, l_grad: 0.0505, msssim_ir: 0.4865, msssim_vis: 0.0539, mx_loss: 0.0267, eta: 0:39:42, time: 4.5350
INFO train.py(173): step: 730/5410, l_total: 0.0536, l_in: 0.0136, l_grad: 0.0400, msssim_ir: 0.3599, msssim_vis: 0.0701, mx_loss: 0.0131, eta: 0:39:34, time: 4.6325
INFO train.py(173): step: 740/5410, l_total: 0.0408, l_in: 0.0103, l_grad: 0.0304, msssim_ir: 0.3708, msssim_vis: 0.0350, mx_loss: 0.0071, eta: 0:39:26, time: 4.5111
INFO train.py(173): step: 750/5410, l_total: 0.1081, l_in: 0.0391, l_grad: 0.0690, msssim_ir: 0.3945, msssim_vis: 0.0969, mx_loss: 0.0447, eta: 0:39:17, time: 4.5340
INFO train.py(173): step: 760/5410, l_total: 0.0576, l_in: 0.0150, l_grad: 0.0426, msssim_ir: 0.4842, msssim_vis: 0.0170, mx_loss: 0.0069, eta: 0:39:09, time: 4.5200
INFO train.py(173): step: 770/5410, l_total: 0.0440, l_in: 0.0153, l_grad: 0.0287, msssim_ir: 0.1406, msssim_vis: 0.1500, mx_loss: 0.0135, eta: 0:39:01, time: 4.5887
INFO train.py(173): step: 780/5410, l_total: 0.0480, l_in: 0.0095, l_grad: 0.0384, msssim_ir: 0.2698, msssim_vis: 0.0802, mx_loss: 0.0074, eta: 0:38:53, time: 4.5469
INFO train.py(173): step: 790/5410, l_total: 0.0645, l_in: 0.0186, l_grad: 0.0460, msssim_ir: 0.5050, msssim_vis: 0.0137, mx_loss: 0.0105, eta: 0:38:46, time: 4.5867
INFO train.py(173): step: 800/5410, l_total: 0.0468, l_in: 0.0117, l_grad: 0.0351, msssim_ir: 0.4037, msssim_vis: 0.0285, mx_loss: 0.0091, eta: 0:38:38, time: 4.5250
INFO train.py(173): step: 810/5410, l_total: 0.0366, l_in: 0.0085, l_grad: 0.0280, msssim_ir: 0.4194, msssim_vis: 0.0249, mx_loss: 0.0032, eta: 0:38:30, time: 4.5967
INFO train.py(173): step: 820/5410, l_total: 0.0366, l_in: 0.0094, l_grad: 0.0271, msssim_ir: 0.3338, msssim_vis: 0.0524, mx_loss: 0.0073, eta: 0:38:22, time: 4.5320
INFO train.py(173): step: 830/5410, l_total: 0.0536, l_in: 0.0132, l_grad: 0.0404, msssim_ir: 0.4630, msssim_vis: 0.0561, mx_loss: 0.0157, eta: 0:38:15, time: 4.5350
INFO train.py(173): step: 840/5410, l_total: 0.0401, l_in: 0.0108, l_grad: 0.0293, msssim_ir: 0.3419, msssim_vis: 0.0462, mx_loss: 0.0047, eta: 0:38:07, time: 4.6146
INFO train.py(173): step: 850/5410, l_total: 0.0540, l_in: 0.0127, l_grad: 0.0414, msssim_ir: 0.4663, msssim_vis: 0.0231, mx_loss: 0.0142, eta: 0:38:00, time: 4.5200
INFO train.py(173): step: 860/5410, l_total: 0.0435, l_in: 0.0108, l_grad: 0.0327, msssim_ir: 0.3683, msssim_vis: 0.0409, mx_loss: 0.0074, eta: 0:37:52, time: 4.5350
INFO train.py(173): step: 870/5410, l_total: 0.0409, l_in: 0.0118, l_grad: 0.0291, msssim_ir: 0.4278, msssim_vis: 0.0143, mx_loss: 0.0042, eta: 0:37:45, time: 4.5489
INFO train.py(173): step: 880/5410, l_total: 0.0503, l_in: 0.0120, l_grad: 0.0383, msssim_ir: 0.3246, msssim_vis: 0.0721, mx_loss: 0.0088, eta: 0:37:38, time: 4.6017
INFO train.py(173): step: 890/5410, l_total: 0.0408, l_in: 0.0139, l_grad: 0.0270, msssim_ir: 0.2747, msssim_vis: 0.0806, mx_loss: 0.0079, eta: 0:37:31, time: 4.5628
INFO train.py(173): step: 900/5410, l_total: 0.0477, l_in: 0.0117, l_grad: 0.0360, msssim_ir: 0.4488, msssim_vis: 0.0257, mx_loss: 0.0144, eta: 0:37:24, time: 4.5867
INFO train.py(173): step: 910/5410, l_total: 0.0596, l_in: 0.0146, l_grad: 0.0450, msssim_ir: 0.3637, msssim_vis: 0.0816, mx_loss: 0.0148, eta: 0:37:17, time: 4.6037
INFO train.py(173): step: 920/5410, l_total: 0.0480, l_in: 0.0124, l_grad: 0.0356, msssim_ir: 0.4449, msssim_vis: 0.0207, mx_loss: 0.0048, eta: 0:37:10, time: 4.5240
INFO train.py(173): step: 930/5410, l_total: 0.0505, l_in: 0.0164, l_grad: 0.0341, msssim_ir: 0.4370, msssim_vis: 0.0447, mx_loss: 0.0148, eta: 0:37:03, time: 4.5220
INFO train.py(173): step: 940/5410, l_total: 0.0438, l_in: 0.0098, l_grad: 0.0339, msssim_ir: 0.3784, msssim_vis: 0.0253, mx_loss: 0.0076, eta: 0:36:56, time: 4.6315
INFO train.py(173): step: 950/5410, l_total: 0.0595, l_in: 0.0236, l_grad: 0.0359, msssim_ir: 0.5035, msssim_vis: 0.0161, mx_loss: 0.0136, eta: 0:36:49, time: 4.5330
INFO train.py(173): step: 960/5410, l_total: 0.0365, l_in: 0.0091, l_grad: 0.0274, msssim_ir: 0.2571, msssim_vis: 0.0818, mx_loss: 0.0086, eta: 0:36:42, time: 4.5200
INFO train.py(173): step: 970/5410, l_total: 0.0561, l_in: 0.0173, l_grad: 0.0388, msssim_ir: 0.1492, msssim_vis: 0.2008, mx_loss: 0.0136, eta: 0:36:36, time: 4.5270
INFO train.py(173): step: 980/5410, l_total: 0.0439, l_in: 0.0097, l_grad: 0.0342, msssim_ir: 0.3168, msssim_vis: 0.0529, mx_loss: 0.0097, eta: 0:36:29, time: 4.5698
INFO train.py(173): step: 990/5410, l_total: 0.0605, l_in: 0.0173, l_grad: 0.0432, msssim_ir: 0.3730, msssim_vis: 0.0849, mx_loss: 0.0124, eta: 0:36:23, time: 4.6395
INFO train.py(173): step: 1000/5410, l_total: 0.0424, l_in: 0.0156, l_grad: 0.0269, msssim_ir: 0.2053, msssim_vis: 0.1081, mx_loss: 0.0153, eta: 0:36:16, time: 4.5140
INFO train.py(173): step: 1010/5410, l_total: 0.0348, l_in: 0.0075, l_grad: 0.0273, msssim_ir: 0.4317, msssim_vis: 0.0165, mx_loss: 0.0038, eta: 0:36:09, time: 4.6017
INFO train.py(173): step: 1020/5410, l_total: 0.0354, l_in: 0.0100, l_grad: 0.0254, msssim_ir: 0.3488, msssim_vis: 0.0496, mx_loss: 0.0033, eta: 0:36:03, time: 4.6066
INFO train.py(173): step: 1030/5410, l_total: 0.0331, l_in: 0.0085, l_grad: 0.0247, msssim_ir: 0.2289, msssim_vis: 0.1019, mx_loss: 0.0063, eta: 0:35:56, time: 4.5111
INFO train.py(173): step: 1040/5410, l_total: 0.0441, l_in: 0.0109, l_grad: 0.0332, msssim_ir: 0.4120, msssim_vis: 0.0256, mx_loss: 0.0060, eta: 0:35:50, time: 4.5240
INFO train.py(173): step: 1050/5410, l_total: 0.0460, l_in: 0.0110, l_grad: 0.0350, msssim_ir: 0.2752, msssim_vis: 0.1085, mx_loss: 0.0069, eta: 0:35:43, time: 4.5618
INFO train.py(173): step: 1060/5410, l_total: 0.0581, l_in: 0.0174, l_grad: 0.0408, msssim_ir: 0.4893, msssim_vis: 0.0136, mx_loss: 0.0131, eta: 0:35:37, time: 4.6096
INFO train.py(173): step: 1070/5410, l_total: 0.0316, l_in: 0.0080, l_grad: 0.0236, msssim_ir: 0.2527, msssim_vis: 0.0905, mx_loss: 0.0057, eta: 0:35:31, time: 4.5330
INFO train.py(173): step: 1080/5410, l_total: 0.0567, l_in: 0.0110, l_grad: 0.0457, msssim_ir: 0.4418, msssim_vis: 0.0284, mx_loss: 0.0086, eta: 0:35:24, time: 4.5131
INFO train.py(173): step: 1090/5410, l_total: 0.0425, l_in: 0.0188, l_grad: 0.0238, msssim_ir: 0.2074, msssim_vis: 0.0797, mx_loss: 0.0185, eta: 0:36:38, time: 24.6690
INFO train.py(173): step: 1100/5410, l_total: 0.0387, l_in: 0.0083, l_grad: 0.0304, msssim_ir: 0.3449, msssim_vis: 0.0382, mx_loss: 0.0048, eta: 0:36:30, time: 4.4712
INFO train.py(173): step: 1110/5410, l_total: 0.0600, l_in: 0.0243, l_grad: 0.0357, msssim_ir: 0.4058, msssim_vis: 0.0638, mx_loss: 0.0109, eta: 0:36:23, time: 4.4862
INFO train.py(173): step: 1120/5410, l_total: 0.0580, l_in: 0.0123, l_grad: 0.0457, msssim_ir: 0.3169, msssim_vis: 0.0781, mx_loss: 0.0112, eta: 0:36:15, time: 4.4921
INFO train.py(173): step: 1130/5410, l_total: 0.0559, l_in: 0.0141, l_grad: 0.0419, msssim_ir: 0.4582, msssim_vis: 0.0330, mx_loss: 0.0124, eta: 0:36:08, time: 4.5011
INFO train.py(173): step: 1140/5410, l_total: 0.0536, l_in: 0.0151, l_grad: 0.0385, msssim_ir: 0.4912, msssim_vis: 0.0123, mx_loss: 0.0078, eta: 0:36:01, time: 4.4922
INFO train.py(173): step: 1150/5410, l_total: 0.0445, l_in: 0.0097, l_grad: 0.0349, msssim_ir: 0.4326, msssim_vis: 0.0279, mx_loss: 0.0110, eta: 0:35:54, time: 4.4862
INFO train.py(173): step: 1160/5410, l_total: 0.0580, l_in: 0.0165, l_grad: 0.0415, msssim_ir: 0.4514, msssim_vis: 0.0122, mx_loss: 0.0096, eta: 0:35:47, time: 4.4931
INFO train.py(173): step: 1170/5410, l_total: 0.0534, l_in: 0.0115, l_grad: 0.0419, msssim_ir: 0.4018, msssim_vis: 0.0337, mx_loss: 0.0155, eta: 0:35:40, time: 4.5131
INFO train.py(173): step: 1180/5410, l_total: 0.0636, l_in: 0.0243, l_grad: 0.0393, msssim_ir: 0.3394, msssim_vis: 0.1219, mx_loss: 0.0195, eta: 0:35:33, time: 4.4986
INFO train.py(173): step: 1190/5410, l_total: 0.0505, l_in: 0.0127, l_grad: 0.0378, msssim_ir: 0.3677, msssim_vis: 0.0475, mx_loss: 0.0202, eta: 0:35:26, time: 4.5021
INFO train.py(173): step: 1200/5410, l_total: 0.0596, l_in: 0.0211, l_grad: 0.0385, msssim_ir: 0.4615, msssim_vis: 0.0209, mx_loss: 0.0150, eta: 0:35:19, time: 4.5021
INFO train.py(173): step: 1210/5410, l_total: 0.0491, l_in: 0.0144, l_grad: 0.0346, msssim_ir: 0.3847, msssim_vis: 0.0552, mx_loss: 0.0177, eta: 0:35:12, time: 4.5061
INFO train.py(173): step: 1220/5410, l_total: 0.0605, l_in: 0.0142, l_grad: 0.0462, msssim_ir: 0.4448, msssim_vis: 0.0460, mx_loss: 0.0104, eta: 0:35:05, time: 4.5190
INFO train.py(173): step: 1230/5410, l_total: 0.0482, l_in: 0.0111, l_grad: 0.0371, msssim_ir: 0.4334, msssim_vis: 0.0303, mx_loss: 0.0204, eta: 0:34:58, time: 4.5102
INFO train.py(173): step: 1240/5410, l_total: 0.0422, l_in: 0.0165, l_grad: 0.0257, msssim_ir: 0.1623, msssim_vis: 0.1564, mx_loss: 0.0141, eta: 0:34:52, time: 4.5121
INFO train.py(173): step: 1250/5410, l_total: 0.0422, l_in: 0.0106, l_grad: 0.0316, msssim_ir: 0.3776, msssim_vis: 0.0305, mx_loss: 0.0058, eta: 0:34:45, time: 4.5330
INFO train.py(173): step: 1260/5410, l_total: 0.0333, l_in: 0.0082, l_grad: 0.0251, msssim_ir: 0.4352, msssim_vis: 0.0095, mx_loss: 0.0047, eta: 0:34:38, time: 4.5658
INFO train.py(173): step: 1270/5410, l_total: 0.0571, l_in: 0.0206, l_grad: 0.0364, msssim_ir: 0.5342, msssim_vis: 0.0076, mx_loss: 0.0111, eta: 0:34:32, time: 4.5489
INFO train.py(173): step: 1280/5410, l_total: 0.0536, l_in: 0.0147, l_grad: 0.0389, msssim_ir: 0.3187, msssim_vis: 0.0688, mx_loss: 0.0129, eta: 0:34:25, time: 4.5230
INFO train.py(173): step: 1290/5410, l_total: 0.0467, l_in: 0.0116, l_grad: 0.0351, msssim_ir: 0.4521, msssim_vis: 0.0163, mx_loss: 0.0102, eta: 0:34:19, time: 4.5618
INFO train.py(173): step: 1300/5410, l_total: 0.0659, l_in: 0.0228, l_grad: 0.0431, msssim_ir: 0.2471, msssim_vis: 0.1785, mx_loss: 0.0138, eta: 0:34:13, time: 4.6256
INFO train.py(173): step: 1310/5410, l_total: 0.0450, l_in: 0.0116, l_grad: 0.0333, msssim_ir: 0.4451, msssim_vis: 0.0132, mx_loss: 0.0091, eta: 0:34:06, time: 4.5240
INFO train.py(173): step: 1320/5410, l_total: 0.0453, l_in: 0.0109, l_grad: 0.0344, msssim_ir: 0.4752, msssim_vis: 0.0106, mx_loss: 0.0106, eta: 0:34:00, time: 4.6485
INFO train.py(173): step: 1330/5410, l_total: 0.0419, l_in: 0.0089, l_grad: 0.0330, msssim_ir: 0.4546, msssim_vis: 0.0180, mx_loss: 0.0085, eta: 0:33:54, time: 4.5240
INFO train.py(173): step: 1340/5410, l_total: 0.0334, l_in: 0.0091, l_grad: 0.0243, msssim_ir: 0.3827, msssim_vis: 0.0300, mx_loss: 0.0043, eta: 0:33:47, time: 4.5310
INFO train.py(173): step: 1350/5410, l_total: 0.0754, l_in: 0.0258, l_grad: 0.0496, msssim_ir: 0.3741, msssim_vis: 0.0834, mx_loss: 0.0331, eta: 0:33:41, time: 4.5439
INFO train.py(173): step: 1360/5410, l_total: 0.0450, l_in: 0.0120, l_grad: 0.0329, msssim_ir: 0.4433, msssim_vis: 0.0146, mx_loss: 0.0146, eta: 0:33:35, time: 4.6554
INFO train.py(173): step: 1370/5410, l_total: 0.0373, l_in: 0.0099, l_grad: 0.0274, msssim_ir: 0.3355, msssim_vis: 0.0456, mx_loss: 0.0072, eta: 0:33:29, time: 4.5688
INFO train.py(173): step: 1380/5410, l_total: 0.0361, l_in: 0.0082, l_grad: 0.0279, msssim_ir: 0.4085, msssim_vis: 0.0342, mx_loss: 0.0037, eta: 0:33:23, time: 4.4981
INFO train.py(173): step: 1390/5410, l_total: 0.0394, l_in: 0.0081, l_grad: 0.0313, msssim_ir: 0.4533, msssim_vis: 0.0161, mx_loss: 0.0110, eta: 0:33:16, time: 4.5190
INFO train.py(173): step: 1400/5410, l_total: 0.0354, l_in: 0.0087, l_grad: 0.0267, msssim_ir: 0.3898, msssim_vis: 0.0599, mx_loss: 0.0030, eta: 0:33:10, time: 4.5270
INFO train.py(173): step: 1410/5410, l_total: 0.0519, l_in: 0.0152, l_grad: 0.0366, msssim_ir: 0.4834, msssim_vis: 0.0187, mx_loss: 0.0117, eta: 0:33:04, time: 4.5310
INFO train.py(173): step: 1420/5410, l_total: 0.0457, l_in: 0.0178, l_grad: 0.0279, msssim_ir: 0.1530, msssim_vis: 0.1588, mx_loss: 0.0147, eta: 0:32:58, time: 4.5588
INFO train.py(173): step: 1430/5410, l_total: 0.0731, l_in: 0.0255, l_grad: 0.0476, msssim_ir: 0.4171, msssim_vis: 0.0511, mx_loss: 0.0461, eta: 0:32:52, time: 4.5598
INFO train.py(173): step: 1440/5410, l_total: 0.0390, l_in: 0.0119, l_grad: 0.0270, msssim_ir: 0.3569, msssim_vis: 0.0268, mx_loss: 0.0048, eta: 0:32:46, time: 4.5370
INFO train.py(173): step: 1450/5410, l_total: 0.0325, l_in: 0.0077, l_grad: 0.0248, msssim_ir: 0.3531, msssim_vis: 0.0461, mx_loss: 0.0033, eta: 0:32:40, time: 4.5827
INFO train.py(173): step: 1460/5410, l_total: 0.0313, l_in: 0.0066, l_grad: 0.0246, msssim_ir: 0.3942, msssim_vis: 0.0214, mx_loss: 0.0038, eta: 0:32:34, time: 4.5260
INFO train.py(173): step: 1470/5410, l_total: 0.0581, l_in: 0.0147, l_grad: 0.0434, msssim_ir: 0.4743, msssim_vis: 0.0242, mx_loss: 0.0127, eta: 0:32:28, time: 4.6295
INFO train.py(173): step: 1480/5410, l_total: 0.0493, l_in: 0.0150, l_grad: 0.0343, msssim_ir: 0.3178, msssim_vis: 0.0653, mx_loss: 0.0132, eta: 0:32:22, time: 4.5081
INFO train.py(173): step: 1490/5410, l_total: 0.0339, l_in: 0.0068, l_grad: 0.0271, msssim_ir: 0.3289, msssim_vis: 0.0410, mx_loss: 0.0056, eta: 0:32:16, time: 4.6017
INFO train.py(173): step: 1500/5410, l_total: 0.0366, l_in: 0.0116, l_grad: 0.0250, msssim_ir: 0.2542, msssim_vis: 0.0745, mx_loss: 0.0080, eta: 0:32:10, time: 4.5230
INFO train.py(173): step: 1510/5410, l_total: 0.0509, l_in: 0.0147, l_grad: 0.0361, msssim_ir: 0.2572, msssim_vis: 0.0792, mx_loss: 0.0095, eta: 0:32:04, time: 4.5599
INFO train.py(173): step: 1520/5410, l_total: 0.0405, l_in: 0.0093, l_grad: 0.0312, msssim_ir: 0.2137, msssim_vis: 0.1437, mx_loss: 0.0052, eta: 0:31:58, time: 4.5529
INFO train.py(173): step: 1530/5410, l_total: 0.0306, l_in: 0.0075, l_grad: 0.0231, msssim_ir: 0.2685, msssim_vis: 0.0988, mx_loss: 0.0044, eta: 0:31:52, time: 4.5778
INFO train.py(173): step: 1540/5410, l_total: 0.0422, l_in: 0.0114, l_grad: 0.0308, msssim_ir: 0.4434, msssim_vis: 0.0279, mx_loss: 0.0063, eta: 0:31:46, time: 4.5429
INFO train.py(173): step: 1550/5410, l_total: 0.0390, l_in: 0.0088, l_grad: 0.0302, msssim_ir: 0.2754, msssim_vis: 0.0907, mx_loss: 0.0049, eta: 0:31:40, time: 4.5260
INFO train.py(173): step: 1560/5410, l_total: 0.0453, l_in: 0.0095, l_grad: 0.0358, msssim_ir: 0.4586, msssim_vis: 0.0104, mx_loss: 0.0084, eta: 0:31:35, time: 4.5682
INFO train.py(173): step: 1570/5410, l_total: 0.0501, l_in: 0.0131, l_grad: 0.0370, msssim_ir: 0.4648, msssim_vis: 0.0154, mx_loss: 0.0129, eta: 0:31:29, time: 4.5290
INFO train.py(173): step: 1580/5410, l_total: 0.0587, l_in: 0.0183, l_grad: 0.0404, msssim_ir: 0.4695, msssim_vis: 0.0322, mx_loss: 0.0099, eta: 0:31:23, time: 4.5330
INFO train.py(173): step: 1590/5410, l_total: 0.0352, l_in: 0.0081, l_grad: 0.0271, msssim_ir: 0.3066, msssim_vis: 0.0841, mx_loss: 0.0053, eta: 0:31:17, time: 4.5867
INFO train.py(173): step: 1600/5410, l_total: 0.0618, l_in: 0.0211, l_grad: 0.0407, msssim_ir: 0.3726, msssim_vis: 0.0822, mx_loss: 0.0094, eta: 0:31:11, time: 4.5618
INFO train.py(173): step: 1610/5410, l_total: 0.0524, l_in: 0.0174, l_grad: 0.0350, msssim_ir: 0.2266, msssim_vis: 0.1491, mx_loss: 0.0120, eta: 0:31:06, time: 4.5360
INFO train.py(173): step: 1620/5410, l_total: 0.0488, l_in: 0.0162, l_grad: 0.0326, msssim_ir: 0.1414, msssim_vis: 0.1646, mx_loss: 0.0160, eta: 0:31:00, time: 4.5389
INFO train.py(173): step: 1630/5410, l_total: 0.0326, l_in: 0.0118, l_grad: 0.0208, msssim_ir: 0.2176, msssim_vis: 0.1028, mx_loss: 0.0088, eta: 0:31:41, time: 24.7596
INFO train.py(173): step: 1640/5410, l_total: 0.0351, l_in: 0.0102, l_grad: 0.0250, msssim_ir: 0.3202, msssim_vis: 0.0571, mx_loss: 0.0053, eta: 0:31:35, time: 4.4604
INFO train.py(173): step: 1650/5410, l_total: 0.0459, l_in: 0.0099, l_grad: 0.0360, msssim_ir: 0.3935, msssim_vis: 0.0417, mx_loss: 0.0080, eta: 0:31:28, time: 4.4832
INFO train.py(173): step: 1660/5410, l_total: 0.0352, l_in: 0.0108, l_grad: 0.0245, msssim_ir: 0.3697, msssim_vis: 0.0317, mx_loss: 0.0032, eta: 0:31:22, time: 4.4742
INFO train.py(173): step: 1670/5410, l_total: 0.0346, l_in: 0.0083, l_grad: 0.0262, msssim_ir: 0.2822, msssim_vis: 0.1058, mx_loss: 0.0054, eta: 0:31:16, time: 4.4941
INFO train.py(173): step: 1680/5410, l_total: 0.0350, l_in: 0.0101, l_grad: 0.0249, msssim_ir: 0.3724, msssim_vis: 0.0634, mx_loss: 0.0029, eta: 0:31:10, time: 4.5011
INFO train.py(173): step: 1690/5410, l_total: 0.0419, l_in: 0.0086, l_grad: 0.0333, msssim_ir: 0.2916, msssim_vis: 0.1163, mx_loss: 0.0051, eta: 0:31:04, time: 4.4852
INFO train.py(173): step: 1700/5410, l_total: 0.0499, l_in: 0.0157, l_grad: 0.0342, msssim_ir: 0.1365, msssim_vis: 0.2194, mx_loss: 0.0166, eta: 0:30:57, time: 4.5051
INFO train.py(173): step: 1710/5410, l_total: 0.0544, l_in: 0.0119, l_grad: 0.0425, msssim_ir: 0.3591, msssim_vis: 0.0841, mx_loss: 0.0084, eta: 0:30:51, time: 4.4941
INFO train.py(173): step: 1720/5410, l_total: 0.0374, l_in: 0.0137, l_grad: 0.0237, msssim_ir: 0.1802, msssim_vis: 0.1105, mx_loss: 0.0101, eta: 0:30:45, time: 4.4971
INFO train.py(173): step: 1730/5410, l_total: 0.0555, l_in: 0.0131, l_grad: 0.0424, msssim_ir: 0.4781, msssim_vis: 0.0155, mx_loss: 0.0075, eta: 0:30:39, time: 4.4921
INFO train.py(173): step: 1740/5410, l_total: 0.0384, l_in: 0.0166, l_grad: 0.0218, msssim_ir: 0.2258, msssim_vis: 0.1151, mx_loss: 0.0106, eta: 0:30:33, time: 4.5051
INFO train.py(173): step: 1750/5410, l_total: 0.0307, l_in: 0.0063, l_grad: 0.0244, msssim_ir: 0.4023, msssim_vis: 0.0337, mx_loss: 0.0030, eta: 0:30:27, time: 4.5150
INFO train.py(173): step: 1760/5410, l_total: 0.0452, l_in: 0.0122, l_grad: 0.0329, msssim_ir: 0.4384, msssim_vis: 0.0328, mx_loss: 0.0119, eta: 0:30:21, time: 4.5160
INFO train.py(173): step: 1770/5410, l_total: 0.0340, l_in: 0.0085, l_grad: 0.0255, msssim_ir: 0.3149, msssim_vis: 0.0752, mx_loss: 0.0042, eta: 0:30:15, time: 4.5061
INFO train.py(173): step: 1780/5410, l_total: 0.0683, l_in: 0.0198, l_grad: 0.0486, msssim_ir: 0.4551, msssim_vis: 0.0265, mx_loss: 0.0166, eta: 0:30:09, time: 4.5190
INFO train.py(173): step: 1790/5410, l_total: 0.0340, l_in: 0.0065, l_grad: 0.0275, msssim_ir: 0.3752, msssim_vis: 0.0280, mx_loss: 0.0038, eta: 0:30:03, time: 4.5340
INFO train.py(173): step: 1800/5410, l_total: 0.0387, l_in: 0.0139, l_grad: 0.0248, msssim_ir: 0.2549, msssim_vis: 0.1289, mx_loss: 0.0099, eta: 0:29:57, time: 4.5539
INFO train.py(173): step: 1810/5410, l_total: 0.0431, l_in: 0.0097, l_grad: 0.0335, msssim_ir: 0.4192, msssim_vis: 0.0683, mx_loss: 0.0067, eta: 0:29:52, time: 4.5529
INFO train.py(173): step: 1820/5410, l_total: 0.0341, l_in: 0.0086, l_grad: 0.0255, msssim_ir: 0.3706, msssim_vis: 0.0383, mx_loss: 0.0044, eta: 0:29:46, time: 4.6455
INFO train.py(173): step: 1830/5410, l_total: 0.0435, l_in: 0.0104, l_grad: 0.0332, msssim_ir: 0.3638, msssim_vis: 0.0668, mx_loss: 0.0085, eta: 0:29:40, time: 4.5061
INFO train.py(173): step: 1840/5410, l_total: 0.0342, l_in: 0.0087, l_grad: 0.0254, msssim_ir: 0.3049, msssim_vis: 0.0579, mx_loss: 0.0033, eta: 0:29:34, time: 4.5310
INFO train.py(173): step: 1850/5410, l_total: 0.0364, l_in: 0.0094, l_grad: 0.0270, msssim_ir: 0.2437, msssim_vis: 0.0778, mx_loss: 0.0083, eta: 0:29:28, time: 4.5479
INFO train.py(173): step: 1860/5410, l_total: 0.0391, l_in: 0.0133, l_grad: 0.0258, msssim_ir: 0.3005, msssim_vis: 0.0715, mx_loss: 0.0104, eta: 0:29:23, time: 4.5270
INFO train.py(173): step: 1870/5410, l_total: 0.0525, l_in: 0.0158, l_grad: 0.0367, msssim_ir: 0.2788, msssim_vis: 0.1303, mx_loss: 0.0070, eta: 0:29:17, time: 4.5628
INFO train.py(173): step: 1880/5410, l_total: 0.0361, l_in: 0.0076, l_grad: 0.0285, msssim_ir: 0.3942, msssim_vis: 0.0421, mx_loss: 0.0040, eta: 0:29:11, time: 4.5270
INFO train.py(173): step: 1890/5410, l_total: 0.0459, l_in: 0.0123, l_grad: 0.0335, msssim_ir: 0.3456, msssim_vis: 0.1058, mx_loss: 0.0124, eta: 0:29:05, time: 4.5320
INFO train.py(173): step: 1900/5410, l_total: 0.0340, l_in: 0.0084, l_grad: 0.0256, msssim_ir: 0.3744, msssim_vis: 0.0343, mx_loss: 0.0039, eta: 0:29:00, time: 4.6216
INFO train.py(173): step: 1910/5410, l_total: 0.0383, l_in: 0.0137, l_grad: 0.0245, msssim_ir: 0.2883, msssim_vis: 0.0621, mx_loss: 0.0091, eta: 0:28:54, time: 4.5131
INFO train.py(173): step: 1920/5410, l_total: 0.0590, l_in: 0.0139, l_grad: 0.0451, msssim_ir: 0.4739, msssim_vis: 0.0191, mx_loss: 0.0086, eta: 0:28:48, time: 4.6106
INFO train.py(173): step: 1930/5410, l_total: 0.0568, l_in: 0.0223, l_grad: 0.0345, msssim_ir: 0.3391, msssim_vis: 0.0836, mx_loss: 0.0174, eta: 0:28:43, time: 4.5200
INFO train.py(173): step: 1940/5410, l_total: 0.0395, l_in: 0.0141, l_grad: 0.0254, msssim_ir: 0.3619, msssim_vis: 0.0393, mx_loss: 0.0079, eta: 0:28:37, time: 4.5379
INFO train.py(173): step: 1950/5410, l_total: 0.0475, l_in: 0.0133, l_grad: 0.0342, msssim_ir: 0.0893, msssim_vis: 0.1638, mx_loss: 0.0118, eta: 0:28:31, time: 4.5917
INFO train.py(173): step: 1960/5410, l_total: 0.0604, l_in: 0.0189, l_grad: 0.0415, msssim_ir: 0.4484, msssim_vis: 0.0103, mx_loss: 0.0078, eta: 0:28:26, time: 4.5350
INFO train.py(173): step: 1970/5410, l_total: 0.0410, l_in: 0.0130, l_grad: 0.0280, msssim_ir: 0.3993, msssim_vis: 0.0416, mx_loss: 0.0047, eta: 0:28:20, time: 4.5340
INFO train.py(173): step: 1980/5410, l_total: 0.0582, l_in: 0.0128, l_grad: 0.0453, msssim_ir: 0.4895, msssim_vis: 0.0206, mx_loss: 0.0108, eta: 0:28:15, time: 4.6166
INFO train.py(173): step: 1990/5410, l_total: 0.0534, l_in: 0.0129, l_grad: 0.0405, msssim_ir: 0.4773, msssim_vis: 0.0257, mx_loss: 0.0143, eta: 0:28:09, time: 4.5320
INFO train.py(173): step: 2000/5410, l_total: 0.0562, l_in: 0.0179, l_grad: 0.0382, msssim_ir: 0.3025, msssim_vis: 0.1193, mx_loss: 0.0122, eta: 0:28:03, time: 4.5290
INFO train.py(173): step: 2010/5410, l_total: 0.0449, l_in: 0.0132, l_grad: 0.0317, msssim_ir: 0.2975, msssim_vis: 0.0739, mx_loss: 0.0123, eta: 0:27:58, time: 4.6156
INFO train.py(173): step: 2020/5410, l_total: 0.0365, l_in: 0.0097, l_grad: 0.0269, msssim_ir: 0.3419, msssim_vis: 0.0620, mx_loss: 0.0073, eta: 0:27:52, time: 4.5240
INFO train.py(173): step: 2030/5410, l_total: 0.0317, l_in: 0.0074, l_grad: 0.0243, msssim_ir: 0.2711, msssim_vis: 0.1024, mx_loss: 0.0053, eta: 0:27:47, time: 4.5330
INFO train.py(173): step: 2040/5410, l_total: 0.0424, l_in: 0.0110, l_grad: 0.0314, msssim_ir: 0.1803, msssim_vis: 0.1327, mx_loss: 0.0090, eta: 0:27:41, time: 4.5648
INFO train.py(173): step: 2050/5410, l_total: 0.0572, l_in: 0.0150, l_grad: 0.0423, msssim_ir: 0.4531, msssim_vis: 0.0231, mx_loss: 0.0112, eta: 0:27:35, time: 4.5270
INFO train.py(173): step: 2060/5410, l_total: 0.0553, l_in: 0.0149, l_grad: 0.0404, msssim_ir: 0.4701, msssim_vis: 0.0266, mx_loss: 0.0177, eta: 0:27:30, time: 4.6186
INFO train.py(173): step: 2070/5410, l_total: 0.0375, l_in: 0.0083, l_grad: 0.0291, msssim_ir: 0.3803, msssim_vis: 0.0234, mx_loss: 0.0078, eta: 0:27:24, time: 4.5061
INFO train.py(173): step: 2080/5410, l_total: 0.0331, l_in: 0.0104, l_grad: 0.0227, msssim_ir: 0.2586, msssim_vis: 0.0934, mx_loss: 0.0074, eta: 0:27:19, time: 4.5927
INFO train.py(173): step: 2090/5410, l_total: 0.0353, l_in: 0.0105, l_grad: 0.0248, msssim_ir: 0.3038, msssim_vis: 0.0629, mx_loss: 0.0083, eta: 0:27:13, time: 4.5200
INFO train.py(173): step: 2100/5410, l_total: 0.0362, l_in: 0.0115, l_grad: 0.0247, msssim_ir: 0.3057, msssim_vis: 0.0527, mx_loss: 0.0066, eta: 0:27:08, time: 4.5360
INFO train.py(173): step: 2110/5410, l_total: 0.0601, l_in: 0.0181, l_grad: 0.0420, msssim_ir: 0.4691, msssim_vis: 0.0424, mx_loss: 0.0122, eta: 0:27:02, time: 4.5459
INFO train.py(173): step: 2120/5410, l_total: 0.0496, l_in: 0.0191, l_grad: 0.0305, msssim_ir: 0.3512, msssim_vis: 0.0878, mx_loss: 0.0119, eta: 0:26:57, time: 4.6266
INFO train.py(173): step: 2130/5410, l_total: 0.0545, l_in: 0.0120, l_grad: 0.0425, msssim_ir: 0.5345, msssim_vis: 0.0095, mx_loss: 0.0059, eta: 0:26:51, time: 4.5210
INFO train.py(173): step: 2140/5410, l_total: 0.0422, l_in: 0.0135, l_grad: 0.0287, msssim_ir: 0.1513, msssim_vis: 0.1514, mx_loss: 0.0128, eta: 0:26:46, time: 4.6335
INFO train.py(173): step: 2150/5410, l_total: 0.0607, l_in: 0.0154, l_grad: 0.0453, msssim_ir: 0.4066, msssim_vis: 0.0617, mx_loss: 0.0134, eta: 0:26:41, time: 4.5350
INFO train.py(173): step: 2160/5410, l_total: 0.0397, l_in: 0.0111, l_grad: 0.0286, msssim_ir: 0.2605, msssim_vis: 0.0758, mx_loss: 0.0069, eta: 0:26:35, time: 4.6046
INFO train.py(173): step: 2170/5410, l_total: 0.0459, l_in: 0.0091, l_grad: 0.0368, msssim_ir: 0.2869, msssim_vis: 0.0849, mx_loss: 0.0075, eta: 0:27:00, time: 24.8133
INFO train.py(173): step: 2180/5410, l_total: 0.0540, l_in: 0.0107, l_grad: 0.0433, msssim_ir: 0.3208, msssim_vis: 0.0686, mx_loss: 0.0076, eta: 0:26:54, time: 4.4752
INFO train.py(173): step: 2190/5410, l_total: 0.0611, l_in: 0.0129, l_grad: 0.0482, msssim_ir: 0.4153, msssim_vis: 0.0341, mx_loss: 0.0162, eta: 0:26:48, time: 4.4702
INFO train.py(173): step: 2200/5410, l_total: 0.0497, l_in: 0.0154, l_grad: 0.0342, msssim_ir: 0.4398, msssim_vis: 0.0198, mx_loss: 0.0143, eta: 0:26:43, time: 4.4792
INFO train.py(173): step: 2210/5410, l_total: 0.0281, l_in: 0.0071, l_grad: 0.0210, msssim_ir: 0.4047, msssim_vis: 0.0353, mx_loss: 0.0026, eta: 0:26:37, time: 4.4784
INFO train.py(173): step: 2220/5410, l_total: 0.0425, l_in: 0.0107, l_grad: 0.0318, msssim_ir: 0.2413, msssim_vis: 0.1421, mx_loss: 0.0052, eta: 0:26:31, time: 4.4852
INFO train.py(173): step: 2230/5410, l_total: 0.0329, l_in: 0.0067, l_grad: 0.0261, msssim_ir: 0.2863, msssim_vis: 0.0695, mx_loss: 0.0053, eta: 0:26:26, time: 4.5131
INFO train.py(173): step: 2240/5410, l_total: 0.0376, l_in: 0.0085, l_grad: 0.0291, msssim_ir: 0.3214, msssim_vis: 0.0551, mx_loss: 0.0050, eta: 0:26:20, time: 4.5001
INFO train.py(173): step: 2250/5410, l_total: 0.0341, l_in: 0.0107, l_grad: 0.0234, msssim_ir: 0.2745, msssim_vis: 0.0605, mx_loss: 0.0075, eta: 0:26:14, time: 4.4941
INFO train.py(173): step: 2260/5410, l_total: 0.0311, l_in: 0.0063, l_grad: 0.0248, msssim_ir: 0.3025, msssim_vis: 0.0518, mx_loss: 0.0043, eta: 0:26:09, time: 4.5091
INFO train.py(173): step: 2270/5410, l_total: 0.0429, l_in: 0.0155, l_grad: 0.0273, msssim_ir: 0.3251, msssim_vis: 0.0652, mx_loss: 0.0124, eta: 0:26:03, time: 4.5022
INFO train.py(173): step: 2280/5410, l_total: 0.0545, l_in: 0.0148, l_grad: 0.0397, msssim_ir: 0.4514, msssim_vis: 0.0185, mx_loss: 0.0090, eta: 0:25:57, time: 4.5041
INFO train.py(173): step: 2290/5410, l_total: 0.0505, l_in: 0.0144, l_grad: 0.0361, msssim_ir: 0.1036, msssim_vis: 0.2710, mx_loss: 0.0216, eta: 0:25:52, time: 4.5081
INFO train.py(173): step: 2300/5410, l_total: 0.0572, l_in: 0.0288, l_grad: 0.0283, msssim_ir: 0.2014, msssim_vis: 0.1106, mx_loss: 0.0262, eta: 0:25:46, time: 4.5021
INFO train.py(173): step: 2310/5410, l_total: 0.0362, l_in: 0.0070, l_grad: 0.0292, msssim_ir: 0.4193, msssim_vis: 0.0335, mx_loss: 0.0036, eta: 0:25:40, time: 4.5160
INFO train.py(173): step: 2320/5410, l_total: 0.0337, l_in: 0.0099, l_grad: 0.0238, msssim_ir: 0.3912, msssim_vis: 0.0368, mx_loss: 0.0057, eta: 0:25:35, time: 4.5081
INFO train.py(173): step: 2330/5410, l_total: 0.0440, l_in: 0.0157, l_grad: 0.0283, msssim_ir: 0.2874, msssim_vis: 0.1033, mx_loss: 0.0100, eta: 0:25:29, time: 4.5140
INFO train.py(173): step: 2340/5410, l_total: 0.0428, l_in: 0.0121, l_grad: 0.0307, msssim_ir: 0.2275, msssim_vis: 0.1311, mx_loss: 0.0066, eta: 0:25:24, time: 4.5887
INFO train.py(173): step: 2350/5410, l_total: 0.0357, l_in: 0.0082, l_grad: 0.0276, msssim_ir: 0.3904, msssim_vis: 0.0284, mx_loss: 0.0038, eta: 0:25:18, time: 4.5200
INFO train.py(173): step: 2360/5410, l_total: 0.0338, l_in: 0.0073, l_grad: 0.0265, msssim_ir: 0.3453, msssim_vis: 0.0513, mx_loss: 0.0031, eta: 0:25:13, time: 4.5300
INFO train.py(173): step: 2370/5410, l_total: 0.0674, l_in: 0.0144, l_grad: 0.0530, msssim_ir: 0.3706, msssim_vis: 0.0556, mx_loss: 0.0114, eta: 0:25:07, time: 4.5817
INFO train.py(173): step: 2380/5410, l_total: 0.0427, l_in: 0.0114, l_grad: 0.0313, msssim_ir: 0.3253, msssim_vis: 0.0860, mx_loss: 0.0046, eta: 0:25:02, time: 4.5738
INFO train.py(173): step: 2390/5410, l_total: 0.0350, l_in: 0.0105, l_grad: 0.0245, msssim_ir: 0.2426, msssim_vis: 0.0813, mx_loss: 0.0076, eta: 0:24:56, time: 4.5180
INFO train.py(173): step: 2400/5410, l_total: 0.0907, l_in: 0.0278, l_grad: 0.0629, msssim_ir: 0.4470, msssim_vis: 0.0786, mx_loss: 0.0305, eta: 0:24:51, time: 4.5589
INFO train.py(173): step: 2410/5410, l_total: 0.0836, l_in: 0.0314, l_grad: 0.0521, msssim_ir: 0.4283, msssim_vis: 0.0809, mx_loss: 0.0259, eta: 0:24:46, time: 4.5927
INFO train.py(173): step: 2420/5410, l_total: 0.0419, l_in: 0.0092, l_grad: 0.0328, msssim_ir: 0.3634, msssim_vis: 0.0455, mx_loss: 0.0075, eta: 0:24:40, time: 4.5140
INFO train.py(173): step: 2430/5410, l_total: 0.0355, l_in: 0.0091, l_grad: 0.0264, msssim_ir: 0.3259, msssim_vis: 0.0612, mx_loss: 0.0055, eta: 0:24:35, time: 4.5250
INFO train.py(173): step: 2440/5410, l_total: 0.0356, l_in: 0.0075, l_grad: 0.0281, msssim_ir: 0.4154, msssim_vis: 0.0252, mx_loss: 0.0044, eta: 0:24:29, time: 4.6385
INFO train.py(173): step: 2450/5410, l_total: 0.0508, l_in: 0.0180, l_grad: 0.0328, msssim_ir: 0.3816, msssim_vis: 0.0404, mx_loss: 0.0073, eta: 0:24:24, time: 4.5300
INFO train.py(173): step: 2460/5410, l_total: 0.0512, l_in: 0.0132, l_grad: 0.0380, msssim_ir: 0.4798, msssim_vis: 0.0196, mx_loss: 0.0099, eta: 0:24:18, time: 4.5210
INFO train.py(173): step: 2470/5410, l_total: 0.0396, l_in: 0.0106, l_grad: 0.0291, msssim_ir: 0.2691, msssim_vis: 0.0847, mx_loss: 0.0116, eta: 0:24:13, time: 4.6247
INFO train.py(173): step: 2480/5410, l_total: 0.0443, l_in: 0.0100, l_grad: 0.0343, msssim_ir: 0.4480, msssim_vis: 0.0221, mx_loss: 0.0092, eta: 0:24:08, time: 4.5071
INFO train.py(173): step: 2490/5410, l_total: 0.0479, l_in: 0.0122, l_grad: 0.0357, msssim_ir: 0.4515, msssim_vis: 0.0394, mx_loss: 0.0071, eta: 0:24:02, time: 4.5360
INFO train.py(173): step: 2500/5410, l_total: 0.0524, l_in: 0.0144, l_grad: 0.0381, msssim_ir: 0.3859, msssim_vis: 0.0696, mx_loss: 0.0126, eta: 0:23:57, time: 4.5847
INFO train.py(173): step: 2510/5410, l_total: 0.0299, l_in: 0.0066, l_grad: 0.0233, msssim_ir: 0.2493, msssim_vis: 0.0881, mx_loss: 0.0050, eta: 0:23:51, time: 4.5310
INFO train.py(173): step: 2520/5410, l_total: 0.0524, l_in: 0.0147, l_grad: 0.0378, msssim_ir: 0.1634, msssim_vis: 0.1868, mx_loss: 0.0123, eta: 0:23:46, time: 4.5459
INFO train.py(173): step: 2530/5410, l_total: 0.0452, l_in: 0.0099, l_grad: 0.0353, msssim_ir: 0.3356, msssim_vis: 0.0707, mx_loss: 0.0089, eta: 0:23:41, time: 4.5529
INFO train.py(173): step: 2540/5410, l_total: 0.0605, l_in: 0.0138, l_grad: 0.0468, msssim_ir: 0.3807, msssim_vis: 0.0524, mx_loss: 0.0103, eta: 0:23:35, time: 4.5907
INFO train.py(173): step: 2550/5410, l_total: 0.0507, l_in: 0.0150, l_grad: 0.0358, msssim_ir: 0.3613, msssim_vis: 0.0838, mx_loss: 0.0075, eta: 0:23:30, time: 4.5310
INFO train.py(173): step: 2560/5410, l_total: 0.0635, l_in: 0.0198, l_grad: 0.0436, msssim_ir: 0.1991, msssim_vis: 0.1896, mx_loss: 0.0132, eta: 0:23:25, time: 4.5598
INFO train.py(173): step: 2570/5410, l_total: 0.0336, l_in: 0.0086, l_grad: 0.0250, msssim_ir: 0.3047, msssim_vis: 0.0237, mx_loss: 0.0072, eta: 0:23:19, time: 4.5569
INFO train.py(173): step: 2580/5410, l_total: 0.0401, l_in: 0.0108, l_grad: 0.0293, msssim_ir: 0.2886, msssim_vis: 0.1150, mx_loss: 0.0066, eta: 0:23:14, time: 4.5519
INFO train.py(173): step: 2590/5410, l_total: 0.0504, l_in: 0.0118, l_grad: 0.0386, msssim_ir: 0.3382, msssim_vis: 0.0589, mx_loss: 0.0106, eta: 0:23:09, time: 4.5808
INFO train.py(173): step: 2600/5410, l_total: 0.0487, l_in: 0.0115, l_grad: 0.0372, msssim_ir: 0.3019, msssim_vis: 0.1175, mx_loss: 0.0110, eta: 0:23:03, time: 4.5210
INFO train.py(173): step: 2610/5410, l_total: 0.0459, l_in: 0.0131, l_grad: 0.0329, msssim_ir: 0.4071, msssim_vis: 0.0482, mx_loss: 0.0106, eta: 0:22:58, time: 4.5409
INFO train.py(173): step: 2620/5410, l_total: 0.0479, l_in: 0.0127, l_grad: 0.0352, msssim_ir: 0.4692, msssim_vis: 0.0252, mx_loss: 0.0120, eta: 0:22:53, time: 4.5618
INFO train.py(173): step: 2630/5410, l_total: 0.0405, l_in: 0.0098, l_grad: 0.0307, msssim_ir: 0.3437, msssim_vis: 0.0720, mx_loss: 0.0083, eta: 0:22:47, time: 4.5549
INFO train.py(173): step: 2640/5410, l_total: 0.0365, l_in: 0.0158, l_grad: 0.0207, msssim_ir: 0.2454, msssim_vis: 0.0851, mx_loss: 0.0200, eta: 0:22:42, time: 4.5399
INFO train.py(173): step: 2650/5410, l_total: 0.0692, l_in: 0.0226, l_grad: 0.0466, msssim_ir: 0.4341, msssim_vis: 0.0212, mx_loss: 0.0130, eta: 0:22:37, time: 4.5310
INFO train.py(173): step: 2660/5410, l_total: 0.0483, l_in: 0.0142, l_grad: 0.0341, msssim_ir: 0.4865, msssim_vis: 0.0196, mx_loss: 0.0115, eta: 0:22:31, time: 4.5987
INFO train.py(173): step: 2670/5410, l_total: 0.0519, l_in: 0.0224, l_grad: 0.0295, msssim_ir: 0.2869, msssim_vis: 0.1091, mx_loss: 0.0119, eta: 0:22:26, time: 4.5310
INFO train.py(173): step: 2680/5410, l_total: 0.0665, l_in: 0.0178, l_grad: 0.0487, msssim_ir: 0.4844, msssim_vis: 0.0296, mx_loss: 0.0111, eta: 0:22:21, time: 4.5459
INFO train.py(173): step: 2690/5410, l_total: 0.0667, l_in: 0.0199, l_grad: 0.0468, msssim_ir: 0.4306, msssim_vis: 0.0354, mx_loss: 0.0240, eta: 0:22:15, time: 4.5708
INFO train.py(173): step: 2700/5410, l_total: 0.0432, l_in: 0.0131, l_grad: 0.0301, msssim_ir: 0.2838, msssim_vis: 0.0982, mx_loss: 0.0059, eta: 0:22:10, time: 4.5270
INFO train.py(173): step: 2710/5410, l_total: 0.0382, l_in: 0.0077, l_grad: 0.0305, msssim_ir: 0.3790, msssim_vis: 0.0579, mx_loss: 0.0056, eta: 0:22:25, time: 24.4509
INFO train.py(173): step: 2720/5410, l_total: 0.0325, l_in: 0.0076, l_grad: 0.0249, msssim_ir: 0.2910, msssim_vis: 0.0962, mx_loss: 0.0050, eta: 0:22:19, time: 4.4683
INFO train.py(173): step: 2730/5410, l_total: 0.0319, l_in: 0.0079, l_grad: 0.0240, msssim_ir: 0.2363, msssim_vis: 0.0785, mx_loss: 0.0070, eta: 0:22:14, time: 4.4742
INFO train.py(173): step: 2740/5410, l_total: 0.0481, l_in: 0.0171, l_grad: 0.0310, msssim_ir: 0.3248, msssim_vis: 0.0997, mx_loss: 0.0117, eta: 0:22:08, time: 4.4812
INFO train.py(173): step: 2750/5410, l_total: 0.0422, l_in: 0.0104, l_grad: 0.0318, msssim_ir: 0.2290, msssim_vis: 0.0934, mx_loss: 0.0078, eta: 0:22:03, time: 4.4991
INFO train.py(173): step: 2760/5410, l_total: 0.0408, l_in: 0.0092, l_grad: 0.0316, msssim_ir: 0.3465, msssim_vis: 0.0864, mx_loss: 0.0053, eta: 0:21:57, time: 4.4822
INFO train.py(173): step: 2770/5410, l_total: 0.0357, l_in: 0.0072, l_grad: 0.0285, msssim_ir: 0.3810, msssim_vis: 0.0745, mx_loss: 0.0035, eta: 0:21:52, time: 4.5011
INFO train.py(173): step: 2780/5410, l_total: 0.0342, l_in: 0.0095, l_grad: 0.0247, msssim_ir: 0.2838, msssim_vis: 0.0798, mx_loss: 0.0078, eta: 0:21:47, time: 4.4971
INFO train.py(173): step: 2790/5410, l_total: 0.0399, l_in: 0.0089, l_grad: 0.0309, msssim_ir: 0.3933, msssim_vis: 0.0554, mx_loss: 0.0055, eta: 0:21:41, time: 4.4882
INFO train.py(173): step: 2800/5410, l_total: 0.0517, l_in: 0.0160, l_grad: 0.0357, msssim_ir: 0.4608, msssim_vis: 0.0266, mx_loss: 0.0239, eta: 0:21:36, time: 4.4812
INFO train.py(173): step: 2810/5410, l_total: 0.0389, l_in: 0.0103, l_grad: 0.0286, msssim_ir: 0.1649, msssim_vis: 0.1747, mx_loss: 0.0113, eta: 0:21:30, time: 4.5011
INFO train.py(173): step: 2820/5410, l_total: 0.0400, l_in: 0.0096, l_grad: 0.0303, msssim_ir: 0.1984, msssim_vis: 0.1464, mx_loss: 0.0082, eta: 0:21:25, time: 4.5031
INFO train.py(173): step: 2830/5410, l_total: 0.0463, l_in: 0.0146, l_grad: 0.0317, msssim_ir: 0.3177, msssim_vis: 0.0734, mx_loss: 0.0064, eta: 0:21:20, time: 4.5111
INFO train.py(173): step: 2840/5410, l_total: 0.0365, l_in: 0.0087, l_grad: 0.0279, msssim_ir: 0.4049, msssim_vis: 0.0197, mx_loss: 0.0044, eta: 0:21:14, time: 4.5091
INFO train.py(173): step: 2850/5410, l_total: 0.0598, l_in: 0.0146, l_grad: 0.0452, msssim_ir: 0.3842, msssim_vis: 0.0934, mx_loss: 0.0120, eta: 0:21:09, time: 4.5121
INFO train.py(173): step: 2860/5410, l_total: 0.0385, l_in: 0.0080, l_grad: 0.0304, msssim_ir: 0.1950, msssim_vis: 0.1514, mx_loss: 0.0067, eta: 0:21:03, time: 4.5190
INFO train.py(173): step: 2870/5410, l_total: 0.0376, l_in: 0.0112, l_grad: 0.0265, msssim_ir: 0.2898, msssim_vis: 0.1029, mx_loss: 0.0059, eta: 0:20:58, time: 4.5121
INFO train.py(173): step: 2880/5410, l_total: 0.0454, l_in: 0.0093, l_grad: 0.0361, msssim_ir: 0.4462, msssim_vis: 0.0223, mx_loss: 0.0075, eta: 0:20:53, time: 4.5917
INFO train.py(173): step: 2890/5410, l_total: 0.0417, l_in: 0.0147, l_grad: 0.0271, msssim_ir: 0.4505, msssim_vis: 0.0123, mx_loss: 0.0050, eta: 0:20:48, time: 4.5210
INFO train.py(173): step: 2900/5410, l_total: 0.0329, l_in: 0.0118, l_grad: 0.0211, msssim_ir: 0.2131, msssim_vis: 0.0798, mx_loss: 0.0093, eta: 0:20:42, time: 4.5638
INFO train.py(173): step: 2910/5410, l_total: 0.0551, l_in: 0.0132, l_grad: 0.0419, msssim_ir: 0.4858, msssim_vis: 0.0127, mx_loss: 0.0134, eta: 0:20:37, time: 4.5927
INFO train.py(173): step: 2920/5410, l_total: 0.0385, l_in: 0.0094, l_grad: 0.0291, msssim_ir: 0.3789, msssim_vis: 0.0334, mx_loss: 0.0055, eta: 0:20:32, time: 4.5250
INFO train.py(173): step: 2930/5410, l_total: 0.0368, l_in: 0.0122, l_grad: 0.0245, msssim_ir: 0.3492, msssim_vis: 0.0551, mx_loss: 0.0077, eta: 0:20:26, time: 4.5758
INFO train.py(173): step: 2940/5410, l_total: 0.0546, l_in: 0.0173, l_grad: 0.0373, msssim_ir: 0.2227, msssim_vis: 0.1296, mx_loss: 0.0123, eta: 0:20:21, time: 4.5280
INFO train.py(173): step: 2950/5410, l_total: 0.0453, l_in: 0.0124, l_grad: 0.0329, msssim_ir: 0.3961, msssim_vis: 0.0545, mx_loss: 0.0144, eta: 0:20:16, time: 4.5340
INFO train.py(173): step: 2960/5410, l_total: 0.0429, l_in: 0.0108, l_grad: 0.0320, msssim_ir: 0.4149, msssim_vis: 0.0349, mx_loss: 0.0061, eta: 0:20:11, time: 4.5220
INFO train.py(173): step: 2970/5410, l_total: 0.0538, l_in: 0.0195, l_grad: 0.0342, msssim_ir: 0.2959, msssim_vis: 0.1164, mx_loss: 0.0176, eta: 0:20:05, time: 4.6057
INFO train.py(173): step: 2980/5410, l_total: 0.0517, l_in: 0.0168, l_grad: 0.0349, msssim_ir: 0.3265, msssim_vis: 0.1173, mx_loss: 0.0115, eta: 0:20:00, time: 4.5200
INFO train.py(173): step: 2990/5410, l_total: 0.0408, l_in: 0.0096, l_grad: 0.0312, msssim_ir: 0.3648, msssim_vis: 0.0545, mx_loss: 0.0063, eta: 0:19:55, time: 4.5539
INFO train.py(173): step: 3000/5410, l_total: 0.0508, l_in: 0.0139, l_grad: 0.0369, msssim_ir: 0.4031, msssim_vis: 0.0388, mx_loss: 0.0116, eta: 0:19:50, time: 4.5489
INFO train.py(173): step: 3010/5410, l_total: 0.0449, l_in: 0.0178, l_grad: 0.0271, msssim_ir: 0.4024, msssim_vis: 0.0243, mx_loss: 0.0067, eta: 0:19:44, time: 4.6405
INFO train.py(173): step: 3020/5410, l_total: 0.0536, l_in: 0.0231, l_grad: 0.0305, msssim_ir: 0.3723, msssim_vis: 0.0638, mx_loss: 0.0193, eta: 0:19:39, time: 4.5350
INFO train.py(173): step: 3030/5410, l_total: 0.0824, l_in: 0.0264, l_grad: 0.0561, msssim_ir: 0.4799, msssim_vis: 0.0241, mx_loss: 0.0183, eta: 0:19:34, time: 4.5270
INFO train.py(173): step: 3040/5410, l_total: 0.0469, l_in: 0.0097, l_grad: 0.0372, msssim_ir: 0.4462, msssim_vis: 0.0100, mx_loss: 0.0059, eta: 0:19:29, time: 4.5240
INFO train.py(173): step: 3050/5410, l_total: 0.0445, l_in: 0.0127, l_grad: 0.0318, msssim_ir: 0.2319, msssim_vis: 0.1472, mx_loss: 0.0096, eta: 0:19:23, time: 4.6345
INFO train.py(173): step: 3060/5410, l_total: 0.0357, l_in: 0.0130, l_grad: 0.0226, msssim_ir: 0.3374, msssim_vis: 0.0493, mx_loss: 0.0089, eta: 0:19:18, time: 4.5360
INFO train.py(173): step: 3070/5410, l_total: 0.0530, l_in: 0.0125, l_grad: 0.0405, msssim_ir: 0.3961, msssim_vis: 0.0471, mx_loss: 0.0175, eta: 0:19:13, time: 4.5768
INFO train.py(173): step: 3080/5410, l_total: 0.0373, l_in: 0.0083, l_grad: 0.0290, msssim_ir: 0.3533, msssim_vis: 0.0578, mx_loss: 0.0044, eta: 0:19:08, time: 4.5290
INFO train.py(173): step: 3090/5410, l_total: 0.0274, l_in: 0.0061, l_grad: 0.0213, msssim_ir: 0.3531, msssim_vis: 0.0452, mx_loss: 0.0033, eta: 0:19:03, time: 4.5419
INFO train.py(173): step: 3100/5410, l_total: 0.0577, l_in: 0.0161, l_grad: 0.0416, msssim_ir: 0.3904, msssim_vis: 0.0632, mx_loss: 0.0239, eta: 0:18:57, time: 4.5350
INFO train.py(173): step: 3110/5410, l_total: 0.0448, l_in: 0.0117, l_grad: 0.0332, msssim_ir: 0.4524, msssim_vis: 0.0319, mx_loss: 0.0120, eta: 0:18:52, time: 4.5837
INFO train.py(173): step: 3120/5410, l_total: 0.0415, l_in: 0.0082, l_grad: 0.0333, msssim_ir: 0.3370, msssim_vis: 0.0537, mx_loss: 0.0064, eta: 0:18:47, time: 4.5270
INFO train.py(173): step: 3130/5410, l_total: 0.0708, l_in: 0.0301, l_grad: 0.0407, msssim_ir: 0.3046, msssim_vis: 0.1523, mx_loss: 0.0181, eta: 0:18:42, time: 4.5897
INFO train.py(173): step: 3140/5410, l_total: 0.0718, l_in: 0.0201, l_grad: 0.0517, msssim_ir: 0.4172, msssim_vis: 0.0656, mx_loss: 0.0286, eta: 0:18:37, time: 4.5598
INFO train.py(173): step: 3150/5410, l_total: 0.0386, l_in: 0.0161, l_grad: 0.0225, msssim_ir: 0.2336, msssim_vis: 0.0729, mx_loss: 0.0138, eta: 0:18:31, time: 4.5230
INFO train.py(173): step: 3160/5410, l_total: 0.0370, l_in: 0.0071, l_grad: 0.0299, msssim_ir: 0.3226, msssim_vis: 0.0810, mx_loss: 0.0036, eta: 0:18:26, time: 4.5429
INFO train.py(173): step: 3170/5410, l_total: 0.0460, l_in: 0.0142, l_grad: 0.0318, msssim_ir: 0.4651, msssim_vis: 0.0331, mx_loss: 0.0111, eta: 0:18:21, time: 4.5340
INFO train.py(173): step: 3180/5410, l_total: 0.0444, l_in: 0.0106, l_grad: 0.0337, msssim_ir: 0.3292, msssim_vis: 0.0794, mx_loss: 0.0047, eta: 0:18:16, time: 4.5469
INFO train.py(173): step: 3190/5410, l_total: 0.0408, l_in: 0.0099, l_grad: 0.0309, msssim_ir: 0.4038, msssim_vis: 0.0420, mx_loss: 0.0041, eta: 0:18:11, time: 4.5539
INFO train.py(173): step: 3200/5410, l_total: 0.0329, l_in: 0.0088, l_grad: 0.0241, msssim_ir: 0.2550, msssim_vis: 0.1100, mx_loss: 0.0049, eta: 0:18:05, time: 4.5519
INFO train.py(173): step: 3210/5410, l_total: 0.0443, l_in: 0.0117, l_grad: 0.0326, msssim_ir: 0.4742, msssim_vis: 0.0116, mx_loss: 0.0116, eta: 0:18:00, time: 4.6305
INFO train.py(173): step: 3220/5410, l_total: 0.0340, l_in: 0.0067, l_grad: 0.0272, msssim_ir: 0.3223, msssim_vis: 0.0488, mx_loss: 0.0053, eta: 0:17:55, time: 4.5429
INFO train.py(173): step: 3230/5410, l_total: 0.0574, l_in: 0.0207, l_grad: 0.0368, msssim_ir: 0.3205, msssim_vis: 0.1218, mx_loss: 0.0082, eta: 0:17:50, time: 4.6116
INFO train.py(173): step: 3240/5410, l_total: 0.0322, l_in: 0.0116, l_grad: 0.0206, msssim_ir: 0.2686, msssim_vis: 0.0726, mx_loss: 0.0091, eta: 0:17:45, time: 4.5200
INFO train.py(173): step: 3250/5410, l_total: 0.0551, l_in: 0.0159, l_grad: 0.0392, msssim_ir: 0.3999, msssim_vis: 0.0438, mx_loss: 0.0102, eta: 0:17:53, time: 24.8940
INFO train.py(173): step: 3260/5410, l_total: 0.0760, l_in: 0.0168, l_grad: 0.0592, msssim_ir: 0.3971, msssim_vis: 0.0505, mx_loss: 0.0190, eta: 0:17:48, time: 4.4822
INFO train.py(173): step: 3270/5410, l_total: 0.0546, l_in: 0.0239, l_grad: 0.0308, msssim_ir: 0.4046, msssim_vis: 0.0397, mx_loss: 0.0108, eta: 0:17:43, time: 4.4693
INFO train.py(173): step: 3280/5410, l_total: 0.0371, l_in: 0.0117, l_grad: 0.0254, msssim_ir: 0.2108, msssim_vis: 0.0900, mx_loss: 0.0117, eta: 0:17:37, time: 4.4712
INFO train.py(173): step: 3290/5410, l_total: 0.0618, l_in: 0.0139, l_grad: 0.0479, msssim_ir: 0.4870, msssim_vis: 0.0205, mx_loss: 0.0132, eta: 0:17:32, time: 4.4792
INFO train.py(173): step: 3300/5410, l_total: 0.0457, l_in: 0.0100, l_grad: 0.0357, msssim_ir: 0.4865, msssim_vis: 0.0078, mx_loss: 0.0055, eta: 0:17:27, time: 4.4872
INFO train.py(173): step: 3310/5410, l_total: 0.0364, l_in: 0.0071, l_grad: 0.0293, msssim_ir: 0.3423, msssim_vis: 0.0704, mx_loss: 0.0032, eta: 0:17:22, time: 4.4961
INFO train.py(173): step: 3320/5410, l_total: 0.0394, l_in: 0.0100, l_grad: 0.0294, msssim_ir: 0.3553, msssim_vis: 0.0783, mx_loss: 0.0064, eta: 0:17:16, time: 4.4911
INFO train.py(173): step: 3330/5410, l_total: 0.0371, l_in: 0.0100, l_grad: 0.0272, msssim_ir: 0.1585, msssim_vis: 0.1553, mx_loss: 0.0089, eta: 0:17:11, time: 4.5021
INFO train.py(173): step: 3340/5410, l_total: 0.0341, l_in: 0.0079, l_grad: 0.0262, msssim_ir: 0.4317, msssim_vis: 0.0210, mx_loss: 0.0042, eta: 0:17:06, time: 4.4882
INFO train.py(173): step: 3350/5410, l_total: 0.0402, l_in: 0.0134, l_grad: 0.0268, msssim_ir: 0.3073, msssim_vis: 0.0862, mx_loss: 0.0062, eta: 0:17:01, time: 4.4991
INFO train.py(173): step: 3360/5410, l_total: 0.0605, l_in: 0.0180, l_grad: 0.0425, msssim_ir: 0.4818, msssim_vis: 0.0372, mx_loss: 0.0257, eta: 0:16:55, time: 4.4991
INFO train.py(173): step: 3370/5410, l_total: 0.0455, l_in: 0.0115, l_grad: 0.0339, msssim_ir: 0.4867, msssim_vis: 0.0245, mx_loss: 0.0152, eta: 0:16:50, time: 4.4902
INFO train.py(173): step: 3380/5410, l_total: 0.0334, l_in: 0.0081, l_grad: 0.0252, msssim_ir: 0.2556, msssim_vis: 0.1197, mx_loss: 0.0055, eta: 0:16:45, time: 4.5071
INFO train.py(173): step: 3390/5410, l_total: 0.0427, l_in: 0.0141, l_grad: 0.0286, msssim_ir: 0.2683, msssim_vis: 0.0863, mx_loss: 0.0075, eta: 0:16:40, time: 4.5180
INFO train.py(173): step: 3400/5410, l_total: 0.0700, l_in: 0.0161, l_grad: 0.0539, msssim_ir: 0.4781, msssim_vis: 0.0133, mx_loss: 0.0116, eta: 0:16:34, time: 4.5061
INFO train.py(173): step: 3410/5410, l_total: 0.0373, l_in: 0.0122, l_grad: 0.0252, msssim_ir: 0.2900, msssim_vis: 0.0899, mx_loss: 0.0086, eta: 0:16:29, time: 4.5419
INFO train.py(173): step: 3420/5410, l_total: 0.0495, l_in: 0.0115, l_grad: 0.0380, msssim_ir: 0.3849, msssim_vis: 0.0405, mx_loss: 0.0118, eta: 0:16:24, time: 4.5380
INFO train.py(173): step: 3430/5410, l_total: 0.0377, l_in: 0.0138, l_grad: 0.0239, msssim_ir: 0.2055, msssim_vis: 0.1243, mx_loss: 0.0119, eta: 0:16:19, time: 4.5190
INFO train.py(173): step: 3440/5410, l_total: 0.0471, l_in: 0.0143, l_grad: 0.0328, msssim_ir: 0.3975, msssim_vis: 0.0345, mx_loss: 0.0200, eta: 0:16:14, time: 4.5320
INFO train.py(173): step: 3450/5410, l_total: 0.0419, l_in: 0.0151, l_grad: 0.0268, msssim_ir: 0.3643, msssim_vis: 0.0311, mx_loss: 0.0088, eta: 0:16:09, time: 4.5678
INFO train.py(173): step: 3460/5410, l_total: 0.0457, l_in: 0.0111, l_grad: 0.0346, msssim_ir: 0.4627, msssim_vis: 0.0178, mx_loss: 0.0116, eta: 0:16:03, time: 4.5539
INFO train.py(173): step: 3470/5410, l_total: 0.0552, l_in: 0.0174, l_grad: 0.0378, msssim_ir: 0.4435, msssim_vis: 0.0334, mx_loss: 0.0112, eta: 0:15:58, time: 4.5310
INFO train.py(173): step: 3480/5410, l_total: 0.0506, l_in: 0.0172, l_grad: 0.0334, msssim_ir: 0.3626, msssim_vis: 0.0378, mx_loss: 0.0112, eta: 0:15:53, time: 4.5290
INFO train.py(173): step: 3490/5410, l_total: 0.0519, l_in: 0.0117, l_grad: 0.0403, msssim_ir: 0.3224, msssim_vis: 0.1021, mx_loss: 0.0093, eta: 0:15:48, time: 4.5459
INFO train.py(173): step: 3500/5410, l_total: 0.0397, l_in: 0.0114, l_grad: 0.0284, msssim_ir: 0.2249, msssim_vis: 0.1480, mx_loss: 0.0065, eta: 0:15:43, time: 4.6166
INFO train.py(173): step: 3510/5410, l_total: 0.0423, l_in: 0.0078, l_grad: 0.0344, msssim_ir: 0.2528, msssim_vis: 0.1140, mx_loss: 0.0060, eta: 0:15:38, time: 4.5409
INFO train.py(173): step: 3520/5410, l_total: 0.0370, l_in: 0.0073, l_grad: 0.0297, msssim_ir: 0.3647, msssim_vis: 0.0438, mx_loss: 0.0047, eta: 0:15:32, time: 4.5180
INFO train.py(173): step: 3530/5410, l_total: 0.0507, l_in: 0.0192, l_grad: 0.0315, msssim_ir: 0.3247, msssim_vis: 0.0565, mx_loss: 0.0155, eta: 0:15:27, time: 4.6475
INFO train.py(173): step: 3540/5410, l_total: 0.0774, l_in: 0.0308, l_grad: 0.0466, msssim_ir: 0.5041, msssim_vis: 0.0160, mx_loss: 0.0088, eta: 0:15:22, time: 4.5131
INFO train.py(173): step: 3550/5410, l_total: 0.0362, l_in: 0.0102, l_grad: 0.0259, msssim_ir: 0.4163, msssim_vis: 0.0343, mx_loss: 0.0037, eta: 0:15:17, time: 4.6027
INFO train.py(173): step: 3560/5410, l_total: 0.0292, l_in: 0.0086, l_grad: 0.0206, msssim_ir: 0.2649, msssim_vis: 0.0681, mx_loss: 0.0060, eta: 0:15:12, time: 4.5360
INFO train.py(173): step: 3570/5410, l_total: 0.0571, l_in: 0.0166, l_grad: 0.0405, msssim_ir: 0.4080, msssim_vis: 0.0567, mx_loss: 0.0097, eta: 0:15:07, time: 4.5230
INFO train.py(173): step: 3580/5410, l_total: 0.0485, l_in: 0.0092, l_grad: 0.0392, msssim_ir: 0.1925, msssim_vis: 0.1596, mx_loss: 0.0086, eta: 0:15:02, time: 4.5190
INFO train.py(173): step: 3590/5410, l_total: 0.0653, l_in: 0.0167, l_grad: 0.0486, msssim_ir: 0.2836, msssim_vis: 0.0929, mx_loss: 0.0112, eta: 0:14:57, time: 4.5917
INFO train.py(173): step: 3600/5410, l_total: 0.0469, l_in: 0.0115, l_grad: 0.0354, msssim_ir: 0.3433, msssim_vis: 0.0991, mx_loss: 0.0108, eta: 0:14:51, time: 4.5609
INFO train.py(173): step: 3610/5410, l_total: 0.0353, l_in: 0.0068, l_grad: 0.0285, msssim_ir: 0.3509, msssim_vis: 0.0591, mx_loss: 0.0036, eta: 0:14:46, time: 4.5429
INFO train.py(173): step: 3620/5410, l_total: 0.0622, l_in: 0.0144, l_grad: 0.0478, msssim_ir: 0.4494, msssim_vis: 0.0291, mx_loss: 0.0165, eta: 0:14:41, time: 4.5738
INFO train.py(173): step: 3630/5410, l_total: 0.0583, l_in: 0.0201, l_grad: 0.0383, msssim_ir: 0.4706, msssim_vis: 0.0163, mx_loss: 0.0181, eta: 0:14:36, time: 4.5280
INFO train.py(173): step: 3640/5410, l_total: 0.0696, l_in: 0.0160, l_grad: 0.0537, msssim_ir: 0.4149, msssim_vis: 0.0475, mx_loss: 0.0313, eta: 0:14:31, time: 4.5519
INFO train.py(173): step: 3650/5410, l_total: 0.0330, l_in: 0.0069, l_grad: 0.0261, msssim_ir: 0.3888, msssim_vis: 0.0174, mx_loss: 0.0044, eta: 0:14:26, time: 4.5439
INFO train.py(173): step: 3660/5410, l_total: 0.0332, l_in: 0.0084, l_grad: 0.0248, msssim_ir: 0.2619, msssim_vis: 0.0801, mx_loss: 0.0055, eta: 0:14:21, time: 4.5798
INFO train.py(173): step: 3670/5410, l_total: 0.0403, l_in: 0.0138, l_grad: 0.0265, msssim_ir: 0.3340, msssim_vis: 0.1035, mx_loss: 0.0062, eta: 0:14:16, time: 4.5409
INFO train.py(173): step: 3680/5410, l_total: 0.0355, l_in: 0.0089, l_grad: 0.0267, msssim_ir: 0.3196, msssim_vis: 0.0472, mx_loss: 0.0071, eta: 0:14:11, time: 4.5419
INFO train.py(173): step: 3690/5410, l_total: 0.0290, l_in: 0.0074, l_grad: 0.0217, msssim_ir: 0.4198, msssim_vis: 0.0213, mx_loss: 0.0032, eta: 0:14:06, time: 4.6415
INFO train.py(173): step: 3700/5410, l_total: 0.0371, l_in: 0.0103, l_grad: 0.0268, msssim_ir: 0.2607, msssim_vis: 0.1210, mx_loss: 0.0045, eta: 0:14:01, time: 4.6096
INFO train.py(173): step: 3710/5410, l_total: 0.0473, l_in: 0.0134, l_grad: 0.0339, msssim_ir: 0.3495, msssim_vis: 0.0731, mx_loss: 0.0146, eta: 0:13:55, time: 4.5290
INFO train.py(173): step: 3720/5410, l_total: 0.0453, l_in: 0.0202, l_grad: 0.0250, msssim_ir: 0.1718, msssim_vis: 0.1324, mx_loss: 0.0124, eta: 0:13:50, time: 4.5051
INFO train.py(173): step: 3730/5410, l_total: 0.0373, l_in: 0.0116, l_grad: 0.0257, msssim_ir: 0.4084, msssim_vis: 0.0405, mx_loss: 0.0069, eta: 0:13:45, time: 4.5519
INFO train.py(173): step: 3740/5410, l_total: 0.0471, l_in: 0.0144, l_grad: 0.0326, msssim_ir: 0.1794, msssim_vis: 0.1436, mx_loss: 0.0133, eta: 0:13:40, time: 4.5310
INFO train.py(173): step: 3750/5410, l_total: 0.0281, l_in: 0.0054, l_grad: 0.0228, msssim_ir: 0.4002, msssim_vis: 0.0292, mx_loss: 0.0023, eta: 0:13:35, time: 4.5350
INFO train.py(173): step: 3760/5410, l_total: 0.0565, l_in: 0.0196, l_grad: 0.0369, msssim_ir: 0.3709, msssim_vis: 0.0455, mx_loss: 0.0176, eta: 0:13:30, time: 4.5280
INFO train.py(173): step: 3770/5410, l_total: 0.0402, l_in: 0.0090, l_grad: 0.0312, msssim_ir: 0.3089, msssim_vis: 0.0665, mx_loss: 0.0084, eta: 0:13:25, time: 4.5529
INFO train.py(173): step: 3780/5410, l_total: 0.0722, l_in: 0.0230, l_grad: 0.0493, msssim_ir: 0.4702, msssim_vis: 0.1006, mx_loss: 0.0159, eta: 0:13:20, time: 4.5379
INFO train.py(173): step: 3790/5410, l_total: 0.0503, l_in: 0.0107, l_grad: 0.0396, msssim_ir: 0.4445, msssim_vis: 0.0588, mx_loss: 0.0085, eta: 0:13:23, time: 24.7974
INFO train.py(173): step: 3800/5410, l_total: 0.0486, l_in: 0.0145, l_grad: 0.0340, msssim_ir: 0.2581, msssim_vis: 0.1513, mx_loss: 0.0086, eta: 0:13:18, time: 4.4822
INFO train.py(173): step: 3810/5410, l_total: 0.0518, l_in: 0.0129, l_grad: 0.0389, msssim_ir: 0.4539, msssim_vis: 0.0106, mx_loss: 0.0094, eta: 0:13:13, time: 4.4882
INFO train.py(173): step: 3820/5410, l_total: 0.0728, l_in: 0.0360, l_grad: 0.0368, msssim_ir: 0.3315, msssim_vis: 0.1049, mx_loss: 0.0078, eta: 0:13:08, time: 4.4862
INFO train.py(173): step: 3830/5410, l_total: 0.0588, l_in: 0.0187, l_grad: 0.0401, msssim_ir: 0.3738, msssim_vis: 0.0549, mx_loss: 0.0169, eta: 0:13:03, time: 4.4921
INFO train.py(173): step: 3840/5410, l_total: 0.0363, l_in: 0.0092, l_grad: 0.0270, msssim_ir: 0.3430, msssim_vis: 0.0454, mx_loss: 0.0044, eta: 0:12:58, time: 4.4961
INFO train.py(173): step: 3850/5410, l_total: 0.0362, l_in: 0.0150, l_grad: 0.0212, msssim_ir: 0.2642, msssim_vis: 0.0730, mx_loss: 0.0185, eta: 0:12:52, time: 4.4921
INFO train.py(173): step: 3860/5410, l_total: 0.0543, l_in: 0.0155, l_grad: 0.0388, msssim_ir: 0.2397, msssim_vis: 0.1143, mx_loss: 0.0134, eta: 0:12:47, time: 4.4991
INFO train.py(173): step: 3870/5410, l_total: 0.0565, l_in: 0.0248, l_grad: 0.0318, msssim_ir: 0.3450, msssim_vis: 0.0953, mx_loss: 0.0137, eta: 0:12:42, time: 4.4912
INFO train.py(173): step: 3880/5410, l_total: 0.0470, l_in: 0.0128, l_grad: 0.0342, msssim_ir: 0.3068, msssim_vis: 0.1081, mx_loss: 0.0094, eta: 0:12:37, time: 4.5051
INFO train.py(173): step: 3890/5410, l_total: 0.0341, l_in: 0.0114, l_grad: 0.0227, msssim_ir: 0.2387, msssim_vis: 0.0810, mx_loss: 0.0078, eta: 0:12:32, time: 4.5041
INFO train.py(173): step: 3900/5410, l_total: 0.0559, l_in: 0.0192, l_grad: 0.0366, msssim_ir: 0.2079, msssim_vis: 0.1911, mx_loss: 0.0117, eta: 0:12:27, time: 4.5041
INFO train.py(173): step: 3910/5410, l_total: 0.0366, l_in: 0.0070, l_grad: 0.0296, msssim_ir: 0.3422, msssim_vis: 0.0693, mx_loss: 0.0056, eta: 0:12:22, time: 4.5071
INFO train.py(173): step: 3920/5410, l_total: 0.0531, l_in: 0.0169, l_grad: 0.0363, msssim_ir: 0.5164, msssim_vis: 0.0065, mx_loss: 0.0069, eta: 0:12:17, time: 4.5081
INFO train.py(173): step: 3930/5410, l_total: 0.0376, l_in: 0.0147, l_grad: 0.0230, msssim_ir: 0.2618, msssim_vis: 0.1347, mx_loss: 0.0080, eta: 0:12:12, time: 4.5190
INFO train.py(173): step: 3940/5410, l_total: 0.0304, l_in: 0.0086, l_grad: 0.0218, msssim_ir: 0.3056, msssim_vis: 0.0629, mx_loss: 0.0071, eta: 0:12:06, time: 4.5031
INFO train.py(173): step: 3950/5410, l_total: 0.0438, l_in: 0.0118, l_grad: 0.0320, msssim_ir: 0.2872, msssim_vis: 0.0883, mx_loss: 0.0090, eta: 0:12:01, time: 4.5220
INFO train.py(173): step: 3960/5410, l_total: 0.0457, l_in: 0.0114, l_grad: 0.0343, msssim_ir: 0.4855, msssim_vis: 0.0125, mx_loss: 0.0108, eta: 0:11:56, time: 4.5260
INFO train.py(173): step: 3970/5410, l_total: 0.0705, l_in: 0.0221, l_grad: 0.0483, msssim_ir: 0.3747, msssim_vis: 0.0905, mx_loss: 0.0133, eta: 0:11:51, time: 4.5340
INFO train.py(173): step: 3980/5410, l_total: 0.0447, l_in: 0.0213, l_grad: 0.0234, msssim_ir: 0.2129, msssim_vis: 0.1090, mx_loss: 0.0153, eta: 0:11:46, time: 4.5678
INFO train.py(173): step: 3990/5410, l_total: 0.0385, l_in: 0.0126, l_grad: 0.0260, msssim_ir: 0.3787, msssim_vis: 0.0528, mx_loss: 0.0083, eta: 0:11:41, time: 4.5300
INFO train.py(173): step: 4000/5410, l_total: 0.0468, l_in: 0.0155, l_grad: 0.0313, msssim_ir: 0.4525, msssim_vis: 0.0247, mx_loss: 0.0145, eta: 0:11:36, time: 4.5389
INFO train.py(173): step: 4010/5410, l_total: 0.0685, l_in: 0.0175, l_grad: 0.0509, msssim_ir: 0.4338, msssim_vis: 0.0392, mx_loss: 0.0196, eta: 0:11:31, time: 4.5469
INFO train.py(173): step: 4020/5410, l_total: 0.0366, l_in: 0.0083, l_grad: 0.0283, msssim_ir: 0.3867, msssim_vis: 0.0534, mx_loss: 0.0060, eta: 0:11:26, time: 4.5300
INFO train.py(173): step: 4030/5410, l_total: 0.0322, l_in: 0.0097, l_grad: 0.0225, msssim_ir: 0.2935, msssim_vis: 0.0647, mx_loss: 0.0050, eta: 0:11:21, time: 4.5678
INFO train.py(173): step: 4040/5410, l_total: 0.0313, l_in: 0.0080, l_grad: 0.0233, msssim_ir: 0.1591, msssim_vis: 0.1438, mx_loss: 0.0060, eta: 0:11:16, time: 4.5499
INFO train.py(173): step: 4050/5410, l_total: 0.0670, l_in: 0.0197, l_grad: 0.0473, msssim_ir: 0.4895, msssim_vis: 0.0108, mx_loss: 0.0104, eta: 0:11:11, time: 4.5738
INFO train.py(173): step: 4060/5410, l_total: 0.0453, l_in: 0.0113, l_grad: 0.0340, msssim_ir: 0.4727, msssim_vis: 0.0114, mx_loss: 0.0092, eta: 0:11:05, time: 4.5210
INFO train.py(173): step: 4070/5410, l_total: 0.0848, l_in: 0.0317, l_grad: 0.0531, msssim_ir: 0.4179, msssim_vis: 0.0737, mx_loss: 0.0369, eta: 0:11:00, time: 4.6395
INFO train.py(173): step: 4080/5410, l_total: 0.0332, l_in: 0.0064, l_grad: 0.0268, msssim_ir: 0.3571, msssim_vis: 0.0346, mx_loss: 0.0033, eta: 0:10:55, time: 4.5131
INFO train.py(173): step: 4090/5410, l_total: 0.0574, l_in: 0.0115, l_grad: 0.0459, msssim_ir: 0.5047, msssim_vis: 0.0213, mx_loss: 0.0096, eta: 0:10:50, time: 4.6079
INFO train.py(173): step: 4100/5410, l_total: 0.0402, l_in: 0.0119, l_grad: 0.0283, msssim_ir: 0.1520, msssim_vis: 0.1589, mx_loss: 0.0091, eta: 0:10:45, time: 4.5160
INFO train.py(173): step: 4110/5410, l_total: 0.0449, l_in: 0.0139, l_grad: 0.0310, msssim_ir: 0.2894, msssim_vis: 0.0978, mx_loss: 0.0087, eta: 0:10:40, time: 4.5220
INFO train.py(173): step: 4120/5410, l_total: 0.0413, l_in: 0.0115, l_grad: 0.0298, msssim_ir: 0.2952, msssim_vis: 0.1465, mx_loss: 0.0077, eta: 0:10:35, time: 4.5987
INFO train.py(173): step: 4130/5410, l_total: 0.0321, l_in: 0.0068, l_grad: 0.0254, msssim_ir: 0.4298, msssim_vis: 0.0263, mx_loss: 0.0050, eta: 0:10:30, time: 4.5280
INFO train.py(173): step: 4140/5410, l_total: 0.0437, l_in: 0.0117, l_grad: 0.0321, msssim_ir: 0.4956, msssim_vis: 0.0098, mx_loss: 0.0072, eta: 0:10:25, time: 4.6315
INFO train.py(173): step: 4150/5410, l_total: 0.0385, l_in: 0.0117, l_grad: 0.0268, msssim_ir: 0.2392, msssim_vis: 0.1214, mx_loss: 0.0061, eta: 0:10:20, time: 4.5290
INFO train.py(173): step: 4160/5410, l_total: 0.0434, l_in: 0.0087, l_grad: 0.0347, msssim_ir: 0.3672, msssim_vis: 0.0563, mx_loss: 0.0075, eta: 0:10:15, time: 4.5350
INFO train.py(173): step: 4170/5410, l_total: 0.0385, l_in: 0.0139, l_grad: 0.0246, msssim_ir: 0.2908, msssim_vis: 0.1283, mx_loss: 0.0067, eta: 0:10:10, time: 4.5618
INFO train.py(173): step: 4180/5410, l_total: 0.0286, l_in: 0.0078, l_grad: 0.0208, msssim_ir: 0.2580, msssim_vis: 0.0739, mx_loss: 0.0050, eta: 0:10:05, time: 4.5210
INFO train.py(173): step: 4190/5410, l_total: 0.0470, l_in: 0.0129, l_grad: 0.0342, msssim_ir: 0.3098, msssim_vis: 0.0996, mx_loss: 0.0072, eta: 0:10:00, time: 4.6176
INFO train.py(173): step: 4200/5410, l_total: 0.0321, l_in: 0.0096, l_grad: 0.0225, msssim_ir: 0.2582, msssim_vis: 0.1079, mx_loss: 0.0057, eta: 0:09:55, time: 4.5280
INFO train.py(173): step: 4210/5410, l_total: 0.0309, l_in: 0.0057, l_grad: 0.0252, msssim_ir: 0.3433, msssim_vis: 0.0558, mx_loss: 0.0036, eta: 0:09:50, time: 4.5170
INFO train.py(173): step: 4220/5410, l_total: 0.0645, l_in: 0.0184, l_grad: 0.0460, msssim_ir: 0.4395, msssim_vis: 0.0520, mx_loss: 0.0220, eta: 0:09:45, time: 4.5360
INFO train.py(173): step: 4230/5410, l_total: 0.0339, l_in: 0.0091, l_grad: 0.0248, msssim_ir: 0.3603, msssim_vis: 0.0378, mx_loss: 0.0032, eta: 0:09:40, time: 4.5489
INFO train.py(173): step: 4240/5410, l_total: 0.0428, l_in: 0.0116, l_grad: 0.0312, msssim_ir: 0.4781, msssim_vis: 0.0185, mx_loss: 0.0107, eta: 0:09:35, time: 4.6833
INFO train.py(173): step: 4250/5410, l_total: 0.0466, l_in: 0.0156, l_grad: 0.0311, msssim_ir: 0.4063, msssim_vis: 0.0525, mx_loss: 0.0059, eta: 0:09:30, time: 4.5200
INFO train.py(173): step: 4260/5410, l_total: 0.0329, l_in: 0.0122, l_grad: 0.0207, msssim_ir: 0.2688, msssim_vis: 0.0471, mx_loss: 0.0083, eta: 0:09:25, time: 4.6096
INFO train.py(173): step: 4270/5410, l_total: 0.0516, l_in: 0.0131, l_grad: 0.0385, msssim_ir: 0.2499, msssim_vis: 0.1265, mx_loss: 0.0058, eta: 0:09:20, time: 4.5141
INFO train.py(173): step: 4280/5410, l_total: 0.0363, l_in: 0.0104, l_grad: 0.0259, msssim_ir: 0.3916, msssim_vis: 0.0382, mx_loss: 0.0043, eta: 0:09:15, time: 4.5280
INFO train.py(173): step: 4290/5410, l_total: 0.0330, l_in: 0.0092, l_grad: 0.0238, msssim_ir: 0.2538, msssim_vis: 0.0692, mx_loss: 0.0058, eta: 0:09:10, time: 4.5419
INFO train.py(173): step: 4300/5410, l_total: 0.0553, l_in: 0.0132, l_grad: 0.0421, msssim_ir: 0.3902, msssim_vis: 0.0535, mx_loss: 0.0142, eta: 0:09:05, time: 4.6455
INFO train.py(173): step: 4310/5410, l_total: 0.0692, l_in: 0.0161, l_grad: 0.0531, msssim_ir: 0.4270, msssim_vis: 0.0431, mx_loss: 0.0162, eta: 0:09:00, time: 4.5369
INFO train.py(173): step: 4320/5410, l_total: 0.0451, l_in: 0.0117, l_grad: 0.0334, msssim_ir: 0.2838, msssim_vis: 0.0766, mx_loss: 0.0085, eta: 0:08:55, time: 4.5280
INFO train.py(173): step: 4330/5410, l_total: 0.0341, l_in: 0.0067, l_grad: 0.0273, msssim_ir: 0.3802, msssim_vis: 0.0398, mx_loss: 0.0042, eta: 0:08:55, time: 24.5993
INFO train.py(173): step: 4340/5410, l_total: 0.0407, l_in: 0.0096, l_grad: 0.0310, msssim_ir: 0.3112, msssim_vis: 0.0844, mx_loss: 0.0048, eta: 0:08:50, time: 4.4862
INFO train.py(173): step: 4350/5410, l_total: 0.0344, l_in: 0.0076, l_grad: 0.0269, msssim_ir: 0.3152, msssim_vis: 0.0764, mx_loss: 0.0048, eta: 0:08:45, time: 4.4742
INFO train.py(173): step: 4360/5410, l_total: 0.0512, l_in: 0.0145, l_grad: 0.0367, msssim_ir: 0.3220, msssim_vis: 0.1096, mx_loss: 0.0081, eta: 0:08:40, time: 4.4792
INFO train.py(173): step: 4370/5410, l_total: 0.0357, l_in: 0.0097, l_grad: 0.0259, msssim_ir: 0.2229, msssim_vis: 0.1122, mx_loss: 0.0071, eta: 0:08:34, time: 4.4882
INFO train.py(173): step: 4380/5410, l_total: 0.0388, l_in: 0.0107, l_grad: 0.0281, msssim_ir: 0.3405, msssim_vis: 0.0698, mx_loss: 0.0061, eta: 0:08:29, time: 4.4882
INFO train.py(173): step: 4390/5410, l_total: 0.0354, l_in: 0.0074, l_grad: 0.0280, msssim_ir: 0.3307, msssim_vis: 0.0636, mx_loss: 0.0064, eta: 0:08:24, time: 4.4991
INFO train.py(173): step: 4400/5410, l_total: 0.0451, l_in: 0.0176, l_grad: 0.0275, msssim_ir: 0.3027, msssim_vis: 0.0701, mx_loss: 0.0105, eta: 0:08:19, time: 4.4961
INFO train.py(173): step: 4410/5410, l_total: 0.0321, l_in: 0.0117, l_grad: 0.0203, msssim_ir: 0.2793, msssim_vis: 0.0571, mx_loss: 0.0103, eta: 0:08:14, time: 4.4951
INFO train.py(173): step: 4420/5410, l_total: 0.0473, l_in: 0.0122, l_grad: 0.0351, msssim_ir: 0.2723, msssim_vis: 0.1183, mx_loss: 0.0098, eta: 0:08:09, time: 4.4991
INFO train.py(173): step: 4430/5410, l_total: 0.0382, l_in: 0.0087, l_grad: 0.0295, msssim_ir: 0.3316, msssim_vis: 0.0852, mx_loss: 0.0053, eta: 0:08:04, time: 4.4852
INFO train.py(173): step: 4440/5410, l_total: 0.0516, l_in: 0.0168, l_grad: 0.0347, msssim_ir: 0.3983, msssim_vis: 0.0375, mx_loss: 0.0120, eta: 0:07:59, time: 4.4932
INFO train.py(173): step: 4450/5410, l_total: 0.0581, l_in: 0.0147, l_grad: 0.0434, msssim_ir: 0.4382, msssim_vis: 0.0719, mx_loss: 0.0123, eta: 0:07:54, time: 4.5041
INFO train.py(173): step: 4460/5410, l_total: 0.0539, l_in: 0.0163, l_grad: 0.0376, msssim_ir: 0.4854, msssim_vis: 0.0172, mx_loss: 0.0133, eta: 0:07:49, time: 4.5061
INFO train.py(173): step: 4470/5410, l_total: 0.0460, l_in: 0.0110, l_grad: 0.0350, msssim_ir: 0.4705, msssim_vis: 0.0388, mx_loss: 0.0087, eta: 0:07:44, time: 4.5200
INFO train.py(173): step: 4480/5410, l_total: 0.0430, l_in: 0.0071, l_grad: 0.0359, msssim_ir: 0.3346, msssim_vis: 0.0888, mx_loss: 0.0055, eta: 0:07:39, time: 4.5071
INFO train.py(173): step: 4490/5410, l_total: 0.0328, l_in: 0.0079, l_grad: 0.0249, msssim_ir: 0.3719, msssim_vis: 0.0389, mx_loss: 0.0040, eta: 0:07:34, time: 4.5200
INFO train.py(173): step: 4500/5410, l_total: 0.0335, l_in: 0.0073, l_grad: 0.0261, msssim_ir: 0.4035, msssim_vis: 0.0445, mx_loss: 0.0037, eta: 0:07:29, time: 4.5250
INFO train.py(173): step: 4510/5410, l_total: 0.0542, l_in: 0.0119, l_grad: 0.0423, msssim_ir: 0.4642, msssim_vis: 0.0241, mx_loss: 0.0113, eta: 0:07:24, time: 4.5389
INFO train.py(173): step: 4520/5410, l_total: 0.0337, l_in: 0.0089, l_grad: 0.0248, msssim_ir: 0.2169, msssim_vis: 0.1286, mx_loss: 0.0067, eta: 0:07:19, time: 4.6495
INFO train.py(173): step: 4530/5410, l_total: 0.0377, l_in: 0.0099, l_grad: 0.0278, msssim_ir: 0.2704, msssim_vis: 0.0878, mx_loss: 0.0073, eta: 0:07:14, time: 4.5200
INFO train.py(173): step: 4540/5410, l_total: 0.0620, l_in: 0.0161, l_grad: 0.0460, msssim_ir: 0.4828, msssim_vis: 0.0381, mx_loss: 0.0124, eta: 0:07:09, time: 4.5210
INFO train.py(173): step: 4550/5410, l_total: 0.0603, l_in: 0.0161, l_grad: 0.0443, msssim_ir: 0.5266, msssim_vis: 0.0133, mx_loss: 0.0089, eta: 0:07:04, time: 4.5429
INFO train.py(173): step: 4560/5410, l_total: 0.0377, l_in: 0.0091, l_grad: 0.0286, msssim_ir: 0.2669, msssim_vis: 0.1235, mx_loss: 0.0053, eta: 0:06:59, time: 4.5360
INFO train.py(173): step: 4570/5410, l_total: 0.0531, l_in: 0.0148, l_grad: 0.0384, msssim_ir: 0.1967, msssim_vis: 0.1882, mx_loss: 0.0103, eta: 0:06:54, time: 4.5947
INFO train.py(173): step: 4580/5410, l_total: 0.0430, l_in: 0.0091, l_grad: 0.0339, msssim_ir: 0.4144, msssim_vis: 0.0505, mx_loss: 0.0071, eta: 0:06:49, time: 4.5081
INFO train.py(173): step: 4590/5410, l_total: 0.0333, l_in: 0.0102, l_grad: 0.0232, msssim_ir: 0.3833, msssim_vis: 0.0373, mx_loss: 0.0063, eta: 0:06:44, time: 4.6017
INFO train.py(173): step: 4600/5410, l_total: 0.0411, l_in: 0.0097, l_grad: 0.0313, msssim_ir: 0.4276, msssim_vis: 0.0155, mx_loss: 0.0043, eta: 0:06:39, time: 4.5121
INFO train.py(173): step: 4610/5410, l_total: 0.0488, l_in: 0.0144, l_grad: 0.0344, msssim_ir: 0.4140, msssim_vis: 0.0477, mx_loss: 0.0143, eta: 0:06:34, time: 4.5489
INFO train.py(173): step: 4620/5410, l_total: 0.0750, l_in: 0.0266, l_grad: 0.0483, msssim_ir: 0.3411, msssim_vis: 0.1431, mx_loss: 0.0226, eta: 0:06:29, time: 4.5220
INFO train.py(173): step: 4630/5410, l_total: 0.0289, l_in: 0.0072, l_grad: 0.0216, msssim_ir: 0.2968, msssim_vis: 0.0866, mx_loss: 0.0041, eta: 0:06:24, time: 4.5887
INFO train.py(173): step: 4640/5410, l_total: 0.0300, l_in: 0.0059, l_grad: 0.0242, msssim_ir: 0.3796, msssim_vis: 0.0361, mx_loss: 0.0031, eta: 0:06:19, time: 4.6007
INFO train.py(173): step: 4650/5410, l_total: 0.0456, l_in: 0.0093, l_grad: 0.0363, msssim_ir: 0.4314, msssim_vis: 0.0253, mx_loss: 0.0069, eta: 0:06:14, time: 4.5170
INFO train.py(173): step: 4660/5410, l_total: 0.0387, l_in: 0.0102, l_grad: 0.0285, msssim_ir: 0.2847, msssim_vis: 0.1184, mx_loss: 0.0054, eta: 0:06:09, time: 4.5479
INFO train.py(173): step: 4670/5410, l_total: 0.0508, l_in: 0.0146, l_grad: 0.0362, msssim_ir: 0.3517, msssim_vis: 0.0800, mx_loss: 0.0106, eta: 0:06:04, time: 4.5140
INFO train.py(173): step: 4680/5410, l_total: 0.0532, l_in: 0.0173, l_grad: 0.0360, msssim_ir: 0.2452, msssim_vis: 0.1627, mx_loss: 0.0100, eta: 0:05:59, time: 4.6415
INFO train.py(173): step: 4690/5410, l_total: 0.0386, l_in: 0.0083, l_grad: 0.0303, msssim_ir: 0.3108, msssim_vis: 0.0626, mx_loss: 0.0059, eta: 0:05:54, time: 4.5190
INFO train.py(173): step: 4700/5410, l_total: 0.0396, l_in: 0.0116, l_grad: 0.0280, msssim_ir: 0.3002, msssim_vis: 0.1214, mx_loss: 0.0077, eta: 0:05:49, time: 4.5688
INFO train.py(173): step: 4710/5410, l_total: 0.0361, l_in: 0.0092, l_grad: 0.0269, msssim_ir: 0.2102, msssim_vis: 0.0796, mx_loss: 0.0088, eta: 0:05:44, time: 4.5220
INFO train.py(173): step: 4720/5410, l_total: 0.0354, l_in: 0.0123, l_grad: 0.0231, msssim_ir: 0.3566, msssim_vis: 0.0414, mx_loss: 0.0041, eta: 0:05:39, time: 4.5310
INFO train.py(173): step: 4730/5410, l_total: 0.0368, l_in: 0.0093, l_grad: 0.0275, msssim_ir: 0.4085, msssim_vis: 0.0381, mx_loss: 0.0036, eta: 0:05:34, time: 4.6425
INFO train.py(173): step: 4740/5410, l_total: 0.0583, l_in: 0.0170, l_grad: 0.0413, msssim_ir: 0.4847, msssim_vis: 0.0313, mx_loss: 0.0144, eta: 0:05:29, time: 4.5429
INFO train.py(173): step: 4750/5410, l_total: 0.0273, l_in: 0.0064, l_grad: 0.0209, msssim_ir: 0.4126, msssim_vis: 0.0173, mx_loss: 0.0038, eta: 0:05:24, time: 4.5190
INFO train.py(173): step: 4760/5410, l_total: 0.0287, l_in: 0.0070, l_grad: 0.0217, msssim_ir: 0.3916, msssim_vis: 0.0243, mx_loss: 0.0036, eta: 0:05:19, time: 4.5220
INFO train.py(173): step: 4770/5410, l_total: 0.0384, l_in: 0.0090, l_grad: 0.0295, msssim_ir: 0.3976, msssim_vis: 0.0245, mx_loss: 0.0043, eta: 0:05:14, time: 4.6335
INFO train.py(173): step: 4780/5410, l_total: 0.0472, l_in: 0.0129, l_grad: 0.0342, msssim_ir: 0.4397, msssim_vis: 0.0247, mx_loss: 0.0195, eta: 0:05:09, time: 4.5041
INFO train.py(173): step: 4790/5410, l_total: 0.0592, l_in: 0.0181, l_grad: 0.0410, msssim_ir: 0.4744, msssim_vis: 0.0216, mx_loss: 0.0142, eta: 0:05:04, time: 4.5680
INFO train.py(173): step: 4800/5410, l_total: 0.0450, l_in: 0.0158, l_grad: 0.0292, msssim_ir: 0.3941, msssim_vis: 0.0735, mx_loss: 0.0051, eta: 0:04:59, time: 4.6046
INFO train.py(173): step: 4810/5410, l_total: 0.0378, l_in: 0.0092, l_grad: 0.0285, msssim_ir: 0.3436, msssim_vis: 0.0508, mx_loss: 0.0042, eta: 0:04:54, time: 4.5708
INFO train.py(173): step: 4820/5410, l_total: 0.0369, l_in: 0.0144, l_grad: 0.0225, msssim_ir: 0.2673, msssim_vis: 0.0764, mx_loss: 0.0081, eta: 0:04:49, time: 4.5628
INFO train.py(173): step: 4830/5410, l_total: 0.0312, l_in: 0.0080, l_grad: 0.0233, msssim_ir: 0.2806, msssim_vis: 0.0790, mx_loss: 0.0052, eta: 0:04:44, time: 4.5320
INFO train.py(173): step: 4840/5410, l_total: 0.0317, l_in: 0.0093, l_grad: 0.0224, msssim_ir: 0.3303, msssim_vis: 0.0348, mx_loss: 0.0037, eta: 0:04:39, time: 4.5320
INFO train.py(173): step: 4850/5410, l_total: 0.0373, l_in: 0.0076, l_grad: 0.0297, msssim_ir: 0.2803, msssim_vis: 0.0669, mx_loss: 0.0055, eta: 0:04:35, time: 4.5708
INFO train.py(173): step: 4860/5410, l_total: 0.0329, l_in: 0.0089, l_grad: 0.0240, msssim_ir: 0.3415, msssim_vis: 0.0485, mx_loss: 0.0060, eta: 0:04:30, time: 4.5180
INFO train.py(173): step: 4870/5410, l_total: 0.0365, l_in: 0.0118, l_grad: 0.0247, msssim_ir: 0.3280, msssim_vis: 0.0902, mx_loss: 0.0060, eta: 0:04:27, time: 24.5087
INFO train.py(173): step: 4880/5410, l_total: 0.0515, l_in: 0.0184, l_grad: 0.0331, msssim_ir: 0.2372, msssim_vis: 0.1494, mx_loss: 0.0140, eta: 0:04:22, time: 4.4782
INFO train.py(173): step: 4890/5410, l_total: 0.0485, l_in: 0.0130, l_grad: 0.0355, msssim_ir: 0.3868, msssim_vis: 0.0716, mx_loss: 0.0075, eta: 0:04:17, time: 4.4673
INFO train.py(173): step: 4900/5410, l_total: 0.0260, l_in: 0.0079, l_grad: 0.0181, msssim_ir: 0.2983, msssim_vis: 0.0573, mx_loss: 0.0050, eta: 0:04:12, time: 4.4862
INFO train.py(173): step: 4910/5410, l_total: 0.0337, l_in: 0.0097, l_grad: 0.0240, msssim_ir: 0.2812, msssim_vis: 0.0822, mx_loss: 0.0073, eta: 0:04:07, time: 4.4911
INFO train.py(173): step: 4920/5410, l_total: 0.0491, l_in: 0.0157, l_grad: 0.0334, msssim_ir: 0.4802, msssim_vis: 0.0076, mx_loss: 0.0107, eta: 0:04:02, time: 4.4852
INFO train.py(173): step: 4930/5410, l_total: 0.0599, l_in: 0.0178, l_grad: 0.0421, msssim_ir: 0.3919, msssim_vis: 0.0473, mx_loss: 0.0197, eta: 0:03:57, time: 4.4862
INFO train.py(173): step: 4940/5410, l_total: 0.0440, l_in: 0.0083, l_grad: 0.0357, msssim_ir: 0.5137, msssim_vis: 0.0099, mx_loss: 0.0048, eta: 0:03:52, time: 4.5091
INFO train.py(173): step: 4950/5410, l_total: 0.0370, l_in: 0.0112, l_grad: 0.0258, msssim_ir: 0.2595, msssim_vis: 0.1097, mx_loss: 0.0058, eta: 0:03:47, time: 4.4941
INFO train.py(173): step: 4960/5410, l_total: 0.0433, l_in: 0.0120, l_grad: 0.0313, msssim_ir: 0.3119, msssim_vis: 0.1129, mx_loss: 0.0056, eta: 0:03:42, time: 4.4862
INFO train.py(173): step: 4970/5410, l_total: 0.0351, l_in: 0.0086, l_grad: 0.0264, msssim_ir: 0.3050, msssim_vis: 0.1223, mx_loss: 0.0055, eta: 0:03:37, time: 4.4961
INFO train.py(173): step: 4980/5410, l_total: 0.0419, l_in: 0.0201, l_grad: 0.0218, msssim_ir: 0.2044, msssim_vis: 0.0800, mx_loss: 0.0158, eta: 0:03:32, time: 4.5051
INFO train.py(173): step: 4990/5410, l_total: 0.0580, l_in: 0.0133, l_grad: 0.0447, msssim_ir: 0.4627, msssim_vis: 0.0122, mx_loss: 0.0080, eta: 0:03:27, time: 4.5220
INFO train.py(173): step: 5000/5410, l_total: 0.0509, l_in: 0.0132, l_grad: 0.0376, msssim_ir: 0.3309, msssim_vis: 0.0767, mx_loss: 0.0162, eta: 0:03:22, time: 4.5021
INFO train.py(173): step: 5010/5410, l_total: 0.0294, l_in: 0.0071, l_grad: 0.0224, msssim_ir: 0.3574, msssim_vis: 0.0543, mx_loss: 0.0036, eta: 0:03:17, time: 4.5101
INFO train.py(173): step: 5020/5410, l_total: 0.0311, l_in: 0.0100, l_grad: 0.0211, msssim_ir: 0.2360, msssim_vis: 0.0556, mx_loss: 0.0095, eta: 0:03:12, time: 4.5081
INFO train.py(173): step: 5030/5410, l_total: 0.0570, l_in: 0.0188, l_grad: 0.0382, msssim_ir: 0.3361, msssim_vis: 0.1071, mx_loss: 0.0104, eta: 0:03:07, time: 4.5330
INFO train.py(173): step: 5040/5410, l_total: 0.0352, l_in: 0.0068, l_grad: 0.0283, msssim_ir: 0.3907, msssim_vis: 0.0209, mx_loss: 0.0039, eta: 0:03:02, time: 4.5310
INFO train.py(173): step: 5050/5410, l_total: 0.0387, l_in: 0.0086, l_grad: 0.0301, msssim_ir: 0.3303, msssim_vis: 0.0472, mx_loss: 0.0070, eta: 0:02:57, time: 4.5051
INFO train.py(173): step: 5060/5410, l_total: 0.0619, l_in: 0.0137, l_grad: 0.0482, msssim_ir: 0.3588, msssim_vis: 0.0699, mx_loss: 0.0091, eta: 0:02:52, time: 4.6196
INFO train.py(173): step: 5070/5410, l_total: 0.0474, l_in: 0.0128, l_grad: 0.0347, msssim_ir: 0.3243, msssim_vis: 0.0922, mx_loss: 0.0104, eta: 0:02:47, time: 4.5638
INFO train.py(173): step: 5080/5410, l_total: 0.0425, l_in: 0.0101, l_grad: 0.0323, msssim_ir: 0.5003, msssim_vis: 0.0117, mx_loss: 0.0070, eta: 0:02:42, time: 4.5399
INFO train.py(173): step: 5090/5410, l_total: 0.0338, l_in: 0.0092, l_grad: 0.0246, msssim_ir: 0.2076, msssim_vis: 0.1123, mx_loss: 0.0060, eta: 0:02:37, time: 4.6027
INFO train.py(173): step: 5100/5410, l_total: 0.1086, l_in: 0.0303, l_grad: 0.0784, msssim_ir: 0.4337, msssim_vis: 0.0839, mx_loss: 0.0390, eta: 0:02:32, time: 4.5071
INFO train.py(173): step: 5110/5410, l_total: 0.0439, l_in: 0.0129, l_grad: 0.0310, msssim_ir: 0.4341, msssim_vis: 0.0244, mx_loss: 0.0056, eta: 0:02:27, time: 4.5300
INFO train.py(173): step: 5120/5410, l_total: 0.0422, l_in: 0.0104, l_grad: 0.0318, msssim_ir: 0.4658, msssim_vis: 0.0191, mx_loss: 0.0112, eta: 0:02:22, time: 4.6156
INFO train.py(173): step: 5130/5410, l_total: 0.0533, l_in: 0.0159, l_grad: 0.0374, msssim_ir: 0.4681, msssim_vis: 0.0180, mx_loss: 0.0096, eta: 0:02:18, time: 4.5350
INFO train.py(173): step: 5140/5410, l_total: 0.0648, l_in: 0.0201, l_grad: 0.0446, msssim_ir: 0.5029, msssim_vis: 0.0071, mx_loss: 0.0085, eta: 0:02:13, time: 4.5190
INFO train.py(173): step: 5150/5410, l_total: 0.0389, l_in: 0.0105, l_grad: 0.0284, msssim_ir: 0.3340, msssim_vis: 0.0796, mx_loss: 0.0067, eta: 0:02:08, time: 4.5648
INFO train.py(173): step: 5160/5410, l_total: 0.0459, l_in: 0.0171, l_grad: 0.0287, msssim_ir: 0.3962, msssim_vis: 0.0638, mx_loss: 0.0183, eta: 0:02:03, time: 4.5708
INFO train.py(173): step: 5170/5410, l_total: 0.0354, l_in: 0.0095, l_grad: 0.0259, msssim_ir: 0.2678, msssim_vis: 0.1059, mx_loss: 0.0084, eta: 0:01:58, time: 4.5200
INFO train.py(173): step: 5180/5410, l_total: 0.0495, l_in: 0.0114, l_grad: 0.0381, msssim_ir: 0.3934, msssim_vis: 0.0766, mx_loss: 0.0099, eta: 0:01:53, time: 4.5369
INFO train.py(173): step: 5190/5410, l_total: 0.0379, l_in: 0.0088, l_grad: 0.0291, msssim_ir: 0.3688, msssim_vis: 0.0588, mx_loss: 0.0053, eta: 0:01:48, time: 4.5270
INFO train.py(173): step: 5200/5410, l_total: 0.0372, l_in: 0.0102, l_grad: 0.0270, msssim_ir: 0.2421, msssim_vis: 0.0773, mx_loss: 0.0079, eta: 0:01:43, time: 4.5609
INFO train.py(173): step: 5210/5410, l_total: 0.0384, l_in: 0.0097, l_grad: 0.0288, msssim_ir: 0.2866, msssim_vis: 0.1296, mx_loss: 0.0057, eta: 0:01:38, time: 4.5977
INFO train.py(173): step: 5220/5410, l_total: 0.0378, l_in: 0.0095, l_grad: 0.0283, msssim_ir: 0.3370, msssim_vis: 0.0722, mx_loss: 0.0059, eta: 0:01:33, time: 4.5220
INFO train.py(173): step: 5230/5410, l_total: 0.0704, l_in: 0.0238, l_grad: 0.0466, msssim_ir: 0.3047, msssim_vis: 0.1844, mx_loss: 0.0140, eta: 0:01:28, time: 4.5373
INFO train.py(173): step: 5240/5410, l_total: 0.0532, l_in: 0.0121, l_grad: 0.0411, msssim_ir: 0.5200, msssim_vis: 0.0236, mx_loss: 0.0070, eta: 0:01:23, time: 4.5369
INFO train.py(173): step: 5250/5410, l_total: 0.0474, l_in: 0.0112, l_grad: 0.0361, msssim_ir: 0.2372, msssim_vis: 0.1318, mx_loss: 0.0098, eta: 0:01:18, time: 4.5947
INFO train.py(173): step: 5260/5410, l_total: 0.0417, l_in: 0.0106, l_grad: 0.0311, msssim_ir: 0.4488, msssim_vis: 0.0402, mx_loss: 0.0072, eta: 0:01:13, time: 4.5320
INFO train.py(173): step: 5270/5410, l_total: 0.0414, l_in: 0.0073, l_grad: 0.0340, msssim_ir: 0.2717, msssim_vis: 0.0882, mx_loss: 0.0075, eta: 0:01:08, time: 4.6206
INFO train.py(173): step: 5280/5410, l_total: 0.0393, l_in: 0.0096, l_grad: 0.0297, msssim_ir: 0.3625, msssim_vis: 0.0521, mx_loss: 0.0048, eta: 0:01:03, time: 4.5220
INFO train.py(173): step: 5290/5410, l_total: 0.0495, l_in: 0.0093, l_grad: 0.0403, msssim_ir: 0.1903, msssim_vis: 0.1492, mx_loss: 0.0081, eta: 0:00:59, time: 4.6171
INFO train.py(173): step: 5300/5410, l_total: 0.0422, l_in: 0.0094, l_grad: 0.0328, msssim_ir: 0.2927, msssim_vis: 0.1150, mx_loss: 0.0043, eta: 0:00:54, time: 4.5230
INFO train.py(173): step: 5310/5410, l_total: 0.0462, l_in: 0.0137, l_grad: 0.0324, msssim_ir: 0.1862, msssim_vis: 0.1220, mx_loss: 0.0086, eta: 0:00:49, time: 4.6514
INFO train.py(173): step: 5320/5410, l_total: 0.0544, l_in: 0.0117, l_grad: 0.0427, msssim_ir: 0.4367, msssim_vis: 0.0367, mx_loss: 0.0096, eta: 0:00:44, time: 4.5141
INFO train.py(173): step: 5330/5410, l_total: 0.0496, l_in: 0.0227, l_grad: 0.0270, msssim_ir: 0.3644, msssim_vis: 0.0578, mx_loss: 0.0153, eta: 0:00:39, time: 4.5369
INFO train.py(173): step: 5340/5410, l_total: 0.0368, l_in: 0.0074, l_grad: 0.0294, msssim_ir: 0.2915, msssim_vis: 0.0747, mx_loss: 0.0056, eta: 0:00:34, time: 4.5150
INFO train.py(173): step: 5350/5410, l_total: 0.0319, l_in: 0.0078, l_grad: 0.0241, msssim_ir: 0.2187, msssim_vis: 0.0812, mx_loss: 0.0078, eta: 0:00:29, time: 4.5399
INFO train.py(173): step: 5360/5410, l_total: 0.0396, l_in: 0.0094, l_grad: 0.0302, msssim_ir: 0.3154, msssim_vis: 0.1082, mx_loss: 0.0051, eta: 0:00:24, time: 4.5131
INFO train.py(173): step: 5370/5410, l_total: 0.0458, l_in: 0.0088, l_grad: 0.0371, msssim_ir: 0.2102, msssim_vis: 0.1382, mx_loss: 0.0086, eta: 0:00:19, time: 4.5409
INFO train.py(173): step: 5380/5410, l_total: 0.0275, l_in: 0.0053, l_grad: 0.0222, msssim_ir: 0.2471, msssim_vis: 0.0712, mx_loss: 0.0046, eta: 0:00:14, time: 4.5748
INFO train.py(173): step: 5390/5410, l_total: 0.0296, l_in: 0.0085, l_grad: 0.0211, msssim_ir: 0.1683, msssim_vis: 0.1541, mx_loss: 0.0067, eta: 0:00:09, time: 4.5282
INFO train.py(173): step: 5400/5410, l_total: 0.0559, l_in: 0.0139, l_grad: 0.0420, msssim_ir: 0.4422, msssim_vis: 0.0280, mx_loss: 0.0132, eta: 0:00:04, time: 4.5947
INFO train.py(173): step: 5410/5410, l_total: 0.0324, l_in: 0.0082, l_grad: 0.0242, msssim_ir: 0.3077, msssim_vis: 0.0542, mx_loss: 0.0058, eta: 0:00:00, time: 4.5380
INFO train.py(177): Fusion Model Save to: ./model\Fusion\fusion_model.pth
INFO train.py(178): 

INFO train.py(108): Training Fusion Model start~
INFO train.py(173): step: 10/5410, l_total: 0.0462, l_in: 0.0099, l_grad: 0.0362, msssim_ir: 0.4824, msssim_vis: 0.0115, mx_loss: 0.0078, eta: 3:35:58, time: 23.9970
INFO train.py(173): step: 20/5410, l_total: 0.0314, l_in: 0.0072, l_grad: 0.0242, msssim_ir: 0.3332, msssim_vis: 0.0511, mx_loss: 0.0054, eta: 2:07:52, time: 4.4712
INFO train.py(173): step: 30/5410, l_total: 0.0345, l_in: 0.0086, l_grad: 0.0259, msssim_ir: 0.3985, msssim_vis: 0.0254, mx_loss: 0.0049, eta: 1:38:28, time: 4.4812
INFO train.py(173): step: 40/5410, l_total: 0.0394, l_in: 0.0085, l_grad: 0.0309, msssim_ir: 0.3511, msssim_vis: 0.0812, mx_loss: 0.0045, eta: 1:23:45, time: 4.4862
INFO train.py(173): step: 50/5410, l_total: 0.0680, l_in: 0.0142, l_grad: 0.0538, msssim_ir: 0.4310, msssim_vis: 0.0595, mx_loss: 0.0125, eta: 1:14:53, time: 4.4852
INFO train.py(173): step: 60/5410, l_total: 0.0683, l_in: 0.0158, l_grad: 0.0525, msssim_ir: 0.3920, msssim_vis: 0.0497, mx_loss: 0.0163, eta: 1:08:59, time: 4.4981
INFO train.py(173): step: 70/5410, l_total: 0.0420, l_in: 0.0134, l_grad: 0.0287, msssim_ir: 0.3156, msssim_vis: 0.1453, mx_loss: 0.0058, eta: 1:04:43, time: 4.4822
INFO train.py(173): step: 80/5410, l_total: 0.0284, l_in: 0.0077, l_grad: 0.0208, msssim_ir: 0.2566, msssim_vis: 0.0731, mx_loss: 0.0047, eta: 1:01:31, time: 4.5001
INFO train.py(173): step: 90/5410, l_total: 0.0416, l_in: 0.0116, l_grad: 0.0300, msssim_ir: 0.4054, msssim_vis: 0.0307, mx_loss: 0.0040, eta: 0:59:00, time: 4.4991
INFO train.py(173): step: 100/5410, l_total: 0.0447, l_in: 0.0129, l_grad: 0.0318, msssim_ir: 0.2481, msssim_vis: 0.1320, mx_loss: 0.0072, eta: 0:56:59, time: 4.5031
INFO train.py(173): step: 110/5410, l_total: 0.0315, l_in: 0.0073, l_grad: 0.0242, msssim_ir: 0.3818, msssim_vis: 0.0476, mx_loss: 0.0047, eta: 0:55:20, time: 4.5071
INFO train.py(173): step: 120/5410, l_total: 0.0491, l_in: 0.0110, l_grad: 0.0382, msssim_ir: 0.3676, msssim_vis: 0.0629, mx_loss: 0.0101, eta: 0:53:56, time: 4.5031
INFO train.py(173): step: 130/5410, l_total: 0.0499, l_in: 0.0128, l_grad: 0.0371, msssim_ir: 0.4578, msssim_vis: 0.0255, mx_loss: 0.0073, eta: 0:52:44, time: 4.5001
INFO train.py(173): step: 140/5410, l_total: 0.0362, l_in: 0.0084, l_grad: 0.0279, msssim_ir: 0.3759, msssim_vis: 0.0474, mx_loss: 0.0041, eta: 0:51:42, time: 4.5071
INFO train.py(173): step: 150/5410, l_total: 0.0332, l_in: 0.0118, l_grad: 0.0213, msssim_ir: 0.2571, msssim_vis: 0.1008, mx_loss: 0.0073, eta: 0:50:48, time: 4.5230
INFO train.py(173): step: 160/5410, l_total: 0.0623, l_in: 0.0212, l_grad: 0.0411, msssim_ir: 0.4784, msssim_vis: 0.0547, mx_loss: 0.0143, eta: 0:50:00, time: 4.5001
INFO train.py(173): step: 170/5410, l_total: 0.0315, l_in: 0.0066, l_grad: 0.0249, msssim_ir: 0.3479, msssim_vis: 0.0564, mx_loss: 0.0038, eta: 0:49:18, time: 4.5379
INFO train.py(173): step: 180/5410, l_total: 0.0445, l_in: 0.0111, l_grad: 0.0335, msssim_ir: 0.0888, msssim_vis: 0.2237, mx_loss: 0.0118, eta: 0:48:41, time: 4.5678
INFO train.py(173): step: 190/5410, l_total: 0.0350, l_in: 0.0096, l_grad: 0.0254, msssim_ir: 0.3547, msssim_vis: 0.0432, mx_loss: 0.0046, eta: 0:48:06, time: 4.5111
INFO train.py(173): step: 200/5410, l_total: 0.0303, l_in: 0.0060, l_grad: 0.0243, msssim_ir: 0.3473, msssim_vis: 0.0542, mx_loss: 0.0033, eta: 0:47:35, time: 4.5419
INFO train.py(173): step: 210/5410, l_total: 0.0320, l_in: 0.0069, l_grad: 0.0251, msssim_ir: 0.3466, msssim_vis: 0.0666, mx_loss: 0.0042, eta: 0:47:06, time: 4.5350
INFO train.py(173): step: 220/5410, l_total: 0.0528, l_in: 0.0158, l_grad: 0.0370, msssim_ir: 0.3134, msssim_vis: 0.1198, mx_loss: 0.0095, eta: 0:46:41, time: 4.6246
INFO train.py(173): step: 230/5410, l_total: 0.0421, l_in: 0.0099, l_grad: 0.0323, msssim_ir: 0.4310, msssim_vis: 0.0350, mx_loss: 0.0113, eta: 0:46:16, time: 4.5140
INFO train.py(173): step: 240/5410, l_total: 0.0533, l_in: 0.0151, l_grad: 0.0382, msssim_ir: 0.4120, msssim_vis: 0.0653, mx_loss: 0.0242, eta: 0:45:54, time: 4.6116
INFO train.py(173): step: 250/5410, l_total: 0.0490, l_in: 0.0108, l_grad: 0.0383, msssim_ir: 0.4434, msssim_vis: 0.0277, mx_loss: 0.0126, eta: 0:45:32, time: 4.5140
INFO train.py(173): step: 260/5410, l_total: 0.0430, l_in: 0.0122, l_grad: 0.0308, msssim_ir: 0.4185, msssim_vis: 0.0588, mx_loss: 0.0100, eta: 0:45:11, time: 4.5140
INFO train.py(173): step: 270/5410, l_total: 0.0403, l_in: 0.0075, l_grad: 0.0328, msssim_ir: 0.3741, msssim_vis: 0.0505, mx_loss: 0.0040, eta: 0:44:53, time: 4.5808
INFO train.py(173): step: 280/5410, l_total: 0.0302, l_in: 0.0084, l_grad: 0.0218, msssim_ir: 0.2770, msssim_vis: 0.0443, mx_loss: 0.0061, eta: 0:44:35, time: 4.5230
INFO train.py(173): step: 290/5410, l_total: 0.0499, l_in: 0.0110, l_grad: 0.0389, msssim_ir: 0.4853, msssim_vis: 0.0143, mx_loss: 0.0066, eta: 0:44:17, time: 4.5170
INFO train.py(173): step: 300/5410, l_total: 0.0528, l_in: 0.0118, l_grad: 0.0410, msssim_ir: 0.3201, msssim_vis: 0.0839, mx_loss: 0.0059, eta: 0:44:01, time: 4.5628
INFO train.py(173): step: 310/5410, l_total: 0.0342, l_in: 0.0090, l_grad: 0.0252, msssim_ir: 0.3716, msssim_vis: 0.0354, mx_loss: 0.0031, eta: 0:43:47, time: 4.6256
INFO train.py(173): step: 320/5410, l_total: 0.0421, l_in: 0.0081, l_grad: 0.0339, msssim_ir: 0.3442, msssim_vis: 0.0625, mx_loss: 0.0064, eta: 0:43:32, time: 4.5170
INFO train.py(173): step: 330/5410, l_total: 0.0477, l_in: 0.0152, l_grad: 0.0326, msssim_ir: 0.4686, msssim_vis: 0.0180, mx_loss: 0.0078, eta: 0:43:17, time: 4.5121
INFO train.py(173): step: 340/5410, l_total: 0.0359, l_in: 0.0097, l_grad: 0.0261, msssim_ir: 0.2430, msssim_vis: 0.0815, mx_loss: 0.0088, eta: 0:43:03, time: 4.5283
INFO train.py(173): step: 350/5410, l_total: 0.0263, l_in: 0.0056, l_grad: 0.0206, msssim_ir: 0.2078, msssim_vis: 0.0777, mx_loss: 0.0047, eta: 0:42:52, time: 4.6325
INFO train.py(173): step: 360/5410, l_total: 0.0365, l_in: 0.0072, l_grad: 0.0293, msssim_ir: 0.2828, msssim_vis: 0.0917, mx_loss: 0.0059, eta: 0:42:39, time: 4.5160
INFO train.py(173): step: 370/5410, l_total: 0.0282, l_in: 0.0071, l_grad: 0.0211, msssim_ir: 0.3239, msssim_vis: 0.0446, mx_loss: 0.0046, eta: 0:42:26, time: 4.5389
INFO train.py(173): step: 380/5410, l_total: 0.0491, l_in: 0.0118, l_grad: 0.0374, msssim_ir: 0.4784, msssim_vis: 0.0185, mx_loss: 0.0076, eta: 0:42:15, time: 4.5957
INFO train.py(173): step: 390/5410, l_total: 0.0423, l_in: 0.0078, l_grad: 0.0345, msssim_ir: 0.2593, msssim_vis: 0.1124, mx_loss: 0.0053, eta: 0:42:03, time: 4.5121
INFO train.py(173): step: 400/5410, l_total: 0.0452, l_in: 0.0129, l_grad: 0.0324, msssim_ir: 0.3552, msssim_vis: 0.0579, mx_loss: 0.0065, eta: 0:41:52, time: 4.5270
INFO train.py(173): step: 410/5410, l_total: 0.0297, l_in: 0.0115, l_grad: 0.0181, msssim_ir: 0.2487, msssim_vis: 0.0885, mx_loss: 0.0095, eta: 0:41:42, time: 4.5708
INFO train.py(173): step: 420/5410, l_total: 0.0288, l_in: 0.0066, l_grad: 0.0223, msssim_ir: 0.2709, msssim_vis: 0.0818, mx_loss: 0.0064, eta: 0:41:31, time: 4.5360
INFO train.py(173): step: 430/5410, l_total: 0.0413, l_in: 0.0104, l_grad: 0.0309, msssim_ir: 0.2728, msssim_vis: 0.1122, mx_loss: 0.0111, eta: 0:41:21, time: 4.5340
INFO train.py(173): step: 440/5410, l_total: 0.0426, l_in: 0.0085, l_grad: 0.0341, msssim_ir: 0.3475, msssim_vis: 0.0642, mx_loss: 0.0094, eta: 0:41:11, time: 4.5479
INFO train.py(173): step: 450/5410, l_total: 0.0288, l_in: 0.0081, l_grad: 0.0207, msssim_ir: 0.3753, msssim_vis: 0.0379, mx_loss: 0.0043, eta: 0:41:01, time: 4.5569
INFO train.py(173): step: 460/5410, l_total: 0.0421, l_in: 0.0104, l_grad: 0.0317, msssim_ir: 0.4253, msssim_vis: 0.0284, mx_loss: 0.0104, eta: 0:40:52, time: 4.5429
INFO train.py(173): step: 470/5410, l_total: 0.0295, l_in: 0.0079, l_grad: 0.0216, msssim_ir: 0.2579, msssim_vis: 0.0718, mx_loss: 0.0054, eta: 0:40:43, time: 4.5449
INFO train.py(173): step: 480/5410, l_total: 0.0444, l_in: 0.0160, l_grad: 0.0284, msssim_ir: 0.1311, msssim_vis: 0.1749, mx_loss: 0.0107, eta: 0:40:34, time: 4.5489
INFO train.py(173): step: 490/5410, l_total: 0.0333, l_in: 0.0074, l_grad: 0.0259, msssim_ir: 0.3183, msssim_vis: 0.0806, mx_loss: 0.0034, eta: 0:40:25, time: 4.5370
INFO train.py(173): step: 500/5410, l_total: 0.0412, l_in: 0.0092, l_grad: 0.0320, msssim_ir: 0.2400, msssim_vis: 0.1296, mx_loss: 0.0064, eta: 0:40:16, time: 4.5449
INFO train.py(173): step: 510/5410, l_total: 0.0509, l_in: 0.0165, l_grad: 0.0344, msssim_ir: 0.4599, msssim_vis: 0.0326, mx_loss: 0.0087, eta: 0:40:08, time: 4.6385
INFO train.py(173): step: 520/5410, l_total: 0.0344, l_in: 0.0083, l_grad: 0.0261, msssim_ir: 0.1966, msssim_vis: 0.1801, mx_loss: 0.0064, eta: 0:40:00, time: 4.5081
INFO train.py(173): step: 530/5410, l_total: 0.0373, l_in: 0.0078, l_grad: 0.0295, msssim_ir: 0.4254, msssim_vis: 0.0288, mx_loss: 0.0052, eta: 0:39:51, time: 4.5429
INFO train.py(173): step: 540/5410, l_total: 0.0378, l_in: 0.0142, l_grad: 0.0236, msssim_ir: 0.3179, msssim_vis: 0.0640, mx_loss: 0.0093, eta: 0:39:44, time: 4.6449
INFO train.py(173): step: 550/5410, l_total: 0.0284, l_in: 0.0069, l_grad: 0.0216, msssim_ir: 0.1675, msssim_vis: 0.1353, mx_loss: 0.0066, eta: 0:42:32, time: 24.4202
INFO train.py(173): step: 560/5410, l_total: 0.0415, l_in: 0.0073, l_grad: 0.0342, msssim_ir: 0.2457, msssim_vis: 0.1066, mx_loss: 0.0046, eta: 0:42:20, time: 4.4822
INFO train.py(173): step: 570/5410, l_total: 0.0450, l_in: 0.0109, l_grad: 0.0341, msssim_ir: 0.2989, msssim_vis: 0.0630, mx_loss: 0.0082, eta: 0:42:08, time: 4.4663
INFO train.py(173): step: 580/5410, l_total: 0.0262, l_in: 0.0068, l_grad: 0.0194, msssim_ir: 0.3696, msssim_vis: 0.0240, mx_loss: 0.0041, eta: 0:41:57, time: 4.4812
INFO train.py(173): step: 590/5410, l_total: 0.0524, l_in: 0.0117, l_grad: 0.0407, msssim_ir: 0.4724, msssim_vis: 0.0274, mx_loss: 0.0053, eta: 0:41:45, time: 4.4802
INFO train.py(173): step: 600/5410, l_total: 0.0384, l_in: 0.0101, l_grad: 0.0283, msssim_ir: 0.3568, msssim_vis: 0.0494, mx_loss: 0.0071, eta: 0:41:35, time: 4.4991
INFO train.py(173): step: 610/5410, l_total: 0.0460, l_in: 0.0103, l_grad: 0.0357, msssim_ir: 0.4396, msssim_vis: 0.0357, mx_loss: 0.0082, eta: 0:41:24, time: 4.5041
INFO train.py(173): step: 620/5410, l_total: 0.0434, l_in: 0.0093, l_grad: 0.0341, msssim_ir: 0.3707, msssim_vis: 0.0548, mx_loss: 0.0049, eta: 0:41:14, time: 4.4941
INFO train.py(173): step: 630/5410, l_total: 0.0532, l_in: 0.0237, l_grad: 0.0295, msssim_ir: 0.3639, msssim_vis: 0.0912, mx_loss: 0.0124, eta: 0:41:03, time: 4.4902
INFO train.py(173): step: 640/5410, l_total: 0.0374, l_in: 0.0075, l_grad: 0.0299, msssim_ir: 0.3764, msssim_vis: 0.0311, mx_loss: 0.0072, eta: 0:40:53, time: 4.5081
INFO train.py(173): step: 650/5410, l_total: 0.0555, l_in: 0.0226, l_grad: 0.0329, msssim_ir: 0.2109, msssim_vis: 0.1833, mx_loss: 0.0142, eta: 0:40:44, time: 4.5111
INFO train.py(173): step: 660/5410, l_total: 0.0380, l_in: 0.0110, l_grad: 0.0269, msssim_ir: 0.2778, msssim_vis: 0.0924, mx_loss: 0.0083, eta: 0:40:34, time: 4.5031
INFO train.py(173): step: 670/5410, l_total: 0.0500, l_in: 0.0152, l_grad: 0.0348, msssim_ir: 0.4278, msssim_vis: 0.0249, mx_loss: 0.0193, eta: 0:40:24, time: 4.5160
INFO train.py(173): step: 680/5410, l_total: 0.0282, l_in: 0.0064, l_grad: 0.0218, msssim_ir: 0.2289, msssim_vis: 0.1231, mx_loss: 0.0045, eta: 0:40:15, time: 4.5101
INFO train.py(173): step: 690/5410, l_total: 0.0337, l_in: 0.0108, l_grad: 0.0229, msssim_ir: 0.2461, msssim_vis: 0.1045, mx_loss: 0.0082, eta: 0:40:06, time: 4.5031
INFO train.py(173): step: 700/5410, l_total: 0.0394, l_in: 0.0089, l_grad: 0.0305, msssim_ir: 0.4170, msssim_vis: 0.0263, mx_loss: 0.0058, eta: 0:39:57, time: 4.5170
INFO train.py(173): step: 710/5410, l_total: 0.0365, l_in: 0.0091, l_grad: 0.0274, msssim_ir: 0.1936, msssim_vis: 0.1553, mx_loss: 0.0073, eta: 0:39:48, time: 4.5081
INFO train.py(173): step: 720/5410, l_total: 0.0420, l_in: 0.0086, l_grad: 0.0334, msssim_ir: 0.4782, msssim_vis: 0.0130, mx_loss: 0.0062, eta: 0:39:39, time: 4.5330
INFO train.py(173): step: 730/5410, l_total: 0.0492, l_in: 0.0142, l_grad: 0.0351, msssim_ir: 0.2868, msssim_vis: 0.1394, mx_loss: 0.0078, eta: 0:39:31, time: 4.5350
INFO train.py(173): step: 740/5410, l_total: 0.0321, l_in: 0.0082, l_grad: 0.0240, msssim_ir: 0.2602, msssim_vis: 0.1093, mx_loss: 0.0057, eta: 0:39:22, time: 4.5280
INFO train.py(173): step: 750/5410, l_total: 0.0573, l_in: 0.0167, l_grad: 0.0406, msssim_ir: 0.4910, msssim_vis: 0.0330, mx_loss: 0.0110, eta: 0:39:14, time: 4.5718
INFO train.py(173): step: 760/5410, l_total: 0.0454, l_in: 0.0130, l_grad: 0.0324, msssim_ir: 0.4370, msssim_vis: 0.0325, mx_loss: 0.0149, eta: 0:39:06, time: 4.5280
INFO train.py(173): step: 770/5410, l_total: 0.0422, l_in: 0.0101, l_grad: 0.0321, msssim_ir: 0.3481, msssim_vis: 0.0920, mx_loss: 0.0072, eta: 0:38:58, time: 4.5598
INFO train.py(173): step: 780/5410, l_total: 0.0571, l_in: 0.0157, l_grad: 0.0414, msssim_ir: 0.1828, msssim_vis: 0.1898, mx_loss: 0.0118, eta: 0:38:50, time: 4.6275
INFO train.py(173): step: 790/5410, l_total: 0.0372, l_in: 0.0090, l_grad: 0.0282, msssim_ir: 0.4079, msssim_vis: 0.0130, mx_loss: 0.0079, eta: 0:38:42, time: 4.5061
INFO train.py(173): step: 800/5410, l_total: 0.0369, l_in: 0.0109, l_grad: 0.0259, msssim_ir: 0.2596, msssim_vis: 0.1312, mx_loss: 0.0062, eta: 0:38:34, time: 4.5210
INFO train.py(173): step: 810/5410, l_total: 0.0298, l_in: 0.0094, l_grad: 0.0204, msssim_ir: 0.2804, msssim_vis: 0.0920, mx_loss: 0.0043, eta: 0:38:27, time: 4.5419
INFO train.py(173): step: 820/5410, l_total: 0.0663, l_in: 0.0176, l_grad: 0.0487, msssim_ir: 0.5025, msssim_vis: 0.0253, mx_loss: 0.0199, eta: 0:38:19, time: 4.5419
INFO train.py(173): step: 830/5410, l_total: 0.0675, l_in: 0.0215, l_grad: 0.0460, msssim_ir: 0.3596, msssim_vis: 0.0651, mx_loss: 0.0132, eta: 0:38:11, time: 4.5252
INFO train.py(173): step: 840/5410, l_total: 0.0364, l_in: 0.0079, l_grad: 0.0285, msssim_ir: 0.2982, msssim_vis: 0.0975, mx_loss: 0.0057, eta: 0:38:04, time: 4.5798
INFO train.py(173): step: 850/5410, l_total: 0.0368, l_in: 0.0081, l_grad: 0.0288, msssim_ir: 0.4433, msssim_vis: 0.0587, mx_loss: 0.0029, eta: 0:37:56, time: 4.5190
INFO train.py(173): step: 860/5410, l_total: 0.0609, l_in: 0.0195, l_grad: 0.0414, msssim_ir: 0.4344, msssim_vis: 0.0370, mx_loss: 0.0178, eta: 0:37:49, time: 4.5987
INFO train.py(173): step: 870/5410, l_total: 0.0289, l_in: 0.0070, l_grad: 0.0219, msssim_ir: 0.3677, msssim_vis: 0.0535, mx_loss: 0.0033, eta: 0:37:42, time: 4.6295
INFO train.py(173): step: 880/5410, l_total: 0.0519, l_in: 0.0121, l_grad: 0.0399, msssim_ir: 0.4174, msssim_vis: 0.0392, mx_loss: 0.0126, eta: 0:37:35, time: 4.5210
INFO train.py(173): step: 890/5410, l_total: 0.0552, l_in: 0.0127, l_grad: 0.0425, msssim_ir: 0.3557, msssim_vis: 0.0933, mx_loss: 0.0180, eta: 0:37:28, time: 4.5071
INFO train.py(173): step: 900/5410, l_total: 0.0524, l_in: 0.0184, l_grad: 0.0340, msssim_ir: 0.1201, msssim_vis: 0.2075, mx_loss: 0.0136, eta: 0:37:21, time: 4.5350
INFO train.py(173): step: 910/5410, l_total: 0.0533, l_in: 0.0164, l_grad: 0.0369, msssim_ir: 0.3667, msssim_vis: 0.0940, mx_loss: 0.0119, eta: 0:37:14, time: 4.5857
INFO train.py(173): step: 920/5410, l_total: 0.0283, l_in: 0.0076, l_grad: 0.0208, msssim_ir: 0.2393, msssim_vis: 0.1064, mx_loss: 0.0046, eta: 0:37:07, time: 4.5290
INFO train.py(173): step: 930/5410, l_total: 0.0446, l_in: 0.0110, l_grad: 0.0336, msssim_ir: 0.4070, msssim_vis: 0.0376, mx_loss: 0.0122, eta: 0:37:00, time: 4.5569
INFO train.py(173): step: 940/5410, l_total: 0.0342, l_in: 0.0081, l_grad: 0.0261, msssim_ir: 0.2373, msssim_vis: 0.1078, mx_loss: 0.0074, eta: 0:36:53, time: 4.6166
INFO train.py(173): step: 950/5410, l_total: 0.0646, l_in: 0.0183, l_grad: 0.0463, msssim_ir: 0.5183, msssim_vis: 0.0262, mx_loss: 0.0114, eta: 0:36:46, time: 4.5718
INFO train.py(173): step: 960/5410, l_total: 0.0466, l_in: 0.0142, l_grad: 0.0324, msssim_ir: 0.4658, msssim_vis: 0.0184, mx_loss: 0.0123, eta: 0:36:40, time: 4.5588
INFO train.py(173): step: 970/5410, l_total: 0.0372, l_in: 0.0106, l_grad: 0.0267, msssim_ir: 0.1507, msssim_vis: 0.1666, mx_loss: 0.0117, eta: 0:36:33, time: 4.5111
INFO train.py(173): step: 980/5410, l_total: 0.0372, l_in: 0.0067, l_grad: 0.0305, msssim_ir: 0.4041, msssim_vis: 0.0214, mx_loss: 0.0049, eta: 0:36:26, time: 4.5270
INFO train.py(173): step: 990/5410, l_total: 0.0288, l_in: 0.0062, l_grad: 0.0226, msssim_ir: 0.2565, msssim_vis: 0.0979, mx_loss: 0.0052, eta: 0:36:19, time: 4.5598
INFO train.py(173): step: 1000/5410, l_total: 0.0466, l_in: 0.0120, l_grad: 0.0347, msssim_ir: 0.4972, msssim_vis: 0.0069, mx_loss: 0.0051, eta: 0:36:13, time: 4.6106
INFO train.py(173): step: 1010/5410, l_total: 0.0351, l_in: 0.0099, l_grad: 0.0252, msssim_ir: 0.3812, msssim_vis: 0.0423, mx_loss: 0.0037, eta: 0:36:06, time: 4.5061
INFO train.py(173): step: 1020/5410, l_total: 0.0332, l_in: 0.0090, l_grad: 0.0241, msssim_ir: 0.3788, msssim_vis: 0.0373, mx_loss: 0.0048, eta: 0:36:00, time: 4.5678
INFO train.py(173): step: 1030/5410, l_total: 0.0353, l_in: 0.0116, l_grad: 0.0236, msssim_ir: 0.3840, msssim_vis: 0.0261, mx_loss: 0.0075, eta: 0:35:53, time: 4.5280
INFO train.py(173): step: 1040/5410, l_total: 0.0359, l_in: 0.0088, l_grad: 0.0271, msssim_ir: 0.3994, msssim_vis: 0.0334, mx_loss: 0.0054, eta: 0:35:47, time: 4.6126
INFO train.py(173): step: 1050/5410, l_total: 0.0430, l_in: 0.0134, l_grad: 0.0296, msssim_ir: 0.3530, msssim_vis: 0.0483, mx_loss: 0.0100, eta: 0:35:41, time: 4.6405
INFO train.py(173): step: 1060/5410, l_total: 0.0559, l_in: 0.0132, l_grad: 0.0427, msssim_ir: 0.5197, msssim_vis: 0.0083, mx_loss: 0.0078, eta: 0:35:34, time: 4.5280
INFO train.py(173): step: 1070/5410, l_total: 0.0402, l_in: 0.0090, l_grad: 0.0313, msssim_ir: 0.2455, msssim_vis: 0.0982, mx_loss: 0.0075, eta: 0:35:28, time: 4.5290
INFO train.py(173): step: 1080/5410, l_total: 0.0551, l_in: 0.0110, l_grad: 0.0441, msssim_ir: 0.4168, msssim_vis: 0.0275, mx_loss: 0.0118, eta: 0:35:21, time: 4.5200
INFO train.py(173): step: 1090/5410, l_total: 0.0389, l_in: 0.0109, l_grad: 0.0280, msssim_ir: 0.3917, msssim_vis: 0.0358, mx_loss: 0.0043, eta: 0:36:34, time: 24.3932
INFO train.py(173): step: 1100/5410, l_total: 0.0489, l_in: 0.0110, l_grad: 0.0379, msssim_ir: 0.4867, msssim_vis: 0.0151, mx_loss: 0.0091, eta: 0:36:26, time: 4.4742
INFO train.py(173): step: 1110/5410, l_total: 0.0326, l_in: 0.0086, l_grad: 0.0240, msssim_ir: 0.1557, msssim_vis: 0.1870, mx_loss: 0.0051, eta: 0:36:19, time: 4.4643
INFO train.py(173): step: 1120/5410, l_total: 0.0444, l_in: 0.0124, l_grad: 0.0321, msssim_ir: 0.3484, msssim_vis: 0.0781, mx_loss: 0.0076, eta: 0:36:12, time: 4.4832
INFO train.py(173): step: 1130/5410, l_total: 0.0306, l_in: 0.0063, l_grad: 0.0243, msssim_ir: 0.3575, msssim_vis: 0.0366, mx_loss: 0.0031, eta: 0:36:04, time: 4.4872
INFO train.py(173): step: 1140/5410, l_total: 0.0312, l_in: 0.0073, l_grad: 0.0238, msssim_ir: 0.3905, msssim_vis: 0.0276, mx_loss: 0.0037, eta: 0:35:57, time: 4.5061
INFO train.py(173): step: 1150/5410, l_total: 0.0465, l_in: 0.0121, l_grad: 0.0344, msssim_ir: 0.4477, msssim_vis: 0.0474, mx_loss: 0.0102, eta: 0:35:50, time: 4.4782
INFO train.py(173): step: 1160/5410, l_total: 0.0521, l_in: 0.0100, l_grad: 0.0421, msssim_ir: 0.3259, msssim_vis: 0.0806, mx_loss: 0.0079, eta: 0:35:43, time: 4.4971
INFO train.py(173): step: 1170/5410, l_total: 0.0733, l_in: 0.0302, l_grad: 0.0431, msssim_ir: 0.2879, msssim_vis: 0.1581, mx_loss: 0.0208, eta: 0:35:36, time: 4.5011
INFO train.py(173): step: 1180/5410, l_total: 0.0363, l_in: 0.0083, l_grad: 0.0280, msssim_ir: 0.3068, msssim_vis: 0.0804, mx_loss: 0.0046, eta: 0:35:29, time: 4.5071
INFO train.py(173): step: 1190/5410, l_total: 0.0368, l_in: 0.0089, l_grad: 0.0280, msssim_ir: 0.3025, msssim_vis: 0.0777, mx_loss: 0.0069, eta: 0:35:22, time: 4.5081
INFO train.py(173): step: 1200/5410, l_total: 0.0323, l_in: 0.0099, l_grad: 0.0224, msssim_ir: 0.3112, msssim_vis: 0.0455, mx_loss: 0.0046, eta: 0:35:15, time: 4.5150
INFO train.py(173): step: 1210/5410, l_total: 0.0561, l_in: 0.0144, l_grad: 0.0417, msssim_ir: 0.5027, msssim_vis: 0.0092, mx_loss: 0.0066, eta: 0:35:08, time: 4.5121
INFO train.py(173): step: 1220/5410, l_total: 0.0562, l_in: 0.0175, l_grad: 0.0387, msssim_ir: 0.4739, msssim_vis: 0.0092, mx_loss: 0.0087, eta: 0:35:02, time: 4.5121
INFO train.py(173): step: 1230/5410, l_total: 0.0336, l_in: 0.0084, l_grad: 0.0252, msssim_ir: 0.3633, msssim_vis: 0.0367, mx_loss: 0.0036, eta: 0:34:55, time: 4.5220
INFO train.py(173): step: 1240/5410, l_total: 0.0301, l_in: 0.0094, l_grad: 0.0207, msssim_ir: 0.3542, msssim_vis: 0.0355, mx_loss: 0.0032, eta: 0:34:48, time: 4.5300
INFO train.py(173): step: 1250/5410, l_total: 0.0332, l_in: 0.0073, l_grad: 0.0259, msssim_ir: 0.4689, msssim_vis: 0.0132, mx_loss: 0.0029, eta: 0:34:42, time: 4.6266
INFO train.py(173): step: 1260/5410, l_total: 0.0429, l_in: 0.0089, l_grad: 0.0340, msssim_ir: 0.4496, msssim_vis: 0.0270, mx_loss: 0.0067, eta: 0:34:36, time: 4.5270
INFO train.py(173): step: 1270/5410, l_total: 0.0499, l_in: 0.0195, l_grad: 0.0304, msssim_ir: 0.2566, msssim_vis: 0.1411, mx_loss: 0.0142, eta: 0:34:29, time: 4.5559
INFO train.py(173): step: 1280/5410, l_total: 0.0736, l_in: 0.0354, l_grad: 0.0382, msssim_ir: 0.1747, msssim_vis: 0.1964, mx_loss: 0.0293, eta: 0:34:23, time: 4.6027
INFO train.py(173): step: 1290/5410, l_total: 0.0642, l_in: 0.0249, l_grad: 0.0393, msssim_ir: 0.4992, msssim_vis: 0.0180, mx_loss: 0.0112, eta: 0:34:16, time: 4.5409
INFO train.py(173): step: 1300/5410, l_total: 0.0281, l_in: 0.0078, l_grad: 0.0203, msssim_ir: 0.3938, msssim_vis: 0.0368, mx_loss: 0.0030, eta: 0:34:10, time: 4.6136
INFO train.py(173): step: 1310/5410, l_total: 0.0331, l_in: 0.0090, l_grad: 0.0240, msssim_ir: 0.4357, msssim_vis: 0.0197, mx_loss: 0.0040, eta: 0:34:04, time: 4.5389
INFO train.py(173): step: 1320/5410, l_total: 0.0303, l_in: 0.0085, l_grad: 0.0218, msssim_ir: 0.4070, msssim_vis: 0.0517, mx_loss: 0.0046, eta: 0:33:57, time: 4.5688
INFO train.py(173): step: 1330/5410, l_total: 0.0463, l_in: 0.0117, l_grad: 0.0346, msssim_ir: 0.4649, msssim_vis: 0.0159, mx_loss: 0.0069, eta: 0:33:51, time: 4.5469
INFO train.py(173): step: 1340/5410, l_total: 0.0413, l_in: 0.0090, l_grad: 0.0323, msssim_ir: 0.1844, msssim_vis: 0.1483, mx_loss: 0.0094, eta: 0:33:45, time: 4.5598
INFO train.py(173): step: 1350/5410, l_total: 0.0375, l_in: 0.0111, l_grad: 0.0263, msssim_ir: 0.3580, msssim_vis: 0.0431, mx_loss: 0.0045, eta: 0:33:39, time: 4.6027
INFO train.py(173): step: 1360/5410, l_total: 0.0382, l_in: 0.0103, l_grad: 0.0279, msssim_ir: 0.2793, msssim_vis: 0.1019, mx_loss: 0.0084, eta: 0:33:33, time: 4.5419
INFO train.py(173): step: 1370/5410, l_total: 0.0374, l_in: 0.0138, l_grad: 0.0236, msssim_ir: 0.2967, msssim_vis: 0.1110, mx_loss: 0.0084, eta: 0:33:26, time: 4.5549
INFO train.py(173): step: 1380/5410, l_total: 0.0299, l_in: 0.0068, l_grad: 0.0231, msssim_ir: 0.2156, msssim_vis: 0.1072, mx_loss: 0.0061, eta: 0:33:20, time: 4.5608
INFO train.py(173): step: 1390/5410, l_total: 0.0408, l_in: 0.0088, l_grad: 0.0319, msssim_ir: 0.4895, msssim_vis: 0.0118, mx_loss: 0.0072, eta: 0:33:14, time: 4.5310
INFO train.py(173): step: 1400/5410, l_total: 0.0337, l_in: 0.0131, l_grad: 0.0207, msssim_ir: 0.2532, msssim_vis: 0.0782, mx_loss: 0.0122, eta: 0:33:08, time: 4.6554
INFO train.py(173): step: 1410/5410, l_total: 0.0388, l_in: 0.0086, l_grad: 0.0302, msssim_ir: 0.3501, msssim_vis: 0.0501, mx_loss: 0.0082, eta: 0:33:02, time: 4.5340
INFO train.py(173): step: 1420/5410, l_total: 0.0425, l_in: 0.0093, l_grad: 0.0331, msssim_ir: 0.4085, msssim_vis: 0.0469, mx_loss: 0.0098, eta: 0:32:56, time: 4.5539
INFO train.py(173): step: 1430/5410, l_total: 0.0411, l_in: 0.0127, l_grad: 0.0283, msssim_ir: 0.4131, msssim_vis: 0.0304, mx_loss: 0.0047, eta: 0:32:50, time: 4.5728
INFO train.py(173): step: 1440/5410, l_total: 0.0487, l_in: 0.0137, l_grad: 0.0350, msssim_ir: 0.3067, msssim_vis: 0.1151, mx_loss: 0.0054, eta: 0:32:44, time: 4.6833
INFO train.py(173): step: 1450/5410, l_total: 0.0331, l_in: 0.0094, l_grad: 0.0237, msssim_ir: 0.3632, msssim_vis: 0.0461, mx_loss: 0.0053, eta: 0:32:38, time: 4.5499
INFO train.py(173): step: 1460/5410, l_total: 0.0334, l_in: 0.0068, l_grad: 0.0266, msssim_ir: 0.2638, msssim_vis: 0.0815, mx_loss: 0.0059, eta: 0:32:32, time: 4.5449
INFO train.py(173): step: 1470/5410, l_total: 0.0283, l_in: 0.0066, l_grad: 0.0218, msssim_ir: 0.2220, msssim_vis: 0.0925, mx_loss: 0.0052, eta: 0:32:26, time: 4.5409
INFO train.py(173): step: 1480/5410, l_total: 0.0411, l_in: 0.0105, l_grad: 0.0306, msssim_ir: 0.3245, msssim_vis: 0.0570, mx_loss: 0.0121, eta: 0:32:20, time: 4.5469
INFO train.py(173): step: 1490/5410, l_total: 0.0350, l_in: 0.0099, l_grad: 0.0251, msssim_ir: 0.4544, msssim_vis: 0.0070, mx_loss: 0.0046, eta: 0:32:14, time: 4.5479
INFO train.py(173): step: 1500/5410, l_total: 0.0507, l_in: 0.0209, l_grad: 0.0298, msssim_ir: 0.2007, msssim_vis: 0.1806, mx_loss: 0.0186, eta: 0:32:08, time: 4.5718
INFO train.py(173): step: 1510/5410, l_total: 0.0291, l_in: 0.0074, l_grad: 0.0217, msssim_ir: 0.2671, msssim_vis: 0.0803, mx_loss: 0.0049, eta: 0:32:02, time: 4.6106
INFO train.py(173): step: 1520/5410, l_total: 0.0346, l_in: 0.0094, l_grad: 0.0252, msssim_ir: 0.3785, msssim_vis: 0.0413, mx_loss: 0.0058, eta: 0:31:57, time: 4.5847
INFO train.py(173): step: 1530/5410, l_total: 0.0357, l_in: 0.0083, l_grad: 0.0274, msssim_ir: 0.3270, msssim_vis: 0.0458, mx_loss: 0.0053, eta: 0:31:51, time: 4.6027
INFO train.py(173): step: 1540/5410, l_total: 0.0494, l_in: 0.0112, l_grad: 0.0382, msssim_ir: 0.5072, msssim_vis: 0.0235, mx_loss: 0.0091, eta: 0:31:45, time: 4.6176
INFO train.py(173): step: 1550/5410, l_total: 0.0564, l_in: 0.0190, l_grad: 0.0374, msssim_ir: 0.2216, msssim_vis: 0.2071, mx_loss: 0.0104, eta: 0:31:39, time: 4.5847
INFO train.py(173): step: 1560/5410, l_total: 0.0366, l_in: 0.0080, l_grad: 0.0286, msssim_ir: 0.4150, msssim_vis: 0.0204, mx_loss: 0.0048, eta: 0:31:34, time: 4.5340
INFO train.py(173): step: 1570/5410, l_total: 0.0335, l_in: 0.0072, l_grad: 0.0263, msssim_ir: 0.4452, msssim_vis: 0.0541, mx_loss: 0.0035, eta: 0:31:28, time: 4.5708
INFO train.py(173): step: 1580/5410, l_total: 0.0804, l_in: 0.0307, l_grad: 0.0497, msssim_ir: 0.3643, msssim_vis: 0.1360, mx_loss: 0.0183, eta: 0:31:22, time: 4.6136
INFO train.py(173): step: 1590/5410, l_total: 0.0306, l_in: 0.0070, l_grad: 0.0236, msssim_ir: 0.3007, msssim_vis: 0.1177, mx_loss: 0.0042, eta: 0:31:16, time: 4.5429
INFO train.py(173): step: 1600/5410, l_total: 0.0302, l_in: 0.0062, l_grad: 0.0240, msssim_ir: 0.3244, msssim_vis: 0.0340, mx_loss: 0.0052, eta: 0:31:11, time: 4.5379
INFO train.py(173): step: 1610/5410, l_total: 0.0337, l_in: 0.0087, l_grad: 0.0249, msssim_ir: 0.2449, msssim_vis: 0.1187, mx_loss: 0.0052, eta: 0:31:05, time: 4.6475
INFO train.py(173): step: 1620/5410, l_total: 0.0381, l_in: 0.0123, l_grad: 0.0258, msssim_ir: 0.2192, msssim_vis: 0.1385, mx_loss: 0.0069, eta: 0:30:59, time: 4.5479
INFO train.py(173): step: 1630/5410, l_total: 0.0353, l_in: 0.0082, l_grad: 0.0271, msssim_ir: 0.2031, msssim_vis: 0.1506, mx_loss: 0.0059, eta: 0:31:40, time: 24.7745
INFO train.py(173): step: 1640/5410, l_total: 0.0280, l_in: 0.0073, l_grad: 0.0207, msssim_ir: 0.3499, msssim_vis: 0.0406, mx_loss: 0.0039, eta: 0:31:34, time: 4.4692
INFO train.py(173): step: 1650/5410, l_total: 0.0274, l_in: 0.0081, l_grad: 0.0193, msssim_ir: 0.2864, msssim_vis: 0.0630, mx_loss: 0.0037, eta: 0:31:28, time: 4.4822
INFO train.py(173): step: 1660/5410, l_total: 0.0326, l_in: 0.0063, l_grad: 0.0262, msssim_ir: 0.3829, msssim_vis: 0.0355, mx_loss: 0.0040, eta: 0:31:22, time: 4.4805
INFO train.py(173): step: 1670/5410, l_total: 0.0343, l_in: 0.0074, l_grad: 0.0269, msssim_ir: 0.4121, msssim_vis: 0.0457, mx_loss: 0.0040, eta: 0:31:15, time: 4.5021
INFO train.py(173): step: 1680/5410, l_total: 0.0365, l_in: 0.0100, l_grad: 0.0265, msssim_ir: 0.3255, msssim_vis: 0.0623, mx_loss: 0.0057, eta: 0:31:09, time: 4.4941
INFO train.py(173): step: 1690/5410, l_total: 0.0505, l_in: 0.0166, l_grad: 0.0339, msssim_ir: 0.2498, msssim_vis: 0.1467, mx_loss: 0.0121, eta: 0:31:03, time: 4.4862
INFO train.py(173): step: 1700/5410, l_total: 0.0394, l_in: 0.0080, l_grad: 0.0314, msssim_ir: 0.2795, msssim_vis: 0.0783, mx_loss: 0.0044, eta: 0:30:57, time: 4.4971
INFO train.py(173): step: 1710/5410, l_total: 0.0481, l_in: 0.0129, l_grad: 0.0352, msssim_ir: 0.4973, msssim_vis: 0.0286, mx_loss: 0.0085, eta: 0:30:51, time: 4.4902
INFO train.py(173): step: 1720/5410, l_total: 0.0397, l_in: 0.0133, l_grad: 0.0264, msssim_ir: 0.3415, msssim_vis: 0.0547, mx_loss: 0.0092, eta: 0:30:45, time: 4.5051
INFO train.py(173): step: 1730/5410, l_total: 0.0392, l_in: 0.0102, l_grad: 0.0290, msssim_ir: 0.3153, msssim_vis: 0.0851, mx_loss: 0.0087, eta: 0:30:39, time: 4.5021
INFO train.py(173): step: 1740/5410, l_total: 0.0389, l_in: 0.0079, l_grad: 0.0310, msssim_ir: 0.4419, msssim_vis: 0.0156, mx_loss: 0.0061, eta: 0:30:33, time: 4.5210
INFO train.py(173): step: 1750/5410, l_total: 0.0521, l_in: 0.0105, l_grad: 0.0416, msssim_ir: 0.4660, msssim_vis: 0.0478, mx_loss: 0.0075, eta: 0:30:27, time: 4.5210
INFO train.py(173): step: 1760/5410, l_total: 0.0428, l_in: 0.0176, l_grad: 0.0251, msssim_ir: 0.3336, msssim_vis: 0.0939, mx_loss: 0.0100, eta: 0:30:21, time: 4.5369
INFO train.py(173): step: 1770/5410, l_total: 0.1022, l_in: 0.0344, l_grad: 0.0678, msssim_ir: 0.3136, msssim_vis: 0.1053, mx_loss: 0.0254, eta: 0:30:15, time: 4.6335
INFO train.py(173): step: 1780/5410, l_total: 0.0278, l_in: 0.0061, l_grad: 0.0217, msssim_ir: 0.3946, msssim_vis: 0.0331, mx_loss: 0.0033, eta: 0:30:09, time: 4.5350
INFO train.py(173): step: 1790/5410, l_total: 0.0538, l_in: 0.0185, l_grad: 0.0352, msssim_ir: 0.3600, msssim_vis: 0.0862, mx_loss: 0.0155, eta: 0:30:03, time: 4.5519
INFO train.py(173): step: 1800/5410, l_total: 0.0401, l_in: 0.0152, l_grad: 0.0250, msssim_ir: 0.2438, msssim_vis: 0.1296, mx_loss: 0.0088, eta: 0:29:58, time: 4.6365
INFO train.py(173): step: 1810/5410, l_total: 0.0357, l_in: 0.0087, l_grad: 0.0270, msssim_ir: 0.3313, msssim_vis: 0.0503, mx_loss: 0.0060, eta: 0:29:52, time: 4.5330
INFO train.py(173): step: 1820/5410, l_total: 0.0355, l_in: 0.0083, l_grad: 0.0272, msssim_ir: 0.3933, msssim_vis: 0.0437, mx_loss: 0.0043, eta: 0:29:46, time: 4.6365
INFO train.py(173): step: 1830/5410, l_total: 0.0386, l_in: 0.0138, l_grad: 0.0248, msssim_ir: 0.1514, msssim_vis: 0.1434, mx_loss: 0.0130, eta: 0:29:40, time: 4.5967
INFO train.py(173): step: 1840/5410, l_total: 0.0376, l_in: 0.0109, l_grad: 0.0267, msssim_ir: 0.2704, msssim_vis: 0.0837, mx_loss: 0.0078, eta: 0:29:35, time: 4.5399
INFO train.py(173): step: 1850/5410, l_total: 0.0469, l_in: 0.0203, l_grad: 0.0266, msssim_ir: 0.3530, msssim_vis: 0.0424, mx_loss: 0.0103, eta: 0:29:29, time: 4.5867
INFO train.py(173): step: 1860/5410, l_total: 0.0299, l_in: 0.0061, l_grad: 0.0238, msssim_ir: 0.3157, msssim_vis: 0.0482, mx_loss: 0.0034, eta: 0:29:23, time: 4.6166
INFO train.py(173): step: 1870/5410, l_total: 0.0520, l_in: 0.0160, l_grad: 0.0360, msssim_ir: 0.4611, msssim_vis: 0.0207, mx_loss: 0.0152, eta: 0:29:17, time: 4.5678
INFO train.py(173): step: 1880/5410, l_total: 0.0340, l_in: 0.0098, l_grad: 0.0242, msssim_ir: 0.4335, msssim_vis: 0.0380, mx_loss: 0.0035, eta: 0:29:12, time: 4.5559
INFO train.py(173): step: 1890/5410, l_total: 0.0414, l_in: 0.0110, l_grad: 0.0304, msssim_ir: 0.2995, msssim_vis: 0.0958, mx_loss: 0.0090, eta: 0:29:06, time: 4.5728
INFO train.py(173): step: 1900/5410, l_total: 0.0288, l_in: 0.0064, l_grad: 0.0224, msssim_ir: 0.3889, msssim_vis: 0.0217, mx_loss: 0.0033, eta: 0:29:00, time: 4.6037
INFO train.py(173): step: 1910/5410, l_total: 0.0388, l_in: 0.0091, l_grad: 0.0297, msssim_ir: 0.5042, msssim_vis: 0.0248, mx_loss: 0.0037, eta: 0:28:55, time: 4.5260
INFO train.py(173): step: 1920/5410, l_total: 0.0394, l_in: 0.0125, l_grad: 0.0269, msssim_ir: 0.1976, msssim_vis: 0.1416, mx_loss: 0.0101, eta: 0:28:49, time: 4.6017
INFO train.py(173): step: 1930/5410, l_total: 0.0299, l_in: 0.0083, l_grad: 0.0216, msssim_ir: 0.2948, msssim_vis: 0.0648, mx_loss: 0.0062, eta: 0:28:43, time: 4.6027
INFO train.py(173): step: 1940/5410, l_total: 0.0265, l_in: 0.0061, l_grad: 0.0204, msssim_ir: 0.2838, msssim_vis: 0.0619, mx_loss: 0.0037, eta: 0:28:38, time: 4.6156
INFO train.py(173): step: 1950/5410, l_total: 0.0480, l_in: 0.0157, l_grad: 0.0323, msssim_ir: 0.0943, msssim_vis: 0.2043, mx_loss: 0.0117, eta: 0:28:32, time: 4.5499
INFO train.py(173): step: 1960/5410, l_total: 0.0413, l_in: 0.0134, l_grad: 0.0278, msssim_ir: 0.3178, msssim_vis: 0.0457, mx_loss: 0.0137, eta: 0:28:27, time: 4.5608
INFO train.py(173): step: 1970/5410, l_total: 0.0493, l_in: 0.0157, l_grad: 0.0336, msssim_ir: 0.4274, msssim_vis: 0.0840, mx_loss: 0.0137, eta: 0:28:21, time: 4.5897
INFO train.py(173): step: 1980/5410, l_total: 0.0448, l_in: 0.0125, l_grad: 0.0324, msssim_ir: 0.4119, msssim_vis: 0.0555, mx_loss: 0.0157, eta: 0:28:15, time: 4.6246
INFO train.py(173): step: 1990/5410, l_total: 0.0316, l_in: 0.0083, l_grad: 0.0233, msssim_ir: 0.3589, msssim_vis: 0.0438, mx_loss: 0.0045, eta: 0:28:10, time: 4.6027
INFO train.py(173): step: 2000/5410, l_total: 0.0408, l_in: 0.0120, l_grad: 0.0288, msssim_ir: 0.4045, msssim_vis: 0.0392, mx_loss: 0.0058, eta: 0:28:04, time: 4.5519
INFO train.py(173): step: 2010/5410, l_total: 0.0519, l_in: 0.0107, l_grad: 0.0412, msssim_ir: 0.2854, msssim_vis: 0.1179, mx_loss: 0.0097, eta: 0:27:59, time: 4.6833
INFO train.py(173): step: 2020/5410, l_total: 0.0494, l_in: 0.0118, l_grad: 0.0376, msssim_ir: 0.4655, msssim_vis: 0.0122, mx_loss: 0.0105, eta: 0:27:53, time: 4.5857
INFO train.py(173): step: 2030/5410, l_total: 0.0424, l_in: 0.0126, l_grad: 0.0298, msssim_ir: 0.2489, msssim_vis: 0.1186, mx_loss: 0.0095, eta: 0:27:48, time: 4.5718
INFO train.py(173): step: 2040/5410, l_total: 0.0542, l_in: 0.0182, l_grad: 0.0360, msssim_ir: 0.3876, msssim_vis: 0.0806, mx_loss: 0.0083, eta: 0:27:42, time: 4.6166
INFO train.py(173): step: 2050/5410, l_total: 0.0375, l_in: 0.0077, l_grad: 0.0298, msssim_ir: 0.3877, msssim_vis: 0.0384, mx_loss: 0.0054, eta: 0:27:37, time: 4.5798
INFO train.py(173): step: 2060/5410, l_total: 0.0437, l_in: 0.0109, l_grad: 0.0328, msssim_ir: 0.1304, msssim_vis: 0.1940, mx_loss: 0.0126, eta: 0:27:31, time: 4.5519
INFO train.py(173): step: 2070/5410, l_total: 0.0357, l_in: 0.0105, l_grad: 0.0252, msssim_ir: 0.3344, msssim_vis: 0.0680, mx_loss: 0.0043, eta: 0:27:26, time: 4.5927
INFO train.py(173): step: 2080/5410, l_total: 0.0412, l_in: 0.0085, l_grad: 0.0327, msssim_ir: 0.3049, msssim_vis: 0.0823, mx_loss: 0.0065, eta: 0:27:20, time: 4.5957
INFO train.py(173): step: 2090/5410, l_total: 0.0474, l_in: 0.0128, l_grad: 0.0345, msssim_ir: 0.3161, msssim_vis: 0.0806, mx_loss: 0.0061, eta: 0:27:15, time: 4.6285
INFO train.py(173): step: 2100/5410, l_total: 0.0368, l_in: 0.0104, l_grad: 0.0264, msssim_ir: 0.4111, msssim_vis: 0.0484, mx_loss: 0.0045, eta: 0:27:10, time: 4.5618
INFO train.py(173): step: 2110/5410, l_total: 0.0310, l_in: 0.0070, l_grad: 0.0240, msssim_ir: 0.4082, msssim_vis: 0.0292, mx_loss: 0.0054, eta: 0:27:04, time: 4.5947
INFO train.py(173): step: 2120/5410, l_total: 0.0234, l_in: 0.0058, l_grad: 0.0176, msssim_ir: 0.2789, msssim_vis: 0.0604, mx_loss: 0.0036, eta: 0:26:59, time: 4.5997
INFO train.py(173): step: 2130/5410, l_total: 0.0315, l_in: 0.0086, l_grad: 0.0228, msssim_ir: 0.3360, msssim_vis: 0.0645, mx_loss: 0.0050, eta: 0:26:53, time: 4.6505
INFO train.py(173): step: 2140/5410, l_total: 0.0394, l_in: 0.0093, l_grad: 0.0301, msssim_ir: 0.3283, msssim_vis: 0.0753, mx_loss: 0.0048, eta: 0:26:48, time: 4.5499
INFO train.py(173): step: 2150/5410, l_total: 0.0467, l_in: 0.0127, l_grad: 0.0341, msssim_ir: 0.4340, msssim_vis: 0.0264, mx_loss: 0.0153, eta: 0:26:43, time: 4.6554
INFO train.py(173): step: 2160/5410, l_total: 0.0456, l_in: 0.0112, l_grad: 0.0344, msssim_ir: 0.3998, msssim_vis: 0.0756, mx_loss: 0.0065, eta: 0:26:37, time: 4.5907
INFO train.py(173): step: 2170/5410, l_total: 0.0429, l_in: 0.0106, l_grad: 0.0323, msssim_ir: 0.4200, msssim_vis: 0.0299, mx_loss: 0.0123, eta: 0:27:02, time: 24.8840
INFO train.py(173): step: 2180/5410, l_total: 0.0467, l_in: 0.0092, l_grad: 0.0375, msssim_ir: 0.3623, msssim_vis: 0.0861, mx_loss: 0.0064, eta: 0:26:56, time: 4.4503
INFO train.py(173): step: 2190/5410, l_total: 0.0730, l_in: 0.0228, l_grad: 0.0502, msssim_ir: 0.4064, msssim_vis: 0.0713, mx_loss: 0.0215, eta: 0:26:50, time: 4.4931
INFO train.py(173): step: 2200/5410, l_total: 0.0354, l_in: 0.0076, l_grad: 0.0278, msssim_ir: 0.3874, msssim_vis: 0.0488, mx_loss: 0.0060, eta: 0:26:45, time: 4.4872
INFO train.py(173): step: 2210/5410, l_total: 0.0543, l_in: 0.0106, l_grad: 0.0437, msssim_ir: 0.4201, msssim_vis: 0.0269, mx_loss: 0.0124, eta: 0:26:39, time: 4.4892
INFO train.py(173): step: 2220/5410, l_total: 0.0406, l_in: 0.0123, l_grad: 0.0282, msssim_ir: 0.1758, msssim_vis: 0.2022, mx_loss: 0.0078, eta: 0:26:33, time: 4.5111
INFO train.py(173): step: 2230/5410, l_total: 0.0439, l_in: 0.0138, l_grad: 0.0301, msssim_ir: 0.3363, msssim_vis: 0.0587, mx_loss: 0.0131, eta: 0:26:28, time: 4.4961
INFO train.py(173): step: 2240/5410, l_total: 0.0445, l_in: 0.0094, l_grad: 0.0351, msssim_ir: 0.3672, msssim_vis: 0.0514, mx_loss: 0.0096, eta: 0:26:22, time: 4.5111
INFO train.py(173): step: 2250/5410, l_total: 0.0478, l_in: 0.0122, l_grad: 0.0356, msssim_ir: 0.5004, msssim_vis: 0.0115, mx_loss: 0.0059, eta: 0:26:16, time: 4.5250
INFO train.py(173): step: 2260/5410, l_total: 0.0351, l_in: 0.0077, l_grad: 0.0275, msssim_ir: 0.3673, msssim_vis: 0.0343, mx_loss: 0.0038, eta: 0:26:11, time: 4.5091
INFO train.py(173): step: 2270/5410, l_total: 0.0311, l_in: 0.0062, l_grad: 0.0249, msssim_ir: 0.2537, msssim_vis: 0.0955, mx_loss: 0.0047, eta: 0:26:05, time: 4.5031
INFO train.py(173): step: 2280/5410, l_total: 0.0337, l_in: 0.0090, l_grad: 0.0248, msssim_ir: 0.2363, msssim_vis: 0.1214, mx_loss: 0.0048, eta: 0:25:59, time: 4.5031
INFO train.py(173): step: 2290/5410, l_total: 0.0482, l_in: 0.0134, l_grad: 0.0349, msssim_ir: 0.4744, msssim_vis: 0.0145, mx_loss: 0.0089, eta: 0:25:54, time: 4.5817
INFO train.py(173): step: 2300/5410, l_total: 0.0350, l_in: 0.0097, l_grad: 0.0252, msssim_ir: 0.3238, msssim_vis: 0.0813, mx_loss: 0.0052, eta: 0:25:48, time: 4.5559
INFO train.py(173): step: 2310/5410, l_total: 0.0429, l_in: 0.0118, l_grad: 0.0311, msssim_ir: 0.4181, msssim_vis: 0.0335, mx_loss: 0.0046, eta: 0:25:43, time: 4.6136
INFO train.py(173): step: 2320/5410, l_total: 0.0381, l_in: 0.0093, l_grad: 0.0288, msssim_ir: 0.2074, msssim_vis: 0.1062, mx_loss: 0.0061, eta: 0:25:37, time: 4.6425
INFO train.py(173): step: 2330/5410, l_total: 0.0363, l_in: 0.0087, l_grad: 0.0276, msssim_ir: 0.3269, msssim_vis: 0.0651, mx_loss: 0.0116, eta: 0:25:32, time: 4.5419
INFO train.py(173): step: 2340/5410, l_total: 0.0508, l_in: 0.0168, l_grad: 0.0340, msssim_ir: 0.2505, msssim_vis: 0.1360, mx_loss: 0.0119, eta: 0:25:26, time: 4.6445
INFO train.py(173): step: 2350/5410, l_total: 0.0367, l_in: 0.0073, l_grad: 0.0294, msssim_ir: 0.2930, msssim_vis: 0.0778, mx_loss: 0.0071, eta: 0:25:21, time: 4.5827
INFO train.py(173): step: 2360/5410, l_total: 0.0495, l_in: 0.0116, l_grad: 0.0379, msssim_ir: 0.3047, msssim_vis: 0.0827, mx_loss: 0.0128, eta: 0:25:15, time: 4.6066
INFO train.py(173): step: 2370/5410, l_total: 0.0374, l_in: 0.0111, l_grad: 0.0264, msssim_ir: 0.1789, msssim_vis: 0.1402, mx_loss: 0.0101, eta: 0:25:10, time: 4.5589
INFO train.py(173): step: 2380/5410, l_total: 0.0307, l_in: 0.0067, l_grad: 0.0239, msssim_ir: 0.3830, msssim_vis: 0.0355, mx_loss: 0.0044, eta: 0:25:04, time: 4.6315
INFO train.py(173): step: 2390/5410, l_total: 0.0336, l_in: 0.0056, l_grad: 0.0280, msssim_ir: 0.4177, msssim_vis: 0.0391, mx_loss: 0.0025, eta: 0:24:59, time: 4.6096
INFO train.py(173): step: 2400/5410, l_total: 0.0327, l_in: 0.0073, l_grad: 0.0255, msssim_ir: 0.3754, msssim_vis: 0.0283, mx_loss: 0.0051, eta: 0:24:54, time: 4.5728
INFO train.py(173): step: 2410/5410, l_total: 0.0537, l_in: 0.0145, l_grad: 0.0392, msssim_ir: 0.2794, msssim_vis: 0.1226, mx_loss: 0.0100, eta: 0:24:48, time: 4.6425
INFO train.py(173): step: 2420/5410, l_total: 0.0675, l_in: 0.0180, l_grad: 0.0495, msssim_ir: 0.4515, msssim_vis: 0.0474, mx_loss: 0.0263, eta: 0:24:43, time: 4.5579
INFO train.py(173): step: 2430/5410, l_total: 0.0373, l_in: 0.0094, l_grad: 0.0278, msssim_ir: 0.4630, msssim_vis: 0.0102, mx_loss: 0.0060, eta: 0:24:37, time: 4.6315
INFO train.py(173): step: 2440/5410, l_total: 0.0344, l_in: 0.0084, l_grad: 0.0260, msssim_ir: 0.2889, msssim_vis: 0.1206, mx_loss: 0.0048, eta: 0:24:32, time: 4.6226
INFO train.py(173): step: 2450/5410, l_total: 0.0406, l_in: 0.0085, l_grad: 0.0321, msssim_ir: 0.2549, msssim_vis: 0.0960, mx_loss: 0.0068, eta: 0:24:27, time: 4.5987
INFO train.py(173): step: 2460/5410, l_total: 0.0507, l_in: 0.0136, l_grad: 0.0371, msssim_ir: 0.3777, msssim_vis: 0.0664, mx_loss: 0.0135, eta: 0:24:21, time: 4.6465
INFO train.py(173): step: 2470/5410, l_total: 0.0517, l_in: 0.0194, l_grad: 0.0323, msssim_ir: 0.5062, msssim_vis: 0.0249, mx_loss: 0.0083, eta: 0:24:16, time: 4.5350
INFO train.py(173): step: 2480/5410, l_total: 0.0300, l_in: 0.0082, l_grad: 0.0217, msssim_ir: 0.3492, msssim_vis: 0.0369, mx_loss: 0.0048, eta: 0:24:10, time: 4.5698
INFO train.py(173): step: 2490/5410, l_total: 0.0488, l_in: 0.0106, l_grad: 0.0383, msssim_ir: 0.4930, msssim_vis: 0.0231, mx_loss: 0.0066, eta: 0:24:05, time: 4.6256
INFO train.py(173): step: 2500/5410, l_total: 0.0330, l_in: 0.0068, l_grad: 0.0263, msssim_ir: 0.2454, msssim_vis: 0.1221, mx_loss: 0.0056, eta: 0:24:00, time: 4.6256
INFO train.py(173): step: 2510/5410, l_total: 0.0518, l_in: 0.0116, l_grad: 0.0402, msssim_ir: 0.4159, msssim_vis: 0.0311, mx_loss: 0.0134, eta: 0:23:54, time: 4.5788
INFO train.py(173): step: 2520/5410, l_total: 0.0454, l_in: 0.0125, l_grad: 0.0329, msssim_ir: 0.4677, msssim_vis: 0.0178, mx_loss: 0.0110, eta: 0:23:49, time: 4.6136
INFO train.py(173): step: 2530/5410, l_total: 0.0396, l_in: 0.0092, l_grad: 0.0304, msssim_ir: 0.3716, msssim_vis: 0.0359, mx_loss: 0.0104, eta: 0:23:44, time: 4.6096
INFO train.py(173): step: 2540/5410, l_total: 0.0468, l_in: 0.0154, l_grad: 0.0314, msssim_ir: 0.3132, msssim_vis: 0.1365, mx_loss: 0.0163, eta: 0:23:38, time: 4.5692
INFO train.py(173): step: 2550/5410, l_total: 0.0324, l_in: 0.0086, l_grad: 0.0238, msssim_ir: 0.1306, msssim_vis: 0.1401, mx_loss: 0.0056, eta: 0:23:33, time: 4.5559
INFO train.py(173): step: 2560/5410, l_total: 0.0354, l_in: 0.0077, l_grad: 0.0277, msssim_ir: 0.3591, msssim_vis: 0.0416, mx_loss: 0.0065, eta: 0:23:28, time: 4.6256
INFO train.py(173): step: 2570/5410, l_total: 0.0718, l_in: 0.0271, l_grad: 0.0447, msssim_ir: 0.1983, msssim_vis: 0.1733, mx_loss: 0.0216, eta: 0:23:22, time: 4.5867
INFO train.py(173): step: 2580/5410, l_total: 0.0653, l_in: 0.0198, l_grad: 0.0454, msssim_ir: 0.4734, msssim_vis: 0.0431, mx_loss: 0.0230, eta: 0:23:17, time: 4.6375
INFO train.py(173): step: 2590/5410, l_total: 0.0436, l_in: 0.0097, l_grad: 0.0339, msssim_ir: 0.1788, msssim_vis: 0.1257, mx_loss: 0.0066, eta: 0:23:12, time: 4.6325
INFO train.py(173): step: 2600/5410, l_total: 0.0629, l_in: 0.0257, l_grad: 0.0372, msssim_ir: 0.3189, msssim_vis: 0.1596, mx_loss: 0.0168, eta: 0:23:06, time: 4.5509
INFO train.py(173): step: 2610/5410, l_total: 0.0407, l_in: 0.0085, l_grad: 0.0322, msssim_ir: 0.2333, msssim_vis: 0.1344, mx_loss: 0.0085, eta: 0:23:01, time: 4.6385
INFO train.py(173): step: 2620/5410, l_total: 0.0580, l_in: 0.0150, l_grad: 0.0430, msssim_ir: 0.4834, msssim_vis: 0.0321, mx_loss: 0.0079, eta: 0:22:56, time: 4.6574
INFO train.py(173): step: 2630/5410, l_total: 0.0443, l_in: 0.0098, l_grad: 0.0345, msssim_ir: 0.4256, msssim_vis: 0.0347, mx_loss: 0.0130, eta: 0:22:51, time: 4.7271
INFO train.py(173): step: 2640/5410, l_total: 0.0402, l_in: 0.0119, l_grad: 0.0284, msssim_ir: 0.3376, msssim_vis: 0.0531, mx_loss: 0.0077, eta: 0:22:46, time: 4.5598
INFO train.py(173): step: 2650/5410, l_total: 0.0446, l_in: 0.0098, l_grad: 0.0349, msssim_ir: 0.3759, msssim_vis: 0.0695, mx_loss: 0.0073, eta: 0:22:40, time: 4.6166
INFO train.py(173): step: 2660/5410, l_total: 0.0348, l_in: 0.0114, l_grad: 0.0234, msssim_ir: 0.3543, msssim_vis: 0.0431, mx_loss: 0.0121, eta: 0:22:35, time: 4.6007
INFO train.py(173): step: 2670/5410, l_total: 0.0358, l_in: 0.0112, l_grad: 0.0246, msssim_ir: 0.3261, msssim_vis: 0.0667, mx_loss: 0.0070, eta: 0:22:30, time: 4.6375
INFO train.py(173): step: 2680/5410, l_total: 0.0287, l_in: 0.0067, l_grad: 0.0221, msssim_ir: 0.2808, msssim_vis: 0.0692, mx_loss: 0.0048, eta: 0:22:24, time: 4.5489
INFO train.py(173): step: 2690/5410, l_total: 0.0503, l_in: 0.0189, l_grad: 0.0314, msssim_ir: 0.3121, msssim_vis: 0.1266, mx_loss: 0.0133, eta: 0:22:19, time: 4.6286
INFO train.py(173): step: 2700/5410, l_total: 0.0475, l_in: 0.0102, l_grad: 0.0373, msssim_ir: 0.3302, msssim_vis: 0.0790, mx_loss: 0.0126, eta: 0:22:14, time: 4.5668
INFO train.py(173): step: 2710/5410, l_total: 0.0411, l_in: 0.0091, l_grad: 0.0321, msssim_ir: 0.4564, msssim_vis: 0.0215, mx_loss: 0.0088, eta: 0:22:28, time: 24.3982
INFO train.py(173): step: 2720/5410, l_total: 0.0352, l_in: 0.0120, l_grad: 0.0233, msssim_ir: 0.3269, msssim_vis: 0.0668, mx_loss: 0.0062, eta: 0:22:23, time: 4.4762
INFO train.py(173): step: 2730/5410, l_total: 0.0521, l_in: 0.0165, l_grad: 0.0356, msssim_ir: 0.2798, msssim_vis: 0.0867, mx_loss: 0.0233, eta: 0:22:17, time: 4.4663
INFO train.py(173): step: 2740/5410, l_total: 0.0463, l_in: 0.0116, l_grad: 0.0347, msssim_ir: 0.2751, msssim_vis: 0.1323, mx_loss: 0.0071, eta: 0:22:12, time: 4.4911
INFO train.py(173): step: 2750/5410, l_total: 0.0486, l_in: 0.0183, l_grad: 0.0303, msssim_ir: 0.2233, msssim_vis: 0.1506, mx_loss: 0.0111, eta: 0:22:06, time: 4.4951
INFO train.py(173): step: 2760/5410, l_total: 0.0436, l_in: 0.0139, l_grad: 0.0298, msssim_ir: 0.2347, msssim_vis: 0.0999, mx_loss: 0.0124, eta: 0:22:01, time: 4.4951
INFO train.py(173): step: 2770/5410, l_total: 0.0350, l_in: 0.0072, l_grad: 0.0278, msssim_ir: 0.4049, msssim_vis: 0.0279, mx_loss: 0.0035, eta: 0:21:55, time: 4.4892
INFO train.py(173): step: 2780/5410, l_total: 0.0304, l_in: 0.0069, l_grad: 0.0235, msssim_ir: 0.3595, msssim_vis: 0.0372, mx_loss: 0.0041, eta: 0:21:50, time: 4.5081
INFO train.py(173): step: 2790/5410, l_total: 0.0361, l_in: 0.0094, l_grad: 0.0267, msssim_ir: 0.3050, msssim_vis: 0.0861, mx_loss: 0.0032, eta: 0:21:45, time: 4.5121
INFO train.py(173): step: 2800/5410, l_total: 0.0504, l_in: 0.0136, l_grad: 0.0368, msssim_ir: 0.2364, msssim_vis: 0.0970, mx_loss: 0.0097, eta: 0:21:39, time: 4.5071
INFO train.py(173): step: 2810/5410, l_total: 0.0307, l_in: 0.0072, l_grad: 0.0235, msssim_ir: 0.3454, msssim_vis: 0.0732, mx_loss: 0.0033, eta: 0:21:34, time: 4.5150
INFO train.py(173): step: 2820/5410, l_total: 0.0296, l_in: 0.0067, l_grad: 0.0229, msssim_ir: 0.3830, msssim_vis: 0.0385, mx_loss: 0.0034, eta: 0:21:29, time: 4.6266
INFO train.py(173): step: 2830/5410, l_total: 0.0343, l_in: 0.0082, l_grad: 0.0261, msssim_ir: 0.2303, msssim_vis: 0.0968, mx_loss: 0.0054, eta: 0:21:23, time: 4.5300
INFO train.py(173): step: 2840/5410, l_total: 0.0413, l_in: 0.0127, l_grad: 0.0286, msssim_ir: 0.1347, msssim_vis: 0.1228, mx_loss: 0.0178, eta: 0:21:18, time: 4.5618
INFO train.py(173): step: 2850/5410, l_total: 0.0367, l_in: 0.0103, l_grad: 0.0264, msssim_ir: 0.2803, msssim_vis: 0.0678, mx_loss: 0.0040, eta: 0:21:13, time: 4.6445
INFO train.py(173): step: 2860/5410, l_total: 0.0445, l_in: 0.0137, l_grad: 0.0308, msssim_ir: 0.4502, msssim_vis: 0.0379, mx_loss: 0.0155, eta: 0:21:07, time: 4.6883
INFO train.py(173): step: 2870/5410, l_total: 0.0310, l_in: 0.0074, l_grad: 0.0235, msssim_ir: 0.4249, msssim_vis: 0.0310, mx_loss: 0.0035, eta: 0:21:02, time: 4.6116
INFO train.py(173): step: 2880/5410, l_total: 0.0493, l_in: 0.0107, l_grad: 0.0387, msssim_ir: 0.3421, msssim_vis: 0.0773, mx_loss: 0.0086, eta: 0:20:57, time: 4.5459
INFO train.py(173): step: 2890/5410, l_total: 0.0434, l_in: 0.0100, l_grad: 0.0334, msssim_ir: 0.4341, msssim_vis: 0.0261, mx_loss: 0.0046, eta: 0:20:51, time: 4.6116
INFO train.py(173): step: 2900/5410, l_total: 0.0564, l_in: 0.0139, l_grad: 0.0426, msssim_ir: 0.4651, msssim_vis: 0.0260, mx_loss: 0.0127, eta: 0:20:46, time: 4.6574
INFO train.py(173): step: 2910/5410, l_total: 0.0408, l_in: 0.0100, l_grad: 0.0309, msssim_ir: 0.3585, msssim_vis: 0.0813, mx_loss: 0.0059, eta: 0:20:41, time: 4.5648
INFO train.py(173): step: 2920/5410, l_total: 0.0287, l_in: 0.0078, l_grad: 0.0210, msssim_ir: 0.3701, msssim_vis: 0.0514, mx_loss: 0.0038, eta: 0:20:36, time: 4.6375
INFO train.py(173): step: 2930/5410, l_total: 0.0367, l_in: 0.0082, l_grad: 0.0285, msssim_ir: 0.2084, msssim_vis: 0.1249, mx_loss: 0.0050, eta: 0:20:30, time: 4.5788
INFO train.py(173): step: 2940/5410, l_total: 0.0332, l_in: 0.0094, l_grad: 0.0238, msssim_ir: 0.3005, msssim_vis: 0.1018, mx_loss: 0.0044, eta: 0:20:25, time: 4.6345
INFO train.py(173): step: 2950/5410, l_total: 0.0312, l_in: 0.0101, l_grad: 0.0211, msssim_ir: 0.2624, msssim_vis: 0.0622, mx_loss: 0.0059, eta: 0:20:20, time: 4.6007
INFO train.py(173): step: 2960/5410, l_total: 0.0358, l_in: 0.0082, l_grad: 0.0277, msssim_ir: 0.4060, msssim_vis: 0.0239, mx_loss: 0.0036, eta: 0:20:15, time: 4.5867
INFO train.py(173): step: 2970/5410, l_total: 0.0448, l_in: 0.0108, l_grad: 0.0340, msssim_ir: 0.3610, msssim_vis: 0.0911, mx_loss: 0.0075, eta: 0:20:09, time: 4.6644
INFO train.py(173): step: 2980/5410, l_total: 0.0703, l_in: 0.0284, l_grad: 0.0419, msssim_ir: 0.1580, msssim_vis: 0.2632, mx_loss: 0.0165, eta: 0:20:04, time: 4.6160
INFO train.py(173): step: 2990/5410, l_total: 0.0649, l_in: 0.0165, l_grad: 0.0484, msssim_ir: 0.4111, msssim_vis: 0.0896, mx_loss: 0.0176, eta: 0:19:59, time: 4.6176
INFO train.py(173): step: 3000/5410, l_total: 0.0379, l_in: 0.0091, l_grad: 0.0288, msssim_ir: 0.2178, msssim_vis: 0.1026, mx_loss: 0.0081, eta: 0:19:54, time: 4.6664
INFO train.py(173): step: 3010/5410, l_total: 0.0289, l_in: 0.0054, l_grad: 0.0234, msssim_ir: 0.3765, msssim_vis: 0.0455, mx_loss: 0.0035, eta: 0:19:48, time: 4.5997
INFO train.py(173): step: 3020/5410, l_total: 0.0406, l_in: 0.0160, l_grad: 0.0246, msssim_ir: 0.3576, msssim_vis: 0.0737, mx_loss: 0.0051, eta: 0:19:43, time: 4.5489
INFO train.py(173): step: 3030/5410, l_total: 0.0637, l_in: 0.0170, l_grad: 0.0467, msssim_ir: 0.3166, msssim_vis: 0.1035, mx_loss: 0.0222, eta: 0:19:38, time: 4.6634
INFO train.py(173): step: 3040/5410, l_total: 0.0534, l_in: 0.0147, l_grad: 0.0387, msssim_ir: 0.2198, msssim_vis: 0.1324, mx_loss: 0.0092, eta: 0:19:33, time: 4.6614
INFO train.py(173): step: 3050/5410, l_total: 0.0398, l_in: 0.0120, l_grad: 0.0278, msssim_ir: 0.2891, msssim_vis: 0.1136, mx_loss: 0.0061, eta: 0:19:28, time: 4.6216
INFO train.py(173): step: 3060/5410, l_total: 0.0312, l_in: 0.0070, l_grad: 0.0242, msssim_ir: 0.3064, msssim_vis: 0.1098, mx_loss: 0.0047, eta: 0:19:22, time: 4.5867
INFO train.py(173): step: 3070/5410, l_total: 0.0334, l_in: 0.0071, l_grad: 0.0263, msssim_ir: 0.3014, msssim_vis: 0.0663, mx_loss: 0.0044, eta: 0:19:17, time: 4.6275
INFO train.py(173): step: 3080/5410, l_total: 0.0353, l_in: 0.0085, l_grad: 0.0268, msssim_ir: 0.1797, msssim_vis: 0.1308, mx_loss: 0.0062, eta: 0:19:12, time: 4.6495
INFO train.py(173): step: 3090/5410, l_total: 0.0294, l_in: 0.0066, l_grad: 0.0228, msssim_ir: 0.2906, msssim_vis: 0.0882, mx_loss: 0.0032, eta: 0:19:07, time: 4.6166
INFO train.py(173): step: 3100/5410, l_total: 0.0602, l_in: 0.0158, l_grad: 0.0443, msssim_ir: 0.3954, msssim_vis: 0.0975, mx_loss: 0.0194, eta: 0:19:02, time: 4.5648
INFO train.py(173): step: 3110/5410, l_total: 0.0475, l_in: 0.0173, l_grad: 0.0302, msssim_ir: 0.2750, msssim_vis: 0.1397, mx_loss: 0.0077, eta: 0:18:56, time: 4.6833
INFO train.py(173): step: 3120/5410, l_total: 0.0394, l_in: 0.0082, l_grad: 0.0312, msssim_ir: 0.4324, msssim_vis: 0.0234, mx_loss: 0.0047, eta: 0:18:51, time: 4.6236
INFO train.py(173): step: 3130/5410, l_total: 0.0389, l_in: 0.0121, l_grad: 0.0267, msssim_ir: 0.4756, msssim_vis: 0.0066, mx_loss: 0.0069, eta: 0:18:46, time: 4.5937
INFO train.py(173): step: 3140/5410, l_total: 0.0424, l_in: 0.0131, l_grad: 0.0293, msssim_ir: 0.2737, msssim_vis: 0.1202, mx_loss: 0.0084, eta: 0:18:41, time: 4.6803
INFO train.py(173): step: 3150/5410, l_total: 0.0365, l_in: 0.0074, l_grad: 0.0291, msssim_ir: 0.3137, msssim_vis: 0.1003, mx_loss: 0.0052, eta: 0:18:36, time: 4.5817
INFO train.py(173): step: 3160/5410, l_total: 0.0276, l_in: 0.0078, l_grad: 0.0199, msssim_ir: 0.3049, msssim_vis: 0.0517, mx_loss: 0.0044, eta: 0:18:31, time: 4.6355
INFO train.py(173): step: 3170/5410, l_total: 0.0536, l_in: 0.0149, l_grad: 0.0387, msssim_ir: 0.1799, msssim_vis: 0.1724, mx_loss: 0.0116, eta: 0:18:25, time: 4.5728
INFO train.py(173): step: 3180/5410, l_total: 0.0276, l_in: 0.0056, l_grad: 0.0221, msssim_ir: 0.3588, msssim_vis: 0.0341, mx_loss: 0.0033, eta: 0:18:20, time: 4.6106
INFO train.py(173): step: 3190/5410, l_total: 0.0289, l_in: 0.0087, l_grad: 0.0202, msssim_ir: 0.3769, msssim_vis: 0.0342, mx_loss: 0.0061, eta: 0:18:15, time: 4.6256
INFO train.py(173): step: 3200/5410, l_total: 0.0715, l_in: 0.0173, l_grad: 0.0542, msssim_ir: 0.3842, msssim_vis: 0.0947, mx_loss: 0.0176, eta: 0:18:10, time: 4.6315
INFO train.py(173): step: 3210/5410, l_total: 0.0577, l_in: 0.0147, l_grad: 0.0430, msssim_ir: 0.4991, msssim_vis: 0.0160, mx_loss: 0.0112, eta: 0:18:05, time: 4.6524
INFO train.py(173): step: 3220/5410, l_total: 0.0513, l_in: 0.0165, l_grad: 0.0348, msssim_ir: 0.4126, msssim_vis: 0.0464, mx_loss: 0.0138, eta: 0:18:00, time: 4.6146
INFO train.py(173): step: 3230/5410, l_total: 0.0360, l_in: 0.0108, l_grad: 0.0251, msssim_ir: 0.3202, msssim_vis: 0.0722, mx_loss: 0.0073, eta: 0:17:55, time: 4.6544
INFO train.py(173): step: 3240/5410, l_total: 0.0389, l_in: 0.0088, l_grad: 0.0301, msssim_ir: 0.3770, msssim_vis: 0.0660, mx_loss: 0.0043, eta: 0:17:49, time: 4.5778
INFO train.py(173): step: 3250/5410, l_total: 0.0321, l_in: 0.0080, l_grad: 0.0241, msssim_ir: 0.3109, msssim_vis: 0.0521, mx_loss: 0.0067, eta: 0:17:57, time: 24.5784
INFO train.py(173): step: 3260/5410, l_total: 0.0345, l_in: 0.0097, l_grad: 0.0247, msssim_ir: 0.3022, msssim_vis: 0.1230, mx_loss: 0.0050, eta: 0:17:52, time: 4.4772
INFO train.py(173): step: 3270/5410, l_total: 0.0526, l_in: 0.0173, l_grad: 0.0353, msssim_ir: 0.3144, msssim_vis: 0.1019, mx_loss: 0.0131, eta: 0:17:47, time: 4.4663
INFO train.py(173): step: 3280/5410, l_total: 0.0576, l_in: 0.0129, l_grad: 0.0447, msssim_ir: 0.4389, msssim_vis: 0.0425, mx_loss: 0.0142, eta: 0:17:41, time: 4.4812
INFO train.py(173): step: 3290/5410, l_total: 0.0549, l_in: 0.0221, l_grad: 0.0328, msssim_ir: 0.3128, msssim_vis: 0.1054, mx_loss: 0.0139, eta: 0:17:36, time: 4.4892
INFO train.py(173): step: 3300/5410, l_total: 0.0405, l_in: 0.0095, l_grad: 0.0309, msssim_ir: 0.1654, msssim_vis: 0.1787, mx_loss: 0.0072, eta: 0:17:31, time: 4.4941
INFO train.py(173): step: 3310/5410, l_total: 0.0296, l_in: 0.0066, l_grad: 0.0229, msssim_ir: 0.3435, msssim_vis: 0.0774, mx_loss: 0.0034, eta: 0:17:26, time: 4.4921
INFO train.py(173): step: 3320/5410, l_total: 0.0353, l_in: 0.0114, l_grad: 0.0239, msssim_ir: 0.3285, msssim_vis: 0.0529, mx_loss: 0.0101, eta: 0:17:20, time: 4.4902
INFO train.py(173): step: 3330/5410, l_total: 0.0307, l_in: 0.0073, l_grad: 0.0234, msssim_ir: 0.3640, msssim_vis: 0.0709, mx_loss: 0.0031, eta: 0:17:15, time: 4.5041
INFO train.py(173): step: 3340/5410, l_total: 0.0300, l_in: 0.0064, l_grad: 0.0236, msssim_ir: 0.4082, msssim_vis: 0.0258, mx_loss: 0.0029, eta: 0:17:10, time: 4.5280
INFO train.py(173): step: 3350/5410, l_total: 0.0462, l_in: 0.0134, l_grad: 0.0328, msssim_ir: 0.4960, msssim_vis: 0.0137, mx_loss: 0.0095, eta: 0:17:05, time: 4.5180
INFO train.py(173): step: 3360/5410, l_total: 0.0444, l_in: 0.0104, l_grad: 0.0340, msssim_ir: 0.4564, msssim_vis: 0.0111, mx_loss: 0.0091, eta: 0:16:59, time: 4.5892
INFO train.py(173): step: 3370/5410, l_total: 0.0331, l_in: 0.0067, l_grad: 0.0264, msssim_ir: 0.4224, msssim_vis: 0.0099, mx_loss: 0.0054, eta: 0:16:54, time: 4.6186
INFO train.py(173): step: 3380/5410, l_total: 0.0349, l_in: 0.0071, l_grad: 0.0278, msssim_ir: 0.3372, msssim_vis: 0.0580, mx_loss: 0.0058, eta: 0:16:49, time: 4.6495
INFO train.py(173): step: 3390/5410, l_total: 0.0402, l_in: 0.0158, l_grad: 0.0245, msssim_ir: 0.2043, msssim_vis: 0.1173, mx_loss: 0.0115, eta: 0:16:44, time: 4.5847
INFO train.py(173): step: 3400/5410, l_total: 0.0343, l_in: 0.0107, l_grad: 0.0236, msssim_ir: 0.4068, msssim_vis: 0.0247, mx_loss: 0.0043, eta: 0:16:39, time: 4.6275
INFO train.py(173): step: 3410/5410, l_total: 0.0280, l_in: 0.0068, l_grad: 0.0212, msssim_ir: 0.3896, msssim_vis: 0.0478, mx_loss: 0.0022, eta: 0:16:33, time: 4.5499
INFO train.py(173): step: 3420/5410, l_total: 0.0312, l_in: 0.0064, l_grad: 0.0248, msssim_ir: 0.4141, msssim_vis: 0.0372, mx_loss: 0.0037, eta: 0:16:28, time: 4.6435
INFO train.py(173): step: 3430/5410, l_total: 0.0411, l_in: 0.0083, l_grad: 0.0328, msssim_ir: 0.3341, msssim_vis: 0.0730, mx_loss: 0.0037, eta: 0:16:23, time: 4.6365
INFO train.py(173): step: 3440/5410, l_total: 0.0271, l_in: 0.0053, l_grad: 0.0218, msssim_ir: 0.3797, msssim_vis: 0.0311, mx_loss: 0.0026, eta: 0:16:18, time: 4.6803
INFO train.py(173): step: 3450/5410, l_total: 0.0366, l_in: 0.0084, l_grad: 0.0282, msssim_ir: 0.2267, msssim_vis: 0.0872, mx_loss: 0.0069, eta: 0:16:13, time: 4.5658
INFO train.py(173): step: 3460/5410, l_total: 0.0279, l_in: 0.0087, l_grad: 0.0191, msssim_ir: 0.2560, msssim_vis: 0.0740, mx_loss: 0.0042, eta: 0:16:08, time: 4.6415
INFO train.py(173): step: 3470/5410, l_total: 0.0632, l_in: 0.0148, l_grad: 0.0483, msssim_ir: 0.5334, msssim_vis: 0.0107, mx_loss: 0.0093, eta: 0:16:02, time: 4.6475
INFO train.py(173): step: 3480/5410, l_total: 0.0391, l_in: 0.0104, l_grad: 0.0287, msssim_ir: 0.4398, msssim_vis: 0.0237, mx_loss: 0.0119, eta: 0:15:57, time: 4.6266
INFO train.py(173): step: 3490/5410, l_total: 0.0566, l_in: 0.0199, l_grad: 0.0367, msssim_ir: 0.3426, msssim_vis: 0.0663, mx_loss: 0.0153, eta: 0:15:52, time: 4.6320
INFO train.py(173): step: 3500/5410, l_total: 0.0434, l_in: 0.0196, l_grad: 0.0238, msssim_ir: 0.3695, msssim_vis: 0.0452, mx_loss: 0.0159, eta: 0:15:47, time: 4.6106
INFO train.py(173): step: 3510/5410, l_total: 0.0361, l_in: 0.0096, l_grad: 0.0264, msssim_ir: 0.3069, msssim_vis: 0.1042, mx_loss: 0.0042, eta: 0:15:42, time: 4.6096
INFO train.py(173): step: 3520/5410, l_total: 0.0396, l_in: 0.0099, l_grad: 0.0298, msssim_ir: 0.2656, msssim_vis: 0.1127, mx_loss: 0.0077, eta: 0:15:37, time: 4.6156
INFO train.py(173): step: 3530/5410, l_total: 0.0281, l_in: 0.0064, l_grad: 0.0217, msssim_ir: 0.3981, msssim_vis: 0.0186, mx_loss: 0.0037, eta: 0:15:32, time: 4.6604
INFO train.py(173): step: 3540/5410, l_total: 0.0300, l_in: 0.0070, l_grad: 0.0229, msssim_ir: 0.3566, msssim_vis: 0.0495, mx_loss: 0.0033, eta: 0:15:26, time: 4.6574
INFO train.py(173): step: 3550/5410, l_total: 0.0333, l_in: 0.0080, l_grad: 0.0252, msssim_ir: 0.3533, msssim_vis: 0.0367, mx_loss: 0.0082, eta: 0:15:21, time: 4.6315
INFO train.py(173): step: 3560/5410, l_total: 0.0289, l_in: 0.0056, l_grad: 0.0232, msssim_ir: 0.3665, msssim_vis: 0.0216, mx_loss: 0.0030, eta: 0:15:16, time: 4.6176
INFO train.py(173): step: 3570/5410, l_total: 0.0694, l_in: 0.0235, l_grad: 0.0459, msssim_ir: 0.2964, msssim_vis: 0.1603, mx_loss: 0.0171, eta: 0:15:11, time: 4.6226
INFO train.py(173): step: 3580/5410, l_total: 0.0490, l_in: 0.0189, l_grad: 0.0301, msssim_ir: 0.4816, msssim_vis: 0.0056, mx_loss: 0.0089, eta: 0:15:06, time: 4.6196
INFO train.py(173): step: 3590/5410, l_total: 0.0312, l_in: 0.0088, l_grad: 0.0225, msssim_ir: 0.3921, msssim_vis: 0.0452, mx_loss: 0.0026, eta: 0:15:01, time: 4.6096
INFO train.py(173): step: 3600/5410, l_total: 0.0528, l_in: 0.0167, l_grad: 0.0361, msssim_ir: 0.3044, msssim_vis: 0.1239, mx_loss: 0.0083, eta: 0:14:56, time: 4.7092
INFO train.py(173): step: 3610/5410, l_total: 0.0503, l_in: 0.0252, l_grad: 0.0251, msssim_ir: 0.1645, msssim_vis: 0.1489, mx_loss: 0.0333, eta: 0:14:51, time: 4.5489
INFO train.py(173): step: 3620/5410, l_total: 0.0396, l_in: 0.0099, l_grad: 0.0297, msssim_ir: 0.3897, msssim_vis: 0.0451, mx_loss: 0.0058, eta: 0:14:45, time: 4.6903
INFO train.py(173): step: 3630/5410, l_total: 0.0425, l_in: 0.0091, l_grad: 0.0334, msssim_ir: 0.3555, msssim_vis: 0.0506, mx_loss: 0.0155, eta: 0:14:40, time: 4.6076
INFO train.py(173): step: 3640/5410, l_total: 0.0384, l_in: 0.0107, l_grad: 0.0277, msssim_ir: 0.3583, msssim_vis: 0.0425, mx_loss: 0.0048, eta: 0:14:35, time: 4.5658
INFO train.py(173): step: 3650/5410, l_total: 0.0370, l_in: 0.0155, l_grad: 0.0215, msssim_ir: 0.3336, msssim_vis: 0.0535, mx_loss: 0.0095, eta: 0:14:30, time: 4.5618
INFO train.py(173): step: 3660/5410, l_total: 0.0296, l_in: 0.0063, l_grad: 0.0232, msssim_ir: 0.2792, msssim_vis: 0.0735, mx_loss: 0.0048, eta: 0:14:25, time: 4.5539
INFO train.py(173): step: 3670/5410, l_total: 0.0563, l_in: 0.0162, l_grad: 0.0401, msssim_ir: 0.4477, msssim_vis: 0.0250, mx_loss: 0.0091, eta: 0:14:20, time: 4.5708
INFO train.py(173): step: 3680/5410, l_total: 0.0292, l_in: 0.0063, l_grad: 0.0229, msssim_ir: 0.2517, msssim_vis: 0.1139, mx_loss: 0.0047, eta: 0:14:15, time: 4.5608
INFO train.py(173): step: 3690/5410, l_total: 0.0430, l_in: 0.0078, l_grad: 0.0352, msssim_ir: 0.2911, msssim_vis: 0.0893, mx_loss: 0.0060, eta: 0:14:10, time: 4.5768
INFO train.py(173): step: 3700/5410, l_total: 0.0309, l_in: 0.0082, l_grad: 0.0227, msssim_ir: 0.1807, msssim_vis: 0.0769, mx_loss: 0.0063, eta: 0:14:04, time: 4.5728
INFO train.py(173): step: 3710/5410, l_total: 0.0445, l_in: 0.0122, l_grad: 0.0323, msssim_ir: 0.2561, msssim_vis: 0.1094, mx_loss: 0.0101, eta: 0:13:59, time: 4.5569
INFO train.py(173): step: 3720/5410, l_total: 0.0451, l_in: 0.0104, l_grad: 0.0347, msssim_ir: 0.2428, msssim_vis: 0.0691, mx_loss: 0.0081, eta: 0:13:54, time: 4.5877
INFO train.py(173): step: 3730/5410, l_total: 0.0528, l_in: 0.0134, l_grad: 0.0394, msssim_ir: 0.4539, msssim_vis: 0.0219, mx_loss: 0.0086, eta: 0:13:49, time: 4.5638
INFO train.py(173): step: 3740/5410, l_total: 0.0415, l_in: 0.0149, l_grad: 0.0266, msssim_ir: 0.4047, msssim_vis: 0.0317, mx_loss: 0.0078, eta: 0:13:44, time: 4.5887
INFO train.py(173): step: 3750/5410, l_total: 0.0334, l_in: 0.0085, l_grad: 0.0249, msssim_ir: 0.2011, msssim_vis: 0.1173, mx_loss: 0.0058, eta: 0:13:39, time: 4.5688
INFO train.py(173): step: 3760/5410, l_total: 0.0492, l_in: 0.0151, l_grad: 0.0342, msssim_ir: 0.4662, msssim_vis: 0.0221, mx_loss: 0.0083, eta: 0:13:34, time: 4.5748
INFO train.py(173): step: 3770/5410, l_total: 0.0468, l_in: 0.0132, l_grad: 0.0336, msssim_ir: 0.3537, msssim_vis: 0.0948, mx_loss: 0.0081, eta: 0:13:29, time: 4.5847
INFO train.py(173): step: 3780/5410, l_total: 0.0345, l_in: 0.0092, l_grad: 0.0253, msssim_ir: 0.2963, msssim_vis: 0.1163, mx_loss: 0.0050, eta: 0:13:24, time: 4.5659
INFO train.py(173): step: 3790/5410, l_total: 0.0402, l_in: 0.0116, l_grad: 0.0286, msssim_ir: 0.4612, msssim_vis: 0.0224, mx_loss: 0.0075, eta: 0:13:27, time: 24.6082
INFO train.py(173): step: 3800/5410, l_total: 0.0324, l_in: 0.0086, l_grad: 0.0238, msssim_ir: 0.2480, msssim_vis: 0.1051, mx_loss: 0.0054, eta: 0:13:22, time: 4.4852
INFO train.py(173): step: 3810/5410, l_total: 0.0358, l_in: 0.0078, l_grad: 0.0280, msssim_ir: 0.4962, msssim_vis: 0.0183, mx_loss: 0.0060, eta: 0:13:17, time: 4.4802
INFO train.py(173): step: 3820/5410, l_total: 0.0519, l_in: 0.0182, l_grad: 0.0337, msssim_ir: 0.3778, msssim_vis: 0.0531, mx_loss: 0.0173, eta: 0:13:12, time: 4.4941
INFO train.py(173): step: 3830/5410, l_total: 0.0499, l_in: 0.0102, l_grad: 0.0397, msssim_ir: 0.4036, msssim_vis: 0.0751, mx_loss: 0.0099, eta: 0:13:06, time: 4.4941
INFO train.py(173): step: 3840/5410, l_total: 0.0514, l_in: 0.0101, l_grad: 0.0413, msssim_ir: 0.3184, msssim_vis: 0.0710, mx_loss: 0.0102, eta: 0:13:01, time: 4.4911
INFO train.py(173): step: 3850/5410, l_total: 0.0686, l_in: 0.0184, l_grad: 0.0502, msssim_ir: 0.4748, msssim_vis: 0.0303, mx_loss: 0.0121, eta: 0:12:56, time: 4.5011
INFO train.py(173): step: 3860/5410, l_total: 0.0300, l_in: 0.0106, l_grad: 0.0194, msssim_ir: 0.2619, msssim_vis: 0.0597, mx_loss: 0.0082, eta: 0:12:51, time: 4.5091
INFO train.py(173): step: 3870/5410, l_total: 0.0341, l_in: 0.0113, l_grad: 0.0228, msssim_ir: 0.4065, msssim_vis: 0.0193, mx_loss: 0.0044, eta: 0:12:46, time: 4.5121
INFO train.py(173): step: 3880/5410, l_total: 0.0383, l_in: 0.0098, l_grad: 0.0285, msssim_ir: 0.3062, msssim_vis: 0.0989, mx_loss: 0.0059, eta: 0:12:41, time: 4.5051
INFO train.py(173): step: 3890/5410, l_total: 0.0322, l_in: 0.0064, l_grad: 0.0258, msssim_ir: 0.3139, msssim_vis: 0.0533, mx_loss: 0.0045, eta: 0:12:35, time: 4.5459
INFO train.py(173): step: 3900/5410, l_total: 0.0348, l_in: 0.0081, l_grad: 0.0267, msssim_ir: 0.3298, msssim_vis: 0.0456, mx_loss: 0.0044, eta: 0:12:30, time: 4.6405
INFO train.py(173): step: 3910/5410, l_total: 0.0631, l_in: 0.0181, l_grad: 0.0450, msssim_ir: 0.4667, msssim_vis: 0.0531, mx_loss: 0.0245, eta: 0:12:25, time: 4.6047
INFO train.py(173): step: 3920/5410, l_total: 0.0460, l_in: 0.0126, l_grad: 0.0334, msssim_ir: 0.4746, msssim_vis: 0.0108, mx_loss: 0.0119, eta: 0:12:20, time: 4.6495
INFO train.py(173): step: 3930/5410, l_total: 0.0352, l_in: 0.0084, l_grad: 0.0268, msssim_ir: 0.1897, msssim_vis: 0.1174, mx_loss: 0.0067, eta: 0:12:15, time: 4.6325
INFO train.py(173): step: 3940/5410, l_total: 0.0423, l_in: 0.0128, l_grad: 0.0295, msssim_ir: 0.2914, msssim_vis: 0.0941, mx_loss: 0.0087, eta: 0:12:10, time: 4.5857
INFO train.py(173): step: 3950/5410, l_total: 0.0318, l_in: 0.0078, l_grad: 0.0240, msssim_ir: 0.2325, msssim_vis: 0.1524, mx_loss: 0.0046, eta: 0:12:05, time: 4.7012
INFO train.py(173): step: 3960/5410, l_total: 0.0678, l_in: 0.0227, l_grad: 0.0450, msssim_ir: 0.1519, msssim_vis: 0.2125, mx_loss: 0.0150, eta: 0:12:00, time: 4.5808
INFO train.py(173): step: 3970/5410, l_total: 0.0400, l_in: 0.0110, l_grad: 0.0291, msssim_ir: 0.2953, msssim_vis: 0.0675, mx_loss: 0.0091, eta: 0:11:55, time: 4.6425
INFO train.py(173): step: 3980/5410, l_total: 0.0396, l_in: 0.0126, l_grad: 0.0270, msssim_ir: 0.2873, msssim_vis: 0.1291, mx_loss: 0.0076, eta: 0:11:50, time: 4.5867
INFO train.py(173): step: 3990/5410, l_total: 0.0398, l_in: 0.0114, l_grad: 0.0284, msssim_ir: 0.4294, msssim_vis: 0.0479, mx_loss: 0.0093, eta: 0:11:44, time: 4.6962
INFO train.py(173): step: 4000/5410, l_total: 0.0291, l_in: 0.0082, l_grad: 0.0209, msssim_ir: 0.2733, msssim_vis: 0.0631, mx_loss: 0.0046, eta: 0:11:39, time: 4.6435
INFO train.py(173): step: 4010/5410, l_total: 0.0351, l_in: 0.0081, l_grad: 0.0270, msssim_ir: 0.3141, msssim_vis: 0.0508, mx_loss: 0.0061, eta: 0:11:34, time: 4.6475
INFO train.py(173): step: 4020/5410, l_total: 0.0583, l_in: 0.0139, l_grad: 0.0444, msssim_ir: 0.3749, msssim_vis: 0.0377, mx_loss: 0.0116, eta: 0:11:29, time: 4.5449
INFO train.py(173): step: 4030/5410, l_total: 0.0688, l_in: 0.0221, l_grad: 0.0468, msssim_ir: 0.4065, msssim_vis: 0.0884, mx_loss: 0.0284, eta: 0:11:24, time: 4.6674
INFO train.py(173): step: 4040/5410, l_total: 0.0336, l_in: 0.0078, l_grad: 0.0258, msssim_ir: 0.2023, msssim_vis: 0.1271, mx_loss: 0.0052, eta: 0:11:19, time: 4.6505
INFO train.py(173): step: 4050/5410, l_total: 0.0418, l_in: 0.0195, l_grad: 0.0223, msssim_ir: 0.1859, msssim_vis: 0.1010, mx_loss: 0.0166, eta: 0:11:14, time: 4.5699
INFO train.py(173): step: 4060/5410, l_total: 0.0391, l_in: 0.0088, l_grad: 0.0303, msssim_ir: 0.3680, msssim_vis: 0.0417, mx_loss: 0.0045, eta: 0:11:09, time: 4.6684
INFO train.py(173): step: 4070/5410, l_total: 0.0470, l_in: 0.0098, l_grad: 0.0372, msssim_ir: 0.3403, msssim_vis: 0.0901, mx_loss: 0.0084, eta: 0:11:04, time: 4.6305
INFO train.py(173): step: 4080/5410, l_total: 0.0376, l_in: 0.0153, l_grad: 0.0223, msssim_ir: 0.1951, msssim_vis: 0.0681, mx_loss: 0.0138, eta: 0:10:59, time: 4.5748
INFO train.py(173): step: 4090/5410, l_total: 0.0341, l_in: 0.0064, l_grad: 0.0277, msssim_ir: 0.3833, msssim_vis: 0.0479, mx_loss: 0.0045, eta: 0:10:54, time: 4.5489
INFO train.py(173): step: 4100/5410, l_total: 0.0270, l_in: 0.0071, l_grad: 0.0198, msssim_ir: 0.3724, msssim_vis: 0.0407, mx_loss: 0.0030, eta: 0:10:49, time: 4.6017
INFO train.py(173): step: 4110/5410, l_total: 0.0501, l_in: 0.0122, l_grad: 0.0380, msssim_ir: 0.3417, msssim_vis: 0.0932, mx_loss: 0.0066, eta: 0:10:44, time: 4.6007
INFO train.py(173): step: 4120/5410, l_total: 0.0642, l_in: 0.0237, l_grad: 0.0404, msssim_ir: 0.4912, msssim_vis: 0.0165, mx_loss: 0.0085, eta: 0:10:38, time: 4.5897
INFO train.py(173): step: 4130/5410, l_total: 0.0416, l_in: 0.0102, l_grad: 0.0314, msssim_ir: 0.3282, msssim_vis: 0.0942, mx_loss: 0.0076, eta: 0:10:33, time: 4.5778
INFO train.py(173): step: 4140/5410, l_total: 0.0422, l_in: 0.0085, l_grad: 0.0337, msssim_ir: 0.5042, msssim_vis: 0.0081, mx_loss: 0.0074, eta: 0:10:28, time: 4.5598
INFO train.py(173): step: 4150/5410, l_total: 0.0307, l_in: 0.0070, l_grad: 0.0237, msssim_ir: 0.2890, msssim_vis: 0.0519, mx_loss: 0.0043, eta: 0:10:23, time: 4.5439
INFO train.py(173): step: 4160/5410, l_total: 0.0414, l_in: 0.0173, l_grad: 0.0241, msssim_ir: 0.3243, msssim_vis: 0.1023, mx_loss: 0.0090, eta: 0:10:18, time: 4.5708
INFO train.py(173): step: 4170/5410, l_total: 0.0712, l_in: 0.0290, l_grad: 0.0422, msssim_ir: 0.4421, msssim_vis: 0.0367, mx_loss: 0.0184, eta: 0:10:13, time: 4.5618
INFO train.py(173): step: 4180/5410, l_total: 0.0343, l_in: 0.0122, l_grad: 0.0221, msssim_ir: 0.2198, msssim_vis: 0.0643, mx_loss: 0.0072, eta: 0:10:08, time: 4.5698
INFO train.py(173): step: 4190/5410, l_total: 0.0431, l_in: 0.0108, l_grad: 0.0323, msssim_ir: 0.3288, msssim_vis: 0.1095, mx_loss: 0.0068, eta: 0:10:03, time: 4.5519
INFO train.py(173): step: 4200/5410, l_total: 0.0369, l_in: 0.0143, l_grad: 0.0226, msssim_ir: 0.3202, msssim_vis: 0.0856, mx_loss: 0.0116, eta: 0:09:58, time: 4.5907
INFO train.py(173): step: 4210/5410, l_total: 0.0414, l_in: 0.0103, l_grad: 0.0311, msssim_ir: 0.3022, msssim_vis: 0.0657, mx_loss: 0.0076, eta: 0:09:53, time: 4.5927
INFO train.py(173): step: 4220/5410, l_total: 0.0322, l_in: 0.0070, l_grad: 0.0252, msssim_ir: 0.4193, msssim_vis: 0.0256, mx_loss: 0.0040, eta: 0:09:48, time: 4.5748
INFO train.py(173): step: 4230/5410, l_total: 0.0377, l_in: 0.0114, l_grad: 0.0264, msssim_ir: 0.4487, msssim_vis: 0.0228, mx_loss: 0.0147, eta: 0:09:43, time: 4.5728
INFO train.py(173): step: 4240/5410, l_total: 0.0283, l_in: 0.0065, l_grad: 0.0218, msssim_ir: 0.4381, msssim_vis: 0.0112, mx_loss: 0.0028, eta: 0:09:38, time: 4.5907
INFO train.py(173): step: 4250/5410, l_total: 0.0294, l_in: 0.0067, l_grad: 0.0227, msssim_ir: 0.2590, msssim_vis: 0.0963, mx_loss: 0.0048, eta: 0:09:33, time: 4.5967
INFO train.py(173): step: 4260/5410, l_total: 0.0391, l_in: 0.0079, l_grad: 0.0312, msssim_ir: 0.1988, msssim_vis: 0.1374, mx_loss: 0.0067, eta: 0:09:28, time: 4.6285
INFO train.py(173): step: 4270/5410, l_total: 0.0331, l_in: 0.0078, l_grad: 0.0252, msssim_ir: 0.2497, msssim_vis: 0.0845, mx_loss: 0.0099, eta: 0:09:23, time: 4.5937
INFO train.py(173): step: 4280/5410, l_total: 0.0610, l_in: 0.0213, l_grad: 0.0397, msssim_ir: 0.3662, msssim_vis: 0.1065, mx_loss: 0.0145, eta: 0:09:18, time: 4.5678
INFO train.py(173): step: 4290/5410, l_total: 0.0535, l_in: 0.0173, l_grad: 0.0362, msssim_ir: 0.4743, msssim_vis: 0.0184, mx_loss: 0.0090, eta: 0:09:13, time: 4.5748
INFO train.py(173): step: 4300/5410, l_total: 0.0437, l_in: 0.0125, l_grad: 0.0312, msssim_ir: 0.4574, msssim_vis: 0.0471, mx_loss: 0.0127, eta: 0:09:08, time: 4.5399
INFO train.py(173): step: 4310/5410, l_total: 0.0333, l_in: 0.0103, l_grad: 0.0231, msssim_ir: 0.3166, msssim_vis: 0.0655, mx_loss: 0.0064, eta: 0:09:03, time: 4.5658
INFO train.py(173): step: 4320/5410, l_total: 0.0278, l_in: 0.0070, l_grad: 0.0208, msssim_ir: 0.3266, msssim_vis: 0.0420, mx_loss: 0.0037, eta: 0:08:58, time: 4.5638
INFO train.py(173): step: 4330/5410, l_total: 0.0364, l_in: 0.0099, l_grad: 0.0265, msssim_ir: 0.3324, msssim_vis: 0.0642, mx_loss: 0.0042, eta: 0:08:58, time: 24.8324
INFO train.py(173): step: 4340/5410, l_total: 0.0294, l_in: 0.0061, l_grad: 0.0233, msssim_ir: 0.3933, msssim_vis: 0.0348, mx_loss: 0.0028, eta: 0:08:52, time: 4.4822
INFO train.py(173): step: 4350/5410, l_total: 0.0630, l_in: 0.0119, l_grad: 0.0510, msssim_ir: 0.4165, msssim_vis: 0.0403, mx_loss: 0.0114, eta: 0:08:47, time: 4.4921
INFO train.py(173): step: 4360/5410, l_total: 0.0291, l_in: 0.0063, l_grad: 0.0228, msssim_ir: 0.3699, msssim_vis: 0.0359, mx_loss: 0.0034, eta: 0:08:42, time: 4.4931
INFO train.py(173): step: 4370/5410, l_total: 0.0413, l_in: 0.0099, l_grad: 0.0314, msssim_ir: 0.4627, msssim_vis: 0.0220, mx_loss: 0.0062, eta: 0:08:37, time: 4.4931
INFO train.py(173): step: 4380/5410, l_total: 0.0433, l_in: 0.0099, l_grad: 0.0335, msssim_ir: 0.2512, msssim_vis: 0.1014, mx_loss: 0.0076, eta: 0:08:32, time: 4.5031
INFO train.py(173): step: 4390/5410, l_total: 0.0456, l_in: 0.0178, l_grad: 0.0278, msssim_ir: 0.1450, msssim_vis: 0.1758, mx_loss: 0.0168, eta: 0:08:27, time: 4.5071
INFO train.py(173): step: 4400/5410, l_total: 0.0371, l_in: 0.0098, l_grad: 0.0273, msssim_ir: 0.4479, msssim_vis: 0.0158, mx_loss: 0.0100, eta: 0:08:22, time: 4.5041
INFO train.py(173): step: 4410/5410, l_total: 0.0550, l_in: 0.0138, l_grad: 0.0412, msssim_ir: 0.5326, msssim_vis: 0.0195, mx_loss: 0.0118, eta: 0:08:17, time: 4.5071
INFO train.py(173): step: 4420/5410, l_total: 0.0331, l_in: 0.0084, l_grad: 0.0248, msssim_ir: 0.2128, msssim_vis: 0.1081, mx_loss: 0.0061, eta: 0:08:12, time: 4.5081
INFO train.py(173): step: 4430/5410, l_total: 0.0269, l_in: 0.0068, l_grad: 0.0202, msssim_ir: 0.2595, msssim_vis: 0.0622, mx_loss: 0.0051, eta: 0:08:07, time: 4.5449
INFO train.py(173): step: 4440/5410, l_total: 0.0274, l_in: 0.0052, l_grad: 0.0222, msssim_ir: 0.2177, msssim_vis: 0.1000, mx_loss: 0.0044, eta: 0:08:02, time: 4.5658
INFO train.py(173): step: 4450/5410, l_total: 0.0455, l_in: 0.0095, l_grad: 0.0360, msssim_ir: 0.2605, msssim_vis: 0.0903, mx_loss: 0.0085, eta: 0:07:57, time: 4.6923
INFO train.py(173): step: 4460/5410, l_total: 0.0384, l_in: 0.0080, l_grad: 0.0304, msssim_ir: 0.3746, msssim_vis: 0.0432, mx_loss: 0.0061, eta: 0:07:52, time: 4.5897
INFO train.py(173): step: 4470/5410, l_total: 0.0342, l_in: 0.0067, l_grad: 0.0275, msssim_ir: 0.3748, msssim_vis: 0.0326, mx_loss: 0.0061, eta: 0:07:46, time: 4.5698
INFO train.py(173): step: 4480/5410, l_total: 0.0377, l_in: 0.0125, l_grad: 0.0252, msssim_ir: 0.2789, msssim_vis: 0.0955, mx_loss: 0.0051, eta: 0:07:41, time: 4.6266
INFO train.py(173): step: 4490/5410, l_total: 0.0480, l_in: 0.0148, l_grad: 0.0332, msssim_ir: 0.4584, msssim_vis: 0.0228, mx_loss: 0.0149, eta: 0:07:36, time: 4.6465
INFO train.py(173): step: 4500/5410, l_total: 0.0448, l_in: 0.0132, l_grad: 0.0316, msssim_ir: 0.4169, msssim_vis: 0.0204, mx_loss: 0.0098, eta: 0:07:31, time: 4.5698
INFO train.py(173): step: 4510/5410, l_total: 0.0567, l_in: 0.0122, l_grad: 0.0445, msssim_ir: 0.3901, msssim_vis: 0.0590, mx_loss: 0.0109, eta: 0:07:26, time: 4.5628
INFO train.py(173): step: 4520/5410, l_total: 0.0375, l_in: 0.0112, l_grad: 0.0263, msssim_ir: 0.3686, msssim_vis: 0.0405, mx_loss: 0.0070, eta: 0:07:21, time: 4.5957
INFO train.py(173): step: 4530/5410, l_total: 0.0338, l_in: 0.0081, l_grad: 0.0257, msssim_ir: 0.3577, msssim_vis: 0.0706, mx_loss: 0.0040, eta: 0:07:16, time: 4.5479
INFO train.py(173): step: 4540/5410, l_total: 0.0321, l_in: 0.0098, l_grad: 0.0223, msssim_ir: 0.3290, msssim_vis: 0.0848, mx_loss: 0.0073, eta: 0:07:11, time: 4.5738
INFO train.py(173): step: 4550/5410, l_total: 0.0313, l_in: 0.0069, l_grad: 0.0243, msssim_ir: 0.1581, msssim_vis: 0.1742, mx_loss: 0.0058, eta: 0:07:06, time: 4.5857
INFO train.py(173): step: 4560/5410, l_total: 0.0452, l_in: 0.0100, l_grad: 0.0352, msssim_ir: 0.4485, msssim_vis: 0.0269, mx_loss: 0.0083, eta: 0:07:01, time: 4.5489
INFO train.py(173): step: 4570/5410, l_total: 0.0347, l_in: 0.0082, l_grad: 0.0264, msssim_ir: 0.3722, msssim_vis: 0.0338, mx_loss: 0.0038, eta: 0:06:56, time: 4.5827
INFO train.py(173): step: 4580/5410, l_total: 0.0502, l_in: 0.0141, l_grad: 0.0361, msssim_ir: 0.4080, msssim_vis: 0.0500, mx_loss: 0.0164, eta: 0:06:51, time: 4.5509
INFO train.py(173): step: 4590/5410, l_total: 0.0276, l_in: 0.0063, l_grad: 0.0213, msssim_ir: 0.2176, msssim_vis: 0.0843, mx_loss: 0.0048, eta: 0:06:46, time: 4.5718
INFO train.py(173): step: 4600/5410, l_total: 0.0479, l_in: 0.0107, l_grad: 0.0372, msssim_ir: 0.4601, msssim_vis: 0.0281, mx_loss: 0.0089, eta: 0:06:41, time: 4.5748
INFO train.py(173): step: 4610/5410, l_total: 0.0307, l_in: 0.0105, l_grad: 0.0202, msssim_ir: 0.3023, msssim_vis: 0.0662, mx_loss: 0.0070, eta: 0:06:36, time: 4.5897
INFO train.py(173): step: 4620/5410, l_total: 0.0364, l_in: 0.0099, l_grad: 0.0265, msssim_ir: 0.2239, msssim_vis: 0.1359, mx_loss: 0.0062, eta: 0:06:31, time: 4.6046
INFO train.py(173): step: 4630/5410, l_total: 0.0265, l_in: 0.0059, l_grad: 0.0206, msssim_ir: 0.3189, msssim_vis: 0.0726, mx_loss: 0.0032, eta: 0:06:26, time: 4.5827
INFO train.py(173): step: 4640/5410, l_total: 0.0509, l_in: 0.0110, l_grad: 0.0399, msssim_ir: 0.3909, msssim_vis: 0.0665, mx_loss: 0.0112, eta: 0:06:21, time: 4.5748
INFO train.py(173): step: 4650/5410, l_total: 0.0394, l_in: 0.0088, l_grad: 0.0306, msssim_ir: 0.2532, msssim_vis: 0.1133, mx_loss: 0.0060, eta: 0:06:16, time: 4.5628
INFO train.py(173): step: 4660/5410, l_total: 0.0449, l_in: 0.0154, l_grad: 0.0295, msssim_ir: 0.4924, msssim_vis: 0.0101, mx_loss: 0.0097, eta: 0:06:11, time: 4.6226
INFO train.py(173): step: 4670/5410, l_total: 0.0693, l_in: 0.0267, l_grad: 0.0426, msssim_ir: 0.5104, msssim_vis: 0.0125, mx_loss: 0.0094, eta: 0:06:06, time: 4.5489
INFO train.py(173): step: 4680/5410, l_total: 0.0386, l_in: 0.0107, l_grad: 0.0279, msssim_ir: 0.3324, msssim_vis: 0.0685, mx_loss: 0.0091, eta: 0:06:01, time: 4.5519
INFO train.py(173): step: 4690/5410, l_total: 0.0362, l_in: 0.0074, l_grad: 0.0288, msssim_ir: 0.3970, msssim_vis: 0.0345, mx_loss: 0.0053, eta: 0:05:56, time: 4.6096
INFO train.py(173): step: 4700/5410, l_total: 0.0309, l_in: 0.0066, l_grad: 0.0243, msssim_ir: 0.3985, msssim_vis: 0.0237, mx_loss: 0.0036, eta: 0:05:51, time: 4.5778
INFO train.py(173): step: 4710/5410, l_total: 0.0284, l_in: 0.0064, l_grad: 0.0219, msssim_ir: 0.4134, msssim_vis: 0.0226, mx_loss: 0.0028, eta: 0:05:46, time: 4.5887
INFO train.py(173): step: 4720/5410, l_total: 0.0517, l_in: 0.0119, l_grad: 0.0398, msssim_ir: 0.3313, msssim_vis: 0.0917, mx_loss: 0.0099, eta: 0:05:41, time: 4.6136
INFO train.py(173): step: 4730/5410, l_total: 0.0966, l_in: 0.0209, l_grad: 0.0757, msssim_ir: 0.3985, msssim_vis: 0.0773, mx_loss: 0.0264, eta: 0:05:36, time: 4.5698
INFO train.py(173): step: 4740/5410, l_total: 0.0527, l_in: 0.0112, l_grad: 0.0415, msssim_ir: 0.2900, msssim_vis: 0.1110, mx_loss: 0.0115, eta: 0:05:31, time: 4.5827
INFO train.py(173): step: 4750/5410, l_total: 0.0407, l_in: 0.0165, l_grad: 0.0242, msssim_ir: 0.2821, msssim_vis: 0.0787, mx_loss: 0.0123, eta: 0:05:26, time: 4.5750
INFO train.py(173): step: 4760/5410, l_total: 0.0517, l_in: 0.0155, l_grad: 0.0362, msssim_ir: 0.5055, msssim_vis: 0.0207, mx_loss: 0.0078, eta: 0:05:21, time: 4.6086
INFO train.py(173): step: 4770/5410, l_total: 0.0488, l_in: 0.0121, l_grad: 0.0367, msssim_ir: 0.4444, msssim_vis: 0.0238, mx_loss: 0.0101, eta: 0:05:16, time: 4.5728
INFO train.py(173): step: 4780/5410, l_total: 0.0268, l_in: 0.0060, l_grad: 0.0208, msssim_ir: 0.2517, msssim_vis: 0.0642, mx_loss: 0.0045, eta: 0:05:11, time: 4.5778
INFO train.py(173): step: 4790/5410, l_total: 0.0280, l_in: 0.0071, l_grad: 0.0209, msssim_ir: 0.3822, msssim_vis: 0.0127, mx_loss: 0.0030, eta: 0:05:06, time: 4.5698
INFO train.py(173): step: 4800/5410, l_total: 0.0534, l_in: 0.0129, l_grad: 0.0405, msssim_ir: 0.4205, msssim_vis: 0.0357, mx_loss: 0.0149, eta: 0:05:01, time: 4.5927
INFO train.py(173): step: 4810/5410, l_total: 0.0466, l_in: 0.0140, l_grad: 0.0326, msssim_ir: 0.4626, msssim_vis: 0.0281, mx_loss: 0.0170, eta: 0:04:56, time: 4.5628
INFO train.py(173): step: 4820/5410, l_total: 0.0379, l_in: 0.0090, l_grad: 0.0290, msssim_ir: 0.2575, msssim_vis: 0.1030, mx_loss: 0.0052, eta: 0:04:51, time: 4.5638
INFO train.py(173): step: 4830/5410, l_total: 0.0331, l_in: 0.0063, l_grad: 0.0268, msssim_ir: 0.3599, msssim_vis: 0.0535, mx_loss: 0.0032, eta: 0:04:46, time: 4.5658
INFO train.py(173): step: 4840/5410, l_total: 0.0482, l_in: 0.0180, l_grad: 0.0302, msssim_ir: 0.2945, msssim_vis: 0.1058, mx_loss: 0.0130, eta: 0:04:41, time: 4.5718
INFO train.py(173): step: 4850/5410, l_total: 0.0290, l_in: 0.0073, l_grad: 0.0218, msssim_ir: 0.3287, msssim_vis: 0.0528, mx_loss: 0.0033, eta: 0:04:36, time: 4.5778
INFO train.py(173): step: 4860/5410, l_total: 0.0401, l_in: 0.0108, l_grad: 0.0293, msssim_ir: 0.4102, msssim_vis: 0.0384, mx_loss: 0.0079, eta: 0:04:31, time: 4.5947
INFO train.py(173): step: 4870/5410, l_total: 0.0349, l_in: 0.0097, l_grad: 0.0252, msssim_ir: 0.4321, msssim_vis: 0.0124, mx_loss: 0.0036, eta: 0:04:28, time: 24.9438
INFO train.py(173): step: 4880/5410, l_total: 0.0428, l_in: 0.0101, l_grad: 0.0326, msssim_ir: 0.4762, msssim_vis: 0.0178, mx_loss: 0.0044, eta: 0:04:23, time: 4.5001
INFO train.py(173): step: 4890/5410, l_total: 0.0321, l_in: 0.0070, l_grad: 0.0250, msssim_ir: 0.3437, msssim_vis: 0.0936, mx_loss: 0.0045, eta: 0:04:18, time: 4.4862
INFO train.py(173): step: 4900/5410, l_total: 0.0294, l_in: 0.0060, l_grad: 0.0234, msssim_ir: 0.3779, msssim_vis: 0.0323, mx_loss: 0.0026, eta: 0:04:13, time: 4.4942
INFO train.py(173): step: 4910/5410, l_total: 0.0393, l_in: 0.0092, l_grad: 0.0301, msssim_ir: 0.4092, msssim_vis: 0.0257, mx_loss: 0.0127, eta: 0:04:08, time: 4.4852
INFO train.py(173): step: 4920/5410, l_total: 0.0415, l_in: 0.0110, l_grad: 0.0306, msssim_ir: 0.4276, msssim_vis: 0.0577, mx_loss: 0.0133, eta: 0:04:03, time: 4.5011
INFO train.py(173): step: 4930/5410, l_total: 0.0373, l_in: 0.0098, l_grad: 0.0275, msssim_ir: 0.4382, msssim_vis: 0.0176, mx_loss: 0.0082, eta: 0:03:58, time: 4.4981
INFO train.py(173): step: 4940/5410, l_total: 0.0398, l_in: 0.0100, l_grad: 0.0298, msssim_ir: 0.3936, msssim_vis: 0.0566, mx_loss: 0.0143, eta: 0:03:53, time: 4.4911
INFO train.py(173): step: 4950/5410, l_total: 0.0294, l_in: 0.0091, l_grad: 0.0203, msssim_ir: 0.3726, msssim_vis: 0.0388, mx_loss: 0.0046, eta: 0:03:48, time: 4.4951
INFO train.py(173): step: 4960/5410, l_total: 0.0492, l_in: 0.0103, l_grad: 0.0389, msssim_ir: 0.3576, msssim_vis: 0.0598, mx_loss: 0.0093, eta: 0:03:43, time: 4.5051
INFO train.py(173): step: 4970/5410, l_total: 0.0562, l_in: 0.0145, l_grad: 0.0417, msssim_ir: 0.3985, msssim_vis: 0.0802, mx_loss: 0.0086, eta: 0:03:38, time: 4.5768
INFO train.py(173): step: 4980/5410, l_total: 0.0341, l_in: 0.0092, l_grad: 0.0249, msssim_ir: 0.3492, msssim_vis: 0.0536, mx_loss: 0.0054, eta: 0:03:33, time: 4.6246
INFO train.py(173): step: 4990/5410, l_total: 0.0274, l_in: 0.0066, l_grad: 0.0208, msssim_ir: 0.3759, msssim_vis: 0.0402, mx_loss: 0.0028, eta: 0:03:28, time: 4.5728
INFO train.py(173): step: 5000/5410, l_total: 0.0337, l_in: 0.0068, l_grad: 0.0268, msssim_ir: 0.3466, msssim_vis: 0.0704, mx_loss: 0.0042, eta: 0:03:23, time: 4.5788
INFO train.py(173): step: 5010/5410, l_total: 0.0344, l_in: 0.0095, l_grad: 0.0249, msssim_ir: 0.4031, msssim_vis: 0.0234, mx_loss: 0.0055, eta: 0:03:18, time: 4.6833
INFO train.py(173): step: 5020/5410, l_total: 0.0326, l_in: 0.0102, l_grad: 0.0223, msssim_ir: 0.2839, msssim_vis: 0.0707, mx_loss: 0.0063, eta: 0:03:13, time: 4.6385
INFO train.py(173): step: 5030/5410, l_total: 0.0350, l_in: 0.0093, l_grad: 0.0258, msssim_ir: 0.2912, msssim_vis: 0.1303, mx_loss: 0.0044, eta: 0:03:08, time: 4.6604
INFO train.py(173): step: 5040/5410, l_total: 0.0519, l_in: 0.0121, l_grad: 0.0398, msssim_ir: 0.4389, msssim_vis: 0.0281, mx_loss: 0.0143, eta: 0:03:03, time: 4.7201
INFO train.py(173): step: 5050/5410, l_total: 0.0405, l_in: 0.0112, l_grad: 0.0292, msssim_ir: 0.4683, msssim_vis: 0.0276, mx_loss: 0.0054, eta: 0:02:58, time: 4.6047
INFO train.py(173): step: 5060/5410, l_total: 0.0512, l_in: 0.0157, l_grad: 0.0355, msssim_ir: 0.3931, msssim_vis: 0.0857, mx_loss: 0.0080, eta: 0:02:53, time: 4.6176
INFO train.py(173): step: 5070/5410, l_total: 0.0430, l_in: 0.0093, l_grad: 0.0337, msssim_ir: 0.4650, msssim_vis: 0.0221, mx_loss: 0.0060, eta: 0:02:48, time: 4.6704
INFO train.py(173): step: 5080/5410, l_total: 0.0366, l_in: 0.0081, l_grad: 0.0285, msssim_ir: 0.3139, msssim_vis: 0.1073, mx_loss: 0.0050, eta: 0:02:43, time: 4.5678
INFO train.py(173): step: 5090/5410, l_total: 0.0368, l_in: 0.0155, l_grad: 0.0213, msssim_ir: 0.1921, msssim_vis: 0.0948, mx_loss: 0.0112, eta: 0:02:38, time: 4.5837
INFO train.py(173): step: 5100/5410, l_total: 0.0382, l_in: 0.0113, l_grad: 0.0269, msssim_ir: 0.2037, msssim_vis: 0.1790, mx_loss: 0.0057, eta: 0:02:33, time: 4.5688
INFO train.py(173): step: 5110/5410, l_total: 0.0478, l_in: 0.0117, l_grad: 0.0362, msssim_ir: 0.4342, msssim_vis: 0.0355, mx_loss: 0.0103, eta: 0:02:28, time: 4.6086
INFO train.py(173): step: 5120/5410, l_total: 0.0428, l_in: 0.0156, l_grad: 0.0271, msssim_ir: 0.3693, msssim_vis: 0.0566, mx_loss: 0.0087, eta: 0:02:23, time: 4.5618
INFO train.py(173): step: 5130/5410, l_total: 0.0594, l_in: 0.0216, l_grad: 0.0377, msssim_ir: 0.3854, msssim_vis: 0.0511, mx_loss: 0.0229, eta: 0:02:18, time: 4.5638
INFO train.py(173): step: 5140/5410, l_total: 0.0420, l_in: 0.0118, l_grad: 0.0302, msssim_ir: 0.2909, msssim_vis: 0.1233, mx_loss: 0.0055, eta: 0:02:13, time: 4.5569
INFO train.py(173): step: 5150/5410, l_total: 0.0480, l_in: 0.0110, l_grad: 0.0370, msssim_ir: 0.4143, msssim_vis: 0.0334, mx_loss: 0.0120, eta: 0:02:08, time: 4.5678
INFO train.py(173): step: 5160/5410, l_total: 0.0489, l_in: 0.0122, l_grad: 0.0367, msssim_ir: 0.4657, msssim_vis: 0.0170, mx_loss: 0.0102, eta: 0:02:03, time: 4.5827
INFO train.py(173): step: 5170/5410, l_total: 0.0398, l_in: 0.0092, l_grad: 0.0305, msssim_ir: 0.4177, msssim_vis: 0.0332, mx_loss: 0.0080, eta: 0:01:58, time: 4.5917
INFO train.py(173): step: 5180/5410, l_total: 0.0353, l_in: 0.0104, l_grad: 0.0249, msssim_ir: 0.3508, msssim_vis: 0.0984, mx_loss: 0.0046, eta: 0:01:53, time: 4.5798
INFO train.py(173): step: 5190/5410, l_total: 0.0267, l_in: 0.0056, l_grad: 0.0210, msssim_ir: 0.2737, msssim_vis: 0.0604, mx_loss: 0.0042, eta: 0:01:48, time: 4.5748
INFO train.py(173): step: 5200/5410, l_total: 0.0333, l_in: 0.0113, l_grad: 0.0221, msssim_ir: 0.2625, msssim_vis: 0.0579, mx_loss: 0.0070, eta: 0:01:43, time: 4.5788
INFO train.py(173): step: 5210/5410, l_total: 0.0296, l_in: 0.0079, l_grad: 0.0217, msssim_ir: 0.4102, msssim_vis: 0.0101, mx_loss: 0.0030, eta: 0:01:39, time: 4.6017
INFO train.py(173): step: 5220/5410, l_total: 0.0312, l_in: 0.0066, l_grad: 0.0246, msssim_ir: 0.3391, msssim_vis: 0.0954, mx_loss: 0.0039, eta: 0:01:34, time: 4.5678
INFO train.py(173): step: 5230/5410, l_total: 0.0949, l_in: 0.0269, l_grad: 0.0680, msssim_ir: 0.3604, msssim_vis: 0.1272, mx_loss: 0.0324, eta: 0:01:29, time: 4.5738
INFO train.py(173): step: 5240/5410, l_total: 0.0490, l_in: 0.0133, l_grad: 0.0357, msssim_ir: 0.2817, msssim_vis: 0.1129, mx_loss: 0.0110, eta: 0:01:24, time: 4.5808
INFO train.py(173): step: 5250/5410, l_total: 0.0408, l_in: 0.0191, l_grad: 0.0217, msssim_ir: 0.1550, msssim_vis: 0.1449, mx_loss: 0.0167, eta: 0:01:19, time: 4.6126
INFO train.py(173): step: 5260/5410, l_total: 0.0336, l_in: 0.0064, l_grad: 0.0272, msssim_ir: 0.3576, msssim_vis: 0.0455, mx_loss: 0.0051, eta: 0:01:14, time: 4.5823
INFO train.py(173): step: 5270/5410, l_total: 0.0474, l_in: 0.0097, l_grad: 0.0376, msssim_ir: 0.4601, msssim_vis: 0.0124, mx_loss: 0.0095, eta: 0:01:09, time: 4.5509
INFO train.py(173): step: 5280/5410, l_total: 0.0370, l_in: 0.0085, l_grad: 0.0285, msssim_ir: 0.4446, msssim_vis: 0.0149, mx_loss: 0.0067, eta: 0:01:04, time: 4.6066
INFO train.py(173): step: 5290/5410, l_total: 0.0599, l_in: 0.0217, l_grad: 0.0382, msssim_ir: 0.4960, msssim_vis: 0.0181, mx_loss: 0.0087, eta: 0:00:59, time: 4.5599
INFO train.py(173): step: 5300/5410, l_total: 0.0400, l_in: 0.0100, l_grad: 0.0300, msssim_ir: 0.2790, msssim_vis: 0.0987, mx_loss: 0.0087, eta: 0:00:54, time: 4.5877
INFO train.py(173): step: 5310/5410, l_total: 0.0445, l_in: 0.0101, l_grad: 0.0345, msssim_ir: 0.1529, msssim_vis: 0.1831, mx_loss: 0.0091, eta: 0:00:49, time: 4.5688
INFO train.py(173): step: 5320/5410, l_total: 0.0429, l_in: 0.0093, l_grad: 0.0336, msssim_ir: 0.4771, msssim_vis: 0.0130, mx_loss: 0.0057, eta: 0:00:44, time: 4.5549
INFO train.py(173): step: 5330/5410, l_total: 0.0447, l_in: 0.0127, l_grad: 0.0320, msssim_ir: 0.3144, msssim_vis: 0.0794, mx_loss: 0.0109, eta: 0:00:39, time: 4.5827
INFO train.py(173): step: 5340/5410, l_total: 0.0311, l_in: 0.0062, l_grad: 0.0249, msssim_ir: 0.2733, msssim_vis: 0.0826, mx_loss: 0.0037, eta: 0:00:34, time: 4.5658
INFO train.py(173): step: 5350/5410, l_total: 0.0456, l_in: 0.0106, l_grad: 0.0350, msssim_ir: 0.5234, msssim_vis: 0.0205, mx_loss: 0.0050, eta: 0:00:29, time: 4.5837
INFO train.py(173): step: 5360/5410, l_total: 0.0258, l_in: 0.0064, l_grad: 0.0194, msssim_ir: 0.2577, msssim_vis: 0.0440, mx_loss: 0.0053, eta: 0:00:24, time: 4.5748
INFO train.py(173): step: 5370/5410, l_total: 0.0294, l_in: 0.0066, l_grad: 0.0228, msssim_ir: 0.2856, msssim_vis: 0.0652, mx_loss: 0.0039, eta: 0:00:19, time: 4.5708
INFO train.py(173): step: 5380/5410, l_total: 0.0378, l_in: 0.0096, l_grad: 0.0281, msssim_ir: 0.3208, msssim_vis: 0.0855, mx_loss: 0.0050, eta: 0:00:14, time: 4.6027
INFO train.py(173): step: 5390/5410, l_total: 0.0520, l_in: 0.0142, l_grad: 0.0378, msssim_ir: 0.2930, msssim_vis: 0.1417, mx_loss: 0.0173, eta: 0:00:09, time: 4.5662
INFO train.py(173): step: 5400/5410, l_total: 0.0409, l_in: 0.0103, l_grad: 0.0306, msssim_ir: 0.2613, msssim_vis: 0.0910, mx_loss: 0.0119, eta: 0:00:04, time: 4.5678
INFO train.py(173): step: 5410/5410, l_total: 0.0325, l_in: 0.0081, l_grad: 0.0244, msssim_ir: 0.2743, msssim_vis: 0.0751, mx_loss: 0.0065, eta: 0:00:00, time: 4.5589
INFO train.py(177): Fusion Model Save to: ./model\Fusion\fusion_model.pth
INFO train.py(178): 
