# Supplementary material for: Infrared and visible image fusion algorithm based on gradient attention residuals dense block
Source: PeerJ Comput Sci. 2024 Nov 28;10:e2569. doi: 10.7717/peerj-cs.2569 (PMC11622899; doi:10.7717/peerj-cs.2569)
Supplement: Supplemental Information 2 [file peerj-cs-10-2569-s002.zip › code/logs/BiSeNet-2024-07-20-15-15-54.log]

INFO train.py(108): Training Fusion Model start~
INFO train.py(173): step: 10/5410, l_total: 0.3367, l_in: 0.1909, l_grad: 0.1458, msssim_ir: 0.4147, msssim_vis: 0.3666, mx_loss: 0.3628, eta: 4:59:39, time: 33.2950
INFO train.py(173): step: 20/5410, l_total: 0.2345, l_in: 0.1112, l_grad: 0.1233, msssim_ir: 0.4072, msssim_vis: 0.2557, mx_loss: 0.2521, eta: 2:59:28, time: 6.6626
INFO train.py(173): step: 30/5410, l_total: 0.1706, l_in: 0.0560, l_grad: 0.1146, msssim_ir: 0.4041, msssim_vis: 0.1375, mx_loss: 0.1396, eta: 2:19:28, time: 6.7044
INFO train.py(173): step: 40/5410, l_total: 0.2330, l_in: 0.1335, l_grad: 0.0995, msssim_ir: 0.4380, msssim_vis: 0.1180, mx_loss: 0.1635, eta: 1:59:24, time: 6.7034
INFO train.py(173): step: 50/5410, l_total: 0.2324, l_in: 0.1380, l_grad: 0.0944, msssim_ir: 0.4245, msssim_vis: 0.1458, mx_loss: 0.2357, eta: 1:47:20, time: 6.7114
INFO train.py(173): step: 60/5410, l_total: 0.1326, l_in: 0.0364, l_grad: 0.0962, msssim_ir: 0.4196, msssim_vis: 0.0656, mx_loss: 0.0586, eta: 1:39:17, time: 6.7372
INFO train.py(173): step: 70/5410, l_total: 0.1148, l_in: 0.0428, l_grad: 0.0720, msssim_ir: 0.3344, msssim_vis: 0.1074, mx_loss: 0.0669, eta: 1:33:31, time: 6.7392
INFO train.py(173): step: 80/5410, l_total: 0.1185, l_in: 0.0318, l_grad: 0.0867, msssim_ir: 0.3620, msssim_vis: 0.0495, mx_loss: 0.0387, eta: 1:29:09, time: 6.7353
INFO train.py(173): step: 90/5410, l_total: 0.0976, l_in: 0.0254, l_grad: 0.0722, msssim_ir: 0.3708, msssim_vis: 0.0422, mx_loss: 0.0326, eta: 1:25:44, time: 6.7412
INFO train.py(173): step: 100/5410, l_total: 0.1533, l_in: 0.0739, l_grad: 0.0795, msssim_ir: 0.3015, msssim_vis: 0.1596, mx_loss: 0.0933, eta: 1:22:58, time: 6.7343
INFO train.py(173): step: 110/5410, l_total: 0.1506, l_in: 0.0475, l_grad: 0.1031, msssim_ir: 0.4260, msssim_vis: 0.0440, mx_loss: 0.0894, eta: 1:20:42, time: 6.7452
INFO train.py(173): step: 120/5410, l_total: 0.1186, l_in: 0.0368, l_grad: 0.0818, msssim_ir: 0.3659, msssim_vis: 0.0483, mx_loss: 0.0462, eta: 1:18:49, time: 6.7651
INFO train.py(173): step: 130/5410, l_total: 0.1149, l_in: 0.0523, l_grad: 0.0625, msssim_ir: 0.3191, msssim_vis: 0.0968, mx_loss: 0.0553, eta: 1:17:12, time: 6.7930
INFO train.py(173): step: 140/5410, l_total: 0.1846, l_in: 0.1194, l_grad: 0.0652, msssim_ir: 0.4063, msssim_vis: 0.1311, mx_loss: 0.1123, eta: 1:15:48, time: 6.7641
INFO train.py(173): step: 150/5410, l_total: 0.1134, l_in: 0.0420, l_grad: 0.0714, msssim_ir: 0.3279, msssim_vis: 0.0889, mx_loss: 0.0531, eta: 1:14:35, time: 6.7900
INFO train.py(173): step: 160/5410, l_total: 0.1362, l_in: 0.0613, l_grad: 0.0748, msssim_ir: 0.3753, msssim_vis: 0.0527, mx_loss: 0.0817, eta: 1:13:30, time: 6.7791
INFO train.py(173): step: 170/5410, l_total: 0.2093, l_in: 0.1134, l_grad: 0.0959, msssim_ir: 0.3905, msssim_vis: 0.0970, mx_loss: 0.0595, eta: 1:12:31, time: 6.7701
INFO train.py(173): step: 180/5410, l_total: 0.1267, l_in: 0.0414, l_grad: 0.0853, msssim_ir: 0.3846, msssim_vis: 0.1122, mx_loss: 0.0697, eta: 1:11:39, time: 6.7900
INFO train.py(173): step: 190/5410, l_total: 0.1229, l_in: 0.0431, l_grad: 0.0798, msssim_ir: 0.3825, msssim_vis: 0.0819, mx_loss: 0.0425, eta: 1:10:51, time: 6.7801
INFO train.py(173): step: 200/5410, l_total: 0.0939, l_in: 0.0229, l_grad: 0.0710, msssim_ir: 0.3649, msssim_vis: 0.0592, mx_loss: 0.0207, eta: 1:10:07, time: 6.7870
INFO train.py(173): step: 210/5410, l_total: 0.1368, l_in: 0.0475, l_grad: 0.0893, msssim_ir: 0.4582, msssim_vis: 0.0453, mx_loss: 0.0796, eta: 1:09:28, time: 6.8030
INFO train.py(173): step: 220/5410, l_total: 0.1564, l_in: 0.0777, l_grad: 0.0787, msssim_ir: 0.3847, msssim_vis: 0.1368, mx_loss: 0.0825, eta: 1:08:51, time: 6.7910
INFO train.py(173): step: 230/5410, l_total: 0.0813, l_in: 0.0278, l_grad: 0.0535, msssim_ir: 0.3642, msssim_vis: 0.0384, mx_loss: 0.0316, eta: 1:08:17, time: 6.8109
INFO train.py(173): step: 240/5410, l_total: 0.0954, l_in: 0.0325, l_grad: 0.0629, msssim_ir: 0.3472, msssim_vis: 0.0698, mx_loss: 0.0414, eta: 1:07:45, time: 6.7920
INFO train.py(173): step: 250/5410, l_total: 0.0939, l_in: 0.0342, l_grad: 0.0598, msssim_ir: 0.3750, msssim_vis: 0.0447, mx_loss: 0.0382, eta: 1:07:16, time: 6.8189
INFO train.py(173): step: 260/5410, l_total: 0.1479, l_in: 0.0576, l_grad: 0.0903, msssim_ir: 0.4249, msssim_vis: 0.0900, mx_loss: 0.0747, eta: 1:06:47, time: 6.7870
INFO train.py(173): step: 270/5410, l_total: 0.1086, l_in: 0.0456, l_grad: 0.0630, msssim_ir: 0.4315, msssim_vis: 0.0460, mx_loss: 0.0329, eta: 1:06:21, time: 6.8149
INFO train.py(173): step: 280/5410, l_total: 0.3197, l_in: 0.1844, l_grad: 0.1354, msssim_ir: 0.5210, msssim_vis: 0.0855, mx_loss: 0.0780, eta: 1:05:55, time: 6.7721
INFO train.py(173): step: 290/5410, l_total: 0.1339, l_in: 0.0647, l_grad: 0.0692, msssim_ir: 0.3571, msssim_vis: 0.0771, mx_loss: 0.0376, eta: 1:05:32, time: 6.8040
INFO train.py(173): step: 300/5410, l_total: 0.0909, l_in: 0.0225, l_grad: 0.0684, msssim_ir: 0.3532, msssim_vis: 0.0355, mx_loss: 0.0207, eta: 1:05:09, time: 6.7900
INFO train.py(173): step: 310/5410, l_total: 0.0942, l_in: 0.0408, l_grad: 0.0534, msssim_ir: 0.3542, msssim_vis: 0.0530, mx_loss: 0.0437, eta: 1:04:47, time: 6.8109
INFO train.py(173): step: 320/5410, l_total: 0.1132, l_in: 0.0544, l_grad: 0.0588, msssim_ir: 0.2927, msssim_vis: 0.1421, mx_loss: 0.0818, eta: 1:04:26, time: 6.7890
INFO train.py(173): step: 330/5410, l_total: 0.1050, l_in: 0.0464, l_grad: 0.0586, msssim_ir: 0.3547, msssim_vis: 0.0521, mx_loss: 0.0346, eta: 1:04:07, time: 6.8129
INFO train.py(173): step: 340/5410, l_total: 0.2299, l_in: 0.1144, l_grad: 0.1155, msssim_ir: 0.5277, msssim_vis: 0.0579, mx_loss: 0.0494, eta: 1:03:47, time: 6.7840
INFO train.py(173): step: 350/5410, l_total: 0.1395, l_in: 0.0578, l_grad: 0.0816, msssim_ir: 0.2760, msssim_vis: 0.1600, mx_loss: 0.0890, eta: 1:03:30, time: 6.8348
INFO train.py(173): step: 360/5410, l_total: 0.1238, l_in: 0.0580, l_grad: 0.0658, msssim_ir: 0.3637, msssim_vis: 0.0809, mx_loss: 0.0467, eta: 1:03:12, time: 6.7900
INFO train.py(173): step: 370/5410, l_total: 0.1305, l_in: 0.0567, l_grad: 0.0739, msssim_ir: 0.3831, msssim_vis: 0.0586, mx_loss: 0.0520, eta: 1:02:55, time: 6.8129
INFO train.py(173): step: 380/5410, l_total: 0.1120, l_in: 0.0347, l_grad: 0.0773, msssim_ir: 0.3879, msssim_vis: 0.0613, mx_loss: 0.0374, eta: 1:02:38, time: 6.7950
INFO train.py(173): step: 390/5410, l_total: 0.1470, l_in: 0.0676, l_grad: 0.0794, msssim_ir: 0.4788, msssim_vis: 0.0566, mx_loss: 0.0551, eta: 1:02:22, time: 6.8050
INFO train.py(173): step: 400/5410, l_total: 0.1034, l_in: 0.0350, l_grad: 0.0684, msssim_ir: 0.4614, msssim_vis: 0.0518, mx_loss: 0.0374, eta: 1:02:06, time: 6.7781
INFO train.py(173): step: 410/5410, l_total: 0.1052, l_in: 0.0324, l_grad: 0.0728, msssim_ir: 0.4026, msssim_vis: 0.0391, mx_loss: 0.0353, eta: 1:01:51, time: 6.8159
INFO train.py(173): step: 420/5410, l_total: 0.1233, l_in: 0.0690, l_grad: 0.0542, msssim_ir: 0.2474, msssim_vis: 0.1723, mx_loss: 0.0593, eta: 1:01:36, time: 6.8000
INFO train.py(173): step: 430/5410, l_total: 0.0844, l_in: 0.0273, l_grad: 0.0571, msssim_ir: 0.2111, msssim_vis: 0.1286, mx_loss: 0.0372, eta: 1:01:22, time: 6.8229
INFO train.py(173): step: 440/5410, l_total: 0.0968, l_in: 0.0297, l_grad: 0.0671, msssim_ir: 0.3418, msssim_vis: 0.0694, mx_loss: 0.0306, eta: 1:01:08, time: 6.8179
INFO train.py(173): step: 450/5410, l_total: 0.0903, l_in: 0.0314, l_grad: 0.0589, msssim_ir: 0.2454, msssim_vis: 0.1449, mx_loss: 0.0432, eta: 1:00:54, time: 6.8089
INFO train.py(173): step: 460/5410, l_total: 0.1453, l_in: 0.0580, l_grad: 0.0873, msssim_ir: 0.4559, msssim_vis: 0.0461, mx_loss: 0.0432, eta: 1:00:41, time: 6.7970
INFO train.py(173): step: 470/5410, l_total: 0.1213, l_in: 0.0520, l_grad: 0.0693, msssim_ir: 0.4238, msssim_vis: 0.0897, mx_loss: 0.0471, eta: 1:00:28, time: 6.8189
INFO train.py(173): step: 480/5410, l_total: 0.1022, l_in: 0.0299, l_grad: 0.0722, msssim_ir: 0.3911, msssim_vis: 0.0562, mx_loss: 0.0332, eta: 1:00:15, time: 6.8308
INFO train.py(173): step: 490/5410, l_total: 0.1054, l_in: 0.0410, l_grad: 0.0644, msssim_ir: 0.4463, msssim_vis: 0.0237, mx_loss: 0.0410, eta: 1:00:03, time: 6.8099
INFO train.py(173): step: 500/5410, l_total: 0.1280, l_in: 0.0544, l_grad: 0.0737, msssim_ir: 0.4737, msssim_vis: 0.0691, mx_loss: 0.0750, eta: 0:59:50, time: 6.8149
INFO train.py(173): step: 510/5410, l_total: 0.0879, l_in: 0.0385, l_grad: 0.0494, msssim_ir: 0.3131, msssim_vis: 0.1138, mx_loss: 0.0487, eta: 0:59:38, time: 6.8059
INFO train.py(173): step: 520/5410, l_total: 0.0764, l_in: 0.0244, l_grad: 0.0520, msssim_ir: 0.3561, msssim_vis: 0.0475, mx_loss: 0.0212, eta: 0:59:26, time: 6.8119
INFO train.py(173): step: 530/5410, l_total: 0.1081, l_in: 0.0535, l_grad: 0.0545, msssim_ir: 0.1566, msssim_vis: 0.1970, mx_loss: 0.0505, eta: 0:59:14, time: 6.8149
INFO train.py(173): step: 540/5410, l_total: 0.0805, l_in: 0.0221, l_grad: 0.0583, msssim_ir: 0.2781, msssim_vis: 0.1206, mx_loss: 0.0275, eta: 0:59:03, time: 6.8099
INFO train.py(173): step: 550/5410, l_total: 0.1468, l_in: 0.0508, l_grad: 0.0960, msssim_ir: 0.3987, msssim_vis: 0.0572, mx_loss: 0.0356, eta: 1:01:55, time: 27.5902
INFO train.py(173): step: 560/5410, l_total: 0.0778, l_in: 0.0322, l_grad: 0.0456, msssim_ir: 0.3351, msssim_vis: 0.0859, mx_loss: 0.0316, eta: 1:01:40, time: 6.7661
INFO train.py(173): step: 570/5410, l_total: 0.1423, l_in: 0.0548, l_grad: 0.0874, msssim_ir: 0.4799, msssim_vis: 0.0458, mx_loss: 0.0402, eta: 1:01:25, time: 6.7502
INFO train.py(173): step: 580/5410, l_total: 0.0824, l_in: 0.0264, l_grad: 0.0560, msssim_ir: 0.2277, msssim_vis: 0.1115, mx_loss: 0.0308, eta: 1:01:10, time: 6.7601
INFO train.py(173): step: 590/5410, l_total: 0.0887, l_in: 0.0312, l_grad: 0.0576, msssim_ir: 0.4510, msssim_vis: 0.0424, mx_loss: 0.0232, eta: 1:00:56, time: 6.7910
