# Supplementary material for: Infrared and visible image fusion algorithm based on gradient attention residuals dense block
Source: PeerJ Comput Sci. 2024 Nov 28;10:e2569. doi: 10.7717/peerj-cs.2569 (PMC11622899; doi:10.7717/peerj-cs.2569)
Supplement: Supplemental Information 2 [file peerj-cs-10-2569-s002.zip › code/logs/BiSeNet-2024-07-20-15-44-03.log]

INFO train.py(108): Training Fusion Model start~
INFO train.py(173): step: 10/5410, l_total: 0.3625, l_in: 0.2173, l_grad: 0.1452, msssim_ir: 0.3785, msssim_vis: 0.3846, mx_loss: 0.3748, eta: 6:49:20, time: 45.4833
INFO train.py(173): step: 20/5410, l_total: 0.2613, l_in: 0.1453, l_grad: 0.1161, msssim_ir: 0.4022, msssim_vis: 0.3101, mx_loss: 0.3162, eta: 3:54:16, time: 6.6731
INFO train.py(173): step: 30/5410, l_total: 0.2526, l_in: 0.1095, l_grad: 0.1430, msssim_ir: 0.4160, msssim_vis: 0.1640, mx_loss: 0.2112, eta: 2:55:48, time: 6.6646
INFO train.py(173): step: 40/5410, l_total: 0.2178, l_in: 0.0774, l_grad: 0.1404, msssim_ir: 0.4132, msssim_vis: 0.0761, mx_loss: 0.0917, eta: 2:26:31, time: 6.6676
INFO train.py(173): step: 50/5410, l_total: 0.1873, l_in: 0.0916, l_grad: 0.0957, msssim_ir: 0.4381, msssim_vis: 0.0710, mx_loss: 0.0869, eta: 2:09:00, time: 6.7164
INFO train.py(173): step: 60/5410, l_total: 0.1375, l_in: 0.0651, l_grad: 0.0725, msssim_ir: 0.3835, msssim_vis: 0.1063, mx_loss: 0.0917, eta: 1:57:18, time: 6.7363
INFO train.py(173): step: 70/5410, l_total: 0.1246, l_in: 0.0426, l_grad: 0.0820, msssim_ir: 0.3808, msssim_vis: 0.0373, mx_loss: 0.0445, eta: 1:48:55, time: 6.7303
INFO train.py(173): step: 80/5410, l_total: 0.1611, l_in: 0.0633, l_grad: 0.0978, msssim_ir: 0.4210, msssim_vis: 0.0476, mx_loss: 0.1063, eta: 1:42:36, time: 6.7293
INFO train.py(173): step: 90/5410, l_total: 0.1040, l_in: 0.0375, l_grad: 0.0665, msssim_ir: 0.3800, msssim_vis: 0.0529, mx_loss: 0.0658, eta: 1:37:39, time: 6.7314
INFO train.py(173): step: 100/5410, l_total: 0.1995, l_in: 0.1042, l_grad: 0.0952, msssim_ir: 0.4757, msssim_vis: 0.0821, mx_loss: 0.0916, eta: 1:33:41, time: 6.7383
INFO train.py(173): step: 110/5410, l_total: 0.1793, l_in: 0.0914, l_grad: 0.0878, msssim_ir: 0.4165, msssim_vis: 0.0691, mx_loss: 0.1418, eta: 1:30:26, time: 6.7552
INFO train.py(173): step: 120/5410, l_total: 0.1850, l_in: 0.0932, l_grad: 0.0918, msssim_ir: 0.4522, msssim_vis: 0.0911, mx_loss: 0.1375, eta: 1:27:42, time: 6.7582
INFO train.py(173): step: 130/5410, l_total: 0.1818, l_in: 0.0632, l_grad: 0.1185, msssim_ir: 0.4480, msssim_vis: 0.0306, mx_loss: 0.1383, eta: 1:25:24, time: 6.7801
INFO train.py(173): step: 140/5410, l_total: 0.1518, l_in: 0.0414, l_grad: 0.1105, msssim_ir: 0.4321, msssim_vis: 0.0315, mx_loss: 0.0817, eta: 1:23:22, time: 6.7413
INFO train.py(173): step: 150/5410, l_total: 0.0993, l_in: 0.0286, l_grad: 0.0707, msssim_ir: 0.4574, msssim_vis: 0.0365, mx_loss: 0.0366, eta: 1:21:37, time: 6.7612
INFO train.py(173): step: 160/5410, l_total: 0.1729, l_in: 0.0676, l_grad: 0.1053, msssim_ir: 0.4562, msssim_vis: 0.0775, mx_loss: 0.1004, eta: 1:20:05, time: 6.7961
INFO train.py(173): step: 170/5410, l_total: 0.2039, l_in: 0.0829, l_grad: 0.1210, msssim_ir: 0.5109, msssim_vis: 0.0473, mx_loss: 0.1084, eta: 1:18:42, time: 6.7582
INFO train.py(173): step: 180/5410, l_total: 0.1565, l_in: 0.0509, l_grad: 0.1056, msssim_ir: 0.4948, msssim_vis: 0.0550, mx_loss: 0.0807, eta: 1:17:28, time: 6.7602
INFO train.py(173): step: 190/5410, l_total: 0.0858, l_in: 0.0256, l_grad: 0.0602, msssim_ir: 0.3987, msssim_vis: 0.0262, mx_loss: 0.0537, eta: 1:16:21, time: 6.7861
INFO train.py(173): step: 200/5410, l_total: 0.1291, l_in: 0.0439, l_grad: 0.0852, msssim_ir: 0.4886, msssim_vis: 0.0540, mx_loss: 0.0575, eta: 1:15:20, time: 6.7751
INFO train.py(173): step: 210/5410, l_total: 0.1762, l_in: 0.0673, l_grad: 0.1089, msssim_ir: 0.4056, msssim_vis: 0.0898, mx_loss: 0.1546, eta: 1:14:24, time: 6.7702
INFO train.py(173): step: 220/5410, l_total: 0.1286, l_in: 0.0452, l_grad: 0.0834, msssim_ir: 0.5152, msssim_vis: 0.0290, mx_loss: 0.0438, eta: 1:13:33, time: 6.7921
INFO train.py(173): step: 230/5410, l_total: 0.1470, l_in: 0.0543, l_grad: 0.0928, msssim_ir: 0.4715, msssim_vis: 0.0702, mx_loss: 0.0679, eta: 1:12:46, time: 6.7672
INFO train.py(173): step: 240/5410, l_total: 0.1387, l_in: 0.0350, l_grad: 0.1037, msssim_ir: 0.4919, msssim_vis: 0.0366, mx_loss: 0.0409, eta: 1:12:02, time: 6.7632
INFO train.py(173): step: 250/5410, l_total: 0.1016, l_in: 0.0371, l_grad: 0.0645, msssim_ir: 0.4158, msssim_vis: 0.0371, mx_loss: 0.0498, eta: 1:11:21, time: 6.8010
INFO train.py(173): step: 260/5410, l_total: 0.1556, l_in: 0.0565, l_grad: 0.0991, msssim_ir: 0.4655, msssim_vis: 0.0447, mx_loss: 0.0363, eta: 1:10:42, time: 6.7572
INFO train.py(173): step: 270/5410, l_total: 0.1457, l_in: 0.0441, l_grad: 0.1016, msssim_ir: 0.3470, msssim_vis: 0.0677, mx_loss: 0.0901, eta: 1:10:06, time: 6.7801
INFO train.py(173): step: 280/5410, l_total: 0.1150, l_in: 0.0361, l_grad: 0.0789, msssim_ir: 0.4805, msssim_vis: 0.0333, mx_loss: 0.0413, eta: 1:09:33, time: 6.8170
INFO train.py(173): step: 290/5410, l_total: 0.0824, l_in: 0.0215, l_grad: 0.0610, msssim_ir: 0.4339, msssim_vis: 0.0296, mx_loss: 0.0258, eta: 1:09:01, time: 6.8070
INFO train.py(173): step: 300/5410, l_total: 0.1349, l_in: 0.0380, l_grad: 0.0968, msssim_ir: 0.3969, msssim_vis: 0.0599, mx_loss: 0.0534, eta: 1:08:31, time: 6.8100
INFO train.py(173): step: 310/5410, l_total: 0.1796, l_in: 0.0685, l_grad: 0.1111, msssim_ir: 0.4642, msssim_vis: 0.0523, mx_loss: 0.0557, eta: 1:08:03, time: 6.7911
INFO train.py(173): step: 320/5410, l_total: 0.1407, l_in: 0.0567, l_grad: 0.0840, msssim_ir: 0.4015, msssim_vis: 0.0608, mx_loss: 0.0622, eta: 1:07:36, time: 6.7961
INFO train.py(173): step: 330/5410, l_total: 0.1741, l_in: 0.0666, l_grad: 0.1075, msssim_ir: 0.4615, msssim_vis: 0.0474, mx_loss: 0.0487, eta: 1:07:09, time: 6.7861
INFO train.py(173): step: 340/5410, l_total: 0.1177, l_in: 0.0493, l_grad: 0.0684, msssim_ir: 0.4148, msssim_vis: 0.0614, mx_loss: 0.0383, eta: 1:06:45, time: 6.8040
INFO train.py(173): step: 350/5410, l_total: 0.1189, l_in: 0.0453, l_grad: 0.0737, msssim_ir: 0.2952, msssim_vis: 0.0711, mx_loss: 0.0349, eta: 1:06:20, time: 6.7732
INFO train.py(173): step: 360/5410, l_total: 0.0882, l_in: 0.0364, l_grad: 0.0519, msssim_ir: 0.2040, msssim_vis: 0.1500, mx_loss: 0.0426, eta: 1:05:58, time: 6.8050
INFO train.py(173): step: 370/5410, l_total: 0.1466, l_in: 0.0777, l_grad: 0.0689, msssim_ir: 0.2830, msssim_vis: 0.2151, mx_loss: 0.1641, eta: 1:05:36, time: 6.8020
INFO train.py(173): step: 380/5410, l_total: 0.1091, l_in: 0.0272, l_grad: 0.0819, msssim_ir: 0.2542, msssim_vis: 0.1269, mx_loss: 0.0455, eta: 1:05:15, time: 6.8209
INFO train.py(173): step: 390/5410, l_total: 0.0914, l_in: 0.0502, l_grad: 0.0411, msssim_ir: 0.2959, msssim_vis: 0.0998, mx_loss: 0.0505, eta: 1:04:54, time: 6.7821
INFO train.py(173): step: 400/5410, l_total: 0.1318, l_in: 0.0418, l_grad: 0.0900, msssim_ir: 0.4693, msssim_vis: 0.0356, mx_loss: 0.0566, eta: 1:04:34, time: 6.8120
INFO train.py(173): step: 410/5410, l_total: 0.1158, l_in: 0.0516, l_grad: 0.0642, msssim_ir: 0.2779, msssim_vis: 0.1679, mx_loss: 0.0859, eta: 1:04:15, time: 6.7801
INFO train.py(173): step: 420/5410, l_total: 0.0942, l_in: 0.0234, l_grad: 0.0708, msssim_ir: 0.3917, msssim_vis: 0.0425, mx_loss: 0.0287, eta: 1:03:57, time: 6.8060
INFO train.py(173): step: 430/5410, l_total: 0.1347, l_in: 0.0561, l_grad: 0.0786, msssim_ir: 0.4571, msssim_vis: 0.0568, mx_loss: 0.0462, eta: 1:03:38, time: 6.7821
INFO train.py(173): step: 440/5410, l_total: 0.0695, l_in: 0.0227, l_grad: 0.0469, msssim_ir: 0.2614, msssim_vis: 0.1047, mx_loss: 0.0332, eta: 1:03:21, time: 6.8180
INFO train.py(173): step: 450/5410, l_total: 0.1235, l_in: 0.0357, l_grad: 0.0877, msssim_ir: 0.4633, msssim_vis: 0.0372, mx_loss: 0.0408, eta: 1:03:04, time: 6.7841
INFO train.py(173): step: 460/5410, l_total: 0.1221, l_in: 0.0497, l_grad: 0.0725, msssim_ir: 0.3879, msssim_vis: 0.0868, mx_loss: 0.0414, eta: 1:02:47, time: 6.8050
INFO train.py(173): step: 470/5410, l_total: 0.1319, l_in: 0.0511, l_grad: 0.0808, msssim_ir: 0.3939, msssim_vis: 0.0880, mx_loss: 0.0510, eta: 1:02:31, time: 6.7951
INFO train.py(173): step: 480/5410, l_total: 0.1197, l_in: 0.0371, l_grad: 0.0826, msssim_ir: 0.5055, msssim_vis: 0.0250, mx_loss: 0.0286, eta: 1:02:16, time: 6.8229
INFO train.py(173): step: 490/5410, l_total: 0.0764, l_in: 0.0331, l_grad: 0.0433, msssim_ir: 0.2659, msssim_vis: 0.1184, mx_loss: 0.0311, eta: 1:02:00, time: 6.7891
INFO train.py(173): step: 500/5410, l_total: 0.1292, l_in: 0.0500, l_grad: 0.0792, msssim_ir: 0.2815, msssim_vis: 0.0939, mx_loss: 0.0490, eta: 1:01:45, time: 6.7971
INFO train.py(173): step: 510/5410, l_total: 0.0642, l_in: 0.0234, l_grad: 0.0409, msssim_ir: 0.2990, msssim_vis: 0.1163, mx_loss: 0.0304, eta: 1:01:30, time: 6.7990
INFO train.py(173): step: 520/5410, l_total: 0.0979, l_in: 0.0272, l_grad: 0.0707, msssim_ir: 0.3452, msssim_vis: 0.0962, mx_loss: 0.0211, eta: 1:01:16, time: 6.8010
INFO train.py(173): step: 530/5410, l_total: 0.1529, l_in: 0.0719, l_grad: 0.0810, msssim_ir: 0.5036, msssim_vis: 0.0412, mx_loss: 0.0415, eta: 1:01:02, time: 6.8030
INFO train.py(173): step: 540/5410, l_total: 0.1363, l_in: 0.0675, l_grad: 0.0688, msssim_ir: 0.3604, msssim_vis: 0.0731, mx_loss: 0.0359, eta: 1:00:48, time: 6.8110
INFO train.py(173): step: 550/5410, l_total: 0.1038, l_in: 0.0293, l_grad: 0.0744, msssim_ir: 0.3152, msssim_vis: 0.0900, mx_loss: 0.0329, eta: 1:03:30, time: 26.6585
INFO train.py(173): step: 560/5410, l_total: 0.0711, l_in: 0.0220, l_grad: 0.0491, msssim_ir: 0.2347, msssim_vis: 0.1015, mx_loss: 0.0213, eta: 1:03:13, time: 6.7662
INFO train.py(173): step: 570/5410, l_total: 0.0944, l_in: 0.0420, l_grad: 0.0524, msssim_ir: 0.2947, msssim_vis: 0.1042, mx_loss: 0.0310, eta: 1:02:56, time: 6.7284
INFO train.py(173): step: 580/5410, l_total: 0.1558, l_in: 0.0568, l_grad: 0.0990, msssim_ir: 0.4750, msssim_vis: 0.0428, mx_loss: 0.0676, eta: 1:02:39, time: 6.7592
INFO train.py(173): step: 590/5410, l_total: 0.1387, l_in: 0.0515, l_grad: 0.0873, msssim_ir: 0.5016, msssim_vis: 0.0476, mx_loss: 0.0497, eta: 1:02:23, time: 6.8003
INFO train.py(173): step: 600/5410, l_total: 0.1110, l_in: 0.0298, l_grad: 0.0813, msssim_ir: 0.4187, msssim_vis: 0.0333, mx_loss: 0.0407, eta: 1:02:08, time: 6.7622
INFO train.py(173): step: 610/5410, l_total: 0.0666, l_in: 0.0205, l_grad: 0.0461, msssim_ir: 0.3952, msssim_vis: 0.0368, mx_loss: 0.0316, eta: 1:01:52, time: 6.7821
INFO train.py(173): step: 620/5410, l_total: 0.0874, l_in: 0.0352, l_grad: 0.0522, msssim_ir: 0.3644, msssim_vis: 0.0543, mx_loss: 0.0210, eta: 1:01:37, time: 6.7961
INFO train.py(173): step: 630/5410, l_total: 0.0962, l_in: 0.0524, l_grad: 0.0438, msssim_ir: 0.2201, msssim_vis: 0.1606, mx_loss: 0.0756, eta: 1:01:22, time: 6.7562
INFO train.py(173): step: 640/5410, l_total: 0.0732, l_in: 0.0227, l_grad: 0.0505, msssim_ir: 0.3702, msssim_vis: 0.0337, mx_loss: 0.0248, eta: 1:01:08, time: 6.7751
INFO train.py(173): step: 650/5410, l_total: 0.1077, l_in: 0.0490, l_grad: 0.0587, msssim_ir: 0.2953, msssim_vis: 0.1019, mx_loss: 0.0229, eta: 1:00:53, time: 6.8070
INFO train.py(173): step: 660/5410, l_total: 0.1141, l_in: 0.0391, l_grad: 0.0750, msssim_ir: 0.3846, msssim_vis: 0.0291, mx_loss: 0.0463, eta: 1:00:39, time: 6.7990
INFO train.py(173): step: 670/5410, l_total: 0.1280, l_in: 0.0493, l_grad: 0.0787, msssim_ir: 0.4799, msssim_vis: 0.0314, mx_loss: 0.0366, eta: 1:00:26, time: 6.8050
INFO train.py(173): step: 680/5410, l_total: 0.0749, l_in: 0.0367, l_grad: 0.0382, msssim_ir: 0.2350, msssim_vis: 0.1065, mx_loss: 0.0341, eta: 1:00:12, time: 6.7933
INFO train.py(173): step: 690/5410, l_total: 0.0773, l_in: 0.0327, l_grad: 0.0446, msssim_ir: 0.3600, msssim_vis: 0.0541, mx_loss: 0.0294, eta: 0:59:59, time: 6.8040
INFO train.py(173): step: 700/5410, l_total: 0.0936, l_in: 0.0243, l_grad: 0.0693, msssim_ir: 0.4136, msssim_vis: 0.0506, mx_loss: 0.0275, eta: 0:59:46, time: 6.8060
INFO train.py(173): step: 710/5410, l_total: 0.0945, l_in: 0.0427, l_grad: 0.0518, msssim_ir: 0.4346, msssim_vis: 0.0515, mx_loss: 0.0304, eta: 0:59:33, time: 6.7990
INFO train.py(173): step: 720/5410, l_total: 0.0629, l_in: 0.0210, l_grad: 0.0419, msssim_ir: 0.2613, msssim_vis: 0.1261, mx_loss: 0.0185, eta: 0:59:20, time: 6.8070
INFO train.py(173): step: 730/5410, l_total: 0.0907, l_in: 0.0269, l_grad: 0.0637, msssim_ir: 0.3206, msssim_vis: 0.1232, mx_loss: 0.0261, eta: 0:59:07, time: 6.8110
INFO train.py(173): step: 740/5410, l_total: 0.0645, l_in: 0.0133, l_grad: 0.0512, msssim_ir: 0.3437, msssim_vis: 0.0605, mx_loss: 0.0121, eta: 0:58:55, time: 6.8092
INFO train.py(173): step: 750/5410, l_total: 0.0984, l_in: 0.0441, l_grad: 0.0543, msssim_ir: 0.4174, msssim_vis: 0.0521, mx_loss: 0.0218, eta: 0:58:42, time: 6.7851
INFO train.py(173): step: 760/5410, l_total: 0.0975, l_in: 0.0335, l_grad: 0.0640, msssim_ir: 0.2955, msssim_vis: 0.1353, mx_loss: 0.0213, eta: 0:58:30, time: 6.8131
INFO train.py(173): step: 770/5410, l_total: 0.0930, l_in: 0.0424, l_grad: 0.0506, msssim_ir: 0.2408, msssim_vis: 0.2018, mx_loss: 0.0780, eta: 0:58:18, time: 6.8040
INFO train.py(173): step: 780/5410, l_total: 0.0939, l_in: 0.0359, l_grad: 0.0580, msssim_ir: 0.3872, msssim_vis: 0.0390, mx_loss: 0.0394, eta: 0:58:06, time: 6.8259
INFO train.py(173): step: 790/5410, l_total: 0.0968, l_in: 0.0416, l_grad: 0.0552, msssim_ir: 0.3068, msssim_vis: 0.0903, mx_loss: 0.0325, eta: 0:57:55, time: 6.8070
INFO train.py(173): step: 800/5410, l_total: 0.0841, l_in: 0.0177, l_grad: 0.0664, msssim_ir: 0.3028, msssim_vis: 0.0558, mx_loss: 0.0227, eta: 0:57:43, time: 6.8090
INFO train.py(173): step: 810/5410, l_total: 0.0663, l_in: 0.0200, l_grad: 0.0464, msssim_ir: 0.4222, msssim_vis: 0.0180, mx_loss: 0.0169, eta: 0:57:32, time: 6.8150
INFO train.py(173): step: 820/5410, l_total: 0.1125, l_in: 0.0372, l_grad: 0.0754, msssim_ir: 0.4624, msssim_vis: 0.0244, mx_loss: 0.0246, eta: 0:57:20, time: 6.8120
INFO train.py(173): step: 830/5410, l_total: 0.1074, l_in: 0.0393, l_grad: 0.0681, msssim_ir: 0.4154, msssim_vis: 0.0652, mx_loss: 0.0462, eta: 0:57:09, time: 6.8120
INFO train.py(173): step: 840/5410, l_total: 0.0821, l_in: 0.0199, l_grad: 0.0621, msssim_ir: 0.2665, msssim_vis: 0.0684, mx_loss: 0.0273, eta: 0:56:58, time: 6.7891
INFO train.py(173): step: 850/5410, l_total: 0.0708, l_in: 0.0189, l_grad: 0.0519, msssim_ir: 0.3211, msssim_vis: 0.0753, mx_loss: 0.0174, eta: 0:56:47, time: 6.8200
INFO train.py(173): step: 860/5410, l_total: 0.0705, l_in: 0.0199, l_grad: 0.0506, msssim_ir: 0.3651, msssim_vis: 0.0218, mx_loss: 0.0139, eta: 0:56:36, time: 6.8199
INFO train.py(173): step: 870/5410, l_total: 0.0970, l_in: 0.0300, l_grad: 0.0670, msssim_ir: 0.4132, msssim_vis: 0.0541, mx_loss: 0.0405, eta: 0:56:25, time: 6.8170
INFO train.py(173): step: 880/5410, l_total: 0.0701, l_in: 0.0233, l_grad: 0.0469, msssim_ir: 0.4114, msssim_vis: 0.0536, mx_loss: 0.0185, eta: 0:56:14, time: 6.8050
INFO train.py(173): step: 890/5410, l_total: 0.0822, l_in: 0.0157, l_grad: 0.0666, msssim_ir: 0.3705, msssim_vis: 0.0543, mx_loss: 0.0127, eta: 0:56:03, time: 6.8010
INFO train.py(173): step: 900/5410, l_total: 0.0770, l_in: 0.0210, l_grad: 0.0560, msssim_ir: 0.2546, msssim_vis: 0.1268, mx_loss: 0.0320, eta: 0:55:53, time: 6.8210
INFO train.py(173): step: 910/5410, l_total: 0.1285, l_in: 0.0472, l_grad: 0.0813, msssim_ir: 0.4920, msssim_vis: 0.0379, mx_loss: 0.0308, eta: 0:55:42, time: 6.7971
INFO train.py(173): step: 920/5410, l_total: 0.0694, l_in: 0.0130, l_grad: 0.0564, msssim_ir: 0.3055, msssim_vis: 0.0686, mx_loss: 0.0122, eta: 0:55:32, time: 6.8180
INFO train.py(173): step: 930/5410, l_total: 0.0848, l_in: 0.0376, l_grad: 0.0472, msssim_ir: 0.3065, msssim_vis: 0.1044, mx_loss: 0.0199, eta: 0:55:21, time: 6.7891
INFO train.py(173): step: 940/5410, l_total: 0.1155, l_in: 0.0371, l_grad: 0.0784, msssim_ir: 0.3946, msssim_vis: 0.0650, mx_loss: 0.0334, eta: 0:55:11, time: 6.8289
INFO train.py(173): step: 950/5410, l_total: 0.0829, l_in: 0.0255, l_grad: 0.0573, msssim_ir: 0.3911, msssim_vis: 0.0313, mx_loss: 0.0412, eta: 0:55:01, time: 6.8219
INFO train.py(173): step: 960/5410, l_total: 0.0570, l_in: 0.0202, l_grad: 0.0367, msssim_ir: 0.2834, msssim_vis: 0.0613, mx_loss: 0.0191, eta: 0:54:51, time: 6.7990
INFO train.py(173): step: 970/5410, l_total: 0.0918, l_in: 0.0470, l_grad: 0.0448, msssim_ir: 0.2405, msssim_vis: 0.1779, mx_loss: 0.0529, eta: 0:54:41, time: 6.8180
INFO train.py(173): step: 980/5410, l_total: 0.0976, l_in: 0.0344, l_grad: 0.0632, msssim_ir: 0.4846, msssim_vis: 0.0328, mx_loss: 0.0400, eta: 0:54:31, time: 6.7871
INFO train.py(173): step: 990/5410, l_total: 0.1104, l_in: 0.0442, l_grad: 0.0662, msssim_ir: 0.3921, msssim_vis: 0.0312, mx_loss: 0.0349, eta: 0:54:21, time: 6.8100
INFO train.py(173): step: 1000/5410, l_total: 0.0744, l_in: 0.0179, l_grad: 0.0564, msssim_ir: 0.2598, msssim_vis: 0.1016, mx_loss: 0.0162, eta: 0:54:11, time: 6.8020
INFO train.py(173): step: 1010/5410, l_total: 0.0666, l_in: 0.0140, l_grad: 0.0526, msssim_ir: 0.4076, msssim_vis: 0.0295, mx_loss: 0.0097, eta: 0:54:01, time: 6.8199
INFO train.py(173): step: 1020/5410, l_total: 0.0702, l_in: 0.0182, l_grad: 0.0520, msssim_ir: 0.2319, msssim_vis: 0.1705, mx_loss: 0.0205, eta: 0:53:51, time: 6.7981
INFO train.py(173): step: 1030/5410, l_total: 0.0616, l_in: 0.0183, l_grad: 0.0433, msssim_ir: 0.4051, msssim_vis: 0.0649, mx_loss: 0.0130, eta: 0:53:41, time: 6.8190
INFO train.py(173): step: 1040/5410, l_total: 0.1115, l_in: 0.0567, l_grad: 0.0547, msssim_ir: 0.2890, msssim_vis: 0.1298, mx_loss: 0.0393, eta: 0:53:32, time: 6.8279
INFO train.py(173): step: 1050/5410, l_total: 0.0694, l_in: 0.0129, l_grad: 0.0565, msssim_ir: 0.3421, msssim_vis: 0.0638, mx_loss: 0.0099, eta: 0:53:22, time: 6.7921
INFO train.py(173): step: 1060/5410, l_total: 0.0717, l_in: 0.0223, l_grad: 0.0494, msssim_ir: 0.3524, msssim_vis: 0.0601, mx_loss: 0.0125, eta: 0:53:13, time: 6.8209
INFO train.py(173): step: 1070/5410, l_total: 0.0644, l_in: 0.0269, l_grad: 0.0375, msssim_ir: 0.2827, msssim_vis: 0.0962, mx_loss: 0.0281, eta: 0:53:03, time: 6.8050
INFO train.py(173): step: 1080/5410, l_total: 0.0764, l_in: 0.0230, l_grad: 0.0533, msssim_ir: 0.2784, msssim_vis: 0.0801, mx_loss: 0.0147, eta: 0:52:54, time: 6.8299
INFO train.py(173): step: 1090/5410, l_total: 0.0897, l_in: 0.0438, l_grad: 0.0459, msssim_ir: 0.2926, msssim_vis: 0.1062, mx_loss: 0.0416, eta: 0:54:03, time: 26.6031
INFO train.py(173): step: 1100/5410, l_total: 0.0682, l_in: 0.0208, l_grad: 0.0473, msssim_ir: 0.3516, msssim_vis: 0.0578, mx_loss: 0.0167, eta: 0:53:52, time: 6.7642
INFO train.py(173): step: 1110/5410, l_total: 0.0615, l_in: 0.0218, l_grad: 0.0397, msssim_ir: 0.3069, msssim_vis: 0.0933, mx_loss: 0.0186, eta: 0:53:42, time: 6.7373
INFO train.py(173): step: 1120/5410, l_total: 0.0885, l_in: 0.0290, l_grad: 0.0596, msssim_ir: 0.4751, msssim_vis: 0.0431, mx_loss: 0.0367, eta: 0:53:32, time: 6.7602
INFO train.py(173): step: 1130/5410, l_total: 0.0678, l_in: 0.0127, l_grad: 0.0551, msssim_ir: 0.3199, msssim_vis: 0.0730, mx_loss: 0.0125, eta: 0:53:22, time: 6.7901
INFO train.py(173): step: 1140/5410, l_total: 0.0824, l_in: 0.0298, l_grad: 0.0527, msssim_ir: 0.4581, msssim_vis: 0.0339, mx_loss: 0.0206, eta: 0:53:11, time: 6.7622
INFO train.py(173): step: 1150/5410, l_total: 0.0695, l_in: 0.0192, l_grad: 0.0503, msssim_ir: 0.2421, msssim_vis: 0.1076, mx_loss: 0.0133, eta: 0:53:01, time: 6.7712
INFO train.py(173): step: 1160/5410, l_total: 0.0671, l_in: 0.0232, l_grad: 0.0439, msssim_ir: 0.3806, msssim_vis: 0.0387, mx_loss: 0.0115, eta: 0:52:51, time: 6.8000
INFO train.py(173): step: 1170/5410, l_total: 0.0916, l_in: 0.0384, l_grad: 0.0532, msssim_ir: 0.4205, msssim_vis: 0.0452, mx_loss: 0.0444, eta: 0:52:41, time: 6.7732
INFO train.py(173): step: 1180/5410, l_total: 0.0761, l_in: 0.0275, l_grad: 0.0486, msssim_ir: 0.3500, msssim_vis: 0.0828, mx_loss: 0.0200, eta: 0:52:32, time: 6.8160
INFO train.py(173): step: 1190/5410, l_total: 0.0548, l_in: 0.0119, l_grad: 0.0429, msssim_ir: 0.3282, msssim_vis: 0.0626, mx_loss: 0.0070, eta: 0:52:22, time: 6.8100
INFO train.py(173): step: 1200/5410, l_total: 0.1215, l_in: 0.0508, l_grad: 0.0707, msssim_ir: 0.4871, msssim_vis: 0.0313, mx_loss: 0.0336, eta: 0:52:12, time: 6.8140
INFO train.py(173): step: 1210/5410, l_total: 0.0842, l_in: 0.0310, l_grad: 0.0532, msssim_ir: 0.2688, msssim_vis: 0.1255, mx_loss: 0.0358, eta: 0:52:03, time: 6.8060
INFO train.py(173): step: 1220/5410, l_total: 0.0706, l_in: 0.0183, l_grad: 0.0523, msssim_ir: 0.3523, msssim_vis: 0.0658, mx_loss: 0.0103, eta: 0:51:53, time: 6.8209
INFO train.py(173): step: 1230/5410, l_total: 0.0731, l_in: 0.0230, l_grad: 0.0501, msssim_ir: 0.2557, msssim_vis: 0.1196, mx_loss: 0.0132, eta: 0:51:43, time: 6.7761
INFO train.py(173): step: 1240/5410, l_total: 0.0816, l_in: 0.0359, l_grad: 0.0457, msssim_ir: 0.4599, msssim_vis: 0.0264, mx_loss: 0.0240, eta: 0:51:34, time: 6.7951
INFO train.py(173): step: 1250/5410, l_total: 0.0581, l_in: 0.0154, l_grad: 0.0427, msssim_ir: 0.3718, msssim_vis: 0.0469, mx_loss: 0.0107, eta: 0:51:24, time: 6.7981
INFO train.py(173): step: 1260/5410, l_total: 0.0607, l_in: 0.0150, l_grad: 0.0457, msssim_ir: 0.3844, msssim_vis: 0.0402, mx_loss: 0.0099, eta: 0:51:15, time: 6.8060
INFO train.py(173): step: 1270/5410, l_total: 0.1070, l_in: 0.0414, l_grad: 0.0655, msssim_ir: 0.4266, msssim_vis: 0.0247, mx_loss: 0.0204, eta: 0:51:06, time: 6.7941
INFO train.py(173): step: 1280/5410, l_total: 0.0830, l_in: 0.0290, l_grad: 0.0541, msssim_ir: 0.2260, msssim_vis: 0.1058, mx_loss: 0.0263, eta: 0:50:56, time: 6.8319
INFO train.py(173): step: 1290/5410, l_total: 0.1157, l_in: 0.0340, l_grad: 0.0817, msssim_ir: 0.1904, msssim_vis: 0.1542, mx_loss: 0.0362, eta: 0:50:47, time: 6.7901
INFO train.py(173): step: 1300/5410, l_total: 0.0696, l_in: 0.0219, l_grad: 0.0477, msssim_ir: 0.4539, msssim_vis: 0.0278, mx_loss: 0.0129, eta: 0:50:38, time: 6.8060
INFO train.py(173): step: 1310/5410, l_total: 0.0629, l_in: 0.0221, l_grad: 0.0408, msssim_ir: 0.1896, msssim_vis: 0.1497, mx_loss: 0.0251, eta: 0:50:28, time: 6.7951
INFO train.py(173): step: 1320/5410, l_total: 0.0912, l_in: 0.0301, l_grad: 0.0611, msssim_ir: 0.4279, msssim_vis: 0.0306, mx_loss: 0.0298, eta: 0:50:19, time: 6.8130
INFO train.py(173): step: 1330/5410, l_total: 0.0558, l_in: 0.0283, l_grad: 0.0275, msssim_ir: 0.2716, msssim_vis: 0.0948, mx_loss: 0.0182, eta: 0:50:10, time: 6.7911
INFO train.py(173): step: 1340/5410, l_total: 0.0871, l_in: 0.0389, l_grad: 0.0482, msssim_ir: 0.3055, msssim_vis: 0.0903, mx_loss: 0.0205, eta: 0:50:01, time: 6.8219
INFO train.py(173): step: 1350/5410, l_total: 0.0661, l_in: 0.0236, l_grad: 0.0426, msssim_ir: 0.3622, msssim_vis: 0.0327, mx_loss: 0.0085, eta: 0:49:52, time: 6.7941
INFO train.py(173): step: 1360/5410, l_total: 0.0718, l_in: 0.0245, l_grad: 0.0473, msssim_ir: 0.3243, msssim_vis: 0.1104, mx_loss: 0.0359, eta: 0:49:43, time: 6.8130
INFO train.py(173): step: 1370/5410, l_total: 0.0958, l_in: 0.0340, l_grad: 0.0618, msssim_ir: 0.3280, msssim_vis: 0.0816, mx_loss: 0.0275, eta: 0:49:34, time: 6.7931
INFO train.py(173): step: 1380/5410, l_total: 0.0895, l_in: 0.0364, l_grad: 0.0531, msssim_ir: 0.4209, msssim_vis: 0.0741, mx_loss: 0.0289, eta: 0:49:25, time: 6.8199
INFO train.py(173): step: 1390/5410, l_total: 0.0500, l_in: 0.0134, l_grad: 0.0366, msssim_ir: 0.3315, msssim_vis: 0.0640, mx_loss: 0.0121, eta: 0:49:16, time: 6.7841
INFO train.py(173): step: 1400/5410, l_total: 0.0574, l_in: 0.0195, l_grad: 0.0379, msssim_ir: 0.2575, msssim_vis: 0.0685, mx_loss: 0.0186, eta: 0:49:07, time: 6.8419
INFO train.py(173): step: 1410/5410, l_total: 0.0625, l_in: 0.0204, l_grad: 0.0421, msssim_ir: 0.4083, msssim_vis: 0.0372, mx_loss: 0.0189, eta: 0:48:58, time: 6.7851
INFO train.py(173): step: 1420/5410, l_total: 0.0724, l_in: 0.0276, l_grad: 0.0447, msssim_ir: 0.2138, msssim_vis: 0.0838, mx_loss: 0.0233, eta: 0:48:49, time: 6.8144
INFO train.py(173): step: 1430/5410, l_total: 0.0685, l_in: 0.0143, l_grad: 0.0542, msssim_ir: 0.3167, msssim_vis: 0.0998, mx_loss: 0.0117, eta: 0:48:40, time: 6.7891
INFO train.py(173): step: 1440/5410, l_total: 0.0710, l_in: 0.0211, l_grad: 0.0499, msssim_ir: 0.3873, msssim_vis: 0.0743, mx_loss: 0.0160, eta: 0:48:31, time: 6.8130
INFO train.py(173): step: 1450/5410, l_total: 0.0529, l_in: 0.0208, l_grad: 0.0320, msssim_ir: 0.3007, msssim_vis: 0.0602, mx_loss: 0.0160, eta: 0:48:23, time: 6.7901
INFO train.py(173): step: 1460/5410, l_total: 0.0793, l_in: 0.0266, l_grad: 0.0526, msssim_ir: 0.3890, msssim_vis: 0.1029, mx_loss: 0.0188, eta: 0:48:14, time: 6.8233
INFO train.py(173): step: 1470/5410, l_total: 0.0508, l_in: 0.0167, l_grad: 0.0342, msssim_ir: 0.2118, msssim_vis: 0.1066, mx_loss: 0.0149, eta: 0:48:05, time: 6.8040
INFO train.py(173): step: 1480/5410, l_total: 0.0884, l_in: 0.0323, l_grad: 0.0561, msssim_ir: 0.5190, msssim_vis: 0.0315, mx_loss: 0.0221, eta: 0:47:57, time: 6.8060
INFO train.py(173): step: 1490/5410, l_total: 0.0643, l_in: 0.0163, l_grad: 0.0480, msssim_ir: 0.2915, msssim_vis: 0.0769, mx_loss: 0.0115, eta: 0:47:48, time: 6.8100
INFO train.py(173): step: 1500/5410, l_total: 0.0707, l_in: 0.0198, l_grad: 0.0509, msssim_ir: 0.3933, msssim_vis: 0.0242, mx_loss: 0.0083, eta: 0:47:39, time: 6.8120
INFO train.py(173): step: 1510/5410, l_total: 0.0736, l_in: 0.0289, l_grad: 0.0446, msssim_ir: 0.3423, msssim_vis: 0.0793, mx_loss: 0.0102, eta: 0:47:31, time: 6.8030
INFO train.py(173): step: 1520/5410, l_total: 0.0588, l_in: 0.0260, l_grad: 0.0328, msssim_ir: 0.1850, msssim_vis: 0.1558, mx_loss: 0.0255, eta: 0:47:22, time: 6.7881
INFO train.py(173): step: 1530/5410, l_total: 0.0695, l_in: 0.0245, l_grad: 0.0451, msssim_ir: 0.4473, msssim_vis: 0.0186, mx_loss: 0.0131, eta: 0:47:13, time: 6.8120
INFO train.py(173): step: 1540/5410, l_total: 0.0718, l_in: 0.0270, l_grad: 0.0449, msssim_ir: 0.4560, msssim_vis: 0.0256, mx_loss: 0.0240, eta: 0:47:05, time: 6.7961
INFO train.py(173): step: 1550/5410, l_total: 0.0907, l_in: 0.0360, l_grad: 0.0548, msssim_ir: 0.3941, msssim_vis: 0.0398, mx_loss: 0.0206, eta: 0:46:56, time: 6.8259
INFO train.py(173): step: 1560/5410, l_total: 0.0489, l_in: 0.0143, l_grad: 0.0346, msssim_ir: 0.2545, msssim_vis: 0.1201, mx_loss: 0.0149, eta: 0:46:48, time: 6.8030
INFO train.py(173): step: 1570/5410, l_total: 0.0661, l_in: 0.0219, l_grad: 0.0442, msssim_ir: 0.3889, msssim_vis: 0.0635, mx_loss: 0.0237, eta: 0:46:39, time: 6.8100
INFO train.py(173): step: 1580/5410, l_total: 0.1002, l_in: 0.0371, l_grad: 0.0631, msssim_ir: 0.3286, msssim_vis: 0.0813, mx_loss: 0.0383, eta: 0:46:31, time: 6.7831
INFO train.py(173): step: 1590/5410, l_total: 0.0749, l_in: 0.0283, l_grad: 0.0466, msssim_ir: 0.4039, msssim_vis: 0.0389, mx_loss: 0.0097, eta: 0:46:22, time: 6.8269
INFO train.py(173): step: 1600/5410, l_total: 0.0550, l_in: 0.0224, l_grad: 0.0326, msssim_ir: 0.2146, msssim_vis: 0.0862, mx_loss: 0.0164, eta: 0:46:14, time: 6.7931
INFO train.py(173): step: 1610/5410, l_total: 0.1030, l_in: 0.0257, l_grad: 0.0773, msssim_ir: 0.4388, msssim_vis: 0.0452, mx_loss: 0.0252, eta: 0:46:06, time: 6.8150
INFO train.py(173): step: 1620/5410, l_total: 0.0896, l_in: 0.0319, l_grad: 0.0577, msssim_ir: 0.4278, msssim_vis: 0.0513, mx_loss: 0.0209, eta: 0:45:57, time: 6.8150
INFO train.py(173): step: 1630/5410, l_total: 0.0643, l_in: 0.0223, l_grad: 0.0421, msssim_ir: 0.4360, msssim_vis: 0.0294, mx_loss: 0.0160, eta: 0:46:35, time: 26.6147
INFO train.py(173): step: 1640/5410, l_total: 0.0853, l_in: 0.0338, l_grad: 0.0516, msssim_ir: 0.4726, msssim_vis: 0.0187, mx_loss: 0.0204, eta: 0:46:26, time: 6.7622
INFO train.py(173): step: 1650/5410, l_total: 0.0868, l_in: 0.0251, l_grad: 0.0617, msssim_ir: 0.4803, msssim_vis: 0.0575, mx_loss: 0.0166, eta: 0:46:17, time: 6.7712
INFO train.py(173): step: 1660/5410, l_total: 0.0790, l_in: 0.0243, l_grad: 0.0548, msssim_ir: 0.2161, msssim_vis: 0.1607, mx_loss: 0.0162, eta: 0:46:08, time: 6.7562
INFO train.py(173): step: 1670/5410, l_total: 0.0669, l_in: 0.0203, l_grad: 0.0466, msssim_ir: 0.3936, msssim_vis: 0.0463, mx_loss: 0.0164, eta: 0:46:00, time: 6.7612
INFO train.py(173): step: 1680/5410, l_total: 0.0776, l_in: 0.0240, l_grad: 0.0536, msssim_ir: 0.4437, msssim_vis: 0.0412, mx_loss: 0.0253, eta: 0:45:51, time: 6.8030
INFO train.py(173): step: 1690/5410, l_total: 0.0756, l_in: 0.0235, l_grad: 0.0520, msssim_ir: 0.4897, msssim_vis: 0.0287, mx_loss: 0.0170, eta: 0:45:42, time: 6.7572
INFO train.py(173): step: 1700/5410, l_total: 0.0577, l_in: 0.0217, l_grad: 0.0360, msssim_ir: 0.3987, msssim_vis: 0.0296, mx_loss: 0.0084, eta: 0:45:33, time: 6.7921
INFO train.py(173): step: 1710/5410, l_total: 0.0418, l_in: 0.0103, l_grad: 0.0315, msssim_ir: 0.2690, msssim_vis: 0.0675, mx_loss: 0.0108, eta: 0:45:25, time: 6.7811
INFO train.py(173): step: 1720/5410, l_total: 0.0483, l_in: 0.0214, l_grad: 0.0269, msssim_ir: 0.2597, msssim_vis: 0.0885, mx_loss: 0.0145, eta: 0:45:16, time: 6.7712
INFO train.py(173): step: 1730/5410, l_total: 0.0657, l_in: 0.0233, l_grad: 0.0424, msssim_ir: 0.1718, msssim_vis: 0.1743, mx_loss: 0.0233, eta: 0:45:08, time: 6.8190
INFO train.py(173): step: 1740/5410, l_total: 0.0714, l_in: 0.0245, l_grad: 0.0469, msssim_ir: 0.2982, msssim_vis: 0.1038, mx_loss: 0.0234, eta: 0:44:59, time: 6.7911
INFO train.py(173): step: 1750/5410, l_total: 0.0660, l_in: 0.0207, l_grad: 0.0452, msssim_ir: 0.2668, msssim_vis: 0.0905, mx_loss: 0.0145, eta: 0:44:51, time: 6.8190
INFO train.py(173): step: 1760/5410, l_total: 0.0631, l_in: 0.0249, l_grad: 0.0383, msssim_ir: 0.3504, msssim_vis: 0.0853, mx_loss: 0.0180, eta: 0:44:42, time: 6.8399
INFO train.py(173): step: 1770/5410, l_total: 0.0708, l_in: 0.0313, l_grad: 0.0396, msssim_ir: 0.4412, msssim_vis: 0.0380, mx_loss: 0.0117, eta: 0:44:34, time: 6.8090
INFO train.py(173): step: 1780/5410, l_total: 0.0885, l_in: 0.0321, l_grad: 0.0565, msssim_ir: 0.2892, msssim_vis: 0.0910, mx_loss: 0.0300, eta: 0:44:25, time: 6.8130
INFO train.py(173): step: 1790/5410, l_total: 0.0662, l_in: 0.0186, l_grad: 0.0476, msssim_ir: 0.3836, msssim_vis: 0.0490, mx_loss: 0.0217, eta: 0:44:17, time: 6.7901
INFO train.py(173): step: 1800/5410, l_total: 0.0788, l_in: 0.0251, l_grad: 0.0537, msssim_ir: 0.4548, msssim_vis: 0.0466, mx_loss: 0.0178, eta: 0:44:08, time: 6.8090
INFO train.py(173): step: 1810/5410, l_total: 0.0608, l_in: 0.0267, l_grad: 0.0341, msssim_ir: 0.2709, msssim_vis: 0.0758, mx_loss: 0.0223, eta: 0:44:00, time: 6.7980
INFO train.py(173): step: 1820/5410, l_total: 0.0802, l_in: 0.0344, l_grad: 0.0458, msssim_ir: 0.2518, msssim_vis: 0.1280, mx_loss: 0.0136, eta: 0:43:52, time: 6.8329
INFO train.py(173): step: 1830/5410, l_total: 0.0557, l_in: 0.0245, l_grad: 0.0312, msssim_ir: 0.1796, msssim_vis: 0.1421, mx_loss: 0.0253, eta: 0:43:43, time: 6.8030
INFO train.py(173): step: 1840/5410, l_total: 0.0608, l_in: 0.0206, l_grad: 0.0401, msssim_ir: 0.2667, msssim_vis: 0.1178, mx_loss: 0.0185, eta: 0:43:35, time: 6.8150
INFO train.py(173): step: 1850/5410, l_total: 0.0722, l_in: 0.0263, l_grad: 0.0459, msssim_ir: 0.1993, msssim_vis: 0.1208, mx_loss: 0.0317, eta: 0:43:27, time: 6.8150
INFO train.py(173): step: 1860/5410, l_total: 0.0715, l_in: 0.0268, l_grad: 0.0446, msssim_ir: 0.3160, msssim_vis: 0.0765, mx_loss: 0.0235, eta: 0:43:18, time: 6.7971
INFO train.py(173): step: 1870/5410, l_total: 0.0595, l_in: 0.0218, l_grad: 0.0376, msssim_ir: 0.3105, msssim_vis: 0.0641, mx_loss: 0.0170, eta: 0:43:10, time: 6.8020
INFO train.py(173): step: 1880/5410, l_total: 0.0634, l_in: 0.0206, l_grad: 0.0428, msssim_ir: 0.2609, msssim_vis: 0.0793, mx_loss: 0.0239, eta: 0:43:02, time: 6.8090
INFO train.py(173): step: 1890/5410, l_total: 0.0548, l_in: 0.0193, l_grad: 0.0355, msssim_ir: 0.1444, msssim_vis: 0.1614, mx_loss: 0.0199, eta: 0:42:54, time: 6.7931
INFO train.py(173): step: 1900/5410, l_total: 0.0826, l_in: 0.0278, l_grad: 0.0548, msssim_ir: 0.4700, msssim_vis: 0.0300, mx_loss: 0.0092, eta: 0:42:45, time: 6.7971
INFO train.py(173): step: 1910/5410, l_total: 0.0569, l_in: 0.0124, l_grad: 0.0445, msssim_ir: 0.2981, msssim_vis: 0.0763, mx_loss: 0.0092, eta: 0:42:37, time: 6.7970
INFO train.py(173): step: 1920/5410, l_total: 0.0761, l_in: 0.0233, l_grad: 0.0529, msssim_ir: 0.4157, msssim_vis: 0.0434, mx_loss: 0.0231, eta: 0:42:29, time: 6.8090
INFO train.py(173): step: 1930/5410, l_total: 0.0727, l_in: 0.0245, l_grad: 0.0482, msssim_ir: 0.3889, msssim_vis: 0.0489, mx_loss: 0.0134, eta: 0:42:21, time: 6.8030
INFO train.py(173): step: 1940/5410, l_total: 0.0508, l_in: 0.0162, l_grad: 0.0346, msssim_ir: 0.2909, msssim_vis: 0.0615, mx_loss: 0.0222, eta: 0:42:12, time: 6.7990
INFO train.py(173): step: 1950/5410, l_total: 0.0873, l_in: 0.0291, l_grad: 0.0581, msssim_ir: 0.3128, msssim_vis: 0.1301, mx_loss: 0.0222, eta: 0:42:04, time: 6.8259
INFO train.py(173): step: 1960/5410, l_total: 0.0430, l_in: 0.0165, l_grad: 0.0264, msssim_ir: 0.2145, msssim_vis: 0.1032, mx_loss: 0.0135, eta: 0:41:56, time: 6.7941
INFO train.py(173): step: 1970/5410, l_total: 0.0973, l_in: 0.0446, l_grad: 0.0527, msssim_ir: 0.3821, msssim_vis: 0.0810, mx_loss: 0.0230, eta: 0:41:48, time: 6.8209
INFO train.py(173): step: 1980/5410, l_total: 0.0688, l_in: 0.0195, l_grad: 0.0493, msssim_ir: 0.3123, msssim_vis: 0.1131, mx_loss: 0.0155, eta: 0:41:40, time: 6.8120
INFO train.py(173): step: 1990/5410, l_total: 0.0716, l_in: 0.0203, l_grad: 0.0513, msssim_ir: 0.3200, msssim_vis: 0.0748, mx_loss: 0.0168, eta: 0:41:32, time: 6.8130
INFO train.py(173): step: 2000/5410, l_total: 0.0604, l_in: 0.0174, l_grad: 0.0431, msssim_ir: 0.3565, msssim_vis: 0.0539, mx_loss: 0.0151, eta: 0:41:24, time: 6.7931
INFO train.py(173): step: 2010/5410, l_total: 0.0986, l_in: 0.0293, l_grad: 0.0693, msssim_ir: 0.4584, msssim_vis: 0.0251, mx_loss: 0.0288, eta: 0:41:15, time: 6.8080
INFO train.py(173): step: 2020/5410, l_total: 0.0783, l_in: 0.0280, l_grad: 0.0504, msssim_ir: 0.4322, msssim_vis: 0.0212, mx_loss: 0.0167, eta: 0:41:07, time: 6.7951
INFO train.py(173): step: 2030/5410, l_total: 0.0811, l_in: 0.0343, l_grad: 0.0468, msssim_ir: 0.4601, msssim_vis: 0.0281, mx_loss: 0.0180, eta: 0:40:59, time: 6.8199
INFO train.py(173): step: 2040/5410, l_total: 0.0498, l_in: 0.0134, l_grad: 0.0363, msssim_ir: 0.2991, msssim_vis: 0.0746, mx_loss: 0.0145, eta: 0:40:51, time: 6.8090
INFO train.py(173): step: 2050/5410, l_total: 0.0475, l_in: 0.0167, l_grad: 0.0309, msssim_ir: 0.2576, msssim_vis: 0.1068, mx_loss: 0.0177, eta: 0:40:43, time: 6.7990
INFO train.py(173): step: 2060/5410, l_total: 0.0609, l_in: 0.0240, l_grad: 0.0369, msssim_ir: 0.3584, msssim_vis: 0.0515, mx_loss: 0.0126, eta: 0:40:35, time: 6.8060
INFO train.py(173): step: 2070/5410, l_total: 0.0799, l_in: 0.0208, l_grad: 0.0591, msssim_ir: 0.3300, msssim_vis: 0.0894, mx_loss: 0.0129, eta: 0:40:27, time: 6.7961
INFO train.py(173): step: 2080/5410, l_total: 0.0739, l_in: 0.0271, l_grad: 0.0468, msssim_ir: 0.4649, msssim_vis: 0.0156, mx_loss: 0.0078, eta: 0:40:19, time: 6.8080
INFO train.py(173): step: 2090/5410, l_total: 0.0481, l_in: 0.0113, l_grad: 0.0369, msssim_ir: 0.3470, msssim_vis: 0.0596, mx_loss: 0.0053, eta: 0:40:11, time: 6.7971
INFO train.py(173): step: 2100/5410, l_total: 0.0520, l_in: 0.0188, l_grad: 0.0332, msssim_ir: 0.2169, msssim_vis: 0.1171, mx_loss: 0.0174, eta: 0:40:03, time: 6.8090
INFO train.py(173): step: 2110/5410, l_total: 0.0501, l_in: 0.0102, l_grad: 0.0399, msssim_ir: 0.2840, msssim_vis: 0.1085, mx_loss: 0.0062, eta: 0:39:55, time: 6.8150
INFO train.py(173): step: 2120/5410, l_total: 0.0622, l_in: 0.0268, l_grad: 0.0354, msssim_ir: 0.4198, msssim_vis: 0.0223, mx_loss: 0.0105, eta: 0:39:47, time: 6.8200
INFO train.py(173): step: 2130/5410, l_total: 0.0870, l_in: 0.0283, l_grad: 0.0587, msssim_ir: 0.4867, msssim_vis: 0.0195, mx_loss: 0.0195, eta: 0:39:39, time: 6.8010
INFO train.py(173): step: 2140/5410, l_total: 0.0495, l_in: 0.0154, l_grad: 0.0340, msssim_ir: 0.4332, msssim_vis: 0.0367, mx_loss: 0.0160, eta: 0:39:31, time: 6.8040
INFO train.py(173): step: 2150/5410, l_total: 0.0429, l_in: 0.0134, l_grad: 0.0296, msssim_ir: 0.1738, msssim_vis: 0.1226, mx_loss: 0.0112, eta: 0:39:23, time: 6.7931
INFO train.py(173): step: 2160/5410, l_total: 0.0549, l_in: 0.0206, l_grad: 0.0343, msssim_ir: 0.3376, msssim_vis: 0.0480, mx_loss: 0.0143, eta: 0:39:15, time: 6.8060
INFO train.py(173): step: 2170/5410, l_total: 0.0540, l_in: 0.0142, l_grad: 0.0399, msssim_ir: 0.2252, msssim_vis: 0.1043, mx_loss: 0.0120, eta: 0:39:37, time: 26.4415
INFO train.py(173): step: 2180/5410, l_total: 0.0449, l_in: 0.0121, l_grad: 0.0328, msssim_ir: 0.3967, msssim_vis: 0.0139, mx_loss: 0.0052, eta: 0:39:29, time: 6.7682
INFO train.py(173): step: 2190/5410, l_total: 0.0926, l_in: 0.0290, l_grad: 0.0636, msssim_ir: 0.3816, msssim_vis: 0.0506, mx_loss: 0.0198, eta: 0:39:21, time: 6.7493
INFO train.py(173): step: 2200/5410, l_total: 0.0659, l_in: 0.0202, l_grad: 0.0457, msssim_ir: 0.4794, msssim_vis: 0.0143, mx_loss: 0.0175, eta: 0:39:12, time: 6.7632
INFO train.py(173): step: 2210/5410, l_total: 0.0567, l_in: 0.0178, l_grad: 0.0390, msssim_ir: 0.3221, msssim_vis: 0.0775, mx_loss: 0.0073, eta: 0:39:04, time: 6.7911
INFO train.py(173): step: 2220/5410, l_total: 0.0490, l_in: 0.0123, l_grad: 0.0367, msssim_ir: 0.3896, msssim_vis: 0.0256, mx_loss: 0.0061, eta: 0:38:56, time: 6.7652
INFO train.py(173): step: 2230/5410, l_total: 0.0456, l_in: 0.0115, l_grad: 0.0342, msssim_ir: 0.3444, msssim_vis: 0.0224, mx_loss: 0.0061, eta: 0:38:48, time: 6.7602
INFO train.py(173): step: 2240/5410, l_total: 0.0703, l_in: 0.0317, l_grad: 0.0385, msssim_ir: 0.3006, msssim_vis: 0.0753, mx_loss: 0.0205, eta: 0:38:40, time: 6.8020
INFO train.py(173): step: 2250/5410, l_total: 0.0608, l_in: 0.0168, l_grad: 0.0441, msssim_ir: 0.4059, msssim_vis: 0.0441, mx_loss: 0.0155, eta: 0:38:32, time: 6.7513
INFO train.py(173): step: 2260/5410, l_total: 0.0543, l_in: 0.0132, l_grad: 0.0411, msssim_ir: 0.3330, msssim_vis: 0.0986, mx_loss: 0.0118, eta: 0:38:24, time: 6.7921
INFO train.py(173): step: 2270/5410, l_total: 0.0645, l_in: 0.0259, l_grad: 0.0386, msssim_ir: 0.2890, msssim_vis: 0.0855, mx_loss: 0.0095, eta: 0:38:16, time: 6.8070
INFO train.py(173): step: 2280/5410, l_total: 0.1210, l_in: 0.0535, l_grad: 0.0675, msssim_ir: 0.4621, msssim_vis: 0.0273, mx_loss: 0.0198, eta: 0:38:08, time: 6.7891
INFO train.py(173): step: 2290/5410, l_total: 0.0773, l_in: 0.0266, l_grad: 0.0508, msssim_ir: 0.2714, msssim_vis: 0.1347, mx_loss: 0.0243, eta: 0:38:00, time: 6.8170
INFO train.py(173): step: 2300/5410, l_total: 0.0563, l_in: 0.0145, l_grad: 0.0418, msssim_ir: 0.4255, msssim_vis: 0.0279, mx_loss: 0.0161, eta: 0:37:52, time: 6.8160
INFO train.py(173): step: 2310/5410, l_total: 0.0452, l_in: 0.0117, l_grad: 0.0336, msssim_ir: 0.3406, msssim_vis: 0.0815, mx_loss: 0.0068, eta: 0:37:44, time: 6.7921
INFO train.py(173): step: 2320/5410, l_total: 0.0596, l_in: 0.0241, l_grad: 0.0355, msssim_ir: 0.3680, msssim_vis: 0.0617, mx_loss: 0.0111, eta: 0:37:36, time: 6.8120
INFO train.py(173): step: 2330/5410, l_total: 0.0534, l_in: 0.0167, l_grad: 0.0366, msssim_ir: 0.1379, msssim_vis: 0.1797, mx_loss: 0.0148, eta: 0:37:28, time: 6.8080
INFO train.py(173): step: 2340/5410, l_total: 0.0742, l_in: 0.0261, l_grad: 0.0481, msssim_ir: 0.4122, msssim_vis: 0.0336, mx_loss: 0.0148, eta: 0:37:20, time: 6.8190
INFO train.py(173): step: 2350/5410, l_total: 0.0673, l_in: 0.0181, l_grad: 0.0492, msssim_ir: 0.3496, msssim_vis: 0.0876, mx_loss: 0.0108, eta: 0:37:12, time: 6.7980
INFO train.py(173): step: 2360/5410, l_total: 0.0471, l_in: 0.0090, l_grad: 0.0381, msssim_ir: 0.2988, msssim_vis: 0.1039, mx_loss: 0.0062, eta: 0:37:04, time: 6.8170
INFO train.py(173): step: 2370/5410, l_total: 0.0510, l_in: 0.0197, l_grad: 0.0313, msssim_ir: 0.3520, msssim_vis: 0.0362, mx_loss: 0.0096, eta: 0:36:56, time: 6.7951
INFO train.py(173): step: 2380/5410, l_total: 0.0499, l_in: 0.0150, l_grad: 0.0349, msssim_ir: 0.3819, msssim_vis: 0.0414, mx_loss: 0.0077, eta: 0:36:48, time: 6.8110
INFO train.py(173): step: 2390/5410, l_total: 0.0450, l_in: 0.0168, l_grad: 0.0282, msssim_ir: 0.2276, msssim_vis: 0.0713, mx_loss: 0.0149, eta: 0:36:40, time: 6.7831
INFO train.py(173): step: 2400/5410, l_total: 0.0589, l_in: 0.0267, l_grad: 0.0322, msssim_ir: 0.3487, msssim_vis: 0.0513, mx_loss: 0.0127, eta: 0:36:32, time: 6.8379
INFO train.py(173): step: 2410/5410, l_total: 0.0592, l_in: 0.0119, l_grad: 0.0474, msssim_ir: 0.2343, msssim_vis: 0.1351, mx_loss: 0.0095, eta: 0:36:25, time: 6.7851
INFO train.py(173): step: 2420/5410, l_total: 0.0740, l_in: 0.0293, l_grad: 0.0447, msssim_ir: 0.4029, msssim_vis: 0.0570, mx_loss: 0.0253, eta: 0:36:17, time: 6.8070
INFO train.py(173): step: 2430/5410, l_total: 0.1126, l_in: 0.0442, l_grad: 0.0684, msssim_ir: 0.4703, msssim_vis: 0.0275, mx_loss: 0.0261, eta: 0:36:09, time: 6.7921
INFO train.py(173): step: 2440/5410, l_total: 0.0497, l_in: 0.0132, l_grad: 0.0365, msssim_ir: 0.3053, msssim_vis: 0.1043, mx_loss: 0.0118, eta: 0:36:01, time: 6.8249
INFO train.py(173): step: 2450/5410, l_total: 0.0457, l_in: 0.0134, l_grad: 0.0323, msssim_ir: 0.2390, msssim_vis: 0.1184, mx_loss: 0.0117, eta: 0:35:53, time: 6.7851
INFO train.py(173): step: 2460/5410, l_total: 0.0626, l_in: 0.0163, l_grad: 0.0463, msssim_ir: 0.4202, msssim_vis: 0.0476, mx_loss: 0.0120, eta: 0:35:45, time: 6.8140
INFO train.py(173): step: 2470/5410, l_total: 0.0664, l_in: 0.0217, l_grad: 0.0447, msssim_ir: 0.2589, msssim_vis: 0.0888, mx_loss: 0.0123, eta: 0:35:37, time: 6.7921
INFO train.py(173): step: 2480/5410, l_total: 0.0623, l_in: 0.0166, l_grad: 0.0457, msssim_ir: 0.3253, msssim_vis: 0.0730, mx_loss: 0.0083, eta: 0:35:30, time: 6.8170
INFO train.py(173): step: 2490/5410, l_total: 0.0532, l_in: 0.0192, l_grad: 0.0340, msssim_ir: 0.3239, msssim_vis: 0.0678, mx_loss: 0.0076, eta: 0:35:22, time: 6.7851
INFO train.py(173): step: 2500/5410, l_total: 0.1043, l_in: 0.0258, l_grad: 0.0785, msssim_ir: 0.4811, msssim_vis: 0.0199, mx_loss: 0.0147, eta: 0:35:14, time: 6.8100
INFO train.py(173): step: 2510/5410, l_total: 0.0915, l_in: 0.0208, l_grad: 0.0707, msssim_ir: 0.3989, msssim_vis: 0.0449, mx_loss: 0.0098, eta: 0:35:06, time: 6.8269
INFO train.py(173): step: 2520/5410, l_total: 0.0829, l_in: 0.0224, l_grad: 0.0605, msssim_ir: 0.3832, msssim_vis: 0.0386, mx_loss: 0.0177, eta: 0:34:58, time: 6.7871
INFO train.py(173): step: 2530/5410, l_total: 0.0486, l_in: 0.0168, l_grad: 0.0317, msssim_ir: 0.3902, msssim_vis: 0.0408, mx_loss: 0.0122, eta: 0:34:51, time: 6.8249
INFO train.py(173): step: 2540/5410, l_total: 0.0589, l_in: 0.0216, l_grad: 0.0373, msssim_ir: 0.3371, msssim_vis: 0.0640, mx_loss: 0.0090, eta: 0:34:43, time: 6.7971
INFO train.py(173): step: 2550/5410, l_total: 0.0450, l_in: 0.0115, l_grad: 0.0335, msssim_ir: 0.3431, msssim_vis: 0.0356, mx_loss: 0.0084, eta: 0:34:35, time: 6.8283
INFO train.py(173): step: 2560/5410, l_total: 0.0627, l_in: 0.0185, l_grad: 0.0442, msssim_ir: 0.4742, msssim_vis: 0.0299, mx_loss: 0.0158, eta: 0:34:27, time: 6.7732
INFO train.py(173): step: 2570/5410, l_total: 0.0520, l_in: 0.0185, l_grad: 0.0334, msssim_ir: 0.3721, msssim_vis: 0.0677, mx_loss: 0.0176, eta: 0:34:20, time: 6.8100
INFO train.py(173): step: 2580/5410, l_total: 0.0593, l_in: 0.0210, l_grad: 0.0383, msssim_ir: 0.3349, msssim_vis: 0.0601, mx_loss: 0.0099, eta: 0:34:12, time: 6.7941
INFO train.py(173): step: 2590/5410, l_total: 0.0669, l_in: 0.0215, l_grad: 0.0453, msssim_ir: 0.4643, msssim_vis: 0.0285, mx_loss: 0.0073, eta: 0:34:04, time: 6.8239
INFO train.py(173): step: 2600/5410, l_total: 0.0508, l_in: 0.0150, l_grad: 0.0358, msssim_ir: 0.2193, msssim_vis: 0.0860, mx_loss: 0.0160, eta: 0:33:56, time: 6.7925
INFO train.py(173): step: 2610/5410, l_total: 0.0715, l_in: 0.0172, l_grad: 0.0543, msssim_ir: 0.2469, msssim_vis: 0.0776, mx_loss: 0.0176, eta: 0:33:49, time: 6.8229
INFO train.py(173): step: 2620/5410, l_total: 0.2068, l_in: 0.0854, l_grad: 0.1215, msssim_ir: 0.3918, msssim_vis: 0.1756, mx_loss: 0.1040, eta: 0:33:41, time: 6.7751
INFO train.py(173): step: 2630/5410, l_total: 0.0647, l_in: 0.0258, l_grad: 0.0389, msssim_ir: 0.4299, msssim_vis: 0.0445, mx_loss: 0.0098, eta: 0:33:33, time: 6.8170
INFO train.py(173): step: 2640/5410, l_total: 0.0467, l_in: 0.0095, l_grad: 0.0372, msssim_ir: 0.4295, msssim_vis: 0.0093, mx_loss: 0.0042, eta: 0:33:25, time: 6.7941
INFO train.py(173): step: 2650/5410, l_total: 0.1019, l_in: 0.0394, l_grad: 0.0624, msssim_ir: 0.4415, msssim_vis: 0.0620, mx_loss: 0.0216, eta: 0:33:18, time: 6.8239
INFO train.py(173): step: 2660/5410, l_total: 0.0710, l_in: 0.0246, l_grad: 0.0464, msssim_ir: 0.3553, msssim_vis: 0.0593, mx_loss: 0.0193, eta: 0:33:10, time: 6.8269
INFO train.py(173): step: 2670/5410, l_total: 0.0517, l_in: 0.0186, l_grad: 0.0331, msssim_ir: 0.2140, msssim_vis: 0.1267, mx_loss: 0.0161, eta: 0:33:02, time: 6.8174
INFO train.py(173): step: 2680/5410, l_total: 0.0600, l_in: 0.0154, l_grad: 0.0446, msssim_ir: 0.3930, msssim_vis: 0.0519, mx_loss: 0.0091, eta: 0:32:55, time: 6.7981
INFO train.py(173): step: 2690/5410, l_total: 0.0412, l_in: 0.0125, l_grad: 0.0286, msssim_ir: 0.2669, msssim_vis: 0.0886, mx_loss: 0.0091, eta: 0:32:47, time: 6.8000
INFO train.py(173): step: 2700/5410, l_total: 0.0613, l_in: 0.0187, l_grad: 0.0426, msssim_ir: 0.3299, msssim_vis: 0.0583, mx_loss: 0.0080, eta: 0:32:39, time: 6.8090
INFO train.py(173): step: 2710/5410, l_total: 0.0448, l_in: 0.0115, l_grad: 0.0334, msssim_ir: 0.3064, msssim_vis: 0.0804, mx_loss: 0.0084, eta: 0:32:51, time: 26.6137
INFO train.py(173): step: 2720/5410, l_total: 0.0614, l_in: 0.0185, l_grad: 0.0429, msssim_ir: 0.3832, msssim_vis: 0.0374, mx_loss: 0.0153, eta: 0:32:44, time: 6.7662
INFO train.py(173): step: 2730/5410, l_total: 0.0496, l_in: 0.0187, l_grad: 0.0310, msssim_ir: 0.3242, msssim_vis: 0.0650, mx_loss: 0.0145, eta: 0:32:36, time: 6.7612
INFO train.py(173): step: 2740/5410, l_total: 0.0515, l_in: 0.0107, l_grad: 0.0408, msssim_ir: 0.3582, msssim_vis: 0.0430, mx_loss: 0.0060, eta: 0:32:28, time: 6.7513
INFO train.py(173): step: 2750/5410, l_total: 0.0654, l_in: 0.0201, l_grad: 0.0453, msssim_ir: 0.3263, msssim_vis: 0.0827, mx_loss: 0.0121, eta: 0:32:20, time: 6.7662
INFO train.py(173): step: 2760/5410, l_total: 0.0813, l_in: 0.0283, l_grad: 0.0530, msssim_ir: 0.1825, msssim_vis: 0.1498, mx_loss: 0.0266, eta: 0:32:12, time: 6.7941
INFO train.py(173): step: 2770/5410, l_total: 0.0614, l_in: 0.0186, l_grad: 0.0428, msssim_ir: 0.2795, msssim_vis: 0.1327, mx_loss: 0.0129, eta: 0:32:05, time: 6.7552
INFO train.py(173): step: 2780/5410, l_total: 0.0488, l_in: 0.0188, l_grad: 0.0300, msssim_ir: 0.2438, msssim_vis: 0.0646, mx_loss: 0.0162, eta: 0:31:57, time: 6.7811
INFO train.py(173): step: 2790/5410, l_total: 0.0575, l_in: 0.0136, l_grad: 0.0440, msssim_ir: 0.2657, msssim_vis: 0.1039, mx_loss: 0.0126, eta: 0:31:49, time: 6.7861
INFO train.py(173): step: 2800/5410, l_total: 0.0433, l_in: 0.0146, l_grad: 0.0286, msssim_ir: 0.3511, msssim_vis: 0.0342, mx_loss: 0.0102, eta: 0:31:41, time: 6.7771
INFO train.py(173): step: 2810/5410, l_total: 0.0814, l_in: 0.0260, l_grad: 0.0554, msssim_ir: 0.4624, msssim_vis: 0.0285, mx_loss: 0.0188, eta: 0:31:34, time: 6.8090
INFO train.py(173): step: 2820/5410, l_total: 0.0398, l_in: 0.0148, l_grad: 0.0250, msssim_ir: 0.2509, msssim_vis: 0.0754, mx_loss: 0.0104, eta: 0:31:26, time: 6.7713
INFO train.py(173): step: 2830/5410, l_total: 0.0624, l_in: 0.0227, l_grad: 0.0396, msssim_ir: 0.1414, msssim_vis: 0.2139, mx_loss: 0.0318, eta: 0:31:18, time: 6.8044
INFO train.py(173): step: 2840/5410, l_total: 0.0376, l_in: 0.0130, l_grad: 0.0246, msssim_ir: 0.2811, msssim_vis: 0.0661, mx_loss: 0.0109, eta: 0:31:10, time: 6.8050
INFO train.py(173): step: 2850/5410, l_total: 0.0515, l_in: 0.0253, l_grad: 0.0262, msssim_ir: 0.2488, msssim_vis: 0.0900, mx_loss: 0.0267, eta: 0:31:03, time: 6.8060
INFO train.py(173): step: 2860/5410, l_total: 0.0312, l_in: 0.0092, l_grad: 0.0221, msssim_ir: 0.2892, msssim_vis: 0.0531, mx_loss: 0.0063, eta: 0:30:55, time: 6.7961
INFO train.py(173): step: 2870/5410, l_total: 0.0664, l_in: 0.0226, l_grad: 0.0438, msssim_ir: 0.2684, msssim_vis: 0.1099, mx_loss: 0.0234, eta: 0:30:47, time: 6.8160
INFO train.py(173): step: 2880/5410, l_total: 0.0635, l_in: 0.0206, l_grad: 0.0429, msssim_ir: 0.4762, msssim_vis: 0.0136, mx_loss: 0.0167, eta: 0:30:40, time: 6.7861
INFO train.py(173): step: 2890/5410, l_total: 0.0649, l_in: 0.0172, l_grad: 0.0477, msssim_ir: 0.4896, msssim_vis: 0.0104, mx_loss: 0.0085, eta: 0:30:32, time: 6.8239
INFO train.py(173): step: 2900/5410, l_total: 0.0561, l_in: 0.0173, l_grad: 0.0388, msssim_ir: 0.4428, msssim_vis: 0.0425, mx_loss: 0.0116, eta: 0:30:24, time: 6.7891
INFO train.py(173): step: 2910/5410, l_total: 0.0460, l_in: 0.0163, l_grad: 0.0298, msssim_ir: 0.3784, msssim_vis: 0.0334, mx_loss: 0.0093, eta: 0:30:17, time: 6.8160
INFO train.py(173): step: 2920/5410, l_total: 0.0547, l_in: 0.0175, l_grad: 0.0373, msssim_ir: 0.3112, msssim_vis: 0.0836, mx_loss: 0.0139, eta: 0:30:09, time: 6.7851
INFO train.py(173): step: 2930/5410, l_total: 0.0396, l_in: 0.0099, l_grad: 0.0297, msssim_ir: 0.2774, msssim_vis: 0.0750, mx_loss: 0.0070, eta: 0:30:01, time: 6.8160
INFO train.py(173): step: 2940/5410, l_total: 0.0732, l_in: 0.0230, l_grad: 0.0502, msssim_ir: 0.4676, msssim_vis: 0.0204, mx_loss: 0.0230, eta: 0:29:54, time: 6.7871
INFO train.py(173): step: 2950/5410, l_total: 0.0404, l_in: 0.0140, l_grad: 0.0264, msssim_ir: 0.2722, msssim_vis: 0.0805, mx_loss: 0.0112, eta: 0:29:46, time: 6.8209
INFO train.py(173): step: 2960/5410, l_total: 0.0732, l_in: 0.0215, l_grad: 0.0517, msssim_ir: 0.4877, msssim_vis: 0.0276, mx_loss: 0.0139, eta: 0:29:38, time: 6.8010
INFO train.py(173): step: 2970/5410, l_total: 0.0815, l_in: 0.0296, l_grad: 0.0519, msssim_ir: 0.3029, msssim_vis: 0.1372, mx_loss: 0.0142, eta: 0:29:31, time: 6.8160
INFO train.py(173): step: 2980/5410, l_total: 0.0471, l_in: 0.0118, l_grad: 0.0353, msssim_ir: 0.3803, msssim_vis: 0.0311, mx_loss: 0.0066, eta: 0:29:23, time: 6.8080
INFO train.py(173): step: 2990/5410, l_total: 0.0423, l_in: 0.0152, l_grad: 0.0272, msssim_ir: 0.2329, msssim_vis: 0.0838, mx_loss: 0.0115, eta: 0:29:15, time: 6.7871
INFO train.py(173): step: 3000/5410, l_total: 0.0392, l_in: 0.0114, l_grad: 0.0278, msssim_ir: 0.3607, msssim_vis: 0.0398, mx_loss: 0.0094, eta: 0:29:08, time: 6.8160
INFO train.py(173): step: 3010/5410, l_total: 0.0579, l_in: 0.0187, l_grad: 0.0392, msssim_ir: 0.2858, msssim_vis: 0.1061, mx_loss: 0.0142, eta: 0:29:00, time: 6.7971
INFO train.py(173): step: 3020/5410, l_total: 0.0431, l_in: 0.0113, l_grad: 0.0319, msssim_ir: 0.2966, msssim_vis: 0.0811, mx_loss: 0.0092, eta: 0:28:53, time: 6.8259
INFO train.py(173): step: 3030/5410, l_total: 0.0494, l_in: 0.0125, l_grad: 0.0369, msssim_ir: 0.3298, msssim_vis: 0.0819, mx_loss: 0.0081, eta: 0:28:45, time: 6.8110
INFO train.py(173): step: 3040/5410, l_total: 0.0466, l_in: 0.0147, l_grad: 0.0319, msssim_ir: 0.3341, msssim_vis: 0.0858, mx_loss: 0.0119, eta: 0:28:37, time: 6.8289
INFO train.py(173): step: 3050/5410, l_total: 0.0574, l_in: 0.0174, l_grad: 0.0400, msssim_ir: 0.4664, msssim_vis: 0.0342, mx_loss: 0.0122, eta: 0:28:30, time: 6.8050
INFO train.py(173): step: 3060/5410, l_total: 0.0691, l_in: 0.0261, l_grad: 0.0431, msssim_ir: 0.4366, msssim_vis: 0.0380, mx_loss: 0.0238, eta: 0:28:22, time: 6.8150
INFO train.py(173): step: 3070/5410, l_total: 0.0601, l_in: 0.0139, l_grad: 0.0462, msssim_ir: 0.4854, msssim_vis: 0.0066, mx_loss: 0.0064, eta: 0:28:15, time: 6.7990
INFO train.py(173): step: 3080/5410, l_total: 0.0445, l_in: 0.0092, l_grad: 0.0353, msssim_ir: 0.3611, msssim_vis: 0.0458, mx_loss: 0.0054, eta: 0:28:07, time: 6.8000
INFO train.py(173): step: 3090/5410, l_total: 0.1023, l_in: 0.0456, l_grad: 0.0566, msssim_ir: 0.4010, msssim_vis: 0.0708, mx_loss: 0.0378, eta: 0:28:00, time: 6.8289
INFO train.py(173): step: 3100/5410, l_total: 0.0548, l_in: 0.0189, l_grad: 0.0359, msssim_ir: 0.3298, msssim_vis: 0.0574, mx_loss: 0.0157, eta: 0:27:52, time: 6.7901
INFO train.py(173): step: 3110/5410, l_total: 0.0412, l_in: 0.0147, l_grad: 0.0265, msssim_ir: 0.2866, msssim_vis: 0.0746, mx_loss: 0.0120, eta: 0:27:44, time: 6.8249
INFO train.py(173): step: 3120/5410, l_total: 0.0568, l_in: 0.0211, l_grad: 0.0358, msssim_ir: 0.2375, msssim_vis: 0.1296, mx_loss: 0.0181, eta: 0:27:37, time: 6.7931
INFO train.py(173): step: 3130/5410, l_total: 0.0688, l_in: 0.0277, l_grad: 0.0411, msssim_ir: 0.3091, msssim_vis: 0.0914, mx_loss: 0.0146, eta: 0:27:29, time: 6.8309
INFO train.py(173): step: 3140/5410, l_total: 0.0694, l_in: 0.0223, l_grad: 0.0471, msssim_ir: 0.2331, msssim_vis: 0.1167, mx_loss: 0.0263, eta: 0:27:22, time: 6.8060
INFO train.py(173): step: 3150/5410, l_total: 0.0526, l_in: 0.0207, l_grad: 0.0319, msssim_ir: 0.1650, msssim_vis: 0.1380, mx_loss: 0.0144, eta: 0:27:14, time: 6.8130
INFO train.py(173): step: 3160/5410, l_total: 0.0621, l_in: 0.0123, l_grad: 0.0498, msssim_ir: 0.2370, msssim_vis: 0.1260, mx_loss: 0.0103, eta: 0:27:07, time: 6.7921
INFO train.py(173): step: 3170/5410, l_total: 0.0799, l_in: 0.0207, l_grad: 0.0593, msssim_ir: 0.4910, msssim_vis: 0.0153, mx_loss: 0.0138, eta: 0:26:59, time: 6.8010
INFO train.py(173): step: 3180/5410, l_total: 0.0635, l_in: 0.0207, l_grad: 0.0429, msssim_ir: 0.4352, msssim_vis: 0.0262, mx_loss: 0.0116, eta: 0:26:52, time: 6.8379
INFO train.py(173): step: 3190/5410, l_total: 0.0450, l_in: 0.0136, l_grad: 0.0314, msssim_ir: 0.1919, msssim_vis: 0.1248, mx_loss: 0.0124, eta: 0:26:44, time: 6.7911
INFO train.py(173): step: 3200/5410, l_total: 0.0479, l_in: 0.0127, l_grad: 0.0353, msssim_ir: 0.3999, msssim_vis: 0.0298, mx_loss: 0.0073, eta: 0:26:37, time: 6.8199
INFO train.py(173): step: 3210/5410, l_total: 0.0374, l_in: 0.0116, l_grad: 0.0258, msssim_ir: 0.2925, msssim_vis: 0.0669, mx_loss: 0.0093, eta: 0:26:29, time: 6.7980
INFO train.py(173): step: 3220/5410, l_total: 0.0505, l_in: 0.0133, l_grad: 0.0372, msssim_ir: 0.3585, msssim_vis: 0.0550, mx_loss: 0.0057, eta: 0:26:22, time: 6.8090
INFO train.py(173): step: 3230/5410, l_total: 0.0547, l_in: 0.0145, l_grad: 0.0402, msssim_ir: 0.2958, msssim_vis: 0.0697, mx_loss: 0.0080, eta: 0:26:14, time: 6.7970
INFO train.py(173): step: 3240/5410, l_total: 0.0543, l_in: 0.0176, l_grad: 0.0367, msssim_ir: 0.4378, msssim_vis: 0.0478, mx_loss: 0.0083, eta: 0:26:07, time: 6.8120
INFO train.py(173): step: 3250/5410, l_total: 0.0591, l_in: 0.0129, l_grad: 0.0462, msssim_ir: 0.3041, msssim_vis: 0.0715, mx_loss: 0.0103, eta: 0:26:12, time: 26.7352
INFO train.py(173): step: 3260/5410, l_total: 0.0871, l_in: 0.0245, l_grad: 0.0626, msssim_ir: 0.2966, msssim_vis: 0.0875, mx_loss: 0.0186, eta: 0:26:05, time: 6.7722
INFO train.py(173): step: 3270/5410, l_total: 0.0635, l_in: 0.0213, l_grad: 0.0422, msssim_ir: 0.2774, msssim_vis: 0.1290, mx_loss: 0.0092, eta: 0:25:57, time: 6.7542
INFO train.py(173): step: 3280/5410, l_total: 0.0534, l_in: 0.0140, l_grad: 0.0395, msssim_ir: 0.4590, msssim_vis: 0.0260, mx_loss: 0.0077, eta: 0:25:49, time: 6.7642
INFO train.py(173): step: 3290/5410, l_total: 0.0497, l_in: 0.0130, l_grad: 0.0367, msssim_ir: 0.4563, msssim_vis: 0.0132, mx_loss: 0.0087, eta: 0:25:42, time: 6.7851
INFO train.py(173): step: 3300/5410, l_total: 0.0538, l_in: 0.0112, l_grad: 0.0426, msssim_ir: 0.2824, msssim_vis: 0.1428, mx_loss: 0.0094, eta: 0:25:34, time: 6.7682
INFO train.py(173): step: 3310/5410, l_total: 0.0396, l_in: 0.0189, l_grad: 0.0207, msssim_ir: 0.2709, msssim_vis: 0.0698, mx_loss: 0.0118, eta: 0:25:27, time: 6.7483
INFO train.py(173): step: 3320/5410, l_total: 0.0284, l_in: 0.0066, l_grad: 0.0218, msssim_ir: 0.3020, msssim_vis: 0.0548, mx_loss: 0.0047, eta: 0:25:19, time: 6.8040
INFO train.py(173): step: 3330/5410, l_total: 0.0534, l_in: 0.0129, l_grad: 0.0405, msssim_ir: 0.1553, msssim_vis: 0.1882, mx_loss: 0.0115, eta: 0:25:11, time: 6.7841
INFO train.py(173): step: 3340/5410, l_total: 0.0464, l_in: 0.0181, l_grad: 0.0283, msssim_ir: 0.3501, msssim_vis: 0.0440, mx_loss: 0.0098, eta: 0:25:04, time: 6.7702
INFO train.py(173): step: 3350/5410, l_total: 0.0644, l_in: 0.0162, l_grad: 0.0481, msssim_ir: 0.4631, msssim_vis: 0.0196, mx_loss: 0.0105, eta: 0:24:56, time: 6.8050
INFO train.py(173): step: 3360/5410, l_total: 0.0394, l_in: 0.0120, l_grad: 0.0275, msssim_ir: 0.3984, msssim_vis: 0.0284, mx_loss: 0.0065, eta: 0:24:49, time: 6.7811
INFO train.py(173): step: 3370/5410, l_total: 0.0352, l_in: 0.0128, l_grad: 0.0224, msssim_ir: 0.2716, msssim_vis: 0.0620, mx_loss: 0.0088, eta: 0:24:41, time: 6.8051
INFO train.py(173): step: 3380/5410, l_total: 0.0603, l_in: 0.0220, l_grad: 0.0384, msssim_ir: 0.3484, msssim_vis: 0.0782, mx_loss: 0.0087, eta: 0:24:34, time: 6.7901
INFO train.py(173): step: 3390/5410, l_total: 0.0382, l_in: 0.0106, l_grad: 0.0276, msssim_ir: 0.3543, msssim_vis: 0.0338, mx_loss: 0.0057, eta: 0:24:26, time: 6.8130
INFO train.py(173): step: 3400/5410, l_total: 0.0462, l_in: 0.0129, l_grad: 0.0333, msssim_ir: 0.2656, msssim_vis: 0.1216, mx_loss: 0.0104, eta: 0:24:19, time: 6.7831
INFO train.py(173): step: 3410/5410, l_total: 0.0319, l_in: 0.0090, l_grad: 0.0229, msssim_ir: 0.2887, msssim_vis: 0.0743, mx_loss: 0.0059, eta: 0:24:11, time: 6.8100
INFO train.py(173): step: 3420/5410, l_total: 0.0590, l_in: 0.0185, l_grad: 0.0404, msssim_ir: 0.3968, msssim_vis: 0.0490, mx_loss: 0.0173, eta: 0:24:04, time: 6.8000
INFO train.py(173): step: 3430/5410, l_total: 0.0753, l_in: 0.0223, l_grad: 0.0530, msssim_ir: 0.5184, msssim_vis: 0.0193, mx_loss: 0.0147, eta: 0:23:56, time: 6.8259
INFO train.py(173): step: 3440/5410, l_total: 0.0421, l_in: 0.0125, l_grad: 0.0296, msssim_ir: 0.2223, msssim_vis: 0.1164, mx_loss: 0.0095, eta: 0:23:49, time: 6.7990
INFO train.py(173): step: 3450/5410, l_total: 0.0462, l_in: 0.0137, l_grad: 0.0326, msssim_ir: 0.2460, msssim_vis: 0.0955, mx_loss: 0.0140, eta: 0:23:41, time: 6.8239
INFO train.py(173): step: 3460/5410, l_total: 0.0487, l_in: 0.0160, l_grad: 0.0327, msssim_ir: 0.2852, msssim_vis: 0.1003, mx_loss: 0.0108, eta: 0:23:34, time: 6.7921
INFO train.py(173): step: 3470/5410, l_total: 0.0569, l_in: 0.0166, l_grad: 0.0402, msssim_ir: 0.3036, msssim_vis: 0.0976, mx_loss: 0.0119, eta: 0:23:26, time: 6.8150
INFO train.py(173): step: 3480/5410, l_total: 0.0671, l_in: 0.0206, l_grad: 0.0466, msssim_ir: 0.4016, msssim_vis: 0.0763, mx_loss: 0.0144, eta: 0:23:19, time: 6.8060
INFO train.py(173): step: 3490/5410, l_total: 0.0721, l_in: 0.0299, l_grad: 0.0422, msssim_ir: 0.5069, msssim_vis: 0.0418, mx_loss: 0.0182, eta: 0:23:11, time: 6.8040
INFO train.py(173): step: 3500/5410, l_total: 0.0437, l_in: 0.0118, l_grad: 0.0320, msssim_ir: 0.2470, msssim_vis: 0.1316, mx_loss: 0.0097, eta: 0:23:04, time: 6.8060
INFO train.py(173): step: 3510/5410, l_total: 0.0382, l_in: 0.0125, l_grad: 0.0257, msssim_ir: 0.2226, msssim_vis: 0.1061, mx_loss: 0.0103, eta: 0:22:56, time: 6.7931
INFO train.py(173): step: 3520/5410, l_total: 0.0479, l_in: 0.0092, l_grad: 0.0386, msssim_ir: 0.3315, msssim_vis: 0.0557, mx_loss: 0.0053, eta: 0:22:49, time: 6.7891
INFO train.py(173): step: 3530/5410, l_total: 0.0498, l_in: 0.0162, l_grad: 0.0335, msssim_ir: 0.3162, msssim_vis: 0.0407, mx_loss: 0.0088, eta: 0:22:41, time: 6.8120
INFO train.py(173): step: 3540/5410, l_total: 0.0653, l_in: 0.0194, l_grad: 0.0459, msssim_ir: 0.4066, msssim_vis: 0.0723, mx_loss: 0.0109, eta: 0:22:34, time: 6.8150
INFO train.py(173): step: 3550/5410, l_total: 0.0399, l_in: 0.0127, l_grad: 0.0271, msssim_ir: 0.2182, msssim_vis: 0.1296, mx_loss: 0.0099, eta: 0:22:26, time: 6.7971
INFO train.py(173): step: 3560/5410, l_total: 0.0329, l_in: 0.0111, l_grad: 0.0218, msssim_ir: 0.2607, msssim_vis: 0.0728, mx_loss: 0.0075, eta: 0:22:19, time: 6.7951
INFO train.py(173): step: 3570/5410, l_total: 0.0433, l_in: 0.0092, l_grad: 0.0340, msssim_ir: 0.2578, msssim_vis: 0.0845, mx_loss: 0.0078, eta: 0:22:11, time: 6.8072
INFO train.py(173): step: 3580/5410, l_total: 0.0822, l_in: 0.0227, l_grad: 0.0595, msssim_ir: 0.4870, msssim_vis: 0.0259, mx_loss: 0.0184, eta: 0:22:04, time: 6.8050
INFO train.py(173): step: 3590/5410, l_total: 0.0558, l_in: 0.0118, l_grad: 0.0440, msssim_ir: 0.2928, msssim_vis: 0.0806, mx_loss: 0.0095, eta: 0:21:56, time: 6.7951
INFO train.py(173): step: 3600/5410, l_total: 0.0511, l_in: 0.0184, l_grad: 0.0327, msssim_ir: 0.2847, msssim_vis: 0.1170, mx_loss: 0.0137, eta: 0:21:49, time: 6.8289
INFO train.py(173): step: 3610/5410, l_total: 0.0604, l_in: 0.0145, l_grad: 0.0458, msssim_ir: 0.3798, msssim_vis: 0.0335, mx_loss: 0.0109, eta: 0:21:41, time: 6.7931
INFO train.py(173): step: 3620/5410, l_total: 0.0366, l_in: 0.0130, l_grad: 0.0235, msssim_ir: 0.2726, msssim_vis: 0.0810, mx_loss: 0.0095, eta: 0:21:34, time: 6.8071
INFO train.py(173): step: 3630/5410, l_total: 0.0414, l_in: 0.0114, l_grad: 0.0300, msssim_ir: 0.2938, msssim_vis: 0.0439, mx_loss: 0.0103, eta: 0:21:27, time: 6.7911
INFO train.py(173): step: 3640/5410, l_total: 0.0369, l_in: 0.0098, l_grad: 0.0271, msssim_ir: 0.2429, msssim_vis: 0.0920, mx_loss: 0.0089, eta: 0:21:19, time: 6.8180
INFO train.py(173): step: 3650/5410, l_total: 0.0651, l_in: 0.0164, l_grad: 0.0487, msssim_ir: 0.4575, msssim_vis: 0.0288, mx_loss: 0.0091, eta: 0:21:12, time: 6.7811
INFO train.py(173): step: 3660/5410, l_total: 0.0429, l_in: 0.0184, l_grad: 0.0245, msssim_ir: 0.3010, msssim_vis: 0.0354, mx_loss: 0.0117, eta: 0:21:04, time: 6.8190
INFO train.py(173): step: 3670/5410, l_total: 0.0452, l_in: 0.0110, l_grad: 0.0342, msssim_ir: 0.4447, msssim_vis: 0.0243, mx_loss: 0.0074, eta: 0:20:57, time: 6.7901
INFO train.py(173): step: 3680/5410, l_total: 0.0583, l_in: 0.0119, l_grad: 0.0465, msssim_ir: 0.3828, msssim_vis: 0.0265, mx_loss: 0.0140, eta: 0:20:49, time: 6.8279
INFO train.py(173): step: 3690/5410, l_total: 0.0402, l_in: 0.0091, l_grad: 0.0311, msssim_ir: 0.3098, msssim_vis: 0.0618, mx_loss: 0.0080, eta: 0:20:42, time: 6.8030
INFO train.py(173): step: 3700/5410, l_total: 0.0350, l_in: 0.0089, l_grad: 0.0261, msssim_ir: 0.2667, msssim_vis: 0.0608, mx_loss: 0.0064, eta: 0:20:35, time: 6.8150
INFO train.py(173): step: 3710/5410, l_total: 0.0703, l_in: 0.0213, l_grad: 0.0490, msssim_ir: 0.4549, msssim_vis: 0.0591, mx_loss: 0.0141, eta: 0:20:27, time: 6.8050
INFO train.py(173): step: 3720/5410, l_total: 0.0494, l_in: 0.0185, l_grad: 0.0309, msssim_ir: 0.3936, msssim_vis: 0.0348, mx_loss: 0.0085, eta: 0:20:20, time: 6.8020
INFO train.py(173): step: 3730/5410, l_total: 0.0510, l_in: 0.0183, l_grad: 0.0327, msssim_ir: 0.3377, msssim_vis: 0.0547, mx_loss: 0.0179, eta: 0:20:12, time: 6.7981
INFO train.py(173): step: 3740/5410, l_total: 0.0832, l_in: 0.0244, l_grad: 0.0588, msssim_ir: 0.2511, msssim_vis: 0.1566, mx_loss: 0.0297, eta: 0:20:05, time: 6.8080
INFO train.py(173): step: 3750/5410, l_total: 0.0633, l_in: 0.0202, l_grad: 0.0431, msssim_ir: 0.3298, msssim_vis: 0.0642, mx_loss: 0.0112, eta: 0:19:58, time: 6.8339
INFO train.py(173): step: 3760/5410, l_total: 0.0656, l_in: 0.0180, l_grad: 0.0476, msssim_ir: 0.4313, msssim_vis: 0.0557, mx_loss: 0.0116, eta: 0:19:50, time: 6.7981
INFO train.py(173): step: 3770/5410, l_total: 0.0541, l_in: 0.0246, l_grad: 0.0295, msssim_ir: 0.3343, msssim_vis: 0.0718, mx_loss: 0.0133, eta: 0:19:43, time: 6.8070
INFO train.py(173): step: 3780/5410, l_total: 0.0476, l_in: 0.0145, l_grad: 0.0330, msssim_ir: 0.3646, msssim_vis: 0.0372, mx_loss: 0.0084, eta: 0:19:35, time: 6.7911
INFO train.py(173): step: 3790/5410, l_total: 0.0553, l_in: 0.0153, l_grad: 0.0400, msssim_ir: 0.2934, msssim_vis: 0.0595, mx_loss: 0.0084, eta: 0:19:36, time: 26.5391
INFO train.py(173): step: 3800/5410, l_total: 0.0653, l_in: 0.0212, l_grad: 0.0441, msssim_ir: 0.4543, msssim_vis: 0.0480, mx_loss: 0.0209, eta: 0:19:29, time: 6.7722
INFO train.py(173): step: 3810/5410, l_total: 0.0588, l_in: 0.0167, l_grad: 0.0420, msssim_ir: 0.3912, msssim_vis: 0.0538, mx_loss: 0.0117, eta: 0:19:21, time: 6.7504
INFO train.py(173): step: 3820/5410, l_total: 0.0568, l_in: 0.0112, l_grad: 0.0455, msssim_ir: 0.3907, msssim_vis: 0.0259, mx_loss: 0.0122, eta: 0:19:14, time: 6.7413
INFO train.py(173): step: 3830/5410, l_total: 0.0538, l_in: 0.0182, l_grad: 0.0356, msssim_ir: 0.4136, msssim_vis: 0.0402, mx_loss: 0.0098, eta: 0:19:06, time: 6.7801
INFO train.py(173): step: 3840/5410, l_total: 0.0395, l_in: 0.0145, l_grad: 0.0250, msssim_ir: 0.2469, msssim_vis: 0.1016, mx_loss: 0.0129, eta: 0:18:59, time: 6.7955
INFO train.py(173): step: 3850/5410, l_total: 0.0517, l_in: 0.0131, l_grad: 0.0386, msssim_ir: 0.4663, msssim_vis: 0.0332, mx_loss: 0.0121, eta: 0:18:52, time: 6.7801
INFO train.py(173): step: 3860/5410, l_total: 0.0533, l_in: 0.0135, l_grad: 0.0398, msssim_ir: 0.3159, msssim_vis: 0.0782, mx_loss: 0.0095, eta: 0:18:44, time: 6.8115
INFO train.py(173): step: 3870/5410, l_total: 0.0498, l_in: 0.0091, l_grad: 0.0407, msssim_ir: 0.2556, msssim_vis: 0.1098, mx_loss: 0.0052, eta: 0:18:37, time: 6.7801
INFO train.py(173): step: 3880/5410, l_total: 0.0509, l_in: 0.0157, l_grad: 0.0353, msssim_ir: 0.4450, msssim_vis: 0.0175, mx_loss: 0.0061, eta: 0:18:29, time: 6.8070
INFO train.py(173): step: 3890/5410, l_total: 0.0552, l_in: 0.0131, l_grad: 0.0420, msssim_ir: 0.4057, msssim_vis: 0.0549, mx_loss: 0.0091, eta: 0:18:22, time: 6.7821
INFO train.py(173): step: 3900/5410, l_total: 0.0410, l_in: 0.0111, l_grad: 0.0299, msssim_ir: 0.3410, msssim_vis: 0.0472, mx_loss: 0.0101, eta: 0:18:14, time: 6.8070
INFO train.py(173): step: 3910/5410, l_total: 0.0466, l_in: 0.0101, l_grad: 0.0364, msssim_ir: 0.2976, msssim_vis: 0.0932, mx_loss: 0.0072, eta: 0:18:07, time: 6.7841
INFO train.py(173): step: 3920/5410, l_total: 0.0384, l_in: 0.0095, l_grad: 0.0289, msssim_ir: 0.3336, msssim_vis: 0.0963, mx_loss: 0.0054, eta: 0:18:00, time: 6.8180
INFO train.py(173): step: 3930/5410, l_total: 0.0549, l_in: 0.0139, l_grad: 0.0410, msssim_ir: 0.4468, msssim_vis: 0.0334, mx_loss: 0.0082, eta: 0:17:52, time: 6.7781
INFO train.py(173): step: 3940/5410, l_total: 0.0407, l_in: 0.0093, l_grad: 0.0314, msssim_ir: 0.2393, msssim_vis: 0.0908, mx_loss: 0.0076, eta: 0:17:45, time: 6.8100
INFO train.py(173): step: 3950/5410, l_total: 0.0485, l_in: 0.0173, l_grad: 0.0312, msssim_ir: 0.4489, msssim_vis: 0.0204, mx_loss: 0.0168, eta: 0:17:37, time: 6.7861
INFO train.py(173): step: 3960/5410, l_total: 0.0722, l_in: 0.0193, l_grad: 0.0529, msssim_ir: 0.4433, msssim_vis: 0.0590, mx_loss: 0.0194, eta: 0:17:30, time: 6.8150
INFO train.py(173): step: 3970/5410, l_total: 0.0612, l_in: 0.0160, l_grad: 0.0451, msssim_ir: 0.3402, msssim_vis: 0.0732, mx_loss: 0.0178, eta: 0:17:23, time: 6.7861
INFO train.py(173): step: 3980/5410, l_total: 0.0688, l_in: 0.0250, l_grad: 0.0438, msssim_ir: 0.4851, msssim_vis: 0.0287, mx_loss: 0.0142, eta: 0:17:15, time: 6.8000
INFO train.py(173): step: 3990/5410, l_total: 0.0591, l_in: 0.0193, l_grad: 0.0399, msssim_ir: 0.3795, msssim_vis: 0.0387, mx_loss: 0.0083, eta: 0:17:08, time: 6.7971
INFO train.py(173): step: 4000/5410, l_total: 0.0430, l_in: 0.0121, l_grad: 0.0309, msssim_ir: 0.3182, msssim_vis: 0.0827, mx_loss: 0.0089, eta: 0:17:00, time: 6.7931
INFO train.py(173): step: 4010/5410, l_total: 0.0380, l_in: 0.0099, l_grad: 0.0281, msssim_ir: 0.1500, msssim_vis: 0.1060, mx_loss: 0.0078, eta: 0:16:53, time: 6.8070
INFO train.py(173): step: 4020/5410, l_total: 0.0458, l_in: 0.0157, l_grad: 0.0301, msssim_ir: 0.2589, msssim_vis: 0.1026, mx_loss: 0.0078, eta: 0:16:46, time: 6.7931
INFO train.py(173): step: 4030/5410, l_total: 0.0631, l_in: 0.0158, l_grad: 0.0472, msssim_ir: 0.4609, msssim_vis: 0.0507, mx_loss: 0.0062, eta: 0:16:38, time: 6.8010
INFO train.py(173): step: 4040/5410, l_total: 0.0635, l_in: 0.0220, l_grad: 0.0415, msssim_ir: 0.4073, msssim_vis: 0.0393, mx_loss: 0.0263, eta: 0:16:31, time: 6.8180
INFO train.py(173): step: 4050/5410, l_total: 0.0357, l_in: 0.0094, l_grad: 0.0263, msssim_ir: 0.2847, msssim_vis: 0.0667, mx_loss: 0.0076, eta: 0:16:23, time: 6.7990
INFO train.py(173): step: 4060/5410, l_total: 0.0645, l_in: 0.0242, l_grad: 0.0403, msssim_ir: 0.4567, msssim_vis: 0.0244, mx_loss: 0.0073, eta: 0:16:16, time: 6.8100
INFO train.py(173): step: 4070/5410, l_total: 0.0589, l_in: 0.0184, l_grad: 0.0404, msssim_ir: 0.4796, msssim_vis: 0.0321, mx_loss: 0.0102, eta: 0:16:09, time: 6.7911
INFO train.py(173): step: 4080/5410, l_total: 0.0343, l_in: 0.0102, l_grad: 0.0241, msssim_ir: 0.3997, msssim_vis: 0.0220, mx_loss: 0.0056, eta: 0:16:01, time: 6.8289
INFO train.py(173): step: 4090/5410, l_total: 0.0426, l_in: 0.0115, l_grad: 0.0311, msssim_ir: 0.3515, msssim_vis: 0.0508, mx_loss: 0.0077, eta: 0:15:54, time: 6.7881
INFO train.py(173): step: 4100/5410, l_total: 0.0649, l_in: 0.0210, l_grad: 0.0438, msssim_ir: 0.4539, msssim_vis: 0.0321, mx_loss: 0.0122, eta: 0:15:47, time: 6.8070
INFO train.py(173): step: 4110/5410, l_total: 0.0427, l_in: 0.0107, l_grad: 0.0319, msssim_ir: 0.3951, msssim_vis: 0.0376, mx_loss: 0.0056, eta: 0:15:39, time: 6.7841
INFO train.py(173): step: 4120/5410, l_total: 0.0628, l_in: 0.0179, l_grad: 0.0449, msssim_ir: 0.1252, msssim_vis: 0.1579, mx_loss: 0.0222, eta: 0:15:32, time: 6.8160
INFO train.py(173): step: 4130/5410, l_total: 0.0636, l_in: 0.0203, l_grad: 0.0433, msssim_ir: 0.3155, msssim_vis: 0.1014, mx_loss: 0.0128, eta: 0:15:24, time: 6.7771
INFO train.py(173): step: 4140/5410, l_total: 0.0836, l_in: 0.0253, l_grad: 0.0583, msssim_ir: 0.4146, msssim_vis: 0.0510, mx_loss: 0.0324, eta: 0:15:17, time: 6.8130
INFO train.py(173): step: 4150/5410, l_total: 0.0590, l_in: 0.0173, l_grad: 0.0417, msssim_ir: 0.2568, msssim_vis: 0.1425, mx_loss: 0.0151, eta: 0:15:10, time: 6.7961
INFO train.py(173): step: 4160/5410, l_total: 0.0550, l_in: 0.0167, l_grad: 0.0384, msssim_ir: 0.4204, msssim_vis: 0.0650, mx_loss: 0.0146, eta: 0:15:02, time: 6.7911
INFO train.py(173): step: 4170/5410, l_total: 0.0358, l_in: 0.0104, l_grad: 0.0254, msssim_ir: 0.3397, msssim_vis: 0.0731, mx_loss: 0.0058, eta: 0:14:55, time: 6.7990
INFO train.py(173): step: 4180/5410, l_total: 0.0367, l_in: 0.0095, l_grad: 0.0271, msssim_ir: 0.1702, msssim_vis: 0.1581, mx_loss: 0.0070, eta: 0:14:48, time: 6.8239
INFO train.py(173): step: 4190/5410, l_total: 0.0509, l_in: 0.0140, l_grad: 0.0370, msssim_ir: 0.2372, msssim_vis: 0.1505, mx_loss: 0.0097, eta: 0:14:40, time: 6.7961
INFO train.py(173): step: 4200/5410, l_total: 0.0458, l_in: 0.0126, l_grad: 0.0333, msssim_ir: 0.3847, msssim_vis: 0.0626, mx_loss: 0.0057, eta: 0:14:33, time: 6.8110
INFO train.py(173): step: 4210/5410, l_total: 0.0886, l_in: 0.0264, l_grad: 0.0622, msssim_ir: 0.4564, msssim_vis: 0.0409, mx_loss: 0.0235, eta: 0:14:26, time: 6.7871
INFO train.py(173): step: 4220/5410, l_total: 0.0419, l_in: 0.0129, l_grad: 0.0290, msssim_ir: 0.3746, msssim_vis: 0.0507, mx_loss: 0.0076, eta: 0:14:18, time: 6.8339
INFO train.py(173): step: 4230/5410, l_total: 0.0397, l_in: 0.0123, l_grad: 0.0274, msssim_ir: 0.3944, msssim_vis: 0.0430, mx_loss: 0.0099, eta: 0:14:11, time: 6.8150
INFO train.py(173): step: 4240/5410, l_total: 0.0492, l_in: 0.0122, l_grad: 0.0371, msssim_ir: 0.3785, msssim_vis: 0.0476, mx_loss: 0.0092, eta: 0:14:04, time: 6.8160
INFO train.py(173): step: 4250/5410, l_total: 0.0606, l_in: 0.0211, l_grad: 0.0395, msssim_ir: 0.4010, msssim_vis: 0.0484, mx_loss: 0.0135, eta: 0:13:56, time: 6.8142
INFO train.py(173): step: 4260/5410, l_total: 0.0431, l_in: 0.0127, l_grad: 0.0304, msssim_ir: 0.3790, msssim_vis: 0.0331, mx_loss: 0.0054, eta: 0:13:49, time: 6.7831
INFO train.py(173): step: 4270/5410, l_total: 0.0648, l_in: 0.0215, l_grad: 0.0433, msssim_ir: 0.4792, msssim_vis: 0.0135, mx_loss: 0.0171, eta: 0:13:42, time: 6.8309
INFO train.py(173): step: 4280/5410, l_total: 0.0592, l_in: 0.0189, l_grad: 0.0404, msssim_ir: 0.1897, msssim_vis: 0.1200, mx_loss: 0.0173, eta: 0:13:34, time: 6.7901
INFO train.py(173): step: 4290/5410, l_total: 0.0402, l_in: 0.0121, l_grad: 0.0280, msssim_ir: 0.3536, msssim_vis: 0.0471, mx_loss: 0.0060, eta: 0:13:27, time: 6.8150
INFO train.py(173): step: 4300/5410, l_total: 0.0642, l_in: 0.0254, l_grad: 0.0387, msssim_ir: 0.3889, msssim_vis: 0.0538, mx_loss: 0.0143, eta: 0:13:20, time: 6.7971
INFO train.py(173): step: 4310/5410, l_total: 0.0615, l_in: 0.0167, l_grad: 0.0448, msssim_ir: 0.3510, msssim_vis: 0.0486, mx_loss: 0.0150, eta: 0:13:12, time: 6.8329
INFO train.py(173): step: 4320/5410, l_total: 0.0439, l_in: 0.0108, l_grad: 0.0331, msssim_ir: 0.3956, msssim_vis: 0.0341, mx_loss: 0.0056, eta: 0:13:05, time: 6.8010
INFO train.py(173): step: 4330/5410, l_total: 0.0724, l_in: 0.0318, l_grad: 0.0406, msssim_ir: 0.4684, msssim_vis: 0.0274, mx_loss: 0.0098, eta: 0:13:03, time: 26.6416
INFO train.py(173): step: 4340/5410, l_total: 0.0448, l_in: 0.0161, l_grad: 0.0287, msssim_ir: 0.4019, msssim_vis: 0.0418, mx_loss: 0.0060, eta: 0:12:55, time: 6.7532
INFO train.py(173): step: 4350/5410, l_total: 0.0512, l_in: 0.0228, l_grad: 0.0284, msssim_ir: 0.4091, msssim_vis: 0.0285, mx_loss: 0.0081, eta: 0:12:48, time: 6.7662
INFO train.py(173): step: 4360/5410, l_total: 0.0680, l_in: 0.0288, l_grad: 0.0392, msssim_ir: 0.5178, msssim_vis: 0.0103, mx_loss: 0.0066, eta: 0:12:41, time: 6.7383
INFO train.py(173): step: 4370/5410, l_total: 0.0426, l_in: 0.0072, l_grad: 0.0354, msssim_ir: 0.3228, msssim_vis: 0.0438, mx_loss: 0.0043, eta: 0:12:33, time: 6.7672
INFO train.py(173): step: 4380/5410, l_total: 0.0596, l_in: 0.0228, l_grad: 0.0368, msssim_ir: 0.2784, msssim_vis: 0.0952, mx_loss: 0.0236, eta: 0:12:26, time: 6.7911
INFO train.py(173): step: 4390/5410, l_total: 0.0382, l_in: 0.0110, l_grad: 0.0272, msssim_ir: 0.3839, msssim_vis: 0.0363, mx_loss: 0.0052, eta: 0:12:19, time: 6.7572
INFO train.py(173): step: 4400/5410, l_total: 0.0497, l_in: 0.0162, l_grad: 0.0335, msssim_ir: 0.3941, msssim_vis: 0.0267, mx_loss: 0.0058, eta: 0:12:11, time: 6.7791
INFO train.py(173): step: 4410/5410, l_total: 0.0599, l_in: 0.0290, l_grad: 0.0309, msssim_ir: 0.1336, msssim_vis: 0.1662, mx_loss: 0.0387, eta: 0:12:04, time: 6.7931
INFO train.py(173): step: 4420/5410, l_total: 0.0352, l_in: 0.0086, l_grad: 0.0266, msssim_ir: 0.3446, msssim_vis: 0.0432, mx_loss: 0.0055, eta: 0:11:57, time: 6.7702
INFO train.py(173): step: 4430/5410, l_total: 0.0382, l_in: 0.0085, l_grad: 0.0297, msssim_ir: 0.3675, msssim_vis: 0.0538, mx_loss: 0.0043, eta: 0:11:49, time: 6.8000
INFO train.py(173): step: 4440/5410, l_total: 0.0392, l_in: 0.0086, l_grad: 0.0307, msssim_ir: 0.3918, msssim_vis: 0.0333, mx_loss: 0.0049, eta: 0:11:42, time: 6.7722
INFO train.py(173): step: 4450/5410, l_total: 0.0478, l_in: 0.0108, l_grad: 0.0370, msssim_ir: 0.4445, msssim_vis: 0.0282, mx_loss: 0.0092, eta: 0:11:34, time: 6.7921
INFO train.py(173): step: 4460/5410, l_total: 0.0297, l_in: 0.0080, l_grad: 0.0217, msssim_ir: 0.3189, msssim_vis: 0.0591, mx_loss: 0.0056, eta: 0:11:27, time: 6.8060
INFO train.py(173): step: 4470/5410, l_total: 0.0654, l_in: 0.0220, l_grad: 0.0434, msssim_ir: 0.5062, msssim_vis: 0.0102, mx_loss: 0.0115, eta: 0:11:20, time: 6.7941
INFO train.py(173): step: 4480/5410, l_total: 0.0502, l_in: 0.0179, l_grad: 0.0323, msssim_ir: 0.3472, msssim_vis: 0.0793, mx_loss: 0.0096, eta: 0:11:13, time: 6.8060
INFO train.py(173): step: 4490/5410, l_total: 0.0363, l_in: 0.0076, l_grad: 0.0287, msssim_ir: 0.3621, msssim_vis: 0.0320, mx_loss: 0.0050, eta: 0:11:05, time: 6.7951
INFO train.py(173): step: 4500/5410, l_total: 0.0527, l_in: 0.0117, l_grad: 0.0411, msssim_ir: 0.3113, msssim_vis: 0.1027, mx_loss: 0.0075, eta: 0:10:58, time: 6.8060
INFO train.py(173): step: 4510/5410, l_total: 0.0493, l_in: 0.0178, l_grad: 0.0315, msssim_ir: 0.4066, msssim_vis: 0.0316, mx_loss: 0.0057, eta: 0:10:51, time: 6.7911
INFO train.py(173): step: 4520/5410, l_total: 0.0692, l_in: 0.0187, l_grad: 0.0505, msssim_ir: 0.3517, msssim_vis: 0.1011, mx_loss: 0.0166, eta: 0:10:43, time: 6.8219
INFO train.py(173): step: 4530/5410, l_total: 0.0452, l_in: 0.0126, l_grad: 0.0326, msssim_ir: 0.3339, msssim_vis: 0.1072, mx_loss: 0.0071, eta: 0:10:36, time: 6.8110
INFO train.py(173): step: 4540/5410, l_total: 0.0680, l_in: 0.0270, l_grad: 0.0410, msssim_ir: 0.4537, msssim_vis: 0.0755, mx_loss: 0.0112, eta: 0:10:29, time: 6.8000
INFO train.py(173): step: 4550/5410, l_total: 0.0697, l_in: 0.0176, l_grad: 0.0521, msssim_ir: 0.5131, msssim_vis: 0.0164, mx_loss: 0.0089, eta: 0:10:21, time: 6.8090
INFO train.py(173): step: 4560/5410, l_total: 0.0467, l_in: 0.0122, l_grad: 0.0345, msssim_ir: 0.3944, msssim_vis: 0.0429, mx_loss: 0.0064, eta: 0:10:14, time: 6.7981
INFO train.py(173): step: 4570/5410, l_total: 0.0730, l_in: 0.0211, l_grad: 0.0519, msssim_ir: 0.4758, msssim_vis: 0.0120, mx_loss: 0.0078, eta: 0:10:07, time: 6.8090
INFO train.py(173): step: 4580/5410, l_total: 0.0386, l_in: 0.0155, l_grad: 0.0232, msssim_ir: 0.1939, msssim_vis: 0.1193, mx_loss: 0.0113, eta: 0:09:59, time: 6.7921
INFO train.py(173): step: 4590/5410, l_total: 0.0483, l_in: 0.0128, l_grad: 0.0355, msssim_ir: 0.3984, msssim_vis: 0.0591, mx_loss: 0.0077, eta: 0:09:52, time: 6.8060
INFO train.py(173): step: 4600/5410, l_total: 0.0347, l_in: 0.0119, l_grad: 0.0228, msssim_ir: 0.2752, msssim_vis: 0.0468, mx_loss: 0.0076, eta: 0:09:45, time: 6.8020
INFO train.py(173): step: 4610/5410, l_total: 0.0434, l_in: 0.0127, l_grad: 0.0307, msssim_ir: 0.3476, msssim_vis: 0.0484, mx_loss: 0.0074, eta: 0:09:37, time: 6.8209
INFO train.py(173): step: 4620/5410, l_total: 0.0472, l_in: 0.0137, l_grad: 0.0335, msssim_ir: 0.3181, msssim_vis: 0.0575, mx_loss: 0.0113, eta: 0:09:30, time: 6.7971
INFO train.py(173): step: 4630/5410, l_total: 0.0447, l_in: 0.0106, l_grad: 0.0341, msssim_ir: 0.5030, msssim_vis: 0.0081, mx_loss: 0.0066, eta: 0:09:23, time: 6.8199
INFO train.py(173): step: 4640/5410, l_total: 0.0377, l_in: 0.0127, l_grad: 0.0250, msssim_ir: 0.2249, msssim_vis: 0.0777, mx_loss: 0.0108, eta: 0:09:16, time: 6.7981
INFO train.py(173): step: 4650/5410, l_total: 0.0670, l_in: 0.0172, l_grad: 0.0498, msssim_ir: 0.4962, msssim_vis: 0.0176, mx_loss: 0.0089, eta: 0:09:08, time: 6.8219
INFO train.py(173): step: 4660/5410, l_total: 0.0521, l_in: 0.0127, l_grad: 0.0393, msssim_ir: 0.4498, msssim_vis: 0.0341, mx_loss: 0.0090, eta: 0:09:01, time: 6.7901
INFO train.py(173): step: 4670/5410, l_total: 0.0418, l_in: 0.0134, l_grad: 0.0284, msssim_ir: 0.2352, msssim_vis: 0.1322, mx_loss: 0.0103, eta: 0:08:54, time: 6.8140
INFO train.py(173): step: 4680/5410, l_total: 0.0482, l_in: 0.0192, l_grad: 0.0290, msssim_ir: 0.1440, msssim_vis: 0.1600, mx_loss: 0.0167, eta: 0:08:46, time: 6.7921
INFO train.py(173): step: 4690/5410, l_total: 0.0552, l_in: 0.0149, l_grad: 0.0403, msssim_ir: 0.4711, msssim_vis: 0.0170, mx_loss: 0.0061, eta: 0:08:39, time: 6.8110
INFO train.py(173): step: 4700/5410, l_total: 0.0531, l_in: 0.0136, l_grad: 0.0395, msssim_ir: 0.3360, msssim_vis: 0.0953, mx_loss: 0.0126, eta: 0:08:32, time: 6.8050
INFO train.py(173): step: 4710/5410, l_total: 0.0425, l_in: 0.0123, l_grad: 0.0302, msssim_ir: 0.2867, msssim_vis: 0.0809, mx_loss: 0.0075, eta: 0:08:25, time: 6.8219
INFO train.py(173): step: 4720/5410, l_total: 0.0544, l_in: 0.0174, l_grad: 0.0370, msssim_ir: 0.4560, msssim_vis: 0.0225, mx_loss: 0.0087, eta: 0:08:17, time: 6.8070
INFO train.py(173): step: 4730/5410, l_total: 0.0662, l_in: 0.0196, l_grad: 0.0466, msssim_ir: 0.4175, msssim_vis: 0.0348, mx_loss: 0.0112, eta: 0:08:10, time: 6.7980
INFO train.py(173): step: 4740/5410, l_total: 0.0492, l_in: 0.0115, l_grad: 0.0376, msssim_ir: 0.1687, msssim_vis: 0.1337, mx_loss: 0.0099, eta: 0:08:03, time: 6.7871
INFO train.py(173): step: 4750/5410, l_total: 0.0549, l_in: 0.0179, l_grad: 0.0370, msssim_ir: 0.3354, msssim_vis: 0.0785, mx_loss: 0.0169, eta: 0:07:55, time: 6.8170
INFO train.py(173): step: 4760/5410, l_total: 0.0436, l_in: 0.0108, l_grad: 0.0327, msssim_ir: 0.3223, msssim_vis: 0.0492, mx_loss: 0.0070, eta: 0:07:48, time: 6.8040
INFO train.py(173): step: 4770/5410, l_total: 0.0531, l_in: 0.0144, l_grad: 0.0387, msssim_ir: 0.2468, msssim_vis: 0.0901, mx_loss: 0.0089, eta: 0:07:41, time: 6.8170
INFO train.py(173): step: 4780/5410, l_total: 0.0709, l_in: 0.0163, l_grad: 0.0547, msssim_ir: 0.5041, msssim_vis: 0.0135, mx_loss: 0.0068, eta: 0:07:34, time: 6.7861
INFO train.py(173): step: 4790/5410, l_total: 0.0338, l_in: 0.0110, l_grad: 0.0227, msssim_ir: 0.2630, msssim_vis: 0.0614, mx_loss: 0.0083, eta: 0:07:26, time: 6.8050
INFO train.py(173): step: 4800/5410, l_total: 0.0541, l_in: 0.0120, l_grad: 0.0421, msssim_ir: 0.2444, msssim_vis: 0.1347, mx_loss: 0.0068, eta: 0:07:19, time: 6.7931
INFO train.py(173): step: 4810/5410, l_total: 0.0328, l_in: 0.0099, l_grad: 0.0229, msssim_ir: 0.2581, msssim_vis: 0.0850, mx_loss: 0.0084, eta: 0:07:12, time: 6.8080
INFO train.py(173): step: 4820/5410, l_total: 0.0513, l_in: 0.0204, l_grad: 0.0309, msssim_ir: 0.4092, msssim_vis: 0.0297, mx_loss: 0.0065, eta: 0:07:05, time: 6.8010
INFO train.py(173): step: 4830/5410, l_total: 0.0357, l_in: 0.0119, l_grad: 0.0238, msssim_ir: 0.2388, msssim_vis: 0.0765, mx_loss: 0.0102, eta: 0:06:57, time: 6.8083
INFO train.py(173): step: 4840/5410, l_total: 0.0717, l_in: 0.0304, l_grad: 0.0413, msssim_ir: 0.4527, msssim_vis: 0.0263, mx_loss: 0.0093, eta: 0:06:50, time: 6.8080
INFO train.py(173): step: 4850/5410, l_total: 0.0333, l_in: 0.0075, l_grad: 0.0259, msssim_ir: 0.2503, msssim_vis: 0.0874, mx_loss: 0.0065, eta: 0:06:43, time: 6.7941
INFO train.py(173): step: 4860/5410, l_total: 0.0550, l_in: 0.0195, l_grad: 0.0355, msssim_ir: 0.3726, msssim_vis: 0.0510, mx_loss: 0.0187, eta: 0:06:36, time: 6.8269
INFO train.py(173): step: 4870/5410, l_total: 0.0598, l_in: 0.0220, l_grad: 0.0378, msssim_ir: 0.4902, msssim_vis: 0.0189, mx_loss: 0.0162, eta: 0:06:31, time: 26.8865
INFO train.py(173): step: 4880/5410, l_total: 0.0475, l_in: 0.0156, l_grad: 0.0319, msssim_ir: 0.3637, msssim_vis: 0.0431, mx_loss: 0.0092, eta: 0:06:23, time: 6.7443
INFO train.py(173): step: 4890/5410, l_total: 0.0639, l_in: 0.0115, l_grad: 0.0524, msssim_ir: 0.3236, msssim_vis: 0.0818, mx_loss: 0.0112, eta: 0:06:16, time: 6.7831
INFO train.py(173): step: 4900/5410, l_total: 0.0445, l_in: 0.0153, l_grad: 0.0292, msssim_ir: 0.4030, msssim_vis: 0.0304, mx_loss: 0.0078, eta: 0:06:09, time: 6.7562
INFO train.py(173): step: 4910/5410, l_total: 0.0682, l_in: 0.0304, l_grad: 0.0377, msssim_ir: 0.3468, msssim_vis: 0.1102, mx_loss: 0.0266, eta: 0:06:01, time: 6.7602
INFO train.py(173): step: 4920/5410, l_total: 0.0406, l_in: 0.0087, l_grad: 0.0319, msssim_ir: 0.4035, msssim_vis: 0.0325, mx_loss: 0.0059, eta: 0:05:54, time: 6.8140
INFO train.py(173): step: 4930/5410, l_total: 0.0706, l_in: 0.0151, l_grad: 0.0555, msssim_ir: 0.4737, msssim_vis: 0.0340, mx_loss: 0.0126, eta: 0:05:47, time: 6.7801
INFO train.py(173): step: 4940/5410, l_total: 0.0428, l_in: 0.0124, l_grad: 0.0304, msssim_ir: 0.3482, msssim_vis: 0.0520, mx_loss: 0.0084, eta: 0:05:40, time: 6.8010
INFO train.py(173): step: 4950/5410, l_total: 0.0888, l_in: 0.0218, l_grad: 0.0670, msssim_ir: 0.4061, msssim_vis: 0.0739, mx_loss: 0.0176, eta: 0:05:32, time: 6.7821
INFO train.py(173): step: 4960/5410, l_total: 0.0399, l_in: 0.0144, l_grad: 0.0254, msssim_ir: 0.3595, msssim_vis: 0.0422, mx_loss: 0.0064, eta: 0:05:25, time: 6.7990
INFO train.py(173): step: 4970/5410, l_total: 0.0589, l_in: 0.0155, l_grad: 0.0435, msssim_ir: 0.4141, msssim_vis: 0.0363, mx_loss: 0.0079, eta: 0:05:18, time: 6.7901
INFO train.py(173): step: 4980/5410, l_total: 0.0352, l_in: 0.0090, l_grad: 0.0262, msssim_ir: 0.3735, msssim_vis: 0.0565, mx_loss: 0.0044, eta: 0:05:11, time: 6.8219
INFO train.py(173): step: 4990/5410, l_total: 0.0460, l_in: 0.0148, l_grad: 0.0313, msssim_ir: 0.3734, msssim_vis: 0.0608, mx_loss: 0.0124, eta: 0:05:03, time: 6.7990
INFO train.py(173): step: 5000/5410, l_total: 0.0537, l_in: 0.0252, l_grad: 0.0285, msssim_ir: 0.2633, msssim_vis: 0.1205, mx_loss: 0.0186, eta: 0:04:56, time: 6.8170
INFO train.py(173): step: 5010/5410, l_total: 0.0375, l_in: 0.0106, l_grad: 0.0269, msssim_ir: 0.2211, msssim_vis: 0.1273, mx_loss: 0.0136, eta: 0:04:49, time: 6.7990
INFO train.py(173): step: 5020/5410, l_total: 0.0389, l_in: 0.0147, l_grad: 0.0242, msssim_ir: 0.3264, msssim_vis: 0.0864, mx_loss: 0.0067, eta: 0:04:41, time: 6.8219
INFO train.py(173): step: 5030/5410, l_total: 0.0382, l_in: 0.0081, l_grad: 0.0301, msssim_ir: 0.2513, msssim_vis: 0.1100, mx_loss: 0.0060, eta: 0:04:34, time: 6.8090
INFO train.py(173): step: 5040/5410, l_total: 0.0364, l_in: 0.0116, l_grad: 0.0248, msssim_ir: 0.2936, msssim_vis: 0.0625, mx_loss: 0.0078, eta: 0:04:27, time: 6.8120
INFO train.py(173): step: 5050/5410, l_total: 0.0450, l_in: 0.0109, l_grad: 0.0341, msssim_ir: 0.4838, msssim_vis: 0.0149, mx_loss: 0.0098, eta: 0:04:20, time: 6.7811
INFO train.py(173): step: 5060/5410, l_total: 0.0426, l_in: 0.0184, l_grad: 0.0242, msssim_ir: 0.2343, msssim_vis: 0.0938, mx_loss: 0.0192, eta: 0:04:12, time: 6.8190
INFO train.py(173): step: 5070/5410, l_total: 0.0350, l_in: 0.0086, l_grad: 0.0265, msssim_ir: 0.3607, msssim_vis: 0.0388, mx_loss: 0.0053, eta: 0:04:05, time: 6.7971
INFO train.py(173): step: 5080/5410, l_total: 0.0532, l_in: 0.0243, l_grad: 0.0289, msssim_ir: 0.3346, msssim_vis: 0.0873, mx_loss: 0.0160, eta: 0:03:58, time: 6.8130
INFO train.py(173): step: 5090/5410, l_total: 0.0415, l_in: 0.0094, l_grad: 0.0321, msssim_ir: 0.4763, msssim_vis: 0.0246, mx_loss: 0.0062, eta: 0:03:51, time: 6.8244
INFO train.py(173): step: 5100/5410, l_total: 0.0507, l_in: 0.0121, l_grad: 0.0386, msssim_ir: 0.4651, msssim_vis: 0.0178, mx_loss: 0.0075, eta: 0:03:43, time: 6.7980
INFO train.py(173): step: 5110/5410, l_total: 0.0675, l_in: 0.0205, l_grad: 0.0470, msssim_ir: 0.4145, msssim_vis: 0.0797, mx_loss: 0.0235, eta: 0:03:36, time: 6.8369
INFO train.py(173): step: 5120/5410, l_total: 0.0503, l_in: 0.0134, l_grad: 0.0370, msssim_ir: 0.3343, msssim_vis: 0.0660, mx_loss: 0.0062, eta: 0:03:29, time: 6.8120
INFO train.py(173): step: 5130/5410, l_total: 0.0379, l_in: 0.0104, l_grad: 0.0275, msssim_ir: 0.3313, msssim_vis: 0.0724, mx_loss: 0.0077, eta: 0:03:22, time: 6.8000
INFO train.py(173): step: 5140/5410, l_total: 0.0374, l_in: 0.0084, l_grad: 0.0290, msssim_ir: 0.3896, msssim_vis: 0.0385, mx_loss: 0.0055, eta: 0:03:14, time: 6.7951
INFO train.py(173): step: 5150/5410, l_total: 0.0613, l_in: 0.0204, l_grad: 0.0409, msssim_ir: 0.4476, msssim_vis: 0.0213, mx_loss: 0.0157, eta: 0:03:07, time: 6.8160
INFO train.py(173): step: 5160/5410, l_total: 0.0410, l_in: 0.0101, l_grad: 0.0309, msssim_ir: 0.3140, msssim_vis: 0.1102, mx_loss: 0.0057, eta: 0:03:00, time: 6.8080
INFO train.py(173): step: 5170/5410, l_total: 0.0542, l_in: 0.0142, l_grad: 0.0400, msssim_ir: 0.4578, msssim_vis: 0.0236, mx_loss: 0.0102, eta: 0:02:53, time: 6.8020
INFO train.py(173): step: 5180/5410, l_total: 0.0478, l_in: 0.0163, l_grad: 0.0315, msssim_ir: 0.3088, msssim_vis: 0.0592, mx_loss: 0.0089, eta: 0:02:45, time: 6.8031
INFO train.py(173): step: 5190/5410, l_total: 0.0696, l_in: 0.0258, l_grad: 0.0438, msssim_ir: 0.4100, msssim_vis: 0.0576, mx_loss: 0.0181, eta: 0:02:38, time: 6.8000
INFO train.py(173): step: 5200/5410, l_total: 0.0329, l_in: 0.0084, l_grad: 0.0245, msssim_ir: 0.2661, msssim_vis: 0.0825, mx_loss: 0.0072, eta: 0:02:31, time: 6.7971
INFO train.py(173): step: 5210/5410, l_total: 0.0357, l_in: 0.0070, l_grad: 0.0287, msssim_ir: 0.3239, msssim_vis: 0.0896, mx_loss: 0.0038, eta: 0:02:24, time: 6.8060
INFO train.py(173): step: 5220/5410, l_total: 0.0479, l_in: 0.0099, l_grad: 0.0380, msssim_ir: 0.1680, msssim_vis: 0.1428, mx_loss: 0.0083, eta: 0:02:17, time: 6.7951
INFO train.py(173): step: 5230/5410, l_total: 0.0399, l_in: 0.0097, l_grad: 0.0302, msssim_ir: 0.3980, msssim_vis: 0.0239, mx_loss: 0.0052, eta: 0:02:09, time: 6.8060
INFO train.py(173): step: 5240/5410, l_total: 0.0469, l_in: 0.0111, l_grad: 0.0358, msssim_ir: 0.3682, msssim_vis: 0.0933, mx_loss: 0.0055, eta: 0:02:02, time: 6.8160
INFO train.py(173): step: 5250/5410, l_total: 0.0415, l_in: 0.0111, l_grad: 0.0303, msssim_ir: 0.3309, msssim_vis: 0.0574, mx_loss: 0.0108, eta: 0:01:55, time: 6.8050
INFO train.py(173): step: 5260/5410, l_total: 0.0468, l_in: 0.0109, l_grad: 0.0358, msssim_ir: 0.4464, msssim_vis: 0.0259, mx_loss: 0.0065, eta: 0:01:48, time: 6.8050
INFO train.py(173): step: 5270/5410, l_total: 0.0424, l_in: 0.0108, l_grad: 0.0315, msssim_ir: 0.3055, msssim_vis: 0.0782, mx_loss: 0.0059, eta: 0:01:40, time: 6.8060
INFO train.py(173): step: 5280/5410, l_total: 0.0638, l_in: 0.0175, l_grad: 0.0463, msssim_ir: 0.4805, msssim_vis: 0.0322, mx_loss: 0.0148, eta: 0:01:33, time: 6.8199
INFO train.py(173): step: 5290/5410, l_total: 0.0482, l_in: 0.0145, l_grad: 0.0337, msssim_ir: 0.4344, msssim_vis: 0.0164, mx_loss: 0.0120, eta: 0:01:26, time: 6.7990
INFO train.py(173): step: 5300/5410, l_total: 0.0629, l_in: 0.0182, l_grad: 0.0447, msssim_ir: 0.2760, msssim_vis: 0.1133, mx_loss: 0.0155, eta: 0:01:19, time: 6.8130
INFO train.py(173): step: 5310/5410, l_total: 0.0567, l_in: 0.0157, l_grad: 0.0410, msssim_ir: 0.4239, msssim_vis: 0.0601, mx_loss: 0.0105, eta: 0:01:12, time: 6.7941
INFO train.py(173): step: 5320/5410, l_total: 0.0671, l_in: 0.0184, l_grad: 0.0487, msssim_ir: 0.1734, msssim_vis: 0.1498, mx_loss: 0.0211, eta: 0:01:04, time: 6.8259
INFO train.py(173): step: 5330/5410, l_total: 0.0403, l_in: 0.0132, l_grad: 0.0271, msssim_ir: 0.3129, msssim_vis: 0.0887, mx_loss: 0.0095, eta: 0:00:57, time: 6.7951
INFO train.py(173): step: 5340/5410, l_total: 0.0322, l_in: 0.0105, l_grad: 0.0216, msssim_ir: 0.2666, msssim_vis: 0.0753, mx_loss: 0.0081, eta: 0:00:50, time: 6.8130
INFO train.py(173): step: 5350/5410, l_total: 0.0393, l_in: 0.0114, l_grad: 0.0279, msssim_ir: 0.2331, msssim_vis: 0.0887, mx_loss: 0.0104, eta: 0:00:43, time: 6.8100
INFO train.py(173): step: 5360/5410, l_total: 0.0404, l_in: 0.0099, l_grad: 0.0305, msssim_ir: 0.3406, msssim_vis: 0.0478, mx_loss: 0.0107, eta: 0:00:36, time: 6.7990
INFO train.py(173): step: 5370/5410, l_total: 0.0430, l_in: 0.0089, l_grad: 0.0341, msssim_ir: 0.3987, msssim_vis: 0.0248, mx_loss: 0.0059, eta: 0:00:28, time: 6.7980
INFO train.py(173): step: 5380/5410, l_total: 0.0499, l_in: 0.0102, l_grad: 0.0398, msssim_ir: 0.2026, msssim_vis: 0.1357, mx_loss: 0.0076, eta: 0:00:21, time: 6.8080
INFO train.py(173): step: 5390/5410, l_total: 0.0440, l_in: 0.0109, l_grad: 0.0330, msssim_ir: 0.1999, msssim_vis: 0.1326, mx_loss: 0.0091, eta: 0:00:14, time: 6.8060
INFO train.py(173): step: 5400/5410, l_total: 0.0429, l_in: 0.0112, l_grad: 0.0317, msssim_ir: 0.3819, msssim_vis: 0.0592, mx_loss: 0.0091, eta: 0:00:07, time: 6.8000
INFO train.py(173): step: 5410/5410, l_total: 0.0421, l_in: 0.0098, l_grad: 0.0323, msssim_ir: 0.2417, msssim_vis: 0.1327, mx_loss: 0.0088, eta: 0:00:00, time: 6.8000
INFO train.py(177): Fusion Model Save to: ./model\Fusion\fusion_model.pth
INFO train.py(178): 

INFO train.py(108): Training Fusion Model start~
INFO train.py(173): step: 10/5410, l_total: 0.0503, l_in: 0.0141, l_grad: 0.0361, msssim_ir: 0.4737, msssim_vis: 0.0054, mx_loss: 0.0041, eta: 3:54:16, time: 26.0303
INFO train.py(173): step: 20/5410, l_total: 0.0326, l_in: 0.0108, l_grad: 0.0218, msssim_ir: 0.2677, msssim_vis: 0.0491, mx_loss: 0.0074, eta: 2:27:22, time: 6.7821
INFO train.py(173): step: 30/5410, l_total: 0.0431, l_in: 0.0095, l_grad: 0.0335, msssim_ir: 0.2548, msssim_vis: 0.0911, mx_loss: 0.0051, eta: 1:58:17, time: 6.7632
INFO train.py(173): step: 40/5410, l_total: 0.0394, l_in: 0.0085, l_grad: 0.0308, msssim_ir: 0.3764, msssim_vis: 0.0383, mx_loss: 0.0057, eta: 1:43:46, time: 6.8020
INFO train.py(173): step: 50/5410, l_total: 0.0934, l_in: 0.0312, l_grad: 0.0623, msssim_ir: 0.4740, msssim_vis: 0.0500, mx_loss: 0.0352, eta: 1:34:58, time: 6.7761
INFO train.py(173): step: 60/5410, l_total: 0.0354, l_in: 0.0108, l_grad: 0.0246, msssim_ir: 0.3412, msssim_vis: 0.0506, mx_loss: 0.0063, eta: 1:29:08, time: 6.8259
INFO train.py(173): step: 70/5410, l_total: 0.0514, l_in: 0.0167, l_grad: 0.0347, msssim_ir: 0.3327, msssim_vis: 0.0827, mx_loss: 0.0168, eta: 1:24:53, time: 6.7891
INFO train.py(173): step: 80/5410, l_total: 0.0385, l_in: 0.0121, l_grad: 0.0264, msssim_ir: 0.3271, msssim_vis: 0.0505, mx_loss: 0.0084, eta: 1:21:42, time: 6.8190
INFO train.py(173): step: 90/5410, l_total: 0.0505, l_in: 0.0126, l_grad: 0.0378, msssim_ir: 0.4887, msssim_vis: 0.0180, mx_loss: 0.0076, eta: 1:19:11, time: 6.7893
INFO train.py(173): step: 100/5410, l_total: 0.0496, l_in: 0.0118, l_grad: 0.0378, msssim_ir: 0.4489, msssim_vis: 0.0240, mx_loss: 0.0076, eta: 1:17:10, time: 6.8229
INFO train.py(173): step: 110/5410, l_total: 0.0477, l_in: 0.0135, l_grad: 0.0342, msssim_ir: 0.3211, msssim_vis: 0.0703, mx_loss: 0.0071, eta: 1:15:29, time: 6.8010
INFO train.py(173): step: 120/5410, l_total: 0.0427, l_in: 0.0091, l_grad: 0.0336, msssim_ir: 0.2824, msssim_vis: 0.0930, mx_loss: 0.0073, eta: 1:14:04, time: 6.8150
INFO train.py(173): step: 130/5410, l_total: 0.0391, l_in: 0.0122, l_grad: 0.0269, msssim_ir: 0.3178, msssim_vis: 0.0557, mx_loss: 0.0108, eta: 1:12:52, time: 6.8289
INFO train.py(173): step: 140/5410, l_total: 0.0523, l_in: 0.0110, l_grad: 0.0413, msssim_ir: 0.2870, msssim_vis: 0.0758, mx_loss: 0.0086, eta: 1:11:47, time: 6.7984
INFO train.py(173): step: 150/5410, l_total: 0.0411, l_in: 0.0126, l_grad: 0.0285, msssim_ir: 0.2985, msssim_vis: 0.0669, mx_loss: 0.0136, eta: 1:10:52, time: 6.8379
INFO train.py(173): step: 160/5410, l_total: 0.0629, l_in: 0.0177, l_grad: 0.0452, msssim_ir: 0.3850, msssim_vis: 0.0416, mx_loss: 0.0097, eta: 1:10:02, time: 6.8030
INFO train.py(173): step: 170/5410, l_total: 0.0827, l_in: 0.0338, l_grad: 0.0489, msssim_ir: 0.5067, msssim_vis: 0.0161, mx_loss: 0.0119, eta: 1:09:18, time: 6.8170
INFO train.py(173): step: 180/5410, l_total: 0.0432, l_in: 0.0167, l_grad: 0.0264, msssim_ir: 0.3713, msssim_vis: 0.0483, mx_loss: 0.0090, eta: 1:08:38, time: 6.8369
INFO train.py(173): step: 190/5410, l_total: 0.0576, l_in: 0.0228, l_grad: 0.0348, msssim_ir: 0.4730, msssim_vis: 0.0244, mx_loss: 0.0135, eta: 1:08:00, time: 6.8000
INFO train.py(173): step: 200/5410, l_total: 0.0695, l_in: 0.0239, l_grad: 0.0456, msssim_ir: 0.4800, msssim_vis: 0.0295, mx_loss: 0.0078, eta: 1:07:27, time: 6.8269
INFO train.py(173): step: 210/5410, l_total: 0.0414, l_in: 0.0107, l_grad: 0.0307, msssim_ir: 0.2118, msssim_vis: 0.0979, mx_loss: 0.0084, eta: 1:06:55, time: 6.8160
INFO train.py(173): step: 220/5410, l_total: 0.0451, l_in: 0.0125, l_grad: 0.0326, msssim_ir: 0.2786, msssim_vis: 0.0793, mx_loss: 0.0068, eta: 1:06:26, time: 6.8210
INFO train.py(173): step: 230/5410, l_total: 0.0341, l_in: 0.0088, l_grad: 0.0253, msssim_ir: 0.3832, msssim_vis: 0.0219, mx_loss: 0.0063, eta: 1:05:59, time: 6.8180
INFO train.py(173): step: 240/5410, l_total: 0.0488, l_in: 0.0111, l_grad: 0.0376, msssim_ir: 0.4534, msssim_vis: 0.0313, mx_loss: 0.0068, eta: 1:05:34, time: 6.8150
INFO train.py(173): step: 250/5410, l_total: 0.0458, l_in: 0.0108, l_grad: 0.0350, msssim_ir: 0.2735, msssim_vis: 0.0898, mx_loss: 0.0091, eta: 1:05:10, time: 6.8205
INFO train.py(173): step: 260/5410, l_total: 0.0520, l_in: 0.0135, l_grad: 0.0384, msssim_ir: 0.4839, msssim_vis: 0.0091, mx_loss: 0.0050, eta: 1:04:47, time: 6.7961
INFO train.py(173): step: 270/5410, l_total: 0.0443, l_in: 0.0116, l_grad: 0.0327, msssim_ir: 0.3277, msssim_vis: 0.0657, mx_loss: 0.0065, eta: 1:04:25, time: 6.8150
INFO train.py(173): step: 280/5410, l_total: 0.0483, l_in: 0.0123, l_grad: 0.0360, msssim_ir: 0.4321, msssim_vis: 0.0270, mx_loss: 0.0060, eta: 1:04:05, time: 6.8349
INFO train.py(173): step: 290/5410, l_total: 0.0500, l_in: 0.0116, l_grad: 0.0384, msssim_ir: 0.3718, msssim_vis: 0.0706, mx_loss: 0.0119, eta: 1:03:45, time: 6.8040
INFO train.py(173): step: 300/5410, l_total: 0.0639, l_in: 0.0253, l_grad: 0.0387, msssim_ir: 0.4982, msssim_vis: 0.0062, mx_loss: 0.0062, eta: 1:03:27, time: 6.8259
INFO train.py(173): step: 310/5410, l_total: 0.0330, l_in: 0.0085, l_grad: 0.0246, msssim_ir: 0.2865, msssim_vis: 0.0503, mx_loss: 0.0054, eta: 1:03:09, time: 6.7980
INFO train.py(173): step: 320/5410, l_total: 0.0474, l_in: 0.0153, l_grad: 0.0321, msssim_ir: 0.4285, msssim_vis: 0.0418, mx_loss: 0.0090, eta: 1:02:52, time: 6.8319
INFO train.py(173): step: 330/5410, l_total: 0.0473, l_in: 0.0111, l_grad: 0.0362, msssim_ir: 0.4565, msssim_vis: 0.0192, mx_loss: 0.0062, eta: 1:02:35, time: 6.8199
INFO train.py(173): step: 340/5410, l_total: 0.0535, l_in: 0.0174, l_grad: 0.0361, msssim_ir: 0.2786, msssim_vis: 0.0842, mx_loss: 0.0154, eta: 1:02:19, time: 6.8140
INFO train.py(173): step: 350/5410, l_total: 0.0552, l_in: 0.0104, l_grad: 0.0448, msssim_ir: 0.3574, msssim_vis: 0.0709, mx_loss: 0.0059, eta: 1:02:04, time: 6.8329
INFO train.py(173): step: 360/5410, l_total: 0.0559, l_in: 0.0300, l_grad: 0.0258, msssim_ir: 0.1827, msssim_vis: 0.1526, mx_loss: 0.0429, eta: 1:01:49, time: 6.8000
INFO train.py(173): step: 370/5410, l_total: 0.0553, l_in: 0.0128, l_grad: 0.0424, msssim_ir: 0.4413, msssim_vis: 0.0113, mx_loss: 0.0044, eta: 1:01:34, time: 6.8193
INFO train.py(173): step: 380/5410, l_total: 0.0505, l_in: 0.0154, l_grad: 0.0351, msssim_ir: 0.4063, msssim_vis: 0.0498, mx_loss: 0.0065, eta: 1:01:20, time: 6.8229
INFO train.py(173): step: 390/5410, l_total: 0.0736, l_in: 0.0266, l_grad: 0.0471, msssim_ir: 0.5146, msssim_vis: 0.0274, mx_loss: 0.0124, eta: 1:01:06, time: 6.8060
INFO train.py(173): step: 400/5410, l_total: 0.0462, l_in: 0.0122, l_grad: 0.0340, msssim_ir: 0.2607, msssim_vis: 0.0887, mx_loss: 0.0122, eta: 1:00:53, time: 6.8299
INFO train.py(173): step: 410/5410, l_total: 0.0491, l_in: 0.0107, l_grad: 0.0384, msssim_ir: 0.2214, msssim_vis: 0.1135, mx_loss: 0.0107, eta: 1:00:40, time: 6.7951
INFO train.py(173): step: 420/5410, l_total: 0.0347, l_in: 0.0114, l_grad: 0.0233, msssim_ir: 0.3250, msssim_vis: 0.0336, mx_loss: 0.0067, eta: 1:00:27, time: 6.8309
INFO train.py(173): step: 430/5410, l_total: 0.0465, l_in: 0.0140, l_grad: 0.0325, msssim_ir: 0.4456, msssim_vis: 0.0249, mx_loss: 0.0074, eta: 1:00:15, time: 6.8100
INFO train.py(173): step: 440/5410, l_total: 0.0554, l_in: 0.0227, l_grad: 0.0327, msssim_ir: 0.2022, msssim_vis: 0.1485, mx_loss: 0.0263, eta: 1:00:02, time: 6.8170
INFO train.py(173): step: 450/5410, l_total: 0.0374, l_in: 0.0104, l_grad: 0.0271, msssim_ir: 0.3949, msssim_vis: 0.0198, mx_loss: 0.0056, eta: 0:59:50, time: 6.8309
INFO train.py(173): step: 460/5410, l_total: 0.0428, l_in: 0.0111, l_grad: 0.0317, msssim_ir: 0.3367, msssim_vis: 0.0593, mx_loss: 0.0103, eta: 0:59:38, time: 6.7971
INFO train.py(173): step: 470/5410, l_total: 0.0325, l_in: 0.0078, l_grad: 0.0247, msssim_ir: 0.3101, msssim_vis: 0.0794, mx_loss: 0.0054, eta: 0:59:27, time: 6.8221
INFO train.py(173): step: 480/5410, l_total: 0.0522, l_in: 0.0198, l_grad: 0.0324, msssim_ir: 0.3815, msssim_vis: 0.0545, mx_loss: 0.0071, eta: 0:59:15, time: 6.8050
INFO train.py(173): step: 490/5410, l_total: 0.0411, l_in: 0.0101, l_grad: 0.0310, msssim_ir: 0.4550, msssim_vis: 0.0106, mx_loss: 0.0082, eta: 0:59:04, time: 6.8120
INFO train.py(173): step: 500/5410, l_total: 0.0452, l_in: 0.0120, l_grad: 0.0332, msssim_ir: 0.3998, msssim_vis: 0.0584, mx_loss: 0.0080, eta: 0:58:53, time: 6.8183
INFO train.py(173): step: 510/5410, l_total: 0.0318, l_in: 0.0071, l_grad: 0.0247, msssim_ir: 0.3459, msssim_vis: 0.0509, mx_loss: 0.0046, eta: 0:58:42, time: 6.8209
INFO train.py(173): step: 520/5410, l_total: 0.0488, l_in: 0.0105, l_grad: 0.0382, msssim_ir: 0.4185, msssim_vis: 0.0262, mx_loss: 0.0075, eta: 0:58:32, time: 6.8379
INFO train.py(173): step: 530/5410, l_total: 0.0450, l_in: 0.0130, l_grad: 0.0320, msssim_ir: 0.3477, msssim_vis: 0.0614, mx_loss: 0.0071, eta: 0:58:21, time: 6.8289
INFO train.py(173): step: 540/5410, l_total: 0.0497, l_in: 0.0099, l_grad: 0.0398, msssim_ir: 0.1952, msssim_vis: 0.1434, mx_loss: 0.0078, eta: 0:58:11, time: 6.7921
INFO train.py(173): step: 550/5410, l_total: 0.0420, l_in: 0.0152, l_grad: 0.0268, msssim_ir: 0.3857, msssim_vis: 0.0342, mx_loss: 0.0058, eta: 1:00:55, time: 26.5849
INFO train.py(173): step: 560/5410, l_total: 0.0444, l_in: 0.0124, l_grad: 0.0320, msssim_ir: 0.3177, msssim_vis: 0.0920, mx_loss: 0.0059, eta: 1:00:41, time: 6.7592
INFO train.py(173): step: 570/5410, l_total: 0.0465, l_in: 0.0153, l_grad: 0.0312, msssim_ir: 0.2968, msssim_vis: 0.1203, mx_loss: 0.0100, eta: 1:00:27, time: 6.7642
INFO train.py(173): step: 580/5410, l_total: 0.0389, l_in: 0.0108, l_grad: 0.0281, msssim_ir: 0.3186, msssim_vis: 0.0527, mx_loss: 0.0078, eta: 1:00:14, time: 6.7921
INFO train.py(173): step: 590/5410, l_total: 0.0412, l_in: 0.0099, l_grad: 0.0313, msssim_ir: 0.4279, msssim_vis: 0.0408, mx_loss: 0.0070, eta: 1:00:01, time: 6.7891
INFO train.py(173): step: 600/5410, l_total: 0.0478, l_in: 0.0151, l_grad: 0.0328, msssim_ir: 0.3352, msssim_vis: 0.0488, mx_loss: 0.0067, eta: 0:59:48, time: 6.8060
INFO train.py(173): step: 610/5410, l_total: 0.0504, l_in: 0.0129, l_grad: 0.0375, msssim_ir: 0.4321, msssim_vis: 0.0257, mx_loss: 0.0084, eta: 0:59:35, time: 6.8050
INFO train.py(173): step: 620/5410, l_total: 0.0681, l_in: 0.0213, l_grad: 0.0468, msssim_ir: 0.2973, msssim_vis: 0.0955, mx_loss: 0.0109, eta: 0:59:23, time: 6.8209
INFO train.py(173): step: 630/5410, l_total: 0.0509, l_in: 0.0119, l_grad: 0.0389, msssim_ir: 0.2255, msssim_vis: 0.1247, mx_loss: 0.0126, eta: 0:59:11, time: 6.7941
INFO train.py(173): step: 640/5410, l_total: 0.0394, l_in: 0.0146, l_grad: 0.0247, msssim_ir: 0.3775, msssim_vis: 0.0341, mx_loss: 0.0082, eta: 0:58:59, time: 6.8070
INFO train.py(173): step: 650/5410, l_total: 0.0532, l_in: 0.0133, l_grad: 0.0399, msssim_ir: 0.4077, msssim_vis: 0.0308, mx_loss: 0.0068, eta: 0:58:47, time: 6.7911
INFO train.py(173): step: 660/5410, l_total: 0.0425, l_in: 0.0166, l_grad: 0.0259, msssim_ir: 0.3792, msssim_vis: 0.0514, mx_loss: 0.0076, eta: 0:58:35, time: 6.8160
INFO train.py(173): step: 670/5410, l_total: 0.0315, l_in: 0.0092, l_grad: 0.0223, msssim_ir: 0.3966, msssim_vis: 0.0518, mx_loss: 0.0089, eta: 0:58:23, time: 6.7981
INFO train.py(173): step: 680/5410, l_total: 0.0309, l_in: 0.0072, l_grad: 0.0237, msssim_ir: 0.3562, msssim_vis: 0.0299, mx_loss: 0.0049, eta: 0:58:12, time: 6.8150
INFO train.py(173): step: 690/5410, l_total: 0.0411, l_in: 0.0112, l_grad: 0.0298, msssim_ir: 0.1890, msssim_vis: 0.1276, mx_loss: 0.0090, eta: 0:58:00, time: 6.7990
INFO train.py(173): step: 700/5410, l_total: 0.0424, l_in: 0.0095, l_grad: 0.0329, msssim_ir: 0.4451, msssim_vis: 0.0146, mx_loss: 0.0059, eta: 0:57:49, time: 6.8209
INFO train.py(173): step: 710/5410, l_total: 0.0536, l_in: 0.0206, l_grad: 0.0330, msssim_ir: 0.3384, msssim_vis: 0.0752, mx_loss: 0.0111, eta: 0:57:38, time: 6.8170
INFO train.py(173): step: 720/5410, l_total: 0.0494, l_in: 0.0134, l_grad: 0.0360, msssim_ir: 0.1885, msssim_vis: 0.1607, mx_loss: 0.0096, eta: 0:57:27, time: 6.8180
INFO train.py(173): step: 730/5410, l_total: 0.0384, l_in: 0.0092, l_grad: 0.0292, msssim_ir: 0.3543, msssim_vis: 0.0565, mx_loss: 0.0074, eta: 0:57:17, time: 6.8299
INFO train.py(173): step: 740/5410, l_total: 0.0298, l_in: 0.0070, l_grad: 0.0228, msssim_ir: 0.2567, msssim_vis: 0.0674, mx_loss: 0.0070, eta: 0:57:06, time: 6.8170
INFO train.py(173): step: 750/5410, l_total: 0.0711, l_in: 0.0167, l_grad: 0.0544, msssim_ir: 0.4272, msssim_vis: 0.0661, mx_loss: 0.0145, eta: 0:56:55, time: 6.8040
INFO train.py(173): step: 760/5410, l_total: 0.0804, l_in: 0.0161, l_grad: 0.0642, msssim_ir: 0.3430, msssim_vis: 0.0599, mx_loss: 0.0119, eta: 0:56:45, time: 6.8100
INFO train.py(173): step: 770/5410, l_total: 0.0524, l_in: 0.0129, l_grad: 0.0395, msssim_ir: 0.4462, msssim_vis: 0.0300, mx_loss: 0.0082, eta: 0:56:34, time: 6.8090
INFO train.py(173): step: 780/5410, l_total: 0.0581, l_in: 0.0130, l_grad: 0.0452, msssim_ir: 0.4150, msssim_vis: 0.0391, mx_loss: 0.0063, eta: 0:56:24, time: 6.8389
INFO train.py(173): step: 790/5410, l_total: 0.0445, l_in: 0.0106, l_grad: 0.0339, msssim_ir: 0.4431, msssim_vis: 0.0210, mx_loss: 0.0058, eta: 0:56:14, time: 6.8239
INFO train.py(173): step: 800/5410, l_total: 0.0397, l_in: 0.0142, l_grad: 0.0254, msssim_ir: 0.2995, msssim_vis: 0.0657, mx_loss: 0.0098, eta: 0:56:04, time: 6.8319
INFO train.py(173): step: 810/5410, l_total: 0.0493, l_in: 0.0135, l_grad: 0.0358, msssim_ir: 0.3074, msssim_vis: 0.1028, mx_loss: 0.0085, eta: 0:55:54, time: 6.8180
INFO train.py(173): step: 820/5410, l_total: 0.0614, l_in: 0.0169, l_grad: 0.0445, msssim_ir: 0.4593, msssim_vis: 0.0417, mx_loss: 0.0160, eta: 0:55:44, time: 6.8289
INFO train.py(173): step: 830/5410, l_total: 0.0377, l_in: 0.0094, l_grad: 0.0283, msssim_ir: 0.1526, msssim_vis: 0.1458, mx_loss: 0.0073, eta: 0:55:34, time: 6.8150
INFO train.py(173): step: 840/5410, l_total: 0.0372, l_in: 0.0078, l_grad: 0.0294, msssim_ir: 0.2958, msssim_vis: 0.1044, mx_loss: 0.0045, eta: 0:55:25, time: 6.8259
INFO train.py(173): step: 850/5410, l_total: 0.0515, l_in: 0.0132, l_grad: 0.0382, msssim_ir: 0.3922, msssim_vis: 0.0644, mx_loss: 0.0098, eta: 0:55:15, time: 6.8110
INFO train.py(173): step: 860/5410, l_total: 0.0524, l_in: 0.0165, l_grad: 0.0359, msssim_ir: 0.2271, msssim_vis: 0.1202, mx_loss: 0.0085, eta: 0:55:05, time: 6.8190
INFO train.py(173): step: 870/5410, l_total: 0.0389, l_in: 0.0120, l_grad: 0.0269, msssim_ir: 0.4472, msssim_vis: 0.0195, mx_loss: 0.0058, eta: 0:54:56, time: 6.8350
INFO train.py(173): step: 880/5410, l_total: 0.0547, l_in: 0.0108, l_grad: 0.0439, msssim_ir: 0.3729, msssim_vis: 0.0492, mx_loss: 0.0081, eta: 0:54:46, time: 6.8090
INFO train.py(173): step: 890/5410, l_total: 0.0444, l_in: 0.0107, l_grad: 0.0338, msssim_ir: 0.1985, msssim_vis: 0.1318, mx_loss: 0.0100, eta: 0:54:37, time: 6.8190
INFO train.py(173): step: 900/5410, l_total: 0.0462, l_in: 0.0150, l_grad: 0.0311, msssim_ir: 0.2069, msssim_vis: 0.1151, mx_loss: 0.0139, eta: 0:54:27, time: 6.8249
INFO train.py(173): step: 910/5410, l_total: 0.0548, l_in: 0.0138, l_grad: 0.0411, msssim_ir: 0.4070, msssim_vis: 0.0379, mx_loss: 0.0076, eta: 0:54:18, time: 6.8229
INFO train.py(173): step: 920/5410, l_total: 0.0381, l_in: 0.0097, l_grad: 0.0284, msssim_ir: 0.3559, msssim_vis: 0.0406, mx_loss: 0.0053, eta: 0:54:09, time: 6.8274
INFO train.py(173): step: 930/5410, l_total: 0.0403, l_in: 0.0099, l_grad: 0.0305, msssim_ir: 0.3548, msssim_vis: 0.0665, mx_loss: 0.0063, eta: 0:53:59, time: 6.8030
INFO train.py(173): step: 940/5410, l_total: 0.0370, l_in: 0.0095, l_grad: 0.0275, msssim_ir: 0.4124, msssim_vis: 0.0377, mx_loss: 0.0049, eta: 0:53:50, time: 6.8289
INFO train.py(173): step: 950/5410, l_total: 0.0675, l_in: 0.0409, l_grad: 0.0267, msssim_ir: 0.1654, msssim_vis: 0.1879, mx_loss: 0.0685, eta: 0:53:41, time: 6.8199
INFO train.py(173): step: 960/5410, l_total: 0.0554, l_in: 0.0154, l_grad: 0.0400, msssim_ir: 0.2625, msssim_vis: 0.1315, mx_loss: 0.0069, eta: 0:53:32, time: 6.8180
INFO train.py(173): step: 970/5410, l_total: 0.0495, l_in: 0.0172, l_grad: 0.0323, msssim_ir: 0.3582, msssim_vis: 0.0594, mx_loss: 0.0077, eta: 0:53:23, time: 6.8281
INFO train.py(173): step: 980/5410, l_total: 0.0378, l_in: 0.0151, l_grad: 0.0228, msssim_ir: 0.2354, msssim_vis: 0.0842, mx_loss: 0.0140, eta: 0:53:14, time: 6.8379
INFO train.py(173): step: 990/5410, l_total: 0.0413, l_in: 0.0093, l_grad: 0.0320, msssim_ir: 0.2497, msssim_vis: 0.0916, mx_loss: 0.0054, eta: 0:53:05, time: 6.8309
INFO train.py(173): step: 1000/5410, l_total: 0.0468, l_in: 0.0097, l_grad: 0.0371, msssim_ir: 0.2181, msssim_vis: 0.1214, mx_loss: 0.0073, eta: 0:52:56, time: 6.8329
INFO train.py(173): step: 1010/5410, l_total: 0.0641, l_in: 0.0211, l_grad: 0.0430, msssim_ir: 0.4856, msssim_vis: 0.0160, mx_loss: 0.0072, eta: 0:52:47, time: 6.8130
INFO train.py(173): step: 1020/5410, l_total: 0.0316, l_in: 0.0066, l_grad: 0.0251, msssim_ir: 0.3373, msssim_vis: 0.0353, mx_loss: 0.0048, eta: 0:52:39, time: 6.8309
INFO train.py(173): step: 1030/5410, l_total: 0.0629, l_in: 0.0206, l_grad: 0.0423, msssim_ir: 0.4548, msssim_vis: 0.0231, mx_loss: 0.0112, eta: 0:52:30, time: 6.8209
INFO train.py(173): step: 1040/5410, l_total: 0.0423, l_in: 0.0156, l_grad: 0.0267, msssim_ir: 0.3850, msssim_vis: 0.0324, mx_loss: 0.0065, eta: 0:52:21, time: 6.8160
INFO train.py(173): step: 1050/5410, l_total: 0.0410, l_in: 0.0098, l_grad: 0.0312, msssim_ir: 0.3239, msssim_vis: 0.0681, mx_loss: 0.0061, eta: 0:52:12, time: 6.8249
INFO train.py(173): step: 1060/5410, l_total: 0.0313, l_in: 0.0068, l_grad: 0.0245, msssim_ir: 0.4230, msssim_vis: 0.0261, mx_loss: 0.0047, eta: 0:52:04, time: 6.8209
INFO train.py(173): step: 1070/5410, l_total: 0.0551, l_in: 0.0139, l_grad: 0.0412, msssim_ir: 0.2737, msssim_vis: 0.1211, mx_loss: 0.0103, eta: 0:51:55, time: 6.8100
INFO train.py(173): step: 1080/5410, l_total: 0.0501, l_in: 0.0138, l_grad: 0.0363, msssim_ir: 0.3571, msssim_vis: 0.1338, mx_loss: 0.0050, eta: 0:51:46, time: 6.8309
INFO train.py(173): step: 1090/5410, l_total: 0.0357, l_in: 0.0101, l_grad: 0.0257, msssim_ir: 0.3583, msssim_vis: 0.0243, mx_loss: 0.0075, eta: 0:52:56, time: 26.5968
INFO train.py(173): step: 1100/5410, l_total: 0.0350, l_in: 0.0092, l_grad: 0.0259, msssim_ir: 0.4482, msssim_vis: 0.0159, mx_loss: 0.0041, eta: 0:52:46, time: 6.7732
INFO train.py(173): step: 1110/5410, l_total: 0.0457, l_in: 0.0128, l_grad: 0.0328, msssim_ir: 0.3547, msssim_vis: 0.0838, mx_loss: 0.0074, eta: 0:52:37, time: 6.7712
INFO train.py(173): step: 1120/5410, l_total: 0.0414, l_in: 0.0139, l_grad: 0.0274, msssim_ir: 0.3601, msssim_vis: 0.0503, mx_loss: 0.0078, eta: 0:52:27, time: 6.7980
INFO train.py(173): step: 1130/5410, l_total: 0.0492, l_in: 0.0128, l_grad: 0.0364, msssim_ir: 0.3435, msssim_vis: 0.0777, mx_loss: 0.0094, eta: 0:52:18, time: 6.7821
INFO train.py(173): step: 1140/5410, l_total: 0.0748, l_in: 0.0254, l_grad: 0.0495, msssim_ir: 0.4675, msssim_vis: 0.0424, mx_loss: 0.0225, eta: 0:52:09, time: 6.8140
INFO train.py(173): step: 1150/5410, l_total: 0.0473, l_in: 0.0100, l_grad: 0.0373, msssim_ir: 0.3440, msssim_vis: 0.0961, mx_loss: 0.0056, eta: 0:51:59, time: 6.8070
INFO train.py(173): step: 1160/5410, l_total: 0.0435, l_in: 0.0084, l_grad: 0.0351, msssim_ir: 0.3075, msssim_vis: 0.0829, mx_loss: 0.0054, eta: 0:51:50, time: 6.8130
INFO train.py(173): step: 1170/5410, l_total: 0.0465, l_in: 0.0093, l_grad: 0.0372, msssim_ir: 0.4680, msssim_vis: 0.0108, mx_loss: 0.0071, eta: 0:51:41, time: 6.8080
INFO train.py(173): step: 1180/5410, l_total: 0.0552, l_in: 0.0216, l_grad: 0.0336, msssim_ir: 0.3247, msssim_vis: 0.1116, mx_loss: 0.0111, eta: 0:51:32, time: 6.8010
INFO train.py(173): step: 1190/5410, l_total: 0.0472, l_in: 0.0181, l_grad: 0.0290, msssim_ir: 0.2755, msssim_vis: 0.1437, mx_loss: 0.0103, eta: 0:51:23, time: 6.8279
INFO train.py(173): step: 1200/5410, l_total: 0.0458, l_in: 0.0103, l_grad: 0.0355, msssim_ir: 0.3471, msssim_vis: 0.0472, mx_loss: 0.0081, eta: 0:51:14, time: 6.8060
INFO train.py(173): step: 1210/5410, l_total: 0.0344, l_in: 0.0077, l_grad: 0.0266, msssim_ir: 0.3864, msssim_vis: 0.0527, mx_loss: 0.0044, eta: 0:51:05, time: 6.8319
INFO train.py(173): step: 1220/5410, l_total: 0.0530, l_in: 0.0143, l_grad: 0.0387, msssim_ir: 0.3238, msssim_vis: 0.0540, mx_loss: 0.0089, eta: 0:50:56, time: 6.7931
INFO train.py(173): step: 1230/5410, l_total: 0.0560, l_in: 0.0201, l_grad: 0.0359, msssim_ir: 0.2830, msssim_vis: 0.1220, mx_loss: 0.0106, eta: 0:50:47, time: 6.8170
INFO train.py(173): step: 1240/5410, l_total: 0.0788, l_in: 0.0163, l_grad: 0.0625, msssim_ir: 0.5029, msssim_vis: 0.0195, mx_loss: 0.0060, eta: 0:50:38, time: 6.8070
INFO train.py(173): step: 1250/5410, l_total: 0.0426, l_in: 0.0088, l_grad: 0.0338, msssim_ir: 0.3129, msssim_vis: 0.0619, mx_loss: 0.0061, eta: 0:50:29, time: 6.8130
INFO train.py(173): step: 1260/5410, l_total: 0.0342, l_in: 0.0073, l_grad: 0.0269, msssim_ir: 0.3836, msssim_vis: 0.0261, mx_loss: 0.0046, eta: 0:50:20, time: 6.8160
INFO train.py(173): step: 1270/5410, l_total: 0.0366, l_in: 0.0081, l_grad: 0.0285, msssim_ir: 0.3982, msssim_vis: 0.0364, mx_loss: 0.0064, eta: 0:50:12, time: 6.7951
INFO train.py(173): step: 1280/5410, l_total: 0.0341, l_in: 0.0095, l_grad: 0.0246, msssim_ir: 0.4070, msssim_vis: 0.0259, mx_loss: 0.0070, eta: 0:50:03, time: 6.8181
INFO train.py(173): step: 1290/5410, l_total: 0.0574, l_in: 0.0143, l_grad: 0.0431, msssim_ir: 0.2659, msssim_vis: 0.1357, mx_loss: 0.0099, eta: 0:49:54, time: 6.8040
INFO train.py(173): step: 1300/5410, l_total: 0.0335, l_in: 0.0074, l_grad: 0.0261, msssim_ir: 0.3511, msssim_vis: 0.0402, mx_loss: 0.0040, eta: 0:49:45, time: 6.8428
INFO train.py(173): step: 1310/5410, l_total: 0.0448, l_in: 0.0121, l_grad: 0.0326, msssim_ir: 0.4761, msssim_vis: 0.0070, mx_loss: 0.0044, eta: 0:49:37, time: 6.8229
INFO train.py(173): step: 1320/5410, l_total: 0.0370, l_in: 0.0109, l_grad: 0.0261, msssim_ir: 0.3189, msssim_vis: 0.0514, mx_loss: 0.0047, eta: 0:49:28, time: 6.8229
INFO train.py(173): step: 1330/5410, l_total: 0.0424, l_in: 0.0104, l_grad: 0.0321, msssim_ir: 0.4536, msssim_vis: 0.0151, mx_loss: 0.0055, eta: 0:49:20, time: 6.8170
INFO train.py(173): step: 1340/5410, l_total: 0.0403, l_in: 0.0127, l_grad: 0.0275, msssim_ir: 0.4249, msssim_vis: 0.0132, mx_loss: 0.0056, eta: 0:49:11, time: 6.8130
INFO train.py(173): step: 1350/5410, l_total: 0.0391, l_in: 0.0085, l_grad: 0.0306, msssim_ir: 0.3650, msssim_vis: 0.0235, mx_loss: 0.0055, eta: 0:49:02, time: 6.8180
INFO train.py(173): step: 1360/5410, l_total: 0.0372, l_in: 0.0104, l_grad: 0.0268, msssim_ir: 0.3110, msssim_vis: 0.0834, mx_loss: 0.0076, eta: 0:48:54, time: 6.8259
INFO train.py(173): step: 1370/5410, l_total: 0.0489, l_in: 0.0104, l_grad: 0.0386, msssim_ir: 0.4912, msssim_vis: 0.0188, mx_loss: 0.0050, eta: 0:48:45, time: 6.8160
INFO train.py(173): step: 1380/5410, l_total: 0.0521, l_in: 0.0151, l_grad: 0.0370, msssim_ir: 0.4964, msssim_vis: 0.0345, mx_loss: 0.0094, eta: 0:48:37, time: 6.8340
INFO train.py(173): step: 1390/5410, l_total: 0.0574, l_in: 0.0178, l_grad: 0.0396, msssim_ir: 0.3422, msssim_vis: 0.0799, mx_loss: 0.0277, eta: 0:48:28, time: 6.8060
INFO train.py(173): step: 1400/5410, l_total: 0.0380, l_in: 0.0077, l_grad: 0.0304, msssim_ir: 0.2761, msssim_vis: 0.0829, mx_loss: 0.0072, eta: 0:48:20, time: 6.8110
INFO train.py(173): step: 1410/5410, l_total: 0.0356, l_in: 0.0073, l_grad: 0.0283, msssim_ir: 0.3080, msssim_vis: 0.0933, mx_loss: 0.0047, eta: 0:48:12, time: 6.8309
INFO train.py(173): step: 1420/5410, l_total: 0.0436, l_in: 0.0097, l_grad: 0.0338, msssim_ir: 0.2597, msssim_vis: 0.1299, mx_loss: 0.0077, eta: 0:48:03, time: 6.8050
INFO train.py(173): step: 1430/5410, l_total: 0.0298, l_in: 0.0077, l_grad: 0.0221, msssim_ir: 0.2880, msssim_vis: 0.0418, mx_loss: 0.0048, eta: 0:47:55, time: 6.8279
INFO train.py(173): step: 1440/5410, l_total: 0.0490, l_in: 0.0104, l_grad: 0.0386, msssim_ir: 0.3502, msssim_vis: 0.0454, mx_loss: 0.0048, eta: 0:47:46, time: 6.7990
INFO train.py(173): step: 1450/5410, l_total: 0.0380, l_in: 0.0096, l_grad: 0.0284, msssim_ir: 0.3048, msssim_vis: 0.0706, mx_loss: 0.0050, eta: 0:47:38, time: 6.8259
INFO train.py(173): step: 1460/5410, l_total: 0.0403, l_in: 0.0092, l_grad: 0.0311, msssim_ir: 0.2247, msssim_vis: 0.1420, mx_loss: 0.0069, eta: 0:47:30, time: 6.8180
INFO train.py(173): step: 1470/5410, l_total: 0.0427, l_in: 0.0086, l_grad: 0.0342, msssim_ir: 0.3047, msssim_vis: 0.0633, mx_loss: 0.0052, eta: 0:47:22, time: 6.8120
INFO train.py(173): step: 1480/5410, l_total: 0.0332, l_in: 0.0087, l_grad: 0.0244, msssim_ir: 0.2535, msssim_vis: 0.0616, mx_loss: 0.0069, eta: 0:47:13, time: 6.8369
INFO train.py(173): step: 1490/5410, l_total: 0.0282, l_in: 0.0065, l_grad: 0.0217, msssim_ir: 0.2279, msssim_vis: 0.0758, mx_loss: 0.0048, eta: 0:47:05, time: 6.8239
INFO train.py(173): step: 1500/5410, l_total: 0.0560, l_in: 0.0095, l_grad: 0.0464, msssim_ir: 0.1799, msssim_vis: 0.1591, mx_loss: 0.0075, eta: 0:46:57, time: 6.8160
INFO train.py(173): step: 1510/5410, l_total: 0.0440, l_in: 0.0124, l_grad: 0.0316, msssim_ir: 0.3626, msssim_vis: 0.0811, mx_loss: 0.0061, eta: 0:46:49, time: 6.8389
INFO train.py(173): step: 1520/5410, l_total: 0.0381, l_in: 0.0135, l_grad: 0.0245, msssim_ir: 0.3218, msssim_vis: 0.0895, mx_loss: 0.0126, eta: 0:46:40, time: 6.8090
INFO train.py(173): step: 1530/5410, l_total: 0.0573, l_in: 0.0135, l_grad: 0.0438, msssim_ir: 0.3460, msssim_vis: 0.1004, mx_loss: 0.0077, eta: 0:46:32, time: 6.8209
INFO train.py(173): step: 1540/5410, l_total: 0.0364, l_in: 0.0094, l_grad: 0.0270, msssim_ir: 0.3511, msssim_vis: 0.0760, mx_loss: 0.0072, eta: 0:46:24, time: 6.8140
INFO train.py(173): step: 1550/5410, l_total: 0.0396, l_in: 0.0149, l_grad: 0.0247, msssim_ir: 0.1437, msssim_vis: 0.1241, mx_loss: 0.0128, eta: 0:46:16, time: 6.8170
INFO train.py(173): step: 1560/5410, l_total: 0.0450, l_in: 0.0118, l_grad: 0.0332, msssim_ir: 0.3797, msssim_vis: 0.0309, mx_loss: 0.0103, eta: 0:46:08, time: 6.8319
INFO train.py(173): step: 1570/5410, l_total: 0.0489, l_in: 0.0157, l_grad: 0.0332, msssim_ir: 0.4157, msssim_vis: 0.0258, mx_loss: 0.0062, eta: 0:46:00, time: 6.8239
INFO train.py(173): step: 1580/5410, l_total: 0.0380, l_in: 0.0113, l_grad: 0.0267, msssim_ir: 0.2654, msssim_vis: 0.1179, mx_loss: 0.0077, eta: 0:45:52, time: 6.8020
INFO train.py(173): step: 1590/5410, l_total: 0.0445, l_in: 0.0102, l_grad: 0.0343, msssim_ir: 0.4579, msssim_vis: 0.0173, mx_loss: 0.0052, eta: 0:45:44, time: 6.8369
INFO train.py(173): step: 1600/5410, l_total: 0.0359, l_in: 0.0074, l_grad: 0.0285, msssim_ir: 0.3350, msssim_vis: 0.0480, mx_loss: 0.0056, eta: 0:45:36, time: 6.8160
INFO train.py(173): step: 1610/5410, l_total: 0.0572, l_in: 0.0142, l_grad: 0.0430, msssim_ir: 0.2870, msssim_vis: 0.1110, mx_loss: 0.0112, eta: 0:45:28, time: 6.8120
INFO train.py(173): step: 1620/5410, l_total: 0.0563, l_in: 0.0117, l_grad: 0.0445, msssim_ir: 0.3565, msssim_vis: 0.0463, mx_loss: 0.0084, eta: 0:45:20, time: 6.8289
INFO train.py(173): step: 1630/5410, l_total: 0.0679, l_in: 0.0211, l_grad: 0.0467, msssim_ir: 0.3829, msssim_vis: 0.1024, mx_loss: 0.0104, eta: 0:45:58, time: 26.6267
INFO train.py(173): step: 1640/5410, l_total: 0.0573, l_in: 0.0164, l_grad: 0.0409, msssim_ir: 0.2421, msssim_vis: 0.1023, mx_loss: 0.0149, eta: 0:45:49, time: 6.7712
INFO train.py(173): step: 1650/5410, l_total: 0.0354, l_in: 0.0132, l_grad: 0.0222, msssim_ir: 0.2257, msssim_vis: 0.0935, mx_loss: 0.0121, eta: 0:45:41, time: 6.7712
INFO train.py(173): step: 1660/5410, l_total: 0.0420, l_in: 0.0098, l_grad: 0.0322, msssim_ir: 0.2921, msssim_vis: 0.0921, mx_loss: 0.0050, eta: 0:45:32, time: 6.8000
INFO train.py(173): step: 1670/5410, l_total: 0.0496, l_in: 0.0122, l_grad: 0.0374, msssim_ir: 0.4610, msssim_vis: 0.0230, mx_loss: 0.0073, eta: 0:45:24, time: 6.7831
INFO train.py(173): step: 1680/5410, l_total: 0.0528, l_in: 0.0123, l_grad: 0.0406, msssim_ir: 0.3110, msssim_vis: 0.0688, mx_loss: 0.0083, eta: 0:45:15, time: 6.8060
INFO train.py(173): step: 1690/5410, l_total: 0.0475, l_in: 0.0100, l_grad: 0.0375, msssim_ir: 0.4473, msssim_vis: 0.0285, mx_loss: 0.0071, eta: 0:45:07, time: 6.7871
INFO train.py(173): step: 1700/5410, l_total: 0.0413, l_in: 0.0096, l_grad: 0.0317, msssim_ir: 0.2050, msssim_vis: 0.1218, mx_loss: 0.0061, eta: 0:44:59, time: 6.8209
INFO train.py(173): step: 1710/5410, l_total: 0.0513, l_in: 0.0111, l_grad: 0.0403, msssim_ir: 0.3953, msssim_vis: 0.0303, mx_loss: 0.0045, eta: 0:44:50, time: 6.7841
INFO train.py(173): step: 1720/5410, l_total: 0.0479, l_in: 0.0120, l_grad: 0.0360, msssim_ir: 0.4672, msssim_vis: 0.0105, mx_loss: 0.0071, eta: 0:44:42, time: 6.8249
INFO train.py(173): step: 1730/5410, l_total: 0.0363, l_in: 0.0085, l_grad: 0.0278, msssim_ir: 0.3710, msssim_vis: 0.0408, mx_loss: 0.0054, eta: 0:44:34, time: 6.7951
INFO train.py(173): step: 1740/5410, l_total: 0.0641, l_in: 0.0189, l_grad: 0.0452, msssim_ir: 0.4834, msssim_vis: 0.0634, mx_loss: 0.0181, eta: 0:44:26, time: 6.8060
INFO train.py(173): step: 1750/5410, l_total: 0.1072, l_in: 0.0348, l_grad: 0.0723, msssim_ir: 0.4809, msssim_vis: 0.0771, mx_loss: 0.0304, eta: 0:44:17, time: 6.8140
INFO train.py(173): step: 1760/5410, l_total: 0.0333, l_in: 0.0097, l_grad: 0.0236, msssim_ir: 0.3544, msssim_vis: 0.0589, mx_loss: 0.0069, eta: 0:44:09, time: 6.8229
INFO train.py(173): step: 1770/5410, l_total: 0.0435, l_in: 0.0116, l_grad: 0.0318, msssim_ir: 0.2853, msssim_vis: 0.0990, mx_loss: 0.0071, eta: 0:44:01, time: 6.8339
INFO train.py(173): step: 1780/5410, l_total: 0.0417, l_in: 0.0117, l_grad: 0.0300, msssim_ir: 0.4601, msssim_vis: 0.0117, mx_loss: 0.0055, eta: 0:43:53, time: 6.8120
INFO train.py(173): step: 1790/5410, l_total: 0.0533, l_in: 0.0109, l_grad: 0.0424, msssim_ir: 0.2853, msssim_vis: 0.0968, mx_loss: 0.0102, eta: 0:43:45, time: 6.8199
INFO train.py(173): step: 1800/5410, l_total: 0.0457, l_in: 0.0133, l_grad: 0.0324, msssim_ir: 0.3865, msssim_vis: 0.0409, mx_loss: 0.0049, eta: 0:43:37, time: 6.8249
INFO train.py(173): step: 1810/5410, l_total: 0.0387, l_in: 0.0145, l_grad: 0.0242, msssim_ir: 0.2812, msssim_vis: 0.0541, mx_loss: 0.0070, eta: 0:43:29, time: 6.8239
INFO train.py(173): step: 1820/5410, l_total: 0.0559, l_in: 0.0110, l_grad: 0.0449, msssim_ir: 0.4915, msssim_vis: 0.0352, mx_loss: 0.0080, eta: 0:43:21, time: 6.8259
INFO train.py(173): step: 1830/5410, l_total: 0.0468, l_in: 0.0169, l_grad: 0.0300, msssim_ir: 0.4248, msssim_vis: 0.0198, mx_loss: 0.0074, eta: 0:43:12, time: 6.8030
INFO train.py(173): step: 1840/5410, l_total: 0.0563, l_in: 0.0157, l_grad: 0.0405, msssim_ir: 0.3408, msssim_vis: 0.0788, mx_loss: 0.0126, eta: 0:43:04, time: 6.8349
INFO train.py(173): step: 1850/5410, l_total: 0.0334, l_in: 0.0078, l_grad: 0.0256, msssim_ir: 0.3419, msssim_vis: 0.0352, mx_loss: 0.0051, eta: 0:42:56, time: 6.8269
INFO train.py(173): step: 1860/5410, l_total: 0.0553, l_in: 0.0241, l_grad: 0.0311, msssim_ir: 0.3634, msssim_vis: 0.0840, mx_loss: 0.0175, eta: 0:42:48, time: 6.8080
INFO train.py(173): step: 1870/5410, l_total: 0.0390, l_in: 0.0072, l_grad: 0.0318, msssim_ir: 0.3238, msssim_vis: 0.0546, mx_loss: 0.0040, eta: 0:42:40, time: 6.8279
INFO train.py(173): step: 1880/5410, l_total: 0.0313, l_in: 0.0090, l_grad: 0.0223, msssim_ir: 0.2647, msssim_vis: 0.0567, mx_loss: 0.0072, eta: 0:42:32, time: 6.8229
INFO train.py(173): step: 1890/5410, l_total: 0.0352, l_in: 0.0084, l_grad: 0.0268, msssim_ir: 0.3602, msssim_vis: 0.0715, mx_loss: 0.0053, eta: 0:42:24, time: 6.8140
INFO train.py(173): step: 1900/5410, l_total: 0.0472, l_in: 0.0108, l_grad: 0.0364, msssim_ir: 0.4510, msssim_vis: 0.0193, mx_loss: 0.0084, eta: 0:42:16, time: 6.8293
INFO train.py(173): step: 1910/5410, l_total: 0.0380, l_in: 0.0110, l_grad: 0.0270, msssim_ir: 0.3286, msssim_vis: 0.0786, mx_loss: 0.0051, eta: 0:42:08, time: 6.8090
INFO train.py(173): step: 1920/5410, l_total: 0.0487, l_in: 0.0132, l_grad: 0.0355, msssim_ir: 0.1853, msssim_vis: 0.1347, mx_loss: 0.0107, eta: 0:42:00, time: 6.8249
INFO train.py(173): step: 1930/5410, l_total: 0.0598, l_in: 0.0229, l_grad: 0.0370, msssim_ir: 0.1997, msssim_vis: 0.1509, mx_loss: 0.0224, eta: 0:41:52, time: 6.8269
INFO train.py(173): step: 1940/5410, l_total: 0.0458, l_in: 0.0136, l_grad: 0.0322, msssim_ir: 0.4223, msssim_vis: 0.0354, mx_loss: 0.0132, eta: 0:41:44, time: 6.8170
INFO train.py(173): step: 1950/5410, l_total: 0.0585, l_in: 0.0232, l_grad: 0.0353, msssim_ir: 0.2983, msssim_vis: 0.1229, mx_loss: 0.0156, eta: 0:41:37, time: 6.8239
INFO train.py(173): step: 1960/5410, l_total: 0.0412, l_in: 0.0125, l_grad: 0.0287, msssim_ir: 0.2509, msssim_vis: 0.1020, mx_loss: 0.0083, eta: 0:41:29, time: 6.8458
INFO train.py(173): step: 1970/5410, l_total: 0.0404, l_in: 0.0112, l_grad: 0.0291, msssim_ir: 0.4399, msssim_vis: 0.0280, mx_loss: 0.0039, eta: 0:41:21, time: 6.8130
INFO train.py(173): step: 1980/5410, l_total: 0.0487, l_in: 0.0180, l_grad: 0.0307, msssim_ir: 0.4654, msssim_vis: 0.0279, mx_loss: 0.0087, eta: 0:41:13, time: 6.8209
INFO train.py(173): step: 1990/5410, l_total: 0.0650, l_in: 0.0124, l_grad: 0.0526, msssim_ir: 0.4333, msssim_vis: 0.0325, mx_loss: 0.0054, eta: 0:41:05, time: 6.8030
INFO train.py(173): step: 2000/5410, l_total: 0.0439, l_in: 0.0147, l_grad: 0.0291, msssim_ir: 0.2133, msssim_vis: 0.1395, mx_loss: 0.0128, eta: 0:40:57, time: 6.8299
INFO train.py(173): step: 2010/5410, l_total: 0.0496, l_in: 0.0117, l_grad: 0.0379, msssim_ir: 0.3521, msssim_vis: 0.0547, mx_loss: 0.0098, eta: 0:40:49, time: 6.8090
INFO train.py(173): step: 2020/5410, l_total: 0.0325, l_in: 0.0089, l_grad: 0.0236, msssim_ir: 0.4061, msssim_vis: 0.0368, mx_loss: 0.0044, eta: 0:40:41, time: 6.8120
INFO train.py(173): step: 2030/5410, l_total: 0.0568, l_in: 0.0207, l_grad: 0.0362, msssim_ir: 0.3931, msssim_vis: 0.0860, mx_loss: 0.0071, eta: 0:40:34, time: 6.8170
INFO train.py(173): step: 2040/5410, l_total: 0.0508, l_in: 0.0150, l_grad: 0.0358, msssim_ir: 0.3484, msssim_vis: 0.1340, mx_loss: 0.0046, eta: 0:40:26, time: 6.8180
INFO train.py(173): step: 2050/5410, l_total: 0.0457, l_in: 0.0142, l_grad: 0.0315, msssim_ir: 0.4836, msssim_vis: 0.0193, mx_loss: 0.0039, eta: 0:40:18, time: 6.8259
INFO train.py(173): step: 2060/5410, l_total: 0.0329, l_in: 0.0097, l_grad: 0.0233, msssim_ir: 0.3633, msssim_vis: 0.0259, mx_loss: 0.0053, eta: 0:40:10, time: 6.8409
INFO train.py(173): step: 2070/5410, l_total: 0.0521, l_in: 0.0216, l_grad: 0.0305, msssim_ir: 0.3002, msssim_vis: 0.0631, mx_loss: 0.0130, eta: 0:40:02, time: 6.7921
INFO train.py(173): step: 2080/5410, l_total: 0.0375, l_in: 0.0120, l_grad: 0.0255, msssim_ir: 0.4048, msssim_vis: 0.0202, mx_loss: 0.0046, eta: 0:39:54, time: 6.8229
INFO train.py(173): step: 2090/5410, l_total: 0.0330, l_in: 0.0099, l_grad: 0.0230, msssim_ir: 0.3810, msssim_vis: 0.0299, mx_loss: 0.0044, eta: 0:39:47, time: 6.8150
INFO train.py(173): step: 2100/5410, l_total: 0.0345, l_in: 0.0100, l_grad: 0.0245, msssim_ir: 0.3654, msssim_vis: 0.0322, mx_loss: 0.0066, eta: 0:39:39, time: 6.8269
INFO train.py(173): step: 2110/5410, l_total: 0.0419, l_in: 0.0157, l_grad: 0.0262, msssim_ir: 0.3575, msssim_vis: 0.0670, mx_loss: 0.0063, eta: 0:39:31, time: 6.8359
INFO train.py(173): step: 2120/5410, l_total: 0.0447, l_in: 0.0089, l_grad: 0.0359, msssim_ir: 0.4784, msssim_vis: 0.0140, mx_loss: 0.0044, eta: 0:39:23, time: 6.8190
INFO train.py(173): step: 2130/5410, l_total: 0.0473, l_in: 0.0178, l_grad: 0.0294, msssim_ir: 0.3371, msssim_vis: 0.0604, mx_loss: 0.0128, eta: 0:39:16, time: 6.8100
INFO train.py(173): step: 2140/5410, l_total: 0.0439, l_in: 0.0197, l_grad: 0.0242, msssim_ir: 0.1485, msssim_vis: 0.1227, mx_loss: 0.0220, eta: 0:39:08, time: 6.8299
INFO train.py(173): step: 2150/5410, l_total: 0.0514, l_in: 0.0132, l_grad: 0.0383, msssim_ir: 0.4884, msssim_vis: 0.0272, mx_loss: 0.0052, eta: 0:39:00, time: 6.8060
INFO train.py(173): step: 2160/5410, l_total: 0.0321, l_in: 0.0089, l_grad: 0.0232, msssim_ir: 0.2216, msssim_vis: 0.1563, mx_loss: 0.0068, eta: 0:38:52, time: 6.8269
INFO train.py(173): step: 2170/5410, l_total: 0.0366, l_in: 0.0134, l_grad: 0.0232, msssim_ir: 0.3831, msssim_vis: 0.0465, mx_loss: 0.0061, eta: 0:39:14, time: 26.4375
INFO train.py(173): step: 2180/5410, l_total: 0.0314, l_in: 0.0079, l_grad: 0.0235, msssim_ir: 0.2169, msssim_vis: 0.1109, mx_loss: 0.0058, eta: 0:39:06, time: 6.7642
INFO train.py(173): step: 2190/5410, l_total: 0.0358, l_in: 0.0078, l_grad: 0.0280, msssim_ir: 0.3833, msssim_vis: 0.0358, mx_loss: 0.0056, eta: 0:38:58, time: 6.7602
INFO train.py(173): step: 2200/5410, l_total: 0.0318, l_in: 0.0074, l_grad: 0.0244, msssim_ir: 0.3813, msssim_vis: 0.0348, mx_loss: 0.0040, eta: 0:38:50, time: 6.7884
INFO train.py(173): step: 2210/5410, l_total: 0.0585, l_in: 0.0166, l_grad: 0.0419, msssim_ir: 0.3494, msssim_vis: 0.0921, mx_loss: 0.0133, eta: 0:38:42, time: 6.7831
INFO train.py(173): step: 2220/5410, l_total: 0.0408, l_in: 0.0108, l_grad: 0.0301, msssim_ir: 0.3262, msssim_vis: 0.0556, mx_loss: 0.0054, eta: 0:38:34, time: 6.8160
INFO train.py(173): step: 2230/5410, l_total: 0.0520, l_in: 0.0162, l_grad: 0.0358, msssim_ir: 0.3159, msssim_vis: 0.0801, mx_loss: 0.0149, eta: 0:38:26, time: 6.7861
INFO train.py(173): step: 2240/5410, l_total: 0.0413, l_in: 0.0130, l_grad: 0.0283, msssim_ir: 0.3069, msssim_vis: 0.0799, mx_loss: 0.0079, eta: 0:38:18, time: 6.8229
INFO train.py(173): step: 2250/5410, l_total: 0.0329, l_in: 0.0079, l_grad: 0.0250, msssim_ir: 0.3323, msssim_vis: 0.0449, mx_loss: 0.0041, eta: 0:38:11, time: 6.7961
INFO train.py(173): step: 2260/5410, l_total: 0.0464, l_in: 0.0116, l_grad: 0.0349, msssim_ir: 0.3035, msssim_vis: 0.0674, mx_loss: 0.0093, eta: 0:38:03, time: 6.8299
INFO train.py(173): step: 2270/5410, l_total: 0.0352, l_in: 0.0067, l_grad: 0.0284, msssim_ir: 0.3858, msssim_vis: 0.0345, mx_loss: 0.0039, eta: 0:37:55, time: 6.7921
INFO train.py(173): step: 2280/5410, l_total: 0.0374, l_in: 0.0113, l_grad: 0.0261, msssim_ir: 0.2869, msssim_vis: 0.0836, mx_loss: 0.0056, eta: 0:37:47, time: 6.8289
INFO train.py(173): step: 2290/5410, l_total: 0.0643, l_in: 0.0305, l_grad: 0.0338, msssim_ir: 0.3439, msssim_vis: 0.1266, mx_loss: 0.0235, eta: 0:37:39, time: 6.8199
INFO train.py(173): step: 2300/5410, l_total: 0.0501, l_in: 0.0099, l_grad: 0.0402, msssim_ir: 0.2673, msssim_vis: 0.0943, mx_loss: 0.0059, eta: 0:37:31, time: 6.8209
INFO train.py(173): step: 2310/5410, l_total: 0.0493, l_in: 0.0117, l_grad: 0.0376, msssim_ir: 0.4156, msssim_vis: 0.0634, mx_loss: 0.0081, eta: 0:37:24, time: 6.8249
INFO train.py(173): step: 2320/5410, l_total: 0.0516, l_in: 0.0128, l_grad: 0.0388, msssim_ir: 0.2691, msssim_vis: 0.0828, mx_loss: 0.0184, eta: 0:37:16, time: 6.8219
INFO train.py(173): step: 2330/5410, l_total: 0.0426, l_in: 0.0128, l_grad: 0.0298, msssim_ir: 0.4678, msssim_vis: 0.0188, mx_loss: 0.0073, eta: 0:37:08, time: 6.8110
INFO train.py(173): step: 2340/5410, l_total: 0.0442, l_in: 0.0088, l_grad: 0.0354, msssim_ir: 0.4587, msssim_vis: 0.0278, mx_loss: 0.0058, eta: 0:37:00, time: 6.8180
INFO train.py(173): step: 2350/5410, l_total: 0.0442, l_in: 0.0106, l_grad: 0.0336, msssim_ir: 0.4270, msssim_vis: 0.0137, mx_loss: 0.0050, eta: 0:36:52, time: 6.8070
INFO train.py(173): step: 2360/5410, l_total: 0.0548, l_in: 0.0160, l_grad: 0.0388, msssim_ir: 0.4603, msssim_vis: 0.0141, mx_loss: 0.0048, eta: 0:36:45, time: 6.8160
INFO train.py(173): step: 2370/5410, l_total: 0.0490, l_in: 0.0113, l_grad: 0.0376, msssim_ir: 0.4648, msssim_vis: 0.0162, mx_loss: 0.0067, eta: 0:36:37, time: 6.8080
INFO train.py(173): step: 2380/5410, l_total: 0.0539, l_in: 0.0168, l_grad: 0.0371, msssim_ir: 0.3256, msssim_vis: 0.0763, mx_loss: 0.0101, eta: 0:36:29, time: 6.8179
INFO train.py(173): step: 2390/5410, l_total: 0.0435, l_in: 0.0153, l_grad: 0.0282, msssim_ir: 0.3571, msssim_vis: 0.0666, mx_loss: 0.0056, eta: 0:36:21, time: 6.8269
INFO train.py(173): step: 2400/5410, l_total: 0.0531, l_in: 0.0138, l_grad: 0.0393, msssim_ir: 0.4154, msssim_vis: 0.0414, mx_loss: 0.0091, eta: 0:36:14, time: 6.8140
INFO train.py(173): step: 2410/5410, l_total: 0.0555, l_in: 0.0153, l_grad: 0.0402, msssim_ir: 0.3343, msssim_vis: 0.0951, mx_loss: 0.0068, eta: 0:36:06, time: 6.8259
INFO train.py(173): step: 2420/5410, l_total: 0.0425, l_in: 0.0133, l_grad: 0.0292, msssim_ir: 0.3318, msssim_vis: 0.0422, mx_loss: 0.0067, eta: 0:35:58, time: 6.8100
INFO train.py(173): step: 2430/5410, l_total: 0.0578, l_in: 0.0168, l_grad: 0.0411, msssim_ir: 0.4974, msssim_vis: 0.0161, mx_loss: 0.0085, eta: 0:35:50, time: 6.8080
INFO train.py(173): step: 2440/5410, l_total: 0.0376, l_in: 0.0065, l_grad: 0.0311, msssim_ir: 0.2753, msssim_vis: 0.0637, mx_loss: 0.0050, eta: 0:35:43, time: 6.8448
INFO train.py(173): step: 2450/5410, l_total: 0.0602, l_in: 0.0124, l_grad: 0.0478, msssim_ir: 0.4226, msssim_vis: 0.0236, mx_loss: 0.0087, eta: 0:35:35, time: 6.8060
INFO train.py(173): step: 2460/5410, l_total: 0.0558, l_in: 0.0141, l_grad: 0.0417, msssim_ir: 0.4859, msssim_vis: 0.0274, mx_loss: 0.0116, eta: 0:35:27, time: 6.8130
INFO train.py(173): step: 2470/5410, l_total: 0.0440, l_in: 0.0112, l_grad: 0.0328, msssim_ir: 0.4503, msssim_vis: 0.0303, mx_loss: 0.0061, eta: 0:35:20, time: 6.7931
INFO train.py(173): step: 2480/5410, l_total: 0.0287, l_in: 0.0082, l_grad: 0.0206, msssim_ir: 0.3643, msssim_vis: 0.0413, mx_loss: 0.0051, eta: 0:35:12, time: 6.8190
INFO train.py(173): step: 2490/5410, l_total: 0.0462, l_in: 0.0107, l_grad: 0.0355, msssim_ir: 0.4252, msssim_vis: 0.0387, mx_loss: 0.0058, eta: 0:35:04, time: 6.8209
INFO train.py(173): step: 2500/5410, l_total: 0.0364, l_in: 0.0103, l_grad: 0.0261, msssim_ir: 0.3544, msssim_vis: 0.0440, mx_loss: 0.0055, eta: 0:34:57, time: 6.8010
INFO train.py(173): step: 2510/5410, l_total: 0.0443, l_in: 0.0155, l_grad: 0.0288, msssim_ir: 0.3536, msssim_vis: 0.0950, mx_loss: 0.0067, eta: 0:34:49, time: 6.8229
INFO train.py(173): step: 2520/5410, l_total: 0.0618, l_in: 0.0173, l_grad: 0.0445, msssim_ir: 0.4364, msssim_vis: 0.0379, mx_loss: 0.0144, eta: 0:34:41, time: 6.8000
INFO train.py(173): step: 2530/5410, l_total: 0.0443, l_in: 0.0178, l_grad: 0.0264, msssim_ir: 0.4169, msssim_vis: 0.0346, mx_loss: 0.0052, eta: 0:34:34, time: 6.8379
INFO train.py(173): step: 2540/5410, l_total: 0.0477, l_in: 0.0106, l_grad: 0.0372, msssim_ir: 0.3234, msssim_vis: 0.1107, mx_loss: 0.0069, eta: 0:34:26, time: 6.8229
INFO train.py(173): step: 2550/5410, l_total: 0.0392, l_in: 0.0097, l_grad: 0.0295, msssim_ir: 0.4617, msssim_vis: 0.0206, mx_loss: 0.0043, eta: 0:34:18, time: 6.8060
INFO train.py(173): step: 2560/5410, l_total: 0.0535, l_in: 0.0114, l_grad: 0.0421, msssim_ir: 0.3385, msssim_vis: 0.0856, mx_loss: 0.0103, eta: 0:34:11, time: 6.8369
INFO train.py(173): step: 2570/5410, l_total: 0.0424, l_in: 0.0074, l_grad: 0.0350, msssim_ir: 0.4032, msssim_vis: 0.0250, mx_loss: 0.0043, eta: 0:34:03, time: 6.8170
INFO train.py(173): step: 2580/5410, l_total: 0.0408, l_in: 0.0096, l_grad: 0.0311, msssim_ir: 0.4834, msssim_vis: 0.0078, mx_loss: 0.0045, eta: 0:33:56, time: 6.8180
INFO train.py(173): step: 2590/5410, l_total: 0.0481, l_in: 0.0106, l_grad: 0.0375, msssim_ir: 0.4267, msssim_vis: 0.0400, mx_loss: 0.0085, eta: 0:33:48, time: 6.8110
INFO train.py(173): step: 2600/5410, l_total: 0.0350, l_in: 0.0119, l_grad: 0.0231, msssim_ir: 0.3319, msssim_vis: 0.0451, mx_loss: 0.0097, eta: 0:33:40, time: 6.8269
INFO train.py(173): step: 2610/5410, l_total: 0.0570, l_in: 0.0165, l_grad: 0.0405, msssim_ir: 0.3088, msssim_vis: 0.1163, mx_loss: 0.0123, eta: 0:33:33, time: 6.8229
INFO train.py(173): step: 2620/5410, l_total: 0.0498, l_in: 0.0140, l_grad: 0.0358, msssim_ir: 0.4969, msssim_vis: 0.0292, mx_loss: 0.0079, eta: 0:33:25, time: 6.8219
INFO train.py(173): step: 2630/5410, l_total: 0.0477, l_in: 0.0148, l_grad: 0.0329, msssim_ir: 0.4776, msssim_vis: 0.0088, mx_loss: 0.0058, eta: 0:33:18, time: 6.8209
INFO train.py(173): step: 2640/5410, l_total: 0.1182, l_in: 0.0617, l_grad: 0.0565, msssim_ir: 0.4748, msssim_vis: 0.0313, mx_loss: 0.0266, eta: 0:33:10, time: 6.8190
INFO train.py(173): step: 2650/5410, l_total: 0.0281, l_in: 0.0058, l_grad: 0.0223, msssim_ir: 0.1721, msssim_vis: 0.1321, mx_loss: 0.0043, eta: 0:33:02, time: 6.8040
INFO train.py(173): step: 2660/5410, l_total: 0.0426, l_in: 0.0096, l_grad: 0.0330, msssim_ir: 0.4683, msssim_vis: 0.0084, mx_loss: 0.0040, eta: 0:32:55, time: 6.8180
INFO train.py(173): step: 2670/5410, l_total: 0.0304, l_in: 0.0114, l_grad: 0.0190, msssim_ir: 0.2146, msssim_vis: 0.1000, mx_loss: 0.0077, eta: 0:32:47, time: 6.8100
INFO train.py(173): step: 2680/5410, l_total: 0.0286, l_in: 0.0071, l_grad: 0.0215, msssim_ir: 0.3688, msssim_vis: 0.0279, mx_loss: 0.0034, eta: 0:32:40, time: 6.8190
INFO train.py(173): step: 2690/5410, l_total: 0.0312, l_in: 0.0092, l_grad: 0.0219, msssim_ir: 0.4307, msssim_vis: 0.0231, mx_loss: 0.0053, eta: 0:32:32, time: 6.7911
INFO train.py(173): step: 2700/5410, l_total: 0.0493, l_in: 0.0166, l_grad: 0.0328, msssim_ir: 0.4732, msssim_vis: 0.0224, mx_loss: 0.0137, eta: 0:32:25, time: 6.8259
INFO train.py(173): step: 2710/5410, l_total: 0.0414, l_in: 0.0083, l_grad: 0.0332, msssim_ir: 0.4906, msssim_vis: 0.0060, mx_loss: 0.0046, eta: 0:32:37, time: 26.7511
INFO train.py(173): step: 2720/5410, l_total: 0.0346, l_in: 0.0100, l_grad: 0.0246, msssim_ir: 0.3572, msssim_vis: 0.0666, mx_loss: 0.0065, eta: 0:32:29, time: 6.7751
INFO train.py(173): step: 2730/5410, l_total: 0.0312, l_in: 0.0080, l_grad: 0.0232, msssim_ir: 0.2546, msssim_vis: 0.0737, mx_loss: 0.0050, eta: 0:32:22, time: 6.7692
INFO train.py(173): step: 2740/5410, l_total: 0.0367, l_in: 0.0084, l_grad: 0.0283, msssim_ir: 0.3765, msssim_vis: 0.0184, mx_loss: 0.0061, eta: 0:32:14, time: 6.7891
INFO train.py(173): step: 2750/5410, l_total: 0.0356, l_in: 0.0105, l_grad: 0.0251, msssim_ir: 0.3573, msssim_vis: 0.0461, mx_loss: 0.0056, eta: 0:32:06, time: 6.7951
INFO train.py(173): step: 2760/5410, l_total: 0.0478, l_in: 0.0109, l_grad: 0.0369, msssim_ir: 0.4039, msssim_vis: 0.0714, mx_loss: 0.0082, eta: 0:31:59, time: 6.8130
INFO train.py(173): step: 2770/5410, l_total: 0.0413, l_in: 0.0097, l_grad: 0.0315, msssim_ir: 0.3768, msssim_vis: 0.0348, mx_loss: 0.0068, eta: 0:31:51, time: 6.7881
INFO train.py(173): step: 2780/5410, l_total: 0.0539, l_in: 0.0133, l_grad: 0.0406, msssim_ir: 0.4682, msssim_vis: 0.0395, mx_loss: 0.0075, eta: 0:31:43, time: 6.8329
INFO train.py(173): step: 2790/5410, l_total: 0.0316, l_in: 0.0084, l_grad: 0.0233, msssim_ir: 0.3899, msssim_vis: 0.0349, mx_loss: 0.0052, eta: 0:31:36, time: 6.7990
INFO train.py(173): step: 2800/5410, l_total: 0.0502, l_in: 0.0105, l_grad: 0.0398, msssim_ir: 0.3675, msssim_vis: 0.0921, mx_loss: 0.0076, eta: 0:31:28, time: 6.8229
INFO train.py(173): step: 2810/5410, l_total: 0.0612, l_in: 0.0207, l_grad: 0.0405, msssim_ir: 0.3039, msssim_vis: 0.1247, mx_loss: 0.0154, eta: 0:31:20, time: 6.7990
INFO train.py(173): step: 2820/5410, l_total: 0.0391, l_in: 0.0113, l_grad: 0.0278, msssim_ir: 0.3812, msssim_vis: 0.0350, mx_loss: 0.0071, eta: 0:31:13, time: 6.8140
INFO train.py(173): step: 2830/5410, l_total: 0.0371, l_in: 0.0129, l_grad: 0.0242, msssim_ir: 0.3919, msssim_vis: 0.0302, mx_loss: 0.0052, eta: 0:31:05, time: 6.8239
INFO train.py(173): step: 2840/5410, l_total: 0.0330, l_in: 0.0095, l_grad: 0.0235, msssim_ir: 0.3482, msssim_vis: 0.0551, mx_loss: 0.0064, eta: 0:30:57, time: 6.7961
INFO train.py(173): step: 2850/5410, l_total: 0.0573, l_in: 0.0120, l_grad: 0.0453, msssim_ir: 0.2856, msssim_vis: 0.1076, mx_loss: 0.0084, eta: 0:30:50, time: 6.8319
INFO train.py(173): step: 2860/5410, l_total: 0.0514, l_in: 0.0206, l_grad: 0.0308, msssim_ir: 0.3084, msssim_vis: 0.0630, mx_loss: 0.0108, eta: 0:30:42, time: 6.8110
INFO train.py(173): step: 2870/5410, l_total: 0.0575, l_in: 0.0154, l_grad: 0.0421, msssim_ir: 0.4850, msssim_vis: 0.0167, mx_loss: 0.0047, eta: 0:30:35, time: 6.8170
INFO train.py(173): step: 2880/5410, l_total: 0.0403, l_in: 0.0089, l_grad: 0.0315, msssim_ir: 0.2913, msssim_vis: 0.0803, mx_loss: 0.0076, eta: 0:30:27, time: 6.8369
INFO train.py(173): step: 2890/5410, l_total: 0.0402, l_in: 0.0112, l_grad: 0.0289, msssim_ir: 0.1418, msssim_vis: 0.1620, mx_loss: 0.0116, eta: 0:30:20, time: 6.8110
INFO train.py(173): step: 2900/5410, l_total: 0.0317, l_in: 0.0097, l_grad: 0.0220, msssim_ir: 0.2226, msssim_vis: 0.0862, mx_loss: 0.0070, eta: 0:30:12, time: 6.8200
INFO train.py(173): step: 2910/5410, l_total: 0.0792, l_in: 0.0216, l_grad: 0.0576, msssim_ir: 0.2527, msssim_vis: 0.1824, mx_loss: 0.0197, eta: 0:30:04, time: 6.8249
INFO train.py(173): step: 2920/5410, l_total: 0.0937, l_in: 0.0249, l_grad: 0.0689, msssim_ir: 0.3472, msssim_vis: 0.0901, mx_loss: 0.0265, eta: 0:29:57, time: 6.8060
INFO train.py(173): step: 2930/5410, l_total: 0.0558, l_in: 0.0121, l_grad: 0.0437, msssim_ir: 0.3110, msssim_vis: 0.0838, mx_loss: 0.0077, eta: 0:29:49, time: 6.8329
INFO train.py(173): step: 2940/5410, l_total: 0.0515, l_in: 0.0151, l_grad: 0.0364, msssim_ir: 0.4349, msssim_vis: 0.0286, mx_loss: 0.0072, eta: 0:29:42, time: 6.8120
INFO train.py(173): step: 2950/5410, l_total: 0.0345, l_in: 0.0085, l_grad: 0.0260, msssim_ir: 0.2294, msssim_vis: 0.0802, mx_loss: 0.0069, eta: 0:29:34, time: 6.8180
INFO train.py(173): step: 2960/5410, l_total: 0.0361, l_in: 0.0113, l_grad: 0.0249, msssim_ir: 0.2949, msssim_vis: 0.0510, mx_loss: 0.0059, eta: 0:29:27, time: 6.8239
INFO train.py(173): step: 2970/5410, l_total: 0.0450, l_in: 0.0132, l_grad: 0.0318, msssim_ir: 0.2912, msssim_vis: 0.1139, mx_loss: 0.0064, eta: 0:29:19, time: 6.8140
INFO train.py(173): step: 2980/5410, l_total: 0.0430, l_in: 0.0086, l_grad: 0.0344, msssim_ir: 0.2444, msssim_vis: 0.0787, mx_loss: 0.0084, eta: 0:29:12, time: 6.8229
INFO train.py(173): step: 2990/5410, l_total: 0.0459, l_in: 0.0090, l_grad: 0.0369, msssim_ir: 0.3570, msssim_vis: 0.0501, mx_loss: 0.0070, eta: 0:29:04, time: 6.8299
INFO train.py(173): step: 3000/5410, l_total: 0.0482, l_in: 0.0107, l_grad: 0.0375, msssim_ir: 0.4563, msssim_vis: 0.0176, mx_loss: 0.0059, eta: 0:28:57, time: 6.8150
INFO train.py(173): step: 3010/5410, l_total: 0.0627, l_in: 0.0165, l_grad: 0.0461, msssim_ir: 0.2553, msssim_vis: 0.1084, mx_loss: 0.0115, eta: 0:28:49, time: 6.8199
INFO train.py(173): step: 3020/5410, l_total: 0.0422, l_in: 0.0114, l_grad: 0.0308, msssim_ir: 0.3251, msssim_vis: 0.0879, mx_loss: 0.0066, eta: 0:28:42, time: 6.8160
INFO train.py(173): step: 3030/5410, l_total: 0.0423, l_in: 0.0124, l_grad: 0.0298, msssim_ir: 0.4031, msssim_vis: 0.0546, mx_loss: 0.0070, eta: 0:28:34, time: 6.8399
INFO train.py(173): step: 3040/5410, l_total: 0.0422, l_in: 0.0098, l_grad: 0.0324, msssim_ir: 0.3640, msssim_vis: 0.0895, mx_loss: 0.0072, eta: 0:28:27, time: 6.8229
INFO train.py(173): step: 3050/5410, l_total: 0.0531, l_in: 0.0194, l_grad: 0.0336, msssim_ir: 0.4579, msssim_vis: 0.0151, mx_loss: 0.0056, eta: 0:28:19, time: 6.8110
INFO train.py(173): step: 3060/5410, l_total: 0.0300, l_in: 0.0082, l_grad: 0.0218, msssim_ir: 0.2867, msssim_vis: 0.0577, mx_loss: 0.0065, eta: 0:28:12, time: 6.8369
INFO train.py(173): step: 3070/5410, l_total: 0.0589, l_in: 0.0167, l_grad: 0.0423, msssim_ir: 0.2714, msssim_vis: 0.1231, mx_loss: 0.0178, eta: 0:28:04, time: 6.8050
INFO train.py(173): step: 3080/5410, l_total: 0.0237, l_in: 0.0052, l_grad: 0.0186, msssim_ir: 0.3092, msssim_vis: 0.0439, mx_loss: 0.0040, eta: 0:27:57, time: 6.8170
INFO train.py(173): step: 3090/5410, l_total: 0.0416, l_in: 0.0088, l_grad: 0.0328, msssim_ir: 0.2570, msssim_vis: 0.1040, mx_loss: 0.0046, eta: 0:27:49, time: 6.8369
INFO train.py(173): step: 3100/5410, l_total: 0.0463, l_in: 0.0145, l_grad: 0.0318, msssim_ir: 0.3957, msssim_vis: 0.0435, mx_loss: 0.0058, eta: 0:27:42, time: 6.8100
INFO train.py(173): step: 3110/5410, l_total: 0.0695, l_in: 0.0291, l_grad: 0.0404, msssim_ir: 0.2781, msssim_vis: 0.1552, mx_loss: 0.0180, eta: 0:27:34, time: 6.8190
INFO train.py(173): step: 3120/5410, l_total: 0.0463, l_in: 0.0171, l_grad: 0.0293, msssim_ir: 0.1765, msssim_vis: 0.1459, mx_loss: 0.0169, eta: 0:27:27, time: 6.8289
INFO train.py(173): step: 3130/5410, l_total: 0.0454, l_in: 0.0122, l_grad: 0.0332, msssim_ir: 0.3832, msssim_vis: 0.0625, mx_loss: 0.0074, eta: 0:27:19, time: 6.8219
INFO train.py(173): step: 3140/5410, l_total: 0.0373, l_in: 0.0080, l_grad: 0.0292, msssim_ir: 0.1842, msssim_vis: 0.0910, mx_loss: 0.0063, eta: 0:27:12, time: 6.8239
INFO train.py(173): step: 3150/5410, l_total: 0.0407, l_in: 0.0197, l_grad: 0.0210, msssim_ir: 0.3731, msssim_vis: 0.0418, mx_loss: 0.0139, eta: 0:27:04, time: 6.8229
INFO train.py(173): step: 3160/5410, l_total: 0.0405, l_in: 0.0099, l_grad: 0.0307, msssim_ir: 0.3832, msssim_vis: 0.0607, mx_loss: 0.0052, eta: 0:26:57, time: 6.8140
INFO train.py(173): step: 3170/5410, l_total: 0.0519, l_in: 0.0161, l_grad: 0.0357, msssim_ir: 0.4806, msssim_vis: 0.0213, mx_loss: 0.0043, eta: 0:26:49, time: 6.8309
INFO train.py(173): step: 3180/5410, l_total: 0.0413, l_in: 0.0077, l_grad: 0.0337, msssim_ir: 0.3846, msssim_vis: 0.0502, mx_loss: 0.0053, eta: 0:26:42, time: 6.8100
INFO train.py(173): step: 3190/5410, l_total: 0.0374, l_in: 0.0114, l_grad: 0.0261, msssim_ir: 0.1659, msssim_vis: 0.1514, mx_loss: 0.0089, eta: 0:26:35, time: 6.8249
INFO train.py(173): step: 3200/5410, l_total: 0.0462, l_in: 0.0097, l_grad: 0.0365, msssim_ir: 0.4484, msssim_vis: 0.0160, mx_loss: 0.0052, eta: 0:26:27, time: 6.8458
INFO train.py(173): step: 3210/5410, l_total: 0.0258, l_in: 0.0070, l_grad: 0.0188, msssim_ir: 0.3100, msssim_vis: 0.0323, mx_loss: 0.0050, eta: 0:26:20, time: 6.8200
INFO train.py(173): step: 3220/5410, l_total: 0.0470, l_in: 0.0122, l_grad: 0.0349, msssim_ir: 0.2875, msssim_vis: 0.1054, mx_loss: 0.0086, eta: 0:26:12, time: 6.8120
INFO train.py(173): step: 3230/5410, l_total: 0.0385, l_in: 0.0111, l_grad: 0.0273, msssim_ir: 0.1763, msssim_vis: 0.1582, mx_loss: 0.0092, eta: 0:26:05, time: 6.8110
INFO train.py(173): step: 3240/5410, l_total: 0.0376, l_in: 0.0080, l_grad: 0.0296, msssim_ir: 0.4465, msssim_vis: 0.0239, mx_loss: 0.0036, eta: 0:25:57, time: 6.8229
INFO train.py(173): step: 3250/5410, l_total: 0.0364, l_in: 0.0079, l_grad: 0.0285, msssim_ir: 0.2280, msssim_vis: 0.1019, mx_loss: 0.0059, eta: 0:26:03, time: 26.6984
INFO train.py(173): step: 3260/5410, l_total: 0.0603, l_in: 0.0159, l_grad: 0.0444, msssim_ir: 0.5054, msssim_vis: 0.0202, mx_loss: 0.0093, eta: 0:25:56, time: 6.7831
INFO train.py(173): step: 3270/5410, l_total: 0.0561, l_in: 0.0129, l_grad: 0.0431, msssim_ir: 0.3330, msssim_vis: 0.0782, mx_loss: 0.0135, eta: 0:25:48, time: 6.7572
INFO train.py(173): step: 3280/5410, l_total: 0.0339, l_in: 0.0063, l_grad: 0.0276, msssim_ir: 0.2856, msssim_vis: 0.0797, mx_loss: 0.0052, eta: 0:25:41, time: 6.7632
INFO train.py(173): step: 3290/5410, l_total: 0.0345, l_in: 0.0107, l_grad: 0.0239, msssim_ir: 0.2134, msssim_vis: 0.1435, mx_loss: 0.0066, eta: 0:25:33, time: 6.8000
INFO train.py(173): step: 3300/5410, l_total: 0.0428, l_in: 0.0173, l_grad: 0.0255, msssim_ir: 0.4103, msssim_vis: 0.0301, mx_loss: 0.0124, eta: 0:25:26, time: 6.7931
INFO train.py(173): step: 3310/5410, l_total: 0.0289, l_in: 0.0073, l_grad: 0.0215, msssim_ir: 0.3218, msssim_vis: 0.0386, mx_loss: 0.0047, eta: 0:25:18, time: 6.8180
INFO train.py(173): step: 3320/5410, l_total: 0.0507, l_in: 0.0094, l_grad: 0.0413, msssim_ir: 0.2805, msssim_vis: 0.0826, mx_loss: 0.0074, eta: 0:25:11, time: 6.8020
INFO train.py(173): step: 3330/5410, l_total: 0.0330, l_in: 0.0096, l_grad: 0.0233, msssim_ir: 0.2666, msssim_vis: 0.0536, mx_loss: 0.0046, eta: 0:25:03, time: 6.8279
INFO train.py(173): step: 3340/5410, l_total: 0.0820, l_in: 0.0290, l_grad: 0.0529, msssim_ir: 0.4866, msssim_vis: 0.0200, mx_loss: 0.0232, eta: 0:24:56, time: 6.8379
INFO train.py(173): step: 3350/5410, l_total: 0.0592, l_in: 0.0111, l_grad: 0.0481, msssim_ir: 0.4240, msssim_vis: 0.0184, mx_loss: 0.0064, eta: 0:24:48, time: 6.8000
INFO train.py(173): step: 3360/5410, l_total: 0.0360, l_in: 0.0090, l_grad: 0.0270, msssim_ir: 0.3592, msssim_vis: 0.0294, mx_loss: 0.0046, eta: 0:24:41, time: 6.8110
INFO train.py(173): step: 3370/5410, l_total: 0.0352, l_in: 0.0070, l_grad: 0.0282, msssim_ir: 0.3463, msssim_vis: 0.0402, mx_loss: 0.0044, eta: 0:24:33, time: 6.8180
INFO train.py(173): step: 3380/5410, l_total: 0.0310, l_in: 0.0110, l_grad: 0.0200, msssim_ir: 0.3550, msssim_vis: 0.0483, mx_loss: 0.0056, eta: 0:24:26, time: 6.8120
INFO train.py(173): step: 3390/5410, l_total: 0.0664, l_in: 0.0231, l_grad: 0.0433, msssim_ir: 0.3333, msssim_vis: 0.0847, mx_loss: 0.0182, eta: 0:24:18, time: 6.8229
INFO train.py(173): step: 3400/5410, l_total: 0.0602, l_in: 0.0176, l_grad: 0.0425, msssim_ir: 0.4738, msssim_vis: 0.0555, mx_loss: 0.0111, eta: 0:24:11, time: 6.8120
INFO train.py(173): step: 3410/5410, l_total: 0.0370, l_in: 0.0074, l_grad: 0.0296, msssim_ir: 0.2919, msssim_vis: 0.0894, mx_loss: 0.0055, eta: 0:24:03, time: 6.8319
INFO train.py(173): step: 3420/5410, l_total: 0.0503, l_in: 0.0176, l_grad: 0.0327, msssim_ir: 0.4264, msssim_vis: 0.0564, mx_loss: 0.0077, eta: 0:23:56, time: 6.8299
INFO train.py(173): step: 3430/5410, l_total: 0.0388, l_in: 0.0104, l_grad: 0.0284, msssim_ir: 0.3566, msssim_vis: 0.0366, mx_loss: 0.0061, eta: 0:23:48, time: 6.8060
INFO train.py(173): step: 3440/5410, l_total: 0.0529, l_in: 0.0133, l_grad: 0.0396, msssim_ir: 0.4312, msssim_vis: 0.0485, mx_loss: 0.0115, eta: 0:23:41, time: 6.8279
INFO train.py(173): step: 3450/5410, l_total: 0.0346, l_in: 0.0070, l_grad: 0.0275, msssim_ir: 0.3848, msssim_vis: 0.0311, mx_loss: 0.0043, eta: 0:23:33, time: 6.8100
INFO train.py(173): step: 3460/5410, l_total: 0.0413, l_in: 0.0097, l_grad: 0.0316, msssim_ir: 0.3332, msssim_vis: 0.0851, mx_loss: 0.0049, eta: 0:23:26, time: 6.8190
INFO train.py(173): step: 3470/5410, l_total: 0.0487, l_in: 0.0128, l_grad: 0.0359, msssim_ir: 0.4294, msssim_vis: 0.0226, mx_loss: 0.0058, eta: 0:23:19, time: 6.8289
INFO train.py(173): step: 3480/5410, l_total: 0.0342, l_in: 0.0087, l_grad: 0.0255, msssim_ir: 0.3790, msssim_vis: 0.0361, mx_loss: 0.0044, eta: 0:23:11, time: 6.8190
INFO train.py(173): step: 3490/5410, l_total: 0.0565, l_in: 0.0159, l_grad: 0.0406, msssim_ir: 0.2397, msssim_vis: 0.1515, mx_loss: 0.0121, eta: 0:23:04, time: 6.8190
INFO train.py(173): step: 3500/5410, l_total: 0.0382, l_in: 0.0100, l_grad: 0.0282, msssim_ir: 0.2884, msssim_vis: 0.0926, mx_loss: 0.0089, eta: 0:22:56, time: 6.8239
INFO train.py(173): step: 3510/5410, l_total: 0.0537, l_in: 0.0127, l_grad: 0.0410, msssim_ir: 0.2046, msssim_vis: 0.1821, mx_loss: 0.0114, eta: 0:22:49, time: 6.8190
INFO train.py(173): step: 3520/5410, l_total: 0.0539, l_in: 0.0112, l_grad: 0.0427, msssim_ir: 0.3819, msssim_vis: 0.0422, mx_loss: 0.0100, eta: 0:22:42, time: 6.8319
INFO train.py(173): step: 3530/5410, l_total: 0.0647, l_in: 0.0135, l_grad: 0.0511, msssim_ir: 0.4785, msssim_vis: 0.0315, mx_loss: 0.0057, eta: 0:22:34, time: 6.8080
INFO train.py(173): step: 3540/5410, l_total: 0.0435, l_in: 0.0160, l_grad: 0.0274, msssim_ir: 0.4019, msssim_vis: 0.0322, mx_loss: 0.0081, eta: 0:22:27, time: 6.8130
INFO train.py(173): step: 3550/5410, l_total: 0.0333, l_in: 0.0090, l_grad: 0.0244, msssim_ir: 0.2326, msssim_vis: 0.0862, mx_loss: 0.0057, eta: 0:22:19, time: 6.8369
INFO train.py(173): step: 3560/5410, l_total: 0.0408, l_in: 0.0135, l_grad: 0.0274, msssim_ir: 0.1870, msssim_vis: 0.1589, mx_loss: 0.0144, eta: 0:22:12, time: 6.8120
INFO train.py(173): step: 3570/5410, l_total: 0.0386, l_in: 0.0068, l_grad: 0.0318, msssim_ir: 0.3794, msssim_vis: 0.0353, mx_loss: 0.0046, eta: 0:22:04, time: 6.8219
INFO train.py(173): step: 3580/5410, l_total: 0.0281, l_in: 0.0090, l_grad: 0.0191, msssim_ir: 0.2406, msssim_vis: 0.0616, mx_loss: 0.0059, eta: 0:21:57, time: 6.8060
INFO train.py(173): step: 3590/5410, l_total: 0.0431, l_in: 0.0089, l_grad: 0.0343, msssim_ir: 0.2993, msssim_vis: 0.1088, mx_loss: 0.0042, eta: 0:21:50, time: 6.8289
INFO train.py(173): step: 3600/5410, l_total: 0.0368, l_in: 0.0146, l_grad: 0.0221, msssim_ir: 0.2284, msssim_vis: 0.0882, mx_loss: 0.0116, eta: 0:21:42, time: 6.8100
INFO train.py(173): step: 3610/5410, l_total: 0.0394, l_in: 0.0101, l_grad: 0.0293, msssim_ir: 0.4931, msssim_vis: 0.0074, mx_loss: 0.0022, eta: 0:21:35, time: 6.8183
INFO train.py(173): step: 3620/5410, l_total: 0.0507, l_in: 0.0161, l_grad: 0.0345, msssim_ir: 0.2322, msssim_vis: 0.1457, mx_loss: 0.0069, eta: 0:21:28, time: 6.8259
INFO train.py(173): step: 3630/5410, l_total: 0.0357, l_in: 0.0077, l_grad: 0.0280, msssim_ir: 0.3442, msssim_vis: 0.0535, mx_loss: 0.0037, eta: 0:21:20, time: 6.8319
INFO train.py(173): step: 3640/5410, l_total: 0.0435, l_in: 0.0111, l_grad: 0.0324, msssim_ir: 0.3529, msssim_vis: 0.0487, mx_loss: 0.0060, eta: 0:21:13, time: 6.8100
INFO train.py(173): step: 3650/5410, l_total: 0.0451, l_in: 0.0136, l_grad: 0.0315, msssim_ir: 0.4319, msssim_vis: 0.0155, mx_loss: 0.0083, eta: 0:21:05, time: 6.8389
INFO train.py(173): step: 3660/5410, l_total: 0.0370, l_in: 0.0115, l_grad: 0.0254, msssim_ir: 0.1622, msssim_vis: 0.1346, mx_loss: 0.0090, eta: 0:20:58, time: 6.8060
INFO train.py(173): step: 3670/5410, l_total: 0.0387, l_in: 0.0091, l_grad: 0.0296, msssim_ir: 0.2379, msssim_vis: 0.1156, mx_loss: 0.0077, eta: 0:20:51, time: 6.8279
INFO train.py(173): step: 3680/5410, l_total: 0.0369, l_in: 0.0098, l_grad: 0.0272, msssim_ir: 0.3325, msssim_vis: 0.0539, mx_loss: 0.0068, eta: 0:20:43, time: 6.8319
INFO train.py(173): step: 3690/5410, l_total: 0.0443, l_in: 0.0145, l_grad: 0.0298, msssim_ir: 0.1879, msssim_vis: 0.1393, mx_loss: 0.0092, eta: 0:20:36, time: 6.8150
INFO train.py(173): step: 3700/5410, l_total: 0.0422, l_in: 0.0101, l_grad: 0.0321, msssim_ir: 0.4109, msssim_vis: 0.0322, mx_loss: 0.0073, eta: 0:20:29, time: 6.8279
INFO train.py(173): step: 3710/5410, l_total: 0.0564, l_in: 0.0123, l_grad: 0.0441, msssim_ir: 0.4645, msssim_vis: 0.0052, mx_loss: 0.0037, eta: 0:20:21, time: 6.8120
INFO train.py(173): step: 3720/5410, l_total: 0.0446, l_in: 0.0163, l_grad: 0.0282, msssim_ir: 0.2572, msssim_vis: 0.1192, mx_loss: 0.0207, eta: 0:20:14, time: 6.8120
INFO train.py(173): step: 3730/5410, l_total: 0.0546, l_in: 0.0169, l_grad: 0.0377, msssim_ir: 0.2962, msssim_vis: 0.1335, mx_loss: 0.0111, eta: 0:20:07, time: 6.8110
INFO train.py(173): step: 3740/5410, l_total: 0.0430, l_in: 0.0095, l_grad: 0.0335, msssim_ir: 0.4339, msssim_vis: 0.0369, mx_loss: 0.0041, eta: 0:19:59, time: 6.8110
INFO train.py(173): step: 3750/5410, l_total: 0.0504, l_in: 0.0119, l_grad: 0.0385, msssim_ir: 0.4471, msssim_vis: 0.0283, mx_loss: 0.0135, eta: 0:19:52, time: 6.8458
INFO train.py(173): step: 3760/5410, l_total: 0.0300, l_in: 0.0077, l_grad: 0.0222, msssim_ir: 0.4079, msssim_vis: 0.0174, mx_loss: 0.0039, eta: 0:19:44, time: 6.8219
INFO train.py(173): step: 3770/5410, l_total: 0.0374, l_in: 0.0093, l_grad: 0.0281, msssim_ir: 0.3664, msssim_vis: 0.0338, mx_loss: 0.0049, eta: 0:19:37, time: 6.8090
INFO train.py(173): step: 3780/5410, l_total: 0.0354, l_in: 0.0068, l_grad: 0.0285, msssim_ir: 0.3655, msssim_vis: 0.0380, mx_loss: 0.0041, eta: 0:19:30, time: 6.8239
INFO train.py(173): step: 3790/5410, l_total: 0.0319, l_in: 0.0097, l_grad: 0.0222, msssim_ir: 0.2295, msssim_vis: 0.0871, mx_loss: 0.0073, eta: 0:19:31, time: 26.7661
INFO train.py(173): step: 3800/5410, l_total: 0.0351, l_in: 0.0096, l_grad: 0.0255, msssim_ir: 0.3014, msssim_vis: 0.0483, mx_loss: 0.0052, eta: 0:19:24, time: 6.7751
INFO train.py(173): step: 3810/5410, l_total: 0.0376, l_in: 0.0065, l_grad: 0.0311, msssim_ir: 0.2839, msssim_vis: 0.0571, mx_loss: 0.0040, eta: 0:19:16, time: 6.7712
INFO train.py(173): step: 3820/5410, l_total: 0.0361, l_in: 0.0077, l_grad: 0.0284, msssim_ir: 0.1262, msssim_vis: 0.1940, mx_loss: 0.0069, eta: 0:19:09, time: 6.7692
INFO train.py(173): step: 3830/5410, l_total: 0.0317, l_in: 0.0092, l_grad: 0.0225, msssim_ir: 0.3944, msssim_vis: 0.0288, mx_loss: 0.0063, eta: 0:19:01, time: 6.8000
INFO train.py(173): step: 3840/5410, l_total: 0.0434, l_in: 0.0106, l_grad: 0.0328, msssim_ir: 0.4695, msssim_vis: 0.0189, mx_loss: 0.0056, eta: 0:18:54, time: 6.7851
INFO train.py(173): step: 3850/5410, l_total: 0.0436, l_in: 0.0163, l_grad: 0.0273, msssim_ir: 0.4169, msssim_vis: 0.0236, mx_loss: 0.0065, eta: 0:18:47, time: 6.8309
INFO train.py(173): step: 3860/5410, l_total: 0.0458, l_in: 0.0167, l_grad: 0.0291, msssim_ir: 0.3572, msssim_vis: 0.0527, mx_loss: 0.0074, eta: 0:18:39, time: 6.8209
INFO train.py(173): step: 3870/5410, l_total: 0.0532, l_in: 0.0118, l_grad: 0.0414, msssim_ir: 0.2389, msssim_vis: 0.1536, mx_loss: 0.0090, eta: 0:18:32, time: 6.7990
INFO train.py(173): step: 3880/5410, l_total: 0.0303, l_in: 0.0079, l_grad: 0.0224, msssim_ir: 0.2480, msssim_vis: 0.0603, mx_loss: 0.0059, eta: 0:18:24, time: 6.8120
INFO train.py(173): step: 3890/5410, l_total: 0.0540, l_in: 0.0163, l_grad: 0.0377, msssim_ir: 0.2681, msssim_vis: 0.1014, mx_loss: 0.0088, eta: 0:18:17, time: 6.8090
INFO train.py(173): step: 3900/5410, l_total: 0.0506, l_in: 0.0132, l_grad: 0.0373, msssim_ir: 0.3795, msssim_vis: 0.0943, mx_loss: 0.0070, eta: 0:18:10, time: 6.8311
INFO train.py(173): step: 3910/5410, l_total: 0.0428, l_in: 0.0096, l_grad: 0.0332, msssim_ir: 0.3070, msssim_vis: 0.0872, mx_loss: 0.0070, eta: 0:18:02, time: 6.8170
INFO train.py(173): step: 3920/5410, l_total: 0.0444, l_in: 0.0091, l_grad: 0.0353, msssim_ir: 0.5010, msssim_vis: 0.0094, mx_loss: 0.0046, eta: 0:17:55, time: 6.8180
INFO train.py(173): step: 3930/5410, l_total: 0.0708, l_in: 0.0224, l_grad: 0.0484, msssim_ir: 0.4314, msssim_vis: 0.0670, mx_loss: 0.0208, eta: 0:17:48, time: 6.8359
INFO train.py(173): step: 3940/5410, l_total: 0.0494, l_in: 0.0161, l_grad: 0.0333, msssim_ir: 0.2302, msssim_vis: 0.1290, mx_loss: 0.0081, eta: 0:17:40, time: 6.8080
INFO train.py(173): step: 3950/5410, l_total: 0.0295, l_in: 0.0095, l_grad: 0.0201, msssim_ir: 0.4033, msssim_vis: 0.0233, mx_loss: 0.0040, eta: 0:17:33, time: 6.8419
INFO train.py(173): step: 3960/5410, l_total: 0.0442, l_in: 0.0122, l_grad: 0.0320, msssim_ir: 0.4439, msssim_vis: 0.0153, mx_loss: 0.0052, eta: 0:17:25, time: 6.8130
INFO train.py(173): step: 3970/5410, l_total: 0.0632, l_in: 0.0192, l_grad: 0.0440, msssim_ir: 0.4709, msssim_vis: 0.0145, mx_loss: 0.0063, eta: 0:17:18, time: 6.8130
INFO train.py(173): step: 3980/5410, l_total: 0.0367, l_in: 0.0082, l_grad: 0.0285, msssim_ir: 0.3688, msssim_vis: 0.0574, mx_loss: 0.0053, eta: 0:17:11, time: 6.8309
INFO train.py(173): step: 3990/5410, l_total: 0.0472, l_in: 0.0113, l_grad: 0.0359, msssim_ir: 0.3205, msssim_vis: 0.0673, mx_loss: 0.0091, eta: 0:17:03, time: 6.8130
INFO train.py(173): step: 4000/5410, l_total: 0.0530, l_in: 0.0129, l_grad: 0.0401, msssim_ir: 0.3495, msssim_vis: 0.0821, mx_loss: 0.0082, eta: 0:16:56, time: 6.8100
INFO train.py(173): step: 4010/5410, l_total: 0.0391, l_in: 0.0098, l_grad: 0.0293, msssim_ir: 0.3592, msssim_vis: 0.0672, mx_loss: 0.0067, eta: 0:16:49, time: 6.8219
INFO train.py(173): step: 4020/5410, l_total: 0.0695, l_in: 0.0248, l_grad: 0.0447, msssim_ir: 0.2661, msssim_vis: 0.1594, mx_loss: 0.0165, eta: 0:16:41, time: 6.8080
INFO train.py(173): step: 4030/5410, l_total: 0.0464, l_in: 0.0146, l_grad: 0.0319, msssim_ir: 0.3385, msssim_vis: 0.0846, mx_loss: 0.0087, eta: 0:16:34, time: 6.8259
INFO train.py(173): step: 4040/5410, l_total: 0.0515, l_in: 0.0109, l_grad: 0.0406, msssim_ir: 0.4646, msssim_vis: 0.0174, mx_loss: 0.0064, eta: 0:16:27, time: 6.8289
INFO train.py(173): step: 4050/5410, l_total: 0.0434, l_in: 0.0149, l_grad: 0.0285, msssim_ir: 0.3950, msssim_vis: 0.0230, mx_loss: 0.0083, eta: 0:16:19, time: 6.7980
INFO train.py(173): step: 4060/5410, l_total: 0.0619, l_in: 0.0165, l_grad: 0.0454, msssim_ir: 0.2102, msssim_vis: 0.1677, mx_loss: 0.0158, eta: 0:16:12, time: 6.8229
INFO train.py(173): step: 4070/5410, l_total: 0.0347, l_in: 0.0119, l_grad: 0.0228, msssim_ir: 0.2936, msssim_vis: 0.0471, mx_loss: 0.0074, eta: 0:16:05, time: 6.8000
INFO train.py(173): step: 4080/5410, l_total: 0.0309, l_in: 0.0078, l_grad: 0.0230, msssim_ir: 0.3745, msssim_vis: 0.0327, mx_loss: 0.0045, eta: 0:15:57, time: 6.8269
INFO train.py(173): step: 4090/5410, l_total: 0.0661, l_in: 0.0214, l_grad: 0.0447, msssim_ir: 0.4724, msssim_vis: 0.0427, mx_loss: 0.0170, eta: 0:15:50, time: 6.8130
INFO train.py(173): step: 4100/5410, l_total: 0.0429, l_in: 0.0114, l_grad: 0.0315, msssim_ir: 0.3968, msssim_vis: 0.0634, mx_loss: 0.0100, eta: 0:15:43, time: 6.8180
INFO train.py(173): step: 4110/5410, l_total: 0.0414, l_in: 0.0125, l_grad: 0.0289, msssim_ir: 0.2276, msssim_vis: 0.1060, mx_loss: 0.0088, eta: 0:15:35, time: 6.8239
INFO train.py(173): step: 4120/5410, l_total: 0.0451, l_in: 0.0087, l_grad: 0.0364, msssim_ir: 0.4632, msssim_vis: 0.0162, mx_loss: 0.0051, eta: 0:15:28, time: 6.8140
INFO train.py(173): step: 4130/5410, l_total: 0.0458, l_in: 0.0169, l_grad: 0.0289, msssim_ir: 0.4050, msssim_vis: 0.0316, mx_loss: 0.0067, eta: 0:15:21, time: 6.8289
INFO train.py(173): step: 4140/5410, l_total: 0.0380, l_in: 0.0110, l_grad: 0.0270, msssim_ir: 0.3641, msssim_vis: 0.0520, mx_loss: 0.0061, eta: 0:15:13, time: 6.8249
INFO train.py(173): step: 4150/5410, l_total: 0.0360, l_in: 0.0096, l_grad: 0.0264, msssim_ir: 0.3699, msssim_vis: 0.0354, mx_loss: 0.0051, eta: 0:15:06, time: 6.8150
INFO train.py(173): step: 4160/5410, l_total: 0.0300, l_in: 0.0072, l_grad: 0.0228, msssim_ir: 0.2424, msssim_vis: 0.0730, mx_loss: 0.0069, eta: 0:14:59, time: 6.8269
INFO train.py(173): step: 4170/5410, l_total: 0.0538, l_in: 0.0152, l_grad: 0.0386, msssim_ir: 0.4882, msssim_vis: 0.0220, mx_loss: 0.0123, eta: 0:14:51, time: 6.8120
INFO train.py(173): step: 4180/5410, l_total: 0.0411, l_in: 0.0147, l_grad: 0.0264, msssim_ir: 0.1920, msssim_vis: 0.1253, mx_loss: 0.0111, eta: 0:14:44, time: 6.8209
INFO train.py(173): step: 4190/5410, l_total: 0.0346, l_in: 0.0103, l_grad: 0.0243, msssim_ir: 0.3945, msssim_vis: 0.0431, mx_loss: 0.0051, eta: 0:14:37, time: 6.8468
INFO train.py(173): step: 4200/5410, l_total: 0.0508, l_in: 0.0142, l_grad: 0.0366, msssim_ir: 0.2519, msssim_vis: 0.1198, mx_loss: 0.0088, eta: 0:14:30, time: 6.8070
INFO train.py(173): step: 4210/5410, l_total: 0.0651, l_in: 0.0245, l_grad: 0.0407, msssim_ir: 0.4662, msssim_vis: 0.0366, mx_loss: 0.0243, eta: 0:14:22, time: 6.8249
INFO train.py(173): step: 4220/5410, l_total: 0.1108, l_in: 0.0521, l_grad: 0.0587, msssim_ir: 0.5180, msssim_vis: 0.0230, mx_loss: 0.0228, eta: 0:14:15, time: 6.8199
INFO train.py(173): step: 4230/5410, l_total: 0.0307, l_in: 0.0070, l_grad: 0.0236, msssim_ir: 0.3632, msssim_vis: 0.0486, mx_loss: 0.0042, eta: 0:14:08, time: 6.8209
INFO train.py(173): step: 4240/5410, l_total: 0.0341, l_in: 0.0060, l_grad: 0.0281, msssim_ir: 0.4885, msssim_vis: 0.0175, mx_loss: 0.0031, eta: 0:14:00, time: 6.8130
INFO train.py(173): step: 4250/5410, l_total: 0.0370, l_in: 0.0089, l_grad: 0.0281, msssim_ir: 0.3558, msssim_vis: 0.0760, mx_loss: 0.0058, eta: 0:13:53, time: 6.8239
INFO train.py(173): step: 4260/5410, l_total: 0.0287, l_in: 0.0072, l_grad: 0.0215, msssim_ir: 0.3960, msssim_vis: 0.0281, mx_loss: 0.0034, eta: 0:13:46, time: 6.8349
INFO train.py(173): step: 4270/5410, l_total: 0.0392, l_in: 0.0100, l_grad: 0.0292, msssim_ir: 0.3718, msssim_vis: 0.0269, mx_loss: 0.0078, eta: 0:13:39, time: 6.8289
INFO train.py(173): step: 4280/5410, l_total: 0.0635, l_in: 0.0206, l_grad: 0.0429, msssim_ir: 0.2958, msssim_vis: 0.1072, mx_loss: 0.0212, eta: 0:13:31, time: 6.8060
INFO train.py(173): step: 4290/5410, l_total: 0.0326, l_in: 0.0072, l_grad: 0.0253, msssim_ir: 0.3907, msssim_vis: 0.0358, mx_loss: 0.0050, eta: 0:13:24, time: 6.8349
INFO train.py(173): step: 4300/5410, l_total: 0.0545, l_in: 0.0104, l_grad: 0.0441, msssim_ir: 0.3677, msssim_vis: 0.0478, mx_loss: 0.0078, eta: 0:13:17, time: 6.8130
INFO train.py(173): step: 4310/5410, l_total: 0.0260, l_in: 0.0062, l_grad: 0.0199, msssim_ir: 0.2759, msssim_vis: 0.0539, mx_loss: 0.0062, eta: 0:13:09, time: 6.8120
INFO train.py(173): step: 4320/5410, l_total: 0.0350, l_in: 0.0087, l_grad: 0.0262, msssim_ir: 0.2961, msssim_vis: 0.0909, mx_loss: 0.0064, eta: 0:13:02, time: 6.8199
INFO train.py(173): step: 4330/5410, l_total: 0.0399, l_in: 0.0123, l_grad: 0.0275, msssim_ir: 0.1484, msssim_vis: 0.1458, mx_loss: 0.0091, eta: 0:13:00, time: 26.4365
INFO train.py(173): step: 4340/5410, l_total: 0.0476, l_in: 0.0154, l_grad: 0.0322, msssim_ir: 0.4402, msssim_vis: 0.0210, mx_loss: 0.0058, eta: 0:12:52, time: 6.7622
INFO train.py(173): step: 4350/5410, l_total: 0.0295, l_in: 0.0088, l_grad: 0.0207, msssim_ir: 0.2863, msssim_vis: 0.0538, mx_loss: 0.0062, eta: 0:12:45, time: 6.7582
INFO train.py(173): step: 4360/5410, l_total: 0.0374, l_in: 0.0075, l_grad: 0.0299, msssim_ir: 0.3959, msssim_vis: 0.0512, mx_loss: 0.0045, eta: 0:12:38, time: 6.7383
INFO train.py(173): step: 4370/5410, l_total: 0.0430, l_in: 0.0140, l_grad: 0.0290, msssim_ir: 0.2984, msssim_vis: 0.0997, mx_loss: 0.0077, eta: 0:12:30, time: 6.7811
INFO train.py(173): step: 4380/5410, l_total: 0.0294, l_in: 0.0083, l_grad: 0.0211, msssim_ir: 0.2277, msssim_vis: 0.0814, mx_loss: 0.0057, eta: 0:12:23, time: 6.8060
INFO train.py(173): step: 4390/5410, l_total: 0.0453, l_in: 0.0139, l_grad: 0.0314, msssim_ir: 0.1616, msssim_vis: 0.1897, mx_loss: 0.0121, eta: 0:12:16, time: 6.7851
INFO train.py(173): step: 4400/5410, l_total: 0.0434, l_in: 0.0147, l_grad: 0.0287, msssim_ir: 0.3933, msssim_vis: 0.0347, mx_loss: 0.0054, eta: 0:12:09, time: 6.7980
INFO train.py(173): step: 4410/5410, l_total: 0.0299, l_in: 0.0060, l_grad: 0.0239, msssim_ir: 0.2332, msssim_vis: 0.1176, mx_loss: 0.0042, eta: 0:12:01, time: 6.7821
INFO train.py(173): step: 4420/5410, l_total: 0.0483, l_in: 0.0091, l_grad: 0.0392, msssim_ir: 0.3068, msssim_vis: 0.0827, mx_loss: 0.0065, eta: 0:11:54, time: 6.8140
INFO train.py(173): step: 4430/5410, l_total: 0.0505, l_in: 0.0128, l_grad: 0.0377, msssim_ir: 0.2788, msssim_vis: 0.1126, mx_loss: 0.0060, eta: 0:11:47, time: 6.7751
INFO train.py(173): step: 4440/5410, l_total: 0.0415, l_in: 0.0145, l_grad: 0.0270, msssim_ir: 0.3139, msssim_vis: 0.0589, mx_loss: 0.0066, eta: 0:11:39, time: 6.8209
INFO train.py(173): step: 4450/5410, l_total: 0.0537, l_in: 0.0154, l_grad: 0.0383, msssim_ir: 0.4567, msssim_vis: 0.0264, mx_loss: 0.0065, eta: 0:11:32, time: 6.7751
INFO train.py(173): step: 4460/5410, l_total: 0.0366, l_in: 0.0104, l_grad: 0.0263, msssim_ir: 0.4039, msssim_vis: 0.0343, mx_loss: 0.0060, eta: 0:11:25, time: 6.8150
INFO train.py(173): step: 4470/5410, l_total: 0.0344, l_in: 0.0120, l_grad: 0.0223, msssim_ir: 0.4345, msssim_vis: 0.0127, mx_loss: 0.0041, eta: 0:11:17, time: 6.7881
INFO train.py(173): step: 4480/5410, l_total: 0.0445, l_in: 0.0116, l_grad: 0.0329, msssim_ir: 0.4023, msssim_vis: 0.0675, mx_loss: 0.0061, eta: 0:11:10, time: 6.8110
INFO train.py(173): step: 4490/5410, l_total: 0.0294, l_in: 0.0079, l_grad: 0.0215, msssim_ir: 0.2081, msssim_vis: 0.1111, mx_loss: 0.0044, eta: 0:11:03, time: 6.7921
INFO train.py(173): step: 4500/5410, l_total: 0.0307, l_in: 0.0066, l_grad: 0.0240, msssim_ir: 0.2237, msssim_vis: 0.1596, mx_loss: 0.0038, eta: 0:10:55, time: 6.8100
INFO train.py(173): step: 4510/5410, l_total: 0.0369, l_in: 0.0080, l_grad: 0.0289, msssim_ir: 0.2886, msssim_vis: 0.0779, mx_loss: 0.0060, eta: 0:10:48, time: 6.7931
INFO train.py(173): step: 4520/5410, l_total: 0.0486, l_in: 0.0135, l_grad: 0.0352, msssim_ir: 0.4939, msssim_vis: 0.0113, mx_loss: 0.0055, eta: 0:10:41, time: 6.8209
INFO train.py(173): step: 4530/5410, l_total: 0.0426, l_in: 0.0091, l_grad: 0.0334, msssim_ir: 0.1537, msssim_vis: 0.2254, mx_loss: 0.0082, eta: 0:10:34, time: 6.7980
INFO train.py(173): step: 4540/5410, l_total: 0.0457, l_in: 0.0214, l_grad: 0.0243, msssim_ir: 0.2962, msssim_vis: 0.0942, mx_loss: 0.0101, eta: 0:10:26, time: 6.8219
INFO train.py(173): step: 4550/5410, l_total: 0.0411, l_in: 0.0074, l_grad: 0.0337, msssim_ir: 0.2930, msssim_vis: 0.0786, mx_loss: 0.0049, eta: 0:10:19, time: 6.7911
INFO train.py(173): step: 4560/5410, l_total: 0.0414, l_in: 0.0110, l_grad: 0.0304, msssim_ir: 0.2891, msssim_vis: 0.0992, mx_loss: 0.0074, eta: 0:10:12, time: 6.8110
INFO train.py(173): step: 4570/5410, l_total: 0.0326, l_in: 0.0082, l_grad: 0.0244, msssim_ir: 0.3252, msssim_vis: 0.0348, mx_loss: 0.0036, eta: 0:10:04, time: 6.7931
INFO train.py(173): step: 4580/5410, l_total: 0.0301, l_in: 0.0064, l_grad: 0.0237, msssim_ir: 0.3606, msssim_vis: 0.0218, mx_loss: 0.0045, eta: 0:09:57, time: 6.8299
INFO train.py(173): step: 4590/5410, l_total: 0.0350, l_in: 0.0106, l_grad: 0.0244, msssim_ir: 0.3156, msssim_vis: 0.0701, mx_loss: 0.0086, eta: 0:09:50, time: 6.7941
INFO train.py(173): step: 4600/5410, l_total: 0.0338, l_in: 0.0066, l_grad: 0.0272, msssim_ir: 0.3692, msssim_vis: 0.0358, mx_loss: 0.0048, eta: 0:09:43, time: 6.8040
INFO train.py(173): step: 4610/5410, l_total: 0.0335, l_in: 0.0095, l_grad: 0.0239, msssim_ir: 0.2260, msssim_vis: 0.0666, mx_loss: 0.0061, eta: 0:09:35, time: 6.7951
INFO train.py(173): step: 4620/5410, l_total: 0.0270, l_in: 0.0070, l_grad: 0.0200, msssim_ir: 0.2582, msssim_vis: 0.0418, mx_loss: 0.0061, eta: 0:09:28, time: 6.8130
INFO train.py(173): step: 4630/5410, l_total: 0.0423, l_in: 0.0099, l_grad: 0.0323, msssim_ir: 0.4806, msssim_vis: 0.0081, mx_loss: 0.0042, eta: 0:09:21, time: 6.8190
INFO train.py(173): step: 4640/5410, l_total: 0.0380, l_in: 0.0089, l_grad: 0.0292, msssim_ir: 0.2289, msssim_vis: 0.0847, mx_loss: 0.0072, eta: 0:09:14, time: 6.8080
INFO train.py(173): step: 4650/5410, l_total: 0.0280, l_in: 0.0061, l_grad: 0.0219, msssim_ir: 0.3007, msssim_vis: 0.0414, mx_loss: 0.0050, eta: 0:09:06, time: 6.8110
INFO train.py(173): step: 4660/5410, l_total: 0.0297, l_in: 0.0083, l_grad: 0.0214, msssim_ir: 0.3636, msssim_vis: 0.0452, mx_loss: 0.0047, eta: 0:08:59, time: 6.7911
INFO train.py(173): step: 4670/5410, l_total: 0.0376, l_in: 0.0078, l_grad: 0.0298, msssim_ir: 0.4453, msssim_vis: 0.0399, mx_loss: 0.0028, eta: 0:08:52, time: 6.8180
INFO train.py(173): step: 4680/5410, l_total: 0.0453, l_in: 0.0168, l_grad: 0.0284, msssim_ir: 0.2926, msssim_vis: 0.1178, mx_loss: 0.0131, eta: 0:08:45, time: 6.7831
INFO train.py(173): step: 4690/5410, l_total: 0.0351, l_in: 0.0097, l_grad: 0.0254, msssim_ir: 0.3802, msssim_vis: 0.0514, mx_loss: 0.0044, eta: 0:08:37, time: 6.8309
INFO train.py(173): step: 4700/5410, l_total: 0.0445, l_in: 0.0117, l_grad: 0.0328, msssim_ir: 0.4037, msssim_vis: 0.0492, mx_loss: 0.0061, eta: 0:08:30, time: 6.8040
INFO train.py(173): step: 4710/5410, l_total: 0.0413, l_in: 0.0101, l_grad: 0.0312, msssim_ir: 0.5211, msssim_vis: 0.0059, mx_loss: 0.0035, eta: 0:08:23, time: 6.8180
INFO train.py(173): step: 4720/5410, l_total: 0.0377, l_in: 0.0089, l_grad: 0.0287, msssim_ir: 0.3837, msssim_vis: 0.0357, mx_loss: 0.0042, eta: 0:08:16, time: 6.8000
INFO train.py(173): step: 4730/5410, l_total: 0.0639, l_in: 0.0143, l_grad: 0.0497, msssim_ir: 0.3653, msssim_vis: 0.0886, mx_loss: 0.0073, eta: 0:08:08, time: 6.8170
INFO train.py(173): step: 4740/5410, l_total: 0.0557, l_in: 0.0128, l_grad: 0.0429, msssim_ir: 0.4003, msssim_vis: 0.0636, mx_loss: 0.0067, eta: 0:08:01, time: 6.8249
INFO train.py(173): step: 4750/5410, l_total: 0.0372, l_in: 0.0123, l_grad: 0.0248, msssim_ir: 0.4074, msssim_vis: 0.0444, mx_loss: 0.0058, eta: 0:07:54, time: 6.7941
INFO train.py(173): step: 4760/5410, l_total: 0.0448, l_in: 0.0114, l_grad: 0.0334, msssim_ir: 0.3663, msssim_vis: 0.0756, mx_loss: 0.0081, eta: 0:07:47, time: 6.8239
INFO train.py(173): step: 4770/5410, l_total: 0.0422, l_in: 0.0192, l_grad: 0.0229, msssim_ir: 0.2117, msssim_vis: 0.0685, mx_loss: 0.0163, eta: 0:07:39, time: 6.7871
INFO train.py(173): step: 4780/5410, l_total: 0.0328, l_in: 0.0081, l_grad: 0.0247, msssim_ir: 0.2640, msssim_vis: 0.0947, mx_loss: 0.0065, eta: 0:07:32, time: 6.8379
INFO train.py(173): step: 4790/5410, l_total: 0.0385, l_in: 0.0137, l_grad: 0.0248, msssim_ir: 0.2919, msssim_vis: 0.0698, mx_loss: 0.0101, eta: 0:07:25, time: 6.7891
INFO train.py(173): step: 4800/5410, l_total: 0.0440, l_in: 0.0115, l_grad: 0.0325, msssim_ir: 0.3002, msssim_vis: 0.0882, mx_loss: 0.0082, eta: 0:07:18, time: 6.8289
INFO train.py(173): step: 4810/5410, l_total: 0.0387, l_in: 0.0081, l_grad: 0.0306, msssim_ir: 0.2809, msssim_vis: 0.0880, mx_loss: 0.0064, eta: 0:07:10, time: 6.7851
INFO train.py(173): step: 4820/5410, l_total: 0.0398, l_in: 0.0115, l_grad: 0.0283, msssim_ir: 0.2359, msssim_vis: 0.1560, mx_loss: 0.0092, eta: 0:07:03, time: 6.8170
INFO train.py(173): step: 4830/5410, l_total: 0.0370, l_in: 0.0106, l_grad: 0.0264, msssim_ir: 0.4331, msssim_vis: 0.0270, mx_loss: 0.0046, eta: 0:06:56, time: 6.7911
INFO train.py(173): step: 4840/5410, l_total: 0.0388, l_in: 0.0096, l_grad: 0.0292, msssim_ir: 0.2167, msssim_vis: 0.1176, mx_loss: 0.0066, eta: 0:06:49, time: 6.8190
INFO train.py(173): step: 4850/5410, l_total: 0.0396, l_in: 0.0070, l_grad: 0.0325, msssim_ir: 0.3777, msssim_vis: 0.0350, mx_loss: 0.0050, eta: 0:06:42, time: 6.7871
INFO train.py(173): step: 4860/5410, l_total: 0.0551, l_in: 0.0141, l_grad: 0.0410, msssim_ir: 0.4165, msssim_vis: 0.0586, mx_loss: 0.0109, eta: 0:06:34, time: 6.8110
INFO train.py(173): step: 4870/5410, l_total: 0.0396, l_in: 0.0085, l_grad: 0.0311, msssim_ir: 0.4708, msssim_vis: 0.0078, mx_loss: 0.0033, eta: 0:06:29, time: 26.3837
INFO train.py(173): step: 4880/5410, l_total: 0.0372, l_in: 0.0087, l_grad: 0.0285, msssim_ir: 0.4340, msssim_vis: 0.0477, mx_loss: 0.0036, eta: 0:06:22, time: 6.7572
INFO train.py(173): step: 4890/5410, l_total: 0.0531, l_in: 0.0123, l_grad: 0.0408, msssim_ir: 0.2761, msssim_vis: 0.1140, mx_loss: 0.0079, eta: 0:06:15, time: 6.7642
INFO train.py(173): step: 4900/5410, l_total: 0.0311, l_in: 0.0091, l_grad: 0.0220, msssim_ir: 0.2284, msssim_vis: 0.1347, mx_loss: 0.0068, eta: 0:06:07, time: 6.7483
INFO train.py(173): step: 4910/5410, l_total: 0.0351, l_in: 0.0121, l_grad: 0.0231, msssim_ir: 0.2156, msssim_vis: 0.0827, mx_loss: 0.0101, eta: 0:06:00, time: 6.7493
INFO train.py(173): step: 4920/5410, l_total: 0.0299, l_in: 0.0067, l_grad: 0.0232, msssim_ir: 0.4110, msssim_vis: 0.0260, mx_loss: 0.0039, eta: 0:05:53, time: 6.7971
INFO train.py(173): step: 4930/5410, l_total: 0.0354, l_in: 0.0078, l_grad: 0.0276, msssim_ir: 0.3261, msssim_vis: 0.0657, mx_loss: 0.0055, eta: 0:05:46, time: 6.7801
INFO train.py(173): step: 4940/5410, l_total: 0.0336, l_in: 0.0069, l_grad: 0.0267, msssim_ir: 0.4334, msssim_vis: 0.0241, mx_loss: 0.0044, eta: 0:05:38, time: 6.7881
INFO train.py(173): step: 4950/5410, l_total: 0.0345, l_in: 0.0088, l_grad: 0.0257, msssim_ir: 0.4851, msssim_vis: 0.0069, mx_loss: 0.0024, eta: 0:05:31, time: 6.8030
INFO train.py(173): step: 4960/5410, l_total: 0.0551, l_in: 0.0138, l_grad: 0.0414, msssim_ir: 0.3893, msssim_vis: 0.0644, mx_loss: 0.0143, eta: 0:05:24, time: 6.7961
INFO train.py(173): step: 4970/5410, l_total: 0.0541, l_in: 0.0147, l_grad: 0.0394, msssim_ir: 0.2976, msssim_vis: 0.1318, mx_loss: 0.0108, eta: 0:05:17, time: 6.8130
INFO train.py(173): step: 4980/5410, l_total: 0.0617, l_in: 0.0131, l_grad: 0.0485, msssim_ir: 0.3610, msssim_vis: 0.0448, mx_loss: 0.0072, eta: 0:05:09, time: 6.7970
INFO train.py(173): step: 4990/5410, l_total: 0.0411, l_in: 0.0091, l_grad: 0.0321, msssim_ir: 0.2445, msssim_vis: 0.0951, mx_loss: 0.0072, eta: 0:05:02, time: 6.7901
INFO train.py(173): step: 5000/5410, l_total: 0.0300, l_in: 0.0073, l_grad: 0.0226, msssim_ir: 0.4014, msssim_vis: 0.0226, mx_loss: 0.0041, eta: 0:04:55, time: 6.8000
INFO train.py(173): step: 5010/5410, l_total: 0.0699, l_in: 0.0246, l_grad: 0.0453, msssim_ir: 0.4673, msssim_vis: 0.0198, mx_loss: 0.0156, eta: 0:04:48, time: 6.8030
INFO train.py(173): step: 5020/5410, l_total: 0.0321, l_in: 0.0102, l_grad: 0.0219, msssim_ir: 0.2246, msssim_vis: 0.0870, mx_loss: 0.0076, eta: 0:04:41, time: 6.8170
INFO train.py(173): step: 5030/5410, l_total: 0.0439, l_in: 0.0119, l_grad: 0.0319, msssim_ir: 0.3233, msssim_vis: 0.0883, mx_loss: 0.0070, eta: 0:04:33, time: 6.7961
INFO train.py(173): step: 5040/5410, l_total: 0.0368, l_in: 0.0084, l_grad: 0.0284, msssim_ir: 0.4053, msssim_vis: 0.0375, mx_loss: 0.0045, eta: 0:04:26, time: 6.8020
INFO train.py(173): step: 5050/5410, l_total: 0.0400, l_in: 0.0131, l_grad: 0.0269, msssim_ir: 0.2819, msssim_vis: 0.0913, mx_loss: 0.0080, eta: 0:04:19, time: 6.8070
INFO train.py(173): step: 5060/5410, l_total: 0.0467, l_in: 0.0259, l_grad: 0.0208, msssim_ir: 0.1709, msssim_vis: 0.1215, mx_loss: 0.0309, eta: 0:04:12, time: 6.8170
INFO train.py(173): step: 5070/5410, l_total: 0.0250, l_in: 0.0058, l_grad: 0.0191, msssim_ir: 0.2575, msssim_vis: 0.0736, mx_loss: 0.0042, eta: 0:04:04, time: 6.7881
INFO train.py(173): step: 5080/5410, l_total: 0.0294, l_in: 0.0077, l_grad: 0.0217, msssim_ir: 0.3436, msssim_vis: 0.0428, mx_loss: 0.0054, eta: 0:03:57, time: 6.8120
INFO train.py(173): step: 5090/5410, l_total: 0.0366, l_in: 0.0084, l_grad: 0.0282, msssim_ir: 0.3055, msssim_vis: 0.0893, mx_loss: 0.0042, eta: 0:03:50, time: 6.7831
INFO train.py(173): step: 5100/5410, l_total: 0.0523, l_in: 0.0132, l_grad: 0.0391, msssim_ir: 0.3536, msssim_vis: 0.0855, mx_loss: 0.0075, eta: 0:03:43, time: 6.8369
INFO train.py(173): step: 5110/5410, l_total: 0.0497, l_in: 0.0114, l_grad: 0.0383, msssim_ir: 0.3125, msssim_vis: 0.1055, mx_loss: 0.0065, eta: 0:03:35, time: 6.8229
INFO train.py(173): step: 5120/5410, l_total: 0.0455, l_in: 0.0099, l_grad: 0.0356, msssim_ir: 0.3700, msssim_vis: 0.0958, mx_loss: 0.0072, eta: 0:03:28, time: 6.7941
INFO train.py(173): step: 5130/5410, l_total: 0.0472, l_in: 0.0151, l_grad: 0.0321, msssim_ir: 0.3200, msssim_vis: 0.1088, mx_loss: 0.0060, eta: 0:03:21, time: 6.8030
INFO train.py(173): step: 5140/5410, l_total: 0.0422, l_in: 0.0192, l_grad: 0.0231, msssim_ir: 0.3358, msssim_vis: 0.0852, mx_loss: 0.0092, eta: 0:03:14, time: 6.7971
INFO train.py(173): step: 5150/5410, l_total: 0.0387, l_in: 0.0113, l_grad: 0.0275, msssim_ir: 0.3331, msssim_vis: 0.0812, mx_loss: 0.0079, eta: 0:03:07, time: 6.8110
INFO train.py(173): step: 5160/5410, l_total: 0.0365, l_in: 0.0099, l_grad: 0.0266, msssim_ir: 0.3783, msssim_vis: 0.0408, mx_loss: 0.0072, eta: 0:02:59, time: 6.7980
INFO train.py(173): step: 5170/5410, l_total: 0.0506, l_in: 0.0136, l_grad: 0.0370, msssim_ir: 0.3204, msssim_vis: 0.0903, mx_loss: 0.0097, eta: 0:02:52, time: 6.8040
INFO train.py(173): step: 5180/5410, l_total: 0.0476, l_in: 0.0104, l_grad: 0.0373, msssim_ir: 0.4852, msssim_vis: 0.0163, mx_loss: 0.0043, eta: 0:02:45, time: 6.8020
INFO train.py(173): step: 5190/5410, l_total: 0.0511, l_in: 0.0147, l_grad: 0.0364, msssim_ir: 0.1927, msssim_vis: 0.1543, mx_loss: 0.0137, eta: 0:02:38, time: 6.8120
INFO train.py(173): step: 5200/5410, l_total: 0.0446, l_in: 0.0129, l_grad: 0.0318, msssim_ir: 0.2966, msssim_vis: 0.1095, mx_loss: 0.0058, eta: 0:02:31, time: 6.8060
INFO train.py(173): step: 5210/5410, l_total: 0.0445, l_in: 0.0099, l_grad: 0.0346, msssim_ir: 0.3594, msssim_vis: 0.1011, mx_loss: 0.0080, eta: 0:02:23, time: 6.8090
INFO train.py(173): step: 5220/5410, l_total: 0.0525, l_in: 0.0108, l_grad: 0.0418, msssim_ir: 0.4424, msssim_vis: 0.0142, mx_loss: 0.0042, eta: 0:02:16, time: 6.8060
INFO train.py(173): step: 5230/5410, l_total: 0.0459, l_in: 0.0107, l_grad: 0.0352, msssim_ir: 0.2630, msssim_vis: 0.0883, mx_loss: 0.0078, eta: 0:02:09, time: 6.8140
INFO train.py(173): step: 5240/5410, l_total: 0.0515, l_in: 0.0135, l_grad: 0.0381, msssim_ir: 0.2773, msssim_vis: 0.1106, mx_loss: 0.0077, eta: 0:02:02, time: 6.8070
INFO train.py(173): step: 5250/5410, l_total: 0.0278, l_in: 0.0066, l_grad: 0.0211, msssim_ir: 0.3349, msssim_vis: 0.0713, mx_loss: 0.0053, eta: 0:01:55, time: 6.8090
INFO train.py(173): step: 5260/5410, l_total: 0.0404, l_in: 0.0197, l_grad: 0.0207, msssim_ir: 0.1909, msssim_vis: 0.0799, mx_loss: 0.0153, eta: 0:01:47, time: 6.8090
INFO train.py(173): step: 5270/5410, l_total: 0.0399, l_in: 0.0128, l_grad: 0.0271, msssim_ir: 0.3245, msssim_vis: 0.0686, mx_loss: 0.0103, eta: 0:01:40, time: 6.8050
INFO train.py(173): step: 5280/5410, l_total: 0.0434, l_in: 0.0110, l_grad: 0.0324, msssim_ir: 0.4190, msssim_vis: 0.0377, mx_loss: 0.0064, eta: 0:01:33, time: 6.7980
INFO train.py(173): step: 5290/5410, l_total: 0.0326, l_in: 0.0076, l_grad: 0.0250, msssim_ir: 0.3395, msssim_vis: 0.0831, mx_loss: 0.0040, eta: 0:01:26, time: 6.8080
INFO train.py(173): step: 5300/5410, l_total: 0.1445, l_in: 0.0641, l_grad: 0.0805, msssim_ir: 0.4760, msssim_vis: 0.0824, mx_loss: 0.0703, eta: 0:01:19, time: 6.8219
INFO train.py(173): step: 5310/5410, l_total: 0.0480, l_in: 0.0120, l_grad: 0.0359, msssim_ir: 0.4577, msssim_vis: 0.0297, mx_loss: 0.0058, eta: 0:01:11, time: 6.7911
INFO train.py(173): step: 5320/5410, l_total: 0.0424, l_in: 0.0092, l_grad: 0.0332, msssim_ir: 0.2755, msssim_vis: 0.1064, mx_loss: 0.0073, eta: 0:01:04, time: 6.8140
INFO train.py(173): step: 5330/5410, l_total: 0.0461, l_in: 0.0183, l_grad: 0.0277, msssim_ir: 0.1628, msssim_vis: 0.1368, mx_loss: 0.0188, eta: 0:00:57, time: 6.7911
INFO train.py(173): step: 5340/5410, l_total: 0.0436, l_in: 0.0089, l_grad: 0.0347, msssim_ir: 0.4426, msssim_vis: 0.0202, mx_loss: 0.0063, eta: 0:00:50, time: 6.8299
INFO train.py(173): step: 5350/5410, l_total: 0.0331, l_in: 0.0133, l_grad: 0.0199, msssim_ir: 0.2155, msssim_vis: 0.1044, mx_loss: 0.0099, eta: 0:00:43, time: 6.7961
INFO train.py(173): step: 5360/5410, l_total: 0.0388, l_in: 0.0080, l_grad: 0.0308, msssim_ir: 0.4775, msssim_vis: 0.0162, mx_loss: 0.0042, eta: 0:00:35, time: 6.8150
INFO train.py(173): step: 5370/5410, l_total: 0.0339, l_in: 0.0104, l_grad: 0.0235, msssim_ir: 0.3305, msssim_vis: 0.0568, mx_loss: 0.0088, eta: 0:00:28, time: 6.7911
INFO train.py(173): step: 5380/5410, l_total: 0.0416, l_in: 0.0098, l_grad: 0.0318, msssim_ir: 0.3945, msssim_vis: 0.0311, mx_loss: 0.0062, eta: 0:00:21, time: 6.8080
INFO train.py(173): step: 5390/5410, l_total: 0.0723, l_in: 0.0130, l_grad: 0.0593, msssim_ir: 0.3615, msssim_vis: 0.0829, mx_loss: 0.0236, eta: 0:00:14, time: 6.8150
INFO train.py(173): step: 5400/5410, l_total: 0.0415, l_in: 0.0097, l_grad: 0.0317, msssim_ir: 0.3683, msssim_vis: 0.0386, mx_loss: 0.0049, eta: 0:00:07, time: 6.8030
INFO train.py(173): step: 5410/5410, l_total: 0.0457, l_in: 0.0099, l_grad: 0.0358, msssim_ir: 0.4231, msssim_vis: 0.0405, mx_loss: 0.0067, eta: 0:00:00, time: 6.8130
INFO train.py(177): Fusion Model Save to: ./model\Fusion\fusion_model.pth
INFO train.py(178): 

INFO train.py(108): Training Fusion Model start~
INFO train.py(173): step: 10/5410, l_total: 0.0353, l_in: 0.0069, l_grad: 0.0284, msssim_ir: 0.3305, msssim_vis: 0.0258, mx_loss: 0.0044, eta: 3:52:18, time: 25.8123
INFO train.py(173): step: 20/5410, l_total: 0.0413, l_in: 0.0120, l_grad: 0.0293, msssim_ir: 0.1856, msssim_vis: 0.1581, mx_loss: 0.0098, eta: 2:26:22, time: 6.7742
INFO train.py(173): step: 30/5410, l_total: 0.0323, l_in: 0.0063, l_grad: 0.0260, msssim_ir: 0.4004, msssim_vis: 0.0352, mx_loss: 0.0043, eta: 1:57:31, time: 6.7363
INFO train.py(173): step: 40/5410, l_total: 0.0285, l_in: 0.0081, l_grad: 0.0204, msssim_ir: 0.2595, msssim_vis: 0.1001, mx_loss: 0.0048, eta: 1:43:05, time: 6.7522
INFO train.py(173): step: 50/5410, l_total: 0.0429, l_in: 0.0149, l_grad: 0.0280, msssim_ir: 0.3260, msssim_vis: 0.0653, mx_loss: 0.0097, eta: 1:34:27, time: 6.7980
INFO train.py(173): step: 60/5410, l_total: 0.0335, l_in: 0.0100, l_grad: 0.0234, msssim_ir: 0.2573, msssim_vis: 0.0706, mx_loss: 0.0055, eta: 1:28:40, time: 6.7961
INFO train.py(173): step: 70/5410, l_total: 0.0429, l_in: 0.0209, l_grad: 0.0220, msssim_ir: 0.2203, msssim_vis: 0.0880, mx_loss: 0.0245, eta: 1:24:31, time: 6.8050
INFO train.py(173): step: 80/5410, l_total: 0.0474, l_in: 0.0164, l_grad: 0.0310, msssim_ir: 0.3404, msssim_vis: 0.0584, mx_loss: 0.0179, eta: 1:21:20, time: 6.7791
INFO train.py(173): step: 90/5410, l_total: 0.0412, l_in: 0.0101, l_grad: 0.0311, msssim_ir: 0.2754, msssim_vis: 0.0831, mx_loss: 0.0069, eta: 1:18:52, time: 6.8010
INFO train.py(173): step: 100/5410, l_total: 0.0400, l_in: 0.0146, l_grad: 0.0253, msssim_ir: 0.3080, msssim_vis: 0.0807, mx_loss: 0.0078, eta: 1:16:51, time: 6.7921
INFO train.py(173): step: 110/5410, l_total: 0.0309, l_in: 0.0104, l_grad: 0.0205, msssim_ir: 0.2936, msssim_vis: 0.0605, mx_loss: 0.0063, eta: 1:15:12, time: 6.8020
INFO train.py(173): step: 120/5410, l_total: 0.0454, l_in: 0.0148, l_grad: 0.0307, msssim_ir: 0.3771, msssim_vis: 0.0771, mx_loss: 0.0039, eta: 1:13:47, time: 6.7931
INFO train.py(173): step: 130/5410, l_total: 0.0354, l_in: 0.0079, l_grad: 0.0275, msssim_ir: 0.4030, msssim_vis: 0.0481, mx_loss: 0.0046, eta: 1:12:35, time: 6.8010
INFO train.py(173): step: 140/5410, l_total: 0.0355, l_in: 0.0090, l_grad: 0.0265, msssim_ir: 0.3518, msssim_vis: 0.0490, mx_loss: 0.0066, eta: 1:11:32, time: 6.8010
INFO train.py(173): step: 150/5410, l_total: 0.0325, l_in: 0.0092, l_grad: 0.0233, msssim_ir: 0.2131, msssim_vis: 0.1320, mx_loss: 0.0053, eta: 1:10:37, time: 6.8050
INFO train.py(173): step: 160/5410, l_total: 0.0448, l_in: 0.0124, l_grad: 0.0324, msssim_ir: 0.3161, msssim_vis: 0.0737, mx_loss: 0.0076, eta: 1:09:48, time: 6.8000
INFO train.py(173): step: 170/5410, l_total: 0.0326, l_in: 0.0103, l_grad: 0.0222, msssim_ir: 0.3069, msssim_vis: 0.0703, mx_loss: 0.0063, eta: 1:09:04, time: 6.8199
INFO train.py(173): step: 180/5410, l_total: 0.0320, l_in: 0.0087, l_grad: 0.0233, msssim_ir: 0.3483, msssim_vis: 0.0521, mx_loss: 0.0044, eta: 1:08:24, time: 6.8090
INFO train.py(173): step: 190/5410, l_total: 0.0270, l_in: 0.0076, l_grad: 0.0194, msssim_ir: 0.2408, msssim_vis: 0.0925, mx_loss: 0.0058, eta: 1:07:48, time: 6.8130
INFO train.py(173): step: 200/5410, l_total: 0.0333, l_in: 0.0079, l_grad: 0.0254, msssim_ir: 0.2999, msssim_vis: 0.1114, mx_loss: 0.0049, eta: 1:07:14, time: 6.7881
INFO train.py(173): step: 210/5410, l_total: 0.0451, l_in: 0.0115, l_grad: 0.0336, msssim_ir: 0.4730, msssim_vis: 0.0232, mx_loss: 0.0059, eta: 1:06:44, time: 6.8229
INFO train.py(173): step: 220/5410, l_total: 0.0393, l_in: 0.0075, l_grad: 0.0319, msssim_ir: 0.3449, msssim_vis: 0.1481, mx_loss: 0.0039, eta: 1:06:15, time: 6.8010
INFO train.py(173): step: 230/5410, l_total: 0.0330, l_in: 0.0064, l_grad: 0.0266, msssim_ir: 0.3340, msssim_vis: 0.0464, mx_loss: 0.0049, eta: 1:05:48, time: 6.8180
INFO train.py(173): step: 240/5410, l_total: 0.0321, l_in: 0.0069, l_grad: 0.0252, msssim_ir: 0.3090, msssim_vis: 0.0755, mx_loss: 0.0043, eta: 1:05:23, time: 6.7961
INFO train.py(173): step: 250/5410, l_total: 0.0490, l_in: 0.0120, l_grad: 0.0371, msssim_ir: 0.4611, msssim_vis: 0.0323, mx_loss: 0.0084, eta: 1:04:59, time: 6.8110
INFO train.py(173): step: 260/5410, l_total: 0.0291, l_in: 0.0070, l_grad: 0.0221, msssim_ir: 0.4431, msssim_vis: 0.0102, mx_loss: 0.0026, eta: 1:04:36, time: 6.7861
INFO train.py(173): step: 270/5410, l_total: 0.0305, l_in: 0.0063, l_grad: 0.0242, msssim_ir: 0.1934, msssim_vis: 0.1278, mx_loss: 0.0044, eta: 1:04:15, time: 6.8209
INFO train.py(173): step: 280/5410, l_total: 0.0470, l_in: 0.0141, l_grad: 0.0329, msssim_ir: 0.3424, msssim_vis: 0.0750, mx_loss: 0.0094, eta: 1:03:55, time: 6.8190
INFO train.py(173): step: 290/5410, l_total: 0.0500, l_in: 0.0182, l_grad: 0.0318, msssim_ir: 0.3428, msssim_vis: 0.0743, mx_loss: 0.0087, eta: 1:03:36, time: 6.7921
INFO train.py(173): step: 300/5410, l_total: 0.0397, l_in: 0.0102, l_grad: 0.0296, msssim_ir: 0.3722, msssim_vis: 0.0295, mx_loss: 0.0043, eta: 1:03:17, time: 6.8110
INFO train.py(173): step: 310/5410, l_total: 0.0401, l_in: 0.0118, l_grad: 0.0283, msssim_ir: 0.1524, msssim_vis: 0.1699, mx_loss: 0.0114, eta: 1:02:59, time: 6.7980
INFO train.py(173): step: 320/5410, l_total: 0.0371, l_in: 0.0081, l_grad: 0.0289, msssim_ir: 0.4149, msssim_vis: 0.0332, mx_loss: 0.0055, eta: 1:02:42, time: 6.8110
INFO train.py(173): step: 330/5410, l_total: 0.0442, l_in: 0.0102, l_grad: 0.0340, msssim_ir: 0.4405, msssim_vis: 0.0582, mx_loss: 0.0052, eta: 1:02:26, time: 6.7941
INFO train.py(173): step: 340/5410, l_total: 0.0589, l_in: 0.0154, l_grad: 0.0435, msssim_ir: 0.3289, msssim_vis: 0.0877, mx_loss: 0.0191, eta: 1:02:10, time: 6.8120
INFO train.py(173): step: 350/5410, l_total: 0.0609, l_in: 0.0179, l_grad: 0.0430, msssim_ir: 0.3065, msssim_vis: 0.1058, mx_loss: 0.0120, eta: 1:01:55, time: 6.7990
INFO train.py(173): step: 360/5410, l_total: 0.0453, l_in: 0.0148, l_grad: 0.0305, msssim_ir: 0.4748, msssim_vis: 0.0051, mx_loss: 0.0033, eta: 1:01:40, time: 6.8180
INFO train.py(173): step: 370/5410, l_total: 0.0338, l_in: 0.0075, l_grad: 0.0262, msssim_ir: 0.3431, msssim_vis: 0.0453, mx_loss: 0.0042, eta: 1:01:25, time: 6.7921
INFO train.py(173): step: 380/5410, l_total: 0.0401, l_in: 0.0107, l_grad: 0.0294, msssim_ir: 0.4569, msssim_vis: 0.0233, mx_loss: 0.0057, eta: 1:01:11, time: 6.8209
INFO train.py(173): step: 390/5410, l_total: 0.0678, l_in: 0.0197, l_grad: 0.0482, msssim_ir: 0.3091, msssim_vis: 0.1315, mx_loss: 0.0134, eta: 1:00:58, time: 6.8020
INFO train.py(173): step: 400/5410, l_total: 0.0410, l_in: 0.0112, l_grad: 0.0298, msssim_ir: 0.3945, msssim_vis: 0.0238, mx_loss: 0.0054, eta: 1:00:45, time: 6.8190
INFO train.py(173): step: 410/5410, l_total: 0.0448, l_in: 0.0084, l_grad: 0.0364, msssim_ir: 0.4329, msssim_vis: 0.0328, mx_loss: 0.0055, eta: 1:00:32, time: 6.8180
INFO train.py(173): step: 420/5410, l_total: 0.0587, l_in: 0.0199, l_grad: 0.0388, msssim_ir: 0.4720, msssim_vis: 0.0145, mx_loss: 0.0100, eta: 1:00:19, time: 6.8090
INFO train.py(173): step: 430/5410, l_total: 0.0440, l_in: 0.0155, l_grad: 0.0285, msssim_ir: 0.1966, msssim_vis: 0.1298, mx_loss: 0.0173, eta: 1:00:06, time: 6.7941
INFO train.py(173): step: 440/5410, l_total: 0.0492, l_in: 0.0107, l_grad: 0.0384, msssim_ir: 0.3517, msssim_vis: 0.0634, mx_loss: 0.0056, eta: 0:59:54, time: 6.8060
INFO train.py(173): step: 450/5410, l_total: 0.0520, l_in: 0.0134, l_grad: 0.0386, msssim_ir: 0.3570, msssim_vis: 0.0404, mx_loss: 0.0111, eta: 0:59:42, time: 6.8180
INFO train.py(173): step: 460/5410, l_total: 0.0540, l_in: 0.0112, l_grad: 0.0428, msssim_ir: 0.3620, msssim_vis: 0.1003, mx_loss: 0.0070, eta: 0:59:31, time: 6.7980
INFO train.py(173): step: 470/5410, l_total: 0.0484, l_in: 0.0141, l_grad: 0.0342, msssim_ir: 0.3239, msssim_vis: 0.0703, mx_loss: 0.0122, eta: 0:59:19, time: 6.8090
INFO train.py(173): step: 480/5410, l_total: 0.0550, l_in: 0.0140, l_grad: 0.0410, msssim_ir: 0.1674, msssim_vis: 0.1922, mx_loss: 0.0134, eta: 0:59:08, time: 6.8140
INFO train.py(173): step: 490/5410, l_total: 0.0305, l_in: 0.0102, l_grad: 0.0202, msssim_ir: 0.2639, msssim_vis: 0.0834, mx_loss: 0.0093, eta: 0:58:57, time: 6.8090
INFO train.py(173): step: 500/5410, l_total: 0.0521, l_in: 0.0129, l_grad: 0.0392, msssim_ir: 0.4533, msssim_vis: 0.0136, mx_loss: 0.0042, eta: 0:58:46, time: 6.7951
INFO train.py(173): step: 510/5410, l_total: 0.0290, l_in: 0.0074, l_grad: 0.0216, msssim_ir: 0.2116, msssim_vis: 0.1176, mx_loss: 0.0062, eta: 0:58:35, time: 6.8199
INFO train.py(173): step: 520/5410, l_total: 0.0487, l_in: 0.0108, l_grad: 0.0379, msssim_ir: 0.2263, msssim_vis: 0.1387, mx_loss: 0.0078, eta: 0:58:24, time: 6.8030
INFO train.py(173): step: 530/5410, l_total: 0.0477, l_in: 0.0107, l_grad: 0.0369, msssim_ir: 0.4693, msssim_vis: 0.0176, mx_loss: 0.0103, eta: 0:58:14, time: 6.8190
INFO train.py(173): step: 540/5410, l_total: 0.0357, l_in: 0.0091, l_grad: 0.0267, msssim_ir: 0.2805, msssim_vis: 0.0590, mx_loss: 0.0060, eta: 0:58:04, time: 6.7831
INFO train.py(173): step: 550/5410, l_total: 0.0350, l_in: 0.0091, l_grad: 0.0259, msssim_ir: 0.2995, msssim_vis: 0.0483, mx_loss: 0.0052, eta: 1:00:46, time: 26.3997
INFO train.py(173): step: 560/5410, l_total: 0.0467, l_in: 0.0088, l_grad: 0.0379, msssim_ir: 0.3036, msssim_vis: 0.0564, mx_loss: 0.0051, eta: 1:00:32, time: 6.7483
INFO train.py(173): step: 570/5410, l_total: 0.0470, l_in: 0.0119, l_grad: 0.0351, msssim_ir: 0.2708, msssim_vis: 0.0786, mx_loss: 0.0083, eta: 1:00:19, time: 6.7423
INFO train.py(173): step: 580/5410, l_total: 0.0442, l_in: 0.0090, l_grad: 0.0352, msssim_ir: 0.4198, msssim_vis: 0.0461, mx_loss: 0.0042, eta: 1:00:05, time: 6.7961
INFO train.py(173): step: 590/5410, l_total: 0.0752, l_in: 0.0215, l_grad: 0.0538, msssim_ir: 0.3867, msssim_vis: 0.0456, mx_loss: 0.0123, eta: 0:59:52, time: 6.7801
INFO train.py(173): step: 600/5410, l_total: 0.0315, l_in: 0.0114, l_grad: 0.0201, msssim_ir: 0.3701, msssim_vis: 0.0526, mx_loss: 0.0059, eta: 0:59:40, time: 6.7911
INFO train.py(173): step: 610/5410, l_total: 0.0322, l_in: 0.0112, l_grad: 0.0210, msssim_ir: 0.2528, msssim_vis: 0.0992, mx_loss: 0.0099, eta: 0:59:27, time: 6.8000
INFO train.py(173): step: 620/5410, l_total: 0.0663, l_in: 0.0259, l_grad: 0.0404, msssim_ir: 0.4368, msssim_vis: 0.0326, mx_loss: 0.0162, eta: 0:59:15, time: 6.7961
INFO train.py(173): step: 630/5410, l_total: 0.0551, l_in: 0.0156, l_grad: 0.0395, msssim_ir: 0.4772, msssim_vis: 0.0530, mx_loss: 0.0059, eta: 0:59:03, time: 6.8040
INFO train.py(173): step: 640/5410, l_total: 0.0388, l_in: 0.0073, l_grad: 0.0314, msssim_ir: 0.3693, msssim_vis: 0.0565, mx_loss: 0.0044, eta: 0:58:51, time: 6.8050
INFO train.py(173): step: 650/5410, l_total: 0.0380, l_in: 0.0083, l_grad: 0.0297, msssim_ir: 0.3133, msssim_vis: 0.0934, mx_loss: 0.0051, eta: 0:58:39, time: 6.8050
INFO train.py(173): step: 660/5410, l_total: 0.0325, l_in: 0.0082, l_grad: 0.0244, msssim_ir: 0.4355, msssim_vis: 0.0257, mx_loss: 0.0028, eta: 0:58:27, time: 6.7891
INFO train.py(173): step: 670/5410, l_total: 0.0498, l_in: 0.0121, l_grad: 0.0377, msssim_ir: 0.2900, msssim_vis: 0.1132, mx_loss: 0.0086, eta: 0:58:16, time: 6.8100
INFO train.py(173): step: 680/5410, l_total: 0.0946, l_in: 0.0251, l_grad: 0.0695, msssim_ir: 0.2917, msssim_vis: 0.0892, mx_loss: 0.0286, eta: 0:58:04, time: 6.7871
INFO train.py(173): step: 690/5410, l_total: 0.0303, l_in: 0.0068, l_grad: 0.0235, msssim_ir: 0.3870, msssim_vis: 0.0265, mx_loss: 0.0039, eta: 0:57:53, time: 6.8160
INFO train.py(173): step: 700/5410, l_total: 0.0415, l_in: 0.0095, l_grad: 0.0321, msssim_ir: 0.2338, msssim_vis: 0.1002, mx_loss: 0.0079, eta: 0:57:42, time: 6.7821
INFO train.py(173): step: 710/5410, l_total: 0.0421, l_in: 0.0112, l_grad: 0.0310, msssim_ir: 0.2302, msssim_vis: 0.1479, mx_loss: 0.0070, eta: 0:57:31, time: 6.8399
INFO train.py(173): step: 720/5410, l_total: 0.0391, l_in: 0.0132, l_grad: 0.0259, msssim_ir: 0.4136, msssim_vis: 0.0295, mx_loss: 0.0119, eta: 0:57:20, time: 6.8060
INFO train.py(173): step: 730/5410, l_total: 0.0324, l_in: 0.0065, l_grad: 0.0259, msssim_ir: 0.4861, msssim_vis: 0.0068, mx_loss: 0.0024, eta: 0:57:09, time: 6.7980
INFO train.py(173): step: 740/5410, l_total: 0.0257, l_in: 0.0052, l_grad: 0.0205, msssim_ir: 0.3671, msssim_vis: 0.0387, mx_loss: 0.0029, eta: 0:56:59, time: 6.8100
INFO train.py(173): step: 750/5410, l_total: 0.0266, l_in: 0.0089, l_grad: 0.0177, msssim_ir: 0.2939, msssim_vis: 0.0550, mx_loss: 0.0049, eta: 0:56:48, time: 6.8100
INFO train.py(173): step: 760/5410, l_total: 0.0458, l_in: 0.0125, l_grad: 0.0333, msssim_ir: 0.3200, msssim_vis: 0.0632, mx_loss: 0.0090, eta: 0:56:38, time: 6.8339
INFO train.py(173): step: 770/5410, l_total: 0.0361, l_in: 0.0121, l_grad: 0.0241, msssim_ir: 0.1441, msssim_vis: 0.1284, mx_loss: 0.0131, eta: 0:56:28, time: 6.7751
INFO train.py(173): step: 780/5410, l_total: 0.0615, l_in: 0.0131, l_grad: 0.0483, msssim_ir: 0.3903, msssim_vis: 0.0654, mx_loss: 0.0076, eta: 0:56:17, time: 6.8130
INFO train.py(173): step: 790/5410, l_total: 0.0442, l_in: 0.0098, l_grad: 0.0344, msssim_ir: 0.4343, msssim_vis: 0.0137, mx_loss: 0.0044, eta: 0:56:07, time: 6.8050
INFO train.py(173): step: 800/5410, l_total: 0.0507, l_in: 0.0156, l_grad: 0.0351, msssim_ir: 0.4706, msssim_vis: 0.0190, mx_loss: 0.0060, eta: 0:55:57, time: 6.8219
INFO train.py(173): step: 810/5410, l_total: 0.0498, l_in: 0.0115, l_grad: 0.0383, msssim_ir: 0.2929, msssim_vis: 0.1350, mx_loss: 0.0086, eta: 0:55:47, time: 6.7951
INFO train.py(173): step: 820/5410, l_total: 0.0322, l_in: 0.0066, l_grad: 0.0256, msssim_ir: 0.2233, msssim_vis: 0.1095, mx_loss: 0.0049, eta: 0:55:37, time: 6.8249
INFO train.py(173): step: 830/5410, l_total: 0.0369, l_in: 0.0115, l_grad: 0.0254, msssim_ir: 0.3645, msssim_vis: 0.0451, mx_loss: 0.0084, eta: 0:55:28, time: 6.8130
INFO train.py(173): step: 840/5410, l_total: 0.0369, l_in: 0.0080, l_grad: 0.0289, msssim_ir: 0.1837, msssim_vis: 0.1742, mx_loss: 0.0050, eta: 0:55:18, time: 6.8040
INFO train.py(173): step: 850/5410, l_total: 0.0369, l_in: 0.0084, l_grad: 0.0285, msssim_ir: 0.3007, msssim_vis: 0.0699, mx_loss: 0.0033, eta: 0:55:08, time: 6.7971
INFO train.py(173): step: 860/5410, l_total: 0.0432, l_in: 0.0082, l_grad: 0.0350, msssim_ir: 0.3537, msssim_vis: 0.0619, mx_loss: 0.0068, eta: 0:54:58, time: 6.8040
INFO train.py(173): step: 870/5410, l_total: 0.0520, l_in: 0.0107, l_grad: 0.0412, msssim_ir: 0.4011, msssim_vis: 0.0703, mx_loss: 0.0087, eta: 0:54:49, time: 6.8279
INFO train.py(173): step: 880/5410, l_total: 0.0489, l_in: 0.0190, l_grad: 0.0298, msssim_ir: 0.4772, msssim_vis: 0.0210, mx_loss: 0.0173, eta: 0:54:39, time: 6.7980
INFO train.py(173): step: 890/5410, l_total: 0.0327, l_in: 0.0117, l_grad: 0.0210, msssim_ir: 0.3596, msssim_vis: 0.0468, mx_loss: 0.0038, eta: 0:54:30, time: 6.8329
INFO train.py(173): step: 900/5410, l_total: 0.0484, l_in: 0.0152, l_grad: 0.0332, msssim_ir: 0.1641, msssim_vis: 0.1675, mx_loss: 0.0133, eta: 0:54:21, time: 6.8010
INFO train.py(173): step: 910/5410, l_total: 0.0384, l_in: 0.0086, l_grad: 0.0298, msssim_ir: 0.4503, msssim_vis: 0.0177, mx_loss: 0.0036, eta: 0:54:11, time: 6.8160
INFO train.py(173): step: 920/5410, l_total: 0.0366, l_in: 0.0087, l_grad: 0.0279, msssim_ir: 0.1921, msssim_vis: 0.1264, mx_loss: 0.0079, eta: 0:54:02, time: 6.8030
INFO train.py(173): step: 930/5410, l_total: 0.0427, l_in: 0.0108, l_grad: 0.0319, msssim_ir: 0.4164, msssim_vis: 0.0496, mx_loss: 0.0058, eta: 0:53:53, time: 6.8110
INFO train.py(173): step: 940/5410, l_total: 0.0338, l_in: 0.0067, l_grad: 0.0271, msssim_ir: 0.4267, msssim_vis: 0.0303, mx_loss: 0.0037, eta: 0:53:44, time: 6.8100
INFO train.py(173): step: 950/5410, l_total: 0.0534, l_in: 0.0099, l_grad: 0.0435, msssim_ir: 0.2412, msssim_vis: 0.1441, mx_loss: 0.0082, eta: 0:53:35, time: 6.8020
INFO train.py(173): step: 960/5410, l_total: 0.0296, l_in: 0.0072, l_grad: 0.0224, msssim_ir: 0.1823, msssim_vis: 0.1112, mx_loss: 0.0053, eta: 0:53:26, time: 6.8279
INFO train.py(173): step: 970/5410, l_total: 0.0304, l_in: 0.0062, l_grad: 0.0242, msssim_ir: 0.3631, msssim_vis: 0.0386, mx_loss: 0.0045, eta: 0:53:17, time: 6.7980
INFO train.py(173): step: 980/5410, l_total: 0.0499, l_in: 0.0131, l_grad: 0.0368, msssim_ir: 0.3200, msssim_vis: 0.1019, mx_loss: 0.0116, eta: 0:53:08, time: 6.8359
INFO train.py(173): step: 990/5410, l_total: 0.0400, l_in: 0.0075, l_grad: 0.0326, msssim_ir: 0.4854, msssim_vis: 0.0137, mx_loss: 0.0040, eta: 0:52:59, time: 6.7921
INFO train.py(173): step: 1000/5410, l_total: 0.0506, l_in: 0.0129, l_grad: 0.0378, msssim_ir: 0.2646, msssim_vis: 0.0888, mx_loss: 0.0102, eta: 0:52:50, time: 6.8379
INFO train.py(173): step: 1010/5410, l_total: 0.0351, l_in: 0.0102, l_grad: 0.0248, msssim_ir: 0.3505, msssim_vis: 0.0428, mx_loss: 0.0052, eta: 0:52:41, time: 6.8160
INFO train.py(173): step: 1020/5410, l_total: 0.0381, l_in: 0.0132, l_grad: 0.0249, msssim_ir: 0.4417, msssim_vis: 0.0181, mx_loss: 0.0050, eta: 0:52:32, time: 6.7961
INFO train.py(173): step: 1030/5410, l_total: 0.0294, l_in: 0.0061, l_grad: 0.0233, msssim_ir: 0.3179, msssim_vis: 0.0897, mx_loss: 0.0035, eta: 0:52:24, time: 6.8399
INFO train.py(173): step: 1040/5410, l_total: 0.0534, l_in: 0.0120, l_grad: 0.0414, msssim_ir: 0.4120, msssim_vis: 0.0334, mx_loss: 0.0066, eta: 0:52:15, time: 6.7931
INFO train.py(173): step: 1050/5410, l_total: 0.0397, l_in: 0.0127, l_grad: 0.0270, msssim_ir: 0.2580, msssim_vis: 0.0844, mx_loss: 0.0110, eta: 0:52:06, time: 6.8100
INFO train.py(173): step: 1060/5410, l_total: 0.0393, l_in: 0.0085, l_grad: 0.0308, msssim_ir: 0.4127, msssim_vis: 0.0252, mx_loss: 0.0061, eta: 0:51:57, time: 6.7980
INFO train.py(173): step: 1070/5410, l_total: 0.0414, l_in: 0.0088, l_grad: 0.0326, msssim_ir: 0.3102, msssim_vis: 0.0636, mx_loss: 0.0036, eta: 0:51:49, time: 6.8259
INFO train.py(173): step: 1080/5410, l_total: 0.0350, l_in: 0.0088, l_grad: 0.0262, msssim_ir: 0.3343, msssim_vis: 0.0540, mx_loss: 0.0053, eta: 0:51:40, time: 6.7990
INFO train.py(173): step: 1090/5410, l_total: 0.0437, l_in: 0.0119, l_grad: 0.0317, msssim_ir: 0.2153, msssim_vis: 0.1590, mx_loss: 0.0083, eta: 0:52:48, time: 26.1697
INFO train.py(173): step: 1100/5410, l_total: 0.0445, l_in: 0.0155, l_grad: 0.0290, msssim_ir: 0.4668, msssim_vis: 0.0084, mx_loss: 0.0047, eta: 0:52:39, time: 6.7732
INFO train.py(173): step: 1110/5410, l_total: 0.0435, l_in: 0.0099, l_grad: 0.0336, msssim_ir: 0.3805, msssim_vis: 0.0640, mx_loss: 0.0103, eta: 0:52:29, time: 6.7473
INFO train.py(173): step: 1120/5410, l_total: 0.0606, l_in: 0.0179, l_grad: 0.0428, msssim_ir: 0.3764, msssim_vis: 0.1088, mx_loss: 0.0125, eta: 0:52:20, time: 6.7871
INFO train.py(173): step: 1130/5410, l_total: 0.0317, l_in: 0.0084, l_grad: 0.0233, msssim_ir: 0.1729, msssim_vis: 0.1293, mx_loss: 0.0079, eta: 0:52:11, time: 6.7941
INFO train.py(173): step: 1140/5410, l_total: 0.0383, l_in: 0.0101, l_grad: 0.0282, msssim_ir: 0.2199, msssim_vis: 0.1358, mx_loss: 0.0066, eta: 0:52:01, time: 6.7841
INFO train.py(173): step: 1150/5410, l_total: 0.0477, l_in: 0.0104, l_grad: 0.0372, msssim_ir: 0.3897, msssim_vis: 0.0568, mx_loss: 0.0074, eta: 0:51:52, time: 6.8030
INFO train.py(173): step: 1160/5410, l_total: 0.0637, l_in: 0.0212, l_grad: 0.0425, msssim_ir: 0.4398, msssim_vis: 0.0449, mx_loss: 0.0265, eta: 0:51:43, time: 6.7931
INFO train.py(173): step: 1170/5410, l_total: 0.0579, l_in: 0.0141, l_grad: 0.0437, msssim_ir: 0.4329, msssim_vis: 0.0430, mx_loss: 0.0125, eta: 0:51:34, time: 6.8150
INFO train.py(173): step: 1180/5410, l_total: 0.1048, l_in: 0.0606, l_grad: 0.0442, msssim_ir: 0.4877, msssim_vis: 0.0152, mx_loss: 0.0127, eta: 0:51:25, time: 6.8000
INFO train.py(173): step: 1190/5410, l_total: 0.0433, l_in: 0.0108, l_grad: 0.0326, msssim_ir: 0.2384, msssim_vis: 0.1029, mx_loss: 0.0070, eta: 0:51:16, time: 6.8229
INFO train.py(173): step: 1200/5410, l_total: 0.0352, l_in: 0.0063, l_grad: 0.0289, msssim_ir: 0.4277, msssim_vis: 0.0189, mx_loss: 0.0035, eta: 0:51:07, time: 6.8190
INFO train.py(173): step: 1210/5410, l_total: 0.0525, l_in: 0.0139, l_grad: 0.0387, msssim_ir: 0.3301, msssim_vis: 0.0721, mx_loss: 0.0151, eta: 0:50:58, time: 6.8050
INFO train.py(173): step: 1220/5410, l_total: 0.0371, l_in: 0.0072, l_grad: 0.0300, msssim_ir: 0.2527, msssim_vis: 0.0862, mx_loss: 0.0071, eta: 0:50:49, time: 6.8299
INFO train.py(173): step: 1230/5410, l_total: 0.0360, l_in: 0.0076, l_grad: 0.0284, msssim_ir: 0.4423, msssim_vis: 0.0169, mx_loss: 0.0048, eta: 0:50:40, time: 6.7951
INFO train.py(173): step: 1240/5410, l_total: 0.0435, l_in: 0.0098, l_grad: 0.0336, msssim_ir: 0.4164, msssim_vis: 0.0140, mx_loss: 0.0049, eta: 0:50:31, time: 6.8130
INFO train.py(173): step: 1250/5410, l_total: 0.0384, l_in: 0.0128, l_grad: 0.0256, msssim_ir: 0.4012, msssim_vis: 0.0433, mx_loss: 0.0092, eta: 0:50:23, time: 6.8100
INFO train.py(173): step: 1260/5410, l_total: 0.0286, l_in: 0.0060, l_grad: 0.0226, msssim_ir: 0.3509, msssim_vis: 0.0393, mx_loss: 0.0032, eta: 0:50:14, time: 6.8140
INFO train.py(173): step: 1270/5410, l_total: 0.0344, l_in: 0.0087, l_grad: 0.0256, msssim_ir: 0.4375, msssim_vis: 0.0190, mx_loss: 0.0044, eta: 0:50:05, time: 6.8219
INFO train.py(173): step: 1280/5410, l_total: 0.0298, l_in: 0.0081, l_grad: 0.0217, msssim_ir: 0.2427, msssim_vis: 0.1234, mx_loss: 0.0067, eta: 0:49:56, time: 6.7990
INFO train.py(173): step: 1290/5410, l_total: 0.0507, l_in: 0.0106, l_grad: 0.0401, msssim_ir: 0.4703, msssim_vis: 0.0218, mx_loss: 0.0057, eta: 0:49:48, time: 6.8160
INFO train.py(173): step: 1300/5410, l_total: 0.0336, l_in: 0.0072, l_grad: 0.0264, msssim_ir: 0.4156, msssim_vis: 0.0487, mx_loss: 0.0039, eta: 0:49:39, time: 6.7971
INFO train.py(173): step: 1310/5410, l_total: 0.0350, l_in: 0.0081, l_grad: 0.0269, msssim_ir: 0.3113, msssim_vis: 0.0525, mx_loss: 0.0042, eta: 0:49:30, time: 6.8229
INFO train.py(173): step: 1320/5410, l_total: 0.0325, l_in: 0.0068, l_grad: 0.0256, msssim_ir: 0.3449, msssim_vis: 0.0598, mx_loss: 0.0059, eta: 0:49:22, time: 6.8090
INFO train.py(173): step: 1330/5410, l_total: 0.0465, l_in: 0.0132, l_grad: 0.0333, msssim_ir: 0.2605, msssim_vis: 0.1622, mx_loss: 0.0085, eta: 0:49:13, time: 6.8070
INFO train.py(173): step: 1340/5410, l_total: 0.0265, l_in: 0.0052, l_grad: 0.0214, msssim_ir: 0.3844, msssim_vis: 0.0279, mx_loss: 0.0036, eta: 0:49:05, time: 6.8170
INFO train.py(173): step: 1350/5410, l_total: 0.0329, l_in: 0.0058, l_grad: 0.0272, msssim_ir: 0.3249, msssim_vis: 0.0880, mx_loss: 0.0028, eta: 0:48:56, time: 6.8120
INFO train.py(173): step: 1360/5410, l_total: 0.0343, l_in: 0.0069, l_grad: 0.0274, msssim_ir: 0.2992, msssim_vis: 0.0762, mx_loss: 0.0050, eta: 0:48:48, time: 6.8199
INFO train.py(173): step: 1370/5410, l_total: 0.0424, l_in: 0.0113, l_grad: 0.0311, msssim_ir: 0.4216, msssim_vis: 0.0328, mx_loss: 0.0049, eta: 0:48:39, time: 6.8190
INFO train.py(173): step: 1380/5410, l_total: 0.0420, l_in: 0.0124, l_grad: 0.0296, msssim_ir: 0.3747, msssim_vis: 0.0358, mx_loss: 0.0090, eta: 0:48:31, time: 6.8130
INFO train.py(173): step: 1390/5410, l_total: 0.0298, l_in: 0.0062, l_grad: 0.0236, msssim_ir: 0.3914, msssim_vis: 0.0377, mx_loss: 0.0035, eta: 0:48:22, time: 6.8020
INFO train.py(173): step: 1400/5410, l_total: 0.0486, l_in: 0.0110, l_grad: 0.0376, msssim_ir: 0.4694, msssim_vis: 0.0189, mx_loss: 0.0054, eta: 0:48:14, time: 6.8040
INFO train.py(173): step: 1410/5410, l_total: 0.0339, l_in: 0.0065, l_grad: 0.0274, msssim_ir: 0.4127, msssim_vis: 0.0241, mx_loss: 0.0038, eta: 0:48:06, time: 6.8249
INFO train.py(173): step: 1420/5410, l_total: 0.0280, l_in: 0.0070, l_grad: 0.0210, msssim_ir: 0.3407, msssim_vis: 0.0654, mx_loss: 0.0047, eta: 0:47:57, time: 6.8110
INFO train.py(173): step: 1430/5410, l_total: 0.0412, l_in: 0.0098, l_grad: 0.0314, msssim_ir: 0.4316, msssim_vis: 0.0505, mx_loss: 0.0043, eta: 0:47:49, time: 6.8269
INFO train.py(173): step: 1440/5410, l_total: 0.0451, l_in: 0.0128, l_grad: 0.0322, msssim_ir: 0.2984, msssim_vis: 0.1044, mx_loss: 0.0098, eta: 0:47:41, time: 6.8150
INFO train.py(173): step: 1450/5410, l_total: 0.0402, l_in: 0.0095, l_grad: 0.0307, msssim_ir: 0.3171, msssim_vis: 0.0716, mx_loss: 0.0072, eta: 0:47:32, time: 6.8060
INFO train.py(173): step: 1460/5410, l_total: 0.0467, l_in: 0.0093, l_grad: 0.0375, msssim_ir: 0.3174, msssim_vis: 0.0966, mx_loss: 0.0068, eta: 0:47:24, time: 6.8090
INFO train.py(173): step: 1470/5410, l_total: 0.0476, l_in: 0.0110, l_grad: 0.0366, msssim_ir: 0.3549, msssim_vis: 0.0643, mx_loss: 0.0086, eta: 0:47:16, time: 6.7961
INFO train.py(173): step: 1480/5410, l_total: 0.0399, l_in: 0.0083, l_grad: 0.0316, msssim_ir: 0.2803, msssim_vis: 0.0899, mx_loss: 0.0060, eta: 0:47:08, time: 6.8279
INFO train.py(173): step: 1490/5410, l_total: 0.0293, l_in: 0.0074, l_grad: 0.0218, msssim_ir: 0.3086, msssim_vis: 0.0424, mx_loss: 0.0046, eta: 0:46:59, time: 6.8020
INFO train.py(173): step: 1500/5410, l_total: 0.0475, l_in: 0.0121, l_grad: 0.0355, msssim_ir: 0.2154, msssim_vis: 0.1482, mx_loss: 0.0108, eta: 0:46:51, time: 6.8120
INFO train.py(173): step: 1510/5410, l_total: 0.0353, l_in: 0.0144, l_grad: 0.0209, msssim_ir: 0.2122, msssim_vis: 0.0979, mx_loss: 0.0099, eta: 0:46:43, time: 6.8349
INFO train.py(173): step: 1520/5410, l_total: 0.0510, l_in: 0.0159, l_grad: 0.0351, msssim_ir: 0.4566, msssim_vis: 0.0285, mx_loss: 0.0131, eta: 0:46:35, time: 6.8190
INFO train.py(173): step: 1530/5410, l_total: 0.0404, l_in: 0.0078, l_grad: 0.0326, msssim_ir: 0.3245, msssim_vis: 0.0664, mx_loss: 0.0058, eta: 0:46:27, time: 6.8160
INFO train.py(173): step: 1540/5410, l_total: 0.0489, l_in: 0.0118, l_grad: 0.0371, msssim_ir: 0.3958, msssim_vis: 0.0726, mx_loss: 0.0085, eta: 0:46:19, time: 6.8050
INFO train.py(173): step: 1550/5410, l_total: 0.0453, l_in: 0.0153, l_grad: 0.0300, msssim_ir: 0.2900, msssim_vis: 0.1215, mx_loss: 0.0099, eta: 0:46:11, time: 6.8140
INFO train.py(173): step: 1560/5410, l_total: 0.0352, l_in: 0.0094, l_grad: 0.0257, msssim_ir: 0.3468, msssim_vis: 0.0788, mx_loss: 0.0043, eta: 0:46:02, time: 6.8060
INFO train.py(173): step: 1570/5410, l_total: 0.0498, l_in: 0.0149, l_grad: 0.0349, msssim_ir: 0.4668, msssim_vis: 0.0220, mx_loss: 0.0056, eta: 0:45:54, time: 6.8150
INFO train.py(173): step: 1580/5410, l_total: 0.0343, l_in: 0.0086, l_grad: 0.0257, msssim_ir: 0.3854, msssim_vis: 0.0251, mx_loss: 0.0039, eta: 0:45:46, time: 6.8080
INFO train.py(173): step: 1590/5410, l_total: 0.0437, l_in: 0.0115, l_grad: 0.0322, msssim_ir: 0.4124, msssim_vis: 0.0639, mx_loss: 0.0044, eta: 0:45:38, time: 6.8000
INFO train.py(173): step: 1600/5410, l_total: 0.0421, l_in: 0.0112, l_grad: 0.0309, msssim_ir: 0.4024, msssim_vis: 0.0245, mx_loss: 0.0098, eta: 0:45:30, time: 6.8428
INFO train.py(173): step: 1610/5410, l_total: 0.0378, l_in: 0.0093, l_grad: 0.0286, msssim_ir: 0.2737, msssim_vis: 0.0901, mx_loss: 0.0050, eta: 0:45:22, time: 6.8000
INFO train.py(173): step: 1620/5410, l_total: 0.0594, l_in: 0.0274, l_grad: 0.0320, msssim_ir: 0.2699, msssim_vis: 0.1223, mx_loss: 0.0215, eta: 0:45:14, time: 6.8080
INFO train.py(173): step: 1630/5410, l_total: 0.0330, l_in: 0.0072, l_grad: 0.0258, msssim_ir: 0.4226, msssim_vis: 0.0384, mx_loss: 0.0036, eta: 0:45:51, time: 26.1090
INFO train.py(173): step: 1640/5410, l_total: 0.0736, l_in: 0.0199, l_grad: 0.0537, msssim_ir: 0.4803, msssim_vis: 0.0551, mx_loss: 0.0215, eta: 0:45:43, time: 6.7672
INFO train.py(173): step: 1650/5410, l_total: 0.0260, l_in: 0.0061, l_grad: 0.0199, msssim_ir: 0.2590, msssim_vis: 0.0864, mx_loss: 0.0041, eta: 0:45:34, time: 6.7473
INFO train.py(173): step: 1660/5410, l_total: 0.0496, l_in: 0.0122, l_grad: 0.0374, msssim_ir: 0.4537, msssim_vis: 0.0175, mx_loss: 0.0057, eta: 0:45:26, time: 6.7961
INFO train.py(173): step: 1670/5410, l_total: 0.0307, l_in: 0.0079, l_grad: 0.0228, msssim_ir: 0.2528, msssim_vis: 0.0712, mx_loss: 0.0044, eta: 0:45:17, time: 6.7831
INFO train.py(173): step: 1680/5410, l_total: 0.0497, l_in: 0.0090, l_grad: 0.0407, msssim_ir: 0.3507, msssim_vis: 0.0759, mx_loss: 0.0060, eta: 0:45:09, time: 6.7801
INFO train.py(173): step: 1690/5410, l_total: 0.0599, l_in: 0.0204, l_grad: 0.0395, msssim_ir: 0.4942, msssim_vis: 0.0218, mx_loss: 0.0101, eta: 0:45:01, time: 6.8070
INFO train.py(173): step: 1700/5410, l_total: 0.0326, l_in: 0.0088, l_grad: 0.0237, msssim_ir: 0.2672, msssim_vis: 0.0902, mx_loss: 0.0053, eta: 0:44:53, time: 6.8090
INFO train.py(173): step: 1710/5410, l_total: 0.0606, l_in: 0.0182, l_grad: 0.0424, msssim_ir: 0.4111, msssim_vis: 0.0778, mx_loss: 0.0178, eta: 0:44:44, time: 6.8070
INFO train.py(173): step: 1720/5410, l_total: 0.0481, l_in: 0.0108, l_grad: 0.0373, msssim_ir: 0.3249, msssim_vis: 0.1203, mx_loss: 0.0060, eta: 0:44:36, time: 6.8209
INFO train.py(173): step: 1730/5410, l_total: 0.0780, l_in: 0.0157, l_grad: 0.0623, msssim_ir: 0.3669, msssim_vis: 0.0710, mx_loss: 0.0106, eta: 0:44:28, time: 6.7971
INFO train.py(173): step: 1740/5410, l_total: 0.0325, l_in: 0.0075, l_grad: 0.0250, msssim_ir: 0.2538, msssim_vis: 0.0714, mx_loss: 0.0070, eta: 0:44:20, time: 6.8379
INFO train.py(173): step: 1750/5410, l_total: 0.0375, l_in: 0.0093, l_grad: 0.0282, msssim_ir: 0.3854, msssim_vis: 0.0148, mx_loss: 0.0038, eta: 0:44:12, time: 6.8050
INFO train.py(173): step: 1760/5410, l_total: 0.0413, l_in: 0.0130, l_grad: 0.0282, msssim_ir: 0.4226, msssim_vis: 0.0346, mx_loss: 0.0075, eta: 0:44:04, time: 6.8219
INFO train.py(173): step: 1770/5410, l_total: 0.0289, l_in: 0.0079, l_grad: 0.0210, msssim_ir: 0.2013, msssim_vis: 0.1394, mx_loss: 0.0051, eta: 0:43:55, time: 6.8329
INFO train.py(173): step: 1780/5410, l_total: 0.0359, l_in: 0.0092, l_grad: 0.0267, msssim_ir: 0.3028, msssim_vis: 0.0941, mx_loss: 0.0040, eta: 0:43:47, time: 6.8100
INFO train.py(173): step: 1790/5410, l_total: 0.0369, l_in: 0.0108, l_grad: 0.0261, msssim_ir: 0.3274, msssim_vis: 0.0764, mx_loss: 0.0067, eta: 0:43:39, time: 6.8289
INFO train.py(173): step: 1800/5410, l_total: 0.0440, l_in: 0.0108, l_grad: 0.0332, msssim_ir: 0.1990, msssim_vis: 0.1338, mx_loss: 0.0095, eta: 0:43:31, time: 6.8090
INFO train.py(173): step: 1810/5410, l_total: 0.0341, l_in: 0.0075, l_grad: 0.0266, msssim_ir: 0.2228, msssim_vis: 0.1235, mx_loss: 0.0046, eta: 0:43:23, time: 6.8080
INFO train.py(173): step: 1820/5410, l_total: 0.0280, l_in: 0.0062, l_grad: 0.0218, msssim_ir: 0.2394, msssim_vis: 0.0893, mx_loss: 0.0050, eta: 0:43:15, time: 6.8190
INFO train.py(173): step: 1830/5410, l_total: 0.0508, l_in: 0.0101, l_grad: 0.0407, msssim_ir: 0.4637, msssim_vis: 0.0372, mx_loss: 0.0079, eta: 0:43:07, time: 6.7901
INFO train.py(173): step: 1840/5410, l_total: 0.0370, l_in: 0.0089, l_grad: 0.0282, msssim_ir: 0.2171, msssim_vis: 0.1031, mx_loss: 0.0064, eta: 0:42:59, time: 6.8428
INFO train.py(173): step: 1850/5410, l_total: 0.0432, l_in: 0.0105, l_grad: 0.0327, msssim_ir: 0.4658, msssim_vis: 0.0119, mx_loss: 0.0054, eta: 0:42:51, time: 6.8010
INFO train.py(173): step: 1860/5410, l_total: 0.0431, l_in: 0.0091, l_grad: 0.0340, msssim_ir: 0.4852, msssim_vis: 0.0223, mx_loss: 0.0053, eta: 0:42:43, time: 6.8259
INFO train.py(173): step: 1870/5410, l_total: 0.0275, l_in: 0.0074, l_grad: 0.0202, msssim_ir: 0.3157, msssim_vis: 0.0593, mx_loss: 0.0039, eta: 0:42:35, time: 6.8289
INFO train.py(173): step: 1880/5410, l_total: 0.0354, l_in: 0.0100, l_grad: 0.0254, msssim_ir: 0.2884, msssim_vis: 0.0689, mx_loss: 0.0058, eta: 0:42:27, time: 6.8040
INFO train.py(173): step: 1890/5410, l_total: 0.0877, l_in: 0.0268, l_grad: 0.0609, msssim_ir: 0.3347, msssim_vis: 0.1520, mx_loss: 0.0174, eta: 0:42:19, time: 6.8249
INFO train.py(173): step: 1900/5410, l_total: 0.0373, l_in: 0.0080, l_grad: 0.0293, msssim_ir: 0.4215, msssim_vis: 0.0154, mx_loss: 0.0052, eta: 0:42:11, time: 6.8070
INFO train.py(173): step: 1910/5410, l_total: 0.0367, l_in: 0.0111, l_grad: 0.0256, msssim_ir: 0.1879, msssim_vis: 0.1429, mx_loss: 0.0069, eta: 0:42:03, time: 6.8199
INFO train.py(173): step: 1920/5410, l_total: 0.0421, l_in: 0.0106, l_grad: 0.0314, msssim_ir: 0.3551, msssim_vis: 0.0525, mx_loss: 0.0063, eta: 0:41:55, time: 6.8239
INFO train.py(173): step: 1930/5410, l_total: 0.0337, l_in: 0.0074, l_grad: 0.0264, msssim_ir: 0.1966, msssim_vis: 0.1233, mx_loss: 0.0048, eta: 0:41:47, time: 6.8040
INFO train.py(173): step: 1940/5410, l_total: 0.0486, l_in: 0.0165, l_grad: 0.0321, msssim_ir: 0.4437, msssim_vis: 0.0159, mx_loss: 0.0063, eta: 0:41:39, time: 6.8339
INFO train.py(173): step: 1950/5410, l_total: 0.0324, l_in: 0.0086, l_grad: 0.0238, msssim_ir: 0.2937, msssim_vis: 0.0654, mx_loss: 0.0046, eta: 0:41:31, time: 6.8090
INFO train.py(173): step: 1960/5410, l_total: 0.0334, l_in: 0.0102, l_grad: 0.0232, msssim_ir: 0.3031, msssim_vis: 0.0483, mx_loss: 0.0042, eta: 0:41:24, time: 6.8199
INFO train.py(173): step: 1970/5410, l_total: 0.0261, l_in: 0.0068, l_grad: 0.0193, msssim_ir: 0.3112, msssim_vis: 0.0492, mx_loss: 0.0046, eta: 0:41:16, time: 6.8329
INFO train.py(173): step: 1980/5410, l_total: 0.0345, l_in: 0.0129, l_grad: 0.0216, msssim_ir: 0.3296, msssim_vis: 0.0495, mx_loss: 0.0093, eta: 0:41:08, time: 6.8140
INFO train.py(173): step: 1990/5410, l_total: 0.0339, l_in: 0.0080, l_grad: 0.0259, msssim_ir: 0.3269, msssim_vis: 0.0754, mx_loss: 0.0051, eta: 0:41:00, time: 6.8100
INFO train.py(173): step: 2000/5410, l_total: 0.0348, l_in: 0.0075, l_grad: 0.0273, msssim_ir: 0.4301, msssim_vis: 0.0381, mx_loss: 0.0047, eta: 0:40:52, time: 6.7951
INFO train.py(173): step: 2010/5410, l_total: 0.0346, l_in: 0.0093, l_grad: 0.0254, msssim_ir: 0.2105, msssim_vis: 0.0835, mx_loss: 0.0076, eta: 0:40:44, time: 6.8269
INFO train.py(173): step: 2020/5410, l_total: 0.0255, l_in: 0.0071, l_grad: 0.0184, msssim_ir: 0.2697, msssim_vis: 0.0810, mx_loss: 0.0040, eta: 0:40:37, time: 6.8060
INFO train.py(173): step: 2030/5410, l_total: 0.0396, l_in: 0.0079, l_grad: 0.0318, msssim_ir: 0.3991, msssim_vis: 0.0393, mx_loss: 0.0048, eta: 0:40:29, time: 6.8130
INFO train.py(173): step: 2040/5410, l_total: 0.0624, l_in: 0.0188, l_grad: 0.0436, msssim_ir: 0.4547, msssim_vis: 0.0618, mx_loss: 0.0119, eta: 0:40:21, time: 6.8170
INFO train.py(173): step: 2050/5410, l_total: 0.0324, l_in: 0.0065, l_grad: 0.0259, msssim_ir: 0.3226, msssim_vis: 0.0579, mx_loss: 0.0039, eta: 0:40:13, time: 6.7980
INFO train.py(173): step: 2060/5410, l_total: 0.0287, l_in: 0.0076, l_grad: 0.0211, msssim_ir: 0.2739, msssim_vis: 0.1036, mx_loss: 0.0039, eta: 0:40:05, time: 6.8100
INFO train.py(173): step: 2070/5410, l_total: 0.0286, l_in: 0.0072, l_grad: 0.0214, msssim_ir: 0.2075, msssim_vis: 0.1360, mx_loss: 0.0045, eta: 0:39:58, time: 6.8100
INFO train.py(173): step: 2080/5410, l_total: 0.0440, l_in: 0.0121, l_grad: 0.0319, msssim_ir: 0.4545, msssim_vis: 0.0305, mx_loss: 0.0058, eta: 0:39:50, time: 6.8130
INFO train.py(173): step: 2090/5410, l_total: 0.0413, l_in: 0.0094, l_grad: 0.0320, msssim_ir: 0.4986, msssim_vis: 0.0075, mx_loss: 0.0031, eta: 0:39:42, time: 6.8050
INFO train.py(173): step: 2100/5410, l_total: 0.0417, l_in: 0.0103, l_grad: 0.0313, msssim_ir: 0.5023, msssim_vis: 0.0111, mx_loss: 0.0049, eta: 0:39:34, time: 6.8289
INFO train.py(173): step: 2110/5410, l_total: 0.0434, l_in: 0.0103, l_grad: 0.0332, msssim_ir: 0.3873, msssim_vis: 0.0424, mx_loss: 0.0077, eta: 0:39:27, time: 6.8110
INFO train.py(173): step: 2120/5410, l_total: 0.0442, l_in: 0.0097, l_grad: 0.0346, msssim_ir: 0.2761, msssim_vis: 0.1014, mx_loss: 0.0064, eta: 0:39:19, time: 6.8140
INFO train.py(173): step: 2130/5410, l_total: 0.0330, l_in: 0.0076, l_grad: 0.0254, msssim_ir: 0.3893, msssim_vis: 0.0410, mx_loss: 0.0061, eta: 0:39:11, time: 6.8389
INFO train.py(173): step: 2140/5410, l_total: 0.0447, l_in: 0.0085, l_grad: 0.0362, msssim_ir: 0.3531, msssim_vis: 0.0677, mx_loss: 0.0060, eta: 0:39:03, time: 6.8110
INFO train.py(173): step: 2150/5410, l_total: 0.0312, l_in: 0.0061, l_grad: 0.0251, msssim_ir: 0.3444, msssim_vis: 0.0474, mx_loss: 0.0038, eta: 0:38:56, time: 6.8259
INFO train.py(173): step: 2160/5410, l_total: 0.0327, l_in: 0.0053, l_grad: 0.0274, msssim_ir: 0.3247, msssim_vis: 0.0344, mx_loss: 0.0037, eta: 0:38:48, time: 6.8289
INFO train.py(173): step: 2170/5410, l_total: 0.0532, l_in: 0.0152, l_grad: 0.0380, msssim_ir: 0.2343, msssim_vis: 0.0810, mx_loss: 0.0120, eta: 0:39:09, time: 26.1309
INFO train.py(173): step: 2180/5410, l_total: 0.0507, l_in: 0.0146, l_grad: 0.0361, msssim_ir: 0.5329, msssim_vis: 0.0105, mx_loss: 0.0043, eta: 0:39:01, time: 6.7682
INFO train.py(173): step: 2190/5410, l_total: 0.0373, l_in: 0.0074, l_grad: 0.0299, msssim_ir: 0.3064, msssim_vis: 0.0652, mx_loss: 0.0051, eta: 0:38:53, time: 6.7572
INFO train.py(173): step: 2200/5410, l_total: 0.0376, l_in: 0.0079, l_grad: 0.0297, msssim_ir: 0.3956, msssim_vis: 0.0781, mx_loss: 0.0046, eta: 0:38:45, time: 6.7961
INFO train.py(173): step: 2210/5410, l_total: 0.0374, l_in: 0.0082, l_grad: 0.0292, msssim_ir: 0.3729, msssim_vis: 0.0327, mx_loss: 0.0065, eta: 0:38:37, time: 6.7941
INFO train.py(173): step: 2220/5410, l_total: 0.0276, l_in: 0.0080, l_grad: 0.0196, msssim_ir: 0.2761, msssim_vis: 0.0602, mx_loss: 0.0049, eta: 0:38:30, time: 6.7881
INFO train.py(173): step: 2230/5410, l_total: 0.0375, l_in: 0.0095, l_grad: 0.0280, msssim_ir: 0.3051, msssim_vis: 0.1001, mx_loss: 0.0054, eta: 0:38:22, time: 6.7961
INFO train.py(173): step: 2240/5410, l_total: 0.0589, l_in: 0.0175, l_grad: 0.0414, msssim_ir: 0.3779, msssim_vis: 0.0511, mx_loss: 0.0178, eta: 0:38:14, time: 6.8000
INFO train.py(173): step: 2250/5410, l_total: 0.0418, l_in: 0.0092, l_grad: 0.0326, msssim_ir: 0.3212, msssim_vis: 0.0931, mx_loss: 0.0050, eta: 0:38:06, time: 6.8050
INFO train.py(173): step: 2260/5410, l_total: 0.0370, l_in: 0.0075, l_grad: 0.0295, msssim_ir: 0.2832, msssim_vis: 0.0867, mx_loss: 0.0064, eta: 0:37:58, time: 6.7951
INFO train.py(173): step: 2270/5410, l_total: 0.0311, l_in: 0.0073, l_grad: 0.0238, msssim_ir: 0.3832, msssim_vis: 0.0360, mx_loss: 0.0032, eta: 0:37:50, time: 6.8120
INFO train.py(173): step: 2280/5410, l_total: 0.0455, l_in: 0.0118, l_grad: 0.0337, msssim_ir: 0.2844, msssim_vis: 0.0703, mx_loss: 0.0067, eta: 0:37:42, time: 6.8359
INFO train.py(173): step: 2290/5410, l_total: 0.0446, l_in: 0.0143, l_grad: 0.0303, msssim_ir: 0.2145, msssim_vis: 0.1455, mx_loss: 0.0130, eta: 0:37:35, time: 6.7971
INFO train.py(173): step: 2300/5410, l_total: 0.0568, l_in: 0.0124, l_grad: 0.0444, msssim_ir: 0.2632, msssim_vis: 0.1118, mx_loss: 0.0072, eta: 0:37:27, time: 6.8160
INFO train.py(173): step: 2310/5410, l_total: 0.0431, l_in: 0.0107, l_grad: 0.0324, msssim_ir: 0.4064, msssim_vis: 0.0575, mx_loss: 0.0077, eta: 0:37:19, time: 6.8060
INFO train.py(173): step: 2320/5410, l_total: 0.0335, l_in: 0.0090, l_grad: 0.0246, msssim_ir: 0.3581, msssim_vis: 0.0436, mx_loss: 0.0040, eta: 0:37:11, time: 6.8259
INFO train.py(173): step: 2330/5410, l_total: 0.0375, l_in: 0.0106, l_grad: 0.0268, msssim_ir: 0.3339, msssim_vis: 0.0776, mx_loss: 0.0033, eta: 0:37:04, time: 6.8140
INFO train.py(173): step: 2340/5410, l_total: 0.0707, l_in: 0.0194, l_grad: 0.0513, msssim_ir: 0.4680, msssim_vis: 0.0154, mx_loss: 0.0091, eta: 0:36:56, time: 6.7961
INFO train.py(173): step: 2350/5410, l_total: 0.0291, l_in: 0.0067, l_grad: 0.0224, msssim_ir: 0.2177, msssim_vis: 0.0920, mx_loss: 0.0037, eta: 0:36:48, time: 6.8170
INFO train.py(173): step: 2360/5410, l_total: 0.0448, l_in: 0.0111, l_grad: 0.0337, msssim_ir: 0.3811, msssim_vis: 0.0445, mx_loss: 0.0076, eta: 0:36:40, time: 6.8060
INFO train.py(173): step: 2370/5410, l_total: 0.0257, l_in: 0.0080, l_grad: 0.0177, msssim_ir: 0.4034, msssim_vis: 0.0274, mx_loss: 0.0029, eta: 0:36:33, time: 6.8359
INFO train.py(173): step: 2380/5410, l_total: 0.0319, l_in: 0.0092, l_grad: 0.0228, msssim_ir: 0.2692, msssim_vis: 0.0754, mx_loss: 0.0047, eta: 0:36:25, time: 6.8080
INFO train.py(173): step: 2390/5410, l_total: 0.0374, l_in: 0.0130, l_grad: 0.0244, msssim_ir: 0.3023, msssim_vis: 0.1072, mx_loss: 0.0069, eta: 0:36:17, time: 6.8229
INFO train.py(173): step: 2400/5410, l_total: 0.0537, l_in: 0.0191, l_grad: 0.0346, msssim_ir: 0.4814, msssim_vis: 0.0170, mx_loss: 0.0054, eta: 0:36:09, time: 6.8140
INFO train.py(173): step: 2410/5410, l_total: 0.0263, l_in: 0.0063, l_grad: 0.0200, msssim_ir: 0.2914, msssim_vis: 0.0458, mx_loss: 0.0038, eta: 0:36:02, time: 6.8010
INFO train.py(173): step: 2420/5410, l_total: 0.0394, l_in: 0.0124, l_grad: 0.0270, msssim_ir: 0.2103, msssim_vis: 0.1219, mx_loss: 0.0099, eta: 0:35:54, time: 6.8239
INFO train.py(173): step: 2430/5410, l_total: 0.0312, l_in: 0.0068, l_grad: 0.0244, msssim_ir: 0.4421, msssim_vis: 0.0118, mx_loss: 0.0033, eta: 0:35:46, time: 6.8010
INFO train.py(173): step: 2440/5410, l_total: 0.0458, l_in: 0.0143, l_grad: 0.0315, msssim_ir: 0.2718, msssim_vis: 0.1412, mx_loss: 0.0133, eta: 0:35:39, time: 6.8309
INFO train.py(173): step: 2450/5410, l_total: 0.0332, l_in: 0.0092, l_grad: 0.0240, msssim_ir: 0.3676, msssim_vis: 0.0492, mx_loss: 0.0045, eta: 0:35:31, time: 6.7971
INFO train.py(173): step: 2460/5410, l_total: 0.0319, l_in: 0.0087, l_grad: 0.0232, msssim_ir: 0.2141, msssim_vis: 0.1473, mx_loss: 0.0045, eta: 0:35:23, time: 6.8060
INFO train.py(173): step: 2470/5410, l_total: 0.0305, l_in: 0.0067, l_grad: 0.0238, msssim_ir: 0.4885, msssim_vis: 0.0069, mx_loss: 0.0016, eta: 0:35:16, time: 6.8000
INFO train.py(173): step: 2480/5410, l_total: 0.0392, l_in: 0.0081, l_grad: 0.0312, msssim_ir: 0.3662, msssim_vis: 0.0321, mx_loss: 0.0047, eta: 0:35:08, time: 6.8209
INFO train.py(173): step: 2490/5410, l_total: 0.0401, l_in: 0.0074, l_grad: 0.0327, msssim_ir: 0.3880, msssim_vis: 0.0763, mx_loss: 0.0049, eta: 0:35:00, time: 6.8140
INFO train.py(173): step: 2500/5410, l_total: 0.0439, l_in: 0.0127, l_grad: 0.0312, msssim_ir: 0.4872, msssim_vis: 0.0084, mx_loss: 0.0048, eta: 0:34:53, time: 6.8150
INFO train.py(173): step: 2510/5410, l_total: 0.0280, l_in: 0.0049, l_grad: 0.0231, msssim_ir: 0.3351, msssim_vis: 0.0502, mx_loss: 0.0027, eta: 0:34:45, time: 6.8339
INFO train.py(173): step: 2520/5410, l_total: 0.0461, l_in: 0.0097, l_grad: 0.0364, msssim_ir: 0.4038, msssim_vis: 0.0418, mx_loss: 0.0077, eta: 0:34:37, time: 6.8030
INFO train.py(173): step: 2530/5410, l_total: 0.0350, l_in: 0.0102, l_grad: 0.0249, msssim_ir: 0.2229, msssim_vis: 0.1240, mx_loss: 0.0067, eta: 0:34:30, time: 6.8209
INFO train.py(173): step: 2540/5410, l_total: 0.0353, l_in: 0.0111, l_grad: 0.0242, msssim_ir: 0.2854, msssim_vis: 0.0791, mx_loss: 0.0081, eta: 0:34:22, time: 6.8269
INFO train.py(173): step: 2550/5410, l_total: 0.0320, l_in: 0.0089, l_grad: 0.0231, msssim_ir: 0.3703, msssim_vis: 0.0221, mx_loss: 0.0044, eta: 0:34:15, time: 6.7990
INFO train.py(173): step: 2560/5410, l_total: 0.0268, l_in: 0.0062, l_grad: 0.0205, msssim_ir: 0.2241, msssim_vis: 0.0857, mx_loss: 0.0050, eta: 0:34:07, time: 6.8170
INFO train.py(173): step: 2570/5410, l_total: 0.0471, l_in: 0.0112, l_grad: 0.0359, msssim_ir: 0.4650, msssim_vis: 0.0260, mx_loss: 0.0057, eta: 0:33:59, time: 6.8070
INFO train.py(173): step: 2580/5410, l_total: 0.0338, l_in: 0.0131, l_grad: 0.0207, msssim_ir: 0.1766, msssim_vis: 0.0885, mx_loss: 0.0102, eta: 0:33:52, time: 6.8259
INFO train.py(173): step: 2590/5410, l_total: 0.0450, l_in: 0.0111, l_grad: 0.0339, msssim_ir: 0.4145, msssim_vis: 0.0419, mx_loss: 0.0063, eta: 0:33:44, time: 6.8090
INFO train.py(173): step: 2600/5410, l_total: 0.0560, l_in: 0.0128, l_grad: 0.0432, msssim_ir: 0.4322, msssim_vis: 0.0457, mx_loss: 0.0142, eta: 0:33:37, time: 6.8160
INFO train.py(173): step: 2610/5410, l_total: 0.0377, l_in: 0.0087, l_grad: 0.0290, msssim_ir: 0.4503, msssim_vis: 0.0342, mx_loss: 0.0042, eta: 0:33:29, time: 6.8120
INFO train.py(173): step: 2620/5410, l_total: 0.0408, l_in: 0.0082, l_grad: 0.0326, msssim_ir: 0.3287, msssim_vis: 0.1028, mx_loss: 0.0040, eta: 0:33:22, time: 6.8120
INFO train.py(173): step: 2630/5410, l_total: 0.0469, l_in: 0.0167, l_grad: 0.0302, msssim_ir: 0.3781, msssim_vis: 0.0633, mx_loss: 0.0109, eta: 0:33:14, time: 6.8170
INFO train.py(173): step: 2640/5410, l_total: 0.0268, l_in: 0.0050, l_grad: 0.0218, msssim_ir: 0.2781, msssim_vis: 0.0718, mx_loss: 0.0042, eta: 0:33:06, time: 6.7971
INFO train.py(173): step: 2650/5410, l_total: 0.0547, l_in: 0.0165, l_grad: 0.0382, msssim_ir: 0.3439, msssim_vis: 0.1156, mx_loss: 0.0106, eta: 0:32:59, time: 6.8209
INFO train.py(173): step: 2660/5410, l_total: 0.0359, l_in: 0.0074, l_grad: 0.0284, msssim_ir: 0.3844, msssim_vis: 0.0526, mx_loss: 0.0048, eta: 0:32:51, time: 6.8140
INFO train.py(173): step: 2670/5410, l_total: 0.0362, l_in: 0.0100, l_grad: 0.0262, msssim_ir: 0.2981, msssim_vis: 0.1220, mx_loss: 0.0057, eta: 0:32:44, time: 6.8190
INFO train.py(173): step: 2680/5410, l_total: 0.0428, l_in: 0.0094, l_grad: 0.0335, msssim_ir: 0.3875, msssim_vis: 0.0456, mx_loss: 0.0052, eta: 0:32:36, time: 6.8150
INFO train.py(173): step: 2690/5410, l_total: 0.0567, l_in: 0.0119, l_grad: 0.0448, msssim_ir: 0.3548, msssim_vis: 0.1010, mx_loss: 0.0078, eta: 0:32:29, time: 6.8150
INFO train.py(173): step: 2700/5410, l_total: 0.0293, l_in: 0.0073, l_grad: 0.0219, msssim_ir: 0.3416, msssim_vis: 0.0352, mx_loss: 0.0046, eta: 0:32:21, time: 6.8229
INFO train.py(173): step: 2710/5410, l_total: 0.0301, l_in: 0.0078, l_grad: 0.0223, msssim_ir: 0.3477, msssim_vis: 0.0537, mx_loss: 0.0035, eta: 0:32:33, time: 26.4246
INFO train.py(173): step: 2720/5410, l_total: 0.0491, l_in: 0.0093, l_grad: 0.0398, msssim_ir: 0.4784, msssim_vis: 0.0092, mx_loss: 0.0049, eta: 0:32:26, time: 6.7712
INFO train.py(173): step: 2730/5410, l_total: 0.0360, l_in: 0.0078, l_grad: 0.0282, msssim_ir: 0.2417, msssim_vis: 0.0910, mx_loss: 0.0056, eta: 0:32:18, time: 6.7433
INFO train.py(173): step: 2740/5410, l_total: 0.0393, l_in: 0.0116, l_grad: 0.0277, msssim_ir: 0.3189, msssim_vis: 0.0832, mx_loss: 0.0074, eta: 0:32:10, time: 6.7811
INFO train.py(173): step: 2750/5410, l_total: 0.0415, l_in: 0.0108, l_grad: 0.0308, msssim_ir: 0.3468, msssim_vis: 0.0710, mx_loss: 0.0048, eta: 0:32:03, time: 6.7951
INFO train.py(173): step: 2760/5410, l_total: 0.0390, l_in: 0.0096, l_grad: 0.0294, msssim_ir: 0.3576, msssim_vis: 0.0446, mx_loss: 0.0065, eta: 0:31:55, time: 6.7821
INFO train.py(173): step: 2770/5410, l_total: 0.0371, l_in: 0.0114, l_grad: 0.0257, msssim_ir: 0.3899, msssim_vis: 0.0433, mx_loss: 0.0063, eta: 0:31:47, time: 6.8020
INFO train.py(173): step: 2780/5410, l_total: 0.0448, l_in: 0.0096, l_grad: 0.0352, msssim_ir: 0.5137, msssim_vis: 0.0152, mx_loss: 0.0038, eta: 0:31:40, time: 6.7761
INFO train.py(173): step: 2790/5410, l_total: 0.0321, l_in: 0.0083, l_grad: 0.0238, msssim_ir: 0.3525, msssim_vis: 0.0616, mx_loss: 0.0052, eta: 0:31:32, time: 6.8090
INFO train.py(173): step: 2800/5410, l_total: 0.0375, l_in: 0.0124, l_grad: 0.0251, msssim_ir: 0.2302, msssim_vis: 0.1080, mx_loss: 0.0072, eta: 0:31:24, time: 6.8130
INFO train.py(173): step: 2810/5410, l_total: 0.0698, l_in: 0.0177, l_grad: 0.0521, msssim_ir: 0.4628, msssim_vis: 0.0547, mx_loss: 0.0059, eta: 0:31:17, time: 6.8309
INFO train.py(173): step: 2820/5410, l_total: 0.0373, l_in: 0.0080, l_grad: 0.0293, msssim_ir: 0.2927, msssim_vis: 0.1035, mx_loss: 0.0054, eta: 0:31:09, time: 6.8050
INFO train.py(173): step: 2830/5410, l_total: 0.0540, l_in: 0.0160, l_grad: 0.0380, msssim_ir: 0.4094, msssim_vis: 0.0646, mx_loss: 0.0137, eta: 0:31:02, time: 6.8110
INFO train.py(173): step: 2840/5410, l_total: 0.0265, l_in: 0.0060, l_grad: 0.0206, msssim_ir: 0.2868, msssim_vis: 0.0806, mx_loss: 0.0042, eta: 0:30:54, time: 6.8199
INFO train.py(173): step: 2850/5410, l_total: 0.0307, l_in: 0.0099, l_grad: 0.0208, msssim_ir: 0.2070, msssim_vis: 0.1162, mx_loss: 0.0076, eta: 0:30:46, time: 6.8050
INFO train.py(173): step: 2860/5410, l_total: 0.0356, l_in: 0.0086, l_grad: 0.0270, msssim_ir: 0.1758, msssim_vis: 0.1329, mx_loss: 0.0069, eta: 0:30:39, time: 6.8259
INFO train.py(173): step: 2870/5410, l_total: 0.0482, l_in: 0.0098, l_grad: 0.0383, msssim_ir: 0.3342, msssim_vis: 0.0618, mx_loss: 0.0103, eta: 0:30:31, time: 6.8000
INFO train.py(173): step: 2880/5410, l_total: 0.0367, l_in: 0.0109, l_grad: 0.0259, msssim_ir: 0.2768, msssim_vis: 0.0910, mx_loss: 0.0069, eta: 0:30:24, time: 6.8369
INFO train.py(173): step: 2890/5410, l_total: 0.0417, l_in: 0.0122, l_grad: 0.0295, msssim_ir: 0.3299, msssim_vis: 0.1178, mx_loss: 0.0065, eta: 0:30:16, time: 6.8080
INFO train.py(173): step: 2900/5410, l_total: 0.0495, l_in: 0.0098, l_grad: 0.0397, msssim_ir: 0.3370, msssim_vis: 0.0972, mx_loss: 0.0086, eta: 0:30:09, time: 6.8050
INFO train.py(173): step: 2910/5410, l_total: 0.0327, l_in: 0.0096, l_grad: 0.0232, msssim_ir: 0.2281, msssim_vis: 0.0813, mx_loss: 0.0047, eta: 0:30:01, time: 6.8309
INFO train.py(173): step: 2920/5410, l_total: 0.0485, l_in: 0.0099, l_grad: 0.0386, msssim_ir: 0.3424, msssim_vis: 0.0902, mx_loss: 0.0071, eta: 0:29:54, time: 6.7841
INFO train.py(173): step: 2930/5410, l_total: 0.0387, l_in: 0.0092, l_grad: 0.0295, msssim_ir: 0.3540, msssim_vis: 0.0458, mx_loss: 0.0046, eta: 0:29:46, time: 6.8190
INFO train.py(173): step: 2940/5410, l_total: 0.0402, l_in: 0.0073, l_grad: 0.0329, msssim_ir: 0.4045, msssim_vis: 0.0408, mx_loss: 0.0044, eta: 0:29:38, time: 6.7901
INFO train.py(173): step: 2950/5410, l_total: 0.0400, l_in: 0.0091, l_grad: 0.0310, msssim_ir: 0.4565, msssim_vis: 0.0160, mx_loss: 0.0041, eta: 0:29:31, time: 6.8170
INFO train.py(173): step: 2960/5410, l_total: 0.0315, l_in: 0.0065, l_grad: 0.0250, msssim_ir: 0.1324, msssim_vis: 0.1501, mx_loss: 0.0046, eta: 0:29:23, time: 6.8020
INFO train.py(173): step: 2970/5410, l_total: 0.0381, l_in: 0.0070, l_grad: 0.0312, msssim_ir: 0.4240, msssim_vis: 0.0235, mx_loss: 0.0038, eta: 0:29:16, time: 6.8209
INFO train.py(173): step: 2980/5410, l_total: 0.0285, l_in: 0.0090, l_grad: 0.0195, msssim_ir: 0.2323, msssim_vis: 0.0883, mx_loss: 0.0068, eta: 0:29:08, time: 6.8030
INFO train.py(173): step: 2990/5410, l_total: 0.0390, l_in: 0.0109, l_grad: 0.0282, msssim_ir: 0.2559, msssim_vis: 0.1055, mx_loss: 0.0066, eta: 0:29:01, time: 6.8190
INFO train.py(173): step: 3000/5410, l_total: 0.0336, l_in: 0.0081, l_grad: 0.0255, msssim_ir: 0.3051, msssim_vis: 0.1110, mx_loss: 0.0049, eta: 0:28:53, time: 6.8259
INFO train.py(173): step: 3010/5410, l_total: 0.0374, l_in: 0.0087, l_grad: 0.0287, msssim_ir: 0.3359, msssim_vis: 0.0365, mx_loss: 0.0046, eta: 0:28:46, time: 6.8120
INFO train.py(173): step: 3020/5410, l_total: 0.0395, l_in: 0.0104, l_grad: 0.0290, msssim_ir: 0.3071, msssim_vis: 0.0737, mx_loss: 0.0066, eta: 0:28:38, time: 6.8209
INFO train.py(173): step: 3030/5410, l_total: 0.0436, l_in: 0.0120, l_grad: 0.0316, msssim_ir: 0.4381, msssim_vis: 0.0267, mx_loss: 0.0087, eta: 0:28:31, time: 6.8000
INFO train.py(173): step: 3040/5410, l_total: 0.0441, l_in: 0.0138, l_grad: 0.0304, msssim_ir: 0.4765, msssim_vis: 0.0168, mx_loss: 0.0043, eta: 0:28:23, time: 6.8289
INFO train.py(173): step: 3050/5410, l_total: 0.1088, l_in: 0.0416, l_grad: 0.0671, msssim_ir: 0.4131, msssim_vis: 0.0998, mx_loss: 0.0373, eta: 0:28:16, time: 6.8080
INFO train.py(173): step: 3060/5410, l_total: 0.0478, l_in: 0.0087, l_grad: 0.0391, msssim_ir: 0.3041, msssim_vis: 0.0978, mx_loss: 0.0065, eta: 0:28:08, time: 6.8010
INFO train.py(173): step: 3070/5410, l_total: 0.0370, l_in: 0.0095, l_grad: 0.0274, msssim_ir: 0.4125, msssim_vis: 0.0305, mx_loss: 0.0046, eta: 0:28:01, time: 6.8219
INFO train.py(173): step: 3080/5410, l_total: 0.0451, l_in: 0.0098, l_grad: 0.0353, msssim_ir: 0.3522, msssim_vis: 0.0953, mx_loss: 0.0057, eta: 0:27:54, time: 6.8090
INFO train.py(173): step: 3090/5410, l_total: 0.0325, l_in: 0.0072, l_grad: 0.0253, msssim_ir: 0.3149, msssim_vis: 0.0648, mx_loss: 0.0051, eta: 0:27:46, time: 6.8140
INFO train.py(173): step: 3100/5410, l_total: 0.0328, l_in: 0.0119, l_grad: 0.0209, msssim_ir: 0.3297, msssim_vis: 0.0384, mx_loss: 0.0073, eta: 0:27:39, time: 6.8170
INFO train.py(173): step: 3110/5410, l_total: 0.0277, l_in: 0.0063, l_grad: 0.0214, msssim_ir: 0.3703, msssim_vis: 0.0376, mx_loss: 0.0034, eta: 0:27:31, time: 6.8130
INFO train.py(173): step: 3120/5410, l_total: 0.0309, l_in: 0.0083, l_grad: 0.0226, msssim_ir: 0.3136, msssim_vis: 0.0576, mx_loss: 0.0054, eta: 0:27:24, time: 6.8150
INFO train.py(173): step: 3130/5410, l_total: 0.0387, l_in: 0.0108, l_grad: 0.0278, msssim_ir: 0.5108, msssim_vis: 0.0249, mx_loss: 0.0078, eta: 0:27:16, time: 6.8170
INFO train.py(173): step: 3140/5410, l_total: 0.0507, l_in: 0.0128, l_grad: 0.0379, msssim_ir: 0.2793, msssim_vis: 0.0779, mx_loss: 0.0121, eta: 0:27:09, time: 6.8329
INFO train.py(173): step: 3150/5410, l_total: 0.0437, l_in: 0.0122, l_grad: 0.0315, msssim_ir: 0.3984, msssim_vis: 0.0622, mx_loss: 0.0054, eta: 0:27:01, time: 6.8070
INFO train.py(173): step: 3160/5410, l_total: 0.0525, l_in: 0.0126, l_grad: 0.0399, msssim_ir: 0.3464, msssim_vis: 0.0801, mx_loss: 0.0071, eta: 0:26:54, time: 6.8100
INFO train.py(173): step: 3170/5410, l_total: 0.0496, l_in: 0.0115, l_grad: 0.0381, msssim_ir: 0.4679, msssim_vis: 0.0356, mx_loss: 0.0063, eta: 0:26:47, time: 6.8160
INFO train.py(173): step: 3180/5410, l_total: 0.0428, l_in: 0.0109, l_grad: 0.0319, msssim_ir: 0.2695, msssim_vis: 0.1582, mx_loss: 0.0076, eta: 0:26:39, time: 6.8120
INFO train.py(173): step: 3190/5410, l_total: 0.0344, l_in: 0.0072, l_grad: 0.0272, msssim_ir: 0.4628, msssim_vis: 0.0109, mx_loss: 0.0093, eta: 0:26:32, time: 6.8120
INFO train.py(173): step: 3200/5410, l_total: 0.0368, l_in: 0.0110, l_grad: 0.0258, msssim_ir: 0.3562, msssim_vis: 0.0295, mx_loss: 0.0059, eta: 0:26:24, time: 6.8120
INFO train.py(173): step: 3210/5410, l_total: 0.0293, l_in: 0.0081, l_grad: 0.0212, msssim_ir: 0.2264, msssim_vis: 0.0871, mx_loss: 0.0049, eta: 0:26:17, time: 6.8249
INFO train.py(173): step: 3220/5410, l_total: 0.0460, l_in: 0.0112, l_grad: 0.0348, msssim_ir: 0.2989, msssim_vis: 0.1189, mx_loss: 0.0051, eta: 0:26:09, time: 6.8060
INFO train.py(173): step: 3230/5410, l_total: 0.0538, l_in: 0.0102, l_grad: 0.0436, msssim_ir: 0.2484, msssim_vis: 0.0974, mx_loss: 0.0064, eta: 0:26:02, time: 6.8219
INFO train.py(173): step: 3240/5410, l_total: 0.0256, l_in: 0.0069, l_grad: 0.0188, msssim_ir: 0.3015, msssim_vis: 0.0601, mx_loss: 0.0049, eta: 0:25:55, time: 6.8060
INFO train.py(173): step: 3250/5410, l_total: 0.0367, l_in: 0.0074, l_grad: 0.0292, msssim_ir: 0.4360, msssim_vis: 0.0401, mx_loss: 0.0046, eta: 0:26:00, time: 26.3001
INFO train.py(173): step: 3260/5410, l_total: 0.0412, l_in: 0.0094, l_grad: 0.0318, msssim_ir: 0.4444, msssim_vis: 0.0113, mx_loss: 0.0049, eta: 0:25:53, time: 6.7761
INFO train.py(173): step: 3270/5410, l_total: 0.0435, l_in: 0.0082, l_grad: 0.0353, msssim_ir: 0.2809, msssim_vis: 0.0602, mx_loss: 0.0066, eta: 0:25:45, time: 6.7403
INFO train.py(173): step: 3280/5410, l_total: 0.0545, l_in: 0.0108, l_grad: 0.0437, msssim_ir: 0.3640, msssim_vis: 0.0701, mx_loss: 0.0096, eta: 0:25:38, time: 6.7682
INFO train.py(173): step: 3290/5410, l_total: 0.0326, l_in: 0.0095, l_grad: 0.0230, msssim_ir: 0.4586, msssim_vis: 0.0086, mx_loss: 0.0040, eta: 0:25:30, time: 6.8030
INFO train.py(173): step: 3300/5410, l_total: 0.0314, l_in: 0.0071, l_grad: 0.0244, msssim_ir: 0.4728, msssim_vis: 0.0042, mx_loss: 0.0027, eta: 0:25:23, time: 6.7831
INFO train.py(173): step: 3310/5410, l_total: 0.0384, l_in: 0.0071, l_grad: 0.0313, msssim_ir: 0.4381, msssim_vis: 0.0230, mx_loss: 0.0040, eta: 0:25:15, time: 6.7990
INFO train.py(173): step: 3320/5410, l_total: 0.0598, l_in: 0.0203, l_grad: 0.0395, msssim_ir: 0.2791, msssim_vis: 0.1422, mx_loss: 0.0176, eta: 0:25:08, time: 6.7821
INFO train.py(173): step: 3330/5410, l_total: 0.0473, l_in: 0.0118, l_grad: 0.0355, msssim_ir: 0.4764, msssim_vis: 0.0233, mx_loss: 0.0066, eta: 0:25:00, time: 6.7891
INFO train.py(173): step: 3340/5410, l_total: 0.0402, l_in: 0.0087, l_grad: 0.0315, msssim_ir: 0.3313, msssim_vis: 0.0998, mx_loss: 0.0066, eta: 0:24:53, time: 6.8160
INFO train.py(173): step: 3350/5410, l_total: 0.0336, l_in: 0.0073, l_grad: 0.0263, msssim_ir: 0.4085, msssim_vis: 0.0252, mx_loss: 0.0036, eta: 0:24:45, time: 6.8040
INFO train.py(173): step: 3360/5410, l_total: 0.0402, l_in: 0.0139, l_grad: 0.0262, msssim_ir: 0.3990, msssim_vis: 0.0400, mx_loss: 0.0037, eta: 0:24:38, time: 6.8130
INFO train.py(173): step: 3370/5410, l_total: 0.0249, l_in: 0.0050, l_grad: 0.0199, msssim_ir: 0.1884, msssim_vis: 0.1052, mx_loss: 0.0041, eta: 0:24:30, time: 6.8249
INFO train.py(173): step: 3380/5410, l_total: 0.0493, l_in: 0.0099, l_grad: 0.0394, msssim_ir: 0.2153, msssim_vis: 0.1594, mx_loss: 0.0078, eta: 0:24:23, time: 6.8010
INFO train.py(173): step: 3390/5410, l_total: 0.0444, l_in: 0.0157, l_grad: 0.0287, msssim_ir: 0.2929, msssim_vis: 0.1135, mx_loss: 0.0076, eta: 0:24:15, time: 6.8180
INFO train.py(173): step: 3400/5410, l_total: 0.0293, l_in: 0.0098, l_grad: 0.0195, msssim_ir: 0.2188, msssim_vis: 0.1031, mx_loss: 0.0060, eta: 0:24:08, time: 6.7911
INFO train.py(173): step: 3410/5410, l_total: 0.0304, l_in: 0.0083, l_grad: 0.0220, msssim_ir: 0.3410, msssim_vis: 0.0903, mx_loss: 0.0055, eta: 0:24:01, time: 6.8120
INFO train.py(173): step: 3420/5410, l_total: 0.0400, l_in: 0.0087, l_grad: 0.0312, msssim_ir: 0.4339, msssim_vis: 0.0370, mx_loss: 0.0052, eta: 0:23:53, time: 6.8150
INFO train.py(173): step: 3430/5410, l_total: 0.0382, l_in: 0.0106, l_grad: 0.0276, msssim_ir: 0.2281, msssim_vis: 0.1630, mx_loss: 0.0041, eta: 0:23:46, time: 6.8010
INFO train.py(173): step: 3440/5410, l_total: 0.0290, l_in: 0.0083, l_grad: 0.0207, msssim_ir: 0.2344, msssim_vis: 0.0886, mx_loss: 0.0055, eta: 0:23:38, time: 6.8160
INFO train.py(173): step: 3450/5410, l_total: 0.0511, l_in: 0.0108, l_grad: 0.0402, msssim_ir: 0.3768, msssim_vis: 0.0880, mx_loss: 0.0058, eta: 0:23:31, time: 6.8050
INFO train.py(173): step: 3460/5410, l_total: 0.0461, l_in: 0.0163, l_grad: 0.0298, msssim_ir: 0.1758, msssim_vis: 0.1954, mx_loss: 0.0110, eta: 0:23:23, time: 6.8349
INFO train.py(173): step: 3470/5410, l_total: 0.0383, l_in: 0.0096, l_grad: 0.0287, msssim_ir: 0.3818, msssim_vis: 0.0484, mx_loss: 0.0066, eta: 0:23:16, time: 6.8020
INFO train.py(173): step: 3480/5410, l_total: 0.0336, l_in: 0.0096, l_grad: 0.0240, msssim_ir: 0.2985, msssim_vis: 0.0852, mx_loss: 0.0057, eta: 0:23:09, time: 6.8190
INFO train.py(173): step: 3490/5410, l_total: 0.0270, l_in: 0.0077, l_grad: 0.0193, msssim_ir: 0.3945, msssim_vis: 0.0320, mx_loss: 0.0035, eta: 0:23:01, time: 6.8090
INFO train.py(173): step: 3500/5410, l_total: 0.0355, l_in: 0.0169, l_grad: 0.0186, msssim_ir: 0.3461, msssim_vis: 0.0418, mx_loss: 0.0086, eta: 0:22:54, time: 6.8080
INFO train.py(173): step: 3510/5410, l_total: 0.0301, l_in: 0.0078, l_grad: 0.0223, msssim_ir: 0.3327, msssim_vis: 0.0467, mx_loss: 0.0039, eta: 0:22:46, time: 6.8269
INFO train.py(173): step: 3520/5410, l_total: 0.0292, l_in: 0.0058, l_grad: 0.0234, msssim_ir: 0.3191, msssim_vis: 0.1027, mx_loss: 0.0039, eta: 0:22:39, time: 6.8140
INFO train.py(173): step: 3530/5410, l_total: 0.0257, l_in: 0.0075, l_grad: 0.0182, msssim_ir: 0.3023, msssim_vis: 0.0437, mx_loss: 0.0039, eta: 0:22:32, time: 6.8180
INFO train.py(173): step: 3540/5410, l_total: 0.0391, l_in: 0.0079, l_grad: 0.0312, msssim_ir: 0.4713, msssim_vis: 0.0083, mx_loss: 0.0033, eta: 0:22:24, time: 6.7931
INFO train.py(173): step: 3550/5410, l_total: 0.0317, l_in: 0.0062, l_grad: 0.0256, msssim_ir: 0.4619, msssim_vis: 0.0088, mx_loss: 0.0040, eta: 0:22:17, time: 6.8180
INFO train.py(173): step: 3560/5410, l_total: 0.0404, l_in: 0.0090, l_grad: 0.0313, msssim_ir: 0.3065, msssim_vis: 0.1032, mx_loss: 0.0054, eta: 0:22:09, time: 6.8199
INFO train.py(173): step: 3570/5410, l_total: 0.0333, l_in: 0.0082, l_grad: 0.0251, msssim_ir: 0.1451, msssim_vis: 0.1485, mx_loss: 0.0065, eta: 0:22:02, time: 6.8060
INFO train.py(173): step: 3580/5410, l_total: 0.0621, l_in: 0.0181, l_grad: 0.0440, msssim_ir: 0.4307, msssim_vis: 0.0349, mx_loss: 0.0094, eta: 0:21:55, time: 6.8309
INFO train.py(173): step: 3590/5410, l_total: 0.0444, l_in: 0.0114, l_grad: 0.0330, msssim_ir: 0.3707, msssim_vis: 0.0492, mx_loss: 0.0052, eta: 0:21:47, time: 6.7791
INFO train.py(173): step: 3600/5410, l_total: 0.0365, l_in: 0.0076, l_grad: 0.0289, msssim_ir: 0.2790, msssim_vis: 0.0881, mx_loss: 0.0049, eta: 0:21:40, time: 6.8349
INFO train.py(173): step: 3610/5410, l_total: 0.0406, l_in: 0.0082, l_grad: 0.0324, msssim_ir: 0.2908, msssim_vis: 0.0988, mx_loss: 0.0054, eta: 0:21:32, time: 6.7891
INFO train.py(173): step: 3620/5410, l_total: 0.0333, l_in: 0.0080, l_grad: 0.0253, msssim_ir: 0.1878, msssim_vis: 0.1245, mx_loss: 0.0070, eta: 0:21:25, time: 6.8289
INFO train.py(173): step: 3630/5410, l_total: 0.0358, l_in: 0.0116, l_grad: 0.0241, msssim_ir: 0.3358, msssim_vis: 0.0815, mx_loss: 0.0048, eta: 0:21:18, time: 6.7881
INFO train.py(173): step: 3640/5410, l_total: 0.0417, l_in: 0.0089, l_grad: 0.0328, msssim_ir: 0.4454, msssim_vis: 0.0176, mx_loss: 0.0047, eta: 0:21:10, time: 6.8279
INFO train.py(173): step: 3650/5410, l_total: 0.0479, l_in: 0.0176, l_grad: 0.0302, msssim_ir: 0.2964, msssim_vis: 0.0965, mx_loss: 0.0119, eta: 0:21:03, time: 6.8100
INFO train.py(173): step: 3660/5410, l_total: 0.0374, l_in: 0.0089, l_grad: 0.0285, msssim_ir: 0.3711, msssim_vis: 0.0728, mx_loss: 0.0066, eta: 0:20:56, time: 6.8010
INFO train.py(173): step: 3670/5410, l_total: 0.0377, l_in: 0.0073, l_grad: 0.0304, msssim_ir: 0.4123, msssim_vis: 0.0434, mx_loss: 0.0046, eta: 0:20:48, time: 6.8040
INFO train.py(173): step: 3680/5410, l_total: 0.0474, l_in: 0.0108, l_grad: 0.0365, msssim_ir: 0.4086, msssim_vis: 0.0459, mx_loss: 0.0080, eta: 0:20:41, time: 6.8060
INFO train.py(173): step: 3690/5410, l_total: 0.0319, l_in: 0.0063, l_grad: 0.0256, msssim_ir: 0.2393, msssim_vis: 0.0886, mx_loss: 0.0056, eta: 0:20:34, time: 6.8090
INFO train.py(173): step: 3700/5410, l_total: 0.0316, l_in: 0.0071, l_grad: 0.0246, msssim_ir: 0.3719, msssim_vis: 0.0437, mx_loss: 0.0035, eta: 0:20:26, time: 6.8000
INFO train.py(173): step: 3710/5410, l_total: 0.1083, l_in: 0.0549, l_grad: 0.0534, msssim_ir: 0.5271, msssim_vis: 0.0146, mx_loss: 0.0141, eta: 0:20:19, time: 6.8229
INFO train.py(173): step: 3720/5410, l_total: 0.0303, l_in: 0.0118, l_grad: 0.0185, msssim_ir: 0.2041, msssim_vis: 0.0868, mx_loss: 0.0089, eta: 0:20:12, time: 6.7911
INFO train.py(173): step: 3730/5410, l_total: 0.0386, l_in: 0.0085, l_grad: 0.0301, msssim_ir: 0.2208, msssim_vis: 0.1075, mx_loss: 0.0077, eta: 0:20:04, time: 6.8110
INFO train.py(173): step: 3740/5410, l_total: 0.0372, l_in: 0.0120, l_grad: 0.0251, msssim_ir: 0.1798, msssim_vis: 0.1387, mx_loss: 0.0111, eta: 0:19:57, time: 6.8030
INFO train.py(173): step: 3750/5410, l_total: 0.0552, l_in: 0.0147, l_grad: 0.0405, msssim_ir: 0.4979, msssim_vis: 0.0192, mx_loss: 0.0120, eta: 0:19:50, time: 6.8180
INFO train.py(173): step: 3760/5410, l_total: 0.0319, l_in: 0.0080, l_grad: 0.0239, msssim_ir: 0.4070, msssim_vis: 0.0132, mx_loss: 0.0065, eta: 0:19:42, time: 6.7980
INFO train.py(173): step: 3770/5410, l_total: 0.0380, l_in: 0.0109, l_grad: 0.0271, msssim_ir: 0.1827, msssim_vis: 0.1336, mx_loss: 0.0078, eta: 0:19:35, time: 6.8150
INFO train.py(173): step: 3780/5410, l_total: 0.0519, l_in: 0.0117, l_grad: 0.0402, msssim_ir: 0.2953, msssim_vis: 0.0874, mx_loss: 0.0115, eta: 0:19:28, time: 6.8010
INFO train.py(173): step: 3790/5410, l_total: 0.0323, l_in: 0.0096, l_grad: 0.0227, msssim_ir: 0.3142, msssim_vis: 0.0525, mx_loss: 0.0081, eta: 0:19:29, time: 26.3370
INFO train.py(173): step: 3800/5410, l_total: 0.0339, l_in: 0.0076, l_grad: 0.0263, msssim_ir: 0.1828, msssim_vis: 0.0911, mx_loss: 0.0063, eta: 0:19:21, time: 6.7732
INFO train.py(173): step: 3810/5410, l_total: 0.0376, l_in: 0.0078, l_grad: 0.0298, msssim_ir: 0.2248, msssim_vis: 0.1264, mx_loss: 0.0072, eta: 0:19:14, time: 6.7622
INFO train.py(173): step: 3820/5410, l_total: 0.0381, l_in: 0.0085, l_grad: 0.0296, msssim_ir: 0.4397, msssim_vis: 0.0217, mx_loss: 0.0048, eta: 0:19:06, time: 6.7542
INFO train.py(173): step: 3830/5410, l_total: 0.0330, l_in: 0.0081, l_grad: 0.0248, msssim_ir: 0.3758, msssim_vis: 0.0441, mx_loss: 0.0044, eta: 0:18:59, time: 6.7921
INFO train.py(173): step: 3840/5410, l_total: 0.0397, l_in: 0.0083, l_grad: 0.0315, msssim_ir: 0.3579, msssim_vis: 0.0445, mx_loss: 0.0085, eta: 0:18:52, time: 6.7811
INFO train.py(173): step: 3850/5410, l_total: 0.0440, l_in: 0.0099, l_grad: 0.0341, msssim_ir: 0.4853, msssim_vis: 0.0184, mx_loss: 0.0045, eta: 0:18:44, time: 6.7931
INFO train.py(173): step: 3860/5410, l_total: 0.0297, l_in: 0.0074, l_grad: 0.0223, msssim_ir: 0.3670, msssim_vis: 0.0455, mx_loss: 0.0045, eta: 0:18:37, time: 6.7971
INFO train.py(173): step: 3870/5410, l_total: 0.0297, l_in: 0.0080, l_grad: 0.0218, msssim_ir: 0.3535, msssim_vis: 0.0477, mx_loss: 0.0043, eta: 0:18:30, time: 6.8090
INFO train.py(173): step: 3880/5410, l_total: 0.0311, l_in: 0.0078, l_grad: 0.0233, msssim_ir: 0.4291, msssim_vis: 0.0212, mx_loss: 0.0043, eta: 0:18:22, time: 6.7951
INFO train.py(173): step: 3890/5410, l_total: 0.0549, l_in: 0.0148, l_grad: 0.0401, msssim_ir: 0.4144, msssim_vis: 0.0321, mx_loss: 0.0071, eta: 0:18:15, time: 6.7921
INFO train.py(173): step: 3900/5410, l_total: 0.0403, l_in: 0.0083, l_grad: 0.0320, msssim_ir: 0.3732, msssim_vis: 0.0753, mx_loss: 0.0059, eta: 0:18:07, time: 6.8000
INFO train.py(173): step: 3910/5410, l_total: 0.0248, l_in: 0.0051, l_grad: 0.0196, msssim_ir: 0.3261, msssim_vis: 0.0560, mx_loss: 0.0040, eta: 0:18:00, time: 6.7831
INFO train.py(173): step: 3920/5410, l_total: 0.0463, l_in: 0.0163, l_grad: 0.0300, msssim_ir: 0.1404, msssim_vis: 0.1427, mx_loss: 0.0140, eta: 0:17:53, time: 6.8100
INFO train.py(173): step: 3930/5410, l_total: 0.0582, l_in: 0.0156, l_grad: 0.0426, msssim_ir: 0.2057, msssim_vis: 0.1621, mx_loss: 0.0208, eta: 0:17:45, time: 6.7921
INFO train.py(173): step: 3940/5410, l_total: 0.0455, l_in: 0.0116, l_grad: 0.0339, msssim_ir: 0.2714, msssim_vis: 0.0926, mx_loss: 0.0096, eta: 0:17:38, time: 6.8060
INFO train.py(173): step: 3950/5410, l_total: 0.0496, l_in: 0.0198, l_grad: 0.0298, msssim_ir: 0.2883, msssim_vis: 0.1539, mx_loss: 0.0155, eta: 0:17:31, time: 6.8269
INFO train.py(173): step: 3960/5410, l_total: 0.0480, l_in: 0.0094, l_grad: 0.0386, msssim_ir: 0.3738, msssim_vis: 0.0493, mx_loss: 0.0057, eta: 0:17:23, time: 6.7921
INFO train.py(173): step: 3970/5410, l_total: 0.0314, l_in: 0.0090, l_grad: 0.0224, msssim_ir: 0.2905, msssim_vis: 0.0694, mx_loss: 0.0062, eta: 0:17:16, time: 6.8190
INFO train.py(173): step: 3980/5410, l_total: 0.0379, l_in: 0.0089, l_grad: 0.0289, msssim_ir: 0.3780, msssim_vis: 0.0465, mx_loss: 0.0052, eta: 0:17:09, time: 6.7881
INFO train.py(173): step: 3990/5410, l_total: 0.0479, l_in: 0.0101, l_grad: 0.0378, msssim_ir: 0.3393, msssim_vis: 0.0667, mx_loss: 0.0094, eta: 0:17:01, time: 6.8199
INFO train.py(173): step: 4000/5410, l_total: 0.0570, l_in: 0.0152, l_grad: 0.0419, msssim_ir: 0.4382, msssim_vis: 0.0302, mx_loss: 0.0131, eta: 0:16:54, time: 6.7941
INFO train.py(173): step: 4010/5410, l_total: 0.0361, l_in: 0.0089, l_grad: 0.0272, msssim_ir: 0.2339, msssim_vis: 0.1051, mx_loss: 0.0051, eta: 0:16:47, time: 6.8269
INFO train.py(173): step: 4020/5410, l_total: 0.0285, l_in: 0.0066, l_grad: 0.0219, msssim_ir: 0.2818, msssim_vis: 0.0679, mx_loss: 0.0053, eta: 0:16:39, time: 6.7891
INFO train.py(173): step: 4030/5410, l_total: 0.0362, l_in: 0.0088, l_grad: 0.0274, msssim_ir: 0.3672, msssim_vis: 0.0741, mx_loss: 0.0047, eta: 0:16:32, time: 6.8140
INFO train.py(173): step: 4040/5410, l_total: 0.0480, l_in: 0.0107, l_grad: 0.0374, msssim_ir: 0.3314, msssim_vis: 0.0554, mx_loss: 0.0076, eta: 0:16:25, time: 6.7911
INFO train.py(173): step: 4050/5410, l_total: 0.0265, l_in: 0.0053, l_grad: 0.0212, msssim_ir: 0.3910, msssim_vis: 0.0559, mx_loss: 0.0030, eta: 0:16:17, time: 6.8349
INFO train.py(173): step: 4060/5410, l_total: 0.0474, l_in: 0.0099, l_grad: 0.0375, msssim_ir: 0.4521, msssim_vis: 0.0328, mx_loss: 0.0058, eta: 0:16:10, time: 6.8060
INFO train.py(173): step: 4070/5410, l_total: 0.0461, l_in: 0.0138, l_grad: 0.0323, msssim_ir: 0.5051, msssim_vis: 0.0318, mx_loss: 0.0100, eta: 0:16:03, time: 6.7980
INFO train.py(173): step: 4080/5410, l_total: 0.0319, l_in: 0.0070, l_grad: 0.0249, msssim_ir: 0.3068, msssim_vis: 0.0817, mx_loss: 0.0062, eta: 0:15:55, time: 6.7921
INFO train.py(173): step: 4090/5410, l_total: 0.0351, l_in: 0.0105, l_grad: 0.0246, msssim_ir: 0.3186, msssim_vis: 0.0312, mx_loss: 0.0053, eta: 0:15:48, time: 6.8100
INFO train.py(173): step: 4100/5410, l_total: 0.0248, l_in: 0.0052, l_grad: 0.0197, msssim_ir: 0.2883, msssim_vis: 0.0495, mx_loss: 0.0035, eta: 0:15:41, time: 6.8150
INFO train.py(173): step: 4110/5410, l_total: 0.0516, l_in: 0.0111, l_grad: 0.0406, msssim_ir: 0.3618, msssim_vis: 0.0357, mx_loss: 0.0066, eta: 0:15:33, time: 6.8060
INFO train.py(173): step: 4120/5410, l_total: 0.0414, l_in: 0.0091, l_grad: 0.0323, msssim_ir: 0.2506, msssim_vis: 0.1011, mx_loss: 0.0118, eta: 0:15:26, time: 6.8199
INFO train.py(173): step: 4130/5410, l_total: 0.0373, l_in: 0.0083, l_grad: 0.0290, msssim_ir: 0.3525, msssim_vis: 0.0739, mx_loss: 0.0049, eta: 0:15:19, time: 6.7851
INFO train.py(173): step: 4140/5410, l_total: 0.0459, l_in: 0.0098, l_grad: 0.0361, msssim_ir: 0.3111, msssim_vis: 0.0719, mx_loss: 0.0084, eta: 0:15:12, time: 6.8209
INFO train.py(173): step: 4150/5410, l_total: 0.0337, l_in: 0.0091, l_grad: 0.0246, msssim_ir: 0.1687, msssim_vis: 0.1366, mx_loss: 0.0070, eta: 0:15:04, time: 6.8020
INFO train.py(173): step: 4160/5410, l_total: 0.0301, l_in: 0.0079, l_grad: 0.0222, msssim_ir: 0.4106, msssim_vis: 0.0297, mx_loss: 0.0054, eta: 0:14:57, time: 6.8140
INFO train.py(173): step: 4170/5410, l_total: 0.0379, l_in: 0.0080, l_grad: 0.0299, msssim_ir: 0.3975, msssim_vis: 0.0288, mx_loss: 0.0042, eta: 0:14:50, time: 6.7891
INFO train.py(173): step: 4180/5410, l_total: 0.0538, l_in: 0.0104, l_grad: 0.0433, msssim_ir: 0.3191, msssim_vis: 0.0904, mx_loss: 0.0067, eta: 0:14:42, time: 6.8199
INFO train.py(173): step: 4190/5410, l_total: 0.0353, l_in: 0.0070, l_grad: 0.0283, msssim_ir: 0.4519, msssim_vis: 0.0190, mx_loss: 0.0044, eta: 0:14:35, time: 6.7901
INFO train.py(173): step: 4200/5410, l_total: 0.0545, l_in: 0.0125, l_grad: 0.0420, msssim_ir: 0.3089, msssim_vis: 0.0652, mx_loss: 0.0101, eta: 0:14:28, time: 6.8180
INFO train.py(173): step: 4210/5410, l_total: 0.0585, l_in: 0.0155, l_grad: 0.0430, msssim_ir: 0.4686, msssim_vis: 0.0109, mx_loss: 0.0069, eta: 0:14:21, time: 6.8120
INFO train.py(173): step: 4220/5410, l_total: 0.0306, l_in: 0.0064, l_grad: 0.0243, msssim_ir: 0.3053, msssim_vis: 0.0767, mx_loss: 0.0039, eta: 0:14:13, time: 6.8050
INFO train.py(173): step: 4230/5410, l_total: 0.0487, l_in: 0.0121, l_grad: 0.0365, msssim_ir: 0.3298, msssim_vis: 0.0661, mx_loss: 0.0091, eta: 0:14:06, time: 6.8160
INFO train.py(173): step: 4240/5410, l_total: 0.0359, l_in: 0.0115, l_grad: 0.0244, msssim_ir: 0.2935, msssim_vis: 0.0980, mx_loss: 0.0038, eta: 0:13:59, time: 6.7891
INFO train.py(173): step: 4250/5410, l_total: 0.0310, l_in: 0.0094, l_grad: 0.0217, msssim_ir: 0.3415, msssim_vis: 0.0392, mx_loss: 0.0077, eta: 0:13:51, time: 6.8229
INFO train.py(173): step: 4260/5410, l_total: 0.0451, l_in: 0.0142, l_grad: 0.0309, msssim_ir: 0.4423, msssim_vis: 0.0169, mx_loss: 0.0101, eta: 0:13:44, time: 6.8010
INFO train.py(173): step: 4270/5410, l_total: 0.0477, l_in: 0.0083, l_grad: 0.0394, msssim_ir: 0.4528, msssim_vis: 0.0211, mx_loss: 0.0044, eta: 0:13:37, time: 6.8180
INFO train.py(173): step: 4280/5410, l_total: 0.0670, l_in: 0.0198, l_grad: 0.0472, msssim_ir: 0.2471, msssim_vis: 0.1404, mx_loss: 0.0132, eta: 0:13:30, time: 6.7861
INFO train.py(173): step: 4290/5410, l_total: 0.0308, l_in: 0.0062, l_grad: 0.0246, msssim_ir: 0.3010, msssim_vis: 0.0630, mx_loss: 0.0044, eta: 0:13:22, time: 6.8379
INFO train.py(173): step: 4300/5410, l_total: 0.0483, l_in: 0.0119, l_grad: 0.0364, msssim_ir: 0.4641, msssim_vis: 0.0188, mx_loss: 0.0051, eta: 0:13:15, time: 6.7931
INFO train.py(173): step: 4310/5410, l_total: 0.0281, l_in: 0.0087, l_grad: 0.0194, msssim_ir: 0.2520, msssim_vis: 0.0745, mx_loss: 0.0052, eta: 0:13:08, time: 6.8180
INFO train.py(173): step: 4320/5410, l_total: 0.0362, l_in: 0.0125, l_grad: 0.0237, msssim_ir: 0.4452, msssim_vis: 0.0213, mx_loss: 0.0035, eta: 0:13:01, time: 6.7901
INFO train.py(173): step: 4330/5410, l_total: 0.0267, l_in: 0.0058, l_grad: 0.0210, msssim_ir: 0.2338, msssim_vis: 0.0727, mx_loss: 0.0031, eta: 0:12:58, time: 26.1378
INFO train.py(173): step: 4340/5410, l_total: 0.0709, l_in: 0.0235, l_grad: 0.0474, msssim_ir: 0.3347, msssim_vis: 0.1108, mx_loss: 0.0229, eta: 0:12:51, time: 6.7672
INFO train.py(173): step: 4350/5410, l_total: 0.0402, l_in: 0.0108, l_grad: 0.0294, msssim_ir: 0.4312, msssim_vis: 0.0386, mx_loss: 0.0044, eta: 0:12:44, time: 6.7542
INFO train.py(173): step: 4360/5410, l_total: 0.0345, l_in: 0.0085, l_grad: 0.0261, msssim_ir: 0.3043, msssim_vis: 0.0639, mx_loss: 0.0062, eta: 0:12:36, time: 6.7433
INFO train.py(173): step: 4370/5410, l_total: 0.0389, l_in: 0.0076, l_grad: 0.0313, msssim_ir: 0.4481, msssim_vis: 0.0187, mx_loss: 0.0048, eta: 0:12:29, time: 6.7503
INFO train.py(173): step: 4380/5410, l_total: 0.0277, l_in: 0.0067, l_grad: 0.0209, msssim_ir: 0.2336, msssim_vis: 0.1090, mx_loss: 0.0035, eta: 0:12:22, time: 6.8140
INFO train.py(173): step: 4390/5410, l_total: 0.0298, l_in: 0.0055, l_grad: 0.0243, msssim_ir: 0.4060, msssim_vis: 0.0589, mx_loss: 0.0030, eta: 0:12:14, time: 6.7811
INFO train.py(173): step: 4400/5410, l_total: 0.0434, l_in: 0.0092, l_grad: 0.0342, msssim_ir: 0.4628, msssim_vis: 0.0238, mx_loss: 0.0046, eta: 0:12:07, time: 6.8170
INFO train.py(173): step: 4410/5410, l_total: 0.0352, l_in: 0.0097, l_grad: 0.0255, msssim_ir: 0.2566, msssim_vis: 0.0948, mx_loss: 0.0081, eta: 0:12:00, time: 6.7811
INFO train.py(173): step: 4420/5410, l_total: 0.0359, l_in: 0.0095, l_grad: 0.0264, msssim_ir: 0.4318, msssim_vis: 0.0376, mx_loss: 0.0045, eta: 0:11:52, time: 6.8050
INFO train.py(173): step: 4430/5410, l_total: 0.0361, l_in: 0.0103, l_grad: 0.0258, msssim_ir: 0.3552, msssim_vis: 0.0420, mx_loss: 0.0065, eta: 0:11:45, time: 6.7841
INFO train.py(173): step: 4440/5410, l_total: 0.0385, l_in: 0.0083, l_grad: 0.0302, msssim_ir: 0.3308, msssim_vis: 0.0949, mx_loss: 0.0055, eta: 0:11:38, time: 6.8040
INFO train.py(173): step: 4450/5410, l_total: 0.0309, l_in: 0.0075, l_grad: 0.0235, msssim_ir: 0.3516, msssim_vis: 0.0634, mx_loss: 0.0042, eta: 0:11:31, time: 6.7941
INFO train.py(173): step: 4460/5410, l_total: 0.0263, l_in: 0.0060, l_grad: 0.0203, msssim_ir: 0.3878, msssim_vis: 0.0286, mx_loss: 0.0027, eta: 0:11:23, time: 6.8229
INFO train.py(173): step: 4470/5410, l_total: 0.0446, l_in: 0.0130, l_grad: 0.0316, msssim_ir: 0.4937, msssim_vis: 0.0047, mx_loss: 0.0042, eta: 0:11:16, time: 6.8000
INFO train.py(173): step: 4480/5410, l_total: 0.0817, l_in: 0.0238, l_grad: 0.0579, msssim_ir: 0.4309, msssim_vis: 0.0845, mx_loss: 0.0227, eta: 0:11:09, time: 6.8100
INFO train.py(173): step: 4490/5410, l_total: 0.0342, l_in: 0.0080, l_grad: 0.0262, msssim_ir: 0.4020, msssim_vis: 0.0308, mx_loss: 0.0032, eta: 0:11:01, time: 6.7901
INFO train.py(173): step: 4500/5410, l_total: 0.0407, l_in: 0.0114, l_grad: 0.0293, msssim_ir: 0.3884, msssim_vis: 0.0386, mx_loss: 0.0071, eta: 0:10:54, time: 6.8140
INFO train.py(173): step: 4510/5410, l_total: 0.0610, l_in: 0.0229, l_grad: 0.0381, msssim_ir: 0.4747, msssim_vis: 0.0093, mx_loss: 0.0061, eta: 0:10:47, time: 6.7801
INFO train.py(173): step: 4520/5410, l_total: 0.0390, l_in: 0.0088, l_grad: 0.0302, msssim_ir: 0.3981, msssim_vis: 0.0294, mx_loss: 0.0034, eta: 0:10:40, time: 6.8060
INFO train.py(173): step: 4530/5410, l_total: 0.0572, l_in: 0.0157, l_grad: 0.0415, msssim_ir: 0.4564, msssim_vis: 0.0398, mx_loss: 0.0076, eta: 0:10:32, time: 6.7951
INFO train.py(173): step: 4540/5410, l_total: 0.0357, l_in: 0.0071, l_grad: 0.0285, msssim_ir: 0.3895, msssim_vis: 0.0377, mx_loss: 0.0053, eta: 0:10:25, time: 6.8190
INFO train.py(173): step: 4550/5410, l_total: 0.0294, l_in: 0.0072, l_grad: 0.0222, msssim_ir: 0.3330, msssim_vis: 0.0537, mx_loss: 0.0047, eta: 0:10:18, time: 6.7821
INFO train.py(173): step: 4560/5410, l_total: 0.0399, l_in: 0.0087, l_grad: 0.0311, msssim_ir: 0.4139, msssim_vis: 0.0275, mx_loss: 0.0067, eta: 0:10:11, time: 6.8170
INFO train.py(173): step: 4570/5410, l_total: 0.0386, l_in: 0.0090, l_grad: 0.0296, msssim_ir: 0.2939, msssim_vis: 0.0882, mx_loss: 0.0050, eta: 0:10:03, time: 6.7891
INFO train.py(173): step: 4580/5410, l_total: 0.0406, l_in: 0.0090, l_grad: 0.0315, msssim_ir: 0.4889, msssim_vis: 0.0096, mx_loss: 0.0037, eta: 0:09:56, time: 6.8150
INFO train.py(173): step: 4590/5410, l_total: 0.0383, l_in: 0.0093, l_grad: 0.0290, msssim_ir: 0.4599, msssim_vis: 0.0223, mx_loss: 0.0039, eta: 0:09:49, time: 6.7980
INFO train.py(173): step: 4600/5410, l_total: 0.0379, l_in: 0.0101, l_grad: 0.0278, msssim_ir: 0.2999, msssim_vis: 0.0624, mx_loss: 0.0073, eta: 0:09:42, time: 6.8219
INFO train.py(173): step: 4610/5410, l_total: 0.0409, l_in: 0.0097, l_grad: 0.0312, msssim_ir: 0.3680, msssim_vis: 0.0753, mx_loss: 0.0113, eta: 0:09:34, time: 6.7961
INFO train.py(173): step: 4620/5410, l_total: 0.0435, l_in: 0.0106, l_grad: 0.0330, msssim_ir: 0.1924, msssim_vis: 0.1568, mx_loss: 0.0081, eta: 0:09:27, time: 6.8060
INFO train.py(173): step: 4630/5410, l_total: 0.0369, l_in: 0.0094, l_grad: 0.0274, msssim_ir: 0.3799, msssim_vis: 0.0723, mx_loss: 0.0038, eta: 0:09:20, time: 6.7881
INFO train.py(173): step: 4640/5410, l_total: 0.0382, l_in: 0.0074, l_grad: 0.0308, msssim_ir: 0.4435, msssim_vis: 0.0290, mx_loss: 0.0053, eta: 0:09:13, time: 6.8090
INFO train.py(173): step: 4650/5410, l_total: 0.0310, l_in: 0.0114, l_grad: 0.0197, msssim_ir: 0.2097, msssim_vis: 0.0629, mx_loss: 0.0077, eta: 0:09:05, time: 6.7971
INFO train.py(173): step: 4660/5410, l_total: 0.0537, l_in: 0.0162, l_grad: 0.0375, msssim_ir: 0.4190, msssim_vis: 0.0228, mx_loss: 0.0057, eta: 0:08:58, time: 6.8259
INFO train.py(173): step: 4670/5410, l_total: 0.0283, l_in: 0.0069, l_grad: 0.0215, msssim_ir: 0.2670, msssim_vis: 0.0701, mx_loss: 0.0052, eta: 0:08:51, time: 6.8050
INFO train.py(173): step: 4680/5410, l_total: 0.0410, l_in: 0.0082, l_grad: 0.0328, msssim_ir: 0.3879, msssim_vis: 0.0549, mx_loss: 0.0074, eta: 0:08:44, time: 6.8040
INFO train.py(173): step: 4690/5410, l_total: 0.0699, l_in: 0.0188, l_grad: 0.0511, msssim_ir: 0.4576, msssim_vis: 0.0643, mx_loss: 0.0125, eta: 0:08:36, time: 6.7851
INFO train.py(173): step: 4700/5410, l_total: 0.0593, l_in: 0.0155, l_grad: 0.0438, msssim_ir: 0.2490, msssim_vis: 0.1447, mx_loss: 0.0177, eta: 0:08:29, time: 6.8170
INFO train.py(173): step: 4710/5410, l_total: 0.0326, l_in: 0.0098, l_grad: 0.0229, msssim_ir: 0.3751, msssim_vis: 0.0479, mx_loss: 0.0076, eta: 0:08:22, time: 6.8010
INFO train.py(173): step: 4720/5410, l_total: 0.0463, l_in: 0.0094, l_grad: 0.0369, msssim_ir: 0.4556, msssim_vis: 0.0347, mx_loss: 0.0055, eta: 0:08:15, time: 6.8120
INFO train.py(173): step: 4730/5410, l_total: 0.0344, l_in: 0.0077, l_grad: 0.0267, msssim_ir: 0.4727, msssim_vis: 0.0177, mx_loss: 0.0045, eta: 0:08:07, time: 6.8070
INFO train.py(173): step: 4740/5410, l_total: 0.0488, l_in: 0.0118, l_grad: 0.0369, msssim_ir: 0.4874, msssim_vis: 0.0355, mx_loss: 0.0065, eta: 0:08:00, time: 6.8070
INFO train.py(173): step: 4750/5410, l_total: 0.0411, l_in: 0.0094, l_grad: 0.0318, msssim_ir: 0.3104, msssim_vis: 0.0843, mx_loss: 0.0070, eta: 0:07:53, time: 6.7971
INFO train.py(173): step: 4760/5410, l_total: 0.0530, l_in: 0.0195, l_grad: 0.0335, msssim_ir: 0.5189, msssim_vis: 0.0098, mx_loss: 0.0045, eta: 0:07:46, time: 6.7990
INFO train.py(173): step: 4770/5410, l_total: 0.0364, l_in: 0.0081, l_grad: 0.0283, msssim_ir: 0.3997, msssim_vis: 0.0359, mx_loss: 0.0057, eta: 0:07:39, time: 6.8199
INFO train.py(173): step: 4780/5410, l_total: 0.0539, l_in: 0.0136, l_grad: 0.0403, msssim_ir: 0.4134, msssim_vis: 0.0483, mx_loss: 0.0113, eta: 0:07:31, time: 6.8000
INFO train.py(173): step: 4790/5410, l_total: 0.0571, l_in: 0.0126, l_grad: 0.0446, msssim_ir: 0.2654, msssim_vis: 0.0936, mx_loss: 0.0132, eta: 0:07:24, time: 6.8130
INFO train.py(173): step: 4800/5410, l_total: 0.0376, l_in: 0.0087, l_grad: 0.0289, msssim_ir: 0.2867, msssim_vis: 0.0778, mx_loss: 0.0076, eta: 0:07:17, time: 6.7951
INFO train.py(173): step: 4810/5410, l_total: 0.0388, l_in: 0.0091, l_grad: 0.0297, msssim_ir: 0.3225, msssim_vis: 0.0527, mx_loss: 0.0080, eta: 0:07:10, time: 6.8160
INFO train.py(173): step: 4820/5410, l_total: 0.0319, l_in: 0.0066, l_grad: 0.0253, msssim_ir: 0.3664, msssim_vis: 0.0255, mx_loss: 0.0059, eta: 0:07:02, time: 6.7742
INFO train.py(173): step: 4830/5410, l_total: 0.0285, l_in: 0.0076, l_grad: 0.0209, msssim_ir: 0.3875, msssim_vis: 0.0270, mx_loss: 0.0035, eta: 0:06:55, time: 6.8199
INFO train.py(173): step: 4840/5410, l_total: 0.0299, l_in: 0.0063, l_grad: 0.0236, msssim_ir: 0.3589, msssim_vis: 0.0427, mx_loss: 0.0042, eta: 0:06:48, time: 6.7901
INFO train.py(173): step: 4850/5410, l_total: 0.0399, l_in: 0.0086, l_grad: 0.0313, msssim_ir: 0.4734, msssim_vis: 0.0061, mx_loss: 0.0042, eta: 0:06:41, time: 6.8259
INFO train.py(173): step: 4860/5410, l_total: 0.0348, l_in: 0.0092, l_grad: 0.0256, msssim_ir: 0.2085, msssim_vis: 0.1336, mx_loss: 0.0062, eta: 0:06:34, time: 6.7821
INFO train.py(173): step: 4870/5410, l_total: 0.0341, l_in: 0.0087, l_grad: 0.0255, msssim_ir: 0.1433, msssim_vis: 0.1663, mx_loss: 0.0106, eta: 0:06:29, time: 26.3310
INFO train.py(173): step: 4880/5410, l_total: 0.0358, l_in: 0.0085, l_grad: 0.0273, msssim_ir: 0.2533, msssim_vis: 0.0739, mx_loss: 0.0064, eta: 0:06:21, time: 6.7513
INFO train.py(173): step: 4890/5410, l_total: 0.0318, l_in: 0.0064, l_grad: 0.0254, msssim_ir: 0.2377, msssim_vis: 0.0658, mx_loss: 0.0048, eta: 0:06:14, time: 6.7503
INFO train.py(173): step: 4900/5410, l_total: 0.0384, l_in: 0.0083, l_grad: 0.0301, msssim_ir: 0.3652, msssim_vis: 0.0511, mx_loss: 0.0070, eta: 0:06:07, time: 6.7363
INFO train.py(173): step: 4910/5410, l_total: 0.0298, l_in: 0.0067, l_grad: 0.0231, msssim_ir: 0.2822, msssim_vis: 0.0830, mx_loss: 0.0045, eta: 0:06:00, time: 6.7363
INFO train.py(173): step: 4920/5410, l_total: 0.0483, l_in: 0.0102, l_grad: 0.0381, msssim_ir: 0.4018, msssim_vis: 0.0536, mx_loss: 0.0070, eta: 0:05:52, time: 6.7732
INFO train.py(173): step: 4930/5410, l_total: 0.0308, l_in: 0.0067, l_grad: 0.0241, msssim_ir: 0.3097, msssim_vis: 0.0705, mx_loss: 0.0044, eta: 0:05:45, time: 6.8020
INFO train.py(173): step: 4940/5410, l_total: 0.0330, l_in: 0.0062, l_grad: 0.0267, msssim_ir: 0.4035, msssim_vis: 0.0376, mx_loss: 0.0045, eta: 0:05:38, time: 6.7662
INFO train.py(173): step: 4950/5410, l_total: 0.0411, l_in: 0.0089, l_grad: 0.0322, msssim_ir: 0.3296, msssim_vis: 0.0489, mx_loss: 0.0061, eta: 0:05:31, time: 6.8130
INFO train.py(173): step: 4960/5410, l_total: 0.0450, l_in: 0.0112, l_grad: 0.0338, msssim_ir: 0.3900, msssim_vis: 0.0663, mx_loss: 0.0057, eta: 0:05:23, time: 6.7811
INFO train.py(173): step: 4970/5410, l_total: 0.0577, l_in: 0.0129, l_grad: 0.0448, msssim_ir: 0.4231, msssim_vis: 0.0530, mx_loss: 0.0139, eta: 0:05:16, time: 6.8010
INFO train.py(173): step: 4980/5410, l_total: 0.0317, l_in: 0.0096, l_grad: 0.0221, msssim_ir: 0.3231, msssim_vis: 0.0670, mx_loss: 0.0054, eta: 0:05:09, time: 6.7931
INFO train.py(173): step: 4990/5410, l_total: 0.0461, l_in: 0.0119, l_grad: 0.0343, msssim_ir: 0.4299, msssim_vis: 0.0282, mx_loss: 0.0053, eta: 0:05:02, time: 6.7722
INFO train.py(173): step: 5000/5410, l_total: 0.0268, l_in: 0.0078, l_grad: 0.0190, msssim_ir: 0.3186, msssim_vis: 0.0397, mx_loss: 0.0042, eta: 0:04:54, time: 6.8180
INFO train.py(173): step: 5010/5410, l_total: 0.0747, l_in: 0.0168, l_grad: 0.0579, msssim_ir: 0.3563, msssim_vis: 0.0607, mx_loss: 0.0088, eta: 0:04:47, time: 6.7702
INFO train.py(173): step: 5020/5410, l_total: 0.0323, l_in: 0.0112, l_grad: 0.0211, msssim_ir: 0.3681, msssim_vis: 0.0496, mx_loss: 0.0056, eta: 0:04:40, time: 6.8120
INFO train.py(173): step: 5030/5410, l_total: 0.0338, l_in: 0.0104, l_grad: 0.0234, msssim_ir: 0.2966, msssim_vis: 0.1333, mx_loss: 0.0042, eta: 0:04:33, time: 6.7911
INFO train.py(173): step: 5040/5410, l_total: 0.0455, l_in: 0.0092, l_grad: 0.0363, msssim_ir: 0.3343, msssim_vis: 0.1117, mx_loss: 0.0067, eta: 0:04:26, time: 6.8199
INFO train.py(173): step: 5050/5410, l_total: 0.0280, l_in: 0.0072, l_grad: 0.0208, msssim_ir: 0.2855, msssim_vis: 0.0590, mx_loss: 0.0044, eta: 0:04:18, time: 6.7891
INFO train.py(173): step: 5060/5410, l_total: 0.0377, l_in: 0.0081, l_grad: 0.0296, msssim_ir: 0.1627, msssim_vis: 0.2138, mx_loss: 0.0055, eta: 0:04:11, time: 6.8110
INFO train.py(173): step: 5070/5410, l_total: 0.0299, l_in: 0.0067, l_grad: 0.0232, msssim_ir: 0.3881, msssim_vis: 0.0238, mx_loss: 0.0040, eta: 0:04:04, time: 6.7841
INFO train.py(173): step: 5080/5410, l_total: 0.0476, l_in: 0.0094, l_grad: 0.0382, msssim_ir: 0.4269, msssim_vis: 0.0294, mx_loss: 0.0066, eta: 0:03:57, time: 6.8090
INFO train.py(173): step: 5090/5410, l_total: 0.0335, l_in: 0.0103, l_grad: 0.0232, msssim_ir: 0.2373, msssim_vis: 0.1045, mx_loss: 0.0082, eta: 0:03:49, time: 6.7931
INFO train.py(173): step: 5100/5410, l_total: 0.0343, l_in: 0.0079, l_grad: 0.0264, msssim_ir: 0.3198, msssim_vis: 0.0626, mx_loss: 0.0052, eta: 0:03:42, time: 6.8130
INFO train.py(173): step: 5110/5410, l_total: 0.0408, l_in: 0.0143, l_grad: 0.0264, msssim_ir: 0.1757, msssim_vis: 0.1184, mx_loss: 0.0116, eta: 0:03:35, time: 6.7781
INFO train.py(173): step: 5120/5410, l_total: 0.0555, l_in: 0.0097, l_grad: 0.0458, msssim_ir: 0.4420, msssim_vis: 0.0078, mx_loss: 0.0041, eta: 0:03:28, time: 6.8190
INFO train.py(173): step: 5130/5410, l_total: 0.0517, l_in: 0.0122, l_grad: 0.0395, msssim_ir: 0.2536, msssim_vis: 0.1210, mx_loss: 0.0087, eta: 0:03:21, time: 6.7971
INFO train.py(173): step: 5140/5410, l_total: 0.0288, l_in: 0.0073, l_grad: 0.0214, msssim_ir: 0.2934, msssim_vis: 0.0553, mx_loss: 0.0046, eta: 0:03:13, time: 6.8010
INFO train.py(173): step: 5150/5410, l_total: 0.0366, l_in: 0.0067, l_grad: 0.0299, msssim_ir: 0.3506, msssim_vis: 0.0674, mx_loss: 0.0042, eta: 0:03:06, time: 6.7921
INFO train.py(173): step: 5160/5410, l_total: 0.0358, l_in: 0.0068, l_grad: 0.0290, msssim_ir: 0.4300, msssim_vis: 0.0329, mx_loss: 0.0037, eta: 0:02:59, time: 6.8120
INFO train.py(173): step: 5170/5410, l_total: 0.0313, l_in: 0.0075, l_grad: 0.0238, msssim_ir: 0.3612, msssim_vis: 0.0455, mx_loss: 0.0049, eta: 0:02:52, time: 6.7961
INFO train.py(173): step: 5180/5410, l_total: 0.0367, l_in: 0.0087, l_grad: 0.0280, msssim_ir: 0.4104, msssim_vis: 0.0198, mx_loss: 0.0047, eta: 0:02:45, time: 6.8060
INFO train.py(173): step: 5190/5410, l_total: 0.0356, l_in: 0.0106, l_grad: 0.0250, msssim_ir: 0.3541, msssim_vis: 0.0600, mx_loss: 0.0054, eta: 0:02:37, time: 6.8060
INFO train.py(173): step: 5200/5410, l_total: 0.0310, l_in: 0.0092, l_grad: 0.0217, msssim_ir: 0.3136, msssim_vis: 0.0536, mx_loss: 0.0070, eta: 0:02:30, time: 6.7980
INFO train.py(173): step: 5210/5410, l_total: 0.0410, l_in: 0.0096, l_grad: 0.0313, msssim_ir: 0.4602, msssim_vis: 0.0138, mx_loss: 0.0049, eta: 0:02:23, time: 6.7961
INFO train.py(173): step: 5220/5410, l_total: 0.0309, l_in: 0.0054, l_grad: 0.0255, msssim_ir: 0.2978, msssim_vis: 0.0578, mx_loss: 0.0035, eta: 0:02:16, time: 6.8030
INFO train.py(173): step: 5230/5410, l_total: 0.0487, l_in: 0.0116, l_grad: 0.0371, msssim_ir: 0.2371, msssim_vis: 0.1440, mx_loss: 0.0117, eta: 0:02:09, time: 6.7781
INFO train.py(173): step: 5240/5410, l_total: 0.0369, l_in: 0.0075, l_grad: 0.0294, msssim_ir: 0.4471, msssim_vis: 0.0416, mx_loss: 0.0038, eta: 0:02:01, time: 6.8130
INFO train.py(173): step: 5250/5410, l_total: 0.0588, l_in: 0.0236, l_grad: 0.0352, msssim_ir: 0.4322, msssim_vis: 0.0497, mx_loss: 0.0148, eta: 0:01:54, time: 6.7801
INFO train.py(173): step: 5260/5410, l_total: 0.0383, l_in: 0.0080, l_grad: 0.0303, msssim_ir: 0.3272, msssim_vis: 0.0846, mx_loss: 0.0052, eta: 0:01:47, time: 6.8279
INFO train.py(173): step: 5270/5410, l_total: 0.0387, l_in: 0.0142, l_grad: 0.0245, msssim_ir: 0.2935, msssim_vis: 0.0724, mx_loss: 0.0097, eta: 0:01:40, time: 6.7811
INFO train.py(173): step: 5280/5410, l_total: 0.0360, l_in: 0.0094, l_grad: 0.0267, msssim_ir: 0.2079, msssim_vis: 0.1473, mx_loss: 0.0073, eta: 0:01:33, time: 6.8209
INFO train.py(173): step: 5290/5410, l_total: 0.0285, l_in: 0.0056, l_grad: 0.0229, msssim_ir: 0.2736, msssim_vis: 0.0658, mx_loss: 0.0038, eta: 0:01:26, time: 6.7971
INFO train.py(173): step: 5300/5410, l_total: 0.0472, l_in: 0.0112, l_grad: 0.0360, msssim_ir: 0.4667, msssim_vis: 0.0192, mx_loss: 0.0050, eta: 0:01:18, time: 6.8100
INFO train.py(173): step: 5310/5410, l_total: 0.0487, l_in: 0.0149, l_grad: 0.0338, msssim_ir: 0.4885, msssim_vis: 0.0165, mx_loss: 0.0073, eta: 0:01:11, time: 6.7990
INFO train.py(173): step: 5320/5410, l_total: 0.0692, l_in: 0.0179, l_grad: 0.0513, msssim_ir: 0.5076, msssim_vis: 0.0196, mx_loss: 0.0164, eta: 0:01:04, time: 6.8010
INFO train.py(173): step: 5330/5410, l_total: 0.0405, l_in: 0.0126, l_grad: 0.0278, msssim_ir: 0.3428, msssim_vis: 0.0296, mx_loss: 0.0064, eta: 0:00:57, time: 6.8190
INFO train.py(173): step: 5340/5410, l_total: 0.0315, l_in: 0.0086, l_grad: 0.0230, msssim_ir: 0.2901, msssim_vis: 0.0640, mx_loss: 0.0065, eta: 0:00:50, time: 6.7971
INFO train.py(173): step: 5350/5410, l_total: 0.0359, l_in: 0.0082, l_grad: 0.0277, msssim_ir: 0.4041, msssim_vis: 0.0334, mx_loss: 0.0044, eta: 0:00:43, time: 6.8020
INFO train.py(173): step: 5360/5410, l_total: 0.0379, l_in: 0.0089, l_grad: 0.0290, msssim_ir: 0.3805, msssim_vis: 0.0417, mx_loss: 0.0070, eta: 0:00:35, time: 6.7931
INFO train.py(173): step: 5370/5410, l_total: 0.0493, l_in: 0.0138, l_grad: 0.0355, msssim_ir: 0.3879, msssim_vis: 0.0236, mx_loss: 0.0136, eta: 0:00:28, time: 6.8050
INFO train.py(173): step: 5380/5410, l_total: 0.0280, l_in: 0.0084, l_grad: 0.0196, msssim_ir: 0.3145, msssim_vis: 0.0532, mx_loss: 0.0054, eta: 0:00:21, time: 6.7961
INFO train.py(173): step: 5390/5410, l_total: 0.0516, l_in: 0.0122, l_grad: 0.0394, msssim_ir: 0.3129, msssim_vis: 0.1135, mx_loss: 0.0097, eta: 0:00:14, time: 6.8100
INFO train.py(173): step: 5400/5410, l_total: 0.0445, l_in: 0.0104, l_grad: 0.0341, msssim_ir: 0.4771, msssim_vis: 0.0370, mx_loss: 0.0046, eta: 0:00:07, time: 6.7971
INFO train.py(173): step: 5410/5410, l_total: 0.0330, l_in: 0.0070, l_grad: 0.0260, msssim_ir: 0.3279, msssim_vis: 0.0816, mx_loss: 0.0053, eta: 0:00:00, time: 6.8140
INFO train.py(177): Fusion Model Save to: ./model\Fusion\fusion_model.pth
INFO train.py(178): 
