# Supplementary material for: Infrared and visible image fusion algorithm based on gradient attention residuals dense block
Source: PeerJ Comput Sci. 2024 Nov 28;10:e2569. doi: 10.7717/peerj-cs.2569 (PMC11622899; doi:10.7717/peerj-cs.2569)
Supplement: Supplemental Information 2 [file peerj-cs-10-2569-s002.zip › code/logs/BiSeNet-2024-07-20-22-29-43.log]

INFO train.py(108): Training Fusion Model start~
INFO train.py(173): step: 10/5410, l_total: 0.4265, l_in: 0.3072, l_grad: 0.1193, msssim_ir: 0.3617, msssim_vis: 0.3841, mx_loss: 0.3518, eta: 4:17:17, time: 28.5880
INFO train.py(173): step: 20/5410, l_total: 0.3720, l_in: 0.1930, l_grad: 0.1790, msssim_ir: 0.3703, msssim_vis: 0.3999, mx_loss: 0.3711, eta: 2:28:14, time: 4.4145
INFO train.py(173): step: 30/5410, l_total: 0.2586, l_in: 0.1469, l_grad: 0.1117, msssim_ir: 0.3869, msssim_vis: 0.3834, mx_loss: 0.3607, eta: 1:51:50, time: 4.4155
INFO train.py(173): step: 40/5410, l_total: 0.2450, l_in: 0.1349, l_grad: 0.1101, msssim_ir: 0.3823, msssim_vis: 0.2323, mx_loss: 0.2189, eta: 1:33:35, time: 4.4126
INFO train.py(173): step: 50/5410, l_total: 0.1729, l_in: 0.0514, l_grad: 0.1215, msssim_ir: 0.3723, msssim_vis: 0.1578, mx_loss: 0.1227, eta: 1:22:39, time: 4.4345
INFO train.py(173): step: 60/5410, l_total: 0.2088, l_in: 0.1257, l_grad: 0.0832, msssim_ir: 0.4226, msssim_vis: 0.1527, mx_loss: 0.1495, eta: 1:15:20, time: 4.4295
INFO train.py(173): step: 70/5410, l_total: 0.1442, l_in: 0.0570, l_grad: 0.0872, msssim_ir: 0.3407, msssim_vis: 0.0969, mx_loss: 0.0937, eta: 1:10:06, time: 4.4404
INFO train.py(173): step: 80/5410, l_total: 0.2241, l_in: 0.1083, l_grad: 0.1158, msssim_ir: 0.4559, msssim_vis: 0.0935, mx_loss: 0.1414, eta: 1:06:08, time: 4.4315
INFO train.py(173): step: 90/5410, l_total: 0.1596, l_in: 0.0626, l_grad: 0.0970, msssim_ir: 0.4493, msssim_vis: 0.0966, mx_loss: 0.1027, eta: 1:03:03, time: 4.4424
INFO train.py(173): step: 100/5410, l_total: 0.1457, l_in: 0.0600, l_grad: 0.0858, msssim_ir: 0.3992, msssim_vis: 0.0650, mx_loss: 0.0620, eta: 1:00:35, time: 4.4494
INFO train.py(173): step: 110/5410, l_total: 0.1457, l_in: 0.0423, l_grad: 0.1034, msssim_ir: 0.4795, msssim_vis: 0.0436, mx_loss: 0.0452, eta: 0:58:32, time: 4.4434
INFO train.py(173): step: 120/5410, l_total: 0.1383, l_in: 0.0492, l_grad: 0.0891, msssim_ir: 0.3490, msssim_vis: 0.1077, mx_loss: 0.1055, eta: 0:56:49, time: 4.4464
INFO train.py(173): step: 130/5410, l_total: 0.1525, l_in: 0.0678, l_grad: 0.0847, msssim_ir: 0.3504, msssim_vis: 0.1078, mx_loss: 0.1404, eta: 0:55:21, time: 4.4305
INFO train.py(173): step: 140/5410, l_total: 0.1811, l_in: 0.0586, l_grad: 0.1226, msssim_ir: 0.4438, msssim_vis: 0.0925, mx_loss: 0.1294, eta: 0:54:05, time: 4.4469
INFO train.py(173): step: 150/5410, l_total: 0.2301, l_in: 0.1060, l_grad: 0.1241, msssim_ir: 0.4844, msssim_vis: 0.0627, mx_loss: 0.0673, eta: 0:52:59, time: 4.4384
INFO train.py(173): step: 160/5410, l_total: 0.1889, l_in: 0.0940, l_grad: 0.0950, msssim_ir: 0.3332, msssim_vis: 0.1807, mx_loss: 0.1750, eta: 0:52:01, time: 4.4663
INFO train.py(173): step: 170/5410, l_total: 0.1216, l_in: 0.0371, l_grad: 0.0845, msssim_ir: 0.3640, msssim_vis: 0.0912, mx_loss: 0.0490, eta: 0:51:09, time: 4.4683
INFO train.py(173): step: 180/5410, l_total: 0.2239, l_in: 0.0849, l_grad: 0.1390, msssim_ir: 0.4299, msssim_vis: 0.0520, mx_loss: 0.1000, eta: 0:50:24, time: 4.4842
INFO train.py(173): step: 190/5410, l_total: 0.1973, l_in: 0.1195, l_grad: 0.0778, msssim_ir: 0.4307, msssim_vis: 0.1478, mx_loss: 0.1292, eta: 0:49:42, time: 4.4733
INFO train.py(173): step: 200/5410, l_total: 0.1556, l_in: 0.0501, l_grad: 0.1055, msssim_ir: 0.3248, msssim_vis: 0.1066, mx_loss: 0.0620, eta: 0:49:03, time: 4.4444
INFO train.py(173): step: 210/5410, l_total: 0.1639, l_in: 0.0637, l_grad: 0.1001, msssim_ir: 0.4521, msssim_vis: 0.0483, mx_loss: 0.0428, eta: 0:48:28, time: 4.4753
INFO train.py(173): step: 220/5410, l_total: 0.1672, l_in: 0.0605, l_grad: 0.1067, msssim_ir: 0.5101, msssim_vis: 0.0614, mx_loss: 0.0645, eta: 0:47:56, time: 4.4763
INFO train.py(173): step: 230/5410, l_total: 0.1210, l_in: 0.0426, l_grad: 0.0784, msssim_ir: 0.3194, msssim_vis: 0.1367, mx_loss: 0.0549, eta: 0:47:27, time: 4.4952
INFO train.py(173): step: 240/5410, l_total: 0.1113, l_in: 0.0391, l_grad: 0.0723, msssim_ir: 0.3184, msssim_vis: 0.0520, mx_loss: 0.0394, eta: 0:47:00, time: 4.4922
INFO train.py(173): step: 250/5410, l_total: 0.1548, l_in: 0.0477, l_grad: 0.1071, msssim_ir: 0.3840, msssim_vis: 0.0912, mx_loss: 0.0797, eta: 0:46:35, time: 4.4882
INFO train.py(173): step: 260/5410, l_total: 0.1272, l_in: 0.0708, l_grad: 0.0564, msssim_ir: 0.2541, msssim_vis: 0.1712, mx_loss: 0.0833, eta: 0:46:11, time: 4.4922
INFO train.py(173): step: 270/5410, l_total: 0.1117, l_in: 0.0397, l_grad: 0.0720, msssim_ir: 0.2391, msssim_vis: 0.1378, mx_loss: 0.0524, eta: 0:45:48, time: 4.4763
INFO train.py(173): step: 280/5410, l_total: 0.0903, l_in: 0.0367, l_grad: 0.0536, msssim_ir: 0.2926, msssim_vis: 0.1067, mx_loss: 0.0474, eta: 0:45:27, time: 4.4852
INFO train.py(173): step: 290/5410, l_total: 0.1157, l_in: 0.0392, l_grad: 0.0765, msssim_ir: 0.3480, msssim_vis: 0.0871, mx_loss: 0.0473, eta: 0:45:07, time: 4.4764
INFO train.py(173): step: 300/5410, l_total: 0.1027, l_in: 0.0346, l_grad: 0.0681, msssim_ir: 0.3866, msssim_vis: 0.0499, mx_loss: 0.0516, eta: 0:44:48, time: 4.4763
INFO train.py(173): step: 310/5410, l_total: 0.1108, l_in: 0.0370, l_grad: 0.0738, msssim_ir: 0.3288, msssim_vis: 0.0841, mx_loss: 0.0387, eta: 0:44:30, time: 4.4793
INFO train.py(173): step: 320/5410, l_total: 0.1583, l_in: 0.0518, l_grad: 0.1065, msssim_ir: 0.5015, msssim_vis: 0.0571, mx_loss: 0.0821, eta: 0:44:13, time: 4.4922
INFO train.py(173): step: 330/5410, l_total: 0.1158, l_in: 0.0541, l_grad: 0.0617, msssim_ir: 0.4037, msssim_vis: 0.0571, mx_loss: 0.0832, eta: 0:43:56, time: 4.4902
INFO train.py(173): step: 340/5410, l_total: 0.1052, l_in: 0.0364, l_grad: 0.0689, msssim_ir: 0.2935, msssim_vis: 0.0736, mx_loss: 0.0314, eta: 0:43:41, time: 4.4822
INFO train.py(173): step: 350/5410, l_total: 0.1238, l_in: 0.0284, l_grad: 0.0954, msssim_ir: 0.3566, msssim_vis: 0.0548, mx_loss: 0.0372, eta: 0:43:26, time: 4.4793
INFO train.py(173): step: 360/5410, l_total: 0.1073, l_in: 0.0335, l_grad: 0.0738, msssim_ir: 0.3786, msssim_vis: 0.0575, mx_loss: 0.0359, eta: 0:43:11, time: 4.5012
INFO train.py(173): step: 370/5410, l_total: 0.0865, l_in: 0.0325, l_grad: 0.0540, msssim_ir: 0.3293, msssim_vis: 0.0953, mx_loss: 0.0306, eta: 0:42:57, time: 4.4983
INFO train.py(173): step: 380/5410, l_total: 0.1012, l_in: 0.0311, l_grad: 0.0701, msssim_ir: 0.4510, msssim_vis: 0.0464, mx_loss: 0.0365, eta: 0:42:44, time: 4.4793
INFO train.py(173): step: 390/5410, l_total: 0.0685, l_in: 0.0265, l_grad: 0.0420, msssim_ir: 0.2754, msssim_vis: 0.1055, mx_loss: 0.0290, eta: 0:42:31, time: 4.4842
INFO train.py(173): step: 400/5410, l_total: 0.1139, l_in: 0.0399, l_grad: 0.0740, msssim_ir: 0.4459, msssim_vis: 0.0335, mx_loss: 0.0398, eta: 0:42:19, time: 4.5012
INFO train.py(173): step: 410/5410, l_total: 0.0861, l_in: 0.0226, l_grad: 0.0635, msssim_ir: 0.3748, msssim_vis: 0.0462, mx_loss: 0.0410, eta: 0:42:06, time: 4.4793
INFO train.py(173): step: 420/5410, l_total: 0.1187, l_in: 0.0363, l_grad: 0.0824, msssim_ir: 0.4485, msssim_vis: 0.0439, mx_loss: 0.0334, eta: 0:41:55, time: 4.4992
INFO train.py(173): step: 430/5410, l_total: 0.0934, l_in: 0.0424, l_grad: 0.0510, msssim_ir: 0.2335, msssim_vis: 0.1541, mx_loss: 0.0690, eta: 0:41:43, time: 4.4882
INFO train.py(173): step: 440/5410, l_total: 0.1591, l_in: 0.0811, l_grad: 0.0780, msssim_ir: 0.2636, msssim_vis: 0.1337, mx_loss: 0.0652, eta: 0:41:32, time: 4.4803
INFO train.py(173): step: 450/5410, l_total: 0.1072, l_in: 0.0283, l_grad: 0.0789, msssim_ir: 0.4491, msssim_vis: 0.0419, mx_loss: 0.0382, eta: 0:41:21, time: 4.5022
INFO train.py(173): step: 460/5410, l_total: 0.1825, l_in: 0.0800, l_grad: 0.1026, msssim_ir: 0.3813, msssim_vis: 0.1512, mx_loss: 0.0829, eta: 0:41:11, time: 4.4972
INFO train.py(173): step: 470/5410, l_total: 0.1074, l_in: 0.0475, l_grad: 0.0599, msssim_ir: 0.4513, msssim_vis: 0.0506, mx_loss: 0.0365, eta: 0:41:01, time: 4.4842
INFO train.py(173): step: 480/5410, l_total: 0.1353, l_in: 0.0717, l_grad: 0.0636, msssim_ir: 0.3147, msssim_vis: 0.1169, mx_loss: 0.0335, eta: 0:40:51, time: 4.4982
INFO train.py(173): step: 490/5410, l_total: 0.0866, l_in: 0.0241, l_grad: 0.0625, msssim_ir: 0.3466, msssim_vis: 0.0523, mx_loss: 0.0202, eta: 0:40:41, time: 4.4832
INFO train.py(173): step: 500/5410, l_total: 0.1061, l_in: 0.0310, l_grad: 0.0751, msssim_ir: 0.3748, msssim_vis: 0.0781, mx_loss: 0.0345, eta: 0:40:31, time: 4.4922
INFO train.py(173): step: 510/5410, l_total: 0.0928, l_in: 0.0419, l_grad: 0.0509, msssim_ir: 0.3790, msssim_vis: 0.0643, mx_loss: 0.0303, eta: 0:40:22, time: 4.4842
INFO train.py(173): step: 520/5410, l_total: 0.1423, l_in: 0.0553, l_grad: 0.0870, msssim_ir: 0.4715, msssim_vis: 0.0582, mx_loss: 0.0453, eta: 0:40:13, time: 4.5012
INFO train.py(173): step: 530/5410, l_total: 0.1741, l_in: 0.0873, l_grad: 0.0867, msssim_ir: 0.4198, msssim_vis: 0.0415, mx_loss: 0.0416, eta: 0:40:03, time: 4.4783
INFO train.py(173): step: 540/5410, l_total: 0.0925, l_in: 0.0328, l_grad: 0.0598, msssim_ir: 0.4102, msssim_vis: 0.0481, mx_loss: 0.0407, eta: 0:39:55, time: 4.5002
INFO train.py(173): step: 550/5410, l_total: 0.0919, l_in: 0.0325, l_grad: 0.0595, msssim_ir: 0.3831, msssim_vis: 0.0457, mx_loss: 0.0330, eta: 0:42:42, time: 24.4373
INFO train.py(173): step: 560/5410, l_total: 0.0823, l_in: 0.0268, l_grad: 0.0555, msssim_ir: 0.4016, msssim_vis: 0.0375, mx_loss: 0.0174, eta: 0:42:30, time: 4.4564
INFO train.py(173): step: 570/5410, l_total: 0.0941, l_in: 0.0402, l_grad: 0.0539, msssim_ir: 0.2328, msssim_vis: 0.1617, mx_loss: 0.0545, eta: 0:42:18, time: 4.4783
INFO train.py(173): step: 580/5410, l_total: 0.1109, l_in: 0.0298, l_grad: 0.0811, msssim_ir: 0.2518, msssim_vis: 0.1070, mx_loss: 0.0618, eta: 0:42:06, time: 4.4713
INFO train.py(173): step: 590/5410, l_total: 0.0605, l_in: 0.0122, l_grad: 0.0483, msssim_ir: 0.2236, msssim_vis: 0.1103, mx_loss: 0.0133, eta: 0:41:55, time: 4.4693
INFO train.py(173): step: 600/5410, l_total: 0.0948, l_in: 0.0378, l_grad: 0.0569, msssim_ir: 0.4279, msssim_vis: 0.0231, mx_loss: 0.0182, eta: 0:41:44, time: 4.4823
INFO train.py(173): step: 610/5410, l_total: 0.1542, l_in: 0.0474, l_grad: 0.1068, msssim_ir: 0.4762, msssim_vis: 0.0410, mx_loss: 0.0329, eta: 0:41:33, time: 4.4743
INFO train.py(173): step: 620/5410, l_total: 0.0673, l_in: 0.0164, l_grad: 0.0510, msssim_ir: 0.3605, msssim_vis: 0.0968, mx_loss: 0.0230, eta: 0:41:22, time: 4.4932
INFO train.py(173): step: 630/5410, l_total: 0.0704, l_in: 0.0209, l_grad: 0.0495, msssim_ir: 0.4769, msssim_vis: 0.0218, mx_loss: 0.0201, eta: 0:41:12, time: 4.4992
INFO train.py(173): step: 640/5410, l_total: 0.1294, l_in: 0.0567, l_grad: 0.0727, msssim_ir: 0.4772, msssim_vis: 0.0566, mx_loss: 0.0495, eta: 0:41:02, time: 4.4823
INFO train.py(173): step: 650/5410, l_total: 0.0688, l_in: 0.0294, l_grad: 0.0394, msssim_ir: 0.2804, msssim_vis: 0.1001, mx_loss: 0.0376, eta: 0:40:52, time: 4.5022
INFO train.py(173): step: 660/5410, l_total: 0.0452, l_in: 0.0113, l_grad: 0.0340, msssim_ir: 0.3140, msssim_vis: 0.0638, mx_loss: 0.0104, eta: 0:40:42, time: 4.4902
INFO train.py(173): step: 670/5410, l_total: 0.0828, l_in: 0.0281, l_grad: 0.0547, msssim_ir: 0.4504, msssim_vis: 0.0362, mx_loss: 0.0234, eta: 0:40:32, time: 4.4882
INFO train.py(173): step: 680/5410, l_total: 0.0843, l_in: 0.0361, l_grad: 0.0482, msssim_ir: 0.3463, msssim_vis: 0.0660, mx_loss: 0.0222, eta: 0:40:22, time: 4.4962
INFO train.py(173): step: 690/5410, l_total: 0.0773, l_in: 0.0238, l_grad: 0.0535, msssim_ir: 0.2827, msssim_vis: 0.1064, mx_loss: 0.0263, eta: 0:40:13, time: 4.4822
INFO train.py(173): step: 700/5410, l_total: 0.1013, l_in: 0.0315, l_grad: 0.0698, msssim_ir: 0.4730, msssim_vis: 0.0354, mx_loss: 0.0313, eta: 0:40:04, time: 4.4912
INFO train.py(173): step: 710/5410, l_total: 0.0684, l_in: 0.0200, l_grad: 0.0483, msssim_ir: 0.3336, msssim_vis: 0.0717, mx_loss: 0.0168, eta: 0:39:54, time: 4.4803
INFO train.py(173): step: 720/5410, l_total: 0.0870, l_in: 0.0336, l_grad: 0.0534, msssim_ir: 0.4299, msssim_vis: 0.0521, mx_loss: 0.0271, eta: 0:39:45, time: 4.4852
INFO train.py(173): step: 730/5410, l_total: 0.0928, l_in: 0.0390, l_grad: 0.0538, msssim_ir: 0.2487, msssim_vis: 0.1306, mx_loss: 0.0622, eta: 0:39:36, time: 4.4832
INFO train.py(173): step: 740/5410, l_total: 0.0719, l_in: 0.0340, l_grad: 0.0379, msssim_ir: 0.3109, msssim_vis: 0.0787, mx_loss: 0.0234, eta: 0:39:27, time: 4.4932
INFO train.py(173): step: 750/5410, l_total: 0.0713, l_in: 0.0219, l_grad: 0.0494, msssim_ir: 0.3261, msssim_vis: 0.0967, mx_loss: 0.0229, eta: 0:39:19, time: 4.4852
INFO train.py(173): step: 760/5410, l_total: 0.1034, l_in: 0.0421, l_grad: 0.0613, msssim_ir: 0.3523, msssim_vis: 0.0359, mx_loss: 0.0370, eta: 0:39:10, time: 4.4892
INFO train.py(173): step: 770/5410, l_total: 0.0861, l_in: 0.0445, l_grad: 0.0417, msssim_ir: 0.1811, msssim_vis: 0.1552, mx_loss: 0.0367, eta: 0:39:02, time: 4.4892
INFO train.py(173): step: 780/5410, l_total: 0.1229, l_in: 0.0572, l_grad: 0.0657, msssim_ir: 0.4813, msssim_vis: 0.0458, mx_loss: 0.0520, eta: 0:38:53, time: 4.5002
INFO train.py(173): step: 790/5410, l_total: 0.1008, l_in: 0.0251, l_grad: 0.0757, msssim_ir: 0.5153, msssim_vis: 0.0313, mx_loss: 0.0237, eta: 0:38:45, time: 4.4733
INFO train.py(173): step: 800/5410, l_total: 0.0968, l_in: 0.0347, l_grad: 0.0621, msssim_ir: 0.4384, msssim_vis: 0.0361, mx_loss: 0.0302, eta: 0:38:37, time: 4.4982
INFO train.py(173): step: 810/5410, l_total: 0.1208, l_in: 0.0548, l_grad: 0.0660, msssim_ir: 0.5092, msssim_vis: 0.0335, mx_loss: 0.0345, eta: 0:38:29, time: 4.4862
INFO train.py(173): step: 820/5410, l_total: 0.0891, l_in: 0.0261, l_grad: 0.0630, msssim_ir: 0.4659, msssim_vis: 0.0406, mx_loss: 0.0311, eta: 0:38:21, time: 4.4813
INFO train.py(173): step: 830/5410, l_total: 0.0725, l_in: 0.0318, l_grad: 0.0407, msssim_ir: 0.2589, msssim_vis: 0.1221, mx_loss: 0.0372, eta: 0:38:13, time: 4.4932
INFO train.py(173): step: 840/5410, l_total: 0.0749, l_in: 0.0271, l_grad: 0.0478, msssim_ir: 0.2236, msssim_vis: 0.1224, mx_loss: 0.0239, eta: 0:38:05, time: 4.4832
INFO train.py(173): step: 850/5410, l_total: 0.0929, l_in: 0.0258, l_grad: 0.0671, msssim_ir: 0.4422, msssim_vis: 0.0463, mx_loss: 0.0312, eta: 0:37:57, time: 4.4882
INFO train.py(173): step: 860/5410, l_total: 0.1180, l_in: 0.0430, l_grad: 0.0750, msssim_ir: 0.4947, msssim_vis: 0.0205, mx_loss: 0.0211, eta: 0:37:50, time: 4.4972
INFO train.py(173): step: 870/5410, l_total: 0.0776, l_in: 0.0392, l_grad: 0.0384, msssim_ir: 0.2905, msssim_vis: 0.1101, mx_loss: 0.0372, eta: 0:37:42, time: 4.4932
INFO train.py(173): step: 880/5410, l_total: 0.0735, l_in: 0.0291, l_grad: 0.0444, msssim_ir: 0.3417, msssim_vis: 0.0427, mx_loss: 0.0169, eta: 0:37:35, time: 4.4763
INFO train.py(173): step: 890/5410, l_total: 0.0932, l_in: 0.0323, l_grad: 0.0610, msssim_ir: 0.4799, msssim_vis: 0.0563, mx_loss: 0.0333, eta: 0:37:27, time: 4.4882
INFO train.py(173): step: 900/5410, l_total: 0.0728, l_in: 0.0352, l_grad: 0.0375, msssim_ir: 0.3107, msssim_vis: 0.0703, mx_loss: 0.0264, eta: 0:37:20, time: 4.4912
INFO train.py(173): step: 910/5410, l_total: 0.0844, l_in: 0.0332, l_grad: 0.0512, msssim_ir: 0.3990, msssim_vis: 0.0470, mx_loss: 0.0232, eta: 0:37:12, time: 4.4982
INFO train.py(173): step: 920/5410, l_total: 0.0947, l_in: 0.0420, l_grad: 0.0527, msssim_ir: 0.2470, msssim_vis: 0.1324, mx_loss: 0.0354, eta: 0:37:05, time: 4.4763
INFO train.py(173): step: 930/5410, l_total: 0.0913, l_in: 0.0302, l_grad: 0.0611, msssim_ir: 0.4779, msssim_vis: 0.0264, mx_loss: 0.0251, eta: 0:36:58, time: 4.4982
INFO train.py(173): step: 940/5410, l_total: 0.0844, l_in: 0.0279, l_grad: 0.0565, msssim_ir: 0.2209, msssim_vis: 0.1135, mx_loss: 0.0354, eta: 0:36:51, time: 4.4962
INFO train.py(173): step: 950/5410, l_total: 0.1294, l_in: 0.0689, l_grad: 0.0604, msssim_ir: 0.4457, msssim_vis: 0.0305, mx_loss: 0.0277, eta: 0:36:44, time: 4.4902
INFO train.py(173): step: 960/5410, l_total: 0.1302, l_in: 0.0501, l_grad: 0.0801, msssim_ir: 0.5408, msssim_vis: 0.0274, mx_loss: 0.0759, eta: 0:36:37, time: 4.5012
INFO train.py(173): step: 970/5410, l_total: 0.0516, l_in: 0.0158, l_grad: 0.0358, msssim_ir: 0.1887, msssim_vis: 0.1420, mx_loss: 0.0182, eta: 0:36:30, time: 4.4852
INFO train.py(173): step: 980/5410, l_total: 0.0872, l_in: 0.0251, l_grad: 0.0621, msssim_ir: 0.3583, msssim_vis: 0.0550, mx_loss: 0.0295, eta: 0:36:23, time: 4.4773
INFO train.py(173): step: 990/5410, l_total: 0.0877, l_in: 0.0443, l_grad: 0.0434, msssim_ir: 0.4638, msssim_vis: 0.0195, mx_loss: 0.0169, eta: 0:36:16, time: 4.5012
INFO train.py(173): step: 1000/5410, l_total: 0.0923, l_in: 0.0385, l_grad: 0.0538, msssim_ir: 0.2944, msssim_vis: 0.1044, mx_loss: 0.0180, eta: 0:36:09, time: 4.4882
INFO train.py(173): step: 1010/5410, l_total: 0.0727, l_in: 0.0262, l_grad: 0.0465, msssim_ir: 0.4067, msssim_vis: 0.0297, mx_loss: 0.0108, eta: 0:36:02, time: 4.4952
INFO train.py(173): step: 1020/5410, l_total: 0.0827, l_in: 0.0359, l_grad: 0.0469, msssim_ir: 0.3603, msssim_vis: 0.0431, mx_loss: 0.0209, eta: 0:35:55, time: 4.4852
INFO train.py(173): step: 1030/5410, l_total: 0.0971, l_in: 0.0306, l_grad: 0.0665, msssim_ir: 0.4398, msssim_vis: 0.0501, mx_loss: 0.0339, eta: 0:35:49, time: 4.5012
INFO train.py(173): step: 1040/5410, l_total: 0.1002, l_in: 0.0361, l_grad: 0.0641, msssim_ir: 0.4532, msssim_vis: 0.0341, mx_loss: 0.0313, eta: 0:35:42, time: 4.4912
INFO train.py(173): step: 1050/5410, l_total: 0.0650, l_in: 0.0195, l_grad: 0.0455, msssim_ir: 0.2645, msssim_vis: 0.1329, mx_loss: 0.0134, eta: 0:35:36, time: 4.4992
INFO train.py(173): step: 1060/5410, l_total: 0.1092, l_in: 0.0340, l_grad: 0.0753, msssim_ir: 0.3406, msssim_vis: 0.0673, mx_loss: 0.0338, eta: 0:35:29, time: 4.4832
INFO train.py(173): step: 1070/5410, l_total: 0.0650, l_in: 0.0177, l_grad: 0.0472, msssim_ir: 0.3181, msssim_vis: 0.0689, mx_loss: 0.0162, eta: 0:35:22, time: 4.4932
INFO train.py(173): step: 1080/5410, l_total: 0.1142, l_in: 0.0369, l_grad: 0.0773, msssim_ir: 0.4098, msssim_vis: 0.0614, mx_loss: 0.0223, eta: 0:35:16, time: 4.4932
INFO train.py(173): step: 1090/5410, l_total: 0.0601, l_in: 0.0168, l_grad: 0.0433, msssim_ir: 0.4294, msssim_vis: 0.0294, mx_loss: 0.0098, eta: 0:36:26, time: 23.8858
INFO train.py(173): step: 1100/5410, l_total: 0.0516, l_in: 0.0167, l_grad: 0.0349, msssim_ir: 0.3606, msssim_vis: 0.0455, mx_loss: 0.0137, eta: 0:36:19, time: 4.4594
INFO train.py(173): step: 1110/5410, l_total: 0.0938, l_in: 0.0297, l_grad: 0.0641, msssim_ir: 0.4949, msssim_vis: 0.0293, mx_loss: 0.0283, eta: 0:36:12, time: 4.4464
INFO train.py(173): step: 1120/5410, l_total: 0.0575, l_in: 0.0175, l_grad: 0.0400, msssim_ir: 0.2808, msssim_vis: 0.0886, mx_loss: 0.0202, eta: 0:36:04, time: 4.4584
INFO train.py(173): step: 1130/5410, l_total: 0.0924, l_in: 0.0267, l_grad: 0.0658, msssim_ir: 0.2981, msssim_vis: 0.0833, mx_loss: 0.0268, eta: 0:35:57, time: 4.4773
INFO train.py(173): step: 1140/5410, l_total: 0.0664, l_in: 0.0223, l_grad: 0.0441, msssim_ir: 0.3866, msssim_vis: 0.0483, mx_loss: 0.0170, eta: 0:35:50, time: 4.4813
INFO train.py(173): step: 1150/5410, l_total: 0.0544, l_in: 0.0141, l_grad: 0.0403, msssim_ir: 0.3061, msssim_vis: 0.0829, mx_loss: 0.0121, eta: 0:35:43, time: 4.4723
INFO train.py(173): step: 1160/5410, l_total: 0.1153, l_in: 0.0392, l_grad: 0.0762, msssim_ir: 0.4155, msssim_vis: 0.0359, mx_loss: 0.0238, eta: 0:35:36, time: 4.4733
INFO train.py(173): step: 1170/5410, l_total: 0.0772, l_in: 0.0291, l_grad: 0.0481, msssim_ir: 0.4403, msssim_vis: 0.0287, mx_loss: 0.0320, eta: 0:35:29, time: 4.4733
INFO train.py(173): step: 1180/5410, l_total: 0.1132, l_in: 0.0500, l_grad: 0.0632, msssim_ir: 0.3935, msssim_vis: 0.0484, mx_loss: 0.0206, eta: 0:35:22, time: 4.4793
INFO train.py(173): step: 1190/5410, l_total: 0.0825, l_in: 0.0164, l_grad: 0.0660, msssim_ir: 0.3016, msssim_vis: 0.0647, mx_loss: 0.0168, eta: 0:35:15, time: 4.4942
INFO train.py(173): step: 1200/5410, l_total: 0.0576, l_in: 0.0147, l_grad: 0.0428, msssim_ir: 0.2601, msssim_vis: 0.1129, mx_loss: 0.0159, eta: 0:35:08, time: 4.4932
INFO train.py(173): step: 1210/5410, l_total: 0.0739, l_in: 0.0418, l_grad: 0.0321, msssim_ir: 0.1830, msssim_vis: 0.1363, mx_loss: 0.0422, eta: 0:35:01, time: 4.4932
INFO train.py(173): step: 1220/5410, l_total: 0.0705, l_in: 0.0272, l_grad: 0.0432, msssim_ir: 0.2182, msssim_vis: 0.1432, mx_loss: 0.0257, eta: 0:34:54, time: 4.4773
INFO train.py(173): step: 1230/5410, l_total: 0.1357, l_in: 0.0691, l_grad: 0.0666, msssim_ir: 0.5064, msssim_vis: 0.0182, mx_loss: 0.0242, eta: 0:34:48, time: 4.4892
INFO train.py(173): step: 1240/5410, l_total: 0.0725, l_in: 0.0277, l_grad: 0.0449, msssim_ir: 0.3774, msssim_vis: 0.0445, mx_loss: 0.0170, eta: 0:34:41, time: 4.4872
INFO train.py(173): step: 1250/5410, l_total: 0.0798, l_in: 0.0283, l_grad: 0.0515, msssim_ir: 0.2977, msssim_vis: 0.1100, mx_loss: 0.0269, eta: 0:34:34, time: 4.4972
INFO train.py(173): step: 1260/5410, l_total: 0.0642, l_in: 0.0159, l_grad: 0.0482, msssim_ir: 0.3621, msssim_vis: 0.0866, mx_loss: 0.0150, eta: 0:34:28, time: 4.4912
INFO train.py(173): step: 1270/5410, l_total: 0.0992, l_in: 0.0377, l_grad: 0.0614, msssim_ir: 0.2973, msssim_vis: 0.1151, mx_loss: 0.0229, eta: 0:34:21, time: 4.4783
INFO train.py(173): step: 1280/5410, l_total: 0.0696, l_in: 0.0214, l_grad: 0.0483, msssim_ir: 0.3912, msssim_vis: 0.0399, mx_loss: 0.0216, eta: 0:34:14, time: 4.4872
INFO train.py(173): step: 1290/5410, l_total: 0.0756, l_in: 0.0303, l_grad: 0.0453, msssim_ir: 0.4084, msssim_vis: 0.0470, mx_loss: 0.0190, eta: 0:34:08, time: 4.4902
INFO train.py(173): step: 1300/5410, l_total: 0.0885, l_in: 0.0434, l_grad: 0.0451, msssim_ir: 0.2134, msssim_vis: 0.1411, mx_loss: 0.0443, eta: 0:34:01, time: 4.4842
INFO train.py(173): step: 1310/5410, l_total: 0.0612, l_in: 0.0130, l_grad: 0.0482, msssim_ir: 0.3843, msssim_vis: 0.0469, mx_loss: 0.0089, eta: 0:33:55, time: 4.4852
INFO train.py(173): step: 1320/5410, l_total: 0.0658, l_in: 0.0288, l_grad: 0.0370, msssim_ir: 0.2253, msssim_vis: 0.1966, mx_loss: 0.0349, eta: 0:33:49, time: 4.4902
INFO train.py(173): step: 1330/5410, l_total: 0.0542, l_in: 0.0136, l_grad: 0.0406, msssim_ir: 0.3638, msssim_vis: 0.0440, mx_loss: 0.0116, eta: 0:33:42, time: 4.4872
INFO train.py(173): step: 1340/5410, l_total: 0.0524, l_in: 0.0154, l_grad: 0.0370, msssim_ir: 0.4001, msssim_vis: 0.0359, mx_loss: 0.0124, eta: 0:33:36, time: 4.4962
INFO train.py(173): step: 1350/5410, l_total: 0.0872, l_in: 0.0379, l_grad: 0.0493, msssim_ir: 0.2783, msssim_vis: 0.1341, mx_loss: 0.0509, eta: 0:33:29, time: 4.4942
INFO train.py(173): step: 1360/5410, l_total: 0.0705, l_in: 0.0273, l_grad: 0.0432, msssim_ir: 0.4378, msssim_vis: 0.0245, mx_loss: 0.0108, eta: 0:33:23, time: 4.4902
INFO train.py(173): step: 1370/5410, l_total: 0.0794, l_in: 0.0215, l_grad: 0.0580, msssim_ir: 0.4875, msssim_vis: 0.0346, mx_loss: 0.0193, eta: 0:33:17, time: 4.4902
INFO train.py(173): step: 1380/5410, l_total: 0.0576, l_in: 0.0172, l_grad: 0.0404, msssim_ir: 0.3260, msssim_vis: 0.0638, mx_loss: 0.0142, eta: 0:33:11, time: 4.5051
INFO train.py(173): step: 1390/5410, l_total: 0.0930, l_in: 0.0322, l_grad: 0.0608, msssim_ir: 0.3444, msssim_vis: 0.0593, mx_loss: 0.0262, eta: 0:33:04, time: 4.4803
INFO train.py(173): step: 1400/5410, l_total: 0.1106, l_in: 0.0467, l_grad: 0.0640, msssim_ir: 0.3294, msssim_vis: 0.1242, mx_loss: 0.0563, eta: 0:32:58, time: 4.4892
INFO train.py(173): step: 1410/5410, l_total: 0.0880, l_in: 0.0252, l_grad: 0.0628, msssim_ir: 0.4689, msssim_vis: 0.0147, mx_loss: 0.0188, eta: 0:32:52, time: 4.4852
INFO train.py(173): step: 1420/5410, l_total: 0.0429, l_in: 0.0165, l_grad: 0.0263, msssim_ir: 0.2992, msssim_vis: 0.0790, mx_loss: 0.0126, eta: 0:32:46, time: 4.5340
INFO train.py(173): step: 1430/5410, l_total: 0.0969, l_in: 0.0288, l_grad: 0.0681, msssim_ir: 0.4714, msssim_vis: 0.0183, mx_loss: 0.0338, eta: 0:32:40, time: 4.4882
INFO train.py(173): step: 1440/5410, l_total: 0.1012, l_in: 0.0425, l_grad: 0.0587, msssim_ir: 0.4576, msssim_vis: 0.0163, mx_loss: 0.0122, eta: 0:32:34, time: 4.4842
INFO train.py(173): step: 1450/5410, l_total: 0.0996, l_in: 0.0282, l_grad: 0.0714, msssim_ir: 0.4104, msssim_vis: 0.0343, mx_loss: 0.0284, eta: 0:32:27, time: 4.4902
INFO train.py(173): step: 1460/5410, l_total: 0.0783, l_in: 0.0271, l_grad: 0.0513, msssim_ir: 0.4147, msssim_vis: 0.0594, mx_loss: 0.0286, eta: 0:32:21, time: 4.4942
INFO train.py(173): step: 1470/5410, l_total: 0.0572, l_in: 0.0157, l_grad: 0.0415, msssim_ir: 0.3503, msssim_vis: 0.0659, mx_loss: 0.0116, eta: 0:32:15, time: 4.4832
INFO train.py(173): step: 1480/5410, l_total: 0.0776, l_in: 0.0201, l_grad: 0.0575, msssim_ir: 0.4813, msssim_vis: 0.0222, mx_loss: 0.0122, eta: 0:32:09, time: 4.4813
INFO train.py(173): step: 1490/5410, l_total: 0.0631, l_in: 0.0209, l_grad: 0.0422, msssim_ir: 0.3361, msssim_vis: 0.0595, mx_loss: 0.0166, eta: 0:32:03, time: 4.5032
INFO train.py(173): step: 1500/5410, l_total: 0.0575, l_in: 0.0161, l_grad: 0.0414, msssim_ir: 0.2811, msssim_vis: 0.1135, mx_loss: 0.0153, eta: 0:31:57, time: 4.5071
INFO train.py(173): step: 1510/5410, l_total: 0.0762, l_in: 0.0225, l_grad: 0.0537, msssim_ir: 0.4758, msssim_vis: 0.0246, mx_loss: 0.0211, eta: 0:31:52, time: 4.5928
INFO train.py(173): step: 1520/5410, l_total: 0.0585, l_in: 0.0237, l_grad: 0.0347, msssim_ir: 0.2198, msssim_vis: 0.1506, mx_loss: 0.0191, eta: 0:31:46, time: 4.4803
INFO train.py(173): step: 1530/5410, l_total: 0.0571, l_in: 0.0169, l_grad: 0.0403, msssim_ir: 0.2841, msssim_vis: 0.0890, mx_loss: 0.0133, eta: 0:31:40, time: 4.4862
INFO train.py(173): step: 1540/5410, l_total: 0.0831, l_in: 0.0214, l_grad: 0.0617, msssim_ir: 0.3219, msssim_vis: 0.0944, mx_loss: 0.0239, eta: 0:31:34, time: 4.5111
INFO train.py(173): step: 1550/5410, l_total: 0.0760, l_in: 0.0291, l_grad: 0.0469, msssim_ir: 0.1624, msssim_vis: 0.2053, mx_loss: 0.0306, eta: 0:31:28, time: 4.5042
INFO train.py(173): step: 1560/5410, l_total: 0.0844, l_in: 0.0230, l_grad: 0.0614, msssim_ir: 0.5336, msssim_vis: 0.0106, mx_loss: 0.0108, eta: 0:31:22, time: 4.4972
INFO train.py(173): step: 1570/5410, l_total: 0.0764, l_in: 0.0301, l_grad: 0.0463, msssim_ir: 0.4185, msssim_vis: 0.0483, mx_loss: 0.0124, eta: 0:31:16, time: 4.4872
INFO train.py(173): step: 1580/5410, l_total: 0.1061, l_in: 0.0331, l_grad: 0.0730, msssim_ir: 0.4141, msssim_vis: 0.0270, mx_loss: 0.0450, eta: 0:31:10, time: 4.5081
INFO train.py(173): step: 1590/5410, l_total: 0.0634, l_in: 0.0237, l_grad: 0.0397, msssim_ir: 0.3139, msssim_vis: 0.0653, mx_loss: 0.0183, eta: 0:31:05, time: 4.4942
INFO train.py(173): step: 1600/5410, l_total: 0.0664, l_in: 0.0222, l_grad: 0.0442, msssim_ir: 0.4528, msssim_vis: 0.0251, mx_loss: 0.0223, eta: 0:30:59, time: 4.5111
INFO train.py(173): step: 1610/5410, l_total: 0.0632, l_in: 0.0179, l_grad: 0.0453, msssim_ir: 0.3918, msssim_vis: 0.0442, mx_loss: 0.0128, eta: 0:30:53, time: 4.4892
INFO train.py(173): step: 1620/5410, l_total: 0.0622, l_in: 0.0172, l_grad: 0.0449, msssim_ir: 0.3186, msssim_vis: 0.0593, mx_loss: 0.0088, eta: 0:30:47, time: 4.5042
INFO train.py(173): step: 1630/5410, l_total: 0.0508, l_in: 0.0169, l_grad: 0.0339, msssim_ir: 0.3061, msssim_vis: 0.0594, mx_loss: 0.0144, eta: 0:31:27, time: 24.1366
INFO train.py(173): step: 1640/5410, l_total: 0.0872, l_in: 0.0439, l_grad: 0.0433, msssim_ir: 0.3097, msssim_vis: 0.0778, mx_loss: 0.0467, eta: 0:31:21, time: 4.4414
INFO train.py(173): step: 1650/5410, l_total: 0.0560, l_in: 0.0183, l_grad: 0.0378, msssim_ir: 0.4241, msssim_vis: 0.0177, mx_loss: 0.0130, eta: 0:31:14, time: 4.4345
INFO train.py(173): step: 1660/5410, l_total: 0.0744, l_in: 0.0275, l_grad: 0.0469, msssim_ir: 0.2666, msssim_vis: 0.1259, mx_loss: 0.0215, eta: 0:31:08, time: 4.4594
INFO train.py(173): step: 1670/5410, l_total: 0.0523, l_in: 0.0202, l_grad: 0.0321, msssim_ir: 0.2440, msssim_vis: 0.0662, mx_loss: 0.0209, eta: 0:31:02, time: 4.4584
INFO train.py(173): step: 1680/5410, l_total: 0.0680, l_in: 0.0269, l_grad: 0.0411, msssim_ir: 0.4155, msssim_vis: 0.0266, mx_loss: 0.0085, eta: 0:30:56, time: 4.4683
INFO train.py(173): step: 1690/5410, l_total: 0.0722, l_in: 0.0254, l_grad: 0.0468, msssim_ir: 0.2448, msssim_vis: 0.0986, mx_loss: 0.0267, eta: 0:30:50, time: 4.4603
INFO train.py(173): step: 1700/5410, l_total: 0.0854, l_in: 0.0308, l_grad: 0.0546, msssim_ir: 0.4668, msssim_vis: 0.0118, mx_loss: 0.0131, eta: 0:30:44, time: 4.4822
INFO train.py(173): step: 1710/5410, l_total: 0.0550, l_in: 0.0159, l_grad: 0.0392, msssim_ir: 0.4030, msssim_vis: 0.0269, mx_loss: 0.0123, eta: 0:30:38, time: 4.4912
INFO train.py(173): step: 1720/5410, l_total: 0.0970, l_in: 0.0393, l_grad: 0.0577, msssim_ir: 0.4475, msssim_vis: 0.0258, mx_loss: 0.0296, eta: 0:30:32, time: 4.4852
INFO train.py(173): step: 1730/5410, l_total: 0.0719, l_in: 0.0227, l_grad: 0.0492, msssim_ir: 0.3185, msssim_vis: 0.0983, mx_loss: 0.0149, eta: 0:30:26, time: 4.4773
INFO train.py(173): step: 1740/5410, l_total: 0.0839, l_in: 0.0221, l_grad: 0.0618, msssim_ir: 0.3405, msssim_vis: 0.0926, mx_loss: 0.0129, eta: 0:30:20, time: 4.4713
INFO train.py(173): step: 1750/5410, l_total: 0.0730, l_in: 0.0246, l_grad: 0.0485, msssim_ir: 0.3273, msssim_vis: 0.0857, mx_loss: 0.0300, eta: 0:30:14, time: 4.4832
INFO train.py(173): step: 1760/5410, l_total: 0.0484, l_in: 0.0159, l_grad: 0.0325, msssim_ir: 0.3711, msssim_vis: 0.0313, mx_loss: 0.0146, eta: 0:30:08, time: 4.4892
INFO train.py(173): step: 1770/5410, l_total: 0.0802, l_in: 0.0268, l_grad: 0.0534, msssim_ir: 0.4442, msssim_vis: 0.0238, mx_loss: 0.0127, eta: 0:30:02, time: 4.4832
INFO train.py(173): step: 1780/5410, l_total: 0.0871, l_in: 0.0243, l_grad: 0.0628, msssim_ir: 0.4662, msssim_vis: 0.0252, mx_loss: 0.0213, eta: 0:29:56, time: 4.4822
INFO train.py(173): step: 1790/5410, l_total: 0.0920, l_in: 0.0358, l_grad: 0.0562, msssim_ir: 0.4288, msssim_vis: 0.0318, mx_loss: 0.0194, eta: 0:29:50, time: 4.5061
INFO train.py(173): step: 1800/5410, l_total: 0.0973, l_in: 0.0351, l_grad: 0.0622, msssim_ir: 0.4847, msssim_vis: 0.0269, mx_loss: 0.0325, eta: 0:29:44, time: 4.4842
INFO train.py(173): step: 1810/5410, l_total: 0.0599, l_in: 0.0214, l_grad: 0.0385, msssim_ir: 0.4234, msssim_vis: 0.0188, mx_loss: 0.0148, eta: 0:29:39, time: 4.4962
INFO train.py(173): step: 1820/5410, l_total: 0.0507, l_in: 0.0121, l_grad: 0.0386, msssim_ir: 0.3276, msssim_vis: 0.1088, mx_loss: 0.0066, eta: 0:29:33, time: 4.4972
INFO train.py(173): step: 1830/5410, l_total: 0.0659, l_in: 0.0216, l_grad: 0.0443, msssim_ir: 0.4068, msssim_vis: 0.0648, mx_loss: 0.0182, eta: 0:29:27, time: 4.4882
INFO train.py(173): step: 1840/5410, l_total: 0.0512, l_in: 0.0143, l_grad: 0.0369, msssim_ir: 0.3879, msssim_vis: 0.0343, mx_loss: 0.0083, eta: 0:29:21, time: 4.4912
INFO train.py(173): step: 1850/5410, l_total: 0.0796, l_in: 0.0253, l_grad: 0.0543, msssim_ir: 0.3021, msssim_vis: 0.1020, mx_loss: 0.0182, eta: 0:29:15, time: 4.5091
INFO train.py(173): step: 1860/5410, l_total: 0.0805, l_in: 0.0318, l_grad: 0.0487, msssim_ir: 0.3012, msssim_vis: 0.0665, mx_loss: 0.0168, eta: 0:29:10, time: 4.4952
INFO train.py(173): step: 1870/5410, l_total: 0.0535, l_in: 0.0159, l_grad: 0.0376, msssim_ir: 0.2800, msssim_vis: 0.0784, mx_loss: 0.0091, eta: 0:29:04, time: 4.4952
INFO train.py(173): step: 1880/5410, l_total: 0.0781, l_in: 0.0407, l_grad: 0.0374, msssim_ir: 0.2219, msssim_vis: 0.1657, mx_loss: 0.0540, eta: 0:28:58, time: 4.4882
INFO train.py(173): step: 1890/5410, l_total: 0.0592, l_in: 0.0246, l_grad: 0.0346, msssim_ir: 0.4304, msssim_vis: 0.0107, mx_loss: 0.0083, eta: 0:28:52, time: 4.4932
INFO train.py(173): step: 1900/5410, l_total: 0.0615, l_in: 0.0268, l_grad: 0.0347, msssim_ir: 0.2278, msssim_vis: 0.1484, mx_loss: 0.0281, eta: 0:28:47, time: 4.4922
INFO train.py(173): step: 1910/5410, l_total: 0.0594, l_in: 0.0154, l_grad: 0.0440, msssim_ir: 0.3150, msssim_vis: 0.1270, mx_loss: 0.0105, eta: 0:28:41, time: 4.5191
INFO train.py(173): step: 1920/5410, l_total: 0.0813, l_in: 0.0216, l_grad: 0.0597, msssim_ir: 0.5220, msssim_vis: 0.0224, mx_loss: 0.0136, eta: 0:28:35, time: 4.5061
INFO train.py(173): step: 1930/5410, l_total: 0.0412, l_in: 0.0128, l_grad: 0.0284, msssim_ir: 0.2616, msssim_vis: 0.0867, mx_loss: 0.0123, eta: 0:28:30, time: 4.5131
INFO train.py(173): step: 1940/5410, l_total: 0.0694, l_in: 0.0232, l_grad: 0.0462, msssim_ir: 0.1765, msssim_vis: 0.1446, mx_loss: 0.0193, eta: 0:28:24, time: 4.5071
INFO train.py(173): step: 1950/5410, l_total: 0.0480, l_in: 0.0159, l_grad: 0.0321, msssim_ir: 0.2651, msssim_vis: 0.0902, mx_loss: 0.0168, eta: 0:28:18, time: 4.5061
INFO train.py(173): step: 1960/5410, l_total: 0.0516, l_in: 0.0198, l_grad: 0.0319, msssim_ir: 0.2206, msssim_vis: 0.1143, mx_loss: 0.0185, eta: 0:28:13, time: 4.5131
INFO train.py(173): step: 1970/5410, l_total: 0.0557, l_in: 0.0123, l_grad: 0.0434, msssim_ir: 0.2823, msssim_vis: 0.0846, mx_loss: 0.0082, eta: 0:28:07, time: 4.5938
INFO train.py(173): step: 1980/5410, l_total: 0.0979, l_in: 0.0244, l_grad: 0.0735, msssim_ir: 0.4083, msssim_vis: 0.0359, mx_loss: 0.0183, eta: 0:28:02, time: 4.5022
INFO train.py(173): step: 1990/5410, l_total: 0.0378, l_in: 0.0126, l_grad: 0.0252, msssim_ir: 0.2836, msssim_vis: 0.0814, mx_loss: 0.0105, eta: 0:27:56, time: 4.4922
INFO train.py(173): step: 2000/5410, l_total: 0.0631, l_in: 0.0264, l_grad: 0.0366, msssim_ir: 0.1703, msssim_vis: 0.1653, mx_loss: 0.0260, eta: 0:27:51, time: 4.4912
INFO train.py(173): step: 2010/5410, l_total: 0.0477, l_in: 0.0128, l_grad: 0.0349, msssim_ir: 0.3956, msssim_vis: 0.0488, mx_loss: 0.0103, eta: 0:27:45, time: 4.4972
INFO train.py(173): step: 2020/5410, l_total: 0.0527, l_in: 0.0139, l_grad: 0.0388, msssim_ir: 0.3749, msssim_vis: 0.0398, mx_loss: 0.0129, eta: 0:27:39, time: 4.5669
INFO train.py(173): step: 2030/5410, l_total: 0.0941, l_in: 0.0395, l_grad: 0.0546, msssim_ir: 0.4506, msssim_vis: 0.0685, mx_loss: 0.0261, eta: 0:27:34, time: 4.4952
INFO train.py(173): step: 2040/5410, l_total: 0.0683, l_in: 0.0146, l_grad: 0.0537, msssim_ir: 0.4765, msssim_vis: 0.0223, mx_loss: 0.0105, eta: 0:27:28, time: 4.5231
INFO train.py(173): step: 2050/5410, l_total: 0.0607, l_in: 0.0245, l_grad: 0.0362, msssim_ir: 0.2234, msssim_vis: 0.1280, mx_loss: 0.0467, eta: 0:27:23, time: 4.5121
INFO train.py(173): step: 2060/5410, l_total: 0.0534, l_in: 0.0148, l_grad: 0.0387, msssim_ir: 0.4258, msssim_vis: 0.0201, mx_loss: 0.0160, eta: 0:27:17, time: 4.5350
INFO train.py(173): step: 2070/5410, l_total: 0.0435, l_in: 0.0182, l_grad: 0.0253, msssim_ir: 0.2426, msssim_vis: 0.0761, mx_loss: 0.0216, eta: 0:27:12, time: 4.4962
INFO train.py(173): step: 2080/5410, l_total: 0.0673, l_in: 0.0177, l_grad: 0.0497, msssim_ir: 0.4647, msssim_vis: 0.0331, mx_loss: 0.0118, eta: 0:27:06, time: 4.5012
INFO train.py(173): step: 2090/5410, l_total: 0.0531, l_in: 0.0139, l_grad: 0.0392, msssim_ir: 0.4431, msssim_vis: 0.0205, mx_loss: 0.0119, eta: 0:27:01, time: 4.5221
INFO train.py(173): step: 2100/5410, l_total: 0.0515, l_in: 0.0097, l_grad: 0.0418, msssim_ir: 0.2785, msssim_vis: 0.1123, mx_loss: 0.0077, eta: 0:26:55, time: 4.5071
INFO train.py(173): step: 2110/5410, l_total: 0.0407, l_in: 0.0126, l_grad: 0.0281, msssim_ir: 0.3194, msssim_vis: 0.0701, mx_loss: 0.0086, eta: 0:26:50, time: 4.5191
INFO train.py(173): step: 2120/5410, l_total: 0.0661, l_in: 0.0189, l_grad: 0.0472, msssim_ir: 0.3638, msssim_vis: 0.0564, mx_loss: 0.0175, eta: 0:26:45, time: 4.4912
INFO train.py(173): step: 2130/5410, l_total: 0.0683, l_in: 0.0246, l_grad: 0.0437, msssim_ir: 0.2223, msssim_vis: 0.1245, mx_loss: 0.0174, eta: 0:26:39, time: 4.5151
INFO train.py(173): step: 2140/5410, l_total: 0.0631, l_in: 0.0276, l_grad: 0.0355, msssim_ir: 0.1730, msssim_vis: 0.2017, mx_loss: 0.0365, eta: 0:26:34, time: 4.5101
INFO train.py(173): step: 2150/5410, l_total: 0.0741, l_in: 0.0211, l_grad: 0.0530, msssim_ir: 0.4381, msssim_vis: 0.0339, mx_loss: 0.0135, eta: 0:26:28, time: 4.6097
INFO train.py(173): step: 2160/5410, l_total: 0.0489, l_in: 0.0142, l_grad: 0.0347, msssim_ir: 0.2750, msssim_vis: 0.0773, mx_loss: 0.0135, eta: 0:26:23, time: 4.4813
INFO train.py(173): step: 2170/5410, l_total: 0.0580, l_in: 0.0170, l_grad: 0.0410, msssim_ir: 0.3341, msssim_vis: 0.0847, mx_loss: 0.0108, eta: 0:26:47, time: 23.9933
INFO train.py(173): step: 2180/5410, l_total: 0.0722, l_in: 0.0240, l_grad: 0.0483, msssim_ir: 0.4525, msssim_vis: 0.0555, mx_loss: 0.0273, eta: 0:26:41, time: 4.4434
INFO train.py(173): step: 2190/5410, l_total: 0.0513, l_in: 0.0161, l_grad: 0.0352, msssim_ir: 0.1527, msssim_vis: 0.1705, mx_loss: 0.0239, eta: 0:26:35, time: 4.4444
INFO train.py(173): step: 2200/5410, l_total: 0.0616, l_in: 0.0213, l_grad: 0.0403, msssim_ir: 0.2986, msssim_vis: 0.0937, mx_loss: 0.0123, eta: 0:26:29, time: 4.4613
INFO train.py(173): step: 2210/5410, l_total: 0.0654, l_in: 0.0172, l_grad: 0.0482, msssim_ir: 0.2166, msssim_vis: 0.1260, mx_loss: 0.0143, eta: 0:26:24, time: 4.4514
INFO train.py(173): step: 2220/5410, l_total: 0.0616, l_in: 0.0148, l_grad: 0.0467, msssim_ir: 0.1814, msssim_vis: 0.1579, mx_loss: 0.0144, eta: 0:26:18, time: 4.4773
INFO train.py(173): step: 2230/5410, l_total: 0.0534, l_in: 0.0115, l_grad: 0.0419, msssim_ir: 0.3027, msssim_vis: 0.0657, mx_loss: 0.0091, eta: 0:26:13, time: 4.4832
INFO train.py(173): step: 2240/5410, l_total: 0.0536, l_in: 0.0157, l_grad: 0.0379, msssim_ir: 0.3424, msssim_vis: 0.0332, mx_loss: 0.0096, eta: 0:26:07, time: 4.4673
INFO train.py(173): step: 2250/5410, l_total: 0.0517, l_in: 0.0129, l_grad: 0.0388, msssim_ir: 0.4017, msssim_vis: 0.0431, mx_loss: 0.0121, eta: 0:26:01, time: 4.4813
INFO train.py(173): step: 2260/5410, l_total: 0.0420, l_in: 0.0104, l_grad: 0.0317, msssim_ir: 0.3192, msssim_vis: 0.0669, mx_loss: 0.0094, eta: 0:25:56, time: 4.4822
INFO train.py(173): step: 2270/5410, l_total: 0.0441, l_in: 0.0164, l_grad: 0.0278, msssim_ir: 0.3411, msssim_vis: 0.0486, mx_loss: 0.0092, eta: 0:25:50, time: 4.4832
INFO train.py(173): step: 2280/5410, l_total: 0.0494, l_in: 0.0137, l_grad: 0.0357, msssim_ir: 0.2610, msssim_vis: 0.0943, mx_loss: 0.0087, eta: 0:25:45, time: 4.4982
INFO train.py(173): step: 2290/5410, l_total: 0.1141, l_in: 0.0551, l_grad: 0.0591, msssim_ir: 0.4655, msssim_vis: 0.0246, mx_loss: 0.0178, eta: 0:25:39, time: 4.4842
INFO train.py(173): step: 2300/5410, l_total: 0.0367, l_in: 0.0117, l_grad: 0.0250, msssim_ir: 0.2096, msssim_vis: 0.0792, mx_loss: 0.0099, eta: 0:25:34, time: 4.4942
INFO train.py(173): step: 2310/5410, l_total: 0.0860, l_in: 0.0277, l_grad: 0.0583, msssim_ir: 0.4948, msssim_vis: 0.0108, mx_loss: 0.0194, eta: 0:25:28, time: 4.4803
INFO train.py(173): step: 2320/5410, l_total: 0.0581, l_in: 0.0154, l_grad: 0.0427, msssim_ir: 0.3237, msssim_vis: 0.0570, mx_loss: 0.0134, eta: 0:25:22, time: 4.4942
INFO train.py(173): step: 2330/5410, l_total: 0.1147, l_in: 0.0358, l_grad: 0.0789, msssim_ir: 0.3912, msssim_vis: 0.0576, mx_loss: 0.0559, eta: 0:25:17, time: 4.4872
INFO train.py(173): step: 2340/5410, l_total: 0.0895, l_in: 0.0281, l_grad: 0.0614, msssim_ir: 0.5210, msssim_vis: 0.0124, mx_loss: 0.0206, eta: 0:25:11, time: 4.4932
INFO train.py(173): step: 2350/5410, l_total: 0.0586, l_in: 0.0209, l_grad: 0.0377, msssim_ir: 0.1374, msssim_vis: 0.2148, mx_loss: 0.0200, eta: 0:25:06, time: 4.4922
INFO train.py(173): step: 2360/5410, l_total: 0.0432, l_in: 0.0125, l_grad: 0.0307, msssim_ir: 0.3640, msssim_vis: 0.0706, mx_loss: 0.0100, eta: 0:25:01, time: 4.5440
INFO train.py(173): step: 2370/5410, l_total: 0.0596, l_in: 0.0184, l_grad: 0.0412, msssim_ir: 0.2906, msssim_vis: 0.1070, mx_loss: 0.0154, eta: 0:24:55, time: 4.4982
INFO train.py(173): step: 2380/5410, l_total: 0.0575, l_in: 0.0148, l_grad: 0.0427, msssim_ir: 0.2431, msssim_vis: 0.0998, mx_loss: 0.0140, eta: 0:24:50, time: 4.6196
INFO train.py(173): step: 2390/5410, l_total: 0.0488, l_in: 0.0163, l_grad: 0.0325, msssim_ir: 0.3597, msssim_vis: 0.0787, mx_loss: 0.0059, eta: 0:24:44, time: 4.4952
INFO train.py(173): step: 2400/5410, l_total: 0.0845, l_in: 0.0240, l_grad: 0.0605, msssim_ir: 0.3831, msssim_vis: 0.0597, mx_loss: 0.0215, eta: 0:24:39, time: 4.5002
INFO train.py(173): step: 2410/5410, l_total: 0.0389, l_in: 0.0130, l_grad: 0.0259, msssim_ir: 0.3519, msssim_vis: 0.0475, mx_loss: 0.0068, eta: 0:24:34, time: 4.5111
INFO train.py(173): step: 2420/5410, l_total: 0.0624, l_in: 0.0204, l_grad: 0.0419, msssim_ir: 0.3949, msssim_vis: 0.0622, mx_loss: 0.0225, eta: 0:24:28, time: 4.5141
INFO train.py(173): step: 2430/5410, l_total: 0.0376, l_in: 0.0089, l_grad: 0.0287, msssim_ir: 0.3427, msssim_vis: 0.0493, mx_loss: 0.0046, eta: 0:24:23, time: 4.5091
INFO train.py(173): step: 2440/5410, l_total: 0.0674, l_in: 0.0190, l_grad: 0.0484, msssim_ir: 0.3492, msssim_vis: 0.0777, mx_loss: 0.0144, eta: 0:24:17, time: 4.6206
INFO train.py(173): step: 2450/5410, l_total: 0.0407, l_in: 0.0085, l_grad: 0.0322, msssim_ir: 0.2251, msssim_vis: 0.0863, mx_loss: 0.0061, eta: 0:24:12, time: 4.4982
INFO train.py(173): step: 2460/5410, l_total: 0.0485, l_in: 0.0114, l_grad: 0.0371, msssim_ir: 0.3967, msssim_vis: 0.0220, mx_loss: 0.0064, eta: 0:24:07, time: 4.5211
INFO train.py(173): step: 2470/5410, l_total: 0.0563, l_in: 0.0144, l_grad: 0.0420, msssim_ir: 0.3615, msssim_vis: 0.0659, mx_loss: 0.0097, eta: 0:24:01, time: 4.5081
INFO train.py(173): step: 2480/5410, l_total: 0.0673, l_in: 0.0203, l_grad: 0.0469, msssim_ir: 0.3159, msssim_vis: 0.0495, mx_loss: 0.0127, eta: 0:23:56, time: 4.6177
INFO train.py(173): step: 2490/5410, l_total: 0.0433, l_in: 0.0104, l_grad: 0.0329, msssim_ir: 0.1911, msssim_vis: 0.1661, mx_loss: 0.0077, eta: 0:23:51, time: 4.4922
INFO train.py(173): step: 2500/5410, l_total: 0.0592, l_in: 0.0174, l_grad: 0.0418, msssim_ir: 0.3734, msssim_vis: 0.0442, mx_loss: 0.0151, eta: 0:23:45, time: 4.4972
INFO train.py(173): step: 2510/5410, l_total: 0.0692, l_in: 0.0198, l_grad: 0.0494, msssim_ir: 0.4203, msssim_vis: 0.0406, mx_loss: 0.0176, eta: 0:23:40, time: 4.5091
INFO train.py(173): step: 2520/5410, l_total: 0.0601, l_in: 0.0143, l_grad: 0.0458, msssim_ir: 0.4344, msssim_vis: 0.0197, mx_loss: 0.0123, eta: 0:23:35, time: 4.5649
INFO train.py(173): step: 2530/5410, l_total: 0.0601, l_in: 0.0172, l_grad: 0.0429, msssim_ir: 0.3352, msssim_vis: 0.0661, mx_loss: 0.0074, eta: 0:23:29, time: 4.4932
INFO train.py(173): step: 2540/5410, l_total: 0.0587, l_in: 0.0241, l_grad: 0.0346, msssim_ir: 0.3509, msssim_vis: 0.1090, mx_loss: 0.0190, eta: 0:23:24, time: 4.5211
INFO train.py(173): step: 2550/5410, l_total: 0.0722, l_in: 0.0273, l_grad: 0.0449, msssim_ir: 0.3553, msssim_vis: 0.0543, mx_loss: 0.0092, eta: 0:23:19, time: 4.5938
INFO train.py(173): step: 2560/5410, l_total: 0.0595, l_in: 0.0164, l_grad: 0.0431, msssim_ir: 0.4065, msssim_vis: 0.0279, mx_loss: 0.0183, eta: 0:23:13, time: 4.4952
INFO train.py(173): step: 2570/5410, l_total: 0.0780, l_in: 0.0329, l_grad: 0.0451, msssim_ir: 0.4682, msssim_vis: 0.0109, mx_loss: 0.0104, eta: 0:23:08, time: 4.5012
INFO train.py(173): step: 2580/5410, l_total: 0.0633, l_in: 0.0264, l_grad: 0.0368, msssim_ir: 0.4281, msssim_vis: 0.0271, mx_loss: 0.0196, eta: 0:23:03, time: 4.6386
INFO train.py(173): step: 2590/5410, l_total: 0.0437, l_in: 0.0105, l_grad: 0.0333, msssim_ir: 0.3296, msssim_vis: 0.0576, mx_loss: 0.0055, eta: 0:22:58, time: 4.5042
INFO train.py(173): step: 2600/5410, l_total: 0.0713, l_in: 0.0218, l_grad: 0.0495, msssim_ir: 0.2384, msssim_vis: 0.1424, mx_loss: 0.0183, eta: 0:22:52, time: 4.5032
INFO train.py(173): step: 2610/5410, l_total: 0.0756, l_in: 0.0318, l_grad: 0.0438, msssim_ir: 0.4527, msssim_vis: 0.0264, mx_loss: 0.0203, eta: 0:22:47, time: 4.5271
INFO train.py(173): step: 2620/5410, l_total: 0.0987, l_in: 0.0376, l_grad: 0.0611, msssim_ir: 0.4360, msssim_vis: 0.0203, mx_loss: 0.0112, eta: 0:22:42, time: 4.6276
INFO train.py(173): step: 2630/5410, l_total: 0.0553, l_in: 0.0139, l_grad: 0.0413, msssim_ir: 0.4569, msssim_vis: 0.0243, mx_loss: 0.0144, eta: 0:22:37, time: 4.4962
INFO train.py(173): step: 2640/5410, l_total: 0.0793, l_in: 0.0317, l_grad: 0.0476, msssim_ir: 0.4797, msssim_vis: 0.0251, mx_loss: 0.0210, eta: 0:22:31, time: 4.5261
INFO train.py(173): step: 2650/5410, l_total: 0.0759, l_in: 0.0196, l_grad: 0.0563, msssim_ir: 0.4804, msssim_vis: 0.0201, mx_loss: 0.0132, eta: 0:22:26, time: 4.5251
INFO train.py(173): step: 2660/5410, l_total: 0.0398, l_in: 0.0164, l_grad: 0.0234, msssim_ir: 0.2918, msssim_vis: 0.0732, mx_loss: 0.0178, eta: 0:22:21, time: 4.5828
INFO train.py(173): step: 2670/5410, l_total: 0.0555, l_in: 0.0177, l_grad: 0.0378, msssim_ir: 0.2970, msssim_vis: 0.0833, mx_loss: 0.0132, eta: 0:22:16, time: 4.5440
INFO train.py(173): step: 2680/5410, l_total: 0.0552, l_in: 0.0234, l_grad: 0.0318, msssim_ir: 0.4157, msssim_vis: 0.0235, mx_loss: 0.0083, eta: 0:22:10, time: 4.5012
INFO train.py(173): step: 2690/5410, l_total: 0.0561, l_in: 0.0230, l_grad: 0.0331, msssim_ir: 0.2127, msssim_vis: 0.1463, mx_loss: 0.0200, eta: 0:22:05, time: 4.5271
INFO train.py(173): step: 2700/5410, l_total: 0.0984, l_in: 0.0517, l_grad: 0.0467, msssim_ir: 0.2984, msssim_vis: 0.1304, mx_loss: 0.0389, eta: 0:22:00, time: 4.5171
INFO train.py(173): step: 2710/5410, l_total: 0.0643, l_in: 0.0217, l_grad: 0.0425, msssim_ir: 0.3810, msssim_vis: 0.0476, mx_loss: 0.0194, eta: 0:22:14, time: 23.9455
INFO train.py(173): step: 2720/5410, l_total: 0.0763, l_in: 0.0204, l_grad: 0.0559, msssim_ir: 0.3053, msssim_vis: 0.0902, mx_loss: 0.0173, eta: 0:22:09, time: 4.4474
INFO train.py(173): step: 2730/5410, l_total: 0.0585, l_in: 0.0159, l_grad: 0.0426, msssim_ir: 0.3623, msssim_vis: 0.0415, mx_loss: 0.0105, eta: 0:22:03, time: 4.4454
INFO train.py(173): step: 2740/5410, l_total: 0.0380, l_in: 0.0140, l_grad: 0.0239, msssim_ir: 0.2787, msssim_vis: 0.0557, mx_loss: 0.0098, eta: 0:21:58, time: 4.4404
INFO train.py(173): step: 2750/5410, l_total: 0.0413, l_in: 0.0097, l_grad: 0.0316, msssim_ir: 0.1981, msssim_vis: 0.1319, mx_loss: 0.0075, eta: 0:21:52, time: 4.4394
INFO train.py(173): step: 2760/5410, l_total: 0.0414, l_in: 0.0169, l_grad: 0.0244, msssim_ir: 0.2513, msssim_vis: 0.0748, mx_loss: 0.0136, eta: 0:21:47, time: 4.4783
INFO train.py(173): step: 2770/5410, l_total: 0.0578, l_in: 0.0211, l_grad: 0.0367, msssim_ir: 0.3572, msssim_vis: 0.0540, mx_loss: 0.0227, eta: 0:21:42, time: 4.4892
INFO train.py(173): step: 2780/5410, l_total: 0.0809, l_in: 0.0307, l_grad: 0.0502, msssim_ir: 0.4415, msssim_vis: 0.0424, mx_loss: 0.0167, eta: 0:21:36, time: 4.4912
INFO train.py(173): step: 2790/5410, l_total: 0.0437, l_in: 0.0121, l_grad: 0.0316, msssim_ir: 0.2190, msssim_vis: 0.0795, mx_loss: 0.0123, eta: 0:21:31, time: 4.5042
INFO train.py(173): step: 2800/5410, l_total: 0.0624, l_in: 0.0168, l_grad: 0.0456, msssim_ir: 0.1940, msssim_vis: 0.1935, mx_loss: 0.0142, eta: 0:21:26, time: 4.4763
INFO train.py(173): step: 2810/5410, l_total: 0.0463, l_in: 0.0164, l_grad: 0.0299, msssim_ir: 0.4549, msssim_vis: 0.0199, mx_loss: 0.0077, eta: 0:21:20, time: 4.4892
INFO train.py(173): step: 2820/5410, l_total: 0.0379, l_in: 0.0085, l_grad: 0.0294, msssim_ir: 0.3289, msssim_vis: 0.0495, mx_loss: 0.0059, eta: 0:21:15, time: 4.4952
INFO train.py(173): step: 2830/5410, l_total: 0.0750, l_in: 0.0198, l_grad: 0.0552, msssim_ir: 0.4731, msssim_vis: 0.0210, mx_loss: 0.0148, eta: 0:21:10, time: 4.4882
INFO train.py(173): step: 2840/5410, l_total: 0.0701, l_in: 0.0159, l_grad: 0.0542, msssim_ir: 0.4904, msssim_vis: 0.0184, mx_loss: 0.0111, eta: 0:21:04, time: 4.4852
INFO train.py(173): step: 2850/5410, l_total: 0.0401, l_in: 0.0155, l_grad: 0.0246, msssim_ir: 0.2634, msssim_vis: 0.0584, mx_loss: 0.0091, eta: 0:20:59, time: 4.5022
INFO train.py(173): step: 2860/5410, l_total: 0.0659, l_in: 0.0221, l_grad: 0.0438, msssim_ir: 0.2845, msssim_vis: 0.1346, mx_loss: 0.0107, eta: 0:20:54, time: 4.5111
INFO train.py(173): step: 2870/5410, l_total: 0.0618, l_in: 0.0225, l_grad: 0.0394, msssim_ir: 0.3388, msssim_vis: 0.0816, mx_loss: 0.0083, eta: 0:20:48, time: 4.5271
INFO train.py(173): step: 2880/5410, l_total: 0.0596, l_in: 0.0195, l_grad: 0.0401, msssim_ir: 0.3687, msssim_vis: 0.0504, mx_loss: 0.0122, eta: 0:20:43, time: 4.5241
INFO train.py(173): step: 2890/5410, l_total: 0.0401, l_in: 0.0083, l_grad: 0.0318, msssim_ir: 0.4742, msssim_vis: 0.0129, mx_loss: 0.0032, eta: 0:20:38, time: 4.5738
INFO train.py(173): step: 2900/5410, l_total: 0.0597, l_in: 0.0191, l_grad: 0.0407, msssim_ir: 0.4104, msssim_vis: 0.0366, mx_loss: 0.0166, eta: 0:20:33, time: 4.5350
INFO train.py(173): step: 2910/5410, l_total: 0.0355, l_in: 0.0080, l_grad: 0.0275, msssim_ir: 0.3766, msssim_vis: 0.0343, mx_loss: 0.0049, eta: 0:20:28, time: 4.5161
INFO train.py(173): step: 2920/5410, l_total: 0.0587, l_in: 0.0202, l_grad: 0.0385, msssim_ir: 0.5043, msssim_vis: 0.0097, mx_loss: 0.0101, eta: 0:20:22, time: 4.5330
INFO train.py(173): step: 2930/5410, l_total: 0.0706, l_in: 0.0257, l_grad: 0.0449, msssim_ir: 0.3950, msssim_vis: 0.0641, mx_loss: 0.0082, eta: 0:20:17, time: 4.5559
INFO train.py(173): step: 2940/5410, l_total: 0.0529, l_in: 0.0123, l_grad: 0.0407, msssim_ir: 0.3518, msssim_vis: 0.0890, mx_loss: 0.0078, eta: 0:20:12, time: 4.5659
INFO train.py(173): step: 2950/5410, l_total: 0.0521, l_in: 0.0153, l_grad: 0.0369, msssim_ir: 0.3648, msssim_vis: 0.0768, mx_loss: 0.0089, eta: 0:20:07, time: 4.5310
INFO train.py(173): step: 2960/5410, l_total: 0.0417, l_in: 0.0125, l_grad: 0.0292, msssim_ir: 0.3662, msssim_vis: 0.0225, mx_loss: 0.0044, eta: 0:20:01, time: 4.6157
INFO train.py(173): step: 2970/5410, l_total: 0.0539, l_in: 0.0162, l_grad: 0.0376, msssim_ir: 0.2587, msssim_vis: 0.1318, mx_loss: 0.0129, eta: 0:19:56, time: 4.5141
INFO train.py(173): step: 2980/5410, l_total: 0.0373, l_in: 0.0091, l_grad: 0.0282, msssim_ir: 0.3826, msssim_vis: 0.0372, mx_loss: 0.0042, eta: 0:19:51, time: 4.5310
INFO train.py(173): step: 2990/5410, l_total: 0.0448, l_in: 0.0105, l_grad: 0.0343, msssim_ir: 0.4052, msssim_vis: 0.0289, mx_loss: 0.0052, eta: 0:19:46, time: 4.5022
INFO train.py(173): step: 3000/5410, l_total: 0.0431, l_in: 0.0136, l_grad: 0.0296, msssim_ir: 0.3374, msssim_vis: 0.0807, mx_loss: 0.0084, eta: 0:19:41, time: 4.5320
INFO train.py(173): step: 3010/5410, l_total: 0.0342, l_in: 0.0075, l_grad: 0.0267, msssim_ir: 0.3564, msssim_vis: 0.0432, mx_loss: 0.0038, eta: 0:19:35, time: 4.6206
INFO train.py(173): step: 3020/5410, l_total: 0.0463, l_in: 0.0092, l_grad: 0.0371, msssim_ir: 0.2601, msssim_vis: 0.1174, mx_loss: 0.0076, eta: 0:19:30, time: 4.5131
INFO train.py(173): step: 3030/5410, l_total: 0.0933, l_in: 0.0280, l_grad: 0.0653, msssim_ir: 0.3832, msssim_vis: 0.0796, mx_loss: 0.0257, eta: 0:19:25, time: 4.5649
INFO train.py(173): step: 3040/5410, l_total: 0.0571, l_in: 0.0158, l_grad: 0.0413, msssim_ir: 0.2997, msssim_vis: 0.0669, mx_loss: 0.0107, eta: 0:19:20, time: 4.5271
INFO train.py(173): step: 3050/5410, l_total: 0.0350, l_in: 0.0101, l_grad: 0.0249, msssim_ir: 0.2219, msssim_vis: 0.1183, mx_loss: 0.0077, eta: 0:19:15, time: 4.5101
INFO train.py(173): step: 3060/5410, l_total: 0.0517, l_in: 0.0224, l_grad: 0.0293, msssim_ir: 0.2989, msssim_vis: 0.0644, mx_loss: 0.0163, eta: 0:19:10, time: 4.6196
INFO train.py(173): step: 3070/5410, l_total: 0.0776, l_in: 0.0256, l_grad: 0.0519, msssim_ir: 0.3906, msssim_vis: 0.0599, mx_loss: 0.0142, eta: 0:19:04, time: 4.5340
INFO train.py(173): step: 3080/5410, l_total: 0.0487, l_in: 0.0162, l_grad: 0.0325, msssim_ir: 0.2372, msssim_vis: 0.1328, mx_loss: 0.0120, eta: 0:18:59, time: 4.5280
INFO train.py(173): step: 3090/5410, l_total: 0.0701, l_in: 0.0191, l_grad: 0.0510, msssim_ir: 0.4282, msssim_vis: 0.0309, mx_loss: 0.0146, eta: 0:18:54, time: 4.5828
INFO train.py(173): step: 3100/5410, l_total: 0.0632, l_in: 0.0212, l_grad: 0.0419, msssim_ir: 0.3641, msssim_vis: 0.0530, mx_loss: 0.0199, eta: 0:18:49, time: 4.5460
INFO train.py(173): step: 3110/5410, l_total: 0.0436, l_in: 0.0142, l_grad: 0.0294, msssim_ir: 0.2726, msssim_vis: 0.0716, mx_loss: 0.0097, eta: 0:18:44, time: 4.5340
INFO train.py(173): step: 3120/5410, l_total: 0.0446, l_in: 0.0126, l_grad: 0.0319, msssim_ir: 0.4640, msssim_vis: 0.0093, mx_loss: 0.0077, eta: 0:18:39, time: 4.5151
INFO train.py(173): step: 3130/5410, l_total: 0.0671, l_in: 0.0230, l_grad: 0.0442, msssim_ir: 0.4425, msssim_vis: 0.0203, mx_loss: 0.0135, eta: 0:18:34, time: 4.5758
INFO train.py(173): step: 3140/5410, l_total: 0.0461, l_in: 0.0158, l_grad: 0.0303, msssim_ir: 0.3918, msssim_vis: 0.0578, mx_loss: 0.0056, eta: 0:18:28, time: 4.5330
INFO train.py(173): step: 3150/5410, l_total: 0.0643, l_in: 0.0208, l_grad: 0.0435, msssim_ir: 0.3019, msssim_vis: 0.0625, mx_loss: 0.0089, eta: 0:18:23, time: 4.6117
INFO train.py(173): step: 3160/5410, l_total: 0.0419, l_in: 0.0096, l_grad: 0.0323, msssim_ir: 0.3845, msssim_vis: 0.0276, mx_loss: 0.0052, eta: 0:18:18, time: 4.5201
INFO train.py(173): step: 3170/5410, l_total: 0.0443, l_in: 0.0140, l_grad: 0.0302, msssim_ir: 0.3774, msssim_vis: 0.0334, mx_loss: 0.0059, eta: 0:18:13, time: 4.5848
INFO train.py(173): step: 3180/5410, l_total: 0.0703, l_in: 0.0216, l_grad: 0.0487, msssim_ir: 0.4171, msssim_vis: 0.0471, mx_loss: 0.0147, eta: 0:18:08, time: 4.5091
INFO train.py(173): step: 3190/5410, l_total: 0.0641, l_in: 0.0214, l_grad: 0.0427, msssim_ir: 0.3446, msssim_vis: 0.0718, mx_loss: 0.0094, eta: 0:18:03, time: 4.5320
INFO train.py(173): step: 3200/5410, l_total: 0.0573, l_in: 0.0155, l_grad: 0.0418, msssim_ir: 0.3511, msssim_vis: 0.0644, mx_loss: 0.0111, eta: 0:17:58, time: 4.6425
INFO train.py(173): step: 3210/5410, l_total: 0.0548, l_in: 0.0155, l_grad: 0.0393, msssim_ir: 0.3121, msssim_vis: 0.0994, mx_loss: 0.0092, eta: 0:17:53, time: 4.5022
INFO train.py(173): step: 3220/5410, l_total: 0.0647, l_in: 0.0265, l_grad: 0.0382, msssim_ir: 0.3415, msssim_vis: 0.0925, mx_loss: 0.0185, eta: 0:17:48, time: 4.5360
INFO train.py(173): step: 3230/5410, l_total: 0.0612, l_in: 0.0221, l_grad: 0.0391, msssim_ir: 0.1984, msssim_vis: 0.1309, mx_loss: 0.0182, eta: 0:17:42, time: 4.5340
INFO train.py(173): step: 3240/5410, l_total: 0.0439, l_in: 0.0137, l_grad: 0.0302, msssim_ir: 0.3541, msssim_vis: 0.0474, mx_loss: 0.0107, eta: 0:17:37, time: 4.5330
INFO train.py(173): step: 3250/5410, l_total: 0.0442, l_in: 0.0120, l_grad: 0.0322, msssim_ir: 0.3902, msssim_vis: 0.0198, mx_loss: 0.0056, eta: 0:17:46, time: 24.4682
INFO train.py(173): step: 3260/5410, l_total: 0.0747, l_in: 0.0271, l_grad: 0.0476, msssim_ir: 0.3215, msssim_vis: 0.1494, mx_loss: 0.0323, eta: 0:17:40, time: 4.4335
INFO train.py(173): step: 3270/5410, l_total: 0.0709, l_in: 0.0252, l_grad: 0.0457, msssim_ir: 0.4023, msssim_vis: 0.0622, mx_loss: 0.0074, eta: 0:17:35, time: 4.4414
INFO train.py(173): step: 3280/5410, l_total: 0.0708, l_in: 0.0235, l_grad: 0.0473, msssim_ir: 0.3668, msssim_vis: 0.0485, mx_loss: 0.0462, eta: 0:17:30, time: 4.4444
INFO train.py(173): step: 3290/5410, l_total: 0.0412, l_in: 0.0102, l_grad: 0.0311, msssim_ir: 0.3598, msssim_vis: 0.0419, mx_loss: 0.0057, eta: 0:17:25, time: 4.4803
INFO train.py(173): step: 3300/5410, l_total: 0.0449, l_in: 0.0142, l_grad: 0.0306, msssim_ir: 0.4189, msssim_vis: 0.0456, mx_loss: 0.0067, eta: 0:17:19, time: 4.4902
INFO train.py(173): step: 3310/5410, l_total: 0.0415, l_in: 0.0100, l_grad: 0.0315, msssim_ir: 0.2093, msssim_vis: 0.0922, mx_loss: 0.0095, eta: 0:17:14, time: 4.4753
INFO train.py(173): step: 3320/5410, l_total: 0.0393, l_in: 0.0090, l_grad: 0.0302, msssim_ir: 0.4389, msssim_vis: 0.0188, mx_loss: 0.0058, eta: 0:17:09, time: 4.4763
INFO train.py(173): step: 3330/5410, l_total: 0.0595, l_in: 0.0257, l_grad: 0.0338, msssim_ir: 0.1957, msssim_vis: 0.1619, mx_loss: 0.0210, eta: 0:17:04, time: 4.4803
INFO train.py(173): step: 3340/5410, l_total: 0.0373, l_in: 0.0099, l_grad: 0.0274, msssim_ir: 0.3808, msssim_vis: 0.0403, mx_loss: 0.0053, eta: 0:16:58, time: 4.4733
INFO train.py(173): step: 3350/5410, l_total: 0.0510, l_in: 0.0136, l_grad: 0.0374, msssim_ir: 0.4418, msssim_vis: 0.0159, mx_loss: 0.0083, eta: 0:16:53, time: 4.4852
INFO train.py(173): step: 3360/5410, l_total: 0.0373, l_in: 0.0138, l_grad: 0.0236, msssim_ir: 0.2639, msssim_vis: 0.0904, mx_loss: 0.0103, eta: 0:16:48, time: 4.4962
INFO train.py(173): step: 3370/5410, l_total: 0.0435, l_in: 0.0108, l_grad: 0.0327, msssim_ir: 0.2503, msssim_vis: 0.0977, mx_loss: 0.0081, eta: 0:16:43, time: 4.4902
INFO train.py(173): step: 3380/5410, l_total: 0.0429, l_in: 0.0157, l_grad: 0.0272, msssim_ir: 0.4399, msssim_vis: 0.0188, mx_loss: 0.0077, eta: 0:16:38, time: 4.4882
INFO train.py(173): step: 3390/5410, l_total: 0.0402, l_in: 0.0104, l_grad: 0.0298, msssim_ir: 0.3293, msssim_vis: 0.0536, mx_loss: 0.0087, eta: 0:16:33, time: 4.5390
INFO train.py(173): step: 3400/5410, l_total: 0.0644, l_in: 0.0148, l_grad: 0.0496, msssim_ir: 0.4489, msssim_vis: 0.0226, mx_loss: 0.0137, eta: 0:16:27, time: 4.5171
INFO train.py(173): step: 3410/5410, l_total: 0.0390, l_in: 0.0123, l_grad: 0.0267, msssim_ir: 0.2747, msssim_vis: 0.0737, mx_loss: 0.0109, eta: 0:16:22, time: 4.5738
INFO train.py(173): step: 3420/5410, l_total: 0.0548, l_in: 0.0160, l_grad: 0.0389, msssim_ir: 0.3885, msssim_vis: 0.0816, mx_loss: 0.0098, eta: 0:16:17, time: 4.5549
INFO train.py(173): step: 3430/5410, l_total: 0.0512, l_in: 0.0144, l_grad: 0.0369, msssim_ir: 0.2809, msssim_vis: 0.1298, mx_loss: 0.0080, eta: 0:16:12, time: 4.5519
INFO train.py(173): step: 3440/5410, l_total: 0.0455, l_in: 0.0134, l_grad: 0.0321, msssim_ir: 0.2840, msssim_vis: 0.0703, mx_loss: 0.0101, eta: 0:16:07, time: 4.5709
INFO train.py(173): step: 3450/5410, l_total: 0.0530, l_in: 0.0119, l_grad: 0.0411, msssim_ir: 0.3559, msssim_vis: 0.0695, mx_loss: 0.0074, eta: 0:16:02, time: 4.5490
INFO train.py(173): step: 3460/5410, l_total: 0.0534, l_in: 0.0138, l_grad: 0.0396, msssim_ir: 0.3999, msssim_vis: 0.0414, mx_loss: 0.0124, eta: 0:15:57, time: 4.5280
INFO train.py(173): step: 3470/5410, l_total: 0.0381, l_in: 0.0109, l_grad: 0.0272, msssim_ir: 0.4031, msssim_vis: 0.0178, mx_loss: 0.0047, eta: 0:15:52, time: 4.6057
INFO train.py(173): step: 3480/5410, l_total: 0.0503, l_in: 0.0163, l_grad: 0.0340, msssim_ir: 0.2295, msssim_vis: 0.1413, mx_loss: 0.0153, eta: 0:15:47, time: 4.5410
INFO train.py(173): step: 3490/5410, l_total: 0.1040, l_in: 0.0497, l_grad: 0.0543, msssim_ir: 0.3450, msssim_vis: 0.1241, mx_loss: 0.0488, eta: 0:15:41, time: 4.5410
INFO train.py(173): step: 3500/5410, l_total: 0.0679, l_in: 0.0274, l_grad: 0.0405, msssim_ir: 0.4145, msssim_vis: 0.0607, mx_loss: 0.0253, eta: 0:15:36, time: 4.5261
INFO train.py(173): step: 3510/5410, l_total: 0.0795, l_in: 0.0344, l_grad: 0.0451, msssim_ir: 0.2647, msssim_vis: 0.1384, mx_loss: 0.0302, eta: 0:15:31, time: 4.6216
INFO train.py(173): step: 3520/5410, l_total: 0.0507, l_in: 0.0176, l_grad: 0.0331, msssim_ir: 0.1295, msssim_vis: 0.1711, mx_loss: 0.0207, eta: 0:15:26, time: 4.5131
INFO train.py(173): step: 3530/5410, l_total: 0.0589, l_in: 0.0153, l_grad: 0.0436, msssim_ir: 0.4600, msssim_vis: 0.0115, mx_loss: 0.0077, eta: 0:15:21, time: 4.5768
INFO train.py(173): step: 3540/5410, l_total: 0.0609, l_in: 0.0208, l_grad: 0.0401, msssim_ir: 0.4172, msssim_vis: 0.0412, mx_loss: 0.0140, eta: 0:15:16, time: 4.5380
INFO train.py(173): step: 3550/5410, l_total: 0.0589, l_in: 0.0196, l_grad: 0.0392, msssim_ir: 0.1214, msssim_vis: 0.2270, mx_loss: 0.0266, eta: 0:15:11, time: 4.5470
INFO train.py(173): step: 3560/5410, l_total: 0.0771, l_in: 0.0284, l_grad: 0.0487, msssim_ir: 0.4304, msssim_vis: 0.0423, mx_loss: 0.0215, eta: 0:15:06, time: 4.5500
INFO train.py(173): step: 3570/5410, l_total: 0.0502, l_in: 0.0119, l_grad: 0.0383, msssim_ir: 0.1923, msssim_vis: 0.1422, mx_loss: 0.0111, eta: 0:15:01, time: 4.6107
INFO train.py(173): step: 3580/5410, l_total: 0.0350, l_in: 0.0101, l_grad: 0.0249, msssim_ir: 0.2975, msssim_vis: 0.0717, mx_loss: 0.0065, eta: 0:14:56, time: 4.6316
INFO train.py(173): step: 3590/5410, l_total: 0.0408, l_in: 0.0112, l_grad: 0.0296, msssim_ir: 0.4218, msssim_vis: 0.0263, mx_loss: 0.0046, eta: 0:14:51, time: 4.5768
INFO train.py(173): step: 3600/5410, l_total: 0.0582, l_in: 0.0190, l_grad: 0.0392, msssim_ir: 0.4747, msssim_vis: 0.0141, mx_loss: 0.0092, eta: 0:14:46, time: 4.5748
INFO train.py(173): step: 3610/5410, l_total: 0.0558, l_in: 0.0189, l_grad: 0.0368, msssim_ir: 0.3555, msssim_vis: 0.0585, mx_loss: 0.0097, eta: 0:14:41, time: 4.5042
INFO train.py(173): step: 3620/5410, l_total: 0.0461, l_in: 0.0186, l_grad: 0.0275, msssim_ir: 0.2876, msssim_vis: 0.0622, mx_loss: 0.0117, eta: 0:14:35, time: 4.5460
INFO train.py(173): step: 3630/5410, l_total: 0.0431, l_in: 0.0087, l_grad: 0.0344, msssim_ir: 0.3028, msssim_vis: 0.0678, mx_loss: 0.0051, eta: 0:14:30, time: 4.5390
INFO train.py(173): step: 3640/5410, l_total: 0.0448, l_in: 0.0104, l_grad: 0.0345, msssim_ir: 0.3662, msssim_vis: 0.0820, mx_loss: 0.0094, eta: 0:14:25, time: 4.5788
INFO train.py(173): step: 3650/5410, l_total: 0.0801, l_in: 0.0330, l_grad: 0.0470, msssim_ir: 0.4451, msssim_vis: 0.0133, mx_loss: 0.0154, eta: 0:14:20, time: 4.6087
INFO train.py(173): step: 3660/5410, l_total: 0.0809, l_in: 0.0304, l_grad: 0.0504, msssim_ir: 0.3219, msssim_vis: 0.1090, mx_loss: 0.0229, eta: 0:14:15, time: 4.5490
INFO train.py(173): step: 3670/5410, l_total: 0.0672, l_in: 0.0195, l_grad: 0.0477, msssim_ir: 0.4665, msssim_vis: 0.0353, mx_loss: 0.0141, eta: 0:14:10, time: 4.5649
INFO train.py(173): step: 3680/5410, l_total: 0.0390, l_in: 0.0138, l_grad: 0.0252, msssim_ir: 0.3311, msssim_vis: 0.0512, mx_loss: 0.0062, eta: 0:14:05, time: 4.5350
INFO train.py(173): step: 3690/5410, l_total: 0.0415, l_in: 0.0121, l_grad: 0.0295, msssim_ir: 0.3494, msssim_vis: 0.0646, mx_loss: 0.0071, eta: 0:14:00, time: 4.5340
INFO train.py(173): step: 3700/5410, l_total: 0.0538, l_in: 0.0179, l_grad: 0.0359, msssim_ir: 0.4161, msssim_vis: 0.0313, mx_loss: 0.0151, eta: 0:13:55, time: 4.5719
INFO train.py(173): step: 3710/5410, l_total: 0.0553, l_in: 0.0182, l_grad: 0.0371, msssim_ir: 0.4355, msssim_vis: 0.0173, mx_loss: 0.0129, eta: 0:13:50, time: 4.5360
INFO train.py(173): step: 3720/5410, l_total: 0.0373, l_in: 0.0146, l_grad: 0.0227, msssim_ir: 0.3636, msssim_vis: 0.0341, mx_loss: 0.0088, eta: 0:13:45, time: 4.6306
INFO train.py(173): step: 3730/5410, l_total: 0.0514, l_in: 0.0162, l_grad: 0.0353, msssim_ir: 0.4519, msssim_vis: 0.0250, mx_loss: 0.0090, eta: 0:13:40, time: 4.5579
INFO train.py(173): step: 3740/5410, l_total: 0.0571, l_in: 0.0121, l_grad: 0.0450, msssim_ir: 0.4316, msssim_vis: 0.0222, mx_loss: 0.0084, eta: 0:13:35, time: 4.5430
INFO train.py(173): step: 3750/5410, l_total: 0.0802, l_in: 0.0256, l_grad: 0.0546, msssim_ir: 0.4156, msssim_vis: 0.0355, mx_loss: 0.0131, eta: 0:13:30, time: 4.5460
INFO train.py(173): step: 3760/5410, l_total: 0.0463, l_in: 0.0150, l_grad: 0.0313, msssim_ir: 0.2070, msssim_vis: 0.0859, mx_loss: 0.0143, eta: 0:13:25, time: 4.5838
INFO train.py(173): step: 3770/5410, l_total: 0.0441, l_in: 0.0177, l_grad: 0.0264, msssim_ir: 0.2071, msssim_vis: 0.1504, mx_loss: 0.0108, eta: 0:13:20, time: 4.6316
INFO train.py(173): step: 3780/5410, l_total: 0.0596, l_in: 0.0156, l_grad: 0.0440, msssim_ir: 0.3625, msssim_vis: 0.0686, mx_loss: 0.0077, eta: 0:13:15, time: 4.5788
INFO train.py(173): step: 3790/5410, l_total: 0.0739, l_in: 0.0220, l_grad: 0.0519, msssim_ir: 0.4209, msssim_vis: 0.0331, mx_loss: 0.0227, eta: 0:13:18, time: 23.9983
INFO train.py(173): step: 3800/5410, l_total: 0.0449, l_in: 0.0155, l_grad: 0.0294, msssim_ir: 0.3026, msssim_vis: 0.0721, mx_loss: 0.0071, eta: 0:13:13, time: 4.4365
INFO train.py(173): step: 3810/5410, l_total: 0.0459, l_in: 0.0120, l_grad: 0.0339, msssim_ir: 0.4762, msssim_vis: 0.0119, mx_loss: 0.0094, eta: 0:13:08, time: 4.4613
INFO train.py(173): step: 3820/5410, l_total: 0.0656, l_in: 0.0243, l_grad: 0.0412, msssim_ir: 0.4711, msssim_vis: 0.0260, mx_loss: 0.0108, eta: 0:13:03, time: 4.4554
INFO train.py(173): step: 3830/5410, l_total: 0.0547, l_in: 0.0177, l_grad: 0.0369, msssim_ir: 0.4904, msssim_vis: 0.0099, mx_loss: 0.0107, eta: 0:12:58, time: 4.4783
INFO train.py(173): step: 3840/5410, l_total: 0.0419, l_in: 0.0138, l_grad: 0.0281, msssim_ir: 0.3550, msssim_vis: 0.0615, mx_loss: 0.0110, eta: 0:12:53, time: 4.4763
INFO train.py(173): step: 3850/5410, l_total: 0.0753, l_in: 0.0184, l_grad: 0.0570, msssim_ir: 0.4367, msssim_vis: 0.0291, mx_loss: 0.0110, eta: 0:12:47, time: 4.4653
INFO train.py(173): step: 3860/5410, l_total: 0.0420, l_in: 0.0133, l_grad: 0.0287, msssim_ir: 0.3337, msssim_vis: 0.0409, mx_loss: 0.0076, eta: 0:12:42, time: 4.4862
INFO train.py(173): step: 3870/5410, l_total: 0.0521, l_in: 0.0132, l_grad: 0.0389, msssim_ir: 0.3527, msssim_vis: 0.0532, mx_loss: 0.0116, eta: 0:12:37, time: 4.4753
INFO train.py(173): step: 3880/5410, l_total: 0.0350, l_in: 0.0127, l_grad: 0.0223, msssim_ir: 0.2788, msssim_vis: 0.0497, mx_loss: 0.0118, eta: 0:12:32, time: 4.4832
INFO train.py(173): step: 3890/5410, l_total: 0.0593, l_in: 0.0199, l_grad: 0.0394, msssim_ir: 0.3171, msssim_vis: 0.0677, mx_loss: 0.0181, eta: 0:12:27, time: 4.4872
INFO train.py(173): step: 3900/5410, l_total: 0.0757, l_in: 0.0283, l_grad: 0.0474, msssim_ir: 0.5273, msssim_vis: 0.0210, mx_loss: 0.0125, eta: 0:12:22, time: 4.4852
INFO train.py(173): step: 3910/5410, l_total: 0.0473, l_in: 0.0213, l_grad: 0.0261, msssim_ir: 0.1558, msssim_vis: 0.1426, mx_loss: 0.0190, eta: 0:12:17, time: 4.5022
INFO train.py(173): step: 3920/5410, l_total: 0.0490, l_in: 0.0249, l_grad: 0.0241, msssim_ir: 0.1788, msssim_vis: 0.1422, mx_loss: 0.0257, eta: 0:12:12, time: 4.5231
INFO train.py(173): step: 3930/5410, l_total: 0.0402, l_in: 0.0117, l_grad: 0.0285, msssim_ir: 0.3449, msssim_vis: 0.0510, mx_loss: 0.0095, eta: 0:12:07, time: 4.5868
INFO train.py(173): step: 3940/5410, l_total: 0.0449, l_in: 0.0122, l_grad: 0.0326, msssim_ir: 0.3293, msssim_vis: 0.0864, mx_loss: 0.0078, eta: 0:12:02, time: 4.5450
INFO train.py(173): step: 3950/5410, l_total: 0.0530, l_in: 0.0102, l_grad: 0.0427, msssim_ir: 0.2971, msssim_vis: 0.0929, mx_loss: 0.0078, eta: 0:11:57, time: 4.5729
INFO train.py(173): step: 3960/5410, l_total: 0.0926, l_in: 0.0282, l_grad: 0.0644, msssim_ir: 0.3781, msssim_vis: 0.0568, mx_loss: 0.0102, eta: 0:11:52, time: 4.5330
INFO train.py(173): step: 3970/5410, l_total: 0.1250, l_in: 0.0402, l_grad: 0.0848, msssim_ir: 0.3878, msssim_vis: 0.0647, mx_loss: 0.0520, eta: 0:11:47, time: 4.6714
INFO train.py(173): step: 3980/5410, l_total: 0.0451, l_in: 0.0172, l_grad: 0.0279, msssim_ir: 0.1710, msssim_vis: 0.1055, mx_loss: 0.0169, eta: 0:11:42, time: 4.6186
INFO train.py(173): step: 3990/5410, l_total: 0.0459, l_in: 0.0151, l_grad: 0.0308, msssim_ir: 0.2194, msssim_vis: 0.1182, mx_loss: 0.0120, eta: 0:11:37, time: 4.5868
INFO train.py(173): step: 4000/5410, l_total: 0.0562, l_in: 0.0174, l_grad: 0.0388, msssim_ir: 0.4650, msssim_vis: 0.0484, mx_loss: 0.0193, eta: 0:11:32, time: 4.5012
INFO train.py(173): step: 4010/5410, l_total: 0.0798, l_in: 0.0245, l_grad: 0.0553, msssim_ir: 0.4544, msssim_vis: 0.0225, mx_loss: 0.0192, eta: 0:11:27, time: 4.5310
INFO train.py(173): step: 4020/5410, l_total: 0.0381, l_in: 0.0102, l_grad: 0.0279, msssim_ir: 0.3313, msssim_vis: 0.0506, mx_loss: 0.0069, eta: 0:11:22, time: 4.5957
INFO train.py(173): step: 4030/5410, l_total: 0.0522, l_in: 0.0166, l_grad: 0.0357, msssim_ir: 0.3370, msssim_vis: 0.0812, mx_loss: 0.0074, eta: 0:11:17, time: 4.5420
INFO train.py(173): step: 4040/5410, l_total: 0.0384, l_in: 0.0129, l_grad: 0.0256, msssim_ir: 0.3413, msssim_vis: 0.0741, mx_loss: 0.0092, eta: 0:11:11, time: 4.5629
INFO train.py(173): step: 4050/5410, l_total: 0.0689, l_in: 0.0225, l_grad: 0.0464, msssim_ir: 0.4716, msssim_vis: 0.0365, mx_loss: 0.0096, eta: 0:11:06, time: 4.5838
INFO train.py(173): step: 4060/5410, l_total: 0.0500, l_in: 0.0201, l_grad: 0.0299, msssim_ir: 0.2938, msssim_vis: 0.1038, mx_loss: 0.0259, eta: 0:11:01, time: 4.5549
INFO train.py(173): step: 4070/5410, l_total: 0.0726, l_in: 0.0228, l_grad: 0.0498, msssim_ir: 0.4877, msssim_vis: 0.0150, mx_loss: 0.0147, eta: 0:10:56, time: 4.6276
INFO train.py(173): step: 4080/5410, l_total: 0.0615, l_in: 0.0218, l_grad: 0.0396, msssim_ir: 0.4510, msssim_vis: 0.0108, mx_loss: 0.0101, eta: 0:10:51, time: 4.5908
INFO train.py(173): step: 4090/5410, l_total: 0.0436, l_in: 0.0108, l_grad: 0.0328, msssim_ir: 0.3802, msssim_vis: 0.0382, mx_loss: 0.0064, eta: 0:10:46, time: 4.5778
INFO train.py(173): step: 4100/5410, l_total: 0.0390, l_in: 0.0098, l_grad: 0.0292, msssim_ir: 0.3426, msssim_vis: 0.0502, mx_loss: 0.0074, eta: 0:10:41, time: 4.5868
INFO train.py(173): step: 4110/5410, l_total: 0.0356, l_in: 0.0087, l_grad: 0.0268, msssim_ir: 0.2572, msssim_vis: 0.0589, mx_loss: 0.0064, eta: 0:10:36, time: 4.5529
INFO train.py(173): step: 4120/5410, l_total: 0.0468, l_in: 0.0139, l_grad: 0.0329, msssim_ir: 0.3042, msssim_vis: 0.0751, mx_loss: 0.0145, eta: 0:10:31, time: 4.5928
INFO train.py(173): step: 4130/5410, l_total: 0.0506, l_in: 0.0228, l_grad: 0.0278, msssim_ir: 0.1544, msssim_vis: 0.1295, mx_loss: 0.0189, eta: 0:10:26, time: 4.5211
INFO train.py(173): step: 4140/5410, l_total: 0.0391, l_in: 0.0153, l_grad: 0.0238, msssim_ir: 0.1896, msssim_vis: 0.1301, mx_loss: 0.0077, eta: 0:10:21, time: 4.5280
INFO train.py(173): step: 4150/5410, l_total: 0.0514, l_in: 0.0144, l_grad: 0.0370, msssim_ir: 0.2733, msssim_vis: 0.1112, mx_loss: 0.0125, eta: 0:10:16, time: 4.5539
INFO train.py(173): step: 4160/5410, l_total: 0.0423, l_in: 0.0155, l_grad: 0.0268, msssim_ir: 0.2636, msssim_vis: 0.0783, mx_loss: 0.0162, eta: 0:10:11, time: 4.5848
INFO train.py(173): step: 4170/5410, l_total: 0.0605, l_in: 0.0128, l_grad: 0.0477, msssim_ir: 0.3966, msssim_vis: 0.0495, mx_loss: 0.0104, eta: 0:10:06, time: 4.5967
INFO train.py(173): step: 4180/5410, l_total: 0.0423, l_in: 0.0138, l_grad: 0.0285, msssim_ir: 0.3090, msssim_vis: 0.0626, mx_loss: 0.0117, eta: 0:10:01, time: 4.5699
INFO train.py(173): step: 4190/5410, l_total: 0.0540, l_in: 0.0163, l_grad: 0.0377, msssim_ir: 0.3669, msssim_vis: 0.0566, mx_loss: 0.0115, eta: 0:09:56, time: 4.5898
INFO train.py(173): step: 4200/5410, l_total: 0.0364, l_in: 0.0145, l_grad: 0.0219, msssim_ir: 0.2745, msssim_vis: 0.0533, mx_loss: 0.0092, eta: 0:09:51, time: 4.5868
INFO train.py(173): step: 4210/5410, l_total: 0.0320, l_in: 0.0097, l_grad: 0.0223, msssim_ir: 0.3753, msssim_vis: 0.0202, mx_loss: 0.0065, eta: 0:09:46, time: 4.5330
INFO train.py(173): step: 4220/5410, l_total: 0.0455, l_in: 0.0139, l_grad: 0.0316, msssim_ir: 0.2158, msssim_vis: 0.1305, mx_loss: 0.0126, eta: 0:09:42, time: 4.5480
INFO train.py(173): step: 4230/5410, l_total: 0.0454, l_in: 0.0167, l_grad: 0.0287, msssim_ir: 0.1975, msssim_vis: 0.1384, mx_loss: 0.0159, eta: 0:09:37, time: 4.5977
INFO train.py(173): step: 4240/5410, l_total: 0.0363, l_in: 0.0089, l_grad: 0.0275, msssim_ir: 0.3545, msssim_vis: 0.0985, mx_loss: 0.0037, eta: 0:09:32, time: 4.6246
INFO train.py(173): step: 4250/5410, l_total: 0.0480, l_in: 0.0195, l_grad: 0.0285, msssim_ir: 0.1438, msssim_vis: 0.1569, mx_loss: 0.0158, eta: 0:09:27, time: 4.5808
INFO train.py(173): step: 4260/5410, l_total: 0.0450, l_in: 0.0101, l_grad: 0.0349, msssim_ir: 0.2641, msssim_vis: 0.0908, mx_loss: 0.0084, eta: 0:09:22, time: 4.5470
INFO train.py(173): step: 4270/5410, l_total: 0.0682, l_in: 0.0221, l_grad: 0.0461, msssim_ir: 0.3737, msssim_vis: 0.0561, mx_loss: 0.0175, eta: 0:09:17, time: 4.5450
INFO train.py(173): step: 4280/5410, l_total: 0.0514, l_in: 0.0116, l_grad: 0.0398, msssim_ir: 0.4640, msssim_vis: 0.0236, mx_loss: 0.0080, eta: 0:09:12, time: 4.6077
INFO train.py(173): step: 4290/5410, l_total: 0.0534, l_in: 0.0158, l_grad: 0.0376, msssim_ir: 0.3375, msssim_vis: 0.1056, mx_loss: 0.0086, eta: 0:09:07, time: 4.6376
INFO train.py(173): step: 4300/5410, l_total: 0.0419, l_in: 0.0131, l_grad: 0.0288, msssim_ir: 0.3268, msssim_vis: 0.0765, mx_loss: 0.0076, eta: 0:09:02, time: 4.5370
INFO train.py(173): step: 4310/5410, l_total: 0.0382, l_in: 0.0127, l_grad: 0.0256, msssim_ir: 0.3648, msssim_vis: 0.0334, mx_loss: 0.0065, eta: 0:08:57, time: 4.5957
INFO train.py(173): step: 4320/5410, l_total: 0.0601, l_in: 0.0277, l_grad: 0.0324, msssim_ir: 0.2958, msssim_vis: 0.1080, mx_loss: 0.0122, eta: 0:08:52, time: 4.5320
INFO train.py(173): step: 4330/5410, l_total: 0.0591, l_in: 0.0230, l_grad: 0.0361, msssim_ir: 0.3197, msssim_vis: 0.1076, mx_loss: 0.0210, eta: 0:08:52, time: 24.1725
INFO train.py(173): step: 4340/5410, l_total: 0.0451, l_in: 0.0165, l_grad: 0.0287, msssim_ir: 0.3351, msssim_vis: 0.0331, mx_loss: 0.0105, eta: 0:08:47, time: 4.4663
INFO train.py(173): step: 4350/5410, l_total: 0.0524, l_in: 0.0112, l_grad: 0.0412, msssim_ir: 0.3493, msssim_vis: 0.0850, mx_loss: 0.0068, eta: 0:08:42, time: 4.4534
INFO train.py(173): step: 4360/5410, l_total: 0.0522, l_in: 0.0161, l_grad: 0.0361, msssim_ir: 0.3945, msssim_vis: 0.0782, mx_loss: 0.0091, eta: 0:08:37, time: 4.4683
INFO train.py(173): step: 4370/5410, l_total: 0.0678, l_in: 0.0223, l_grad: 0.0455, msssim_ir: 0.3888, msssim_vis: 0.0406, mx_loss: 0.0078, eta: 0:08:32, time: 4.4643
INFO train.py(173): step: 4380/5410, l_total: 0.0451, l_in: 0.0136, l_grad: 0.0315, msssim_ir: 0.3972, msssim_vis: 0.0455, mx_loss: 0.0099, eta: 0:08:27, time: 4.4882
INFO train.py(173): step: 4390/5410, l_total: 0.0650, l_in: 0.0241, l_grad: 0.0409, msssim_ir: 0.4680, msssim_vis: 0.0262, mx_loss: 0.0130, eta: 0:08:22, time: 4.4852
INFO train.py(173): step: 4400/5410, l_total: 0.0356, l_in: 0.0094, l_grad: 0.0262, msssim_ir: 0.2910, msssim_vis: 0.0757, mx_loss: 0.0067, eta: 0:08:17, time: 4.4832
INFO train.py(173): step: 4410/5410, l_total: 0.0384, l_in: 0.0133, l_grad: 0.0250, msssim_ir: 0.1527, msssim_vis: 0.1251, mx_loss: 0.0139, eta: 0:08:11, time: 4.4832
INFO train.py(173): step: 4420/5410, l_total: 0.0293, l_in: 0.0079, l_grad: 0.0214, msssim_ir: 0.2739, msssim_vis: 0.0837, mx_loss: 0.0051, eta: 0:08:06, time: 4.4912
INFO train.py(173): step: 4430/5410, l_total: 0.0540, l_in: 0.0149, l_grad: 0.0391, msssim_ir: 0.2497, msssim_vis: 0.1232, mx_loss: 0.0111, eta: 0:08:01, time: 4.4882
INFO train.py(173): step: 4440/5410, l_total: 0.0382, l_in: 0.0092, l_grad: 0.0290, msssim_ir: 0.3418, msssim_vis: 0.0487, mx_loss: 0.0052, eta: 0:07:56, time: 4.5022
INFO train.py(173): step: 4450/5410, l_total: 0.0701, l_in: 0.0333, l_grad: 0.0369, msssim_ir: 0.5159, msssim_vis: 0.0134, mx_loss: 0.0094, eta: 0:07:51, time: 4.5101
INFO train.py(173): step: 4460/5410, l_total: 0.0474, l_in: 0.0112, l_grad: 0.0362, msssim_ir: 0.4068, msssim_vis: 0.0344, mx_loss: 0.0056, eta: 0:07:46, time: 4.5579
INFO train.py(173): step: 4470/5410, l_total: 0.0418, l_in: 0.0158, l_grad: 0.0260, msssim_ir: 0.3164, msssim_vis: 0.0435, mx_loss: 0.0109, eta: 0:07:41, time: 4.5360
INFO train.py(173): step: 4480/5410, l_total: 0.0597, l_in: 0.0121, l_grad: 0.0476, msssim_ir: 0.3328, msssim_vis: 0.0847, mx_loss: 0.0096, eta: 0:07:36, time: 4.6286
INFO train.py(173): step: 4490/5410, l_total: 0.0490, l_in: 0.0136, l_grad: 0.0353, msssim_ir: 0.3550, msssim_vis: 0.0510, mx_loss: 0.0129, eta: 0:07:31, time: 4.5400
INFO train.py(173): step: 4500/5410, l_total: 0.0638, l_in: 0.0224, l_grad: 0.0414, msssim_ir: 0.5065, msssim_vis: 0.0160, mx_loss: 0.0211, eta: 0:07:27, time: 4.6067
INFO train.py(173): step: 4510/5410, l_total: 0.0351, l_in: 0.0109, l_grad: 0.0242, msssim_ir: 0.1867, msssim_vis: 0.1210, mx_loss: 0.0107, eta: 0:07:22, time: 4.5599
INFO train.py(173): step: 4520/5410, l_total: 0.0329, l_in: 0.0086, l_grad: 0.0243, msssim_ir: 0.2183, msssim_vis: 0.0918, mx_loss: 0.0043, eta: 0:07:17, time: 4.6256
INFO train.py(173): step: 4530/5410, l_total: 0.0578, l_in: 0.0128, l_grad: 0.0451, msssim_ir: 0.4657, msssim_vis: 0.0144, mx_loss: 0.0086, eta: 0:07:12, time: 4.5500
INFO train.py(173): step: 4540/5410, l_total: 0.0510, l_in: 0.0119, l_grad: 0.0390, msssim_ir: 0.4559, msssim_vis: 0.0142, mx_loss: 0.0060, eta: 0:07:07, time: 4.5987
INFO train.py(173): step: 4550/5410, l_total: 0.0510, l_in: 0.0155, l_grad: 0.0355, msssim_ir: 0.4482, msssim_vis: 0.0265, mx_loss: 0.0079, eta: 0:07:02, time: 4.5490
INFO train.py(173): step: 4560/5410, l_total: 0.0532, l_in: 0.0179, l_grad: 0.0354, msssim_ir: 0.3578, msssim_vis: 0.0364, mx_loss: 0.0167, eta: 0:06:57, time: 4.5380
INFO train.py(173): step: 4570/5410, l_total: 0.0776, l_in: 0.0270, l_grad: 0.0506, msssim_ir: 0.5165, msssim_vis: 0.0097, mx_loss: 0.0093, eta: 0:06:52, time: 4.5868
INFO train.py(173): step: 4580/5410, l_total: 0.0610, l_in: 0.0240, l_grad: 0.0370, msssim_ir: 0.2979, msssim_vis: 0.1102, mx_loss: 0.0169, eta: 0:06:47, time: 4.5649
INFO train.py(173): step: 4590/5410, l_total: 0.0549, l_in: 0.0119, l_grad: 0.0431, msssim_ir: 0.4391, msssim_vis: 0.0232, mx_loss: 0.0075, eta: 0:06:42, time: 4.5500
INFO train.py(173): step: 4600/5410, l_total: 0.0344, l_in: 0.0105, l_grad: 0.0238, msssim_ir: 0.3591, msssim_vis: 0.0589, mx_loss: 0.0047, eta: 0:06:37, time: 4.6296
INFO train.py(173): step: 4610/5410, l_total: 0.0635, l_in: 0.0144, l_grad: 0.0491, msssim_ir: 0.4006, msssim_vis: 0.0653, mx_loss: 0.0092, eta: 0:06:32, time: 4.6067
INFO train.py(173): step: 4620/5410, l_total: 0.0599, l_in: 0.0204, l_grad: 0.0395, msssim_ir: 0.3955, msssim_vis: 0.0775, mx_loss: 0.0127, eta: 0:06:27, time: 4.5420
INFO train.py(173): step: 4630/5410, l_total: 0.0368, l_in: 0.0119, l_grad: 0.0249, msssim_ir: 0.3338, msssim_vis: 0.0607, mx_loss: 0.0071, eta: 0:06:22, time: 4.5609
INFO train.py(173): step: 4640/5410, l_total: 0.0527, l_in: 0.0144, l_grad: 0.0383, msssim_ir: 0.4821, msssim_vis: 0.0147, mx_loss: 0.0078, eta: 0:06:17, time: 4.6236
INFO train.py(173): step: 4650/5410, l_total: 0.0428, l_in: 0.0087, l_grad: 0.0341, msssim_ir: 0.4828, msssim_vis: 0.0101, mx_loss: 0.0054, eta: 0:06:12, time: 4.5539
INFO train.py(173): step: 4660/5410, l_total: 0.0631, l_in: 0.0146, l_grad: 0.0485, msssim_ir: 0.4618, msssim_vis: 0.0258, mx_loss: 0.0115, eta: 0:06:07, time: 4.5758
INFO train.py(173): step: 4670/5410, l_total: 0.0543, l_in: 0.0135, l_grad: 0.0408, msssim_ir: 0.4835, msssim_vis: 0.0121, mx_loss: 0.0072, eta: 0:06:02, time: 4.5918
INFO train.py(173): step: 4680/5410, l_total: 0.0832, l_in: 0.0318, l_grad: 0.0514, msssim_ir: 0.3236, msssim_vis: 0.1634, mx_loss: 0.0367, eta: 0:05:57, time: 4.6216
INFO train.py(173): step: 4690/5410, l_total: 0.0592, l_in: 0.0116, l_grad: 0.0477, msssim_ir: 0.4302, msssim_vis: 0.0286, mx_loss: 0.0104, eta: 0:05:52, time: 4.5738
INFO train.py(173): step: 4700/5410, l_total: 0.0465, l_in: 0.0139, l_grad: 0.0326, msssim_ir: 0.3002, msssim_vis: 0.0995, mx_loss: 0.0083, eta: 0:05:47, time: 4.5719
INFO train.py(173): step: 4710/5410, l_total: 0.0439, l_in: 0.0166, l_grad: 0.0274, msssim_ir: 0.3494, msssim_vis: 0.0695, mx_loss: 0.0083, eta: 0:05:42, time: 4.6366
INFO train.py(173): step: 4720/5410, l_total: 0.0677, l_in: 0.0133, l_grad: 0.0544, msssim_ir: 0.3660, msssim_vis: 0.0749, mx_loss: 0.0087, eta: 0:05:37, time: 4.5330
INFO train.py(173): step: 4730/5410, l_total: 0.0582, l_in: 0.0187, l_grad: 0.0395, msssim_ir: 0.4508, msssim_vis: 0.0236, mx_loss: 0.0190, eta: 0:05:32, time: 4.6157
INFO train.py(173): step: 4740/5410, l_total: 0.0382, l_in: 0.0098, l_grad: 0.0284, msssim_ir: 0.3940, msssim_vis: 0.0240, mx_loss: 0.0061, eta: 0:05:27, time: 4.5271
INFO train.py(173): step: 4750/5410, l_total: 0.0471, l_in: 0.0139, l_grad: 0.0333, msssim_ir: 0.3932, msssim_vis: 0.0384, mx_loss: 0.0127, eta: 0:05:23, time: 4.6376
INFO train.py(173): step: 4760/5410, l_total: 0.0533, l_in: 0.0199, l_grad: 0.0334, msssim_ir: 0.4296, msssim_vis: 0.0277, mx_loss: 0.0120, eta: 0:05:18, time: 4.6485
INFO train.py(173): step: 4770/5410, l_total: 0.0418, l_in: 0.0117, l_grad: 0.0301, msssim_ir: 0.3688, msssim_vis: 0.0407, mx_loss: 0.0056, eta: 0:05:13, time: 4.5310
INFO train.py(173): step: 4780/5410, l_total: 0.0376, l_in: 0.0119, l_grad: 0.0257, msssim_ir: 0.2271, msssim_vis: 0.0871, mx_loss: 0.0072, eta: 0:05:08, time: 4.5340
INFO train.py(173): step: 4790/5410, l_total: 0.0430, l_in: 0.0136, l_grad: 0.0295, msssim_ir: 0.3170, msssim_vis: 0.1097, mx_loss: 0.0089, eta: 0:05:03, time: 4.6316
INFO train.py(173): step: 4800/5410, l_total: 0.0405, l_in: 0.0096, l_grad: 0.0309, msssim_ir: 0.2838, msssim_vis: 0.0839, mx_loss: 0.0080, eta: 0:04:58, time: 4.6216
INFO train.py(173): step: 4810/5410, l_total: 0.0424, l_in: 0.0101, l_grad: 0.0323, msssim_ir: 0.3435, msssim_vis: 0.0618, mx_loss: 0.0076, eta: 0:04:53, time: 4.5599
INFO train.py(173): step: 4820/5410, l_total: 0.0601, l_in: 0.0145, l_grad: 0.0456, msssim_ir: 0.4664, msssim_vis: 0.0079, mx_loss: 0.0058, eta: 0:04:48, time: 4.6515
INFO train.py(173): step: 4830/5410, l_total: 0.0504, l_in: 0.0133, l_grad: 0.0371, msssim_ir: 0.3762, msssim_vis: 0.0737, mx_loss: 0.0070, eta: 0:04:43, time: 4.5539
INFO train.py(173): step: 4840/5410, l_total: 0.0466, l_in: 0.0123, l_grad: 0.0343, msssim_ir: 0.2820, msssim_vis: 0.0607, mx_loss: 0.0080, eta: 0:04:38, time: 4.5689
INFO train.py(173): step: 4850/5410, l_total: 0.0616, l_in: 0.0154, l_grad: 0.0462, msssim_ir: 0.1775, msssim_vis: 0.1740, mx_loss: 0.0106, eta: 0:04:33, time: 4.6515
INFO train.py(173): step: 4860/5410, l_total: 0.0392, l_in: 0.0084, l_grad: 0.0308, msssim_ir: 0.3874, msssim_vis: 0.0323, mx_loss: 0.0052, eta: 0:04:28, time: 4.5828
INFO train.py(173): step: 4870/5410, l_total: 0.0421, l_in: 0.0149, l_grad: 0.0272, msssim_ir: 0.2592, msssim_vis: 0.1275, mx_loss: 0.0090, eta: 0:04:26, time: 24.1884
INFO train.py(173): step: 4880/5410, l_total: 0.0626, l_in: 0.0187, l_grad: 0.0439, msssim_ir: 0.4008, msssim_vis: 0.0378, mx_loss: 0.0068, eta: 0:04:21, time: 4.4733
INFO train.py(173): step: 4890/5410, l_total: 0.0419, l_in: 0.0130, l_grad: 0.0289, msssim_ir: 0.2609, msssim_vis: 0.1105, mx_loss: 0.0089, eta: 0:04:16, time: 4.4524
INFO train.py(173): step: 4900/5410, l_total: 0.0654, l_in: 0.0190, l_grad: 0.0464, msssim_ir: 0.1695, msssim_vis: 0.1475, mx_loss: 0.0126, eta: 0:04:11, time: 4.4683
INFO train.py(173): step: 4910/5410, l_total: 0.0440, l_in: 0.0125, l_grad: 0.0315, msssim_ir: 0.3513, msssim_vis: 0.0614, mx_loss: 0.0115, eta: 0:04:06, time: 4.4633
INFO train.py(173): step: 4920/5410, l_total: 0.0585, l_in: 0.0101, l_grad: 0.0484, msssim_ir: 0.2931, msssim_vis: 0.0889, mx_loss: 0.0100, eta: 0:04:01, time: 4.4773
INFO train.py(173): step: 4930/5410, l_total: 0.0472, l_in: 0.0183, l_grad: 0.0289, msssim_ir: 0.4430, msssim_vis: 0.0301, mx_loss: 0.0153, eta: 0:03:56, time: 4.4832
INFO train.py(173): step: 4940/5410, l_total: 0.0394, l_in: 0.0135, l_grad: 0.0259, msssim_ir: 0.1931, msssim_vis: 0.1221, mx_loss: 0.0093, eta: 0:03:51, time: 4.4932
INFO train.py(173): step: 4950/5410, l_total: 0.0692, l_in: 0.0244, l_grad: 0.0448, msssim_ir: 0.5097, msssim_vis: 0.0290, mx_loss: 0.0295, eta: 0:03:46, time: 4.4813
INFO train.py(173): step: 4960/5410, l_total: 0.0470, l_in: 0.0218, l_grad: 0.0252, msssim_ir: 0.2035, msssim_vis: 0.1236, mx_loss: 0.0171, eta: 0:03:41, time: 4.4882
INFO train.py(173): step: 4970/5410, l_total: 0.0576, l_in: 0.0170, l_grad: 0.0406, msssim_ir: 0.3412, msssim_vis: 0.0756, mx_loss: 0.0097, eta: 0:03:36, time: 4.4952
INFO train.py(173): step: 4980/5410, l_total: 0.0562, l_in: 0.0132, l_grad: 0.0429, msssim_ir: 0.4173, msssim_vis: 0.0347, mx_loss: 0.0118, eta: 0:03:31, time: 4.5320
INFO train.py(173): step: 4990/5410, l_total: 0.0909, l_in: 0.0375, l_grad: 0.0535, msssim_ir: 0.3991, msssim_vis: 0.1168, mx_loss: 0.0217, eta: 0:03:26, time: 4.5519
INFO train.py(173): step: 5000/5410, l_total: 0.0448, l_in: 0.0122, l_grad: 0.0326, msssim_ir: 0.4754, msssim_vis: 0.0084, mx_loss: 0.0099, eta: 0:03:21, time: 4.5400
INFO train.py(173): step: 5010/5410, l_total: 0.0526, l_in: 0.0170, l_grad: 0.0356, msssim_ir: 0.2720, msssim_vis: 0.1145, mx_loss: 0.0125, eta: 0:03:16, time: 4.6127
INFO train.py(173): step: 5020/5410, l_total: 0.0319, l_in: 0.0093, l_grad: 0.0226, msssim_ir: 0.2916, msssim_vis: 0.0357, mx_loss: 0.0049, eta: 0:03:11, time: 4.5868
INFO train.py(173): step: 5030/5410, l_total: 0.0571, l_in: 0.0177, l_grad: 0.0393, msssim_ir: 0.4025, msssim_vis: 0.0469, mx_loss: 0.0139, eta: 0:03:06, time: 4.6316
INFO train.py(173): step: 5040/5410, l_total: 0.0582, l_in: 0.0194, l_grad: 0.0388, msssim_ir: 0.3829, msssim_vis: 0.0960, mx_loss: 0.0180, eta: 0:03:01, time: 4.5211
INFO train.py(173): step: 5050/5410, l_total: 0.0465, l_in: 0.0112, l_grad: 0.0353, msssim_ir: 0.4722, msssim_vis: 0.0243, mx_loss: 0.0124, eta: 0:02:56, time: 4.6386
INFO train.py(173): step: 5060/5410, l_total: 0.0468, l_in: 0.0225, l_grad: 0.0243, msssim_ir: 0.1635, msssim_vis: 0.1325, mx_loss: 0.0150, eta: 0:02:51, time: 4.5948
INFO train.py(173): step: 5070/5410, l_total: 0.0651, l_in: 0.0201, l_grad: 0.0449, msssim_ir: 0.2449, msssim_vis: 0.1298, mx_loss: 0.0152, eta: 0:02:47, time: 4.6097
INFO train.py(173): step: 5080/5410, l_total: 0.0406, l_in: 0.0144, l_grad: 0.0262, msssim_ir: 0.1900, msssim_vis: 0.1240, mx_loss: 0.0137, eta: 0:02:42, time: 4.6326
INFO train.py(173): step: 5090/5410, l_total: 0.0710, l_in: 0.0197, l_grad: 0.0513, msssim_ir: 0.4173, msssim_vis: 0.0478, mx_loss: 0.0114, eta: 0:02:37, time: 4.5470
INFO train.py(173): step: 5100/5410, l_total: 0.0446, l_in: 0.0144, l_grad: 0.0303, msssim_ir: 0.4214, msssim_vis: 0.0362, mx_loss: 0.0056, eta: 0:02:32, time: 4.6226
INFO train.py(173): step: 5110/5410, l_total: 0.0335, l_in: 0.0077, l_grad: 0.0258, msssim_ir: 0.4209, msssim_vis: 0.0147, mx_loss: 0.0028, eta: 0:02:27, time: 4.6186
INFO train.py(173): step: 5120/5410, l_total: 0.0494, l_in: 0.0118, l_grad: 0.0376, msssim_ir: 0.4903, msssim_vis: 0.0154, mx_loss: 0.0062, eta: 0:02:22, time: 4.5410
INFO train.py(173): step: 5130/5410, l_total: 0.0356, l_in: 0.0084, l_grad: 0.0272, msssim_ir: 0.3556, msssim_vis: 0.0474, mx_loss: 0.0067, eta: 0:02:17, time: 4.6177
INFO train.py(173): step: 5140/5410, l_total: 0.0454, l_in: 0.0152, l_grad: 0.0302, msssim_ir: 0.2877, msssim_vis: 0.0746, mx_loss: 0.0072, eta: 0:02:12, time: 4.5231
INFO train.py(173): step: 5150/5410, l_total: 0.0426, l_in: 0.0100, l_grad: 0.0326, msssim_ir: 0.4330, msssim_vis: 0.0313, mx_loss: 0.0061, eta: 0:02:07, time: 4.6027
INFO train.py(173): step: 5160/5410, l_total: 0.0410, l_in: 0.0142, l_grad: 0.0268, msssim_ir: 0.1876, msssim_vis: 0.1686, mx_loss: 0.0124, eta: 0:02:02, time: 4.6196
INFO train.py(173): step: 5170/5410, l_total: 0.0372, l_in: 0.0084, l_grad: 0.0288, msssim_ir: 0.2980, msssim_vis: 0.0997, mx_loss: 0.0056, eta: 0:01:57, time: 4.5997
INFO train.py(173): step: 5180/5410, l_total: 0.0695, l_in: 0.0160, l_grad: 0.0536, msssim_ir: 0.3397, msssim_vis: 0.0575, mx_loss: 0.0128, eta: 0:01:52, time: 4.5868
INFO train.py(173): step: 5190/5410, l_total: 0.0376, l_in: 0.0100, l_grad: 0.0276, msssim_ir: 0.4065, msssim_vis: 0.0273, mx_loss: 0.0068, eta: 0:01:47, time: 4.5798
INFO train.py(173): step: 5200/5410, l_total: 0.0331, l_in: 0.0098, l_grad: 0.0233, msssim_ir: 0.2748, msssim_vis: 0.0611, mx_loss: 0.0065, eta: 0:01:42, time: 4.6366
INFO train.py(173): step: 5210/5410, l_total: 0.0493, l_in: 0.0129, l_grad: 0.0364, msssim_ir: 0.4447, msssim_vis: 0.0329, mx_loss: 0.0134, eta: 0:01:38, time: 4.6246
INFO train.py(173): step: 5220/5410, l_total: 0.0393, l_in: 0.0082, l_grad: 0.0312, msssim_ir: 0.2249, msssim_vis: 0.1008, mx_loss: 0.0066, eta: 0:01:33, time: 4.5430
INFO train.py(173): step: 5230/5410, l_total: 0.0426, l_in: 0.0118, l_grad: 0.0308, msssim_ir: 0.3430, msssim_vis: 0.1035, mx_loss: 0.0063, eta: 0:01:28, time: 4.5400
INFO train.py(173): step: 5240/5410, l_total: 0.0352, l_in: 0.0093, l_grad: 0.0258, msssim_ir: 0.3323, msssim_vis: 0.0651, mx_loss: 0.0055, eta: 0:01:23, time: 4.6396
INFO train.py(173): step: 5250/5410, l_total: 0.0488, l_in: 0.0114, l_grad: 0.0374, msssim_ir: 0.4831, msssim_vis: 0.0121, mx_loss: 0.0074, eta: 0:01:18, time: 4.5828
INFO train.py(173): step: 5260/5410, l_total: 0.0553, l_in: 0.0149, l_grad: 0.0404, msssim_ir: 0.3827, msssim_vis: 0.0504, mx_loss: 0.0069, eta: 0:01:13, time: 4.5738
INFO train.py(173): step: 5270/5410, l_total: 0.0406, l_in: 0.0119, l_grad: 0.0288, msssim_ir: 0.1790, msssim_vis: 0.1351, mx_loss: 0.0104, eta: 0:01:08, time: 4.6226
INFO train.py(173): step: 5280/5410, l_total: 0.0520, l_in: 0.0129, l_grad: 0.0391, msssim_ir: 0.4646, msssim_vis: 0.0169, mx_loss: 0.0093, eta: 0:01:03, time: 4.6296
INFO train.py(173): step: 5290/5410, l_total: 0.0401, l_in: 0.0069, l_grad: 0.0332, msssim_ir: 0.3163, msssim_vis: 0.0745, mx_loss: 0.0050, eta: 0:00:58, time: 4.6386
INFO train.py(173): step: 5300/5410, l_total: 0.0511, l_in: 0.0121, l_grad: 0.0390, msssim_ir: 0.3685, msssim_vis: 0.0917, mx_loss: 0.0073, eta: 0:00:53, time: 4.5738
INFO train.py(173): step: 5310/5410, l_total: 0.0391, l_in: 0.0101, l_grad: 0.0290, msssim_ir: 0.4018, msssim_vis: 0.0404, mx_loss: 0.0048, eta: 0:00:48, time: 4.5649
INFO train.py(173): step: 5320/5410, l_total: 0.0493, l_in: 0.0173, l_grad: 0.0320, msssim_ir: 0.2263, msssim_vis: 0.1506, mx_loss: 0.0155, eta: 0:00:44, time: 4.6415
INFO train.py(173): step: 5330/5410, l_total: 0.0476, l_in: 0.0127, l_grad: 0.0349, msssim_ir: 0.0972, msssim_vis: 0.2051, mx_loss: 0.0223, eta: 0:00:39, time: 4.5290
INFO train.py(173): step: 5340/5410, l_total: 0.0388, l_in: 0.0092, l_grad: 0.0296, msssim_ir: 0.2985, msssim_vis: 0.0564, mx_loss: 0.0058, eta: 0:00:34, time: 4.5629
INFO train.py(173): step: 5350/5410, l_total: 0.0446, l_in: 0.0146, l_grad: 0.0300, msssim_ir: 0.3708, msssim_vis: 0.0650, mx_loss: 0.0077, eta: 0:00:29, time: 4.6077
INFO train.py(173): step: 5360/5410, l_total: 0.0390, l_in: 0.0112, l_grad: 0.0279, msssim_ir: 0.3169, msssim_vis: 0.1082, mx_loss: 0.0061, eta: 0:00:24, time: 4.6316
INFO train.py(173): step: 5370/5410, l_total: 0.0585, l_in: 0.0119, l_grad: 0.0466, msssim_ir: 0.4512, msssim_vis: 0.0069, mx_loss: 0.0055, eta: 0:00:19, time: 4.6226
INFO train.py(173): step: 5380/5410, l_total: 0.0523, l_in: 0.0159, l_grad: 0.0364, msssim_ir: 0.3298, msssim_vis: 0.0906, mx_loss: 0.0084, eta: 0:00:14, time: 4.5529
INFO train.py(173): step: 5390/5410, l_total: 0.0340, l_in: 0.0089, l_grad: 0.0251, msssim_ir: 0.4536, msssim_vis: 0.0074, mx_loss: 0.0052, eta: 0:00:09, time: 4.5340
INFO train.py(173): step: 5400/5410, l_total: 0.0555, l_in: 0.0190, l_grad: 0.0365, msssim_ir: 0.3562, msssim_vis: 0.0701, mx_loss: 0.0206, eta: 0:00:04, time: 4.5360
INFO train.py(173): step: 5410/5410, l_total: 0.0472, l_in: 0.0139, l_grad: 0.0333, msssim_ir: 0.4579, msssim_vis: 0.0217, mx_loss: 0.0083, eta: 0:00:00, time: 4.7013
INFO train.py(177): Fusion Model Save to: ./model\Fusion\fusion_model.pth
INFO train.py(178): 

INFO train.py(108): Training Fusion Model start~
INFO train.py(173): step: 10/5410, l_total: 0.0493, l_in: 0.0127, l_grad: 0.0366, msssim_ir: 0.3712, msssim_vis: 0.0402, mx_loss: 0.0070, eta: 3:31:17, time: 23.4766
INFO train.py(173): step: 20/5410, l_total: 0.0332, l_in: 0.0092, l_grad: 0.0240, msssim_ir: 0.2119, msssim_vis: 0.1085, mx_loss: 0.0078, eta: 2:05:26, time: 4.4514
INFO train.py(173): step: 30/5410, l_total: 0.0548, l_in: 0.0112, l_grad: 0.0436, msssim_ir: 0.3747, msssim_vis: 0.0360, mx_loss: 0.0056, eta: 1:36:47, time: 4.4544
INFO train.py(173): step: 40/5410, l_total: 0.0341, l_in: 0.0103, l_grad: 0.0238, msssim_ir: 0.3076, msssim_vis: 0.0512, mx_loss: 0.0071, eta: 1:22:29, time: 4.4832
INFO train.py(173): step: 50/5410, l_total: 0.0372, l_in: 0.0124, l_grad: 0.0247, msssim_ir: 0.1924, msssim_vis: 0.0981, mx_loss: 0.0093, eta: 1:13:49, time: 4.4514
INFO train.py(173): step: 60/5410, l_total: 0.0513, l_in: 0.0157, l_grad: 0.0356, msssim_ir: 0.3182, msssim_vis: 0.0912, mx_loss: 0.0108, eta: 1:08:03, time: 4.4743
INFO train.py(173): step: 70/5410, l_total: 0.0369, l_in: 0.0084, l_grad: 0.0285, msssim_ir: 0.2954, msssim_vis: 0.1032, mx_loss: 0.0053, eta: 1:03:55, time: 4.4842
INFO train.py(173): step: 80/5410, l_total: 0.0365, l_in: 0.0093, l_grad: 0.0272, msssim_ir: 0.3690, msssim_vis: 0.0696, mx_loss: 0.0053, eta: 1:00:48, time: 4.4912
INFO train.py(173): step: 90/5410, l_total: 0.0435, l_in: 0.0106, l_grad: 0.0329, msssim_ir: 0.2877, msssim_vis: 0.1129, mx_loss: 0.0088, eta: 0:58:22, time: 4.4862
INFO train.py(173): step: 100/5410, l_total: 0.0464, l_in: 0.0115, l_grad: 0.0349, msssim_ir: 0.4460, msssim_vis: 0.0293, mx_loss: 0.0075, eta: 0:56:25, time: 4.4962
INFO train.py(173): step: 110/5410, l_total: 0.0512, l_in: 0.0146, l_grad: 0.0367, msssim_ir: 0.4474, msssim_vis: 0.0246, mx_loss: 0.0056, eta: 0:54:48, time: 4.4932
INFO train.py(173): step: 120/5410, l_total: 0.0359, l_in: 0.0083, l_grad: 0.0276, msssim_ir: 0.2408, msssim_vis: 0.1346, mx_loss: 0.0051, eta: 0:53:27, time: 4.5151
INFO train.py(173): step: 130/5410, l_total: 0.0764, l_in: 0.0255, l_grad: 0.0509, msssim_ir: 0.4111, msssim_vis: 0.0479, mx_loss: 0.0131, eta: 0:52:21, time: 4.5798
INFO train.py(173): step: 140/5410, l_total: 0.0415, l_in: 0.0183, l_grad: 0.0232, msssim_ir: 0.2353, msssim_vis: 0.1009, mx_loss: 0.0212, eta: 0:51:25, time: 4.6296
INFO train.py(173): step: 150/5410, l_total: 0.0652, l_in: 0.0270, l_grad: 0.0383, msssim_ir: 0.3403, msssim_vis: 0.1404, mx_loss: 0.0129, eta: 0:50:33, time: 4.5330
INFO train.py(173): step: 160/5410, l_total: 0.0364, l_in: 0.0076, l_grad: 0.0288, msssim_ir: 0.4329, msssim_vis: 0.0269, mx_loss: 0.0033, eta: 0:49:48, time: 4.5758
INFO train.py(173): step: 170/5410, l_total: 0.0457, l_in: 0.0131, l_grad: 0.0326, msssim_ir: 0.3786, msssim_vis: 0.0585, mx_loss: 0.0115, eta: 0:49:09, time: 4.6196
INFO train.py(173): step: 180/5410, l_total: 0.0461, l_in: 0.0185, l_grad: 0.0275, msssim_ir: 0.3433, msssim_vis: 0.1035, mx_loss: 0.0043, eta: 0:48:32, time: 4.5430
INFO train.py(173): step: 190/5410, l_total: 0.0946, l_in: 0.0287, l_grad: 0.0659, msssim_ir: 0.3501, msssim_vis: 0.1217, mx_loss: 0.0244, eta: 0:48:00, time: 4.6216
INFO train.py(173): step: 200/5410, l_total: 0.0442, l_in: 0.0111, l_grad: 0.0332, msssim_ir: 0.2543, msssim_vis: 0.1180, mx_loss: 0.0081, eta: 0:47:29, time: 4.5400
INFO train.py(173): step: 210/5410, l_total: 0.0499, l_in: 0.0146, l_grad: 0.0354, msssim_ir: 0.2351, msssim_vis: 0.1181, mx_loss: 0.0110, eta: 0:47:05, time: 4.7172
INFO train.py(173): step: 220/5410, l_total: 0.0561, l_in: 0.0161, l_grad: 0.0400, msssim_ir: 0.4832, msssim_vis: 0.0149, mx_loss: 0.0064, eta: 0:46:39, time: 4.5569
INFO train.py(173): step: 230/5410, l_total: 0.0455, l_in: 0.0141, l_grad: 0.0315, msssim_ir: 0.2991, msssim_vis: 0.0679, mx_loss: 0.0145, eta: 0:46:15, time: 4.5410
INFO train.py(173): step: 240/5410, l_total: 0.0688, l_in: 0.0233, l_grad: 0.0455, msssim_ir: 0.4853, msssim_vis: 0.0347, mx_loss: 0.0298, eta: 0:45:53, time: 4.6057
INFO train.py(173): step: 250/5410, l_total: 0.0519, l_in: 0.0138, l_grad: 0.0380, msssim_ir: 0.4248, msssim_vis: 0.0213, mx_loss: 0.0121, eta: 0:45:33, time: 4.5928
INFO train.py(173): step: 260/5410, l_total: 0.0818, l_in: 0.0304, l_grad: 0.0514, msssim_ir: 0.4964, msssim_vis: 0.0291, mx_loss: 0.0504, eta: 0:45:12, time: 4.5350
INFO train.py(173): step: 270/5410, l_total: 0.0381, l_in: 0.0142, l_grad: 0.0239, msssim_ir: 0.3325, msssim_vis: 0.0469, mx_loss: 0.0059, eta: 0:44:53, time: 4.5261
INFO train.py(173): step: 280/5410, l_total: 0.0499, l_in: 0.0146, l_grad: 0.0353, msssim_ir: 0.2556, msssim_vis: 0.0885, mx_loss: 0.0130, eta: 0:44:35, time: 4.5529
INFO train.py(173): step: 290/5410, l_total: 0.0345, l_in: 0.0070, l_grad: 0.0274, msssim_ir: 0.3695, msssim_vis: 0.0421, mx_loss: 0.0042, eta: 0:44:18, time: 4.5440
INFO train.py(173): step: 300/5410, l_total: 0.0612, l_in: 0.0187, l_grad: 0.0425, msssim_ir: 0.3582, msssim_vis: 0.0769, mx_loss: 0.0098, eta: 0:44:02, time: 4.5559
INFO train.py(173): step: 310/5410, l_total: 0.0453, l_in: 0.0099, l_grad: 0.0354, msssim_ir: 0.3025, msssim_vis: 0.0868, mx_loss: 0.0089, eta: 0:43:47, time: 4.5948
INFO train.py(173): step: 320/5410, l_total: 0.0306, l_in: 0.0074, l_grad: 0.0231, msssim_ir: 0.2520, msssim_vis: 0.0677, mx_loss: 0.0076, eta: 0:43:33, time: 4.5569
INFO train.py(173): step: 330/5410, l_total: 0.0340, l_in: 0.0082, l_grad: 0.0258, msssim_ir: 0.4295, msssim_vis: 0.0291, mx_loss: 0.0028, eta: 0:43:18, time: 4.5529
INFO train.py(173): step: 340/5410, l_total: 0.0472, l_in: 0.0104, l_grad: 0.0368, msssim_ir: 0.4262, msssim_vis: 0.0393, mx_loss: 0.0071, eta: 0:43:05, time: 4.5579
INFO train.py(173): step: 350/5410, l_total: 0.0490, l_in: 0.0192, l_grad: 0.0298, msssim_ir: 0.1691, msssim_vis: 0.1343, mx_loss: 0.0171, eta: 0:42:52, time: 4.5699
INFO train.py(173): step: 360/5410, l_total: 0.0849, l_in: 0.0359, l_grad: 0.0490, msssim_ir: 0.4769, msssim_vis: 0.0636, mx_loss: 0.0313, eta: 0:42:40, time: 4.5689
INFO train.py(173): step: 370/5410, l_total: 0.0393, l_in: 0.0089, l_grad: 0.0304, msssim_ir: 0.1828, msssim_vis: 0.1518, mx_loss: 0.0091, eta: 0:42:30, time: 4.6804
INFO train.py(173): step: 380/5410, l_total: 0.0572, l_in: 0.0186, l_grad: 0.0385, msssim_ir: 0.2758, msssim_vis: 0.1236, mx_loss: 0.0066, eta: 0:42:19, time: 4.6455
INFO train.py(173): step: 390/5410, l_total: 0.0485, l_in: 0.0132, l_grad: 0.0354, msssim_ir: 0.3248, msssim_vis: 0.1110, mx_loss: 0.0071, eta: 0:42:08, time: 4.5519
INFO train.py(173): step: 400/5410, l_total: 0.0332, l_in: 0.0083, l_grad: 0.0249, msssim_ir: 0.3287, msssim_vis: 0.0354, mx_loss: 0.0058, eta: 0:41:58, time: 4.6893
INFO train.py(173): step: 410/5410, l_total: 0.0469, l_in: 0.0106, l_grad: 0.0363, msssim_ir: 0.2989, msssim_vis: 0.0671, mx_loss: 0.0046, eta: 0:41:49, time: 4.6635
INFO train.py(173): step: 420/5410, l_total: 0.0535, l_in: 0.0166, l_grad: 0.0369, msssim_ir: 0.2617, msssim_vis: 0.1354, mx_loss: 0.0144, eta: 0:41:39, time: 4.5878
INFO train.py(173): step: 430/5410, l_total: 0.0639, l_in: 0.0241, l_grad: 0.0399, msssim_ir: 0.2531, msssim_vis: 0.1215, mx_loss: 0.0280, eta: 0:41:28, time: 4.5271
INFO train.py(173): step: 440/5410, l_total: 0.0720, l_in: 0.0170, l_grad: 0.0551, msssim_ir: 0.4092, msssim_vis: 0.0544, mx_loss: 0.0141, eta: 0:41:18, time: 4.5470
INFO train.py(173): step: 450/5410, l_total: 0.0679, l_in: 0.0135, l_grad: 0.0544, msssim_ir: 0.4457, msssim_vis: 0.0251, mx_loss: 0.0069, eta: 0:41:09, time: 4.6296
INFO train.py(173): step: 460/5410, l_total: 0.0495, l_in: 0.0103, l_grad: 0.0391, msssim_ir: 0.4280, msssim_vis: 0.0228, mx_loss: 0.0075, eta: 0:41:00, time: 4.5848
INFO train.py(173): step: 470/5410, l_total: 0.0564, l_in: 0.0166, l_grad: 0.0398, msssim_ir: 0.4889, msssim_vis: 0.0315, mx_loss: 0.0070, eta: 0:40:51, time: 4.6117
INFO train.py(173): step: 480/5410, l_total: 0.0520, l_in: 0.0140, l_grad: 0.0380, msssim_ir: 0.4384, msssim_vis: 0.0498, mx_loss: 0.0050, eta: 0:40:43, time: 4.6206
INFO train.py(173): step: 490/5410, l_total: 0.0335, l_in: 0.0118, l_grad: 0.0218, msssim_ir: 0.2014, msssim_vis: 0.0629, mx_loss: 0.0099, eta: 0:40:34, time: 4.6246
INFO train.py(173): step: 500/5410, l_total: 0.0475, l_in: 0.0124, l_grad: 0.0351, msssim_ir: 0.3607, msssim_vis: 0.0431, mx_loss: 0.0078, eta: 0:40:26, time: 4.5748
INFO train.py(173): step: 510/5410, l_total: 0.0572, l_in: 0.0138, l_grad: 0.0434, msssim_ir: 0.3047, msssim_vis: 0.1054, mx_loss: 0.0064, eta: 0:40:17, time: 4.5500
INFO train.py(173): step: 520/5410, l_total: 0.0462, l_in: 0.0124, l_grad: 0.0338, msssim_ir: 0.3486, msssim_vis: 0.0661, mx_loss: 0.0086, eta: 0:40:09, time: 4.5719
INFO train.py(173): step: 530/5410, l_total: 0.0625, l_in: 0.0154, l_grad: 0.0471, msssim_ir: 0.2975, msssim_vis: 0.0506, mx_loss: 0.0119, eta: 0:40:01, time: 4.6694
INFO train.py(173): step: 540/5410, l_total: 0.0302, l_in: 0.0094, l_grad: 0.0208, msssim_ir: 0.2382, msssim_vis: 0.0807, mx_loss: 0.0066, eta: 0:39:54, time: 4.6057
INFO train.py(173): step: 550/5410, l_total: 0.0407, l_in: 0.0120, l_grad: 0.0287, msssim_ir: 0.3927, msssim_vis: 0.0408, mx_loss: 0.0049, eta: 0:42:37, time: 23.9973
INFO train.py(173): step: 560/5410, l_total: 0.0632, l_in: 0.0219, l_grad: 0.0413, msssim_ir: 0.5122, msssim_vis: 0.0190, mx_loss: 0.0078, eta: 0:42:25, time: 4.4703
INFO train.py(173): step: 570/5410, l_total: 0.0400, l_in: 0.0135, l_grad: 0.0265, msssim_ir: 0.3764, msssim_vis: 0.0378, mx_loss: 0.0070, eta: 0:42:13, time: 4.4564
INFO train.py(173): step: 580/5410, l_total: 0.0437, l_in: 0.0095, l_grad: 0.0341, msssim_ir: 0.3253, msssim_vis: 0.1052, mx_loss: 0.0051, eta: 0:42:01, time: 4.4514
INFO train.py(173): step: 590/5410, l_total: 0.0791, l_in: 0.0209, l_grad: 0.0582, msssim_ir: 0.4611, msssim_vis: 0.0316, mx_loss: 0.0198, eta: 0:41:50, time: 4.4723
INFO train.py(173): step: 600/5410, l_total: 0.0421, l_in: 0.0127, l_grad: 0.0294, msssim_ir: 0.2508, msssim_vis: 0.0866, mx_loss: 0.0101, eta: 0:41:39, time: 4.4962
INFO train.py(173): step: 610/5410, l_total: 0.0354, l_in: 0.0149, l_grad: 0.0205, msssim_ir: 0.2112, msssim_vis: 0.1050, mx_loss: 0.0174, eta: 0:41:28, time: 4.4753
INFO train.py(173): step: 620/5410, l_total: 0.0542, l_in: 0.0142, l_grad: 0.0401, msssim_ir: 0.4775, msssim_vis: 0.0400, mx_loss: 0.0109, eta: 0:41:18, time: 4.4882
INFO train.py(173): step: 630/5410, l_total: 0.0371, l_in: 0.0087, l_grad: 0.0283, msssim_ir: 0.3229, msssim_vis: 0.0467, mx_loss: 0.0040, eta: 0:41:07, time: 4.5002
INFO train.py(173): step: 640/5410, l_total: 0.0329, l_in: 0.0094, l_grad: 0.0235, msssim_ir: 0.4290, msssim_vis: 0.0181, mx_loss: 0.0054, eta: 0:40:57, time: 4.4942
INFO train.py(173): step: 650/5410, l_total: 0.0535, l_in: 0.0195, l_grad: 0.0340, msssim_ir: 0.3823, msssim_vis: 0.0320, mx_loss: 0.0098, eta: 0:40:47, time: 4.4992
INFO train.py(173): step: 660/5410, l_total: 0.0440, l_in: 0.0151, l_grad: 0.0289, msssim_ir: 0.3704, msssim_vis: 0.0585, mx_loss: 0.0075, eta: 0:40:38, time: 4.5868
INFO train.py(173): step: 670/5410, l_total: 0.0547, l_in: 0.0133, l_grad: 0.0414, msssim_ir: 0.4185, msssim_vis: 0.0470, mx_loss: 0.0097, eta: 0:40:29, time: 4.5290
INFO train.py(173): step: 680/5410, l_total: 0.0389, l_in: 0.0090, l_grad: 0.0299, msssim_ir: 0.3794, msssim_vis: 0.0502, mx_loss: 0.0052, eta: 0:40:20, time: 4.5838
INFO train.py(173): step: 690/5410, l_total: 0.0611, l_in: 0.0214, l_grad: 0.0397, msssim_ir: 0.5011, msssim_vis: 0.0228, mx_loss: 0.0062, eta: 0:40:12, time: 4.6425
INFO train.py(173): step: 700/5410, l_total: 0.0371, l_in: 0.0080, l_grad: 0.0291, msssim_ir: 0.4399, msssim_vis: 0.0225, mx_loss: 0.0042, eta: 0:40:03, time: 4.6246
INFO train.py(173): step: 710/5410, l_total: 0.0458, l_in: 0.0172, l_grad: 0.0286, msssim_ir: 0.2701, msssim_vis: 0.1097, mx_loss: 0.0072, eta: 0:39:55, time: 4.5729
INFO train.py(173): step: 720/5410, l_total: 0.0284, l_in: 0.0062, l_grad: 0.0222, msssim_ir: 0.2880, msssim_vis: 0.0857, mx_loss: 0.0036, eta: 0:39:46, time: 4.6316
INFO train.py(173): step: 730/5410, l_total: 0.0357, l_in: 0.0076, l_grad: 0.0281, msssim_ir: 0.3540, msssim_vis: 0.0509, mx_loss: 0.0054, eta: 0:39:38, time: 4.5659
INFO train.py(173): step: 740/5410, l_total: 0.0688, l_in: 0.0194, l_grad: 0.0494, msssim_ir: 0.4183, msssim_vis: 0.0585, mx_loss: 0.0221, eta: 0:39:29, time: 4.5271
INFO train.py(173): step: 750/5410, l_total: 0.0483, l_in: 0.0141, l_grad: 0.0342, msssim_ir: 0.2559, msssim_vis: 0.1278, mx_loss: 0.0087, eta: 0:39:22, time: 4.6495
INFO train.py(173): step: 760/5410, l_total: 0.0384, l_in: 0.0115, l_grad: 0.0269, msssim_ir: 0.2473, msssim_vis: 0.0933, mx_loss: 0.0106, eta: 0:39:14, time: 4.6336
INFO train.py(173): step: 770/5410, l_total: 0.0364, l_in: 0.0103, l_grad: 0.0261, msssim_ir: 0.3902, msssim_vis: 0.0526, mx_loss: 0.0051, eta: 0:39:06, time: 4.6216
INFO train.py(173): step: 780/5410, l_total: 0.0484, l_in: 0.0128, l_grad: 0.0356, msssim_ir: 0.4885, msssim_vis: 0.0327, mx_loss: 0.0038, eta: 0:38:58, time: 4.5470
INFO train.py(173): step: 790/5410, l_total: 0.0641, l_in: 0.0182, l_grad: 0.0459, msssim_ir: 0.4893, msssim_vis: 0.0224, mx_loss: 0.0089, eta: 0:38:51, time: 4.6196
INFO train.py(173): step: 800/5410, l_total: 0.0366, l_in: 0.0104, l_grad: 0.0262, msssim_ir: 0.3667, msssim_vis: 0.0494, mx_loss: 0.0048, eta: 0:38:43, time: 4.5748
INFO train.py(173): step: 810/5410, l_total: 0.0422, l_in: 0.0115, l_grad: 0.0307, msssim_ir: 0.4023, msssim_vis: 0.0786, mx_loss: 0.0036, eta: 0:38:35, time: 4.5370
INFO train.py(173): step: 820/5410, l_total: 0.0337, l_in: 0.0082, l_grad: 0.0256, msssim_ir: 0.2477, msssim_vis: 0.0973, mx_loss: 0.0058, eta: 0:38:27, time: 4.5679
INFO train.py(173): step: 830/5410, l_total: 0.0489, l_in: 0.0156, l_grad: 0.0334, msssim_ir: 0.2102, msssim_vis: 0.0989, mx_loss: 0.0162, eta: 0:38:20, time: 4.6535
INFO train.py(173): step: 840/5410, l_total: 0.0400, l_in: 0.0084, l_grad: 0.0316, msssim_ir: 0.3624, msssim_vis: 0.0448, mx_loss: 0.0058, eta: 0:38:12, time: 4.5290
INFO train.py(173): step: 850/5410, l_total: 0.0419, l_in: 0.0143, l_grad: 0.0276, msssim_ir: 0.2803, msssim_vis: 0.0877, mx_loss: 0.0139, eta: 0:38:05, time: 4.5470
INFO train.py(173): step: 860/5410, l_total: 0.0437, l_in: 0.0121, l_grad: 0.0316, msssim_ir: 0.3329, msssim_vis: 0.0492, mx_loss: 0.0078, eta: 0:37:57, time: 4.5549
INFO train.py(173): step: 870/5410, l_total: 0.0567, l_in: 0.0216, l_grad: 0.0351, msssim_ir: 0.2323, msssim_vis: 0.1754, mx_loss: 0.0121, eta: 0:37:50, time: 4.5519
INFO train.py(173): step: 880/5410, l_total: 0.0328, l_in: 0.0079, l_grad: 0.0248, msssim_ir: 0.3939, msssim_vis: 0.0459, mx_loss: 0.0038, eta: 0:37:43, time: 4.5509
INFO train.py(173): step: 890/5410, l_total: 0.0300, l_in: 0.0069, l_grad: 0.0231, msssim_ir: 0.3520, msssim_vis: 0.0440, mx_loss: 0.0041, eta: 0:37:36, time: 4.5629
INFO train.py(173): step: 900/5410, l_total: 0.0801, l_in: 0.0250, l_grad: 0.0551, msssim_ir: 0.3465, msssim_vis: 0.0952, mx_loss: 0.0222, eta: 0:37:28, time: 4.5300
INFO train.py(173): step: 910/5410, l_total: 0.0604, l_in: 0.0172, l_grad: 0.0432, msssim_ir: 0.4146, msssim_vis: 0.0553, mx_loss: 0.0086, eta: 0:37:21, time: 4.5330
INFO train.py(173): step: 920/5410, l_total: 0.0321, l_in: 0.0077, l_grad: 0.0244, msssim_ir: 0.3362, msssim_vis: 0.0481, mx_loss: 0.0050, eta: 0:37:14, time: 4.5370
INFO train.py(173): step: 930/5410, l_total: 0.0473, l_in: 0.0115, l_grad: 0.0358, msssim_ir: 0.2320, msssim_vis: 0.1082, mx_loss: 0.0089, eta: 0:37:07, time: 4.5609
INFO train.py(173): step: 940/5410, l_total: 0.0269, l_in: 0.0071, l_grad: 0.0198, msssim_ir: 0.2455, msssim_vis: 0.0755, mx_loss: 0.0064, eta: 0:37:00, time: 4.5410
INFO train.py(173): step: 950/5410, l_total: 0.0354, l_in: 0.0100, l_grad: 0.0255, msssim_ir: 0.2938, msssim_vis: 0.0733, mx_loss: 0.0065, eta: 0:36:53, time: 4.5370
INFO train.py(173): step: 960/5410, l_total: 0.0337, l_in: 0.0107, l_grad: 0.0230, msssim_ir: 0.3523, msssim_vis: 0.0392, mx_loss: 0.0055, eta: 0:36:46, time: 4.5738
INFO train.py(173): step: 970/5410, l_total: 0.0469, l_in: 0.0134, l_grad: 0.0335, msssim_ir: 0.3088, msssim_vis: 0.0659, mx_loss: 0.0099, eta: 0:36:39, time: 4.5669
INFO train.py(173): step: 980/5410, l_total: 0.0396, l_in: 0.0168, l_grad: 0.0228, msssim_ir: 0.3616, msssim_vis: 0.0559, mx_loss: 0.0058, eta: 0:36:33, time: 4.5360
INFO train.py(173): step: 990/5410, l_total: 0.0595, l_in: 0.0168, l_grad: 0.0427, msssim_ir: 0.4250, msssim_vis: 0.0345, mx_loss: 0.0111, eta: 0:36:26, time: 4.5480
INFO train.py(173): step: 1000/5410, l_total: 0.0336, l_in: 0.0083, l_grad: 0.0252, msssim_ir: 0.3406, msssim_vis: 0.0720, mx_loss: 0.0043, eta: 0:36:19, time: 4.5380
INFO train.py(173): step: 1010/5410, l_total: 0.0344, l_in: 0.0079, l_grad: 0.0265, msssim_ir: 0.3059, msssim_vis: 0.0573, mx_loss: 0.0063, eta: 0:36:12, time: 4.5659
INFO train.py(173): step: 1020/5410, l_total: 0.0414, l_in: 0.0083, l_grad: 0.0331, msssim_ir: 0.3181, msssim_vis: 0.0806, mx_loss: 0.0087, eta: 0:36:06, time: 4.5241
INFO train.py(173): step: 1030/5410, l_total: 0.0314, l_in: 0.0069, l_grad: 0.0245, msssim_ir: 0.3456, msssim_vis: 0.0309, mx_loss: 0.0038, eta: 0:35:59, time: 4.5768
INFO train.py(173): step: 1040/5410, l_total: 0.0404, l_in: 0.0102, l_grad: 0.0302, msssim_ir: 0.3614, msssim_vis: 0.0316, mx_loss: 0.0053, eta: 0:35:53, time: 4.5569
INFO train.py(173): step: 1050/5410, l_total: 0.0438, l_in: 0.0104, l_grad: 0.0334, msssim_ir: 0.4987, msssim_vis: 0.0152, mx_loss: 0.0062, eta: 0:35:46, time: 4.5500
INFO train.py(173): step: 1060/5410, l_total: 0.0658, l_in: 0.0147, l_grad: 0.0511, msssim_ir: 0.3241, msssim_vis: 0.0815, mx_loss: 0.0115, eta: 0:35:40, time: 4.5420
INFO train.py(173): step: 1070/5410, l_total: 0.0614, l_in: 0.0189, l_grad: 0.0425, msssim_ir: 0.4853, msssim_vis: 0.0244, mx_loss: 0.0118, eta: 0:35:33, time: 4.5529
INFO train.py(173): step: 1080/5410, l_total: 0.0427, l_in: 0.0165, l_grad: 0.0262, msssim_ir: 0.3849, msssim_vis: 0.0285, mx_loss: 0.0090, eta: 0:35:27, time: 4.5519
INFO train.py(173): step: 1090/5410, l_total: 0.1213, l_in: 0.0383, l_grad: 0.0830, msssim_ir: 0.4086, msssim_vis: 0.0525, mx_loss: 0.0254, eta: 0:36:38, time: 23.9704
INFO train.py(173): step: 1100/5410, l_total: 0.0368, l_in: 0.0095, l_grad: 0.0273, msssim_ir: 0.3970, msssim_vis: 0.0384, mx_loss: 0.0046, eta: 0:36:30, time: 4.4633
INFO train.py(173): step: 1110/5410, l_total: 0.0376, l_in: 0.0117, l_grad: 0.0259, msssim_ir: 0.3253, msssim_vis: 0.0637, mx_loss: 0.0075, eta: 0:36:23, time: 4.4594
INFO train.py(173): step: 1120/5410, l_total: 0.0332, l_in: 0.0065, l_grad: 0.0266, msssim_ir: 0.3736, msssim_vis: 0.0487, mx_loss: 0.0026, eta: 0:36:15, time: 4.4574
INFO train.py(173): step: 1130/5410, l_total: 0.0287, l_in: 0.0087, l_grad: 0.0200, msssim_ir: 0.2136, msssim_vis: 0.0964, mx_loss: 0.0054, eta: 0:36:08, time: 4.4633
INFO train.py(173): step: 1140/5410, l_total: 0.0439, l_in: 0.0090, l_grad: 0.0349, msssim_ir: 0.2829, msssim_vis: 0.0907, mx_loss: 0.0077, eta: 0:36:01, time: 4.4783
INFO train.py(173): step: 1150/5410, l_total: 0.0504, l_in: 0.0106, l_grad: 0.0398, msssim_ir: 0.4689, msssim_vis: 0.0234, mx_loss: 0.0084, eta: 0:35:53, time: 4.4723
INFO train.py(173): step: 1160/5410, l_total: 0.0634, l_in: 0.0164, l_grad: 0.0469, msssim_ir: 0.2956, msssim_vis: 0.1253, mx_loss: 0.0117, eta: 0:35:46, time: 4.4902
INFO train.py(173): step: 1170/5410, l_total: 0.0434, l_in: 0.0133, l_grad: 0.0301, msssim_ir: 0.1562, msssim_vis: 0.1754, mx_loss: 0.0107, eta: 0:35:39, time: 4.4952
INFO train.py(173): step: 1180/5410, l_total: 0.0580, l_in: 0.0166, l_grad: 0.0414, msssim_ir: 0.2933, msssim_vis: 0.0996, mx_loss: 0.0207, eta: 0:35:32, time: 4.4992
INFO train.py(173): step: 1190/5410, l_total: 0.0332, l_in: 0.0088, l_grad: 0.0244, msssim_ir: 0.3539, msssim_vis: 0.0458, mx_loss: 0.0067, eta: 0:35:25, time: 4.5928
INFO train.py(173): step: 1200/5410, l_total: 0.0539, l_in: 0.0264, l_grad: 0.0275, msssim_ir: 0.3268, msssim_vis: 0.0930, mx_loss: 0.0168, eta: 0:35:19, time: 4.5201
INFO train.py(173): step: 1210/5410, l_total: 0.0332, l_in: 0.0091, l_grad: 0.0241, msssim_ir: 0.2510, msssim_vis: 0.0890, mx_loss: 0.0068, eta: 0:35:12, time: 4.5330
INFO train.py(173): step: 1220/5410, l_total: 0.0392, l_in: 0.0144, l_grad: 0.0249, msssim_ir: 0.1766, msssim_vis: 0.1427, mx_loss: 0.0099, eta: 0:35:05, time: 4.5360
INFO train.py(173): step: 1230/5410, l_total: 0.0495, l_in: 0.0180, l_grad: 0.0315, msssim_ir: 0.3182, msssim_vis: 0.0829, mx_loss: 0.0143, eta: 0:34:58, time: 4.5609
INFO train.py(173): step: 1240/5410, l_total: 0.0465, l_in: 0.0135, l_grad: 0.0329, msssim_ir: 0.1688, msssim_vis: 0.1712, mx_loss: 0.0130, eta: 0:34:52, time: 4.5619
INFO train.py(173): step: 1250/5410, l_total: 0.0498, l_in: 0.0124, l_grad: 0.0374, msssim_ir: 0.4782, msssim_vis: 0.0194, mx_loss: 0.0066, eta: 0:34:45, time: 4.5579
INFO train.py(173): step: 1260/5410, l_total: 0.0705, l_in: 0.0272, l_grad: 0.0433, msssim_ir: 0.5098, msssim_vis: 0.0299, mx_loss: 0.0251, eta: 0:34:39, time: 4.5420
INFO train.py(173): step: 1270/5410, l_total: 0.0395, l_in: 0.0126, l_grad: 0.0269, msssim_ir: 0.3791, msssim_vis: 0.0387, mx_loss: 0.0089, eta: 0:34:32, time: 4.5509
INFO train.py(173): step: 1280/5410, l_total: 0.0412, l_in: 0.0148, l_grad: 0.0264, msssim_ir: 0.3926, msssim_vis: 0.0519, mx_loss: 0.0049, eta: 0:34:26, time: 4.5639
INFO train.py(173): step: 1290/5410, l_total: 0.0568, l_in: 0.0164, l_grad: 0.0404, msssim_ir: 0.3304, msssim_vis: 0.1226, mx_loss: 0.0098, eta: 0:34:19, time: 4.5460
INFO train.py(173): step: 1300/5410, l_total: 0.0390, l_in: 0.0086, l_grad: 0.0304, msssim_ir: 0.4052, msssim_vis: 0.0328, mx_loss: 0.0045, eta: 0:34:13, time: 4.5131
INFO train.py(173): step: 1310/5410, l_total: 0.0349, l_in: 0.0128, l_grad: 0.0222, msssim_ir: 0.2555, msssim_vis: 0.1091, mx_loss: 0.0095, eta: 0:34:06, time: 4.5440
INFO train.py(173): step: 1320/5410, l_total: 0.0327, l_in: 0.0079, l_grad: 0.0247, msssim_ir: 0.3462, msssim_vis: 0.0518, mx_loss: 0.0063, eta: 0:34:00, time: 4.5808
INFO train.py(173): step: 1330/5410, l_total: 0.0551, l_in: 0.0205, l_grad: 0.0346, msssim_ir: 0.5027, msssim_vis: 0.0121, mx_loss: 0.0051, eta: 0:33:54, time: 4.5470
INFO train.py(173): step: 1340/5410, l_total: 0.0332, l_in: 0.0086, l_grad: 0.0246, msssim_ir: 0.2700, msssim_vis: 0.0764, mx_loss: 0.0071, eta: 0:33:48, time: 4.5918
INFO train.py(173): step: 1350/5410, l_total: 0.0397, l_in: 0.0115, l_grad: 0.0282, msssim_ir: 0.3556, msssim_vis: 0.0400, mx_loss: 0.0056, eta: 0:33:41, time: 4.5649
INFO train.py(173): step: 1360/5410, l_total: 0.0486, l_in: 0.0153, l_grad: 0.0334, msssim_ir: 0.4845, msssim_vis: 0.0130, mx_loss: 0.0062, eta: 0:33:35, time: 4.5370
INFO train.py(173): step: 1370/5410, l_total: 0.0447, l_in: 0.0097, l_grad: 0.0350, msssim_ir: 0.2376, msssim_vis: 0.1605, mx_loss: 0.0077, eta: 0:33:29, time: 4.5360
INFO train.py(173): step: 1380/5410, l_total: 0.0842, l_in: 0.0331, l_grad: 0.0511, msssim_ir: 0.3555, msssim_vis: 0.1489, mx_loss: 0.0262, eta: 0:33:23, time: 4.5778
INFO train.py(173): step: 1390/5410, l_total: 0.0451, l_in: 0.0114, l_grad: 0.0337, msssim_ir: 0.4848, msssim_vis: 0.0128, mx_loss: 0.0047, eta: 0:33:16, time: 4.5380
INFO train.py(173): step: 1400/5410, l_total: 0.0477, l_in: 0.0179, l_grad: 0.0298, msssim_ir: 0.2272, msssim_vis: 0.1351, mx_loss: 0.0116, eta: 0:33:10, time: 4.5918
INFO train.py(173): step: 1410/5410, l_total: 0.0332, l_in: 0.0121, l_grad: 0.0210, msssim_ir: 0.2646, msssim_vis: 0.1028, mx_loss: 0.0097, eta: 0:33:04, time: 4.5559
INFO train.py(173): step: 1420/5410, l_total: 0.0384, l_in: 0.0091, l_grad: 0.0293, msssim_ir: 0.2107, msssim_vis: 0.1017, mx_loss: 0.0090, eta: 0:32:58, time: 4.5719
INFO train.py(173): step: 1430/5410, l_total: 0.0390, l_in: 0.0097, l_grad: 0.0293, msssim_ir: 0.3243, msssim_vis: 0.0615, mx_loss: 0.0063, eta: 0:32:52, time: 4.5579
INFO train.py(173): step: 1440/5410, l_total: 0.0426, l_in: 0.0125, l_grad: 0.0301, msssim_ir: 0.3294, msssim_vis: 0.0778, mx_loss: 0.0084, eta: 0:32:46, time: 4.5450
INFO train.py(173): step: 1450/5410, l_total: 0.0466, l_in: 0.0085, l_grad: 0.0380, msssim_ir: 0.3464, msssim_vis: 0.0515, mx_loss: 0.0070, eta: 0:32:40, time: 4.5639
INFO train.py(173): step: 1460/5410, l_total: 0.0479, l_in: 0.0166, l_grad: 0.0313, msssim_ir: 0.3493, msssim_vis: 0.0647, mx_loss: 0.0061, eta: 0:32:34, time: 4.5719
INFO train.py(173): step: 1470/5410, l_total: 0.0520, l_in: 0.0186, l_grad: 0.0334, msssim_ir: 0.1169, msssim_vis: 0.1970, mx_loss: 0.0145, eta: 0:32:28, time: 4.5460
INFO train.py(173): step: 1480/5410, l_total: 0.0412, l_in: 0.0123, l_grad: 0.0288, msssim_ir: 0.3900, msssim_vis: 0.0489, mx_loss: 0.0063, eta: 0:32:22, time: 4.5330
INFO train.py(173): step: 1490/5410, l_total: 0.0662, l_in: 0.0208, l_grad: 0.0455, msssim_ir: 0.0921, msssim_vis: 0.2027, mx_loss: 0.0181, eta: 0:32:16, time: 4.5410
INFO train.py(173): step: 1500/5410, l_total: 0.0530, l_in: 0.0152, l_grad: 0.0378, msssim_ir: 0.4612, msssim_vis: 0.0092, mx_loss: 0.0050, eta: 0:32:10, time: 4.5599
INFO train.py(173): step: 1510/5410, l_total: 0.0432, l_in: 0.0164, l_grad: 0.0268, msssim_ir: 0.4087, msssim_vis: 0.0205, mx_loss: 0.0071, eta: 0:32:04, time: 4.5589
INFO train.py(173): step: 1520/5410, l_total: 0.0408, l_in: 0.0176, l_grad: 0.0232, msssim_ir: 0.2098, msssim_vis: 0.1031, mx_loss: 0.0154, eta: 0:31:58, time: 4.5420
INFO train.py(173): step: 1530/5410, l_total: 0.0425, l_in: 0.0179, l_grad: 0.0247, msssim_ir: 0.3352, msssim_vis: 0.0551, mx_loss: 0.0081, eta: 0:31:52, time: 4.5500
INFO train.py(173): step: 1540/5410, l_total: 0.0505, l_in: 0.0144, l_grad: 0.0362, msssim_ir: 0.4805, msssim_vis: 0.0109, mx_loss: 0.0088, eta: 0:31:46, time: 4.5320
INFO train.py(173): step: 1550/5410, l_total: 0.0545, l_in: 0.0152, l_grad: 0.0392, msssim_ir: 0.3235, msssim_vis: 0.0677, mx_loss: 0.0103, eta: 0:31:41, time: 4.5559
INFO train.py(173): step: 1560/5410, l_total: 0.0388, l_in: 0.0134, l_grad: 0.0254, msssim_ir: 0.2917, msssim_vis: 0.0528, mx_loss: 0.0129, eta: 0:31:35, time: 4.5519
INFO train.py(173): step: 1570/5410, l_total: 0.0596, l_in: 0.0283, l_grad: 0.0313, msssim_ir: 0.3380, msssim_vis: 0.0586, mx_loss: 0.0368, eta: 0:31:29, time: 4.5420
INFO train.py(173): step: 1580/5410, l_total: 0.0538, l_in: 0.0186, l_grad: 0.0352, msssim_ir: 0.2913, msssim_vis: 0.1248, mx_loss: 0.0170, eta: 0:31:23, time: 4.5241
INFO train.py(173): step: 1590/5410, l_total: 0.0317, l_in: 0.0117, l_grad: 0.0201, msssim_ir: 0.1932, msssim_vis: 0.1014, mx_loss: 0.0100, eta: 0:31:17, time: 4.5390
INFO train.py(173): step: 1600/5410, l_total: 0.0417, l_in: 0.0116, l_grad: 0.0301, msssim_ir: 0.4760, msssim_vis: 0.0146, mx_loss: 0.0067, eta: 0:31:11, time: 4.5778
INFO train.py(173): step: 1610/5410, l_total: 0.0446, l_in: 0.0211, l_grad: 0.0235, msssim_ir: 0.2707, msssim_vis: 0.0971, mx_loss: 0.0192, eta: 0:31:06, time: 4.5320
INFO train.py(173): step: 1620/5410, l_total: 0.0309, l_in: 0.0067, l_grad: 0.0242, msssim_ir: 0.2850, msssim_vis: 0.0839, mx_loss: 0.0043, eta: 0:31:00, time: 4.5539
INFO train.py(173): step: 1630/5410, l_total: 0.0521, l_in: 0.0293, l_grad: 0.0228, msssim_ir: 0.1475, msssim_vis: 0.1312, mx_loss: 0.0300, eta: 0:31:39, time: 23.9415
INFO train.py(173): step: 1640/5410, l_total: 0.0606, l_in: 0.0142, l_grad: 0.0464, msssim_ir: 0.5081, msssim_vis: 0.0100, mx_loss: 0.0048, eta: 0:31:33, time: 4.4474
INFO train.py(173): step: 1650/5410, l_total: 0.0507, l_in: 0.0148, l_grad: 0.0359, msssim_ir: 0.4740, msssim_vis: 0.0211, mx_loss: 0.0056, eta: 0:31:26, time: 4.4554
INFO train.py(173): step: 1660/5410, l_total: 0.0343, l_in: 0.0085, l_grad: 0.0259, msssim_ir: 0.2123, msssim_vis: 0.1199, mx_loss: 0.0052, eta: 0:31:20, time: 4.4574
INFO train.py(173): step: 1670/5410, l_total: 0.0402, l_in: 0.0133, l_grad: 0.0269, msssim_ir: 0.3777, msssim_vis: 0.0348, mx_loss: 0.0047, eta: 0:31:14, time: 4.4852
INFO train.py(173): step: 1680/5410, l_total: 0.0374, l_in: 0.0113, l_grad: 0.0261, msssim_ir: 0.3157, msssim_vis: 0.0700, mx_loss: 0.0073, eta: 0:31:08, time: 4.4872
INFO train.py(173): step: 1690/5410, l_total: 0.0363, l_in: 0.0109, l_grad: 0.0255, msssim_ir: 0.3468, msssim_vis: 0.0411, mx_loss: 0.0046, eta: 0:31:02, time: 4.4892
INFO train.py(173): step: 1700/5410, l_total: 0.0587, l_in: 0.0209, l_grad: 0.0378, msssim_ir: 0.4659, msssim_vis: 0.0283, mx_loss: 0.0066, eta: 0:30:55, time: 4.4962
INFO train.py(173): step: 1710/5410, l_total: 0.0530, l_in: 0.0216, l_grad: 0.0313, msssim_ir: 0.3501, msssim_vis: 0.0576, mx_loss: 0.0188, eta: 0:30:49, time: 4.4793
INFO train.py(173): step: 1720/5410, l_total: 0.0411, l_in: 0.0201, l_grad: 0.0210, msssim_ir: 0.2269, msssim_vis: 0.0943, mx_loss: 0.0145, eta: 0:30:43, time: 4.4992
INFO train.py(173): step: 1730/5410, l_total: 0.0343, l_in: 0.0081, l_grad: 0.0262, msssim_ir: 0.3123, msssim_vis: 0.1065, mx_loss: 0.0039, eta: 0:30:37, time: 4.5221
INFO train.py(173): step: 1740/5410, l_total: 0.0463, l_in: 0.0116, l_grad: 0.0347, msssim_ir: 0.4515, msssim_vis: 0.0126, mx_loss: 0.0056, eta: 0:30:31, time: 4.5440
INFO train.py(173): step: 1750/5410, l_total: 0.0518, l_in: 0.0112, l_grad: 0.0406, msssim_ir: 0.3620, msssim_vis: 0.0863, mx_loss: 0.0077, eta: 0:30:26, time: 4.6376
INFO train.py(173): step: 1760/5410, l_total: 0.0379, l_in: 0.0075, l_grad: 0.0304, msssim_ir: 0.2928, msssim_vis: 0.0841, mx_loss: 0.0051, eta: 0:30:20, time: 4.6077
INFO train.py(173): step: 1770/5410, l_total: 0.0394, l_in: 0.0131, l_grad: 0.0264, msssim_ir: 0.3607, msssim_vis: 0.0385, mx_loss: 0.0065, eta: 0:30:14, time: 4.6435
INFO train.py(173): step: 1780/5410, l_total: 0.0378, l_in: 0.0095, l_grad: 0.0284, msssim_ir: 0.3259, msssim_vis: 0.0734, mx_loss: 0.0061, eta: 0:30:08, time: 4.5370
INFO train.py(173): step: 1790/5410, l_total: 0.0606, l_in: 0.0182, l_grad: 0.0424, msssim_ir: 0.4200, msssim_vis: 0.0248, mx_loss: 0.0152, eta: 0:30:02, time: 4.5679
INFO train.py(173): step: 1800/5410, l_total: 0.0465, l_in: 0.0101, l_grad: 0.0364, msssim_ir: 0.2776, msssim_vis: 0.0752, mx_loss: 0.0105, eta: 0:29:57, time: 4.6744
INFO train.py(173): step: 1810/5410, l_total: 0.0505, l_in: 0.0168, l_grad: 0.0337, msssim_ir: 0.3894, msssim_vis: 0.0761, mx_loss: 0.0078, eta: 0:29:51, time: 4.6186
INFO train.py(173): step: 1820/5410, l_total: 0.0472, l_in: 0.0101, l_grad: 0.0371, msssim_ir: 0.3138, msssim_vis: 0.0749, mx_loss: 0.0078, eta: 0:29:45, time: 4.5958
INFO train.py(173): step: 1830/5410, l_total: 0.0349, l_in: 0.0099, l_grad: 0.0250, msssim_ir: 0.3297, msssim_vis: 0.0708, mx_loss: 0.0079, eta: 0:29:40, time: 4.6306
INFO train.py(173): step: 1840/5410, l_total: 0.0512, l_in: 0.0116, l_grad: 0.0396, msssim_ir: 0.4369, msssim_vis: 0.0274, mx_loss: 0.0058, eta: 0:29:34, time: 4.5251
INFO train.py(173): step: 1850/5410, l_total: 0.0418, l_in: 0.0078, l_grad: 0.0340, msssim_ir: 0.2771, msssim_vis: 0.0837, mx_loss: 0.0046, eta: 0:29:28, time: 4.6336
INFO train.py(173): step: 1860/5410, l_total: 0.0500, l_in: 0.0129, l_grad: 0.0371, msssim_ir: 0.4446, msssim_vis: 0.0195, mx_loss: 0.0067, eta: 0:29:23, time: 4.6635
INFO train.py(173): step: 1870/5410, l_total: 0.0387, l_in: 0.0096, l_grad: 0.0291, msssim_ir: 0.5016, msssim_vis: 0.0095, mx_loss: 0.0024, eta: 0:29:17, time: 4.5828
INFO train.py(173): step: 1880/5410, l_total: 0.0553, l_in: 0.0188, l_grad: 0.0365, msssim_ir: 0.2947, msssim_vis: 0.1117, mx_loss: 0.0122, eta: 0:29:11, time: 4.6286
INFO train.py(173): step: 1890/5410, l_total: 0.0463, l_in: 0.0115, l_grad: 0.0348, msssim_ir: 0.4550, msssim_vis: 0.0167, mx_loss: 0.0063, eta: 0:29:06, time: 4.6206
INFO train.py(173): step: 1900/5410, l_total: 0.0335, l_in: 0.0084, l_grad: 0.0252, msssim_ir: 0.3360, msssim_vis: 0.0601, mx_loss: 0.0042, eta: 0:29:00, time: 4.5559
INFO train.py(173): step: 1910/5410, l_total: 0.0465, l_in: 0.0085, l_grad: 0.0379, msssim_ir: 0.2632, msssim_vis: 0.1313, mx_loss: 0.0061, eta: 0:28:54, time: 4.5878
INFO train.py(173): step: 1920/5410, l_total: 0.0355, l_in: 0.0111, l_grad: 0.0243, msssim_ir: 0.3516, msssim_vis: 0.0397, mx_loss: 0.0086, eta: 0:28:49, time: 4.6674
INFO train.py(173): step: 1930/5410, l_total: 0.0848, l_in: 0.0344, l_grad: 0.0504, msssim_ir: 0.4683, msssim_vis: 0.0863, mx_loss: 0.0133, eta: 0:28:43, time: 4.6236
INFO train.py(173): step: 1940/5410, l_total: 0.0529, l_in: 0.0140, l_grad: 0.0389, msssim_ir: 0.3819, msssim_vis: 0.0784, mx_loss: 0.0067, eta: 0:28:38, time: 4.5928
INFO train.py(173): step: 1950/5410, l_total: 0.0312, l_in: 0.0072, l_grad: 0.0240, msssim_ir: 0.3327, msssim_vis: 0.0465, mx_loss: 0.0052, eta: 0:28:32, time: 4.5370
INFO train.py(173): step: 1960/5410, l_total: 0.0499, l_in: 0.0107, l_grad: 0.0392, msssim_ir: 0.3378, msssim_vis: 0.0655, mx_loss: 0.0079, eta: 0:28:27, time: 4.6386
INFO train.py(173): step: 1970/5410, l_total: 0.0525, l_in: 0.0163, l_grad: 0.0362, msssim_ir: 0.3066, msssim_vis: 0.1004, mx_loss: 0.0097, eta: 0:28:21, time: 4.5957
INFO train.py(173): step: 1980/5410, l_total: 0.0599, l_in: 0.0209, l_grad: 0.0391, msssim_ir: 0.2993, msssim_vis: 0.1372, mx_loss: 0.0111, eta: 0:28:16, time: 4.5798
INFO train.py(173): step: 1990/5410, l_total: 0.0595, l_in: 0.0196, l_grad: 0.0399, msssim_ir: 0.2575, msssim_vis: 0.1361, mx_loss: 0.0169, eta: 0:28:10, time: 4.6445
INFO train.py(173): step: 2000/5410, l_total: 0.0280, l_in: 0.0082, l_grad: 0.0198, msssim_ir: 0.3394, msssim_vis: 0.0402, mx_loss: 0.0080, eta: 0:28:05, time: 4.6286
INFO train.py(173): step: 2010/5410, l_total: 0.0546, l_in: 0.0169, l_grad: 0.0377, msssim_ir: 0.4828, msssim_vis: 0.0201, mx_loss: 0.0068, eta: 0:27:59, time: 4.5191
INFO train.py(173): step: 2020/5410, l_total: 0.0387, l_in: 0.0103, l_grad: 0.0284, msssim_ir: 0.3905, msssim_vis: 0.0307, mx_loss: 0.0070, eta: 0:27:53, time: 4.5679
INFO train.py(173): step: 2030/5410, l_total: 0.0330, l_in: 0.0098, l_grad: 0.0232, msssim_ir: 0.3098, msssim_vis: 0.0682, mx_loss: 0.0045, eta: 0:27:48, time: 4.5470
INFO train.py(173): step: 2040/5410, l_total: 0.0318, l_in: 0.0096, l_grad: 0.0222, msssim_ir: 0.3569, msssim_vis: 0.0350, mx_loss: 0.0038, eta: 0:27:42, time: 4.5460
INFO train.py(173): step: 2050/5410, l_total: 0.0364, l_in: 0.0078, l_grad: 0.0286, msssim_ir: 0.4706, msssim_vis: 0.0079, mx_loss: 0.0045, eta: 0:27:37, time: 4.5699
INFO train.py(173): step: 2060/5410, l_total: 0.0367, l_in: 0.0094, l_grad: 0.0273, msssim_ir: 0.2957, msssim_vis: 0.0792, mx_loss: 0.0057, eta: 0:27:31, time: 4.5251
INFO train.py(173): step: 2070/5410, l_total: 0.0439, l_in: 0.0108, l_grad: 0.0331, msssim_ir: 0.3792, msssim_vis: 0.0323, mx_loss: 0.0068, eta: 0:27:26, time: 4.5649
INFO train.py(173): step: 2080/5410, l_total: 0.0619, l_in: 0.0143, l_grad: 0.0476, msssim_ir: 0.3207, msssim_vis: 0.0518, mx_loss: 0.0104, eta: 0:27:20, time: 4.5549
INFO train.py(173): step: 2090/5410, l_total: 0.0370, l_in: 0.0094, l_grad: 0.0276, msssim_ir: 0.3977, msssim_vis: 0.0466, mx_loss: 0.0035, eta: 0:27:15, time: 4.5768
INFO train.py(173): step: 2100/5410, l_total: 0.0449, l_in: 0.0128, l_grad: 0.0321, msssim_ir: 0.3195, msssim_vis: 0.0692, mx_loss: 0.0108, eta: 0:27:09, time: 4.5380
INFO train.py(173): step: 2110/5410, l_total: 0.0458, l_in: 0.0101, l_grad: 0.0356, msssim_ir: 0.3884, msssim_vis: 0.0468, mx_loss: 0.0078, eta: 0:27:04, time: 4.5629
INFO train.py(173): step: 2120/5410, l_total: 0.0477, l_in: 0.0113, l_grad: 0.0364, msssim_ir: 0.2957, msssim_vis: 0.0843, mx_loss: 0.0054, eta: 0:26:58, time: 4.5480
INFO train.py(173): step: 2130/5410, l_total: 0.0533, l_in: 0.0182, l_grad: 0.0351, msssim_ir: 0.2960, msssim_vis: 0.0865, mx_loss: 0.0134, eta: 0:26:53, time: 4.5500
INFO train.py(173): step: 2140/5410, l_total: 0.0435, l_in: 0.0087, l_grad: 0.0348, msssim_ir: 0.3897, msssim_vis: 0.0313, mx_loss: 0.0065, eta: 0:26:47, time: 4.5440
INFO train.py(173): step: 2150/5410, l_total: 0.0432, l_in: 0.0080, l_grad: 0.0352, msssim_ir: 0.3909, msssim_vis: 0.0415, mx_loss: 0.0053, eta: 0:26:42, time: 4.5380
INFO train.py(173): step: 2160/5410, l_total: 0.0359, l_in: 0.0090, l_grad: 0.0268, msssim_ir: 0.2893, msssim_vis: 0.0567, mx_loss: 0.0108, eta: 0:26:36, time: 4.5300
INFO train.py(173): step: 2170/5410, l_total: 0.0434, l_in: 0.0082, l_grad: 0.0353, msssim_ir: 0.4003, msssim_vis: 0.0528, mx_loss: 0.0059, eta: 0:27:00, time: 24.0739
INFO train.py(173): step: 2180/5410, l_total: 0.0425, l_in: 0.0112, l_grad: 0.0314, msssim_ir: 0.2822, msssim_vis: 0.0868, mx_loss: 0.0085, eta: 0:26:54, time: 4.4584
INFO train.py(173): step: 2190/5410, l_total: 0.0511, l_in: 0.0143, l_grad: 0.0367, msssim_ir: 0.4456, msssim_vis: 0.0260, mx_loss: 0.0072, eta: 0:26:48, time: 4.4623
INFO train.py(173): step: 2200/5410, l_total: 0.0321, l_in: 0.0068, l_grad: 0.0253, msssim_ir: 0.3656, msssim_vis: 0.0349, mx_loss: 0.0034, eta: 0:26:42, time: 4.4763
INFO train.py(173): step: 2210/5410, l_total: 0.0320, l_in: 0.0094, l_grad: 0.0226, msssim_ir: 0.3676, msssim_vis: 0.0339, mx_loss: 0.0059, eta: 0:26:37, time: 4.4643
INFO train.py(173): step: 2220/5410, l_total: 0.0516, l_in: 0.0123, l_grad: 0.0393, msssim_ir: 0.3464, msssim_vis: 0.0734, mx_loss: 0.0077, eta: 0:26:31, time: 4.4783
INFO train.py(173): step: 2230/5410, l_total: 0.0358, l_in: 0.0103, l_grad: 0.0254, msssim_ir: 0.2060, msssim_vis: 0.1361, mx_loss: 0.0086, eta: 0:26:25, time: 4.4902
INFO train.py(173): step: 2240/5410, l_total: 0.0427, l_in: 0.0114, l_grad: 0.0313, msssim_ir: 0.3485, msssim_vis: 0.0331, mx_loss: 0.0065, eta: 0:26:20, time: 4.4832
INFO train.py(173): step: 2250/5410, l_total: 0.0315, l_in: 0.0080, l_grad: 0.0235, msssim_ir: 0.2174, msssim_vis: 0.1432, mx_loss: 0.0044, eta: 0:26:14, time: 4.4922
INFO train.py(173): step: 2260/5410, l_total: 0.0476, l_in: 0.0265, l_grad: 0.0211, msssim_ir: 0.1657, msssim_vis: 0.1261, mx_loss: 0.0317, eta: 0:26:08, time: 4.4992
INFO train.py(173): step: 2270/5410, l_total: 0.0367, l_in: 0.0101, l_grad: 0.0266, msssim_ir: 0.3213, msssim_vis: 0.0759, mx_loss: 0.0096, eta: 0:26:03, time: 4.5619
INFO train.py(173): step: 2280/5410, l_total: 0.0460, l_in: 0.0165, l_grad: 0.0295, msssim_ir: 0.3757, msssim_vis: 0.0507, mx_loss: 0.0132, eta: 0:25:57, time: 4.6406
INFO train.py(173): step: 2290/5410, l_total: 0.0521, l_in: 0.0206, l_grad: 0.0315, msssim_ir: 0.3267, msssim_vis: 0.0990, mx_loss: 0.0135, eta: 0:25:52, time: 4.5121
INFO train.py(173): step: 2300/5410, l_total: 0.0451, l_in: 0.0127, l_grad: 0.0324, msssim_ir: 0.1498, msssim_vis: 0.1816, mx_loss: 0.0099, eta: 0:25:46, time: 4.5460
INFO train.py(173): step: 2310/5410, l_total: 0.0376, l_in: 0.0081, l_grad: 0.0294, msssim_ir: 0.3471, msssim_vis: 0.0391, mx_loss: 0.0039, eta: 0:25:41, time: 4.5559
INFO train.py(173): step: 2320/5410, l_total: 0.0359, l_in: 0.0102, l_grad: 0.0257, msssim_ir: 0.3787, msssim_vis: 0.0336, mx_loss: 0.0045, eta: 0:25:35, time: 4.5460
INFO train.py(173): step: 2330/5410, l_total: 0.0305, l_in: 0.0080, l_grad: 0.0225, msssim_ir: 0.3755, msssim_vis: 0.0381, mx_loss: 0.0030, eta: 0:25:29, time: 4.5141
INFO train.py(173): step: 2340/5410, l_total: 0.0428, l_in: 0.0101, l_grad: 0.0328, msssim_ir: 0.4158, msssim_vis: 0.0262, mx_loss: 0.0056, eta: 0:25:24, time: 4.5529
INFO train.py(173): step: 2350/5410, l_total: 0.0413, l_in: 0.0115, l_grad: 0.0298, msssim_ir: 0.2644, msssim_vis: 0.1066, mx_loss: 0.0082, eta: 0:25:18, time: 4.5450
INFO train.py(173): step: 2360/5410, l_total: 0.0370, l_in: 0.0130, l_grad: 0.0240, msssim_ir: 0.3682, msssim_vis: 0.0355, mx_loss: 0.0049, eta: 0:25:13, time: 4.5539
INFO train.py(173): step: 2370/5410, l_total: 0.0351, l_in: 0.0109, l_grad: 0.0242, msssim_ir: 0.1895, msssim_vis: 0.0700, mx_loss: 0.0086, eta: 0:25:07, time: 4.5559
INFO train.py(173): step: 2380/5410, l_total: 0.0507, l_in: 0.0128, l_grad: 0.0379, msssim_ir: 0.3221, msssim_vis: 0.0811, mx_loss: 0.0102, eta: 0:25:02, time: 4.5519
INFO train.py(173): step: 2390/5410, l_total: 0.0379, l_in: 0.0120, l_grad: 0.0259, msssim_ir: 0.2833, msssim_vis: 0.1069, mx_loss: 0.0069, eta: 0:24:56, time: 4.5430
INFO train.py(173): step: 2400/5410, l_total: 0.0374, l_in: 0.0111, l_grad: 0.0263, msssim_ir: 0.2708, msssim_vis: 0.0800, mx_loss: 0.0094, eta: 0:24:51, time: 4.5649
INFO train.py(173): step: 2410/5410, l_total: 0.0354, l_in: 0.0095, l_grad: 0.0259, msssim_ir: 0.3312, msssim_vis: 0.0611, mx_loss: 0.0061, eta: 0:24:46, time: 4.5470
INFO train.py(173): step: 2420/5410, l_total: 0.0451, l_in: 0.0150, l_grad: 0.0300, msssim_ir: 0.5105, msssim_vis: 0.0106, mx_loss: 0.0044, eta: 0:24:40, time: 4.5500
INFO train.py(173): step: 2430/5410, l_total: 0.0345, l_in: 0.0075, l_grad: 0.0270, msssim_ir: 0.1437, msssim_vis: 0.1617, mx_loss: 0.0060, eta: 0:24:35, time: 4.5758
INFO train.py(173): step: 2440/5410, l_total: 0.0328, l_in: 0.0107, l_grad: 0.0220, msssim_ir: 0.4358, msssim_vis: 0.0101, mx_loss: 0.0063, eta: 0:24:29, time: 4.5280
INFO train.py(173): step: 2450/5410, l_total: 0.0323, l_in: 0.0071, l_grad: 0.0252, msssim_ir: 0.3766, msssim_vis: 0.0357, mx_loss: 0.0041, eta: 0:24:24, time: 4.5569
INFO train.py(173): step: 2460/5410, l_total: 0.0307, l_in: 0.0095, l_grad: 0.0212, msssim_ir: 0.2528, msssim_vis: 0.0966, mx_loss: 0.0059, eta: 0:24:18, time: 4.5440
INFO train.py(173): step: 2470/5410, l_total: 0.0573, l_in: 0.0238, l_grad: 0.0335, msssim_ir: 0.3026, msssim_vis: 0.1089, mx_loss: 0.0122, eta: 0:24:13, time: 4.5699
INFO train.py(173): step: 2480/5410, l_total: 0.0475, l_in: 0.0117, l_grad: 0.0358, msssim_ir: 0.3476, msssim_vis: 0.0557, mx_loss: 0.0086, eta: 0:24:08, time: 4.5470
INFO train.py(173): step: 2490/5410, l_total: 0.0444, l_in: 0.0132, l_grad: 0.0311, msssim_ir: 0.3330, msssim_vis: 0.0473, mx_loss: 0.0070, eta: 0:24:02, time: 4.5818
INFO train.py(173): step: 2500/5410, l_total: 0.0406, l_in: 0.0130, l_grad: 0.0276, msssim_ir: 0.2162, msssim_vis: 0.1354, mx_loss: 0.0080, eta: 0:23:57, time: 4.5430
INFO train.py(173): step: 2510/5410, l_total: 0.0555, l_in: 0.0125, l_grad: 0.0430, msssim_ir: 0.4447, msssim_vis: 0.0327, mx_loss: 0.0065, eta: 0:23:51, time: 4.5559
INFO train.py(173): step: 2520/5410, l_total: 0.0439, l_in: 0.0109, l_grad: 0.0331, msssim_ir: 0.3839, msssim_vis: 0.0274, mx_loss: 0.0077, eta: 0:23:46, time: 4.5788
INFO train.py(173): step: 2530/5410, l_total: 0.0338, l_in: 0.0090, l_grad: 0.0247, msssim_ir: 0.3502, msssim_vis: 0.1075, mx_loss: 0.0043, eta: 0:23:41, time: 4.5858
INFO train.py(173): step: 2540/5410, l_total: 0.0329, l_in: 0.0067, l_grad: 0.0262, msssim_ir: 0.4453, msssim_vis: 0.0048, mx_loss: 0.0031, eta: 0:23:35, time: 4.5599
INFO train.py(173): step: 2550/5410, l_total: 0.0557, l_in: 0.0172, l_grad: 0.0386, msssim_ir: 0.4904, msssim_vis: 0.0219, mx_loss: 0.0116, eta: 0:23:30, time: 4.5290
INFO train.py(173): step: 2560/5410, l_total: 0.0440, l_in: 0.0166, l_grad: 0.0274, msssim_ir: 0.3526, msssim_vis: 0.0741, mx_loss: 0.0064, eta: 0:23:25, time: 4.5420
INFO train.py(173): step: 2570/5410, l_total: 0.0501, l_in: 0.0129, l_grad: 0.0371, msssim_ir: 0.4816, msssim_vis: 0.0074, mx_loss: 0.0039, eta: 0:23:19, time: 4.5529
INFO train.py(173): step: 2580/5410, l_total: 0.0408, l_in: 0.0093, l_grad: 0.0314, msssim_ir: 0.4942, msssim_vis: 0.0155, mx_loss: 0.0038, eta: 0:23:14, time: 4.5390
INFO train.py(173): step: 2590/5410, l_total: 0.0457, l_in: 0.0136, l_grad: 0.0321, msssim_ir: 0.3010, msssim_vis: 0.1225, mx_loss: 0.0119, eta: 0:23:09, time: 4.5350
INFO train.py(173): step: 2600/5410, l_total: 0.0494, l_in: 0.0138, l_grad: 0.0357, msssim_ir: 0.1689, msssim_vis: 0.1868, mx_loss: 0.0127, eta: 0:23:03, time: 4.5788
INFO train.py(173): step: 2610/5410, l_total: 0.0356, l_in: 0.0077, l_grad: 0.0279, msssim_ir: 0.3709, msssim_vis: 0.0626, mx_loss: 0.0035, eta: 0:22:58, time: 4.5639
INFO train.py(173): step: 2620/5410, l_total: 0.0380, l_in: 0.0117, l_grad: 0.0264, msssim_ir: 0.2792, msssim_vis: 0.0779, mx_loss: 0.0097, eta: 0:22:53, time: 4.5579
INFO train.py(173): step: 2630/5410, l_total: 0.0313, l_in: 0.0086, l_grad: 0.0227, msssim_ir: 0.2860, msssim_vis: 0.0566, mx_loss: 0.0074, eta: 0:22:47, time: 4.5310
INFO train.py(173): step: 2640/5410, l_total: 0.0347, l_in: 0.0107, l_grad: 0.0239, msssim_ir: 0.2693, msssim_vis: 0.0525, mx_loss: 0.0062, eta: 0:22:42, time: 4.5440
INFO train.py(173): step: 2650/5410, l_total: 0.0342, l_in: 0.0096, l_grad: 0.0246, msssim_ir: 0.2754, msssim_vis: 0.0559, mx_loss: 0.0052, eta: 0:22:37, time: 4.5420
INFO train.py(173): step: 2660/5410, l_total: 0.0323, l_in: 0.0085, l_grad: 0.0237, msssim_ir: 0.3769, msssim_vis: 0.0679, mx_loss: 0.0046, eta: 0:22:31, time: 4.5798
INFO train.py(173): step: 2670/5410, l_total: 0.0390, l_in: 0.0077, l_grad: 0.0313, msssim_ir: 0.1750, msssim_vis: 0.1396, mx_loss: 0.0054, eta: 0:22:26, time: 4.6147
INFO train.py(173): step: 2680/5410, l_total: 0.0444, l_in: 0.0129, l_grad: 0.0315, msssim_ir: 0.4762, msssim_vis: 0.0126, mx_loss: 0.0065, eta: 0:22:21, time: 4.7112
INFO train.py(173): step: 2690/5410, l_total: 0.0430, l_in: 0.0107, l_grad: 0.0323, msssim_ir: 0.3792, msssim_vis: 0.0476, mx_loss: 0.0063, eta: 0:22:16, time: 4.5350
INFO train.py(173): step: 2700/5410, l_total: 0.0423, l_in: 0.0118, l_grad: 0.0304, msssim_ir: 0.4075, msssim_vis: 0.0441, mx_loss: 0.0077, eta: 0:22:10, time: 4.5340
INFO train.py(173): step: 2710/5410, l_total: 0.0553, l_in: 0.0182, l_grad: 0.0371, msssim_ir: 0.4845, msssim_vis: 0.0323, mx_loss: 0.0059, eta: 0:22:25, time: 24.0202
INFO train.py(173): step: 2720/5410, l_total: 0.0419, l_in: 0.0088, l_grad: 0.0330, msssim_ir: 0.3934, msssim_vis: 0.0650, mx_loss: 0.0043, eta: 0:22:19, time: 4.4653
INFO train.py(173): step: 2730/5410, l_total: 0.0371, l_in: 0.0108, l_grad: 0.0264, msssim_ir: 0.3029, msssim_vis: 0.0636, mx_loss: 0.0072, eta: 0:22:14, time: 4.4584
INFO train.py(173): step: 2740/5410, l_total: 0.0380, l_in: 0.0081, l_grad: 0.0299, msssim_ir: 0.3200, msssim_vis: 0.0788, mx_loss: 0.0037, eta: 0:22:08, time: 4.4723
INFO train.py(173): step: 2750/5410, l_total: 0.0356, l_in: 0.0074, l_grad: 0.0282, msssim_ir: 0.4266, msssim_vis: 0.0476, mx_loss: 0.0032, eta: 0:22:03, time: 4.4803
INFO train.py(173): step: 2760/5410, l_total: 0.0423, l_in: 0.0191, l_grad: 0.0233, msssim_ir: 0.2293, msssim_vis: 0.1139, mx_loss: 0.0135, eta: 0:21:57, time: 4.4763
INFO train.py(173): step: 2770/5410, l_total: 0.0612, l_in: 0.0213, l_grad: 0.0399, msssim_ir: 0.3541, msssim_vis: 0.0777, mx_loss: 0.0139, eta: 0:21:52, time: 4.4842
INFO train.py(173): step: 2780/5410, l_total: 0.0526, l_in: 0.0151, l_grad: 0.0375, msssim_ir: 0.2914, msssim_vis: 0.1297, mx_loss: 0.0102, eta: 0:21:46, time: 4.4753
INFO train.py(173): step: 2790/5410, l_total: 0.0309, l_in: 0.0089, l_grad: 0.0220, msssim_ir: 0.2064, msssim_vis: 0.1318, mx_loss: 0.0057, eta: 0:21:41, time: 4.4982
INFO train.py(173): step: 2800/5410, l_total: 0.0536, l_in: 0.0179, l_grad: 0.0357, msssim_ir: 0.2749, msssim_vis: 0.1433, mx_loss: 0.0063, eta: 0:21:36, time: 4.4842
INFO train.py(173): step: 2810/5410, l_total: 0.0495, l_in: 0.0130, l_grad: 0.0365, msssim_ir: 0.3966, msssim_vis: 0.0863, mx_loss: 0.0051, eta: 0:21:30, time: 4.5121
INFO train.py(173): step: 2820/5410, l_total: 0.0397, l_in: 0.0085, l_grad: 0.0313, msssim_ir: 0.3097, msssim_vis: 0.0899, mx_loss: 0.0059, eta: 0:21:25, time: 4.6027
INFO train.py(173): step: 2830/5410, l_total: 0.0402, l_in: 0.0108, l_grad: 0.0294, msssim_ir: 0.4155, msssim_vis: 0.0303, mx_loss: 0.0057, eta: 0:21:20, time: 4.6047
INFO train.py(173): step: 2840/5410, l_total: 0.0305, l_in: 0.0078, l_grad: 0.0227, msssim_ir: 0.3410, msssim_vis: 0.0348, mx_loss: 0.0038, eta: 0:21:14, time: 4.6286
INFO train.py(173): step: 2850/5410, l_total: 0.0416, l_in: 0.0133, l_grad: 0.0283, msssim_ir: 0.2727, msssim_vis: 0.0994, mx_loss: 0.0087, eta: 0:21:09, time: 4.5519
INFO train.py(173): step: 2860/5410, l_total: 0.0509, l_in: 0.0132, l_grad: 0.0377, msssim_ir: 0.3226, msssim_vis: 0.0959, mx_loss: 0.0114, eta: 0:21:04, time: 4.6147
INFO train.py(173): step: 2870/5410, l_total: 0.0464, l_in: 0.0125, l_grad: 0.0339, msssim_ir: 0.3305, msssim_vis: 0.0765, mx_loss: 0.0095, eta: 0:20:58, time: 4.5908
INFO train.py(173): step: 2880/5410, l_total: 0.0524, l_in: 0.0138, l_grad: 0.0386, msssim_ir: 0.4552, msssim_vis: 0.0069, mx_loss: 0.0060, eta: 0:20:53, time: 4.5599
INFO train.py(173): step: 2890/5410, l_total: 0.0556, l_in: 0.0141, l_grad: 0.0416, msssim_ir: 0.4325, msssim_vis: 0.0329, mx_loss: 0.0060, eta: 0:20:48, time: 4.6774
INFO train.py(173): step: 2900/5410, l_total: 0.0410, l_in: 0.0132, l_grad: 0.0277, msssim_ir: 0.2936, msssim_vis: 0.1282, mx_loss: 0.0085, eta: 0:20:43, time: 4.6037
INFO train.py(173): step: 2910/5410, l_total: 0.0301, l_in: 0.0064, l_grad: 0.0238, msssim_ir: 0.2231, msssim_vis: 0.1299, mx_loss: 0.0042, eta: 0:20:37, time: 4.5679
INFO train.py(173): step: 2920/5410, l_total: 0.0352, l_in: 0.0065, l_grad: 0.0286, msssim_ir: 0.3641, msssim_vis: 0.0497, mx_loss: 0.0034, eta: 0:20:32, time: 4.6256
INFO train.py(173): step: 2930/5410, l_total: 0.0384, l_in: 0.0110, l_grad: 0.0274, msssim_ir: 0.4115, msssim_vis: 0.0330, mx_loss: 0.0062, eta: 0:20:27, time: 4.5868
INFO train.py(173): step: 2940/5410, l_total: 0.0357, l_in: 0.0117, l_grad: 0.0240, msssim_ir: 0.1434, msssim_vis: 0.1518, mx_loss: 0.0073, eta: 0:20:22, time: 4.6047
INFO train.py(173): step: 2950/5410, l_total: 0.0393, l_in: 0.0070, l_grad: 0.0324, msssim_ir: 0.4028, msssim_vis: 0.0601, mx_loss: 0.0044, eta: 0:20:16, time: 4.6376
INFO train.py(173): step: 2960/5410, l_total: 0.0477, l_in: 0.0198, l_grad: 0.0279, msssim_ir: 0.2782, msssim_vis: 0.1062, mx_loss: 0.0167, eta: 0:20:11, time: 4.6396
INFO train.py(173): step: 2970/5410, l_total: 0.0269, l_in: 0.0068, l_grad: 0.0202, msssim_ir: 0.3054, msssim_vis: 0.0587, mx_loss: 0.0041, eta: 0:20:06, time: 4.6286
INFO train.py(173): step: 2980/5410, l_total: 0.0425, l_in: 0.0086, l_grad: 0.0339, msssim_ir: 0.4302, msssim_vis: 0.0208, mx_loss: 0.0061, eta: 0:20:01, time: 4.5191
INFO train.py(173): step: 2990/5410, l_total: 0.0621, l_in: 0.0161, l_grad: 0.0460, msssim_ir: 0.3420, msssim_vis: 0.0861, mx_loss: 0.0127, eta: 0:19:55, time: 4.5400
INFO train.py(173): step: 3000/5410, l_total: 0.0316, l_in: 0.0087, l_grad: 0.0230, msssim_ir: 0.2554, msssim_vis: 0.1097, mx_loss: 0.0041, eta: 0:19:50, time: 4.5350
INFO train.py(173): step: 3010/5410, l_total: 0.0571, l_in: 0.0153, l_grad: 0.0418, msssim_ir: 0.4788, msssim_vis: 0.0127, mx_loss: 0.0094, eta: 0:19:45, time: 4.5599
INFO train.py(173): step: 3020/5410, l_total: 0.0404, l_in: 0.0099, l_grad: 0.0305, msssim_ir: 0.3656, msssim_vis: 0.0579, mx_loss: 0.0099, eta: 0:19:40, time: 4.5748
INFO train.py(173): step: 3030/5410, l_total: 0.0617, l_in: 0.0238, l_grad: 0.0379, msssim_ir: 0.4807, msssim_vis: 0.0119, mx_loss: 0.0079, eta: 0:19:34, time: 4.5470
INFO train.py(173): step: 3040/5410, l_total: 0.0294, l_in: 0.0090, l_grad: 0.0204, msssim_ir: 0.2179, msssim_vis: 0.1312, mx_loss: 0.0056, eta: 0:19:29, time: 4.6067
INFO train.py(173): step: 3050/5410, l_total: 0.0493, l_in: 0.0162, l_grad: 0.0332, msssim_ir: 0.3831, msssim_vis: 0.0707, mx_loss: 0.0144, eta: 0:19:24, time: 4.5818
INFO train.py(173): step: 3060/5410, l_total: 0.0518, l_in: 0.0117, l_grad: 0.0401, msssim_ir: 0.4924, msssim_vis: 0.0103, mx_loss: 0.0047, eta: 0:19:19, time: 4.5599
INFO train.py(173): step: 3070/5410, l_total: 0.0366, l_in: 0.0085, l_grad: 0.0281, msssim_ir: 0.3381, msssim_vis: 0.0439, mx_loss: 0.0044, eta: 0:19:14, time: 4.5539
INFO train.py(173): step: 3080/5410, l_total: 0.0494, l_in: 0.0121, l_grad: 0.0372, msssim_ir: 0.4230, msssim_vis: 0.0410, mx_loss: 0.0049, eta: 0:19:08, time: 4.5380
INFO train.py(173): step: 3090/5410, l_total: 0.0480, l_in: 0.0199, l_grad: 0.0281, msssim_ir: 0.2761, msssim_vis: 0.1045, mx_loss: 0.0082, eta: 0:19:03, time: 4.5480
INFO train.py(173): step: 3100/5410, l_total: 0.0339, l_in: 0.0097, l_grad: 0.0242, msssim_ir: 0.3159, msssim_vis: 0.0520, mx_loss: 0.0060, eta: 0:18:58, time: 4.6097
INFO train.py(173): step: 3110/5410, l_total: 0.0349, l_in: 0.0088, l_grad: 0.0262, msssim_ir: 0.1608, msssim_vis: 0.1319, mx_loss: 0.0074, eta: 0:18:53, time: 4.5529
INFO train.py(173): step: 3120/5410, l_total: 0.0416, l_in: 0.0140, l_grad: 0.0276, msssim_ir: 0.3990, msssim_vis: 0.0387, mx_loss: 0.0057, eta: 0:18:48, time: 4.5539
INFO train.py(173): step: 3130/5410, l_total: 0.0383, l_in: 0.0075, l_grad: 0.0308, msssim_ir: 0.3979, msssim_vis: 0.0318, mx_loss: 0.0049, eta: 0:18:42, time: 4.5788
INFO train.py(173): step: 3140/5410, l_total: 0.0594, l_in: 0.0218, l_grad: 0.0376, msssim_ir: 0.3031, msssim_vis: 0.1352, mx_loss: 0.0239, eta: 0:18:37, time: 4.5470
INFO train.py(173): step: 3150/5410, l_total: 0.0406, l_in: 0.0137, l_grad: 0.0269, msssim_ir: 0.2727, msssim_vis: 0.0874, mx_loss: 0.0092, eta: 0:18:32, time: 4.5609
INFO train.py(173): step: 3160/5410, l_total: 0.0416, l_in: 0.0094, l_grad: 0.0322, msssim_ir: 0.2438, msssim_vis: 0.1246, mx_loss: 0.0057, eta: 0:18:27, time: 4.5490
INFO train.py(173): step: 3170/5410, l_total: 0.0479, l_in: 0.0122, l_grad: 0.0357, msssim_ir: 0.4544, msssim_vis: 0.0528, mx_loss: 0.0062, eta: 0:18:22, time: 4.5689
INFO train.py(173): step: 3180/5410, l_total: 0.0694, l_in: 0.0215, l_grad: 0.0478, msssim_ir: 0.3915, msssim_vis: 0.0451, mx_loss: 0.0132, eta: 0:18:16, time: 4.5330
INFO train.py(173): step: 3190/5410, l_total: 0.0478, l_in: 0.0079, l_grad: 0.0398, msssim_ir: 0.3096, msssim_vis: 0.1157, mx_loss: 0.0058, eta: 0:18:11, time: 4.5380
INFO train.py(173): step: 3200/5410, l_total: 0.0481, l_in: 0.0146, l_grad: 0.0335, msssim_ir: 0.4057, msssim_vis: 0.0475, mx_loss: 0.0048, eta: 0:18:06, time: 4.5539
INFO train.py(173): step: 3210/5410, l_total: 0.0314, l_in: 0.0072, l_grad: 0.0241, msssim_ir: 0.2798, msssim_vis: 0.0790, mx_loss: 0.0055, eta: 0:18:01, time: 4.5689
INFO train.py(173): step: 3220/5410, l_total: 0.0522, l_in: 0.0174, l_grad: 0.0348, msssim_ir: 0.3095, msssim_vis: 0.0712, mx_loss: 0.0078, eta: 0:17:56, time: 4.5579
INFO train.py(173): step: 3230/5410, l_total: 0.0565, l_in: 0.0142, l_grad: 0.0424, msssim_ir: 0.4818, msssim_vis: 0.0092, mx_loss: 0.0077, eta: 0:17:51, time: 4.5410
INFO train.py(173): step: 3240/5410, l_total: 0.0392, l_in: 0.0100, l_grad: 0.0292, msssim_ir: 0.1582, msssim_vis: 0.1302, mx_loss: 0.0073, eta: 0:17:46, time: 4.5848
INFO train.py(173): step: 3250/5410, l_total: 0.0327, l_in: 0.0108, l_grad: 0.0219, msssim_ir: 0.2421, msssim_vis: 0.0672, mx_loss: 0.0085, eta: 0:17:53, time: 23.9883
INFO train.py(173): step: 3260/5410, l_total: 0.0307, l_in: 0.0072, l_grad: 0.0235, msssim_ir: 0.3677, msssim_vis: 0.0354, mx_loss: 0.0039, eta: 0:17:48, time: 4.4554
INFO train.py(173): step: 3270/5410, l_total: 0.0459, l_in: 0.0142, l_grad: 0.0317, msssim_ir: 0.3182, msssim_vis: 0.1039, mx_loss: 0.0061, eta: 0:17:43, time: 4.4594
INFO train.py(173): step: 3280/5410, l_total: 0.0309, l_in: 0.0070, l_grad: 0.0239, msssim_ir: 0.2791, msssim_vis: 0.0940, mx_loss: 0.0045, eta: 0:17:37, time: 4.4723
INFO train.py(173): step: 3290/5410, l_total: 0.0334, l_in: 0.0090, l_grad: 0.0244, msssim_ir: 0.3371, msssim_vis: 0.0724, mx_loss: 0.0043, eta: 0:17:32, time: 4.4633
INFO train.py(173): step: 3300/5410, l_total: 0.0406, l_in: 0.0100, l_grad: 0.0306, msssim_ir: 0.4286, msssim_vis: 0.0262, mx_loss: 0.0040, eta: 0:17:27, time: 4.4773
INFO train.py(173): step: 3310/5410, l_total: 0.0502, l_in: 0.0153, l_grad: 0.0350, msssim_ir: 0.4893, msssim_vis: 0.0181, mx_loss: 0.0078, eta: 0:17:22, time: 4.4952
INFO train.py(173): step: 3320/5410, l_total: 0.0440, l_in: 0.0123, l_grad: 0.0316, msssim_ir: 0.4399, msssim_vis: 0.0139, mx_loss: 0.0069, eta: 0:17:16, time: 4.4862
INFO train.py(173): step: 3330/5410, l_total: 0.0453, l_in: 0.0112, l_grad: 0.0341, msssim_ir: 0.1747, msssim_vis: 0.1515, mx_loss: 0.0134, eta: 0:17:11, time: 4.4912
INFO train.py(173): step: 3340/5410, l_total: 0.0295, l_in: 0.0087, l_grad: 0.0207, msssim_ir: 0.2494, msssim_vis: 0.0772, mx_loss: 0.0072, eta: 0:17:06, time: 4.4892
INFO train.py(173): step: 3350/5410, l_total: 0.0398, l_in: 0.0130, l_grad: 0.0268, msssim_ir: 0.3163, msssim_vis: 0.1154, mx_loss: 0.0081, eta: 0:17:01, time: 4.5589
INFO train.py(173): step: 3360/5410, l_total: 0.0635, l_in: 0.0164, l_grad: 0.0471, msssim_ir: 0.4517, msssim_vis: 0.0476, mx_loss: 0.0173, eta: 0:16:55, time: 4.5500
INFO train.py(173): step: 3370/5410, l_total: 0.0441, l_in: 0.0144, l_grad: 0.0297, msssim_ir: 0.4811, msssim_vis: 0.0145, mx_loss: 0.0037, eta: 0:16:50, time: 4.5599
INFO train.py(173): step: 3380/5410, l_total: 0.0533, l_in: 0.0155, l_grad: 0.0378, msssim_ir: 0.2478, msssim_vis: 0.1374, mx_loss: 0.0130, eta: 0:16:45, time: 4.6296
INFO train.py(173): step: 3390/5410, l_total: 0.0487, l_in: 0.0116, l_grad: 0.0371, msssim_ir: 0.2268, msssim_vis: 0.1368, mx_loss: 0.0112, eta: 0:16:40, time: 4.6445
INFO train.py(173): step: 3400/5410, l_total: 0.0383, l_in: 0.0082, l_grad: 0.0301, msssim_ir: 0.2204, msssim_vis: 0.0964, mx_loss: 0.0072, eta: 0:16:35, time: 4.5480
INFO train.py(173): step: 3410/5410, l_total: 0.0342, l_in: 0.0081, l_grad: 0.0261, msssim_ir: 0.1598, msssim_vis: 0.1414, mx_loss: 0.0067, eta: 0:16:30, time: 4.5519
INFO train.py(173): step: 3420/5410, l_total: 0.0366, l_in: 0.0088, l_grad: 0.0278, msssim_ir: 0.3642, msssim_vis: 0.0555, mx_loss: 0.0047, eta: 0:16:24, time: 4.5649
INFO train.py(173): step: 3430/5410, l_total: 0.0366, l_in: 0.0125, l_grad: 0.0241, msssim_ir: 0.1597, msssim_vis: 0.1298, mx_loss: 0.0111, eta: 0:16:19, time: 4.5360
INFO train.py(173): step: 3440/5410, l_total: 0.0724, l_in: 0.0189, l_grad: 0.0534, msssim_ir: 0.4289, msssim_vis: 0.0410, mx_loss: 0.0136, eta: 0:16:14, time: 4.5649
INFO train.py(173): step: 3450/5410, l_total: 0.0431, l_in: 0.0102, l_grad: 0.0329, msssim_ir: 0.5121, msssim_vis: 0.0167, mx_loss: 0.0038, eta: 0:16:09, time: 4.5251
INFO train.py(173): step: 3460/5410, l_total: 0.0607, l_in: 0.0160, l_grad: 0.0447, msssim_ir: 0.4305, msssim_vis: 0.0458, mx_loss: 0.0097, eta: 0:16:04, time: 4.5878
INFO train.py(173): step: 3470/5410, l_total: 0.0554, l_in: 0.0135, l_grad: 0.0419, msssim_ir: 0.4487, msssim_vis: 0.0426, mx_loss: 0.0082, eta: 0:15:58, time: 4.5430
INFO train.py(173): step: 3480/5410, l_total: 0.0782, l_in: 0.0261, l_grad: 0.0521, msssim_ir: 0.4613, msssim_vis: 0.0500, mx_loss: 0.0108, eta: 0:15:53, time: 4.5460
INFO train.py(173): step: 3490/5410, l_total: 0.0420, l_in: 0.0170, l_grad: 0.0250, msssim_ir: 0.4190, msssim_vis: 0.0199, mx_loss: 0.0038, eta: 0:15:48, time: 4.5579
INFO train.py(173): step: 3500/5410, l_total: 0.0462, l_in: 0.0112, l_grad: 0.0351, msssim_ir: 0.5085, msssim_vis: 0.0075, mx_loss: 0.0064, eta: 0:15:43, time: 4.5619
INFO train.py(173): step: 3510/5410, l_total: 0.0324, l_in: 0.0085, l_grad: 0.0239, msssim_ir: 0.2814, msssim_vis: 0.0478, mx_loss: 0.0075, eta: 0:15:38, time: 4.5300
INFO train.py(173): step: 3520/5410, l_total: 0.0437, l_in: 0.0116, l_grad: 0.0320, msssim_ir: 0.5066, msssim_vis: 0.0115, mx_loss: 0.0050, eta: 0:15:33, time: 4.5679
INFO train.py(173): step: 3530/5410, l_total: 0.0385, l_in: 0.0081, l_grad: 0.0305, msssim_ir: 0.3315, msssim_vis: 0.0657, mx_loss: 0.0047, eta: 0:15:28, time: 4.5509
INFO train.py(173): step: 3540/5410, l_total: 0.0328, l_in: 0.0092, l_grad: 0.0237, msssim_ir: 0.3977, msssim_vis: 0.0439, mx_loss: 0.0038, eta: 0:15:22, time: 4.5450
INFO train.py(173): step: 3550/5410, l_total: 0.0506, l_in: 0.0105, l_grad: 0.0401, msssim_ir: 0.4060, msssim_vis: 0.0682, mx_loss: 0.0066, eta: 0:15:17, time: 4.5390
INFO train.py(173): step: 3560/5410, l_total: 0.0371, l_in: 0.0096, l_grad: 0.0275, msssim_ir: 0.3889, msssim_vis: 0.0474, mx_loss: 0.0050, eta: 0:15:12, time: 4.5400
INFO train.py(173): step: 3570/5410, l_total: 0.0510, l_in: 0.0162, l_grad: 0.0348, msssim_ir: 0.3066, msssim_vis: 0.0945, mx_loss: 0.0094, eta: 0:15:07, time: 4.5908
INFO train.py(173): step: 3580/5410, l_total: 0.0355, l_in: 0.0100, l_grad: 0.0255, msssim_ir: 0.2932, msssim_vis: 0.1001, mx_loss: 0.0056, eta: 0:15:02, time: 4.5858
INFO train.py(173): step: 3590/5410, l_total: 0.0584, l_in: 0.0137, l_grad: 0.0447, msssim_ir: 0.5192, msssim_vis: 0.0161, mx_loss: 0.0064, eta: 0:14:57, time: 4.5430
INFO train.py(173): step: 3600/5410, l_total: 0.0351, l_in: 0.0074, l_grad: 0.0277, msssim_ir: 0.4601, msssim_vis: 0.0113, mx_loss: 0.0050, eta: 0:14:52, time: 4.5589
INFO train.py(173): step: 3610/5410, l_total: 0.0514, l_in: 0.0157, l_grad: 0.0358, msssim_ir: 0.2576, msssim_vis: 0.0923, mx_loss: 0.0148, eta: 0:14:47, time: 4.5450
INFO train.py(173): step: 3620/5410, l_total: 0.0263, l_in: 0.0052, l_grad: 0.0211, msssim_ir: 0.2607, msssim_vis: 0.0804, mx_loss: 0.0035, eta: 0:14:41, time: 4.5460
INFO train.py(173): step: 3630/5410, l_total: 0.0462, l_in: 0.0129, l_grad: 0.0333, msssim_ir: 0.1991, msssim_vis: 0.1574, mx_loss: 0.0091, eta: 0:14:36, time: 4.5500
INFO train.py(173): step: 3640/5410, l_total: 0.0588, l_in: 0.0154, l_grad: 0.0435, msssim_ir: 0.1601, msssim_vis: 0.2070, mx_loss: 0.0127, eta: 0:14:31, time: 4.5509
INFO train.py(173): step: 3650/5410, l_total: 0.0288, l_in: 0.0055, l_grad: 0.0233, msssim_ir: 0.2850, msssim_vis: 0.0509, mx_loss: 0.0048, eta: 0:14:26, time: 4.5320
INFO train.py(173): step: 3660/5410, l_total: 0.0496, l_in: 0.0138, l_grad: 0.0358, msssim_ir: 0.4552, msssim_vis: 0.0178, mx_loss: 0.0060, eta: 0:14:21, time: 4.5679
INFO train.py(173): step: 3670/5410, l_total: 0.0405, l_in: 0.0145, l_grad: 0.0260, msssim_ir: 0.3084, msssim_vis: 0.0813, mx_loss: 0.0066, eta: 0:14:16, time: 4.5549
INFO train.py(173): step: 3680/5410, l_total: 0.0683, l_in: 0.0139, l_grad: 0.0545, msssim_ir: 0.4603, msssim_vis: 0.0172, mx_loss: 0.0071, eta: 0:14:11, time: 4.6047
INFO train.py(173): step: 3690/5410, l_total: 0.0348, l_in: 0.0084, l_grad: 0.0264, msssim_ir: 0.3213, msssim_vis: 0.0734, mx_loss: 0.0053, eta: 0:14:06, time: 4.5918
INFO train.py(173): step: 3700/5410, l_total: 0.0423, l_in: 0.0101, l_grad: 0.0322, msssim_ir: 0.4372, msssim_vis: 0.0256, mx_loss: 0.0056, eta: 0:14:01, time: 4.5440
INFO train.py(173): step: 3710/5410, l_total: 0.0386, l_in: 0.0083, l_grad: 0.0303, msssim_ir: 0.2975, msssim_vis: 0.0629, mx_loss: 0.0073, eta: 0:13:56, time: 4.5420
INFO train.py(173): step: 3720/5410, l_total: 0.0420, l_in: 0.0099, l_grad: 0.0322, msssim_ir: 0.3787, msssim_vis: 0.0684, mx_loss: 0.0051, eta: 0:13:51, time: 4.5629
INFO train.py(173): step: 3730/5410, l_total: 0.0474, l_in: 0.0122, l_grad: 0.0352, msssim_ir: 0.2859, msssim_vis: 0.0996, mx_loss: 0.0115, eta: 0:13:45, time: 4.6923
INFO train.py(173): step: 3740/5410, l_total: 0.0333, l_in: 0.0086, l_grad: 0.0247, msssim_ir: 0.2392, msssim_vis: 0.1123, mx_loss: 0.0063, eta: 0:13:40, time: 4.6256
INFO train.py(173): step: 3750/5410, l_total: 0.0362, l_in: 0.0088, l_grad: 0.0274, msssim_ir: 0.2705, msssim_vis: 0.0823, mx_loss: 0.0081, eta: 0:13:35, time: 4.5370
INFO train.py(173): step: 3760/5410, l_total: 0.0892, l_in: 0.0259, l_grad: 0.0633, msssim_ir: 0.4083, msssim_vis: 0.0702, mx_loss: 0.0119, eta: 0:13:30, time: 4.5967
INFO train.py(173): step: 3770/5410, l_total: 0.0385, l_in: 0.0105, l_grad: 0.0280, msssim_ir: 0.3664, msssim_vis: 0.0335, mx_loss: 0.0058, eta: 0:13:25, time: 4.5450
INFO train.py(173): step: 3780/5410, l_total: 0.0391, l_in: 0.0089, l_grad: 0.0302, msssim_ir: 0.5101, msssim_vis: 0.0039, mx_loss: 0.0036, eta: 0:13:20, time: 4.5619
INFO train.py(173): step: 3790/5410, l_total: 0.0600, l_in: 0.0166, l_grad: 0.0435, msssim_ir: 0.3750, msssim_vis: 0.0786, mx_loss: 0.0177, eta: 0:13:24, time: 24.2800
INFO train.py(173): step: 3800/5410, l_total: 0.0580, l_in: 0.0170, l_grad: 0.0410, msssim_ir: 0.4765, msssim_vis: 0.0141, mx_loss: 0.0080, eta: 0:13:18, time: 4.4564
INFO train.py(173): step: 3810/5410, l_total: 0.0433, l_in: 0.0088, l_grad: 0.0346, msssim_ir: 0.3811, msssim_vis: 0.0502, mx_loss: 0.0043, eta: 0:13:13, time: 4.4613
INFO train.py(173): step: 3820/5410, l_total: 0.0461, l_in: 0.0096, l_grad: 0.0365, msssim_ir: 0.5019, msssim_vis: 0.0106, mx_loss: 0.0042, eta: 0:13:08, time: 4.4773
INFO train.py(173): step: 3830/5410, l_total: 0.0294, l_in: 0.0060, l_grad: 0.0234, msssim_ir: 0.2810, msssim_vis: 0.0543, mx_loss: 0.0043, eta: 0:13:03, time: 4.4703
INFO train.py(173): step: 3840/5410, l_total: 0.0289, l_in: 0.0067, l_grad: 0.0222, msssim_ir: 0.4025, msssim_vis: 0.0465, mx_loss: 0.0026, eta: 0:12:58, time: 4.4803
INFO train.py(173): step: 3850/5410, l_total: 0.0382, l_in: 0.0083, l_grad: 0.0299, msssim_ir: 0.1861, msssim_vis: 0.1312, mx_loss: 0.0059, eta: 0:12:53, time: 4.4882
INFO train.py(173): step: 3860/5410, l_total: 0.0519, l_in: 0.0161, l_grad: 0.0357, msssim_ir: 0.2728, msssim_vis: 0.1347, mx_loss: 0.0152, eta: 0:12:47, time: 4.4803
INFO train.py(173): step: 3870/5410, l_total: 0.0603, l_in: 0.0220, l_grad: 0.0383, msssim_ir: 0.4886, msssim_vis: 0.0125, mx_loss: 0.0064, eta: 0:12:42, time: 4.4922
INFO train.py(173): step: 3880/5410, l_total: 0.0609, l_in: 0.0231, l_grad: 0.0378, msssim_ir: 0.3305, msssim_vis: 0.0615, mx_loss: 0.0190, eta: 0:12:37, time: 4.4852
INFO train.py(173): step: 3890/5410, l_total: 0.0336, l_in: 0.0070, l_grad: 0.0266, msssim_ir: 0.4456, msssim_vis: 0.0239, mx_loss: 0.0035, eta: 0:12:32, time: 4.5131
INFO train.py(173): step: 3900/5410, l_total: 0.0432, l_in: 0.0145, l_grad: 0.0287, msssim_ir: 0.2599, msssim_vis: 0.1105, mx_loss: 0.0069, eta: 0:12:27, time: 4.6286
INFO train.py(173): step: 3910/5410, l_total: 0.0422, l_in: 0.0086, l_grad: 0.0335, msssim_ir: 0.4751, msssim_vis: 0.0140, mx_loss: 0.0042, eta: 0:12:22, time: 4.5928
INFO train.py(173): step: 3920/5410, l_total: 0.0337, l_in: 0.0095, l_grad: 0.0242, msssim_ir: 0.1898, msssim_vis: 0.1215, mx_loss: 0.0064, eta: 0:12:17, time: 4.5300
INFO train.py(173): step: 3930/5410, l_total: 0.0276, l_in: 0.0073, l_grad: 0.0203, msssim_ir: 0.2764, msssim_vis: 0.0723, mx_loss: 0.0056, eta: 0:12:12, time: 4.5221
INFO train.py(173): step: 3940/5410, l_total: 0.0468, l_in: 0.0097, l_grad: 0.0371, msssim_ir: 0.5062, msssim_vis: 0.0102, mx_loss: 0.0044, eta: 0:12:07, time: 4.5709
INFO train.py(173): step: 3950/5410, l_total: 0.0526, l_in: 0.0166, l_grad: 0.0359, msssim_ir: 0.3305, msssim_vis: 0.0742, mx_loss: 0.0131, eta: 0:12:01, time: 4.5251
INFO train.py(173): step: 3960/5410, l_total: 0.0398, l_in: 0.0105, l_grad: 0.0292, msssim_ir: 0.3092, msssim_vis: 0.1130, mx_loss: 0.0053, eta: 0:11:56, time: 4.5529
INFO train.py(173): step: 3970/5410, l_total: 0.0547, l_in: 0.0136, l_grad: 0.0411, msssim_ir: 0.3809, msssim_vis: 0.0614, mx_loss: 0.0110, eta: 0:11:51, time: 4.5460
INFO train.py(173): step: 3980/5410, l_total: 0.0281, l_in: 0.0070, l_grad: 0.0211, msssim_ir: 0.2494, msssim_vis: 0.0703, mx_loss: 0.0056, eta: 0:11:46, time: 4.5659
INFO train.py(173): step: 3990/5410, l_total: 0.0413, l_in: 0.0100, l_grad: 0.0312, msssim_ir: 0.4159, msssim_vis: 0.0279, mx_loss: 0.0044, eta: 0:11:41, time: 4.5729
INFO train.py(173): step: 4000/5410, l_total: 0.0415, l_in: 0.0115, l_grad: 0.0300, msssim_ir: 0.3513, msssim_vis: 0.0274, mx_loss: 0.0045, eta: 0:11:36, time: 4.5808
INFO train.py(173): step: 4010/5410, l_total: 0.0326, l_in: 0.0071, l_grad: 0.0255, msssim_ir: 0.3835, msssim_vis: 0.0569, mx_loss: 0.0032, eta: 0:11:31, time: 4.5669
INFO train.py(173): step: 4020/5410, l_total: 0.0513, l_in: 0.0101, l_grad: 0.0412, msssim_ir: 0.4438, msssim_vis: 0.0149, mx_loss: 0.0055, eta: 0:11:26, time: 4.5171
INFO train.py(173): step: 4030/5410, l_total: 0.0460, l_in: 0.0123, l_grad: 0.0337, msssim_ir: 0.3614, msssim_vis: 0.0524, mx_loss: 0.0092, eta: 0:11:21, time: 4.5828
INFO train.py(173): step: 4040/5410, l_total: 0.0476, l_in: 0.0096, l_grad: 0.0380, msssim_ir: 0.3410, msssim_vis: 0.0599, mx_loss: 0.0085, eta: 0:11:16, time: 4.5539
INFO train.py(173): step: 4050/5410, l_total: 0.0633, l_in: 0.0172, l_grad: 0.0461, msssim_ir: 0.3757, msssim_vis: 0.0835, mx_loss: 0.0100, eta: 0:11:11, time: 4.5639
INFO train.py(173): step: 4060/5410, l_total: 0.0397, l_in: 0.0188, l_grad: 0.0210, msssim_ir: 0.1734, msssim_vis: 0.1566, mx_loss: 0.0114, eta: 0:11:06, time: 4.5569
INFO train.py(173): step: 4070/5410, l_total: 0.0276, l_in: 0.0089, l_grad: 0.0187, msssim_ir: 0.2836, msssim_vis: 0.0509, mx_loss: 0.0060, eta: 0:11:01, time: 4.5529
INFO train.py(173): step: 4080/5410, l_total: 0.0463, l_in: 0.0107, l_grad: 0.0356, msssim_ir: 0.4457, msssim_vis: 0.0348, mx_loss: 0.0052, eta: 0:10:56, time: 4.6017
INFO train.py(173): step: 4090/5410, l_total: 0.0426, l_in: 0.0157, l_grad: 0.0270, msssim_ir: 0.3702, msssim_vis: 0.0445, mx_loss: 0.0138, eta: 0:10:50, time: 4.5420
INFO train.py(173): step: 4100/5410, l_total: 0.0389, l_in: 0.0106, l_grad: 0.0283, msssim_ir: 0.4460, msssim_vis: 0.0223, mx_loss: 0.0044, eta: 0:10:45, time: 4.5888
INFO train.py(173): step: 4110/5410, l_total: 0.0542, l_in: 0.0170, l_grad: 0.0373, msssim_ir: 0.3303, msssim_vis: 0.0938, mx_loss: 0.0082, eta: 0:10:40, time: 4.5380
INFO train.py(173): step: 4120/5410, l_total: 0.0320, l_in: 0.0074, l_grad: 0.0247, msssim_ir: 0.3137, msssim_vis: 0.0697, mx_loss: 0.0054, eta: 0:10:35, time: 4.5420
INFO train.py(173): step: 4130/5410, l_total: 0.0419, l_in: 0.0139, l_grad: 0.0280, msssim_ir: 0.4801, msssim_vis: 0.0063, mx_loss: 0.0045, eta: 0:10:30, time: 4.5519
INFO train.py(173): step: 4140/5410, l_total: 0.0647, l_in: 0.0190, l_grad: 0.0457, msssim_ir: 0.4810, msssim_vis: 0.0405, mx_loss: 0.0204, eta: 0:10:25, time: 4.5539
INFO train.py(173): step: 4150/5410, l_total: 0.0597, l_in: 0.0194, l_grad: 0.0403, msssim_ir: 0.3512, msssim_vis: 0.0733, mx_loss: 0.0064, eta: 0:10:20, time: 4.5569
INFO train.py(173): step: 4160/5410, l_total: 0.0526, l_in: 0.0148, l_grad: 0.0378, msssim_ir: 0.4691, msssim_vis: 0.0237, mx_loss: 0.0080, eta: 0:10:15, time: 4.6037
INFO train.py(173): step: 4170/5410, l_total: 0.0391, l_in: 0.0077, l_grad: 0.0313, msssim_ir: 0.4680, msssim_vis: 0.0132, mx_loss: 0.0032, eta: 0:10:10, time: 4.5470
INFO train.py(173): step: 4180/5410, l_total: 0.0526, l_in: 0.0176, l_grad: 0.0350, msssim_ir: 0.3056, msssim_vis: 0.1181, mx_loss: 0.0098, eta: 0:10:05, time: 4.5599
INFO train.py(173): step: 4190/5410, l_total: 0.0448, l_in: 0.0118, l_grad: 0.0330, msssim_ir: 0.4232, msssim_vis: 0.0224, mx_loss: 0.0065, eta: 0:10:00, time: 4.5689
INFO train.py(173): step: 4200/5410, l_total: 0.0631, l_in: 0.0264, l_grad: 0.0366, msssim_ir: 0.1638, msssim_vis: 0.2030, mx_loss: 0.0238, eta: 0:09:55, time: 4.5181
INFO train.py(173): step: 4210/5410, l_total: 0.0367, l_in: 0.0085, l_grad: 0.0281, msssim_ir: 0.4370, msssim_vis: 0.0230, mx_loss: 0.0055, eta: 0:09:50, time: 4.5569
INFO train.py(173): step: 4220/5410, l_total: 0.0356, l_in: 0.0098, l_grad: 0.0258, msssim_ir: 0.3445, msssim_vis: 0.0513, mx_loss: 0.0054, eta: 0:09:45, time: 4.5450
INFO train.py(173): step: 4230/5410, l_total: 0.0379, l_in: 0.0091, l_grad: 0.0288, msssim_ir: 0.3371, msssim_vis: 0.0600, mx_loss: 0.0051, eta: 0:09:40, time: 4.5748
INFO train.py(173): step: 4240/5410, l_total: 0.0313, l_in: 0.0076, l_grad: 0.0237, msssim_ir: 0.2661, msssim_vis: 0.0867, mx_loss: 0.0056, eta: 0:09:35, time: 4.5310
INFO train.py(173): step: 4250/5410, l_total: 0.0603, l_in: 0.0214, l_grad: 0.0389, msssim_ir: 0.2741, msssim_vis: 0.1113, mx_loss: 0.0115, eta: 0:09:30, time: 4.5500
INFO train.py(173): step: 4260/5410, l_total: 0.0463, l_in: 0.0157, l_grad: 0.0307, msssim_ir: 0.2950, msssim_vis: 0.1061, mx_loss: 0.0076, eta: 0:09:25, time: 4.5818
INFO train.py(173): step: 4270/5410, l_total: 0.0355, l_in: 0.0092, l_grad: 0.0263, msssim_ir: 0.3215, msssim_vis: 0.0606, mx_loss: 0.0053, eta: 0:09:20, time: 4.5559
INFO train.py(173): step: 4280/5410, l_total: 0.0320, l_in: 0.0082, l_grad: 0.0237, msssim_ir: 0.3672, msssim_vis: 0.0299, mx_loss: 0.0038, eta: 0:09:15, time: 4.5440
INFO train.py(173): step: 4290/5410, l_total: 0.0552, l_in: 0.0125, l_grad: 0.0427, msssim_ir: 0.4533, msssim_vis: 0.0121, mx_loss: 0.0052, eta: 0:09:10, time: 4.5539
INFO train.py(173): step: 4300/5410, l_total: 0.0386, l_in: 0.0101, l_grad: 0.0285, msssim_ir: 0.3021, msssim_vis: 0.0829, mx_loss: 0.0099, eta: 0:09:05, time: 4.5440
INFO train.py(173): step: 4310/5410, l_total: 0.0889, l_in: 0.0241, l_grad: 0.0649, msssim_ir: 0.4323, msssim_vis: 0.0827, mx_loss: 0.0134, eta: 0:09:00, time: 4.5768
INFO train.py(173): step: 4320/5410, l_total: 0.0371, l_in: 0.0131, l_grad: 0.0240, msssim_ir: 0.2321, msssim_vis: 0.0996, mx_loss: 0.0051, eta: 0:08:55, time: 4.5430
INFO train.py(173): step: 4330/5410, l_total: 0.0460, l_in: 0.0123, l_grad: 0.0337, msssim_ir: 0.1882, msssim_vis: 0.1894, mx_loss: 0.0080, eta: 0:08:55, time: 24.2840
INFO train.py(173): step: 4340/5410, l_total: 0.0471, l_in: 0.0183, l_grad: 0.0289, msssim_ir: 0.3867, msssim_vis: 0.0447, mx_loss: 0.0139, eta: 0:08:50, time: 4.4524
INFO train.py(173): step: 4350/5410, l_total: 0.0346, l_in: 0.0150, l_grad: 0.0196, msssim_ir: 0.2668, msssim_vis: 0.0686, mx_loss: 0.0088, eta: 0:08:45, time: 4.4594
INFO train.py(173): step: 4360/5410, l_total: 0.0722, l_in: 0.0326, l_grad: 0.0395, msssim_ir: 0.4457, msssim_vis: 0.0542, mx_loss: 0.0151, eta: 0:08:40, time: 4.4643
INFO train.py(173): step: 4370/5410, l_total: 0.0353, l_in: 0.0084, l_grad: 0.0268, msssim_ir: 0.3612, msssim_vis: 0.0568, mx_loss: 0.0053, eta: 0:08:35, time: 4.4743
INFO train.py(173): step: 4380/5410, l_total: 0.0342, l_in: 0.0121, l_grad: 0.0221, msssim_ir: 0.2703, msssim_vis: 0.0775, mx_loss: 0.0077, eta: 0:08:29, time: 4.4763
INFO train.py(173): step: 4390/5410, l_total: 0.0385, l_in: 0.0087, l_grad: 0.0298, msssim_ir: 0.3993, msssim_vis: 0.0367, mx_loss: 0.0049, eta: 0:08:24, time: 4.4862
INFO train.py(173): step: 4400/5410, l_total: 0.0527, l_in: 0.0119, l_grad: 0.0408, msssim_ir: 0.4872, msssim_vis: 0.0124, mx_loss: 0.0050, eta: 0:08:19, time: 4.4882
INFO train.py(173): step: 4410/5410, l_total: 0.0439, l_in: 0.0123, l_grad: 0.0316, msssim_ir: 0.3217, msssim_vis: 0.0922, mx_loss: 0.0073, eta: 0:08:14, time: 4.4922
INFO train.py(173): step: 4420/5410, l_total: 0.0727, l_in: 0.0222, l_grad: 0.0505, msssim_ir: 0.3762, msssim_vis: 0.0363, mx_loss: 0.0107, eta: 0:08:09, time: 4.4892
INFO train.py(173): step: 4430/5410, l_total: 0.0506, l_in: 0.0113, l_grad: 0.0393, msssim_ir: 0.3420, msssim_vis: 0.0745, mx_loss: 0.0106, eta: 0:08:04, time: 4.5380
INFO train.py(173): step: 4440/5410, l_total: 0.0361, l_in: 0.0095, l_grad: 0.0266, msssim_ir: 0.1901, msssim_vis: 0.1182, mx_loss: 0.0062, eta: 0:07:59, time: 4.5460
INFO train.py(173): step: 4450/5410, l_total: 0.0417, l_in: 0.0123, l_grad: 0.0294, msssim_ir: 0.1682, msssim_vis: 0.1752, mx_loss: 0.0135, eta: 0:07:54, time: 4.6674
INFO train.py(173): step: 4460/5410, l_total: 0.0492, l_in: 0.0163, l_grad: 0.0330, msssim_ir: 0.3262, msssim_vis: 0.1103, mx_loss: 0.0060, eta: 0:07:49, time: 4.5808
INFO train.py(173): step: 4470/5410, l_total: 0.0336, l_in: 0.0062, l_grad: 0.0274, msssim_ir: 0.3071, msssim_vis: 0.0646, mx_loss: 0.0032, eta: 0:07:44, time: 4.6346
INFO train.py(173): step: 4480/5410, l_total: 0.0508, l_in: 0.0149, l_grad: 0.0359, msssim_ir: 0.4462, msssim_vis: 0.0210, mx_loss: 0.0059, eta: 0:07:39, time: 4.6684
INFO train.py(173): step: 4490/5410, l_total: 0.0445, l_in: 0.0098, l_grad: 0.0347, msssim_ir: 0.4694, msssim_vis: 0.0237, mx_loss: 0.0068, eta: 0:07:34, time: 4.5838
INFO train.py(173): step: 4500/5410, l_total: 0.0405, l_in: 0.0113, l_grad: 0.0292, msssim_ir: 0.1420, msssim_vis: 0.1982, mx_loss: 0.0113, eta: 0:07:29, time: 4.5957
INFO train.py(173): step: 4510/5410, l_total: 0.0420, l_in: 0.0106, l_grad: 0.0313, msssim_ir: 0.2996, msssim_vis: 0.0685, mx_loss: 0.0073, eta: 0:07:24, time: 4.5559
INFO train.py(173): step: 4520/5410, l_total: 0.0376, l_in: 0.0123, l_grad: 0.0253, msssim_ir: 0.3815, msssim_vis: 0.0389, mx_loss: 0.0052, eta: 0:07:19, time: 4.5470
INFO train.py(173): step: 4530/5410, l_total: 0.0560, l_in: 0.0116, l_grad: 0.0445, msssim_ir: 0.2217, msssim_vis: 0.1366, mx_loss: 0.0112, eta: 0:07:14, time: 4.5509
INFO train.py(173): step: 4540/5410, l_total: 0.0344, l_in: 0.0076, l_grad: 0.0269, msssim_ir: 0.2676, msssim_vis: 0.1087, mx_loss: 0.0055, eta: 0:07:09, time: 4.5569
INFO train.py(173): step: 4550/5410, l_total: 0.0474, l_in: 0.0190, l_grad: 0.0284, msssim_ir: 0.3302, msssim_vis: 0.0877, mx_loss: 0.0067, eta: 0:07:04, time: 4.5340
INFO train.py(173): step: 4560/5410, l_total: 0.0519, l_in: 0.0115, l_grad: 0.0403, msssim_ir: 0.3511, msssim_vis: 0.0708, mx_loss: 0.0090, eta: 0:06:59, time: 4.5539
INFO train.py(173): step: 4570/5410, l_total: 0.0610, l_in: 0.0170, l_grad: 0.0440, msssim_ir: 0.4010, msssim_vis: 0.0538, mx_loss: 0.0092, eta: 0:06:54, time: 4.5480
INFO train.py(173): step: 4580/5410, l_total: 0.0469, l_in: 0.0133, l_grad: 0.0337, msssim_ir: 0.4070, msssim_vis: 0.0535, mx_loss: 0.0097, eta: 0:06:49, time: 4.6047
INFO train.py(173): step: 4590/5410, l_total: 0.0341, l_in: 0.0077, l_grad: 0.0264, msssim_ir: 0.2404, msssim_vis: 0.1024, mx_loss: 0.0055, eta: 0:06:44, time: 4.5599
INFO train.py(173): step: 4600/5410, l_total: 0.0473, l_in: 0.0120, l_grad: 0.0353, msssim_ir: 0.4587, msssim_vis: 0.0220, mx_loss: 0.0046, eta: 0:06:39, time: 4.5559
INFO train.py(173): step: 4610/5410, l_total: 0.0452, l_in: 0.0099, l_grad: 0.0353, msssim_ir: 0.4286, msssim_vis: 0.0189, mx_loss: 0.0062, eta: 0:06:34, time: 4.5997
INFO train.py(173): step: 4620/5410, l_total: 0.0328, l_in: 0.0092, l_grad: 0.0236, msssim_ir: 0.2992, msssim_vis: 0.0947, mx_loss: 0.0061, eta: 0:06:29, time: 4.5559
INFO train.py(173): step: 4630/5410, l_total: 0.0397, l_in: 0.0099, l_grad: 0.0298, msssim_ir: 0.2747, msssim_vis: 0.0797, mx_loss: 0.0089, eta: 0:06:24, time: 4.5410
INFO train.py(173): step: 4640/5410, l_total: 0.0351, l_in: 0.0098, l_grad: 0.0253, msssim_ir: 0.3294, msssim_vis: 0.0665, mx_loss: 0.0058, eta: 0:06:19, time: 4.5768
INFO train.py(173): step: 4650/5410, l_total: 0.0394, l_in: 0.0097, l_grad: 0.0298, msssim_ir: 0.4245, msssim_vis: 0.0189, mx_loss: 0.0056, eta: 0:06:14, time: 4.5589
INFO train.py(173): step: 4660/5410, l_total: 0.0527, l_in: 0.0095, l_grad: 0.0432, msssim_ir: 0.3923, msssim_vis: 0.0488, mx_loss: 0.0077, eta: 0:06:09, time: 4.5440
INFO train.py(173): step: 4670/5410, l_total: 0.0512, l_in: 0.0187, l_grad: 0.0324, msssim_ir: 0.2217, msssim_vis: 0.1479, mx_loss: 0.0164, eta: 0:06:04, time: 4.5589
INFO train.py(173): step: 4680/5410, l_total: 0.0579, l_in: 0.0174, l_grad: 0.0405, msssim_ir: 0.3859, msssim_vis: 0.0485, mx_loss: 0.0093, eta: 0:05:59, time: 4.5470
INFO train.py(173): step: 4690/5410, l_total: 0.0317, l_in: 0.0101, l_grad: 0.0217, msssim_ir: 0.2698, msssim_vis: 0.0667, mx_loss: 0.0053, eta: 0:05:54, time: 4.5350
INFO train.py(173): step: 4700/5410, l_total: 0.0420, l_in: 0.0158, l_grad: 0.0261, msssim_ir: 0.2207, msssim_vis: 0.1324, mx_loss: 0.0068, eta: 0:05:49, time: 4.5639
INFO train.py(173): step: 4710/5410, l_total: 0.0583, l_in: 0.0140, l_grad: 0.0442, msssim_ir: 0.4781, msssim_vis: 0.0174, mx_loss: 0.0052, eta: 0:05:44, time: 4.5509
INFO train.py(173): step: 4720/5410, l_total: 0.0380, l_in: 0.0081, l_grad: 0.0300, msssim_ir: 0.5073, msssim_vis: 0.0146, mx_loss: 0.0029, eta: 0:05:39, time: 4.5659
INFO train.py(173): step: 4730/5410, l_total: 0.0616, l_in: 0.0201, l_grad: 0.0415, msssim_ir: 0.3864, msssim_vis: 0.0676, mx_loss: 0.0194, eta: 0:05:34, time: 4.5420
INFO train.py(173): step: 4740/5410, l_total: 0.0394, l_in: 0.0107, l_grad: 0.0287, msssim_ir: 0.2662, msssim_vis: 0.0913, mx_loss: 0.0068, eta: 0:05:29, time: 4.5918
INFO train.py(173): step: 4750/5410, l_total: 0.0713, l_in: 0.0203, l_grad: 0.0510, msssim_ir: 0.2998, msssim_vis: 0.0959, mx_loss: 0.0112, eta: 0:05:24, time: 4.5828
INFO train.py(173): step: 4760/5410, l_total: 0.0325, l_in: 0.0067, l_grad: 0.0258, msssim_ir: 0.3515, msssim_vis: 0.0529, mx_loss: 0.0045, eta: 0:05:19, time: 4.5490
INFO train.py(173): step: 4770/5410, l_total: 0.0383, l_in: 0.0125, l_grad: 0.0259, msssim_ir: 0.4396, msssim_vis: 0.0166, mx_loss: 0.0040, eta: 0:05:14, time: 4.5430
INFO train.py(173): step: 4780/5410, l_total: 0.0427, l_in: 0.0108, l_grad: 0.0319, msssim_ir: 0.3798, msssim_vis: 0.0541, mx_loss: 0.0053, eta: 0:05:09, time: 4.5529
INFO train.py(173): step: 4790/5410, l_total: 0.0532, l_in: 0.0185, l_grad: 0.0347, msssim_ir: 0.2895, msssim_vis: 0.1285, mx_loss: 0.0131, eta: 0:05:04, time: 4.5778
INFO train.py(173): step: 4800/5410, l_total: 0.0525, l_in: 0.0153, l_grad: 0.0371, msssim_ir: 0.3252, msssim_vis: 0.1279, mx_loss: 0.0081, eta: 0:04:59, time: 4.5748
INFO train.py(173): step: 4810/5410, l_total: 0.0370, l_in: 0.0108, l_grad: 0.0262, msssim_ir: 0.3681, msssim_vis: 0.0607, mx_loss: 0.0043, eta: 0:04:54, time: 4.5509
INFO train.py(173): step: 4820/5410, l_total: 0.0363, l_in: 0.0102, l_grad: 0.0261, msssim_ir: 0.4139, msssim_vis: 0.0266, mx_loss: 0.0063, eta: 0:04:49, time: 4.5748
INFO train.py(173): step: 4830/5410, l_total: 0.0339, l_in: 0.0074, l_grad: 0.0265, msssim_ir: 0.4175, msssim_vis: 0.0117, mx_loss: 0.0043, eta: 0:04:45, time: 4.5659
INFO train.py(173): step: 4840/5410, l_total: 0.0400, l_in: 0.0075, l_grad: 0.0325, msssim_ir: 0.4731, msssim_vis: 0.0147, mx_loss: 0.0029, eta: 0:04:40, time: 4.5261
INFO train.py(173): step: 4850/5410, l_total: 0.0423, l_in: 0.0110, l_grad: 0.0314, msssim_ir: 0.2064, msssim_vis: 0.1344, mx_loss: 0.0082, eta: 0:04:35, time: 4.5579
INFO train.py(173): step: 4860/5410, l_total: 0.0443, l_in: 0.0162, l_grad: 0.0281, msssim_ir: 0.2796, msssim_vis: 0.0933, mx_loss: 0.0154, eta: 0:04:30, time: 4.5480
INFO train.py(173): step: 4870/5410, l_total: 0.0436, l_in: 0.0106, l_grad: 0.0330, msssim_ir: 0.4479, msssim_vis: 0.0220, mx_loss: 0.0048, eta: 0:04:27, time: 24.3298
INFO train.py(173): step: 4880/5410, l_total: 0.0516, l_in: 0.0142, l_grad: 0.0374, msssim_ir: 0.3895, msssim_vis: 0.0848, mx_loss: 0.0071, eta: 0:04:22, time: 4.4823
INFO train.py(173): step: 4890/5410, l_total: 0.0473, l_in: 0.0126, l_grad: 0.0347, msssim_ir: 0.3190, msssim_vis: 0.0577, mx_loss: 0.0117, eta: 0:04:17, time: 4.4603
INFO train.py(173): step: 4900/5410, l_total: 0.0401, l_in: 0.0072, l_grad: 0.0329, msssim_ir: 0.2926, msssim_vis: 0.0964, mx_loss: 0.0052, eta: 0:04:12, time: 4.4713
INFO train.py(173): step: 4910/5410, l_total: 0.0452, l_in: 0.0077, l_grad: 0.0374, msssim_ir: 0.4314, msssim_vis: 0.0323, mx_loss: 0.0036, eta: 0:04:07, time: 4.4872
INFO train.py(173): step: 4920/5410, l_total: 0.0361, l_in: 0.0077, l_grad: 0.0283, msssim_ir: 0.4050, msssim_vis: 0.0322, mx_loss: 0.0049, eta: 0:04:02, time: 4.4852
INFO train.py(173): step: 4930/5410, l_total: 0.0386, l_in: 0.0081, l_grad: 0.0305, msssim_ir: 0.3774, msssim_vis: 0.0658, mx_loss: 0.0053, eta: 0:03:57, time: 4.4912
INFO train.py(173): step: 4940/5410, l_total: 0.0280, l_in: 0.0091, l_grad: 0.0189, msssim_ir: 0.3027, msssim_vis: 0.0353, mx_loss: 0.0045, eta: 0:03:52, time: 4.4783
INFO train.py(173): step: 4950/5410, l_total: 0.0462, l_in: 0.0105, l_grad: 0.0357, msssim_ir: 0.4705, msssim_vis: 0.0259, mx_loss: 0.0038, eta: 0:03:47, time: 4.4763
INFO train.py(173): step: 4960/5410, l_total: 0.0464, l_in: 0.0132, l_grad: 0.0331, msssim_ir: 0.2210, msssim_vis: 0.1295, mx_loss: 0.0106, eta: 0:03:42, time: 4.4932
INFO train.py(173): step: 4970/5410, l_total: 0.0512, l_in: 0.0099, l_grad: 0.0413, msssim_ir: 0.3645, msssim_vis: 0.0530, mx_loss: 0.0071, eta: 0:03:37, time: 4.5121
INFO train.py(173): step: 4980/5410, l_total: 0.0292, l_in: 0.0069, l_grad: 0.0223, msssim_ir: 0.3812, msssim_vis: 0.0381, mx_loss: 0.0037, eta: 0:03:32, time: 4.5191
INFO train.py(173): step: 4990/5410, l_total: 0.0459, l_in: 0.0128, l_grad: 0.0331, msssim_ir: 0.3742, msssim_vis: 0.0512, mx_loss: 0.0071, eta: 0:03:27, time: 4.6296
INFO train.py(173): step: 5000/5410, l_total: 0.0371, l_in: 0.0101, l_grad: 0.0270, msssim_ir: 0.3209, msssim_vis: 0.1181, mx_loss: 0.0041, eta: 0:03:22, time: 4.5320
INFO train.py(173): step: 5010/5410, l_total: 0.0435, l_in: 0.0139, l_grad: 0.0296, msssim_ir: 0.4183, msssim_vis: 0.0333, mx_loss: 0.0076, eta: 0:03:17, time: 4.5460
INFO train.py(173): step: 5020/5410, l_total: 0.0560, l_in: 0.0151, l_grad: 0.0409, msssim_ir: 0.2866, msssim_vis: 0.0967, mx_loss: 0.0133, eta: 0:03:12, time: 4.7620
INFO train.py(173): step: 5030/5410, l_total: 0.0496, l_in: 0.0154, l_grad: 0.0342, msssim_ir: 0.3302, msssim_vis: 0.0816, mx_loss: 0.0090, eta: 0:03:07, time: 4.5599
INFO train.py(173): step: 5040/5410, l_total: 0.0453, l_in: 0.0127, l_grad: 0.0326, msssim_ir: 0.4635, msssim_vis: 0.0218, mx_loss: 0.0055, eta: 0:03:02, time: 4.5420
INFO train.py(173): step: 5050/5410, l_total: 0.0445, l_in: 0.0133, l_grad: 0.0312, msssim_ir: 0.3125, msssim_vis: 0.1123, mx_loss: 0.0084, eta: 0:02:57, time: 4.5340
INFO train.py(173): step: 5060/5410, l_total: 0.0440, l_in: 0.0121, l_grad: 0.0318, msssim_ir: 0.2017, msssim_vis: 0.1398, mx_loss: 0.0107, eta: 0:02:52, time: 4.5490
INFO train.py(173): step: 5070/5410, l_total: 0.0311, l_in: 0.0069, l_grad: 0.0242, msssim_ir: 0.3334, msssim_vis: 0.0397, mx_loss: 0.0060, eta: 0:02:47, time: 4.5559
INFO train.py(173): step: 5080/5410, l_total: 0.0492, l_in: 0.0159, l_grad: 0.0333, msssim_ir: 0.2847, msssim_vis: 0.1239, mx_loss: 0.0117, eta: 0:02:42, time: 4.5948
INFO train.py(173): step: 5090/5410, l_total: 0.0383, l_in: 0.0146, l_grad: 0.0237, msssim_ir: 0.4012, msssim_vis: 0.0358, mx_loss: 0.0042, eta: 0:02:37, time: 4.5539
INFO train.py(173): step: 5100/5410, l_total: 0.0339, l_in: 0.0090, l_grad: 0.0249, msssim_ir: 0.1637, msssim_vis: 0.1668, mx_loss: 0.0066, eta: 0:02:32, time: 4.5649
INFO train.py(173): step: 5110/5410, l_total: 0.0322, l_in: 0.0062, l_grad: 0.0261, msssim_ir: 0.4357, msssim_vis: 0.0199, mx_loss: 0.0033, eta: 0:02:27, time: 4.5529
INFO train.py(173): step: 5120/5410, l_total: 0.0326, l_in: 0.0092, l_grad: 0.0235, msssim_ir: 0.2802, msssim_vis: 0.0682, mx_loss: 0.0057, eta: 0:02:23, time: 4.5579
INFO train.py(173): step: 5130/5410, l_total: 0.0266, l_in: 0.0064, l_grad: 0.0202, msssim_ir: 0.3693, msssim_vis: 0.0263, mx_loss: 0.0054, eta: 0:02:18, time: 4.5758
INFO train.py(173): step: 5140/5410, l_total: 0.0283, l_in: 0.0071, l_grad: 0.0211, msssim_ir: 0.2914, msssim_vis: 0.0683, mx_loss: 0.0036, eta: 0:02:13, time: 4.5689
INFO train.py(173): step: 5150/5410, l_total: 0.0555, l_in: 0.0145, l_grad: 0.0410, msssim_ir: 0.4324, msssim_vis: 0.0240, mx_loss: 0.0044, eta: 0:02:08, time: 4.5509
INFO train.py(173): step: 5160/5410, l_total: 0.0445, l_in: 0.0115, l_grad: 0.0330, msssim_ir: 0.4428, msssim_vis: 0.0140, mx_loss: 0.0051, eta: 0:02:03, time: 4.5500
INFO train.py(173): step: 5170/5410, l_total: 0.0530, l_in: 0.0094, l_grad: 0.0436, msssim_ir: 0.2820, msssim_vis: 0.1012, mx_loss: 0.0068, eta: 0:01:58, time: 4.5460
INFO train.py(173): step: 5180/5410, l_total: 0.0459, l_in: 0.0124, l_grad: 0.0335, msssim_ir: 0.3535, msssim_vis: 0.0779, mx_loss: 0.0065, eta: 0:01:53, time: 4.5629
INFO train.py(173): step: 5190/5410, l_total: 0.0494, l_in: 0.0172, l_grad: 0.0322, msssim_ir: 0.4491, msssim_vis: 0.0556, mx_loss: 0.0091, eta: 0:01:48, time: 4.6047
INFO train.py(173): step: 5200/5410, l_total: 0.0364, l_in: 0.0114, l_grad: 0.0250, msssim_ir: 0.3597, msssim_vis: 0.0587, mx_loss: 0.0028, eta: 0:01:43, time: 4.5549
INFO train.py(173): step: 5210/5410, l_total: 0.0336, l_in: 0.0077, l_grad: 0.0259, msssim_ir: 0.3763, msssim_vis: 0.0432, mx_loss: 0.0044, eta: 0:01:38, time: 4.6077
INFO train.py(173): step: 5220/5410, l_total: 0.0451, l_in: 0.0119, l_grad: 0.0333, msssim_ir: 0.3667, msssim_vis: 0.0874, mx_loss: 0.0119, eta: 0:01:33, time: 4.5599
INFO train.py(173): step: 5230/5410, l_total: 0.0375, l_in: 0.0121, l_grad: 0.0254, msssim_ir: 0.2227, msssim_vis: 0.1228, mx_loss: 0.0080, eta: 0:01:28, time: 4.5470
INFO train.py(173): step: 5240/5410, l_total: 0.0366, l_in: 0.0091, l_grad: 0.0275, msssim_ir: 0.3222, msssim_vis: 0.0990, mx_loss: 0.0064, eta: 0:01:23, time: 4.5290
INFO train.py(173): step: 5250/5410, l_total: 0.0450, l_in: 0.0137, l_grad: 0.0312, msssim_ir: 0.3711, msssim_vis: 0.0438, mx_loss: 0.0042, eta: 0:01:18, time: 4.5709
INFO train.py(173): step: 5260/5410, l_total: 0.0408, l_in: 0.0119, l_grad: 0.0289, msssim_ir: 0.4120, msssim_vis: 0.0260, mx_loss: 0.0049, eta: 0:01:13, time: 4.5410
INFO train.py(173): step: 5270/5410, l_total: 0.0330, l_in: 0.0088, l_grad: 0.0242, msssim_ir: 0.4257, msssim_vis: 0.0151, mx_loss: 0.0034, eta: 0:01:08, time: 4.5669
INFO train.py(173): step: 5280/5410, l_total: 0.0506, l_in: 0.0093, l_grad: 0.0413, msssim_ir: 0.3187, msssim_vis: 0.1046, mx_loss: 0.0070, eta: 0:01:03, time: 4.5569
INFO train.py(173): step: 5290/5410, l_total: 0.0344, l_in: 0.0096, l_grad: 0.0248, msssim_ir: 0.2119, msssim_vis: 0.1376, mx_loss: 0.0055, eta: 0:00:59, time: 4.5460
INFO train.py(173): step: 5300/5410, l_total: 0.0466, l_in: 0.0124, l_grad: 0.0342, msssim_ir: 0.4094, msssim_vis: 0.0411, mx_loss: 0.0083, eta: 0:00:54, time: 4.5748
INFO train.py(173): step: 5310/5410, l_total: 0.0373, l_in: 0.0114, l_grad: 0.0260, msssim_ir: 0.1816, msssim_vis: 0.1097, mx_loss: 0.0108, eta: 0:00:49, time: 4.5649
INFO train.py(173): step: 5320/5410, l_total: 0.0248, l_in: 0.0057, l_grad: 0.0191, msssim_ir: 0.3146, msssim_vis: 0.0578, mx_loss: 0.0041, eta: 0:00:44, time: 4.5390
INFO train.py(173): step: 5330/5410, l_total: 0.0422, l_in: 0.0123, l_grad: 0.0300, msssim_ir: 0.3805, msssim_vis: 0.0231, mx_loss: 0.0075, eta: 0:00:39, time: 4.5320
INFO train.py(173): step: 5340/5410, l_total: 0.0506, l_in: 0.0124, l_grad: 0.0382, msssim_ir: 0.4671, msssim_vis: 0.0464, mx_loss: 0.0124, eta: 0:00:34, time: 4.5619
INFO train.py(173): step: 5350/5410, l_total: 0.0416, l_in: 0.0107, l_grad: 0.0309, msssim_ir: 0.2945, msssim_vis: 0.0584, mx_loss: 0.0050, eta: 0:00:29, time: 4.5509
INFO train.py(173): step: 5360/5410, l_total: 0.0368, l_in: 0.0084, l_grad: 0.0283, msssim_ir: 0.4209, msssim_vis: 0.0335, mx_loss: 0.0045, eta: 0:00:24, time: 4.5430
INFO train.py(173): step: 5370/5410, l_total: 0.0453, l_in: 0.0184, l_grad: 0.0269, msssim_ir: 0.3875, msssim_vis: 0.0464, mx_loss: 0.0144, eta: 0:00:19, time: 4.5310
INFO train.py(173): step: 5380/5410, l_total: 0.0273, l_in: 0.0084, l_grad: 0.0189, msssim_ir: 0.2426, msssim_vis: 0.0930, mx_loss: 0.0053, eta: 0:00:14, time: 4.5470
INFO train.py(173): step: 5390/5410, l_total: 0.0452, l_in: 0.0099, l_grad: 0.0353, msssim_ir: 0.3707, msssim_vis: 0.0545, mx_loss: 0.0061, eta: 0:00:09, time: 4.5808
INFO train.py(173): step: 5400/5410, l_total: 0.0637, l_in: 0.0217, l_grad: 0.0420, msssim_ir: 0.2524, msssim_vis: 0.1255, mx_loss: 0.0183, eta: 0:00:04, time: 4.5559
INFO train.py(173): step: 5410/5410, l_total: 0.0373, l_in: 0.0095, l_grad: 0.0278, msssim_ir: 0.2104, msssim_vis: 0.1051, mx_loss: 0.0066, eta: 0:00:00, time: 4.5539
INFO train.py(177): Fusion Model Save to: ./model\Fusion\fusion_model.pth
INFO train.py(178): 

INFO train.py(108): Training Fusion Model start~
INFO train.py(173): step: 10/5410, l_total: 0.0339, l_in: 0.0105, l_grad: 0.0233, msssim_ir: 0.4159, msssim_vis: 0.0399, mx_loss: 0.0058, eta: 3:32:08, time: 23.5721
INFO train.py(173): step: 20/5410, l_total: 0.0378, l_in: 0.0108, l_grad: 0.0270, msssim_ir: 0.4467, msssim_vis: 0.0220, mx_loss: 0.0034, eta: 2:05:53, time: 4.4564
INFO train.py(173): step: 30/5410, l_total: 0.0407, l_in: 0.0116, l_grad: 0.0291, msssim_ir: 0.2957, msssim_vis: 0.0947, mx_loss: 0.0074, eta: 1:37:06, time: 4.4613
INFO train.py(173): step: 40/5410, l_total: 0.0349, l_in: 0.0081, l_grad: 0.0268, msssim_ir: 0.3216, msssim_vis: 0.0396, mx_loss: 0.0059, eta: 1:22:42, time: 4.4733
INFO train.py(173): step: 50/5410, l_total: 0.0511, l_in: 0.0142, l_grad: 0.0369, msssim_ir: 0.1863, msssim_vis: 0.2067, mx_loss: 0.0139, eta: 1:14:03, time: 4.4852
INFO train.py(173): step: 60/5410, l_total: 0.0292, l_in: 0.0077, l_grad: 0.0215, msssim_ir: 0.4289, msssim_vis: 0.0119, mx_loss: 0.0072, eta: 1:08:16, time: 4.4882
INFO train.py(173): step: 70/5410, l_total: 0.0408, l_in: 0.0137, l_grad: 0.0270, msssim_ir: 0.3330, msssim_vis: 0.0610, mx_loss: 0.0096, eta: 1:04:06, time: 4.4922
INFO train.py(173): step: 80/5410, l_total: 0.0427, l_in: 0.0100, l_grad: 0.0328, msssim_ir: 0.4897, msssim_vis: 0.0152, mx_loss: 0.0085, eta: 1:00:58, time: 4.4862
INFO train.py(173): step: 90/5410, l_total: 0.0343, l_in: 0.0072, l_grad: 0.0271, msssim_ir: 0.1885, msssim_vis: 0.0986, mx_loss: 0.0062, eta: 0:58:31, time: 4.4922
INFO train.py(173): step: 100/5410, l_total: 0.0397, l_in: 0.0068, l_grad: 0.0328, msssim_ir: 0.3971, msssim_vis: 0.0274, mx_loss: 0.0049, eta: 0:56:33, time: 4.5051
INFO train.py(173): step: 110/5410, l_total: 0.0646, l_in: 0.0186, l_grad: 0.0460, msssim_ir: 0.3877, msssim_vis: 0.0483, mx_loss: 0.0142, eta: 0:55:02, time: 4.6276
INFO train.py(173): step: 120/5410, l_total: 0.0532, l_in: 0.0191, l_grad: 0.0341, msssim_ir: 0.4964, msssim_vis: 0.0113, mx_loss: 0.0043, eta: 0:53:45, time: 4.6206
INFO train.py(173): step: 130/5410, l_total: 0.0467, l_in: 0.0114, l_grad: 0.0353, msssim_ir: 0.2004, msssim_vis: 0.1617, mx_loss: 0.0073, eta: 0:52:38, time: 4.5938
INFO train.py(173): step: 140/5410, l_total: 0.0597, l_in: 0.0260, l_grad: 0.0337, msssim_ir: 0.2444, msssim_vis: 0.1663, mx_loss: 0.0122, eta: 0:51:41, time: 4.6356
INFO train.py(173): step: 150/5410, l_total: 0.0474, l_in: 0.0201, l_grad: 0.0273, msssim_ir: 0.1993, msssim_vis: 0.0943, mx_loss: 0.0180, eta: 0:50:49, time: 4.5609
INFO train.py(173): step: 160/5410, l_total: 0.0330, l_in: 0.0073, l_grad: 0.0257, msssim_ir: 0.3563, msssim_vis: 0.0457, mx_loss: 0.0043, eta: 0:50:04, time: 4.6057
INFO train.py(173): step: 170/5410, l_total: 0.0416, l_in: 0.0094, l_grad: 0.0323, msssim_ir: 0.4816, msssim_vis: 0.0082, mx_loss: 0.0038, eta: 0:49:22, time: 4.5689
INFO train.py(173): step: 180/5410, l_total: 0.0408, l_in: 0.0193, l_grad: 0.0216, msssim_ir: 0.1634, msssim_vis: 0.1381, mx_loss: 0.0152, eta: 0:48:48, time: 4.6515
INFO train.py(173): step: 190/5410, l_total: 0.0372, l_in: 0.0095, l_grad: 0.0276, msssim_ir: 0.4181, msssim_vis: 0.0277, mx_loss: 0.0039, eta: 0:48:15, time: 4.6316
INFO train.py(173): step: 200/5410, l_total: 0.0341, l_in: 0.0086, l_grad: 0.0255, msssim_ir: 0.2505, msssim_vis: 0.1058, mx_loss: 0.0054, eta: 0:47:46, time: 4.6306
INFO train.py(173): step: 210/5410, l_total: 0.0348, l_in: 0.0088, l_grad: 0.0260, msssim_ir: 0.4109, msssim_vis: 0.0200, mx_loss: 0.0035, eta: 0:47:17, time: 4.5659
INFO train.py(173): step: 220/5410, l_total: 0.0468, l_in: 0.0106, l_grad: 0.0363, msssim_ir: 0.4738, msssim_vis: 0.0259, mx_loss: 0.0043, eta: 0:46:51, time: 4.5519
INFO train.py(173): step: 230/5410, l_total: 0.0367, l_in: 0.0079, l_grad: 0.0288, msssim_ir: 0.1568, msssim_vis: 0.1129, mx_loss: 0.0078, eta: 0:46:25, time: 4.5340
INFO train.py(173): step: 240/5410, l_total: 0.0420, l_in: 0.0084, l_grad: 0.0336, msssim_ir: 0.3094, msssim_vis: 0.0979, mx_loss: 0.0040, eta: 0:46:02, time: 4.5350
INFO train.py(173): step: 250/5410, l_total: 0.0575, l_in: 0.0164, l_grad: 0.0411, msssim_ir: 0.4450, msssim_vis: 0.0353, mx_loss: 0.0068, eta: 0:45:41, time: 4.5818
INFO train.py(173): step: 260/5410, l_total: 0.0403, l_in: 0.0084, l_grad: 0.0318, msssim_ir: 0.4559, msssim_vis: 0.0220, mx_loss: 0.0042, eta: 0:45:20, time: 4.5500
INFO train.py(173): step: 270/5410, l_total: 0.0403, l_in: 0.0103, l_grad: 0.0300, msssim_ir: 0.2367, msssim_vis: 0.1287, mx_loss: 0.0068, eta: 0:45:01, time: 4.5649
INFO train.py(173): step: 280/5410, l_total: 0.0363, l_in: 0.0082, l_grad: 0.0281, msssim_ir: 0.3736, msssim_vis: 0.0348, mx_loss: 0.0042, eta: 0:44:43, time: 4.5549
INFO train.py(173): step: 290/5410, l_total: 0.0545, l_in: 0.0180, l_grad: 0.0365, msssim_ir: 0.2203, msssim_vis: 0.1895, mx_loss: 0.0101, eta: 0:44:26, time: 4.5659
INFO train.py(173): step: 300/5410, l_total: 0.0375, l_in: 0.0083, l_grad: 0.0291, msssim_ir: 0.3838, msssim_vis: 0.0697, mx_loss: 0.0034, eta: 0:44:10, time: 4.5918
INFO train.py(173): step: 310/5410, l_total: 0.0340, l_in: 0.0070, l_grad: 0.0269, msssim_ir: 0.3753, msssim_vis: 0.0427, mx_loss: 0.0039, eta: 0:43:55, time: 4.5619
INFO train.py(173): step: 320/5410, l_total: 0.0968, l_in: 0.0460, l_grad: 0.0509, msssim_ir: 0.4797, msssim_vis: 0.1056, mx_loss: 0.0198, eta: 0:43:40, time: 4.5679
INFO train.py(173): step: 330/5410, l_total: 0.0349, l_in: 0.0083, l_grad: 0.0267, msssim_ir: 0.2966, msssim_vis: 0.0507, mx_loss: 0.0063, eta: 0:43:26, time: 4.5509
INFO train.py(173): step: 340/5410, l_total: 0.0503, l_in: 0.0117, l_grad: 0.0387, msssim_ir: 0.4837, msssim_vis: 0.0201, mx_loss: 0.0056, eta: 0:43:12, time: 4.5450
INFO train.py(173): step: 350/5410, l_total: 0.0458, l_in: 0.0109, l_grad: 0.0349, msssim_ir: 0.4396, msssim_vis: 0.0544, mx_loss: 0.0042, eta: 0:42:58, time: 4.5280
INFO train.py(173): step: 360/5410, l_total: 0.0458, l_in: 0.0119, l_grad: 0.0340, msssim_ir: 0.4158, msssim_vis: 0.0462, mx_loss: 0.0057, eta: 0:42:46, time: 4.5599
INFO train.py(173): step: 370/5410, l_total: 0.0350, l_in: 0.0095, l_grad: 0.0255, msssim_ir: 0.3022, msssim_vis: 0.0808, mx_loss: 0.0051, eta: 0:42:34, time: 4.5689
INFO train.py(173): step: 380/5410, l_total: 0.0463, l_in: 0.0129, l_grad: 0.0334, msssim_ir: 0.2961, msssim_vis: 0.0959, mx_loss: 0.0138, eta: 0:42:22, time: 4.5460
INFO train.py(173): step: 390/5410, l_total: 0.0451, l_in: 0.0136, l_grad: 0.0315, msssim_ir: 0.3341, msssim_vis: 0.0531, mx_loss: 0.0072, eta: 0:42:10, time: 4.5649
INFO train.py(173): step: 400/5410, l_total: 0.0286, l_in: 0.0059, l_grad: 0.0226, msssim_ir: 0.3491, msssim_vis: 0.0457, mx_loss: 0.0031, eta: 0:41:59, time: 4.5639
INFO train.py(173): step: 410/5410, l_total: 0.0338, l_in: 0.0094, l_grad: 0.0244, msssim_ir: 0.3801, msssim_vis: 0.0605, mx_loss: 0.0035, eta: 0:41:49, time: 4.5629
INFO train.py(173): step: 420/5410, l_total: 0.0368, l_in: 0.0078, l_grad: 0.0290, msssim_ir: 0.4767, msssim_vis: 0.0080, mx_loss: 0.0042, eta: 0:41:38, time: 4.5509
INFO train.py(173): step: 430/5410, l_total: 0.0442, l_in: 0.0132, l_grad: 0.0310, msssim_ir: 0.4767, msssim_vis: 0.0225, mx_loss: 0.0053, eta: 0:41:28, time: 4.5450
INFO train.py(173): step: 440/5410, l_total: 0.0460, l_in: 0.0117, l_grad: 0.0343, msssim_ir: 0.2827, msssim_vis: 0.0891, mx_loss: 0.0070, eta: 0:41:18, time: 4.5539
INFO train.py(173): step: 450/5410, l_total: 0.0454, l_in: 0.0086, l_grad: 0.0368, msssim_ir: 0.2364, msssim_vis: 0.1521, mx_loss: 0.0055, eta: 0:41:08, time: 4.5649
INFO train.py(173): step: 460/5410, l_total: 0.0406, l_in: 0.0140, l_grad: 0.0266, msssim_ir: 0.3938, msssim_vis: 0.0288, mx_loss: 0.0067, eta: 0:40:59, time: 4.5629
INFO train.py(173): step: 470/5410, l_total: 0.0393, l_in: 0.0092, l_grad: 0.0302, msssim_ir: 0.4777, msssim_vis: 0.0062, mx_loss: 0.0053, eta: 0:40:49, time: 4.5480
INFO train.py(173): step: 480/5410, l_total: 0.0308, l_in: 0.0088, l_grad: 0.0219, msssim_ir: 0.3913, msssim_vis: 0.0178, mx_loss: 0.0051, eta: 0:40:40, time: 4.5519
INFO train.py(173): step: 490/5410, l_total: 0.0401, l_in: 0.0115, l_grad: 0.0286, msssim_ir: 0.5000, msssim_vis: 0.0063, mx_loss: 0.0029, eta: 0:40:31, time: 4.5390
INFO train.py(173): step: 500/5410, l_total: 0.0371, l_in: 0.0103, l_grad: 0.0268, msssim_ir: 0.1870, msssim_vis: 0.1715, mx_loss: 0.0071, eta: 0:40:23, time: 4.5738
INFO train.py(173): step: 510/5410, l_total: 0.0374, l_in: 0.0104, l_grad: 0.0270, msssim_ir: 0.4121, msssim_vis: 0.0432, mx_loss: 0.0056, eta: 0:40:14, time: 4.5490
INFO train.py(173): step: 520/5410, l_total: 0.0383, l_in: 0.0069, l_grad: 0.0313, msssim_ir: 0.4791, msssim_vis: 0.0123, mx_loss: 0.0026, eta: 0:40:05, time: 4.5430
INFO train.py(173): step: 530/5410, l_total: 0.0425, l_in: 0.0090, l_grad: 0.0335, msssim_ir: 0.2722, msssim_vis: 0.1119, mx_loss: 0.0098, eta: 0:39:57, time: 4.5519
INFO train.py(173): step: 540/5410, l_total: 0.0525, l_in: 0.0090, l_grad: 0.0435, msssim_ir: 0.3879, msssim_vis: 0.0389, mx_loss: 0.0063, eta: 0:39:49, time: 4.5360
INFO train.py(173): step: 550/5410, l_total: 0.0641, l_in: 0.0217, l_grad: 0.0424, msssim_ir: 0.3546, msssim_vis: 0.0829, mx_loss: 0.0187, eta: 0:42:33, time: 24.0321
INFO train.py(173): step: 560/5410, l_total: 0.0567, l_in: 0.0188, l_grad: 0.0379, msssim_ir: 0.4219, msssim_vis: 0.0603, mx_loss: 0.0178, eta: 0:42:21, time: 4.4534
INFO train.py(173): step: 570/5410, l_total: 0.0423, l_in: 0.0099, l_grad: 0.0324, msssim_ir: 0.3579, msssim_vis: 0.0931, mx_loss: 0.0119, eta: 0:42:09, time: 4.4643
INFO train.py(173): step: 580/5410, l_total: 0.0313, l_in: 0.0084, l_grad: 0.0229, msssim_ir: 0.3045, msssim_vis: 0.0590, mx_loss: 0.0039, eta: 0:41:57, time: 4.4693
INFO train.py(173): step: 590/5410, l_total: 0.0425, l_in: 0.0081, l_grad: 0.0344, msssim_ir: 0.3757, msssim_vis: 0.0644, mx_loss: 0.0051, eta: 0:41:46, time: 4.4763
INFO train.py(173): step: 600/5410, l_total: 0.0760, l_in: 0.0369, l_grad: 0.0391, msssim_ir: 0.5082, msssim_vis: 0.0050, mx_loss: 0.0047, eta: 0:41:35, time: 4.4862
INFO train.py(173): step: 610/5410, l_total: 0.0383, l_in: 0.0112, l_grad: 0.0270, msssim_ir: 0.3260, msssim_vis: 0.0575, mx_loss: 0.0050, eta: 0:41:24, time: 4.4932
INFO train.py(173): step: 620/5410, l_total: 0.0423, l_in: 0.0090, l_grad: 0.0333, msssim_ir: 0.3135, msssim_vis: 0.0838, mx_loss: 0.0083, eta: 0:41:14, time: 4.4872
INFO train.py(173): step: 630/5410, l_total: 0.0427, l_in: 0.0120, l_grad: 0.0306, msssim_ir: 0.2476, msssim_vis: 0.1152, mx_loss: 0.0061, eta: 0:41:04, time: 4.5061
INFO train.py(173): step: 640/5410, l_total: 0.0495, l_in: 0.0163, l_grad: 0.0332, msssim_ir: 0.1697, msssim_vis: 0.1756, mx_loss: 0.0194, eta: 0:40:54, time: 4.4862
INFO train.py(173): step: 650/5410, l_total: 0.0334, l_in: 0.0081, l_grad: 0.0254, msssim_ir: 0.3875, msssim_vis: 0.0374, mx_loss: 0.0085, eta: 0:40:45, time: 4.6346
INFO train.py(173): step: 660/5410, l_total: 0.0335, l_in: 0.0146, l_grad: 0.0188, msssim_ir: 0.2530, msssim_vis: 0.0841, mx_loss: 0.0094, eta: 0:40:36, time: 4.6177
INFO train.py(173): step: 670/5410, l_total: 0.0453, l_in: 0.0120, l_grad: 0.0333, msssim_ir: 0.4360, msssim_vis: 0.0213, mx_loss: 0.0044, eta: 0:40:27, time: 4.5709
INFO train.py(173): step: 680/5410, l_total: 0.0494, l_in: 0.0178, l_grad: 0.0315, msssim_ir: 0.2922, msssim_vis: 0.1356, mx_loss: 0.0112, eta: 0:40:18, time: 4.6396
INFO train.py(173): step: 690/5410, l_total: 0.0298, l_in: 0.0104, l_grad: 0.0194, msssim_ir: 0.3284, msssim_vis: 0.0305, mx_loss: 0.0055, eta: 0:40:10, time: 4.5977
INFO train.py(173): step: 700/5410, l_total: 0.0475, l_in: 0.0137, l_grad: 0.0339, msssim_ir: 0.3229, msssim_vis: 0.0927, mx_loss: 0.0141, eta: 0:40:01, time: 4.5450
INFO train.py(173): step: 710/5410, l_total: 0.0291, l_in: 0.0086, l_grad: 0.0206, msssim_ir: 0.2447, msssim_vis: 0.0885, mx_loss: 0.0052, eta: 0:39:52, time: 4.5509
INFO train.py(173): step: 720/5410, l_total: 0.0380, l_in: 0.0081, l_grad: 0.0299, msssim_ir: 0.4981, msssim_vis: 0.0108, mx_loss: 0.0035, eta: 0:39:43, time: 4.5350
INFO train.py(173): step: 730/5410, l_total: 0.0355, l_in: 0.0118, l_grad: 0.0237, msssim_ir: 0.2393, msssim_vis: 0.1031, mx_loss: 0.0048, eta: 0:39:35, time: 4.5509
INFO train.py(173): step: 740/5410, l_total: 0.0422, l_in: 0.0095, l_grad: 0.0327, msssim_ir: 0.3383, msssim_vis: 0.0640, mx_loss: 0.0090, eta: 0:39:27, time: 4.5539
INFO train.py(173): step: 750/5410, l_total: 0.0371, l_in: 0.0089, l_grad: 0.0282, msssim_ir: 0.3545, msssim_vis: 0.0527, mx_loss: 0.0039, eta: 0:39:18, time: 4.5251
INFO train.py(173): step: 760/5410, l_total: 0.0343, l_in: 0.0105, l_grad: 0.0237, msssim_ir: 0.3702, msssim_vis: 0.0585, mx_loss: 0.0038, eta: 0:39:10, time: 4.5559
INFO train.py(173): step: 770/5410, l_total: 0.0371, l_in: 0.0137, l_grad: 0.0234, msssim_ir: 0.2797, msssim_vis: 0.0851, mx_loss: 0.0072, eta: 0:39:02, time: 4.5420
INFO train.py(173): step: 780/5410, l_total: 0.0451, l_in: 0.0102, l_grad: 0.0349, msssim_ir: 0.4405, msssim_vis: 0.0237, mx_loss: 0.0068, eta: 0:38:54, time: 4.5689
INFO train.py(173): step: 790/5410, l_total: 0.0378, l_in: 0.0146, l_grad: 0.0232, msssim_ir: 0.1941, msssim_vis: 0.1234, mx_loss: 0.0121, eta: 0:38:46, time: 4.5300
INFO train.py(173): step: 800/5410, l_total: 0.0576, l_in: 0.0151, l_grad: 0.0426, msssim_ir: 0.4362, msssim_vis: 0.0705, mx_loss: 0.0094, eta: 0:38:38, time: 4.5729
INFO train.py(173): step: 810/5410, l_total: 0.0383, l_in: 0.0118, l_grad: 0.0265, msssim_ir: 0.3102, msssim_vis: 0.1055, mx_loss: 0.0061, eta: 0:38:30, time: 4.5629
INFO train.py(173): step: 820/5410, l_total: 0.0323, l_in: 0.0067, l_grad: 0.0255, msssim_ir: 0.3472, msssim_vis: 0.0356, mx_loss: 0.0035, eta: 0:38:23, time: 4.5659
INFO train.py(173): step: 830/5410, l_total: 0.0354, l_in: 0.0111, l_grad: 0.0243, msssim_ir: 0.3460, msssim_vis: 0.0525, mx_loss: 0.0050, eta: 0:38:15, time: 4.5629
INFO train.py(173): step: 840/5410, l_total: 0.0404, l_in: 0.0179, l_grad: 0.0225, msssim_ir: 0.2919, msssim_vis: 0.0585, mx_loss: 0.0059, eta: 0:38:08, time: 4.5619
INFO train.py(173): step: 850/5410, l_total: 0.0339, l_in: 0.0089, l_grad: 0.0251, msssim_ir: 0.4044, msssim_vis: 0.0317, mx_loss: 0.0039, eta: 0:38:00, time: 4.5539
INFO train.py(173): step: 860/5410, l_total: 0.0510, l_in: 0.0147, l_grad: 0.0363, msssim_ir: 0.2784, msssim_vis: 0.1089, mx_loss: 0.0102, eta: 0:37:53, time: 4.5609
INFO train.py(173): step: 870/5410, l_total: 0.0318, l_in: 0.0061, l_grad: 0.0257, msssim_ir: 0.2765, msssim_vis: 0.1104, mx_loss: 0.0040, eta: 0:37:46, time: 4.5460
INFO train.py(173): step: 880/5410, l_total: 0.0315, l_in: 0.0077, l_grad: 0.0237, msssim_ir: 0.3021, msssim_vis: 0.0550, mx_loss: 0.0037, eta: 0:37:39, time: 4.5559
INFO train.py(173): step: 890/5410, l_total: 0.0405, l_in: 0.0096, l_grad: 0.0308, msssim_ir: 0.3327, msssim_vis: 0.1471, mx_loss: 0.0045, eta: 0:37:31, time: 4.5470
INFO train.py(173): step: 900/5410, l_total: 0.0379, l_in: 0.0098, l_grad: 0.0281, msssim_ir: 0.3916, msssim_vis: 0.0433, mx_loss: 0.0037, eta: 0:37:24, time: 4.5340
INFO train.py(173): step: 910/5410, l_total: 0.0346, l_in: 0.0071, l_grad: 0.0274, msssim_ir: 0.2412, msssim_vis: 0.0944, mx_loss: 0.0054, eta: 0:37:17, time: 4.5669
INFO train.py(173): step: 920/5410, l_total: 0.0399, l_in: 0.0085, l_grad: 0.0314, msssim_ir: 0.2893, msssim_vis: 0.0808, mx_loss: 0.0064, eta: 0:37:10, time: 4.5440
INFO train.py(173): step: 930/5410, l_total: 0.0430, l_in: 0.0100, l_grad: 0.0330, msssim_ir: 0.4639, msssim_vis: 0.0161, mx_loss: 0.0042, eta: 0:37:03, time: 4.5748
INFO train.py(173): step: 940/5410, l_total: 0.0450, l_in: 0.0103, l_grad: 0.0347, msssim_ir: 0.3908, msssim_vis: 0.0425, mx_loss: 0.0083, eta: 0:36:56, time: 4.5480
INFO train.py(173): step: 950/5410, l_total: 0.0435, l_in: 0.0112, l_grad: 0.0323, msssim_ir: 0.4431, msssim_vis: 0.0339, mx_loss: 0.0035, eta: 0:36:49, time: 4.5589
INFO train.py(173): step: 960/5410, l_total: 0.0390, l_in: 0.0128, l_grad: 0.0263, msssim_ir: 0.3128, msssim_vis: 0.0872, mx_loss: 0.0086, eta: 0:36:43, time: 4.5559
INFO train.py(173): step: 970/5410, l_total: 0.0473, l_in: 0.0132, l_grad: 0.0342, msssim_ir: 0.3472, msssim_vis: 0.0512, mx_loss: 0.0116, eta: 0:36:36, time: 4.5619
INFO train.py(173): step: 980/5410, l_total: 0.0429, l_in: 0.0092, l_grad: 0.0337, msssim_ir: 0.4819, msssim_vis: 0.0107, mx_loss: 0.0036, eta: 0:36:29, time: 4.5500
INFO train.py(173): step: 990/5410, l_total: 0.0445, l_in: 0.0121, l_grad: 0.0323, msssim_ir: 0.4646, msssim_vis: 0.0368, mx_loss: 0.0044, eta: 0:36:22, time: 4.5539
INFO train.py(173): step: 1000/5410, l_total: 0.0409, l_in: 0.0097, l_grad: 0.0312, msssim_ir: 0.4974, msssim_vis: 0.0053, mx_loss: 0.0038, eta: 0:36:16, time: 4.5589
INFO train.py(173): step: 1010/5410, l_total: 0.0651, l_in: 0.0169, l_grad: 0.0481, msssim_ir: 0.4696, msssim_vis: 0.0112, mx_loss: 0.0064, eta: 0:36:09, time: 4.5490
INFO train.py(173): step: 1020/5410, l_total: 0.0339, l_in: 0.0098, l_grad: 0.0241, msssim_ir: 0.1695, msssim_vis: 0.1076, mx_loss: 0.0103, eta: 0:36:03, time: 4.5669
INFO train.py(173): step: 1030/5410, l_total: 0.0318, l_in: 0.0099, l_grad: 0.0219, msssim_ir: 0.3369, msssim_vis: 0.0351, mx_loss: 0.0060, eta: 0:35:56, time: 4.5529
INFO train.py(173): step: 1040/5410, l_total: 0.0332, l_in: 0.0086, l_grad: 0.0245, msssim_ir: 0.3040, msssim_vis: 0.1013, mx_loss: 0.0057, eta: 0:35:50, time: 4.5679
INFO train.py(173): step: 1050/5410, l_total: 0.0375, l_in: 0.0096, l_grad: 0.0279, msssim_ir: 0.3104, msssim_vis: 0.0633, mx_loss: 0.0066, eta: 0:35:44, time: 4.6495
INFO train.py(173): step: 1060/5410, l_total: 0.0484, l_in: 0.0130, l_grad: 0.0354, msssim_ir: 0.5299, msssim_vis: 0.0333, mx_loss: 0.0094, eta: 0:35:37, time: 4.5928
INFO train.py(173): step: 1070/5410, l_total: 0.0464, l_in: 0.0127, l_grad: 0.0337, msssim_ir: 0.3833, msssim_vis: 0.0415, mx_loss: 0.0068, eta: 0:35:31, time: 4.5828
INFO train.py(173): step: 1080/5410, l_total: 0.0407, l_in: 0.0104, l_grad: 0.0304, msssim_ir: 0.3146, msssim_vis: 0.0733, mx_loss: 0.0065, eta: 0:35:25, time: 4.5350
INFO train.py(173): step: 1090/5410, l_total: 0.0370, l_in: 0.0097, l_grad: 0.0273, msssim_ir: 0.1130, msssim_vis: 0.1891, mx_loss: 0.0095, eta: 0:36:36, time: 24.0381
INFO train.py(173): step: 1100/5410, l_total: 0.0414, l_in: 0.0090, l_grad: 0.0324, msssim_ir: 0.4628, msssim_vis: 0.0211, mx_loss: 0.0054, eta: 0:36:28, time: 4.4623
INFO train.py(173): step: 1110/5410, l_total: 0.0383, l_in: 0.0101, l_grad: 0.0282, msssim_ir: 0.4478, msssim_vis: 0.0222, mx_loss: 0.0069, eta: 0:36:21, time: 4.4564
INFO train.py(173): step: 1120/5410, l_total: 0.0377, l_in: 0.0125, l_grad: 0.0252, msssim_ir: 0.1898, msssim_vis: 0.1472, mx_loss: 0.0068, eta: 0:36:13, time: 4.4584
INFO train.py(173): step: 1130/5410, l_total: 0.0412, l_in: 0.0123, l_grad: 0.0289, msssim_ir: 0.3947, msssim_vis: 0.0625, mx_loss: 0.0054, eta: 0:36:06, time: 4.4713
INFO train.py(173): step: 1140/5410, l_total: 0.0352, l_in: 0.0091, l_grad: 0.0261, msssim_ir: 0.2131, msssim_vis: 0.1466, mx_loss: 0.0076, eta: 0:35:59, time: 4.4902
INFO train.py(173): step: 1150/5410, l_total: 0.0302, l_in: 0.0068, l_grad: 0.0234, msssim_ir: 0.2929, msssim_vis: 0.0783, mx_loss: 0.0037, eta: 0:35:52, time: 4.4922
INFO train.py(173): step: 1160/5410, l_total: 0.0321, l_in: 0.0117, l_grad: 0.0204, msssim_ir: 0.2195, msssim_vis: 0.0742, mx_loss: 0.0115, eta: 0:35:44, time: 4.4902
INFO train.py(173): step: 1170/5410, l_total: 0.0490, l_in: 0.0125, l_grad: 0.0365, msssim_ir: 0.3873, msssim_vis: 0.0791, mx_loss: 0.0091, eta: 0:35:37, time: 4.4882
INFO train.py(173): step: 1180/5410, l_total: 0.0300, l_in: 0.0085, l_grad: 0.0214, msssim_ir: 0.2857, msssim_vis: 0.0482, mx_loss: 0.0044, eta: 0:35:30, time: 4.5002
INFO train.py(173): step: 1190/5410, l_total: 0.1250, l_in: 0.0299, l_grad: 0.0950, msssim_ir: 0.3630, msssim_vis: 0.0899, mx_loss: 0.0281, eta: 0:35:24, time: 4.6216
INFO train.py(173): step: 1200/5410, l_total: 0.0397, l_in: 0.0101, l_grad: 0.0297, msssim_ir: 0.2418, msssim_vis: 0.1009, mx_loss: 0.0078, eta: 0:35:17, time: 4.5619
INFO train.py(173): step: 1210/5410, l_total: 0.0407, l_in: 0.0166, l_grad: 0.0241, msssim_ir: 0.3247, msssim_vis: 0.0646, mx_loss: 0.0075, eta: 0:35:11, time: 4.6734
INFO train.py(173): step: 1220/5410, l_total: 0.0319, l_in: 0.0083, l_grad: 0.0236, msssim_ir: 0.2622, msssim_vis: 0.0949, mx_loss: 0.0053, eta: 0:35:04, time: 4.5151
INFO train.py(173): step: 1230/5410, l_total: 0.0297, l_in: 0.0074, l_grad: 0.0223, msssim_ir: 0.3920, msssim_vis: 0.0382, mx_loss: 0.0032, eta: 0:34:58, time: 4.5480
INFO train.py(173): step: 1240/5410, l_total: 0.0363, l_in: 0.0094, l_grad: 0.0269, msssim_ir: 0.3058, msssim_vis: 0.0925, mx_loss: 0.0055, eta: 0:34:51, time: 4.5191
INFO train.py(173): step: 1250/5410, l_total: 0.0309, l_in: 0.0125, l_grad: 0.0185, msssim_ir: 0.2704, msssim_vis: 0.0524, mx_loss: 0.0096, eta: 0:34:44, time: 4.5679
INFO train.py(173): step: 1260/5410, l_total: 0.0418, l_in: 0.0103, l_grad: 0.0314, msssim_ir: 0.4549, msssim_vis: 0.0145, mx_loss: 0.0034, eta: 0:34:38, time: 4.5340
INFO train.py(173): step: 1270/5410, l_total: 0.0281, l_in: 0.0064, l_grad: 0.0216, msssim_ir: 0.3660, msssim_vis: 0.0386, mx_loss: 0.0034, eta: 0:34:31, time: 4.5599
INFO train.py(173): step: 1280/5410, l_total: 0.0483, l_in: 0.0105, l_grad: 0.0378, msssim_ir: 0.4750, msssim_vis: 0.0101, mx_loss: 0.0043, eta: 0:34:25, time: 4.5410
INFO train.py(173): step: 1290/5410, l_total: 0.0525, l_in: 0.0099, l_grad: 0.0426, msssim_ir: 0.3533, msssim_vis: 0.0603, mx_loss: 0.0105, eta: 0:34:18, time: 4.5450
INFO train.py(173): step: 1300/5410, l_total: 0.0319, l_in: 0.0090, l_grad: 0.0229, msssim_ir: 0.3637, msssim_vis: 0.0423, mx_loss: 0.0063, eta: 0:34:12, time: 4.5500
INFO train.py(173): step: 1310/5410, l_total: 0.0319, l_in: 0.0076, l_grad: 0.0242, msssim_ir: 0.3910, msssim_vis: 0.0318, mx_loss: 0.0052, eta: 0:34:06, time: 4.5639
INFO train.py(173): step: 1320/5410, l_total: 0.0432, l_in: 0.0168, l_grad: 0.0264, msssim_ir: 0.2720, msssim_vis: 0.0975, mx_loss: 0.0108, eta: 0:33:59, time: 4.5460
INFO train.py(173): step: 1330/5410, l_total: 0.0321, l_in: 0.0087, l_grad: 0.0234, msssim_ir: 0.3995, msssim_vis: 0.0372, mx_loss: 0.0040, eta: 0:33:53, time: 4.5290
INFO train.py(173): step: 1340/5410, l_total: 0.0536, l_in: 0.0153, l_grad: 0.0382, msssim_ir: 0.4492, msssim_vis: 0.0144, mx_loss: 0.0088, eta: 0:33:47, time: 4.5659
INFO train.py(173): step: 1350/5410, l_total: 0.0391, l_in: 0.0110, l_grad: 0.0281, msssim_ir: 0.3148, msssim_vis: 0.0868, mx_loss: 0.0077, eta: 0:33:40, time: 4.5729
INFO train.py(173): step: 1360/5410, l_total: 0.0410, l_in: 0.0133, l_grad: 0.0277, msssim_ir: 0.3621, msssim_vis: 0.0684, mx_loss: 0.0071, eta: 0:33:34, time: 4.5679
INFO train.py(173): step: 1370/5410, l_total: 0.0474, l_in: 0.0114, l_grad: 0.0360, msssim_ir: 0.4604, msssim_vis: 0.0277, mx_loss: 0.0040, eta: 0:33:28, time: 4.5858
INFO train.py(173): step: 1380/5410, l_total: 0.0374, l_in: 0.0144, l_grad: 0.0230, msssim_ir: 0.2148, msssim_vis: 0.1336, mx_loss: 0.0082, eta: 0:33:22, time: 4.5460
INFO train.py(173): step: 1390/5410, l_total: 0.0453, l_in: 0.0086, l_grad: 0.0367, msssim_ir: 0.2789, msssim_vis: 0.0918, mx_loss: 0.0060, eta: 0:33:16, time: 4.5748
INFO train.py(173): step: 1400/5410, l_total: 0.0282, l_in: 0.0069, l_grad: 0.0213, msssim_ir: 0.3297, msssim_vis: 0.0419, mx_loss: 0.0034, eta: 0:33:10, time: 4.5430
INFO train.py(173): step: 1410/5410, l_total: 0.0694, l_in: 0.0245, l_grad: 0.0449, msssim_ir: 0.5022, msssim_vis: 0.0074, mx_loss: 0.0082, eta: 0:33:03, time: 4.5420
INFO train.py(173): step: 1420/5410, l_total: 0.0358, l_in: 0.0076, l_grad: 0.0281, msssim_ir: 0.1218, msssim_vis: 0.1684, mx_loss: 0.0064, eta: 0:32:57, time: 4.5370
INFO train.py(173): step: 1430/5410, l_total: 0.0324, l_in: 0.0123, l_grad: 0.0202, msssim_ir: 0.1742, msssim_vis: 0.1540, mx_loss: 0.0105, eta: 0:32:51, time: 4.5729
INFO train.py(173): step: 1440/5410, l_total: 0.0380, l_in: 0.0137, l_grad: 0.0244, msssim_ir: 0.2061, msssim_vis: 0.1487, mx_loss: 0.0078, eta: 0:32:45, time: 4.5659
INFO train.py(173): step: 1450/5410, l_total: 0.0366, l_in: 0.0083, l_grad: 0.0283, msssim_ir: 0.3186, msssim_vis: 0.0670, mx_loss: 0.0038, eta: 0:32:39, time: 4.5778
INFO train.py(173): step: 1460/5410, l_total: 0.0429, l_in: 0.0131, l_grad: 0.0297, msssim_ir: 0.1759, msssim_vis: 0.1538, mx_loss: 0.0103, eta: 0:32:33, time: 4.5579
INFO train.py(173): step: 1470/5410, l_total: 0.0321, l_in: 0.0103, l_grad: 0.0217, msssim_ir: 0.3530, msssim_vis: 0.0372, mx_loss: 0.0035, eta: 0:32:27, time: 4.5848
INFO train.py(173): step: 1480/5410, l_total: 0.0350, l_in: 0.0085, l_grad: 0.0265, msssim_ir: 0.3736, msssim_vis: 0.0675, mx_loss: 0.0046, eta: 0:32:21, time: 4.5490
INFO train.py(173): step: 1490/5410, l_total: 0.0321, l_in: 0.0075, l_grad: 0.0246, msssim_ir: 0.2998, msssim_vis: 0.0560, mx_loss: 0.0042, eta: 0:32:15, time: 4.5778
INFO train.py(173): step: 1500/5410, l_total: 0.0347, l_in: 0.0072, l_grad: 0.0275, msssim_ir: 0.2769, msssim_vis: 0.1323, mx_loss: 0.0048, eta: 0:32:09, time: 4.5689
INFO train.py(173): step: 1510/5410, l_total: 0.0347, l_in: 0.0072, l_grad: 0.0275, msssim_ir: 0.4017, msssim_vis: 0.0408, mx_loss: 0.0042, eta: 0:32:04, time: 4.5410
INFO train.py(173): step: 1520/5410, l_total: 0.0287, l_in: 0.0058, l_grad: 0.0228, msssim_ir: 0.3355, msssim_vis: 0.0555, mx_loss: 0.0035, eta: 0:31:58, time: 4.5579
INFO train.py(173): step: 1530/5410, l_total: 0.0262, l_in: 0.0066, l_grad: 0.0197, msssim_ir: 0.2693, msssim_vis: 0.0608, mx_loss: 0.0047, eta: 0:31:52, time: 4.5330
INFO train.py(173): step: 1540/5410, l_total: 0.0384, l_in: 0.0098, l_grad: 0.0286, msssim_ir: 0.2179, msssim_vis: 0.0995, mx_loss: 0.0073, eta: 0:31:46, time: 4.5679
INFO train.py(173): step: 1550/5410, l_total: 0.0389, l_in: 0.0085, l_grad: 0.0304, msssim_ir: 0.2998, msssim_vis: 0.0844, mx_loss: 0.0058, eta: 0:31:40, time: 4.5430
INFO train.py(173): step: 1560/5410, l_total: 0.0265, l_in: 0.0058, l_grad: 0.0207, msssim_ir: 0.2208, msssim_vis: 0.0556, mx_loss: 0.0045, eta: 0:31:34, time: 4.5539
INFO train.py(173): step: 1570/5410, l_total: 0.0385, l_in: 0.0080, l_grad: 0.0305, msssim_ir: 0.3853, msssim_vis: 0.0374, mx_loss: 0.0045, eta: 0:31:28, time: 4.5639
INFO train.py(173): step: 1580/5410, l_total: 0.0437, l_in: 0.0098, l_grad: 0.0339, msssim_ir: 0.2913, msssim_vis: 0.0700, mx_loss: 0.0042, eta: 0:31:23, time: 4.5649
INFO train.py(173): step: 1590/5410, l_total: 0.0372, l_in: 0.0103, l_grad: 0.0269, msssim_ir: 0.3199, msssim_vis: 0.0767, mx_loss: 0.0046, eta: 0:31:17, time: 4.5360
INFO train.py(173): step: 1600/5410, l_total: 0.0453, l_in: 0.0094, l_grad: 0.0359, msssim_ir: 0.3141, msssim_vis: 0.1135, mx_loss: 0.0064, eta: 0:31:11, time: 4.6067
INFO train.py(173): step: 1610/5410, l_total: 0.0379, l_in: 0.0090, l_grad: 0.0289, msssim_ir: 0.4948, msssim_vis: 0.0143, mx_loss: 0.0035, eta: 0:31:05, time: 4.5898
INFO train.py(173): step: 1620/5410, l_total: 0.0445, l_in: 0.0116, l_grad: 0.0329, msssim_ir: 0.5194, msssim_vis: 0.0073, mx_loss: 0.0027, eta: 0:31:00, time: 4.6754
INFO train.py(173): step: 1630/5410, l_total: 0.0307, l_in: 0.0079, l_grad: 0.0228, msssim_ir: 0.3870, msssim_vis: 0.0531, mx_loss: 0.0031, eta: 0:31:40, time: 24.1576
INFO train.py(173): step: 1640/5410, l_total: 0.0304, l_in: 0.0074, l_grad: 0.0230, msssim_ir: 0.1292, msssim_vis: 0.1571, mx_loss: 0.0050, eta: 0:31:33, time: 4.4534
INFO train.py(173): step: 1650/5410, l_total: 0.0344, l_in: 0.0096, l_grad: 0.0248, msssim_ir: 0.2884, msssim_vis: 0.0714, mx_loss: 0.0061, eta: 0:31:27, time: 4.4882
INFO train.py(173): step: 1660/5410, l_total: 0.0421, l_in: 0.0115, l_grad: 0.0305, msssim_ir: 0.2630, msssim_vis: 0.1255, mx_loss: 0.0055, eta: 0:31:21, time: 4.4683
INFO train.py(173): step: 1670/5410, l_total: 0.0519, l_in: 0.0226, l_grad: 0.0293, msssim_ir: 0.2979, msssim_vis: 0.1329, mx_loss: 0.0134, eta: 0:31:15, time: 4.4733
INFO train.py(173): step: 1680/5410, l_total: 0.0704, l_in: 0.0256, l_grad: 0.0449, msssim_ir: 0.4470, msssim_vis: 0.0518, mx_loss: 0.0259, eta: 0:31:08, time: 4.4683
INFO train.py(173): step: 1690/5410, l_total: 0.0447, l_in: 0.0131, l_grad: 0.0316, msssim_ir: 0.4634, msssim_vis: 0.0201, mx_loss: 0.0040, eta: 0:31:02, time: 4.4912
INFO train.py(173): step: 1700/5410, l_total: 0.0303, l_in: 0.0091, l_grad: 0.0213, msssim_ir: 0.2227, msssim_vis: 0.0680, mx_loss: 0.0061, eta: 0:30:56, time: 4.4823
INFO train.py(173): step: 1710/5410, l_total: 0.0306, l_in: 0.0073, l_grad: 0.0232, msssim_ir: 0.3391, msssim_vis: 0.0445, mx_loss: 0.0046, eta: 0:30:50, time: 4.4892
INFO train.py(173): step: 1720/5410, l_total: 0.0278, l_in: 0.0065, l_grad: 0.0213, msssim_ir: 0.1983, msssim_vis: 0.1433, mx_loss: 0.0046, eta: 0:30:44, time: 4.5131
INFO train.py(173): step: 1730/5410, l_total: 0.0450, l_in: 0.0093, l_grad: 0.0356, msssim_ir: 0.4755, msssim_vis: 0.0200, mx_loss: 0.0045, eta: 0:30:38, time: 4.5231
INFO train.py(173): step: 1740/5410, l_total: 0.0338, l_in: 0.0102, l_grad: 0.0236, msssim_ir: 0.4077, msssim_vis: 0.0413, mx_loss: 0.0037, eta: 0:30:32, time: 4.6794
INFO train.py(173): step: 1750/5410, l_total: 0.0335, l_in: 0.0102, l_grad: 0.0233, msssim_ir: 0.3058, msssim_vis: 0.0748, mx_loss: 0.0065, eta: 0:30:26, time: 4.6117
INFO train.py(173): step: 1760/5410, l_total: 0.0367, l_in: 0.0112, l_grad: 0.0255, msssim_ir: 0.3704, msssim_vis: 0.0583, mx_loss: 0.0057, eta: 0:30:21, time: 4.5838
INFO train.py(173): step: 1770/5410, l_total: 0.0231, l_in: 0.0058, l_grad: 0.0173, msssim_ir: 0.2989, msssim_vis: 0.0502, mx_loss: 0.0037, eta: 0:30:15, time: 4.6615
INFO train.py(173): step: 1780/5410, l_total: 0.0530, l_in: 0.0159, l_grad: 0.0371, msssim_ir: 0.5291, msssim_vis: 0.0086, mx_loss: 0.0037, eta: 0:30:09, time: 4.6077
INFO train.py(173): step: 1790/5410, l_total: 0.0554, l_in: 0.0139, l_grad: 0.0414, msssim_ir: 0.3718, msssim_vis: 0.0620, mx_loss: 0.0178, eta: 0:30:04, time: 4.6844
INFO train.py(173): step: 1800/5410, l_total: 0.0304, l_in: 0.0103, l_grad: 0.0200, msssim_ir: 0.3055, msssim_vis: 0.0534, mx_loss: 0.0059, eta: 0:29:58, time: 4.6475
INFO train.py(173): step: 1810/5410, l_total: 0.0468, l_in: 0.0118, l_grad: 0.0349, msssim_ir: 0.4425, msssim_vis: 0.0212, mx_loss: 0.0075, eta: 0:29:52, time: 4.5908
INFO train.py(173): step: 1820/5410, l_total: 0.0328, l_in: 0.0070, l_grad: 0.0258, msssim_ir: 0.4209, msssim_vis: 0.0243, mx_loss: 0.0033, eta: 0:29:46, time: 4.5868
INFO train.py(173): step: 1830/5410, l_total: 0.0504, l_in: 0.0115, l_grad: 0.0389, msssim_ir: 0.2685, msssim_vis: 0.1005, mx_loss: 0.0098, eta: 0:29:41, time: 4.6704
INFO train.py(173): step: 1840/5410, l_total: 0.0601, l_in: 0.0178, l_grad: 0.0423, msssim_ir: 0.2980, msssim_vis: 0.1048, mx_loss: 0.0175, eta: 0:29:35, time: 4.6167
INFO train.py(173): step: 1850/5410, l_total: 0.0531, l_in: 0.0182, l_grad: 0.0349, msssim_ir: 0.4870, msssim_vis: 0.0129, mx_loss: 0.0043, eta: 0:29:29, time: 4.5938
INFO train.py(173): step: 1860/5410, l_total: 0.0434, l_in: 0.0093, l_grad: 0.0341, msssim_ir: 0.4722, msssim_vis: 0.0284, mx_loss: 0.0059, eta: 0:29:24, time: 4.5380
INFO train.py(173): step: 1870/5410, l_total: 0.0599, l_in: 0.0171, l_grad: 0.0429, msssim_ir: 0.2687, msssim_vis: 0.1185, mx_loss: 0.0068, eta: 0:29:18, time: 4.5470
INFO train.py(173): step: 1880/5410, l_total: 0.0577, l_in: 0.0144, l_grad: 0.0434, msssim_ir: 0.2638, msssim_vis: 0.1796, mx_loss: 0.0074, eta: 0:29:12, time: 4.5609
INFO train.py(173): step: 1890/5410, l_total: 0.0319, l_in: 0.0084, l_grad: 0.0235, msssim_ir: 0.2732, msssim_vis: 0.0627, mx_loss: 0.0063, eta: 0:29:06, time: 4.5410
INFO train.py(173): step: 1900/5410, l_total: 0.0739, l_in: 0.0288, l_grad: 0.0451, msssim_ir: 0.4588, msssim_vis: 0.0362, mx_loss: 0.0214, eta: 0:29:01, time: 4.5300
INFO train.py(173): step: 1910/5410, l_total: 0.0423, l_in: 0.0096, l_grad: 0.0327, msssim_ir: 0.3517, msssim_vis: 0.0688, mx_loss: 0.0054, eta: 0:28:55, time: 4.5360
INFO train.py(173): step: 1920/5410, l_total: 0.0342, l_in: 0.0074, l_grad: 0.0268, msssim_ir: 0.1378, msssim_vis: 0.2244, mx_loss: 0.0055, eta: 0:28:49, time: 4.5470
INFO train.py(173): step: 1930/5410, l_total: 0.0326, l_in: 0.0081, l_grad: 0.0245, msssim_ir: 0.4307, msssim_vis: 0.0176, mx_loss: 0.0042, eta: 0:28:44, time: 4.5719
INFO train.py(173): step: 1940/5410, l_total: 0.0421, l_in: 0.0091, l_grad: 0.0330, msssim_ir: 0.4415, msssim_vis: 0.0203, mx_loss: 0.0047, eta: 0:28:38, time: 4.5579
INFO train.py(173): step: 1950/5410, l_total: 0.0566, l_in: 0.0161, l_grad: 0.0405, msssim_ir: 0.4176, msssim_vis: 0.0556, mx_loss: 0.0049, eta: 0:28:32, time: 4.5529
INFO train.py(173): step: 1960/5410, l_total: 0.0414, l_in: 0.0151, l_grad: 0.0263, msssim_ir: 0.3349, msssim_vis: 0.0612, mx_loss: 0.0055, eta: 0:28:27, time: 4.5420
INFO train.py(173): step: 1970/5410, l_total: 0.0365, l_in: 0.0075, l_grad: 0.0289, msssim_ir: 0.3045, msssim_vis: 0.0557, mx_loss: 0.0059, eta: 0:28:21, time: 4.5599
INFO train.py(173): step: 1980/5410, l_total: 0.0375, l_in: 0.0103, l_grad: 0.0271, msssim_ir: 0.3842, msssim_vis: 0.0582, mx_loss: 0.0036, eta: 0:28:15, time: 4.5549
INFO train.py(173): step: 1990/5410, l_total: 0.0421, l_in: 0.0094, l_grad: 0.0326, msssim_ir: 0.4267, msssim_vis: 0.0306, mx_loss: 0.0046, eta: 0:28:10, time: 4.5569
INFO train.py(173): step: 2000/5410, l_total: 0.0467, l_in: 0.0134, l_grad: 0.0333, msssim_ir: 0.3304, msssim_vis: 0.0769, mx_loss: 0.0117, eta: 0:28:04, time: 4.5271
INFO train.py(173): step: 2010/5410, l_total: 0.0357, l_in: 0.0090, l_grad: 0.0267, msssim_ir: 0.3214, msssim_vis: 0.0465, mx_loss: 0.0047, eta: 0:27:58, time: 4.5290
INFO train.py(173): step: 2020/5410, l_total: 0.1235, l_in: 0.0420, l_grad: 0.0815, msssim_ir: 0.3934, msssim_vis: 0.0617, mx_loss: 0.0227, eta: 0:27:53, time: 4.5609
INFO train.py(173): step: 2030/5410, l_total: 0.0281, l_in: 0.0067, l_grad: 0.0215, msssim_ir: 0.3317, msssim_vis: 0.0358, mx_loss: 0.0042, eta: 0:27:47, time: 4.5509
INFO train.py(173): step: 2040/5410, l_total: 0.0471, l_in: 0.0112, l_grad: 0.0359, msssim_ir: 0.3616, msssim_vis: 0.0863, mx_loss: 0.0082, eta: 0:27:42, time: 4.5509
INFO train.py(173): step: 2050/5410, l_total: 0.0263, l_in: 0.0063, l_grad: 0.0199, msssim_ir: 0.2014, msssim_vis: 0.0961, mx_loss: 0.0052, eta: 0:27:36, time: 4.5719
INFO train.py(173): step: 2060/5410, l_total: 0.0431, l_in: 0.0105, l_grad: 0.0327, msssim_ir: 0.4637, msssim_vis: 0.0167, mx_loss: 0.0045, eta: 0:27:31, time: 4.5529
INFO train.py(173): step: 2070/5410, l_total: 0.0353, l_in: 0.0091, l_grad: 0.0261, msssim_ir: 0.4708, msssim_vis: 0.0114, mx_loss: 0.0046, eta: 0:27:25, time: 4.5470
INFO train.py(173): step: 2080/5410, l_total: 0.0249, l_in: 0.0062, l_grad: 0.0187, msssim_ir: 0.3043, msssim_vis: 0.0470, mx_loss: 0.0043, eta: 0:27:20, time: 4.5390
INFO train.py(173): step: 2090/5410, l_total: 0.0436, l_in: 0.0119, l_grad: 0.0317, msssim_ir: 0.4853, msssim_vis: 0.0107, mx_loss: 0.0031, eta: 0:27:14, time: 4.5360
INFO train.py(173): step: 2100/5410, l_total: 0.0558, l_in: 0.0144, l_grad: 0.0414, msssim_ir: 0.4974, msssim_vis: 0.0175, mx_loss: 0.0056, eta: 0:27:08, time: 4.5201
INFO train.py(173): step: 2110/5410, l_total: 0.0361, l_in: 0.0100, l_grad: 0.0262, msssim_ir: 0.4066, msssim_vis: 0.0216, mx_loss: 0.0039, eta: 0:27:03, time: 4.5898
INFO train.py(173): step: 2120/5410, l_total: 0.0562, l_in: 0.0154, l_grad: 0.0408, msssim_ir: 0.4089, msssim_vis: 0.0438, mx_loss: 0.0083, eta: 0:26:58, time: 4.5639
INFO train.py(173): step: 2130/5410, l_total: 0.0349, l_in: 0.0073, l_grad: 0.0276, msssim_ir: 0.3413, msssim_vis: 0.0644, mx_loss: 0.0054, eta: 0:26:52, time: 4.6356
INFO train.py(173): step: 2140/5410, l_total: 0.0426, l_in: 0.0116, l_grad: 0.0310, msssim_ir: 0.2827, msssim_vis: 0.0936, mx_loss: 0.0096, eta: 0:26:47, time: 4.6316
INFO train.py(173): step: 2150/5410, l_total: 0.0487, l_in: 0.0123, l_grad: 0.0364, msssim_ir: 0.2166, msssim_vis: 0.1329, mx_loss: 0.0103, eta: 0:26:41, time: 4.5171
INFO train.py(173): step: 2160/5410, l_total: 0.0352, l_in: 0.0116, l_grad: 0.0235, msssim_ir: 0.3073, msssim_vis: 0.0957, mx_loss: 0.0051, eta: 0:26:36, time: 4.6057
INFO train.py(173): step: 2170/5410, l_total: 0.0550, l_in: 0.0108, l_grad: 0.0441, msssim_ir: 0.4081, msssim_vis: 0.0507, mx_loss: 0.0050, eta: 0:27:00, time: 24.3567
INFO train.py(173): step: 2180/5410, l_total: 0.0397, l_in: 0.0161, l_grad: 0.0236, msssim_ir: 0.1479, msssim_vis: 0.1708, mx_loss: 0.0113, eta: 0:26:54, time: 4.4384
INFO train.py(173): step: 2190/5410, l_total: 0.0521, l_in: 0.0110, l_grad: 0.0411, msssim_ir: 0.3773, msssim_vis: 0.0475, mx_loss: 0.0080, eta: 0:26:48, time: 4.4633
INFO train.py(173): step: 2200/5410, l_total: 0.0311, l_in: 0.0074, l_grad: 0.0237, msssim_ir: 0.3685, msssim_vis: 0.0419, mx_loss: 0.0057, eta: 0:26:43, time: 4.4753
INFO train.py(173): step: 2210/5410, l_total: 0.0280, l_in: 0.0092, l_grad: 0.0188, msssim_ir: 0.3247, msssim_vis: 0.0611, mx_loss: 0.0040, eta: 0:26:37, time: 4.4832
INFO train.py(173): step: 2220/5410, l_total: 0.0486, l_in: 0.0205, l_grad: 0.0280, msssim_ir: 0.3680, msssim_vis: 0.0757, mx_loss: 0.0138, eta: 0:26:31, time: 4.4822
INFO train.py(173): step: 2230/5410, l_total: 0.0316, l_in: 0.0060, l_grad: 0.0256, msssim_ir: 0.3952, msssim_vis: 0.0396, mx_loss: 0.0027, eta: 0:26:25, time: 4.4832
INFO train.py(173): step: 2240/5410, l_total: 0.0440, l_in: 0.0169, l_grad: 0.0271, msssim_ir: 0.3541, msssim_vis: 0.0866, mx_loss: 0.0057, eta: 0:26:20, time: 4.4813
INFO train.py(173): step: 2250/5410, l_total: 0.0292, l_in: 0.0062, l_grad: 0.0230, msssim_ir: 0.3457, msssim_vis: 0.0325, mx_loss: 0.0032, eta: 0:26:14, time: 4.4972
INFO train.py(173): step: 2260/5410, l_total: 0.0425, l_in: 0.0104, l_grad: 0.0321, msssim_ir: 0.3556, msssim_vis: 0.0543, mx_loss: 0.0066, eta: 0:26:08, time: 4.4803
INFO train.py(173): step: 2270/5410, l_total: 0.0568, l_in: 0.0119, l_grad: 0.0449, msssim_ir: 0.4391, msssim_vis: 0.0363, mx_loss: 0.0232, eta: 0:26:03, time: 4.5290
INFO train.py(173): step: 2280/5410, l_total: 0.0375, l_in: 0.0094, l_grad: 0.0282, msssim_ir: 0.1810, msssim_vis: 0.1134, mx_loss: 0.0069, eta: 0:25:57, time: 4.6206
INFO train.py(173): step: 2290/5410, l_total: 0.0797, l_in: 0.0287, l_grad: 0.0510, msssim_ir: 0.4123, msssim_vis: 0.0383, mx_loss: 0.0085, eta: 0:25:52, time: 4.5709
INFO train.py(173): step: 2300/5410, l_total: 0.0423, l_in: 0.0139, l_grad: 0.0285, msssim_ir: 0.3978, msssim_vis: 0.0422, mx_loss: 0.0052, eta: 0:25:46, time: 4.6505
INFO train.py(173): step: 2310/5410, l_total: 0.0322, l_in: 0.0099, l_grad: 0.0223, msssim_ir: 0.3542, msssim_vis: 0.0437, mx_loss: 0.0035, eta: 0:25:41, time: 4.6754
INFO train.py(173): step: 2320/5410, l_total: 0.0460, l_in: 0.0119, l_grad: 0.0341, msssim_ir: 0.4502, msssim_vis: 0.0210, mx_loss: 0.0051, eta: 0:25:36, time: 4.5938
INFO train.py(173): step: 2330/5410, l_total: 0.0339, l_in: 0.0082, l_grad: 0.0257, msssim_ir: 0.1571, msssim_vis: 0.1636, mx_loss: 0.0058, eta: 0:25:30, time: 4.5400
INFO train.py(173): step: 2340/5410, l_total: 0.0402, l_in: 0.0131, l_grad: 0.0271, msssim_ir: 0.4715, msssim_vis: 0.0128, mx_loss: 0.0022, eta: 0:25:25, time: 4.6107
INFO train.py(173): step: 2350/5410, l_total: 0.0353, l_in: 0.0081, l_grad: 0.0273, msssim_ir: 0.2079, msssim_vis: 0.1152, mx_loss: 0.0054, eta: 0:25:19, time: 4.5261
INFO train.py(173): step: 2360/5410, l_total: 0.0407, l_in: 0.0086, l_grad: 0.0321, msssim_ir: 0.5217, msssim_vis: 0.0076, mx_loss: 0.0032, eta: 0:25:14, time: 4.5609
INFO train.py(173): step: 2370/5410, l_total: 0.0309, l_in: 0.0063, l_grad: 0.0247, msssim_ir: 0.4783, msssim_vis: 0.0120, mx_loss: 0.0030, eta: 0:25:08, time: 4.5579
INFO train.py(173): step: 2380/5410, l_total: 0.0235, l_in: 0.0071, l_grad: 0.0164, msssim_ir: 0.2810, msssim_vis: 0.0373, mx_loss: 0.0061, eta: 0:25:03, time: 4.5619
INFO train.py(173): step: 2390/5410, l_total: 0.0371, l_in: 0.0108, l_grad: 0.0263, msssim_ir: 0.1780, msssim_vis: 0.1849, mx_loss: 0.0069, eta: 0:24:57, time: 4.5430
INFO train.py(173): step: 2400/5410, l_total: 0.0410, l_in: 0.0145, l_grad: 0.0265, msssim_ir: 0.3157, msssim_vis: 0.1004, mx_loss: 0.0073, eta: 0:24:52, time: 4.5320
INFO train.py(173): step: 2410/5410, l_total: 0.0368, l_in: 0.0078, l_grad: 0.0289, msssim_ir: 0.2878, msssim_vis: 0.0923, mx_loss: 0.0041, eta: 0:24:46, time: 4.5410
INFO train.py(173): step: 2420/5410, l_total: 0.0490, l_in: 0.0157, l_grad: 0.0334, msssim_ir: 0.2660, msssim_vis: 0.1548, mx_loss: 0.0105, eta: 0:24:41, time: 4.5430
INFO train.py(173): step: 2430/5410, l_total: 0.0461, l_in: 0.0146, l_grad: 0.0315, msssim_ir: 0.3016, msssim_vis: 0.1033, mx_loss: 0.0087, eta: 0:24:35, time: 4.5480
INFO train.py(173): step: 2440/5410, l_total: 0.0432, l_in: 0.0087, l_grad: 0.0345, msssim_ir: 0.3977, msssim_vis: 0.0494, mx_loss: 0.0057, eta: 0:24:30, time: 4.5569
INFO train.py(173): step: 2450/5410, l_total: 0.0366, l_in: 0.0098, l_grad: 0.0268, msssim_ir: 0.2680, msssim_vis: 0.0694, mx_loss: 0.0097, eta: 0:24:24, time: 4.5569
INFO train.py(173): step: 2460/5410, l_total: 0.0429, l_in: 0.0096, l_grad: 0.0333, msssim_ir: 0.3070, msssim_vis: 0.0750, mx_loss: 0.0059, eta: 0:24:19, time: 4.5639
INFO train.py(173): step: 2470/5410, l_total: 0.0266, l_in: 0.0064, l_grad: 0.0202, msssim_ir: 0.3112, msssim_vis: 0.0254, mx_loss: 0.0062, eta: 0:24:14, time: 4.5619
INFO train.py(173): step: 2480/5410, l_total: 0.0351, l_in: 0.0089, l_grad: 0.0263, msssim_ir: 0.2856, msssim_vis: 0.0702, mx_loss: 0.0062, eta: 0:24:08, time: 4.5699
INFO train.py(173): step: 2490/5410, l_total: 0.0522, l_in: 0.0106, l_grad: 0.0416, msssim_ir: 0.2809, msssim_vis: 0.0677, mx_loss: 0.0073, eta: 0:24:03, time: 4.5500
INFO train.py(173): step: 2500/5410, l_total: 0.0311, l_in: 0.0057, l_grad: 0.0254, msssim_ir: 0.4250, msssim_vis: 0.0468, mx_loss: 0.0025, eta: 0:23:57, time: 4.5420
INFO train.py(173): step: 2510/5410, l_total: 0.0364, l_in: 0.0090, l_grad: 0.0274, msssim_ir: 0.3490, msssim_vis: 0.0425, mx_loss: 0.0043, eta: 0:23:52, time: 4.5818
INFO train.py(173): step: 2520/5410, l_total: 0.0356, l_in: 0.0087, l_grad: 0.0269, msssim_ir: 0.3630, msssim_vis: 0.0417, mx_loss: 0.0035, eta: 0:23:47, time: 4.5470
INFO train.py(173): step: 2530/5410, l_total: 0.0385, l_in: 0.0170, l_grad: 0.0215, msssim_ir: 0.2601, msssim_vis: 0.0747, mx_loss: 0.0097, eta: 0:23:41, time: 4.5440
INFO train.py(173): step: 2540/5410, l_total: 0.0454, l_in: 0.0083, l_grad: 0.0371, msssim_ir: 0.3917, msssim_vis: 0.0474, mx_loss: 0.0062, eta: 0:23:36, time: 4.5480
INFO train.py(173): step: 2550/5410, l_total: 0.0422, l_in: 0.0102, l_grad: 0.0320, msssim_ir: 0.2199, msssim_vis: 0.1569, mx_loss: 0.0070, eta: 0:23:30, time: 4.5380
INFO train.py(173): step: 2560/5410, l_total: 0.0450, l_in: 0.0089, l_grad: 0.0360, msssim_ir: 0.4651, msssim_vis: 0.0166, mx_loss: 0.0048, eta: 0:23:25, time: 4.5758
INFO train.py(173): step: 2570/5410, l_total: 0.0400, l_in: 0.0088, l_grad: 0.0313, msssim_ir: 0.4789, msssim_vis: 0.0232, mx_loss: 0.0032, eta: 0:23:20, time: 4.5500
INFO train.py(173): step: 2580/5410, l_total: 0.0281, l_in: 0.0052, l_grad: 0.0228, msssim_ir: 0.3095, msssim_vis: 0.0671, mx_loss: 0.0038, eta: 0:23:14, time: 4.5241
INFO train.py(173): step: 2590/5410, l_total: 0.0484, l_in: 0.0114, l_grad: 0.0370, msssim_ir: 0.4158, msssim_vis: 0.0479, mx_loss: 0.0097, eta: 0:23:09, time: 4.5609
INFO train.py(173): step: 2600/5410, l_total: 0.0605, l_in: 0.0172, l_grad: 0.0433, msssim_ir: 0.4509, msssim_vis: 0.0395, mx_loss: 0.0198, eta: 0:23:04, time: 4.5599
INFO train.py(173): step: 2610/5410, l_total: 0.0487, l_in: 0.0139, l_grad: 0.0348, msssim_ir: 0.2510, msssim_vis: 0.1082, mx_loss: 0.0176, eta: 0:22:58, time: 4.5619
INFO train.py(173): step: 2620/5410, l_total: 0.0503, l_in: 0.0122, l_grad: 0.0381, msssim_ir: 0.2620, msssim_vis: 0.1465, mx_loss: 0.0057, eta: 0:22:53, time: 4.5380
INFO train.py(173): step: 2630/5410, l_total: 0.0427, l_in: 0.0093, l_grad: 0.0334, msssim_ir: 0.3936, msssim_vis: 0.0621, mx_loss: 0.0061, eta: 0:22:48, time: 4.5490
INFO train.py(173): step: 2640/5410, l_total: 0.0371, l_in: 0.0083, l_grad: 0.0288, msssim_ir: 0.1497, msssim_vis: 0.1688, mx_loss: 0.0074, eta: 0:22:42, time: 4.5440
INFO train.py(173): step: 2650/5410, l_total: 0.0375, l_in: 0.0087, l_grad: 0.0288, msssim_ir: 0.3721, msssim_vis: 0.0501, mx_loss: 0.0039, eta: 0:22:37, time: 4.5619
INFO train.py(173): step: 2660/5410, l_total: 0.0306, l_in: 0.0071, l_grad: 0.0235, msssim_ir: 0.3526, msssim_vis: 0.0725, mx_loss: 0.0035, eta: 0:22:32, time: 4.5430
INFO train.py(173): step: 2670/5410, l_total: 0.0322, l_in: 0.0093, l_grad: 0.0229, msssim_ir: 0.2785, msssim_vis: 0.1044, mx_loss: 0.0057, eta: 0:22:27, time: 4.6684
INFO train.py(173): step: 2680/5410, l_total: 0.0453, l_in: 0.0086, l_grad: 0.0366, msssim_ir: 0.4272, msssim_vis: 0.0088, mx_loss: 0.0055, eta: 0:22:21, time: 4.5330
INFO train.py(173): step: 2690/5410, l_total: 0.0363, l_in: 0.0096, l_grad: 0.0268, msssim_ir: 0.3778, msssim_vis: 0.0537, mx_loss: 0.0048, eta: 0:22:16, time: 4.5798
INFO train.py(173): step: 2700/5410, l_total: 0.0373, l_in: 0.0119, l_grad: 0.0254, msssim_ir: 0.1480, msssim_vis: 0.1516, mx_loss: 0.0111, eta: 0:22:11, time: 4.5271
INFO train.py(173): step: 2710/5410, l_total: 0.0580, l_in: 0.0138, l_grad: 0.0443, msssim_ir: 0.4555, msssim_vis: 0.0354, mx_loss: 0.0055, eta: 0:22:25, time: 24.0719
INFO train.py(173): step: 2720/5410, l_total: 0.0481, l_in: 0.0179, l_grad: 0.0302, msssim_ir: 0.3324, msssim_vis: 0.0889, mx_loss: 0.0097, eta: 0:22:19, time: 4.4673
INFO train.py(173): step: 2730/5410, l_total: 0.0356, l_in: 0.0087, l_grad: 0.0270, msssim_ir: 0.2726, msssim_vis: 0.0776, mx_loss: 0.0035, eta: 0:22:14, time: 4.4623
INFO train.py(173): step: 2740/5410, l_total: 0.0285, l_in: 0.0068, l_grad: 0.0217, msssim_ir: 0.4431, msssim_vis: 0.0304, mx_loss: 0.0031, eta: 0:22:09, time: 4.4673
INFO train.py(173): step: 2750/5410, l_total: 0.0396, l_in: 0.0118, l_grad: 0.0278, msssim_ir: 0.2833, msssim_vis: 0.0781, mx_loss: 0.0049, eta: 0:22:03, time: 4.4633
INFO train.py(173): step: 2760/5410, l_total: 0.0440, l_in: 0.0115, l_grad: 0.0325, msssim_ir: 0.4158, msssim_vis: 0.0627, mx_loss: 0.0059, eta: 0:21:58, time: 4.4803
INFO train.py(173): step: 2770/5410, l_total: 0.0389, l_in: 0.0112, l_grad: 0.0278, msssim_ir: 0.3912, msssim_vis: 0.0473, mx_loss: 0.0068, eta: 0:21:52, time: 4.4892
INFO train.py(173): step: 2780/5410, l_total: 0.0324, l_in: 0.0068, l_grad: 0.0255, msssim_ir: 0.2651, msssim_vis: 0.0680, mx_loss: 0.0036, eta: 0:21:47, time: 4.4842
INFO train.py(173): step: 2790/5410, l_total: 0.0330, l_in: 0.0073, l_grad: 0.0257, msssim_ir: 0.2168, msssim_vis: 0.1108, mx_loss: 0.0059, eta: 0:21:41, time: 4.4882
INFO train.py(173): step: 2800/5410, l_total: 0.0570, l_in: 0.0102, l_grad: 0.0468, msssim_ir: 0.4294, msssim_vis: 0.0270, mx_loss: 0.0048, eta: 0:21:36, time: 4.4942
INFO train.py(173): step: 2810/5410, l_total: 0.0385, l_in: 0.0094, l_grad: 0.0292, msssim_ir: 0.2976, msssim_vis: 0.1045, mx_loss: 0.0050, eta: 0:21:31, time: 4.5818
INFO train.py(173): step: 2820/5410, l_total: 0.0928, l_in: 0.0412, l_grad: 0.0515, msssim_ir: 0.4623, msssim_vis: 0.0920, mx_loss: 0.0137, eta: 0:21:25, time: 4.6485
INFO train.py(173): step: 2830/5410, l_total: 0.0405, l_in: 0.0106, l_grad: 0.0299, msssim_ir: 0.2957, msssim_vis: 0.0876, mx_loss: 0.0054, eta: 0:21:20, time: 4.6236
INFO train.py(173): step: 2840/5410, l_total: 0.0409, l_in: 0.0081, l_grad: 0.0328, msssim_ir: 0.3663, msssim_vis: 0.0477, mx_loss: 0.0054, eta: 0:21:15, time: 4.6455
INFO train.py(173): step: 2850/5410, l_total: 0.0443, l_in: 0.0126, l_grad: 0.0318, msssim_ir: 0.4378, msssim_vis: 0.0362, mx_loss: 0.0074, eta: 0:21:10, time: 4.6276
INFO train.py(173): step: 2860/5410, l_total: 0.0435, l_in: 0.0114, l_grad: 0.0321, msssim_ir: 0.2147, msssim_vis: 0.1037, mx_loss: 0.0104, eta: 0:21:04, time: 4.6206
INFO train.py(173): step: 2870/5410, l_total: 0.0412, l_in: 0.0082, l_grad: 0.0330, msssim_ir: 0.4243, msssim_vis: 0.0423, mx_loss: 0.0037, eta: 0:20:59, time: 4.6186
INFO train.py(173): step: 2880/5410, l_total: 0.0358, l_in: 0.0108, l_grad: 0.0250, msssim_ir: 0.2633, msssim_vis: 0.1049, mx_loss: 0.0074, eta: 0:20:54, time: 4.6137
INFO train.py(173): step: 2890/5410, l_total: 0.0343, l_in: 0.0066, l_grad: 0.0276, msssim_ir: 0.4700, msssim_vis: 0.0206, mx_loss: 0.0029, eta: 0:20:49, time: 4.6734
INFO train.py(173): step: 2900/5410, l_total: 0.0335, l_in: 0.0086, l_grad: 0.0249, msssim_ir: 0.2115, msssim_vis: 0.1119, mx_loss: 0.0051, eta: 0:20:43, time: 4.5669
INFO train.py(173): step: 2910/5410, l_total: 0.0456, l_in: 0.0139, l_grad: 0.0317, msssim_ir: 0.2698, msssim_vis: 0.1212, mx_loss: 0.0061, eta: 0:20:38, time: 4.7282
INFO train.py(173): step: 2920/5410, l_total: 0.0294, l_in: 0.0070, l_grad: 0.0225, msssim_ir: 0.3593, msssim_vis: 0.0479, mx_loss: 0.0042, eta: 0:20:33, time: 4.5918
INFO train.py(173): step: 2930/5410, l_total: 0.0649, l_in: 0.0164, l_grad: 0.0485, msssim_ir: 0.4860, msssim_vis: 0.0344, mx_loss: 0.0135, eta: 0:20:27, time: 4.5131
INFO train.py(173): step: 2940/5410, l_total: 0.0469, l_in: 0.0138, l_grad: 0.0331, msssim_ir: 0.0987, msssim_vis: 0.2293, mx_loss: 0.0146, eta: 0:20:22, time: 4.5609
INFO train.py(173): step: 2950/5410, l_total: 0.0379, l_in: 0.0150, l_grad: 0.0229, msssim_ir: 0.4301, msssim_vis: 0.0230, mx_loss: 0.0034, eta: 0:20:17, time: 4.5221
INFO train.py(173): step: 2960/5410, l_total: 0.0348, l_in: 0.0112, l_grad: 0.0236, msssim_ir: 0.1647, msssim_vis: 0.1130, mx_loss: 0.0063, eta: 0:20:12, time: 4.5559
INFO train.py(173): step: 2970/5410, l_total: 0.0326, l_in: 0.0137, l_grad: 0.0189, msssim_ir: 0.2210, msssim_vis: 0.0836, mx_loss: 0.0117, eta: 0:20:06, time: 4.5460
INFO train.py(173): step: 2980/5410, l_total: 0.0421, l_in: 0.0113, l_grad: 0.0309, msssim_ir: 0.4296, msssim_vis: 0.0196, mx_loss: 0.0039, eta: 0:20:01, time: 4.5898
INFO train.py(173): step: 2990/5410, l_total: 0.0377, l_in: 0.0128, l_grad: 0.0249, msssim_ir: 0.4300, msssim_vis: 0.0332, mx_loss: 0.0065, eta: 0:19:56, time: 4.5719
INFO train.py(173): step: 3000/5410, l_total: 0.0385, l_in: 0.0110, l_grad: 0.0275, msssim_ir: 0.3457, msssim_vis: 0.0489, mx_loss: 0.0037, eta: 0:19:51, time: 4.5211
INFO train.py(173): step: 3010/5410, l_total: 0.0421, l_in: 0.0097, l_grad: 0.0324, msssim_ir: 0.4631, msssim_vis: 0.0164, mx_loss: 0.0035, eta: 0:19:45, time: 4.5450
INFO train.py(173): step: 3020/5410, l_total: 0.0561, l_in: 0.0173, l_grad: 0.0388, msssim_ir: 0.2787, msssim_vis: 0.1397, mx_loss: 0.0142, eta: 0:19:40, time: 4.5629
INFO train.py(173): step: 3030/5410, l_total: 0.0462, l_in: 0.0126, l_grad: 0.0335, msssim_ir: 0.3128, msssim_vis: 0.0776, mx_loss: 0.0089, eta: 0:19:35, time: 4.5490
INFO train.py(173): step: 3040/5410, l_total: 0.0297, l_in: 0.0091, l_grad: 0.0206, msssim_ir: 0.1897, msssim_vis: 0.1130, mx_loss: 0.0054, eta: 0:19:30, time: 4.5868
INFO train.py(173): step: 3050/5410, l_total: 0.0394, l_in: 0.0085, l_grad: 0.0308, msssim_ir: 0.4082, msssim_vis: 0.0569, mx_loss: 0.0036, eta: 0:19:24, time: 4.5330
INFO train.py(173): step: 3060/5410, l_total: 0.0450, l_in: 0.0117, l_grad: 0.0333, msssim_ir: 0.4303, msssim_vis: 0.0318, mx_loss: 0.0038, eta: 0:19:19, time: 4.5350
INFO train.py(173): step: 3070/5410, l_total: 0.0426, l_in: 0.0114, l_grad: 0.0312, msssim_ir: 0.4281, msssim_vis: 0.0184, mx_loss: 0.0040, eta: 0:19:14, time: 4.5241
INFO train.py(173): step: 3080/5410, l_total: 0.0307, l_in: 0.0072, l_grad: 0.0235, msssim_ir: 0.3549, msssim_vis: 0.0449, mx_loss: 0.0041, eta: 0:19:09, time: 4.5470
INFO train.py(173): step: 3090/5410, l_total: 0.0294, l_in: 0.0072, l_grad: 0.0222, msssim_ir: 0.2662, msssim_vis: 0.0978, mx_loss: 0.0050, eta: 0:19:03, time: 4.5659
INFO train.py(173): step: 3100/5410, l_total: 0.0494, l_in: 0.0135, l_grad: 0.0359, msssim_ir: 0.3975, msssim_vis: 0.0378, mx_loss: 0.0087, eta: 0:18:58, time: 4.5848
INFO train.py(173): step: 3110/5410, l_total: 0.0360, l_in: 0.0081, l_grad: 0.0278, msssim_ir: 0.3778, msssim_vis: 0.0249, mx_loss: 0.0065, eta: 0:18:53, time: 4.5490
INFO train.py(173): step: 3120/5410, l_total: 0.0432, l_in: 0.0126, l_grad: 0.0306, msssim_ir: 0.3936, msssim_vis: 0.0482, mx_loss: 0.0097, eta: 0:18:48, time: 4.5420
INFO train.py(173): step: 3130/5410, l_total: 0.0442, l_in: 0.0108, l_grad: 0.0334, msssim_ir: 0.2796, msssim_vis: 0.0790, mx_loss: 0.0057, eta: 0:18:43, time: 4.5569
INFO train.py(173): step: 3140/5410, l_total: 0.0405, l_in: 0.0132, l_grad: 0.0273, msssim_ir: 0.1532, msssim_vis: 0.1846, mx_loss: 0.0114, eta: 0:18:37, time: 4.5519
INFO train.py(173): step: 3150/5410, l_total: 0.0559, l_in: 0.0130, l_grad: 0.0429, msssim_ir: 0.4815, msssim_vis: 0.0544, mx_loss: 0.0064, eta: 0:18:32, time: 4.5539
INFO train.py(173): step: 3160/5410, l_total: 0.0440, l_in: 0.0121, l_grad: 0.0319, msssim_ir: 0.2701, msssim_vis: 0.1181, mx_loss: 0.0041, eta: 0:18:27, time: 4.5410
INFO train.py(173): step: 3170/5410, l_total: 0.0276, l_in: 0.0077, l_grad: 0.0198, msssim_ir: 0.2509, msssim_vis: 0.0661, mx_loss: 0.0059, eta: 0:18:22, time: 4.5480
INFO train.py(173): step: 3180/5410, l_total: 0.0437, l_in: 0.0127, l_grad: 0.0310, msssim_ir: 0.4556, msssim_vis: 0.0309, mx_loss: 0.0044, eta: 0:18:17, time: 4.5529
INFO train.py(173): step: 3190/5410, l_total: 0.0613, l_in: 0.0239, l_grad: 0.0373, msssim_ir: 0.3193, msssim_vis: 0.1158, mx_loss: 0.0104, eta: 0:18:12, time: 4.5599
INFO train.py(173): step: 3200/5410, l_total: 0.0536, l_in: 0.0114, l_grad: 0.0422, msssim_ir: 0.4305, msssim_vis: 0.0535, mx_loss: 0.0101, eta: 0:18:06, time: 4.5669
INFO train.py(173): step: 3210/5410, l_total: 0.0336, l_in: 0.0085, l_grad: 0.0250, msssim_ir: 0.2158, msssim_vis: 0.1045, mx_loss: 0.0050, eta: 0:18:01, time: 4.5579
INFO train.py(173): step: 3220/5410, l_total: 0.0454, l_in: 0.0096, l_grad: 0.0358, msssim_ir: 0.4551, msssim_vis: 0.0097, mx_loss: 0.0072, eta: 0:17:56, time: 4.5340
INFO train.py(173): step: 3230/5410, l_total: 0.0303, l_in: 0.0071, l_grad: 0.0232, msssim_ir: 0.3694, msssim_vis: 0.0526, mx_loss: 0.0046, eta: 0:17:51, time: 4.5519
INFO train.py(173): step: 3240/5410, l_total: 0.0275, l_in: 0.0067, l_grad: 0.0209, msssim_ir: 0.3625, msssim_vis: 0.0696, mx_loss: 0.0026, eta: 0:17:46, time: 4.6246
INFO train.py(173): step: 3250/5410, l_total: 0.0447, l_in: 0.0142, l_grad: 0.0305, msssim_ir: 0.3101, msssim_vis: 0.0725, mx_loss: 0.0076, eta: 0:17:54, time: 24.0142
INFO train.py(173): step: 3260/5410, l_total: 0.0442, l_in: 0.0156, l_grad: 0.0286, msssim_ir: 0.1694, msssim_vis: 0.1534, mx_loss: 0.0124, eta: 0:17:48, time: 4.4603
INFO train.py(173): step: 3270/5410, l_total: 0.0290, l_in: 0.0087, l_grad: 0.0203, msssim_ir: 0.3834, msssim_vis: 0.0301, mx_loss: 0.0040, eta: 0:17:43, time: 4.4454
INFO train.py(173): step: 3280/5410, l_total: 0.0350, l_in: 0.0136, l_grad: 0.0214, msssim_ir: 0.2575, msssim_vis: 0.0682, mx_loss: 0.0087, eta: 0:17:38, time: 4.4574
INFO train.py(173): step: 3290/5410, l_total: 0.0345, l_in: 0.0079, l_grad: 0.0266, msssim_ir: 0.1940, msssim_vis: 0.1260, mx_loss: 0.0063, eta: 0:17:32, time: 4.4902
INFO train.py(173): step: 3300/5410, l_total: 0.0688, l_in: 0.0256, l_grad: 0.0432, msssim_ir: 0.2519, msssim_vis: 0.1955, mx_loss: 0.0187, eta: 0:17:27, time: 4.4693
INFO train.py(173): step: 3310/5410, l_total: 0.0397, l_in: 0.0122, l_grad: 0.0275, msssim_ir: 0.1673, msssim_vis: 0.1967, mx_loss: 0.0083, eta: 0:17:22, time: 4.5022
INFO train.py(173): step: 3320/5410, l_total: 0.0412, l_in: 0.0081, l_grad: 0.0331, msssim_ir: 0.4238, msssim_vis: 0.0313, mx_loss: 0.0034, eta: 0:17:17, time: 4.4813
INFO train.py(173): step: 3330/5410, l_total: 0.0355, l_in: 0.0101, l_grad: 0.0254, msssim_ir: 0.3900, msssim_vis: 0.0420, mx_loss: 0.0047, eta: 0:17:11, time: 4.4952
INFO train.py(173): step: 3340/5410, l_total: 0.0330, l_in: 0.0066, l_grad: 0.0265, msssim_ir: 0.4022, msssim_vis: 0.0479, mx_loss: 0.0052, eta: 0:17:06, time: 4.5111
INFO train.py(173): step: 3350/5410, l_total: 0.0387, l_in: 0.0097, l_grad: 0.0289, msssim_ir: 0.4724, msssim_vis: 0.0223, mx_loss: 0.0031, eta: 0:17:01, time: 4.6415
INFO train.py(173): step: 3360/5410, l_total: 0.0406, l_in: 0.0119, l_grad: 0.0287, msssim_ir: 0.3317, msssim_vis: 0.0738, mx_loss: 0.0073, eta: 0:16:56, time: 4.5539
INFO train.py(173): step: 3370/5410, l_total: 0.0538, l_in: 0.0139, l_grad: 0.0398, msssim_ir: 0.3431, msssim_vis: 0.1025, mx_loss: 0.0076, eta: 0:16:50, time: 4.5290
INFO train.py(173): step: 3380/5410, l_total: 0.0442, l_in: 0.0119, l_grad: 0.0323, msssim_ir: 0.5031, msssim_vis: 0.0114, mx_loss: 0.0031, eta: 0:16:45, time: 4.5440
INFO train.py(173): step: 3390/5410, l_total: 0.0440, l_in: 0.0112, l_grad: 0.0327, msssim_ir: 0.4657, msssim_vis: 0.0343, mx_loss: 0.0044, eta: 0:16:40, time: 4.5420
INFO train.py(173): step: 3400/5410, l_total: 0.0513, l_in: 0.0097, l_grad: 0.0416, msssim_ir: 0.3526, msssim_vis: 0.0735, mx_loss: 0.0053, eta: 0:16:35, time: 4.5380
INFO train.py(173): step: 3410/5410, l_total: 0.0342, l_in: 0.0102, l_grad: 0.0240, msssim_ir: 0.3396, msssim_vis: 0.0308, mx_loss: 0.0064, eta: 0:16:30, time: 4.5460
INFO train.py(173): step: 3420/5410, l_total: 0.0300, l_in: 0.0066, l_grad: 0.0233, msssim_ir: 0.3947, msssim_vis: 0.0430, mx_loss: 0.0036, eta: 0:16:24, time: 4.5529
INFO train.py(173): step: 3430/5410, l_total: 0.0419, l_in: 0.0167, l_grad: 0.0252, msssim_ir: 0.3614, msssim_vis: 0.0348, mx_loss: 0.0070, eta: 0:16:19, time: 4.5719
INFO train.py(173): step: 3440/5410, l_total: 0.0453, l_in: 0.0104, l_grad: 0.0348, msssim_ir: 0.2556, msssim_vis: 0.1062, mx_loss: 0.0074, eta: 0:16:14, time: 4.5569
INFO train.py(173): step: 3450/5410, l_total: 0.0489, l_in: 0.0164, l_grad: 0.0326, msssim_ir: 0.3809, msssim_vis: 0.0557, mx_loss: 0.0092, eta: 0:16:09, time: 4.5629
INFO train.py(173): step: 3460/5410, l_total: 0.0745, l_in: 0.0153, l_grad: 0.0592, msssim_ir: 0.3501, msssim_vis: 0.1031, mx_loss: 0.0187, eta: 0:16:04, time: 4.5729
INFO train.py(173): step: 3470/5410, l_total: 0.0355, l_in: 0.0080, l_grad: 0.0275, msssim_ir: 0.2726, msssim_vis: 0.1315, mx_loss: 0.0041, eta: 0:15:59, time: 4.5858
INFO train.py(173): step: 3480/5410, l_total: 0.0425, l_in: 0.0117, l_grad: 0.0308, msssim_ir: 0.2061, msssim_vis: 0.1322, mx_loss: 0.0070, eta: 0:15:54, time: 4.5430
INFO train.py(173): step: 3490/5410, l_total: 0.0541, l_in: 0.0158, l_grad: 0.0383, msssim_ir: 0.4183, msssim_vis: 0.0516, mx_loss: 0.0179, eta: 0:15:48, time: 4.5091
INFO train.py(173): step: 3500/5410, l_total: 0.0358, l_in: 0.0072, l_grad: 0.0286, msssim_ir: 0.4433, msssim_vis: 0.0167, mx_loss: 0.0043, eta: 0:15:43, time: 4.5669
INFO train.py(173): step: 3510/5410, l_total: 0.0409, l_in: 0.0101, l_grad: 0.0308, msssim_ir: 0.4040, msssim_vis: 0.0306, mx_loss: 0.0060, eta: 0:15:38, time: 4.5699
INFO train.py(173): step: 3520/5410, l_total: 0.0436, l_in: 0.0084, l_grad: 0.0352, msssim_ir: 0.3527, msssim_vis: 0.0646, mx_loss: 0.0067, eta: 0:15:33, time: 4.5450
INFO train.py(173): step: 3530/5410, l_total: 0.0411, l_in: 0.0155, l_grad: 0.0256, msssim_ir: 0.2141, msssim_vis: 0.1546, mx_loss: 0.0107, eta: 0:15:28, time: 4.5360
INFO train.py(173): step: 3540/5410, l_total: 0.0397, l_in: 0.0096, l_grad: 0.0301, msssim_ir: 0.3661, msssim_vis: 0.0945, mx_loss: 0.0040, eta: 0:15:23, time: 4.5639
INFO train.py(173): step: 3550/5410, l_total: 0.0387, l_in: 0.0134, l_grad: 0.0253, msssim_ir: 0.3806, msssim_vis: 0.0242, mx_loss: 0.0032, eta: 0:15:17, time: 4.5490
INFO train.py(173): step: 3560/5410, l_total: 0.0328, l_in: 0.0083, l_grad: 0.0245, msssim_ir: 0.2091, msssim_vis: 0.1263, mx_loss: 0.0049, eta: 0:15:12, time: 4.5838
INFO train.py(173): step: 3570/5410, l_total: 0.0443, l_in: 0.0129, l_grad: 0.0313, msssim_ir: 0.3576, msssim_vis: 0.0773, mx_loss: 0.0066, eta: 0:15:07, time: 4.5798
INFO train.py(173): step: 3580/5410, l_total: 0.0369, l_in: 0.0107, l_grad: 0.0262, msssim_ir: 0.2717, msssim_vis: 0.0886, mx_loss: 0.0080, eta: 0:15:02, time: 4.5390
INFO train.py(173): step: 3590/5410, l_total: 0.0305, l_in: 0.0083, l_grad: 0.0222, msssim_ir: 0.2871, msssim_vis: 0.0793, mx_loss: 0.0040, eta: 0:14:57, time: 4.5639
INFO train.py(173): step: 3600/5410, l_total: 0.0527, l_in: 0.0139, l_grad: 0.0388, msssim_ir: 0.5002, msssim_vis: 0.0197, mx_loss: 0.0068, eta: 0:14:52, time: 4.5241
INFO train.py(173): step: 3610/5410, l_total: 0.0367, l_in: 0.0103, l_grad: 0.0264, msssim_ir: 0.2984, msssim_vis: 0.1201, mx_loss: 0.0049, eta: 0:14:47, time: 4.5679
INFO train.py(173): step: 3620/5410, l_total: 0.0560, l_in: 0.0130, l_grad: 0.0430, msssim_ir: 0.3890, msssim_vis: 0.0704, mx_loss: 0.0084, eta: 0:14:42, time: 4.5500
INFO train.py(173): step: 3630/5410, l_total: 0.0298, l_in: 0.0068, l_grad: 0.0230, msssim_ir: 0.2909, msssim_vis: 0.0834, mx_loss: 0.0046, eta: 0:14:36, time: 4.5569
INFO train.py(173): step: 3640/5410, l_total: 0.0232, l_in: 0.0063, l_grad: 0.0169, msssim_ir: 0.2597, msssim_vis: 0.0654, mx_loss: 0.0042, eta: 0:14:31, time: 4.5928
INFO train.py(173): step: 3650/5410, l_total: 0.0435, l_in: 0.0087, l_grad: 0.0348, msssim_ir: 0.4352, msssim_vis: 0.0210, mx_loss: 0.0052, eta: 0:14:26, time: 4.5509
INFO train.py(173): step: 3660/5410, l_total: 0.0243, l_in: 0.0062, l_grad: 0.0181, msssim_ir: 0.2769, msssim_vis: 0.0609, mx_loss: 0.0033, eta: 0:14:21, time: 4.5280
INFO train.py(173): step: 3670/5410, l_total: 0.0278, l_in: 0.0058, l_grad: 0.0220, msssim_ir: 0.2532, msssim_vis: 0.0608, mx_loss: 0.0041, eta: 0:14:16, time: 4.5729
INFO train.py(173): step: 3680/5410, l_total: 0.0300, l_in: 0.0087, l_grad: 0.0213, msssim_ir: 0.3061, msssim_vis: 0.0936, mx_loss: 0.0047, eta: 0:14:11, time: 4.5470
INFO train.py(173): step: 3690/5410, l_total: 0.0519, l_in: 0.0125, l_grad: 0.0394, msssim_ir: 0.4638, msssim_vis: 0.0169, mx_loss: 0.0052, eta: 0:14:06, time: 4.5420
INFO train.py(173): step: 3700/5410, l_total: 0.0379, l_in: 0.0138, l_grad: 0.0242, msssim_ir: 0.3254, msssim_vis: 0.0806, mx_loss: 0.0053, eta: 0:14:01, time: 4.5410
INFO train.py(173): step: 3710/5410, l_total: 0.0282, l_in: 0.0057, l_grad: 0.0225, msssim_ir: 0.2313, msssim_vis: 0.1256, mx_loss: 0.0038, eta: 0:13:56, time: 4.5280
INFO train.py(173): step: 3720/5410, l_total: 0.0345, l_in: 0.0114, l_grad: 0.0230, msssim_ir: 0.3877, msssim_vis: 0.0351, mx_loss: 0.0061, eta: 0:13:51, time: 4.5410
INFO train.py(173): step: 3730/5410, l_total: 0.0292, l_in: 0.0109, l_grad: 0.0182, msssim_ir: 0.2649, msssim_vis: 0.0668, mx_loss: 0.0041, eta: 0:13:46, time: 4.5888
INFO train.py(173): step: 3740/5410, l_total: 0.0368, l_in: 0.0082, l_grad: 0.0286, msssim_ir: 0.2351, msssim_vis: 0.1238, mx_loss: 0.0055, eta: 0:13:41, time: 4.7381
INFO train.py(173): step: 3750/5410, l_total: 0.1095, l_in: 0.0314, l_grad: 0.0781, msssim_ir: 0.4328, msssim_vis: 0.0730, mx_loss: 0.0261, eta: 0:13:35, time: 4.5450
INFO train.py(173): step: 3760/5410, l_total: 0.0282, l_in: 0.0080, l_grad: 0.0202, msssim_ir: 0.2658, msssim_vis: 0.0574, mx_loss: 0.0051, eta: 0:13:30, time: 4.6336
INFO train.py(173): step: 3770/5410, l_total: 0.0394, l_in: 0.0085, l_grad: 0.0308, msssim_ir: 0.4463, msssim_vis: 0.0401, mx_loss: 0.0041, eta: 0:13:25, time: 4.5251
INFO train.py(173): step: 3780/5410, l_total: 0.0710, l_in: 0.0230, l_grad: 0.0480, msssim_ir: 0.4781, msssim_vis: 0.0203, mx_loss: 0.0123, eta: 0:13:20, time: 4.5460
INFO train.py(173): step: 3790/5410, l_total: 0.0394, l_in: 0.0099, l_grad: 0.0296, msssim_ir: 0.3020, msssim_vis: 0.0691, mx_loss: 0.0080, eta: 0:13:24, time: 24.0212
INFO train.py(173): step: 3800/5410, l_total: 0.0438, l_in: 0.0134, l_grad: 0.0304, msssim_ir: 0.3009, msssim_vis: 0.1516, mx_loss: 0.0052, eta: 0:13:18, time: 4.4574
INFO train.py(173): step: 3810/5410, l_total: 0.0346, l_in: 0.0102, l_grad: 0.0244, msssim_ir: 0.2557, msssim_vis: 0.0834, mx_loss: 0.0080, eta: 0:13:13, time: 4.4504
INFO train.py(173): step: 3820/5410, l_total: 0.0334, l_in: 0.0087, l_grad: 0.0247, msssim_ir: 0.4582, msssim_vis: 0.0389, mx_loss: 0.0041, eta: 0:13:08, time: 4.4554
INFO train.py(173): step: 3830/5410, l_total: 0.0370, l_in: 0.0121, l_grad: 0.0249, msssim_ir: 0.4128, msssim_vis: 0.0315, mx_loss: 0.0040, eta: 0:13:03, time: 4.4803
INFO train.py(173): step: 3840/5410, l_total: 0.0393, l_in: 0.0105, l_grad: 0.0288, msssim_ir: 0.3489, msssim_vis: 0.0716, mx_loss: 0.0053, eta: 0:12:58, time: 4.4842
INFO train.py(173): step: 3850/5410, l_total: 0.0329, l_in: 0.0075, l_grad: 0.0254, msssim_ir: 0.3492, msssim_vis: 0.0556, mx_loss: 0.0041, eta: 0:12:53, time: 4.4763
INFO train.py(173): step: 3860/5410, l_total: 0.0393, l_in: 0.0182, l_grad: 0.0211, msssim_ir: 0.1671, msssim_vis: 0.1191, mx_loss: 0.0199, eta: 0:12:47, time: 4.4922
INFO train.py(173): step: 3870/5410, l_total: 0.0492, l_in: 0.0123, l_grad: 0.0369, msssim_ir: 0.3170, msssim_vis: 0.1425, mx_loss: 0.0074, eta: 0:12:42, time: 4.5012
INFO train.py(173): step: 3880/5410, l_total: 0.0400, l_in: 0.0097, l_grad: 0.0303, msssim_ir: 0.4505, msssim_vis: 0.0092, mx_loss: 0.0032, eta: 0:12:37, time: 4.4803
INFO train.py(173): step: 3890/5410, l_total: 0.0370, l_in: 0.0087, l_grad: 0.0284, msssim_ir: 0.4490, msssim_vis: 0.0193, mx_loss: 0.0057, eta: 0:12:32, time: 4.5649
INFO train.py(173): step: 3900/5410, l_total: 0.0354, l_in: 0.0124, l_grad: 0.0230, msssim_ir: 0.1462, msssim_vis: 0.1510, mx_loss: 0.0086, eta: 0:12:27, time: 4.6137
INFO train.py(173): step: 3910/5410, l_total: 0.0561, l_in: 0.0162, l_grad: 0.0400, msssim_ir: 0.5105, msssim_vis: 0.0365, mx_loss: 0.0095, eta: 0:12:22, time: 4.5579
INFO train.py(173): step: 3920/5410, l_total: 0.0380, l_in: 0.0108, l_grad: 0.0272, msssim_ir: 0.4326, msssim_vis: 0.0428, mx_loss: 0.0073, eta: 0:12:17, time: 4.5500
INFO train.py(173): step: 3930/5410, l_total: 0.0382, l_in: 0.0120, l_grad: 0.0261, msssim_ir: 0.2653, msssim_vis: 0.1208, mx_loss: 0.0079, eta: 0:12:12, time: 4.5410
INFO train.py(173): step: 3940/5410, l_total: 0.0357, l_in: 0.0100, l_grad: 0.0257, msssim_ir: 0.2136, msssim_vis: 0.1189, mx_loss: 0.0079, eta: 0:12:07, time: 4.5340
INFO train.py(173): step: 3950/5410, l_total: 0.0457, l_in: 0.0091, l_grad: 0.0366, msssim_ir: 0.4784, msssim_vis: 0.0136, mx_loss: 0.0055, eta: 0:12:01, time: 4.5490
INFO train.py(173): step: 3960/5410, l_total: 0.0522, l_in: 0.0109, l_grad: 0.0414, msssim_ir: 0.4968, msssim_vis: 0.0351, mx_loss: 0.0080, eta: 0:11:56, time: 4.5549
INFO train.py(173): step: 3970/5410, l_total: 0.0657, l_in: 0.0190, l_grad: 0.0467, msssim_ir: 0.4456, msssim_vis: 0.0218, mx_loss: 0.0105, eta: 0:11:51, time: 4.5539
INFO train.py(173): step: 3980/5410, l_total: 0.0411, l_in: 0.0114, l_grad: 0.0296, msssim_ir: 0.5099, msssim_vis: 0.0223, mx_loss: 0.0059, eta: 0:11:46, time: 4.5360
INFO train.py(173): step: 3990/5410, l_total: 0.0366, l_in: 0.0096, l_grad: 0.0270, msssim_ir: 0.2311, msssim_vis: 0.1421, mx_loss: 0.0072, eta: 0:11:41, time: 4.5589
INFO train.py(173): step: 4000/5410, l_total: 0.0314, l_in: 0.0061, l_grad: 0.0253, msssim_ir: 0.4189, msssim_vis: 0.0270, mx_loss: 0.0036, eta: 0:11:36, time: 4.5539
INFO train.py(173): step: 4010/5410, l_total: 0.0485, l_in: 0.0092, l_grad: 0.0394, msssim_ir: 0.3318, msssim_vis: 0.0780, mx_loss: 0.0049, eta: 0:11:31, time: 4.5559
INFO train.py(173): step: 4020/5410, l_total: 0.0394, l_in: 0.0100, l_grad: 0.0295, msssim_ir: 0.2812, msssim_vis: 0.0851, mx_loss: 0.0070, eta: 0:11:26, time: 4.5470
INFO train.py(173): step: 4030/5410, l_total: 0.0323, l_in: 0.0097, l_grad: 0.0226, msssim_ir: 0.3047, msssim_vis: 0.0486, mx_loss: 0.0056, eta: 0:11:21, time: 4.5669
INFO train.py(173): step: 4040/5410, l_total: 0.0404, l_in: 0.0117, l_grad: 0.0287, msssim_ir: 0.4953, msssim_vis: 0.0228, mx_loss: 0.0036, eta: 0:11:16, time: 4.5579
INFO train.py(173): step: 4050/5410, l_total: 0.0418, l_in: 0.0092, l_grad: 0.0325, msssim_ir: 0.3214, msssim_vis: 0.0709, mx_loss: 0.0056, eta: 0:11:11, time: 4.5659
INFO train.py(173): step: 4060/5410, l_total: 0.0400, l_in: 0.0112, l_grad: 0.0289, msssim_ir: 0.3485, msssim_vis: 0.0606, mx_loss: 0.0048, eta: 0:11:06, time: 4.5290
INFO train.py(173): step: 4070/5410, l_total: 0.0333, l_in: 0.0074, l_grad: 0.0259, msssim_ir: 0.2608, msssim_vis: 0.0747, mx_loss: 0.0064, eta: 0:11:01, time: 4.5589
INFO train.py(173): step: 4080/5410, l_total: 0.0293, l_in: 0.0066, l_grad: 0.0227, msssim_ir: 0.3229, msssim_vis: 0.0294, mx_loss: 0.0059, eta: 0:10:56, time: 4.5559
INFO train.py(173): step: 4090/5410, l_total: 0.0287, l_in: 0.0067, l_grad: 0.0220, msssim_ir: 0.3315, msssim_vis: 0.0314, mx_loss: 0.0033, eta: 0:10:50, time: 4.5529
INFO train.py(173): step: 4100/5410, l_total: 0.0336, l_in: 0.0102, l_grad: 0.0234, msssim_ir: 0.4678, msssim_vis: 0.0049, mx_loss: 0.0035, eta: 0:10:45, time: 4.5848
INFO train.py(173): step: 4110/5410, l_total: 0.0375, l_in: 0.0081, l_grad: 0.0294, msssim_ir: 0.4940, msssim_vis: 0.0122, mx_loss: 0.0033, eta: 0:10:40, time: 4.5390
INFO train.py(173): step: 4120/5410, l_total: 0.0343, l_in: 0.0119, l_grad: 0.0224, msssim_ir: 0.1611, msssim_vis: 0.1171, mx_loss: 0.0068, eta: 0:10:35, time: 4.5519
INFO train.py(173): step: 4130/5410, l_total: 0.0496, l_in: 0.0124, l_grad: 0.0373, msssim_ir: 0.4471, msssim_vis: 0.0334, mx_loss: 0.0049, eta: 0:10:30, time: 4.5340
INFO train.py(173): step: 4140/5410, l_total: 0.0329, l_in: 0.0085, l_grad: 0.0244, msssim_ir: 0.2681, msssim_vis: 0.0994, mx_loss: 0.0042, eta: 0:10:25, time: 4.5490
INFO train.py(173): step: 4150/5410, l_total: 0.0259, l_in: 0.0053, l_grad: 0.0206, msssim_ir: 0.2839, msssim_vis: 0.0664, mx_loss: 0.0038, eta: 0:10:20, time: 4.5370
INFO train.py(173): step: 4160/5410, l_total: 0.0266, l_in: 0.0072, l_grad: 0.0195, msssim_ir: 0.3914, msssim_vis: 0.0230, mx_loss: 0.0026, eta: 0:10:15, time: 4.5689
INFO train.py(173): step: 4170/5410, l_total: 0.0469, l_in: 0.0108, l_grad: 0.0361, msssim_ir: 0.4166, msssim_vis: 0.0701, mx_loss: 0.0080, eta: 0:10:10, time: 4.5569
INFO train.py(173): step: 4180/5410, l_total: 0.0313, l_in: 0.0070, l_grad: 0.0243, msssim_ir: 0.3576, msssim_vis: 0.0264, mx_loss: 0.0031, eta: 0:10:05, time: 4.5788
INFO train.py(173): step: 4190/5410, l_total: 0.0462, l_in: 0.0169, l_grad: 0.0292, msssim_ir: 0.4561, msssim_vis: 0.0155, mx_loss: 0.0054, eta: 0:10:00, time: 4.5509
INFO train.py(173): step: 4200/5410, l_total: 0.0546, l_in: 0.0174, l_grad: 0.0371, msssim_ir: 0.3855, msssim_vis: 0.0458, mx_loss: 0.0174, eta: 0:09:55, time: 4.5559
INFO train.py(173): step: 4210/5410, l_total: 0.0338, l_in: 0.0097, l_grad: 0.0241, msssim_ir: 0.4150, msssim_vis: 0.0259, mx_loss: 0.0042, eta: 0:09:50, time: 4.5659
INFO train.py(173): step: 4220/5410, l_total: 0.0380, l_in: 0.0079, l_grad: 0.0301, msssim_ir: 0.3967, msssim_vis: 0.0371, mx_loss: 0.0053, eta: 0:09:45, time: 4.5549
INFO train.py(173): step: 4230/5410, l_total: 0.0330, l_in: 0.0090, l_grad: 0.0240, msssim_ir: 0.3096, msssim_vis: 0.0713, mx_loss: 0.0039, eta: 0:09:40, time: 4.5997
INFO train.py(173): step: 4240/5410, l_total: 0.0498, l_in: 0.0123, l_grad: 0.0375, msssim_ir: 0.4018, msssim_vis: 0.0364, mx_loss: 0.0114, eta: 0:09:35, time: 4.6047
INFO train.py(173): step: 4250/5410, l_total: 0.0560, l_in: 0.0208, l_grad: 0.0352, msssim_ir: 0.2881, msssim_vis: 0.1376, mx_loss: 0.0150, eta: 0:09:30, time: 4.5669
INFO train.py(173): step: 4260/5410, l_total: 0.0439, l_in: 0.0124, l_grad: 0.0315, msssim_ir: 0.3780, msssim_vis: 0.0430, mx_loss: 0.0088, eta: 0:09:25, time: 4.5848
INFO train.py(173): step: 4270/5410, l_total: 0.0528, l_in: 0.0153, l_grad: 0.0375, msssim_ir: 0.4900, msssim_vis: 0.0125, mx_loss: 0.0072, eta: 0:09:20, time: 4.6037
INFO train.py(173): step: 4280/5410, l_total: 0.0385, l_in: 0.0143, l_grad: 0.0242, msssim_ir: 0.3846, msssim_vis: 0.0362, mx_loss: 0.0059, eta: 0:09:15, time: 4.5868
INFO train.py(173): step: 4290/5410, l_total: 0.0429, l_in: 0.0140, l_grad: 0.0290, msssim_ir: 0.3081, msssim_vis: 0.1031, mx_loss: 0.0068, eta: 0:09:10, time: 4.5778
INFO train.py(173): step: 4300/5410, l_total: 0.0285, l_in: 0.0056, l_grad: 0.0229, msssim_ir: 0.3919, msssim_vis: 0.0681, mx_loss: 0.0030, eta: 0:09:05, time: 4.5480
INFO train.py(173): step: 4310/5410, l_total: 0.0372, l_in: 0.0089, l_grad: 0.0283, msssim_ir: 0.3008, msssim_vis: 0.1071, mx_loss: 0.0056, eta: 0:09:00, time: 4.5778
INFO train.py(173): step: 4320/5410, l_total: 0.0423, l_in: 0.0131, l_grad: 0.0292, msssim_ir: 0.4769, msssim_vis: 0.0118, mx_loss: 0.0038, eta: 0:08:55, time: 4.5788
INFO train.py(173): step: 4330/5410, l_total: 0.0347, l_in: 0.0113, l_grad: 0.0234, msssim_ir: 0.2803, msssim_vis: 0.0689, mx_loss: 0.0069, eta: 0:08:55, time: 24.1287
INFO train.py(173): step: 4340/5410, l_total: 0.0278, l_in: 0.0056, l_grad: 0.0222, msssim_ir: 0.3626, msssim_vis: 0.0501, mx_loss: 0.0028, eta: 0:08:50, time: 4.4454
INFO train.py(173): step: 4350/5410, l_total: 0.0464, l_in: 0.0153, l_grad: 0.0311, msssim_ir: 0.3456, msssim_vis: 0.0656, mx_loss: 0.0051, eta: 0:08:45, time: 4.4454
INFO train.py(173): step: 4360/5410, l_total: 0.0507, l_in: 0.0099, l_grad: 0.0409, msssim_ir: 0.4501, msssim_vis: 0.0175, mx_loss: 0.0045, eta: 0:08:40, time: 4.4723
INFO train.py(173): step: 4370/5410, l_total: 0.0478, l_in: 0.0161, l_grad: 0.0317, msssim_ir: 0.2121, msssim_vis: 0.1059, mx_loss: 0.0138, eta: 0:08:34, time: 4.4723
INFO train.py(173): step: 4380/5410, l_total: 0.0380, l_in: 0.0096, l_grad: 0.0284, msssim_ir: 0.4248, msssim_vis: 0.0254, mx_loss: 0.0041, eta: 0:08:29, time: 4.4982
INFO train.py(173): step: 4390/5410, l_total: 0.0300, l_in: 0.0103, l_grad: 0.0197, msssim_ir: 0.3762, msssim_vis: 0.0288, mx_loss: 0.0043, eta: 0:08:24, time: 4.4932
INFO train.py(173): step: 4400/5410, l_total: 0.0476, l_in: 0.0129, l_grad: 0.0348, msssim_ir: 0.1858, msssim_vis: 0.1645, mx_loss: 0.0089, eta: 0:08:19, time: 4.4813
INFO train.py(173): step: 4410/5410, l_total: 0.0521, l_in: 0.0150, l_grad: 0.0371, msssim_ir: 0.2373, msssim_vis: 0.1020, mx_loss: 0.0154, eta: 0:08:14, time: 4.4912
INFO train.py(173): step: 4420/5410, l_total: 0.0382, l_in: 0.0101, l_grad: 0.0281, msssim_ir: 0.3736, msssim_vis: 0.0715, mx_loss: 0.0052, eta: 0:08:09, time: 4.5022
INFO train.py(173): step: 4430/5410, l_total: 0.0305, l_in: 0.0103, l_grad: 0.0203, msssim_ir: 0.2381, msssim_vis: 0.1067, mx_loss: 0.0072, eta: 0:08:04, time: 4.5748
INFO train.py(173): step: 4440/5410, l_total: 0.0341, l_in: 0.0099, l_grad: 0.0242, msssim_ir: 0.2348, msssim_vis: 0.0605, mx_loss: 0.0078, eta: 0:07:59, time: 4.5579
INFO train.py(173): step: 4450/5410, l_total: 0.0466, l_in: 0.0108, l_grad: 0.0358, msssim_ir: 0.4719, msssim_vis: 0.0220, mx_loss: 0.0048, eta: 0:07:54, time: 4.6764
INFO train.py(173): step: 4460/5410, l_total: 0.0323, l_in: 0.0078, l_grad: 0.0246, msssim_ir: 0.3321, msssim_vis: 0.0673, mx_loss: 0.0035, eta: 0:07:49, time: 4.5738
INFO train.py(173): step: 4470/5410, l_total: 0.0362, l_in: 0.0101, l_grad: 0.0261, msssim_ir: 0.2692, msssim_vis: 0.1191, mx_loss: 0.0059, eta: 0:07:44, time: 4.6804
INFO train.py(173): step: 4480/5410, l_total: 0.0419, l_in: 0.0093, l_grad: 0.0326, msssim_ir: 0.4734, msssim_vis: 0.0171, mx_loss: 0.0038, eta: 0:07:39, time: 4.5619
INFO train.py(173): step: 4490/5410, l_total: 0.0393, l_in: 0.0099, l_grad: 0.0294, msssim_ir: 0.4614, msssim_vis: 0.0184, mx_loss: 0.0032, eta: 0:07:34, time: 4.6127
INFO train.py(173): step: 4500/5410, l_total: 0.0453, l_in: 0.0131, l_grad: 0.0322, msssim_ir: 0.2929, msssim_vis: 0.0813, mx_loss: 0.0108, eta: 0:07:29, time: 4.5470
INFO train.py(173): step: 4510/5410, l_total: 0.0642, l_in: 0.0239, l_grad: 0.0403, msssim_ir: 0.4787, msssim_vis: 0.0318, mx_loss: 0.0192, eta: 0:07:24, time: 4.5529
INFO train.py(173): step: 4520/5410, l_total: 0.0779, l_in: 0.0268, l_grad: 0.0511, msssim_ir: 0.4416, msssim_vis: 0.0220, mx_loss: 0.0088, eta: 0:07:19, time: 4.5390
INFO train.py(173): step: 4530/5410, l_total: 0.0358, l_in: 0.0106, l_grad: 0.0252, msssim_ir: 0.2617, msssim_vis: 0.0934, mx_loss: 0.0102, eta: 0:07:14, time: 4.5490
INFO train.py(173): step: 4540/5410, l_total: 0.0390, l_in: 0.0077, l_grad: 0.0314, msssim_ir: 0.1636, msssim_vis: 0.1255, mx_loss: 0.0064, eta: 0:07:09, time: 4.5420
INFO train.py(173): step: 4550/5410, l_total: 0.0566, l_in: 0.0161, l_grad: 0.0405, msssim_ir: 0.4141, msssim_vis: 0.0538, mx_loss: 0.0111, eta: 0:07:04, time: 4.5400
INFO train.py(173): step: 4560/5410, l_total: 0.0667, l_in: 0.0246, l_grad: 0.0421, msssim_ir: 0.4296, msssim_vis: 0.0499, mx_loss: 0.0061, eta: 0:06:59, time: 4.5519
INFO train.py(173): step: 4570/5410, l_total: 0.0321, l_in: 0.0103, l_grad: 0.0218, msssim_ir: 0.3124, msssim_vis: 0.0515, mx_loss: 0.0059, eta: 0:06:54, time: 4.5599
INFO train.py(173): step: 4580/5410, l_total: 0.0426, l_in: 0.0093, l_grad: 0.0334, msssim_ir: 0.4770, msssim_vis: 0.0157, mx_loss: 0.0041, eta: 0:06:49, time: 4.5211
INFO train.py(173): step: 4590/5410, l_total: 0.0345, l_in: 0.0070, l_grad: 0.0275, msssim_ir: 0.4874, msssim_vis: 0.0064, mx_loss: 0.0029, eta: 0:06:44, time: 4.5450
INFO train.py(173): step: 4600/5410, l_total: 0.0466, l_in: 0.0110, l_grad: 0.0356, msssim_ir: 0.2924, msssim_vis: 0.0746, mx_loss: 0.0111, eta: 0:06:39, time: 4.5539
INFO train.py(173): step: 4610/5410, l_total: 0.0472, l_in: 0.0101, l_grad: 0.0372, msssim_ir: 0.3965, msssim_vis: 0.0419, mx_loss: 0.0074, eta: 0:06:34, time: 4.5390
INFO train.py(173): step: 4620/5410, l_total: 0.0269, l_in: 0.0063, l_grad: 0.0206, msssim_ir: 0.2981, msssim_vis: 0.0840, mx_loss: 0.0027, eta: 0:06:29, time: 4.5529
INFO train.py(173): step: 4630/5410, l_total: 0.0405, l_in: 0.0106, l_grad: 0.0300, msssim_ir: 0.3903, msssim_vis: 0.0498, mx_loss: 0.0041, eta: 0:06:24, time: 4.5589
INFO train.py(173): step: 4640/5410, l_total: 0.0280, l_in: 0.0081, l_grad: 0.0199, msssim_ir: 0.3077, msssim_vis: 0.0688, mx_loss: 0.0046, eta: 0:06:19, time: 4.5719
INFO train.py(173): step: 4650/5410, l_total: 0.0371, l_in: 0.0089, l_grad: 0.0283, msssim_ir: 0.2244, msssim_vis: 0.1621, mx_loss: 0.0082, eta: 0:06:14, time: 4.5529
INFO train.py(173): step: 4660/5410, l_total: 0.0286, l_in: 0.0082, l_grad: 0.0204, msssim_ir: 0.3100, msssim_vis: 0.0800, mx_loss: 0.0038, eta: 0:06:09, time: 4.5957
INFO train.py(173): step: 4670/5410, l_total: 0.0644, l_in: 0.0152, l_grad: 0.0492, msssim_ir: 0.3680, msssim_vis: 0.0650, mx_loss: 0.0190, eta: 0:06:04, time: 4.5490
INFO train.py(173): step: 4680/5410, l_total: 0.0510, l_in: 0.0117, l_grad: 0.0393, msssim_ir: 0.4344, msssim_vis: 0.0538, mx_loss: 0.0063, eta: 0:05:59, time: 4.5649
INFO train.py(173): step: 4690/5410, l_total: 0.0503, l_in: 0.0289, l_grad: 0.0214, msssim_ir: 0.1607, msssim_vis: 0.1335, mx_loss: 0.0332, eta: 0:05:54, time: 4.5659
INFO train.py(173): step: 4700/5410, l_total: 0.0389, l_in: 0.0086, l_grad: 0.0303, msssim_ir: 0.3539, msssim_vis: 0.0566, mx_loss: 0.0038, eta: 0:05:49, time: 4.5529
INFO train.py(173): step: 4710/5410, l_total: 0.0482, l_in: 0.0089, l_grad: 0.0392, msssim_ir: 0.4398, msssim_vis: 0.0238, mx_loss: 0.0052, eta: 0:05:44, time: 4.5500
INFO train.py(173): step: 4720/5410, l_total: 0.0292, l_in: 0.0062, l_grad: 0.0230, msssim_ir: 0.3945, msssim_vis: 0.0324, mx_loss: 0.0041, eta: 0:05:39, time: 4.5599
INFO train.py(173): step: 4730/5410, l_total: 0.0427, l_in: 0.0125, l_grad: 0.0301, msssim_ir: 0.4558, msssim_vis: 0.0334, mx_loss: 0.0041, eta: 0:05:34, time: 4.5519
INFO train.py(173): step: 4740/5410, l_total: 0.0302, l_in: 0.0060, l_grad: 0.0242, msssim_ir: 0.3634, msssim_vis: 0.0395, mx_loss: 0.0036, eta: 0:05:29, time: 4.5679
INFO train.py(173): step: 4750/5410, l_total: 0.0490, l_in: 0.0141, l_grad: 0.0349, msssim_ir: 0.2982, msssim_vis: 0.1188, mx_loss: 0.0122, eta: 0:05:24, time: 4.5639
INFO train.py(173): step: 4760/5410, l_total: 0.0433, l_in: 0.0096, l_grad: 0.0337, msssim_ir: 0.4917, msssim_vis: 0.0161, mx_loss: 0.0028, eta: 0:05:19, time: 4.5579
INFO train.py(173): step: 4770/5410, l_total: 0.0296, l_in: 0.0071, l_grad: 0.0225, msssim_ir: 0.3310, msssim_vis: 0.0625, mx_loss: 0.0030, eta: 0:05:14, time: 4.6455
INFO train.py(173): step: 4780/5410, l_total: 0.0825, l_in: 0.0451, l_grad: 0.0374, msssim_ir: 0.5143, msssim_vis: 0.0114, mx_loss: 0.0074, eta: 0:05:09, time: 4.5539
INFO train.py(173): step: 4790/5410, l_total: 0.0282, l_in: 0.0087, l_grad: 0.0195, msssim_ir: 0.3419, msssim_vis: 0.0410, mx_loss: 0.0049, eta: 0:05:04, time: 4.6654
INFO train.py(173): step: 4800/5410, l_total: 0.0321, l_in: 0.0094, l_grad: 0.0227, msssim_ir: 0.3166, msssim_vis: 0.0694, mx_loss: 0.0043, eta: 0:04:59, time: 4.6435
INFO train.py(173): step: 4810/5410, l_total: 0.0561, l_in: 0.0156, l_grad: 0.0406, msssim_ir: 0.4054, msssim_vis: 0.0520, mx_loss: 0.0058, eta: 0:04:54, time: 4.5808
INFO train.py(173): step: 4820/5410, l_total: 0.0335, l_in: 0.0083, l_grad: 0.0251, msssim_ir: 0.2868, msssim_vis: 0.0802, mx_loss: 0.0058, eta: 0:04:50, time: 4.5450
INFO train.py(173): step: 4830/5410, l_total: 0.0477, l_in: 0.0093, l_grad: 0.0384, msssim_ir: 0.4850, msssim_vis: 0.0272, mx_loss: 0.0056, eta: 0:04:45, time: 4.5609
INFO train.py(173): step: 4840/5410, l_total: 0.0303, l_in: 0.0080, l_grad: 0.0223, msssim_ir: 0.3091, msssim_vis: 0.0591, mx_loss: 0.0050, eta: 0:04:40, time: 4.5320
INFO train.py(173): step: 4850/5410, l_total: 0.0327, l_in: 0.0069, l_grad: 0.0258, msssim_ir: 0.4568, msssim_vis: 0.0081, mx_loss: 0.0048, eta: 0:04:35, time: 4.5977
INFO train.py(173): step: 4860/5410, l_total: 0.0416, l_in: 0.0111, l_grad: 0.0305, msssim_ir: 0.2892, msssim_vis: 0.0687, mx_loss: 0.0053, eta: 0:04:30, time: 4.5738
INFO train.py(173): step: 4870/5410, l_total: 0.0354, l_in: 0.0092, l_grad: 0.0262, msssim_ir: 0.4150, msssim_vis: 0.0341, mx_loss: 0.0056, eta: 0:04:27, time: 24.4991
INFO train.py(173): step: 4880/5410, l_total: 0.0324, l_in: 0.0099, l_grad: 0.0225, msssim_ir: 0.4226, msssim_vis: 0.0203, mx_loss: 0.0041, eta: 0:04:22, time: 4.4832
INFO train.py(173): step: 4890/5410, l_total: 0.0376, l_in: 0.0110, l_grad: 0.0265, msssim_ir: 0.3072, msssim_vis: 0.0825, mx_loss: 0.0049, eta: 0:04:17, time: 4.4653
INFO train.py(173): step: 4900/5410, l_total: 0.0543, l_in: 0.0094, l_grad: 0.0449, msssim_ir: 0.3337, msssim_vis: 0.0576, mx_loss: 0.0088, eta: 0:04:12, time: 4.4783
INFO train.py(173): step: 4910/5410, l_total: 0.0312, l_in: 0.0094, l_grad: 0.0218, msssim_ir: 0.3114, msssim_vis: 0.0911, mx_loss: 0.0040, eta: 0:04:07, time: 4.4663
INFO train.py(173): step: 4920/5410, l_total: 0.0301, l_in: 0.0062, l_grad: 0.0240, msssim_ir: 0.2536, msssim_vis: 0.0742, mx_loss: 0.0052, eta: 0:04:02, time: 4.4892
INFO train.py(173): step: 4930/5410, l_total: 0.0278, l_in: 0.0050, l_grad: 0.0228, msssim_ir: 0.4357, msssim_vis: 0.0259, mx_loss: 0.0023, eta: 0:03:57, time: 4.4902
INFO train.py(173): step: 4940/5410, l_total: 0.0379, l_in: 0.0104, l_grad: 0.0275, msssim_ir: 0.4632, msssim_vis: 0.0194, mx_loss: 0.0054, eta: 0:03:52, time: 4.4922
INFO train.py(173): step: 4950/5410, l_total: 0.0262, l_in: 0.0062, l_grad: 0.0200, msssim_ir: 0.3006, msssim_vis: 0.1129, mx_loss: 0.0029, eta: 0:03:47, time: 4.4902
INFO train.py(173): step: 4960/5410, l_total: 0.0349, l_in: 0.0073, l_grad: 0.0276, msssim_ir: 0.2125, msssim_vis: 0.1424, mx_loss: 0.0051, eta: 0:03:42, time: 4.4932
INFO train.py(173): step: 4970/5410, l_total: 0.0407, l_in: 0.0117, l_grad: 0.0290, msssim_ir: 0.2627, msssim_vis: 0.1346, mx_loss: 0.0077, eta: 0:03:37, time: 4.5430
INFO train.py(173): step: 4980/5410, l_total: 0.0400, l_in: 0.0090, l_grad: 0.0309, msssim_ir: 0.4957, msssim_vis: 0.0031, mx_loss: 0.0037, eta: 0:03:32, time: 4.6067
INFO train.py(173): step: 4990/5410, l_total: 0.0526, l_in: 0.0108, l_grad: 0.0418, msssim_ir: 0.3089, msssim_vis: 0.1249, mx_loss: 0.0073, eta: 0:03:27, time: 4.6097
INFO train.py(173): step: 5000/5410, l_total: 0.0291, l_in: 0.0091, l_grad: 0.0199, msssim_ir: 0.2242, msssim_vis: 0.0715, mx_loss: 0.0081, eta: 0:03:22, time: 4.6525
INFO train.py(173): step: 5010/5410, l_total: 0.0263, l_in: 0.0056, l_grad: 0.0207, msssim_ir: 0.4016, msssim_vis: 0.0356, mx_loss: 0.0022, eta: 0:03:17, time: 4.6396
INFO train.py(173): step: 5020/5410, l_total: 0.0457, l_in: 0.0124, l_grad: 0.0333, msssim_ir: 0.4653, msssim_vis: 0.0228, mx_loss: 0.0066, eta: 0:03:12, time: 4.5599
INFO train.py(173): step: 5030/5410, l_total: 0.0366, l_in: 0.0117, l_grad: 0.0249, msssim_ir: 0.1962, msssim_vis: 0.1151, mx_loss: 0.0070, eta: 0:03:07, time: 4.6774
INFO train.py(173): step: 5040/5410, l_total: 0.0473, l_in: 0.0160, l_grad: 0.0314, msssim_ir: 0.2562, msssim_vis: 0.1603, mx_loss: 0.0077, eta: 0:03:02, time: 4.5659
INFO train.py(173): step: 5050/5410, l_total: 0.0369, l_in: 0.0101, l_grad: 0.0268, msssim_ir: 0.1566, msssim_vis: 0.1387, mx_loss: 0.0075, eta: 0:02:57, time: 4.7152
INFO train.py(173): step: 5060/5410, l_total: 0.0267, l_in: 0.0080, l_grad: 0.0187, msssim_ir: 0.2454, msssim_vis: 0.0715, mx_loss: 0.0051, eta: 0:02:52, time: 4.5519
INFO train.py(173): step: 5070/5410, l_total: 0.0571, l_in: 0.0116, l_grad: 0.0454, msssim_ir: 0.4934, msssim_vis: 0.0155, mx_loss: 0.0044, eta: 0:02:47, time: 4.7541
INFO train.py(173): step: 5080/5410, l_total: 0.0613, l_in: 0.0216, l_grad: 0.0398, msssim_ir: 0.1760, msssim_vis: 0.2003, mx_loss: 0.0164, eta: 0:02:42, time: 4.6007
INFO train.py(173): step: 5090/5410, l_total: 0.0374, l_in: 0.0108, l_grad: 0.0266, msssim_ir: 0.2552, msssim_vis: 0.0914, mx_loss: 0.0095, eta: 0:02:37, time: 4.5360
INFO train.py(173): step: 5100/5410, l_total: 0.0532, l_in: 0.0176, l_grad: 0.0356, msssim_ir: 0.4809, msssim_vis: 0.0041, mx_loss: 0.0052, eta: 0:02:32, time: 4.5539
INFO train.py(173): step: 5110/5410, l_total: 0.0476, l_in: 0.0222, l_grad: 0.0254, msssim_ir: 0.3708, msssim_vis: 0.0628, mx_loss: 0.0156, eta: 0:02:28, time: 4.5868
INFO train.py(173): step: 5120/5410, l_total: 0.0325, l_in: 0.0101, l_grad: 0.0224, msssim_ir: 0.3017, msssim_vis: 0.0621, mx_loss: 0.0073, eta: 0:02:23, time: 4.5400
INFO train.py(173): step: 5130/5410, l_total: 0.0374, l_in: 0.0132, l_grad: 0.0242, msssim_ir: 0.2630, msssim_vis: 0.1175, mx_loss: 0.0077, eta: 0:02:18, time: 4.5290
INFO train.py(173): step: 5140/5410, l_total: 0.0395, l_in: 0.0099, l_grad: 0.0296, msssim_ir: 0.2395, msssim_vis: 0.1607, mx_loss: 0.0093, eta: 0:02:13, time: 4.5689
INFO train.py(173): step: 5150/5410, l_total: 0.0356, l_in: 0.0077, l_grad: 0.0279, msssim_ir: 0.1973, msssim_vis: 0.0970, mx_loss: 0.0062, eta: 0:02:08, time: 4.5519
INFO train.py(173): step: 5160/5410, l_total: 0.0310, l_in: 0.0089, l_grad: 0.0221, msssim_ir: 0.2486, msssim_vis: 0.0640, mx_loss: 0.0076, eta: 0:02:03, time: 4.5619
INFO train.py(173): step: 5170/5410, l_total: 0.0414, l_in: 0.0088, l_grad: 0.0326, msssim_ir: 0.2184, msssim_vis: 0.1572, mx_loss: 0.0082, eta: 0:01:58, time: 4.5748
INFO train.py(173): step: 5180/5410, l_total: 0.0393, l_in: 0.0101, l_grad: 0.0292, msssim_ir: 0.2667, msssim_vis: 0.0901, mx_loss: 0.0065, eta: 0:01:53, time: 4.5669
INFO train.py(173): step: 5190/5410, l_total: 0.0412, l_in: 0.0105, l_grad: 0.0308, msssim_ir: 0.4219, msssim_vis: 0.0162, mx_loss: 0.0067, eta: 0:01:48, time: 4.5400
INFO train.py(173): step: 5200/5410, l_total: 0.0648, l_in: 0.0220, l_grad: 0.0428, msssim_ir: 0.4565, msssim_vis: 0.0203, mx_loss: 0.0103, eta: 0:01:43, time: 4.5460
INFO train.py(173): step: 5210/5410, l_total: 0.0379, l_in: 0.0108, l_grad: 0.0271, msssim_ir: 0.2711, msssim_vis: 0.0852, mx_loss: 0.0054, eta: 0:01:38, time: 4.5589
INFO train.py(173): step: 5220/5410, l_total: 0.0405, l_in: 0.0104, l_grad: 0.0301, msssim_ir: 0.3213, msssim_vis: 0.1388, mx_loss: 0.0075, eta: 0:01:33, time: 4.5619
INFO train.py(173): step: 5230/5410, l_total: 0.0414, l_in: 0.0087, l_grad: 0.0326, msssim_ir: 0.4824, msssim_vis: 0.0053, mx_loss: 0.0024, eta: 0:01:28, time: 4.5519
INFO train.py(173): step: 5240/5410, l_total: 0.0250, l_in: 0.0052, l_grad: 0.0198, msssim_ir: 0.3036, msssim_vis: 0.0340, mx_loss: 0.0034, eta: 0:01:23, time: 4.5420
INFO train.py(173): step: 5250/5410, l_total: 0.0427, l_in: 0.0104, l_grad: 0.0323, msssim_ir: 0.3979, msssim_vis: 0.0425, mx_loss: 0.0058, eta: 0:01:18, time: 4.5519
INFO train.py(173): step: 5260/5410, l_total: 0.0365, l_in: 0.0077, l_grad: 0.0288, msssim_ir: 0.2121, msssim_vis: 0.1347, mx_loss: 0.0054, eta: 0:01:13, time: 4.5490
INFO train.py(173): step: 5270/5410, l_total: 0.0378, l_in: 0.0090, l_grad: 0.0288, msssim_ir: 0.3720, msssim_vis: 0.0610, mx_loss: 0.0047, eta: 0:01:08, time: 4.5420
INFO train.py(173): step: 5280/5410, l_total: 0.0443, l_in: 0.0158, l_grad: 0.0285, msssim_ir: 0.2225, msssim_vis: 0.1412, mx_loss: 0.0111, eta: 0:01:03, time: 4.5768
INFO train.py(173): step: 5290/5410, l_total: 0.0425, l_in: 0.0106, l_grad: 0.0319, msssim_ir: 0.3634, msssim_vis: 0.0772, mx_loss: 0.0069, eta: 0:00:59, time: 4.5529
INFO train.py(173): step: 5300/5410, l_total: 0.0507, l_in: 0.0151, l_grad: 0.0356, msssim_ir: 0.1480, msssim_vis: 0.1683, mx_loss: 0.0090, eta: 0:00:54, time: 4.5659
INFO train.py(173): step: 5310/5410, l_total: 0.0379, l_in: 0.0128, l_grad: 0.0251, msssim_ir: 0.3358, msssim_vis: 0.0876, mx_loss: 0.0050, eta: 0:00:49, time: 4.5738
INFO train.py(173): step: 5320/5410, l_total: 0.0373, l_in: 0.0072, l_grad: 0.0301, msssim_ir: 0.4739, msssim_vis: 0.0072, mx_loss: 0.0030, eta: 0:00:44, time: 4.5609
INFO train.py(173): step: 5330/5410, l_total: 0.0293, l_in: 0.0060, l_grad: 0.0233, msssim_ir: 0.4095, msssim_vis: 0.0275, mx_loss: 0.0024, eta: 0:00:39, time: 4.5470
INFO train.py(173): step: 5340/5410, l_total: 0.0345, l_in: 0.0112, l_grad: 0.0233, msssim_ir: 0.3034, msssim_vis: 0.0635, mx_loss: 0.0084, eta: 0:00:34, time: 4.5410
INFO train.py(173): step: 5350/5410, l_total: 0.0495, l_in: 0.0114, l_grad: 0.0381, msssim_ir: 0.4403, msssim_vis: 0.0300, mx_loss: 0.0050, eta: 0:00:29, time: 4.5559
INFO train.py(173): step: 5360/5410, l_total: 0.0322, l_in: 0.0071, l_grad: 0.0251, msssim_ir: 0.3574, msssim_vis: 0.0486, mx_loss: 0.0037, eta: 0:00:24, time: 4.5490
INFO train.py(173): step: 5370/5410, l_total: 0.0415, l_in: 0.0123, l_grad: 0.0292, msssim_ir: 0.1573, msssim_vis: 0.1520, mx_loss: 0.0077, eta: 0:00:19, time: 4.5549
INFO train.py(173): step: 5380/5410, l_total: 0.0285, l_in: 0.0069, l_grad: 0.0216, msssim_ir: 0.3246, msssim_vis: 0.0355, mx_loss: 0.0033, eta: 0:00:14, time: 4.5320
INFO train.py(173): step: 5390/5410, l_total: 0.0392, l_in: 0.0105, l_grad: 0.0287, msssim_ir: 0.3460, msssim_vis: 0.0968, mx_loss: 0.0040, eta: 0:00:09, time: 4.5480
INFO train.py(173): step: 5400/5410, l_total: 0.0608, l_in: 0.0115, l_grad: 0.0493, msssim_ir: 0.3682, msssim_vis: 0.0552, mx_loss: 0.0056, eta: 0:00:04, time: 4.5529
INFO train.py(173): step: 5410/5410, l_total: 0.0309, l_in: 0.0087, l_grad: 0.0222, msssim_ir: 0.3248, msssim_vis: 0.0925, mx_loss: 0.0036, eta: 0:00:00, time: 4.6137
INFO train.py(177): Fusion Model Save to: ./model\Fusion\fusion_model.pth
INFO train.py(178): 
