# Supplementary material for: Infrared and visible image fusion algorithm based on gradient attention residuals dense block
Source: PeerJ Comput Sci. 2024 Nov 28;10:e2569. doi: 10.7717/peerj-cs.2569 (PMC11622899; doi:10.7717/peerj-cs.2569)
Supplement: Supplemental Information 2 [file peerj-cs-10-2569-s002.zip › code/logs/BiSeNet-2024-07-21-20-20-26.log]

INFO train.py(108): Training Fusion Model start~
INFO train.py(173): step: 10/5410, l_total: 0.4557, l_in: 0.3304, l_grad: 0.1253, msssim_ir: 0.3993, msssim_vis: 0.3546, mx_loss: 0.3565, eta: 4:26:53, time: 29.6544
INFO train.py(173): step: 20/5410, l_total: 0.3712, l_in: 0.2484, l_grad: 0.1228, msssim_ir: 0.3977, msssim_vis: 0.3772, mx_loss: 0.3650, eta: 2:32:59, time: 4.4084
INFO train.py(173): step: 30/5410, l_total: 0.2463, l_in: 0.1178, l_grad: 0.1285, msssim_ir: 0.4318, msssim_vis: 0.2230, mx_loss: 0.2096, eta: 1:54:58, time: 4.4065
INFO train.py(173): step: 40/5410, l_total: 0.2646, l_in: 0.1726, l_grad: 0.0919, msssim_ir: 0.3769, msssim_vis: 0.2308, mx_loss: 0.2048, eta: 1:35:57, time: 4.4154
INFO train.py(173): step: 50/5410, l_total: 0.3405, l_in: 0.1093, l_grad: 0.2312, msssim_ir: 0.4244, msssim_vis: 0.1967, mx_loss: 0.1838, eta: 1:24:32, time: 4.4294
INFO train.py(173): step: 60/5410, l_total: 0.2427, l_in: 0.1319, l_grad: 0.1108, msssim_ir: 0.4635, msssim_vis: 0.2489, mx_loss: 0.3237, eta: 1:16:54, time: 4.4323
INFO train.py(173): step: 70/5410, l_total: 0.1242, l_in: 0.0394, l_grad: 0.0848, msssim_ir: 0.3864, msssim_vis: 0.0944, mx_loss: 0.0776, eta: 1:11:26, time: 4.4373
INFO train.py(173): step: 80/5410, l_total: 0.1381, l_in: 0.0542, l_grad: 0.0839, msssim_ir: 0.3850, msssim_vis: 0.0755, mx_loss: 0.0698, eta: 1:07:19, time: 4.4393
INFO train.py(173): step: 90/5410, l_total: 0.1978, l_in: 0.0749, l_grad: 0.1229, msssim_ir: 0.5092, msssim_vis: 0.0955, mx_loss: 0.0978, eta: 1:04:06, time: 4.4423
INFO train.py(173): step: 100/5410, l_total: 0.1386, l_in: 0.0489, l_grad: 0.0898, msssim_ir: 0.4695, msssim_vis: 0.0548, mx_loss: 0.0606, eta: 1:01:30, time: 4.4284
INFO train.py(173): step: 110/5410, l_total: 0.1656, l_in: 0.0485, l_grad: 0.1171, msssim_ir: 0.4763, msssim_vis: 0.0704, mx_loss: 0.0660, eta: 0:59:21, time: 4.4293
INFO train.py(173): step: 120/5410, l_total: 0.2002, l_in: 0.0868, l_grad: 0.1134, msssim_ir: 0.4466, msssim_vis: 0.0574, mx_loss: 0.1066, eta: 0:57:35, time: 4.4562
INFO train.py(173): step: 130/5410, l_total: 0.1959, l_in: 0.1149, l_grad: 0.0810, msssim_ir: 0.3600, msssim_vis: 0.2226, mx_loss: 0.2144, eta: 0:56:04, time: 4.4572
INFO train.py(173): step: 140/5410, l_total: 0.1836, l_in: 0.0841, l_grad: 0.0995, msssim_ir: 0.3103, msssim_vis: 0.1109, mx_loss: 0.1214, eta: 0:54:46, time: 4.4672
INFO train.py(173): step: 150/5410, l_total: 0.1962, l_in: 0.0758, l_grad: 0.1204, msssim_ir: 0.5141, msssim_vis: 0.0494, mx_loss: 0.0533, eta: 0:53:37, time: 4.4562
INFO train.py(173): step: 160/5410, l_total: 0.1605, l_in: 0.0461, l_grad: 0.1145, msssim_ir: 0.4761, msssim_vis: 0.0489, mx_loss: 0.0609, eta: 0:52:37, time: 4.4722
INFO train.py(173): step: 170/5410, l_total: 0.1830, l_in: 0.0772, l_grad: 0.1058, msssim_ir: 0.4685, msssim_vis: 0.0637, mx_loss: 0.0937, eta: 0:51:44, time: 4.4831
INFO train.py(173): step: 180/5410, l_total: 0.1656, l_in: 0.0788, l_grad: 0.0868, msssim_ir: 0.3376, msssim_vis: 0.1567, mx_loss: 0.1370, eta: 0:50:56, time: 4.4841
INFO train.py(173): step: 190/5410, l_total: 0.1134, l_in: 0.0450, l_grad: 0.0684, msssim_ir: 0.3478, msssim_vis: 0.1130, mx_loss: 0.0800, eta: 0:50:13, time: 4.4741
INFO train.py(173): step: 200/5410, l_total: 0.1711, l_in: 0.0548, l_grad: 0.1163, msssim_ir: 0.4732, msssim_vis: 0.0531, mx_loss: 0.0720, eta: 0:49:33, time: 4.4662
INFO train.py(173): step: 210/5410, l_total: 0.0884, l_in: 0.0293, l_grad: 0.0591, msssim_ir: 0.3737, msssim_vis: 0.0431, mx_loss: 0.0315, eta: 0:48:57, time: 4.4821
INFO train.py(173): step: 220/5410, l_total: 0.1231, l_in: 0.0563, l_grad: 0.0667, msssim_ir: 0.2589, msssim_vis: 0.1864, mx_loss: 0.0885, eta: 0:48:24, time: 4.4841
INFO train.py(173): step: 230/5410, l_total: 0.0940, l_in: 0.0240, l_grad: 0.0699, msssim_ir: 0.3548, msssim_vis: 0.0601, mx_loss: 0.0224, eta: 0:47:53, time: 4.4851
INFO train.py(173): step: 240/5410, l_total: 0.1042, l_in: 0.0432, l_grad: 0.0609, msssim_ir: 0.2495, msssim_vis: 0.1791, mx_loss: 0.0602, eta: 0:47:25, time: 4.4881
INFO train.py(173): step: 250/5410, l_total: 0.1135, l_in: 0.0544, l_grad: 0.0591, msssim_ir: 0.2526, msssim_vis: 0.1702, mx_loss: 0.0648, eta: 0:46:58, time: 4.4941
INFO train.py(173): step: 260/5410, l_total: 0.1090, l_in: 0.0322, l_grad: 0.0769, msssim_ir: 0.3280, msssim_vis: 0.0746, mx_loss: 0.0297, eta: 0:46:34, time: 4.4901
INFO train.py(173): step: 270/5410, l_total: 0.0863, l_in: 0.0226, l_grad: 0.0636, msssim_ir: 0.3446, msssim_vis: 0.0614, mx_loss: 0.0306, eta: 0:46:10, time: 4.4851
INFO train.py(173): step: 280/5410, l_total: 0.0980, l_in: 0.0251, l_grad: 0.0728, msssim_ir: 0.4719, msssim_vis: 0.0306, mx_loss: 0.0456, eta: 0:45:49, time: 4.5041
INFO train.py(173): step: 290/5410, l_total: 0.1736, l_in: 0.0722, l_grad: 0.1014, msssim_ir: 0.4483, msssim_vis: 0.0532, mx_loss: 0.1222, eta: 0:45:28, time: 4.4742
INFO train.py(173): step: 300/5410, l_total: 0.0920, l_in: 0.0245, l_grad: 0.0675, msssim_ir: 0.4438, msssim_vis: 0.0535, mx_loss: 0.0327, eta: 0:45:08, time: 4.4961
INFO train.py(173): step: 310/5410, l_total: 0.0923, l_in: 0.0391, l_grad: 0.0533, msssim_ir: 0.2805, msssim_vis: 0.1279, mx_loss: 0.0461, eta: 0:44:50, time: 4.4931
INFO train.py(173): step: 320/5410, l_total: 0.1029, l_in: 0.0369, l_grad: 0.0660, msssim_ir: 0.3926, msssim_vis: 0.0379, mx_loss: 0.0423, eta: 0:44:32, time: 4.4961
INFO train.py(173): step: 330/5410, l_total: 0.0822, l_in: 0.0242, l_grad: 0.0580, msssim_ir: 0.3192, msssim_vis: 0.0825, mx_loss: 0.0360, eta: 0:44:15, time: 4.4782
INFO train.py(173): step: 340/5410, l_total: 0.0826, l_in: 0.0194, l_grad: 0.0632, msssim_ir: 0.3521, msssim_vis: 0.0528, mx_loss: 0.0177, eta: 0:43:59, time: 4.4961
INFO train.py(173): step: 350/5410, l_total: 0.0933, l_in: 0.0436, l_grad: 0.0498, msssim_ir: 0.2991, msssim_vis: 0.1100, mx_loss: 0.0555, eta: 0:43:43, time: 4.4941
INFO train.py(173): step: 360/5410, l_total: 0.1058, l_in: 0.0311, l_grad: 0.0747, msssim_ir: 0.2906, msssim_vis: 0.0650, mx_loss: 0.0418, eta: 0:43:28, time: 4.4961
INFO train.py(173): step: 370/5410, l_total: 0.1389, l_in: 0.0467, l_grad: 0.0923, msssim_ir: 0.3999, msssim_vis: 0.0478, mx_loss: 0.0422, eta: 0:43:14, time: 4.4901
INFO train.py(173): step: 380/5410, l_total: 0.0683, l_in: 0.0167, l_grad: 0.0515, msssim_ir: 0.3206, msssim_vis: 0.0356, mx_loss: 0.0193, eta: 0:43:00, time: 4.4931
INFO train.py(173): step: 390/5410, l_total: 0.1109, l_in: 0.0337, l_grad: 0.0771, msssim_ir: 0.2813, msssim_vis: 0.1114, mx_loss: 0.0682, eta: 0:42:47, time: 4.4981
INFO train.py(173): step: 400/5410, l_total: 0.1307, l_in: 0.0465, l_grad: 0.0841, msssim_ir: 0.4122, msssim_vis: 0.0535, mx_loss: 0.0354, eta: 0:42:34, time: 4.4941
INFO train.py(173): step: 410/5410, l_total: 0.1278, l_in: 0.0595, l_grad: 0.0683, msssim_ir: 0.4263, msssim_vis: 0.0304, mx_loss: 0.0227, eta: 0:42:21, time: 4.4921
INFO train.py(173): step: 420/5410, l_total: 0.0997, l_in: 0.0256, l_grad: 0.0740, msssim_ir: 0.2207, msssim_vis: 0.1598, mx_loss: 0.0460, eta: 0:42:09, time: 4.5011
INFO train.py(173): step: 430/5410, l_total: 0.1123, l_in: 0.0394, l_grad: 0.0729, msssim_ir: 0.4387, msssim_vis: 0.0519, mx_loss: 0.0381, eta: 0:41:58, time: 4.5001
INFO train.py(173): step: 440/5410, l_total: 0.0644, l_in: 0.0168, l_grad: 0.0475, msssim_ir: 0.3846, msssim_vis: 0.0313, mx_loss: 0.0206, eta: 0:41:46, time: 4.4871
INFO train.py(173): step: 450/5410, l_total: 0.1053, l_in: 0.0269, l_grad: 0.0784, msssim_ir: 0.4836, msssim_vis: 0.0539, mx_loss: 0.0381, eta: 0:41:35, time: 4.5070
INFO train.py(173): step: 460/5410, l_total: 0.1293, l_in: 0.0520, l_grad: 0.0774, msssim_ir: 0.4706, msssim_vis: 0.0408, mx_loss: 0.0439, eta: 0:41:25, time: 4.4971
INFO train.py(173): step: 470/5410, l_total: 0.1077, l_in: 0.0483, l_grad: 0.0595, msssim_ir: 0.3406, msssim_vis: 0.0680, mx_loss: 0.0217, eta: 0:41:14, time: 4.5210
INFO train.py(173): step: 480/5410, l_total: 0.1087, l_in: 0.0507, l_grad: 0.0580, msssim_ir: 0.4179, msssim_vis: 0.0493, mx_loss: 0.0550, eta: 0:41:04, time: 4.4941
INFO train.py(173): step: 490/5410, l_total: 0.1302, l_in: 0.0636, l_grad: 0.0666, msssim_ir: 0.3918, msssim_vis: 0.0735, mx_loss: 0.0431, eta: 0:40:54, time: 4.4881
INFO train.py(173): step: 500/5410, l_total: 0.0763, l_in: 0.0277, l_grad: 0.0487, msssim_ir: 0.3473, msssim_vis: 0.0667, mx_loss: 0.0182, eta: 0:40:44, time: 4.4971
INFO train.py(173): step: 510/5410, l_total: 0.1006, l_in: 0.0440, l_grad: 0.0566, msssim_ir: 0.3761, msssim_vis: 0.0630, mx_loss: 0.0418, eta: 0:40:34, time: 4.5011
INFO train.py(173): step: 520/5410, l_total: 0.1115, l_in: 0.0325, l_grad: 0.0789, msssim_ir: 0.2378, msssim_vis: 0.0800, mx_loss: 0.0258, eta: 0:40:25, time: 4.5130
INFO train.py(173): step: 530/5410, l_total: 0.1104, l_in: 0.0275, l_grad: 0.0829, msssim_ir: 0.4305, msssim_vis: 0.0568, mx_loss: 0.0319, eta: 0:40:16, time: 4.4981
INFO train.py(173): step: 540/5410, l_total: 0.1131, l_in: 0.0325, l_grad: 0.0806, msssim_ir: 0.4837, msssim_vis: 0.0522, mx_loss: 0.0355, eta: 0:40:07, time: 4.4931
INFO train.py(173): step: 550/5410, l_total: 0.1070, l_in: 0.0332, l_grad: 0.0738, msssim_ir: 0.4892, msssim_vis: 0.0199, mx_loss: 0.0205, eta: 0:42:56, time: 24.6060
INFO train.py(173): step: 560/5410, l_total: 0.0778, l_in: 0.0352, l_grad: 0.0426, msssim_ir: 0.3312, msssim_vis: 0.0823, mx_loss: 0.0240, eta: 0:42:43, time: 4.4473
INFO train.py(173): step: 570/5410, l_total: 0.0881, l_in: 0.0272, l_grad: 0.0609, msssim_ir: 0.4929, msssim_vis: 0.0176, mx_loss: 0.0226, eta: 0:42:31, time: 4.4692
INFO train.py(173): step: 580/5410, l_total: 0.1176, l_in: 0.0504, l_grad: 0.0672, msssim_ir: 0.3362, msssim_vis: 0.0637, mx_loss: 0.0373, eta: 0:42:19, time: 4.4513
INFO train.py(173): step: 590/5410, l_total: 0.1005, l_in: 0.0437, l_grad: 0.0568, msssim_ir: 0.2642, msssim_vis: 0.1425, mx_loss: 0.0553, eta: 0:42:07, time: 4.4851
INFO train.py(173): step: 600/5410, l_total: 0.0849, l_in: 0.0407, l_grad: 0.0443, msssim_ir: 0.2508, msssim_vis: 0.0923, mx_loss: 0.0389, eta: 0:41:56, time: 4.4563
INFO train.py(173): step: 610/5410, l_total: 0.0651, l_in: 0.0182, l_grad: 0.0468, msssim_ir: 0.2972, msssim_vis: 0.0948, mx_loss: 0.0255, eta: 0:41:45, time: 4.4931
INFO train.py(173): step: 620/5410, l_total: 0.1074, l_in: 0.0305, l_grad: 0.0770, msssim_ir: 0.4506, msssim_vis: 0.0419, mx_loss: 0.0340, eta: 0:41:34, time: 4.4881
INFO train.py(173): step: 630/5410, l_total: 0.1394, l_in: 0.0640, l_grad: 0.0754, msssim_ir: 0.4669, msssim_vis: 0.0433, mx_loss: 0.0289, eta: 0:41:23, time: 4.4901
INFO train.py(173): step: 640/5410, l_total: 0.0839, l_in: 0.0182, l_grad: 0.0657, msssim_ir: 0.3386, msssim_vis: 0.0722, mx_loss: 0.0143, eta: 0:41:13, time: 4.4911
INFO train.py(173): step: 650/5410, l_total: 0.2164, l_in: 0.0905, l_grad: 0.1260, msssim_ir: 0.4796, msssim_vis: 0.0476, mx_loss: 0.0931, eta: 0:41:02, time: 4.4951
INFO train.py(173): step: 660/5410, l_total: 0.0895, l_in: 0.0285, l_grad: 0.0610, msssim_ir: 0.4871, msssim_vis: 0.0322, mx_loss: 0.0327, eta: 0:40:52, time: 4.4831
INFO train.py(173): step: 670/5410, l_total: 0.0617, l_in: 0.0154, l_grad: 0.0463, msssim_ir: 0.3777, msssim_vis: 0.0409, mx_loss: 0.0190, eta: 0:40:42, time: 4.4933
INFO train.py(173): step: 680/5410, l_total: 0.0786, l_in: 0.0376, l_grad: 0.0409, msssim_ir: 0.2287, msssim_vis: 0.1553, mx_loss: 0.0465, eta: 0:40:33, time: 4.4911
INFO train.py(173): step: 690/5410, l_total: 0.0635, l_in: 0.0209, l_grad: 0.0427, msssim_ir: 0.2951, msssim_vis: 0.1199, mx_loss: 0.0190, eta: 0:40:23, time: 4.4861
INFO train.py(173): step: 700/5410, l_total: 0.0649, l_in: 0.0166, l_grad: 0.0483, msssim_ir: 0.2906, msssim_vis: 0.0783, mx_loss: 0.0195, eta: 0:40:14, time: 4.5041
INFO train.py(173): step: 710/5410, l_total: 0.0669, l_in: 0.0198, l_grad: 0.0471, msssim_ir: 0.4115, msssim_vis: 0.0484, mx_loss: 0.0236, eta: 0:40:04, time: 4.5011
INFO train.py(173): step: 720/5410, l_total: 0.0890, l_in: 0.0282, l_grad: 0.0608, msssim_ir: 0.4410, msssim_vis: 0.0564, mx_loss: 0.0298, eta: 0:39:55, time: 4.5160
INFO train.py(173): step: 730/5410, l_total: 0.0857, l_in: 0.0325, l_grad: 0.0532, msssim_ir: 0.2015, msssim_vis: 0.1532, mx_loss: 0.0376, eta: 0:39:46, time: 4.4991
INFO train.py(173): step: 740/5410, l_total: 0.0788, l_in: 0.0240, l_grad: 0.0549, msssim_ir: 0.3587, msssim_vis: 0.0451, mx_loss: 0.0321, eta: 0:39:37, time: 4.5110
INFO train.py(173): step: 750/5410, l_total: 0.0725, l_in: 0.0262, l_grad: 0.0463, msssim_ir: 0.3025, msssim_vis: 0.0478, mx_loss: 0.0153, eta: 0:39:29, time: 4.4861
INFO train.py(173): step: 760/5410, l_total: 0.0585, l_in: 0.0140, l_grad: 0.0445, msssim_ir: 0.3152, msssim_vis: 0.0371, mx_loss: 0.0124, eta: 0:39:20, time: 4.5130
INFO train.py(173): step: 770/5410, l_total: 0.0732, l_in: 0.0244, l_grad: 0.0488, msssim_ir: 0.2418, msssim_vis: 0.1091, mx_loss: 0.0242, eta: 0:39:11, time: 4.5040
INFO train.py(173): step: 780/5410, l_total: 0.1422, l_in: 0.0473, l_grad: 0.0950, msssim_ir: 0.5214, msssim_vis: 0.0155, mx_loss: 0.0190, eta: 0:39:03, time: 4.5080
INFO train.py(173): step: 790/5410, l_total: 0.0976, l_in: 0.0369, l_grad: 0.0606, msssim_ir: 0.2805, msssim_vis: 0.1311, mx_loss: 0.0249, eta: 0:38:55, time: 4.5070
INFO train.py(173): step: 800/5410, l_total: 0.0763, l_in: 0.0282, l_grad: 0.0481, msssim_ir: 0.3221, msssim_vis: 0.0742, mx_loss: 0.0288, eta: 0:38:47, time: 4.5011
INFO train.py(173): step: 810/5410, l_total: 0.0901, l_in: 0.0286, l_grad: 0.0614, msssim_ir: 0.2952, msssim_vis: 0.0968, mx_loss: 0.0529, eta: 0:38:39, time: 4.5996
INFO train.py(173): step: 820/5410, l_total: 0.0585, l_in: 0.0153, l_grad: 0.0432, msssim_ir: 0.3046, msssim_vis: 0.1144, mx_loss: 0.0150, eta: 0:38:31, time: 4.4891
INFO train.py(173): step: 830/5410, l_total: 0.0628, l_in: 0.0167, l_grad: 0.0462, msssim_ir: 0.3332, msssim_vis: 0.0614, mx_loss: 0.0166, eta: 0:38:23, time: 4.5031
INFO train.py(173): step: 840/5410, l_total: 0.0675, l_in: 0.0225, l_grad: 0.0450, msssim_ir: 0.4031, msssim_vis: 0.0295, mx_loss: 0.0183, eta: 0:38:15, time: 4.5080
INFO train.py(173): step: 850/5410, l_total: 0.0680, l_in: 0.0251, l_grad: 0.0429, msssim_ir: 0.1750, msssim_vis: 0.1936, mx_loss: 0.0298, eta: 0:38:07, time: 4.5180
INFO train.py(173): step: 860/5410, l_total: 0.1775, l_in: 0.0602, l_grad: 0.1173, msssim_ir: 0.4330, msssim_vis: 0.0320, mx_loss: 0.0887, eta: 0:37:59, time: 4.5021
INFO train.py(173): step: 870/5410, l_total: 0.0597, l_in: 0.0224, l_grad: 0.0373, msssim_ir: 0.2267, msssim_vis: 0.1105, mx_loss: 0.0218, eta: 0:37:52, time: 4.6056
INFO train.py(173): step: 880/5410, l_total: 0.0941, l_in: 0.0269, l_grad: 0.0672, msssim_ir: 0.3048, msssim_vis: 0.0984, mx_loss: 0.0312, eta: 0:37:45, time: 4.5080
INFO train.py(173): step: 890/5410, l_total: 0.0846, l_in: 0.0287, l_grad: 0.0559, msssim_ir: 0.4652, msssim_vis: 0.0238, mx_loss: 0.0223, eta: 0:37:37, time: 4.5210
INFO train.py(173): step: 900/5410, l_total: 0.0605, l_in: 0.0157, l_grad: 0.0447, msssim_ir: 0.4114, msssim_vis: 0.0297, mx_loss: 0.0109, eta: 0:37:30, time: 4.5080
INFO train.py(173): step: 910/5410, l_total: 0.0813, l_in: 0.0231, l_grad: 0.0582, msssim_ir: 0.3136, msssim_vis: 0.1158, mx_loss: 0.0168, eta: 0:37:23, time: 4.5389
INFO train.py(173): step: 920/5410, l_total: 0.0769, l_in: 0.0310, l_grad: 0.0459, msssim_ir: 0.3136, msssim_vis: 0.0728, mx_loss: 0.0270, eta: 0:37:15, time: 4.5001
INFO train.py(173): step: 930/5410, l_total: 0.0754, l_in: 0.0276, l_grad: 0.0478, msssim_ir: 0.4462, msssim_vis: 0.0211, mx_loss: 0.0143, eta: 0:37:08, time: 4.5369
INFO train.py(173): step: 940/5410, l_total: 0.0887, l_in: 0.0354, l_grad: 0.0533, msssim_ir: 0.4911, msssim_vis: 0.0269, mx_loss: 0.0306, eta: 0:37:01, time: 4.5469
INFO train.py(173): step: 950/5410, l_total: 0.1257, l_in: 0.0392, l_grad: 0.0865, msssim_ir: 0.3927, msssim_vis: 0.0556, mx_loss: 0.0676, eta: 0:36:54, time: 4.5478
INFO train.py(173): step: 960/5410, l_total: 0.1102, l_in: 0.0447, l_grad: 0.0655, msssim_ir: 0.2521, msssim_vis: 0.1972, mx_loss: 0.0507, eta: 0:36:47, time: 4.5150
INFO train.py(173): step: 970/5410, l_total: 0.1281, l_in: 0.0580, l_grad: 0.0701, msssim_ir: 0.5085, msssim_vis: 0.0215, mx_loss: 0.0301, eta: 0:36:40, time: 4.5279
INFO train.py(173): step: 980/5410, l_total: 0.1068, l_in: 0.0305, l_grad: 0.0763, msssim_ir: 0.4555, msssim_vis: 0.0474, mx_loss: 0.0278, eta: 0:36:33, time: 4.5041
INFO train.py(173): step: 990/5410, l_total: 0.0800, l_in: 0.0234, l_grad: 0.0566, msssim_ir: 0.4264, msssim_vis: 0.0229, mx_loss: 0.0182, eta: 0:36:26, time: 4.5379
INFO train.py(173): step: 1000/5410, l_total: 0.0901, l_in: 0.0353, l_grad: 0.0548, msssim_ir: 0.4714, msssim_vis: 0.0165, mx_loss: 0.0177, eta: 0:36:20, time: 4.5080
INFO train.py(173): step: 1010/5410, l_total: 0.0810, l_in: 0.0212, l_grad: 0.0598, msssim_ir: 0.4923, msssim_vis: 0.0229, mx_loss: 0.0258, eta: 0:36:13, time: 4.6086
INFO train.py(173): step: 1020/5410, l_total: 0.0821, l_in: 0.0310, l_grad: 0.0511, msssim_ir: 0.2797, msssim_vis: 0.0971, mx_loss: 0.0190, eta: 0:36:06, time: 4.4991
INFO train.py(173): step: 1030/5410, l_total: 0.0840, l_in: 0.0320, l_grad: 0.0520, msssim_ir: 0.3809, msssim_vis: 0.0410, mx_loss: 0.0167, eta: 0:36:00, time: 4.5260
INFO train.py(173): step: 1040/5410, l_total: 0.0622, l_in: 0.0139, l_grad: 0.0483, msssim_ir: 0.3607, msssim_vis: 0.0589, mx_loss: 0.0161, eta: 0:35:53, time: 4.6165
INFO train.py(173): step: 1050/5410, l_total: 0.0517, l_in: 0.0139, l_grad: 0.0378, msssim_ir: 0.4111, msssim_vis: 0.0174, mx_loss: 0.0094, eta: 0:35:47, time: 4.5090
INFO train.py(173): step: 1060/5410, l_total: 0.1182, l_in: 0.0474, l_grad: 0.0707, msssim_ir: 0.4633, msssim_vis: 0.0296, mx_loss: 0.0176, eta: 0:35:40, time: 4.5279
INFO train.py(173): step: 1070/5410, l_total: 0.1007, l_in: 0.0374, l_grad: 0.0634, msssim_ir: 0.2664, msssim_vis: 0.1060, mx_loss: 0.0240, eta: 0:35:34, time: 4.5887
INFO train.py(173): step: 1080/5410, l_total: 0.0676, l_in: 0.0203, l_grad: 0.0472, msssim_ir: 0.3426, msssim_vis: 0.1007, mx_loss: 0.0255, eta: 0:35:27, time: 4.5011
INFO train.py(173): step: 1090/5410, l_total: 0.0789, l_in: 0.0237, l_grad: 0.0552, msssim_ir: 0.2917, msssim_vis: 0.1039, mx_loss: 0.0265, eta: 0:36:40, time: 24.5682
INFO train.py(173): step: 1100/5410, l_total: 0.1268, l_in: 0.0575, l_grad: 0.0693, msssim_ir: 0.4562, msssim_vis: 0.0317, mx_loss: 0.0213, eta: 0:36:33, time: 4.4732
INFO train.py(173): step: 1110/5410, l_total: 0.1027, l_in: 0.0296, l_grad: 0.0731, msssim_ir: 0.4408, msssim_vis: 0.0357, mx_loss: 0.0200, eta: 0:36:25, time: 4.4592
INFO train.py(173): step: 1120/5410, l_total: 0.1179, l_in: 0.0439, l_grad: 0.0741, msssim_ir: 0.4006, msssim_vis: 0.0571, mx_loss: 0.0517, eta: 0:36:18, time: 4.4801
INFO train.py(173): step: 1130/5410, l_total: 0.0731, l_in: 0.0355, l_grad: 0.0376, msssim_ir: 0.2316, msssim_vis: 0.1241, mx_loss: 0.0584, eta: 0:36:11, time: 4.4851
INFO train.py(173): step: 1140/5410, l_total: 0.0671, l_in: 0.0239, l_grad: 0.0432, msssim_ir: 0.3358, msssim_vis: 0.0650, mx_loss: 0.0098, eta: 0:36:03, time: 4.4782
INFO train.py(173): step: 1150/5410, l_total: 0.0708, l_in: 0.0272, l_grad: 0.0436, msssim_ir: 0.3912, msssim_vis: 0.0381, mx_loss: 0.0231, eta: 0:35:56, time: 4.5120
INFO train.py(173): step: 1160/5410, l_total: 0.0708, l_in: 0.0271, l_grad: 0.0437, msssim_ir: 0.4145, msssim_vis: 0.0198, mx_loss: 0.0089, eta: 0:35:49, time: 4.4981
INFO train.py(173): step: 1170/5410, l_total: 0.0553, l_in: 0.0139, l_grad: 0.0414, msssim_ir: 0.2796, msssim_vis: 0.0481, mx_loss: 0.0154, eta: 0:35:42, time: 4.4811
INFO train.py(173): step: 1180/5410, l_total: 0.0828, l_in: 0.0330, l_grad: 0.0498, msssim_ir: 0.4041, msssim_vis: 0.0756, mx_loss: 0.0506, eta: 0:35:35, time: 4.5001
INFO train.py(173): step: 1190/5410, l_total: 0.0673, l_in: 0.0256, l_grad: 0.0417, msssim_ir: 0.2667, msssim_vis: 0.1158, mx_loss: 0.0209, eta: 0:35:28, time: 4.5070
INFO train.py(173): step: 1200/5410, l_total: 0.0645, l_in: 0.0165, l_grad: 0.0480, msssim_ir: 0.1904, msssim_vis: 0.1334, mx_loss: 0.0138, eta: 0:35:21, time: 4.5040
INFO train.py(173): step: 1210/5410, l_total: 0.0575, l_in: 0.0146, l_grad: 0.0429, msssim_ir: 0.3991, msssim_vis: 0.0451, mx_loss: 0.0098, eta: 0:35:14, time: 4.4921
INFO train.py(173): step: 1220/5410, l_total: 0.0934, l_in: 0.0431, l_grad: 0.0503, msssim_ir: 0.4033, msssim_vis: 0.0470, mx_loss: 0.0211, eta: 0:35:07, time: 4.4931
INFO train.py(173): step: 1230/5410, l_total: 0.0782, l_in: 0.0285, l_grad: 0.0498, msssim_ir: 0.2935, msssim_vis: 0.0870, mx_loss: 0.0168, eta: 0:35:00, time: 4.5130
INFO train.py(173): step: 1240/5410, l_total: 0.1207, l_in: 0.0568, l_grad: 0.0639, msssim_ir: 0.4961, msssim_vis: 0.0231, mx_loss: 0.0158, eta: 0:34:53, time: 4.5080
INFO train.py(173): step: 1250/5410, l_total: 0.0559, l_in: 0.0146, l_grad: 0.0413, msssim_ir: 0.3688, msssim_vis: 0.0341, mx_loss: 0.0084, eta: 0:34:47, time: 4.4991
INFO train.py(173): step: 1260/5410, l_total: 0.0544, l_in: 0.0139, l_grad: 0.0405, msssim_ir: 0.4394, msssim_vis: 0.0179, mx_loss: 0.0092, eta: 0:34:40, time: 4.5289
INFO train.py(173): step: 1270/5410, l_total: 0.0893, l_in: 0.0249, l_grad: 0.0644, msssim_ir: 0.5127, msssim_vis: 0.0457, mx_loss: 0.0165, eta: 0:34:34, time: 4.5369
INFO train.py(173): step: 1280/5410, l_total: 0.0623, l_in: 0.0275, l_grad: 0.0349, msssim_ir: 0.3062, msssim_vis: 0.0638, mx_loss: 0.0196, eta: 0:34:27, time: 4.5262
INFO train.py(173): step: 1290/5410, l_total: 0.1147, l_in: 0.0440, l_grad: 0.0707, msssim_ir: 0.4936, msssim_vis: 0.0236, mx_loss: 0.0263, eta: 0:34:20, time: 4.5269
INFO train.py(173): step: 1300/5410, l_total: 0.0606, l_in: 0.0134, l_grad: 0.0472, msssim_ir: 0.3124, msssim_vis: 0.0844, mx_loss: 0.0126, eta: 0:34:14, time: 4.5289
INFO train.py(173): step: 1310/5410, l_total: 0.0865, l_in: 0.0367, l_grad: 0.0499, msssim_ir: 0.4840, msssim_vis: 0.0435, mx_loss: 0.0402, eta: 0:34:08, time: 4.6026
INFO train.py(173): step: 1320/5410, l_total: 0.0878, l_in: 0.0389, l_grad: 0.0489, msssim_ir: 0.4281, msssim_vis: 0.0426, mx_loss: 0.0225, eta: 0:34:01, time: 4.5110
INFO train.py(173): step: 1330/5410, l_total: 0.0927, l_in: 0.0364, l_grad: 0.0564, msssim_ir: 0.4872, msssim_vis: 0.0329, mx_loss: 0.0206, eta: 0:33:55, time: 4.5419
INFO train.py(173): step: 1340/5410, l_total: 0.0993, l_in: 0.0429, l_grad: 0.0565, msssim_ir: 0.4944, msssim_vis: 0.0221, mx_loss: 0.0228, eta: 0:33:48, time: 4.5180
INFO train.py(173): step: 1350/5410, l_total: 0.0752, l_in: 0.0217, l_grad: 0.0535, msssim_ir: 0.4912, msssim_vis: 0.0304, mx_loss: 0.0218, eta: 0:33:42, time: 4.5309
INFO train.py(173): step: 1360/5410, l_total: 0.0667, l_in: 0.0240, l_grad: 0.0427, msssim_ir: 0.3303, msssim_vis: 0.0569, mx_loss: 0.0145, eta: 0:33:36, time: 4.5200
INFO train.py(173): step: 1370/5410, l_total: 0.1381, l_in: 0.0621, l_grad: 0.0760, msssim_ir: 0.4204, msssim_vis: 0.0528, mx_loss: 0.0228, eta: 0:33:29, time: 4.5429
INFO train.py(173): step: 1380/5410, l_total: 0.0764, l_in: 0.0242, l_grad: 0.0522, msssim_ir: 0.1143, msssim_vis: 0.2440, mx_loss: 0.0365, eta: 0:33:23, time: 4.5488
INFO train.py(173): step: 1390/5410, l_total: 0.0597, l_in: 0.0180, l_grad: 0.0417, msssim_ir: 0.4239, msssim_vis: 0.0169, mx_loss: 0.0076, eta: 0:33:17, time: 4.5389
INFO train.py(173): step: 1400/5410, l_total: 0.0920, l_in: 0.0241, l_grad: 0.0679, msssim_ir: 0.4177, msssim_vis: 0.0666, mx_loss: 0.0509, eta: 0:33:11, time: 4.5279
INFO train.py(173): step: 1410/5410, l_total: 0.0863, l_in: 0.0269, l_grad: 0.0594, msssim_ir: 0.4439, msssim_vis: 0.0349, mx_loss: 0.0189, eta: 0:33:05, time: 4.5389
INFO train.py(173): step: 1420/5410, l_total: 0.0491, l_in: 0.0149, l_grad: 0.0342, msssim_ir: 0.2379, msssim_vis: 0.0754, mx_loss: 0.0117, eta: 0:32:58, time: 4.5528
INFO train.py(173): step: 1430/5410, l_total: 0.0621, l_in: 0.0177, l_grad: 0.0444, msssim_ir: 0.3369, msssim_vis: 0.0997, mx_loss: 0.0191, eta: 0:32:52, time: 4.5240
INFO train.py(173): step: 1440/5410, l_total: 0.0771, l_in: 0.0179, l_grad: 0.0592, msssim_ir: 0.3187, msssim_vis: 0.0431, mx_loss: 0.0169, eta: 0:32:46, time: 4.5299
INFO train.py(173): step: 1450/5410, l_total: 0.0938, l_in: 0.0351, l_grad: 0.0587, msssim_ir: 0.4594, msssim_vis: 0.0245, mx_loss: 0.0302, eta: 0:32:40, time: 4.6285
INFO train.py(173): step: 1460/5410, l_total: 0.1015, l_in: 0.0431, l_grad: 0.0584, msssim_ir: 0.4916, msssim_vis: 0.0308, mx_loss: 0.0412, eta: 0:32:34, time: 4.5110
INFO train.py(173): step: 1470/5410, l_total: 0.0741, l_in: 0.0274, l_grad: 0.0467, msssim_ir: 0.4398, msssim_vis: 0.0293, mx_loss: 0.0182, eta: 0:32:28, time: 4.5030
INFO train.py(173): step: 1480/5410, l_total: 0.0687, l_in: 0.0232, l_grad: 0.0456, msssim_ir: 0.2632, msssim_vis: 0.1352, mx_loss: 0.0360, eta: 0:32:22, time: 4.5688
INFO train.py(173): step: 1490/5410, l_total: 0.0559, l_in: 0.0206, l_grad: 0.0354, msssim_ir: 0.3390, msssim_vis: 0.0370, mx_loss: 0.0151, eta: 0:32:16, time: 4.5369
INFO train.py(173): step: 1500/5410, l_total: 0.1283, l_in: 0.0504, l_grad: 0.0779, msssim_ir: 0.4970, msssim_vis: 0.0596, mx_loss: 0.0421, eta: 0:32:10, time: 4.5100
INFO train.py(173): step: 1510/5410, l_total: 0.0725, l_in: 0.0266, l_grad: 0.0459, msssim_ir: 0.4189, msssim_vis: 0.0256, mx_loss: 0.0129, eta: 0:32:04, time: 4.5638
INFO train.py(173): step: 1520/5410, l_total: 0.0834, l_in: 0.0239, l_grad: 0.0595, msssim_ir: 0.4839, msssim_vis: 0.0148, mx_loss: 0.0194, eta: 0:31:58, time: 4.5797
INFO train.py(173): step: 1530/5410, l_total: 0.0519, l_in: 0.0183, l_grad: 0.0336, msssim_ir: 0.2130, msssim_vis: 0.1141, mx_loss: 0.0145, eta: 0:31:52, time: 4.5299
INFO train.py(173): step: 1540/5410, l_total: 0.0860, l_in: 0.0253, l_grad: 0.0607, msssim_ir: 0.4146, msssim_vis: 0.0399, mx_loss: 0.0176, eta: 0:31:46, time: 4.5220
INFO train.py(173): step: 1550/5410, l_total: 0.0819, l_in: 0.0330, l_grad: 0.0489, msssim_ir: 0.4760, msssim_vis: 0.0356, mx_loss: 0.0226, eta: 0:31:40, time: 4.5319
INFO train.py(173): step: 1560/5410, l_total: 0.0527, l_in: 0.0121, l_grad: 0.0406, msssim_ir: 0.3037, msssim_vis: 0.0584, mx_loss: 0.0069, eta: 0:31:35, time: 4.5359
INFO train.py(173): step: 1570/5410, l_total: 0.0946, l_in: 0.0274, l_grad: 0.0672, msssim_ir: 0.2934, msssim_vis: 0.0791, mx_loss: 0.0247, eta: 0:31:29, time: 4.5110
INFO train.py(173): step: 1580/5410, l_total: 0.0714, l_in: 0.0249, l_grad: 0.0466, msssim_ir: 0.2444, msssim_vis: 0.1600, mx_loss: 0.0174, eta: 0:31:23, time: 4.5857
INFO train.py(173): step: 1590/5410, l_total: 0.0524, l_in: 0.0195, l_grad: 0.0329, msssim_ir: 0.2950, msssim_vis: 0.0625, mx_loss: 0.0189, eta: 0:31:17, time: 4.5190
INFO train.py(173): step: 1600/5410, l_total: 0.0521, l_in: 0.0138, l_grad: 0.0383, msssim_ir: 0.4693, msssim_vis: 0.0169, mx_loss: 0.0106, eta: 0:31:11, time: 4.5319
INFO train.py(173): step: 1610/5410, l_total: 0.0638, l_in: 0.0136, l_grad: 0.0502, msssim_ir: 0.3172, msssim_vis: 0.1304, mx_loss: 0.0086, eta: 0:31:05, time: 4.5329
INFO train.py(173): step: 1620/5410, l_total: 0.0948, l_in: 0.0481, l_grad: 0.0468, msssim_ir: 0.4810, msssim_vis: 0.0143, mx_loss: 0.0117, eta: 0:31:00, time: 4.5588
INFO train.py(173): step: 1630/5410, l_total: 0.0938, l_in: 0.0403, l_grad: 0.0535, msssim_ir: 0.3987, msssim_vis: 0.0811, mx_loss: 0.0296, eta: 0:31:40, time: 24.4417
INFO train.py(173): step: 1640/5410, l_total: 0.0454, l_in: 0.0143, l_grad: 0.0310, msssim_ir: 0.2874, msssim_vis: 0.0643, mx_loss: 0.0129, eta: 0:31:34, time: 4.4543
INFO train.py(173): step: 1650/5410, l_total: 0.0649, l_in: 0.0258, l_grad: 0.0390, msssim_ir: 0.2896, msssim_vis: 0.1010, mx_loss: 0.0187, eta: 0:31:27, time: 4.4831
INFO train.py(173): step: 1660/5410, l_total: 0.0703, l_in: 0.0193, l_grad: 0.0510, msssim_ir: 0.4721, msssim_vis: 0.0346, mx_loss: 0.0205, eta: 0:31:21, time: 4.4722
INFO train.py(173): step: 1670/5410, l_total: 0.1291, l_in: 0.0558, l_grad: 0.0733, msssim_ir: 0.3897, msssim_vis: 0.0508, mx_loss: 0.0326, eta: 0:31:15, time: 4.4951
INFO train.py(173): step: 1680/5410, l_total: 0.0947, l_in: 0.0435, l_grad: 0.0512, msssim_ir: 0.5055, msssim_vis: 0.0188, mx_loss: 0.0200, eta: 0:31:09, time: 4.4811
INFO train.py(173): step: 1690/5410, l_total: 0.0494, l_in: 0.0148, l_grad: 0.0346, msssim_ir: 0.2198, msssim_vis: 0.1593, mx_loss: 0.0076, eta: 0:31:03, time: 4.4762
INFO train.py(173): step: 1700/5410, l_total: 0.0655, l_in: 0.0158, l_grad: 0.0497, msssim_ir: 0.3581, msssim_vis: 0.0366, mx_loss: 0.0125, eta: 0:30:56, time: 4.4951
INFO train.py(173): step: 1710/5410, l_total: 0.0629, l_in: 0.0166, l_grad: 0.0462, msssim_ir: 0.3154, msssim_vis: 0.0674, mx_loss: 0.0104, eta: 0:30:50, time: 4.5011
INFO train.py(173): step: 1720/5410, l_total: 0.0599, l_in: 0.0139, l_grad: 0.0460, msssim_ir: 0.2076, msssim_vis: 0.1295, mx_loss: 0.0147, eta: 0:30:44, time: 4.4871
INFO train.py(173): step: 1730/5410, l_total: 0.0455, l_in: 0.0093, l_grad: 0.0362, msssim_ir: 0.3558, msssim_vis: 0.0527, mx_loss: 0.0052, eta: 0:30:38, time: 4.5060
INFO train.py(173): step: 1740/5410, l_total: 0.1324, l_in: 0.0685, l_grad: 0.0639, msssim_ir: 0.4890, msssim_vis: 0.0367, mx_loss: 0.0240, eta: 0:30:32, time: 4.4841
INFO train.py(173): step: 1750/5410, l_total: 0.0516, l_in: 0.0128, l_grad: 0.0388, msssim_ir: 0.3279, msssim_vis: 0.0678, mx_loss: 0.0079, eta: 0:30:26, time: 4.4971
INFO train.py(173): step: 1760/5410, l_total: 0.0504, l_in: 0.0179, l_grad: 0.0325, msssim_ir: 0.3662, msssim_vis: 0.0366, mx_loss: 0.0092, eta: 0:30:20, time: 4.5060
INFO train.py(173): step: 1770/5410, l_total: 0.0526, l_in: 0.0171, l_grad: 0.0355, msssim_ir: 0.4245, msssim_vis: 0.0212, mx_loss: 0.0071, eta: 0:30:14, time: 4.5130
INFO train.py(173): step: 1780/5410, l_total: 0.0785, l_in: 0.0245, l_grad: 0.0540, msssim_ir: 0.4793, msssim_vis: 0.0276, mx_loss: 0.0269, eta: 0:30:08, time: 4.5070
INFO train.py(173): step: 1790/5410, l_total: 0.0536, l_in: 0.0170, l_grad: 0.0366, msssim_ir: 0.4580, msssim_vis: 0.0310, mx_loss: 0.0090, eta: 0:30:02, time: 4.5190
INFO train.py(173): step: 1800/5410, l_total: 0.0680, l_in: 0.0184, l_grad: 0.0497, msssim_ir: 0.4569, msssim_vis: 0.0602, mx_loss: 0.0177, eta: 0:29:56, time: 4.5269
INFO train.py(173): step: 1810/5410, l_total: 0.0714, l_in: 0.0266, l_grad: 0.0448, msssim_ir: 0.3576, msssim_vis: 0.0491, mx_loss: 0.0110, eta: 0:29:51, time: 4.6524
INFO train.py(173): step: 1820/5410, l_total: 0.0710, l_in: 0.0283, l_grad: 0.0427, msssim_ir: 0.3269, msssim_vis: 0.0752, mx_loss: 0.0153, eta: 0:29:45, time: 4.5060
INFO train.py(173): step: 1830/5410, l_total: 0.0658, l_in: 0.0227, l_grad: 0.0431, msssim_ir: 0.3109, msssim_vis: 0.0702, mx_loss: 0.0120, eta: 0:29:39, time: 4.5180
INFO train.py(173): step: 1840/5410, l_total: 0.0645, l_in: 0.0210, l_grad: 0.0435, msssim_ir: 0.1713, msssim_vis: 0.1980, mx_loss: 0.0233, eta: 0:29:33, time: 4.5150
INFO train.py(173): step: 1850/5410, l_total: 0.0507, l_in: 0.0202, l_grad: 0.0304, msssim_ir: 0.2262, msssim_vis: 0.1186, mx_loss: 0.0210, eta: 0:29:27, time: 4.5279
INFO train.py(173): step: 1860/5410, l_total: 0.0645, l_in: 0.0270, l_grad: 0.0374, msssim_ir: 0.3729, msssim_vis: 0.0654, mx_loss: 0.0098, eta: 0:29:22, time: 4.5299
INFO train.py(173): step: 1870/5410, l_total: 0.0669, l_in: 0.0224, l_grad: 0.0444, msssim_ir: 0.4399, msssim_vis: 0.0234, mx_loss: 0.0279, eta: 0:29:16, time: 4.5399
INFO train.py(173): step: 1880/5410, l_total: 0.1029, l_in: 0.0398, l_grad: 0.0631, msssim_ir: 0.3881, msssim_vis: 0.0472, mx_loss: 0.0315, eta: 0:29:10, time: 4.5392
INFO train.py(173): step: 1890/5410, l_total: 0.0519, l_in: 0.0136, l_grad: 0.0382, msssim_ir: 0.3136, msssim_vis: 0.0520, mx_loss: 0.0123, eta: 0:29:04, time: 4.5439
INFO train.py(173): step: 1900/5410, l_total: 0.0712, l_in: 0.0205, l_grad: 0.0507, msssim_ir: 0.4108, msssim_vis: 0.0728, mx_loss: 0.0130, eta: 0:28:59, time: 4.5120
INFO train.py(173): step: 1910/5410, l_total: 0.1033, l_in: 0.0344, l_grad: 0.0690, msssim_ir: 0.4167, msssim_vis: 0.0374, mx_loss: 0.0157, eta: 0:28:53, time: 4.5439
INFO train.py(173): step: 1920/5410, l_total: 0.0710, l_in: 0.0246, l_grad: 0.0464, msssim_ir: 0.4097, msssim_vis: 0.0331, mx_loss: 0.0153, eta: 0:28:47, time: 4.5120
INFO train.py(173): step: 1930/5410, l_total: 0.0691, l_in: 0.0268, l_grad: 0.0423, msssim_ir: 0.2341, msssim_vis: 0.1535, mx_loss: 0.0287, eta: 0:28:42, time: 4.6504
INFO train.py(173): step: 1940/5410, l_total: 0.0622, l_in: 0.0189, l_grad: 0.0433, msssim_ir: 0.3679, msssim_vis: 0.0966, mx_loss: 0.0097, eta: 0:28:36, time: 4.5240
INFO train.py(173): step: 1950/5410, l_total: 0.0599, l_in: 0.0133, l_grad: 0.0466, msssim_ir: 0.4598, msssim_vis: 0.0343, mx_loss: 0.0090, eta: 0:28:30, time: 4.5488
INFO train.py(173): step: 1960/5410, l_total: 0.0941, l_in: 0.0447, l_grad: 0.0495, msssim_ir: 0.5165, msssim_vis: 0.0230, mx_loss: 0.0185, eta: 0:28:25, time: 4.5329
INFO train.py(173): step: 1970/5410, l_total: 0.0737, l_in: 0.0217, l_grad: 0.0520, msssim_ir: 0.4857, msssim_vis: 0.0238, mx_loss: 0.0169, eta: 0:28:19, time: 4.5518
INFO train.py(173): step: 1980/5410, l_total: 0.0586, l_in: 0.0138, l_grad: 0.0448, msssim_ir: 0.3488, msssim_vis: 0.0552, mx_loss: 0.0183, eta: 0:28:13, time: 4.5259
INFO train.py(173): step: 1990/5410, l_total: 0.0747, l_in: 0.0170, l_grad: 0.0577, msssim_ir: 0.3651, msssim_vis: 0.0658, mx_loss: 0.0111, eta: 0:28:08, time: 4.5429
INFO train.py(173): step: 2000/5410, l_total: 0.0548, l_in: 0.0232, l_grad: 0.0316, msssim_ir: 0.1599, msssim_vis: 0.1666, mx_loss: 0.0229, eta: 0:28:02, time: 4.5429
INFO train.py(173): step: 2010/5410, l_total: 0.0604, l_in: 0.0145, l_grad: 0.0459, msssim_ir: 0.2210, msssim_vis: 0.1026, mx_loss: 0.0145, eta: 0:27:56, time: 4.5578
INFO train.py(173): step: 2020/5410, l_total: 0.0708, l_in: 0.0217, l_grad: 0.0490, msssim_ir: 0.2705, msssim_vis: 0.1464, mx_loss: 0.0172, eta: 0:27:51, time: 4.5240
INFO train.py(173): step: 2030/5410, l_total: 0.0533, l_in: 0.0165, l_grad: 0.0368, msssim_ir: 0.2729, msssim_vis: 0.0785, mx_loss: 0.0113, eta: 0:27:45, time: 4.5200
INFO train.py(173): step: 2040/5410, l_total: 0.0652, l_in: 0.0181, l_grad: 0.0472, msssim_ir: 0.3719, msssim_vis: 0.0672, mx_loss: 0.0135, eta: 0:27:40, time: 4.5767
INFO train.py(173): step: 2050/5410, l_total: 0.0401, l_in: 0.0097, l_grad: 0.0305, msssim_ir: 0.3275, msssim_vis: 0.0677, mx_loss: 0.0052, eta: 0:27:34, time: 4.5240
INFO train.py(173): step: 2060/5410, l_total: 0.0592, l_in: 0.0215, l_grad: 0.0377, msssim_ir: 0.3865, msssim_vis: 0.0373, mx_loss: 0.0103, eta: 0:27:29, time: 4.5259
INFO train.py(173): step: 2070/5410, l_total: 0.0607, l_in: 0.0174, l_grad: 0.0433, msssim_ir: 0.4019, msssim_vis: 0.0654, mx_loss: 0.0082, eta: 0:27:23, time: 4.5140
INFO train.py(173): step: 2080/5410, l_total: 0.0586, l_in: 0.0164, l_grad: 0.0422, msssim_ir: 0.3519, msssim_vis: 0.0912, mx_loss: 0.0097, eta: 0:27:17, time: 4.5369
INFO train.py(173): step: 2090/5410, l_total: 0.0796, l_in: 0.0328, l_grad: 0.0468, msssim_ir: 0.4241, msssim_vis: 0.0272, mx_loss: 0.0134, eta: 0:27:12, time: 4.5827
INFO train.py(173): step: 2100/5410, l_total: 0.0458, l_in: 0.0139, l_grad: 0.0319, msssim_ir: 0.2341, msssim_vis: 0.1103, mx_loss: 0.0112, eta: 0:27:06, time: 4.5359
INFO train.py(173): step: 2110/5410, l_total: 0.0674, l_in: 0.0185, l_grad: 0.0489, msssim_ir: 0.2912, msssim_vis: 0.0791, mx_loss: 0.0113, eta: 0:27:01, time: 4.6106
INFO train.py(173): step: 2120/5410, l_total: 0.0694, l_in: 0.0204, l_grad: 0.0490, msssim_ir: 0.2729, msssim_vis: 0.1332, mx_loss: 0.0176, eta: 0:26:56, time: 4.5160
INFO train.py(173): step: 2130/5410, l_total: 0.0691, l_in: 0.0204, l_grad: 0.0487, msssim_ir: 0.4537, msssim_vis: 0.0391, mx_loss: 0.0214, eta: 0:26:50, time: 4.5747
INFO train.py(173): step: 2140/5410, l_total: 0.0531, l_in: 0.0113, l_grad: 0.0418, msssim_ir: 0.2618, msssim_vis: 0.1057, mx_loss: 0.0096, eta: 0:26:45, time: 4.5708
INFO train.py(173): step: 2150/5410, l_total: 0.0654, l_in: 0.0209, l_grad: 0.0445, msssim_ir: 0.3473, msssim_vis: 0.0481, mx_loss: 0.0142, eta: 0:26:39, time: 4.5479
INFO train.py(173): step: 2160/5410, l_total: 0.0950, l_in: 0.0322, l_grad: 0.0627, msssim_ir: 0.4718, msssim_vis: 0.0514, mx_loss: 0.0222, eta: 0:26:34, time: 4.5080
INFO train.py(173): step: 2170/5410, l_total: 0.0401, l_in: 0.0110, l_grad: 0.0291, msssim_ir: 0.3010, msssim_vis: 0.0498, mx_loss: 0.0075, eta: 0:26:59, time: 24.8200
INFO train.py(173): step: 2180/5410, l_total: 0.0644, l_in: 0.0154, l_grad: 0.0490, msssim_ir: 0.4227, msssim_vis: 0.0295, mx_loss: 0.0085, eta: 0:26:53, time: 4.4572
INFO train.py(173): step: 2190/5410, l_total: 0.0357, l_in: 0.0095, l_grad: 0.0263, msssim_ir: 0.2733, msssim_vis: 0.0652, mx_loss: 0.0072, eta: 0:26:47, time: 4.4742
INFO train.py(173): step: 2200/5410, l_total: 0.0520, l_in: 0.0182, l_grad: 0.0338, msssim_ir: 0.4090, msssim_vis: 0.0268, mx_loss: 0.0065, eta: 0:26:41, time: 4.4871
INFO train.py(173): step: 2210/5410, l_total: 0.0461, l_in: 0.0117, l_grad: 0.0344, msssim_ir: 0.2163, msssim_vis: 0.1278, mx_loss: 0.0124, eta: 0:26:36, time: 4.4801
INFO train.py(173): step: 2220/5410, l_total: 0.0703, l_in: 0.0173, l_grad: 0.0530, msssim_ir: 0.4155, msssim_vis: 0.0587, mx_loss: 0.0156, eta: 0:26:30, time: 4.4961
INFO train.py(173): step: 2230/5410, l_total: 0.0710, l_in: 0.0268, l_grad: 0.0442, msssim_ir: 0.4961, msssim_vis: 0.0356, mx_loss: 0.0199, eta: 0:26:24, time: 4.5001
INFO train.py(173): step: 2240/5410, l_total: 0.0435, l_in: 0.0145, l_grad: 0.0290, msssim_ir: 0.2514, msssim_vis: 0.0766, mx_loss: 0.0149, eta: 0:26:18, time: 4.4901
INFO train.py(173): step: 2250/5410, l_total: 0.0544, l_in: 0.0121, l_grad: 0.0422, msssim_ir: 0.2308, msssim_vis: 0.1602, mx_loss: 0.0081, eta: 0:26:13, time: 4.4782
INFO train.py(173): step: 2260/5410, l_total: 0.0374, l_in: 0.0100, l_grad: 0.0274, msssim_ir: 0.3400, msssim_vis: 0.0464, mx_loss: 0.0078, eta: 0:26:07, time: 4.4871
INFO train.py(173): step: 2270/5410, l_total: 0.0742, l_in: 0.0261, l_grad: 0.0481, msssim_ir: 0.2996, msssim_vis: 0.0738, mx_loss: 0.0220, eta: 0:26:02, time: 4.5060
INFO train.py(173): step: 2280/5410, l_total: 0.0486, l_in: 0.0123, l_grad: 0.0363, msssim_ir: 0.2009, msssim_vis: 0.1347, mx_loss: 0.0111, eta: 0:25:56, time: 4.5001
INFO train.py(173): step: 2290/5410, l_total: 0.0511, l_in: 0.0123, l_grad: 0.0388, msssim_ir: 0.3626, msssim_vis: 0.0736, mx_loss: 0.0052, eta: 0:25:50, time: 4.5080
INFO train.py(173): step: 2300/5410, l_total: 0.0522, l_in: 0.0101, l_grad: 0.0421, msssim_ir: 0.3630, msssim_vis: 0.0847, mx_loss: 0.0063, eta: 0:25:45, time: 4.4981
INFO train.py(173): step: 2310/5410, l_total: 0.0572, l_in: 0.0153, l_grad: 0.0419, msssim_ir: 0.2810, msssim_vis: 0.0942, mx_loss: 0.0081, eta: 0:25:39, time: 4.5031
INFO train.py(173): step: 2320/5410, l_total: 0.0589, l_in: 0.0148, l_grad: 0.0441, msssim_ir: 0.1996, msssim_vis: 0.1591, mx_loss: 0.0158, eta: 0:25:33, time: 4.5011
INFO train.py(173): step: 2330/5410, l_total: 0.0469, l_in: 0.0223, l_grad: 0.0246, msssim_ir: 0.2668, msssim_vis: 0.0696, mx_loss: 0.0125, eta: 0:25:28, time: 4.5240
INFO train.py(173): step: 2340/5410, l_total: 0.0609, l_in: 0.0186, l_grad: 0.0423, msssim_ir: 0.2938, msssim_vis: 0.1158, mx_loss: 0.0160, eta: 0:25:22, time: 4.5130
INFO train.py(173): step: 2350/5410, l_total: 0.0468, l_in: 0.0139, l_grad: 0.0329, msssim_ir: 0.4111, msssim_vis: 0.0191, mx_loss: 0.0085, eta: 0:25:17, time: 4.5240
INFO train.py(173): step: 2360/5410, l_total: 0.0408, l_in: 0.0101, l_grad: 0.0307, msssim_ir: 0.3429, msssim_vis: 0.0766, mx_loss: 0.0067, eta: 0:25:11, time: 4.5897
INFO train.py(173): step: 2370/5410, l_total: 0.0642, l_in: 0.0188, l_grad: 0.0454, msssim_ir: 0.3930, msssim_vis: 0.0507, mx_loss: 0.0188, eta: 0:25:06, time: 4.5528
INFO train.py(173): step: 2380/5410, l_total: 0.0464, l_in: 0.0165, l_grad: 0.0299, msssim_ir: 0.2140, msssim_vis: 0.0884, mx_loss: 0.0148, eta: 0:25:00, time: 4.5319
INFO train.py(173): step: 2390/5410, l_total: 0.0437, l_in: 0.0095, l_grad: 0.0342, msssim_ir: 0.3837, msssim_vis: 0.0548, mx_loss: 0.0074, eta: 0:24:55, time: 4.6434
INFO train.py(173): step: 2400/5410, l_total: 0.0372, l_in: 0.0078, l_grad: 0.0293, msssim_ir: 0.3787, msssim_vis: 0.0353, mx_loss: 0.0041, eta: 0:24:50, time: 4.5041
INFO train.py(173): step: 2410/5410, l_total: 0.0534, l_in: 0.0199, l_grad: 0.0334, msssim_ir: 0.3017, msssim_vis: 0.0846, mx_loss: 0.0082, eta: 0:24:44, time: 4.5001
INFO train.py(173): step: 2420/5410, l_total: 0.0608, l_in: 0.0157, l_grad: 0.0451, msssim_ir: 0.3154, msssim_vis: 0.0664, mx_loss: 0.0095, eta: 0:24:39, time: 4.5349
INFO train.py(173): step: 2430/5410, l_total: 0.0483, l_in: 0.0129, l_grad: 0.0355, msssim_ir: 0.4513, msssim_vis: 0.0290, mx_loss: 0.0083, eta: 0:24:33, time: 4.5051
INFO train.py(173): step: 2440/5410, l_total: 0.0770, l_in: 0.0357, l_grad: 0.0414, msssim_ir: 0.4454, msssim_vis: 0.0262, mx_loss: 0.0091, eta: 0:24:28, time: 4.6106
INFO train.py(173): step: 2450/5410, l_total: 0.0811, l_in: 0.0278, l_grad: 0.0533, msssim_ir: 0.5068, msssim_vis: 0.0161, mx_loss: 0.0128, eta: 0:24:22, time: 4.5210
INFO train.py(173): step: 2460/5410, l_total: 0.0404, l_in: 0.0135, l_grad: 0.0269, msssim_ir: 0.3296, msssim_vis: 0.0675, mx_loss: 0.0082, eta: 0:24:17, time: 4.5409
INFO train.py(173): step: 2470/5410, l_total: 0.0426, l_in: 0.0126, l_grad: 0.0300, msssim_ir: 0.4046, msssim_vis: 0.0442, mx_loss: 0.0072, eta: 0:24:12, time: 4.5837
INFO train.py(173): step: 2480/5410, l_total: 0.0545, l_in: 0.0158, l_grad: 0.0387, msssim_ir: 0.3084, msssim_vis: 0.0807, mx_loss: 0.0116, eta: 0:24:06, time: 4.5578
INFO train.py(173): step: 2490/5410, l_total: 0.0593, l_in: 0.0169, l_grad: 0.0423, msssim_ir: 0.4630, msssim_vis: 0.0265, mx_loss: 0.0197, eta: 0:24:01, time: 4.6434
INFO train.py(173): step: 2500/5410, l_total: 0.0638, l_in: 0.0185, l_grad: 0.0453, msssim_ir: 0.3724, msssim_vis: 0.0467, mx_loss: 0.0134, eta: 0:23:55, time: 4.4911
INFO train.py(173): step: 2510/5410, l_total: 0.0781, l_in: 0.0307, l_grad: 0.0473, msssim_ir: 0.3884, msssim_vis: 0.0482, mx_loss: 0.0144, eta: 0:23:50, time: 4.6166
INFO train.py(173): step: 2520/5410, l_total: 0.0436, l_in: 0.0135, l_grad: 0.0301, msssim_ir: 0.3271, msssim_vis: 0.0625, mx_loss: 0.0097, eta: 0:23:45, time: 4.5130
INFO train.py(173): step: 2530/5410, l_total: 0.0541, l_in: 0.0265, l_grad: 0.0276, msssim_ir: 0.2072, msssim_vis: 0.1164, mx_loss: 0.0320, eta: 0:23:39, time: 4.5041
INFO train.py(173): step: 2540/5410, l_total: 0.0576, l_in: 0.0141, l_grad: 0.0435, msssim_ir: 0.4656, msssim_vis: 0.0070, mx_loss: 0.0057, eta: 0:23:34, time: 4.6016
INFO train.py(173): step: 2550/5410, l_total: 0.0935, l_in: 0.0376, l_grad: 0.0559, msssim_ir: 0.3270, msssim_vis: 0.0944, mx_loss: 0.0407, eta: 0:23:29, time: 4.5260
INFO train.py(173): step: 2560/5410, l_total: 0.0475, l_in: 0.0138, l_grad: 0.0337, msssim_ir: 0.2001, msssim_vis: 0.0881, mx_loss: 0.0115, eta: 0:23:23, time: 4.5150
INFO train.py(173): step: 2570/5410, l_total: 0.0552, l_in: 0.0211, l_grad: 0.0341, msssim_ir: 0.3434, msssim_vis: 0.0588, mx_loss: 0.0120, eta: 0:23:18, time: 4.5080
INFO train.py(173): step: 2580/5410, l_total: 0.0509, l_in: 0.0199, l_grad: 0.0310, msssim_ir: 0.2684, msssim_vis: 0.0915, mx_loss: 0.0097, eta: 0:23:12, time: 4.5300
INFO train.py(173): step: 2590/5410, l_total: 0.0456, l_in: 0.0089, l_grad: 0.0366, msssim_ir: 0.3815, msssim_vis: 0.0199, mx_loss: 0.0062, eta: 0:23:07, time: 4.5598
INFO train.py(173): step: 2600/5410, l_total: 0.0723, l_in: 0.0281, l_grad: 0.0441, msssim_ir: 0.3127, msssim_vis: 0.1046, mx_loss: 0.0184, eta: 0:23:02, time: 4.6235
INFO train.py(173): step: 2610/5410, l_total: 0.0578, l_in: 0.0199, l_grad: 0.0379, msssim_ir: 0.3127, msssim_vis: 0.0919, mx_loss: 0.0092, eta: 0:22:57, time: 4.5100
INFO train.py(173): step: 2620/5410, l_total: 0.0618, l_in: 0.0233, l_grad: 0.0385, msssim_ir: 0.3064, msssim_vis: 0.0882, mx_loss: 0.0164, eta: 0:22:51, time: 4.5957
INFO train.py(173): step: 2630/5410, l_total: 0.0524, l_in: 0.0159, l_grad: 0.0365, msssim_ir: 0.2867, msssim_vis: 0.0778, mx_loss: 0.0157, eta: 0:22:46, time: 4.5091
INFO train.py(173): step: 2640/5410, l_total: 0.0544, l_in: 0.0131, l_grad: 0.0413, msssim_ir: 0.3000, msssim_vis: 0.0862, mx_loss: 0.0120, eta: 0:22:41, time: 4.5369
INFO train.py(173): step: 2650/5410, l_total: 0.0417, l_in: 0.0118, l_grad: 0.0298, msssim_ir: 0.3273, msssim_vis: 0.0802, mx_loss: 0.0087, eta: 0:22:35, time: 4.5489
INFO train.py(173): step: 2660/5410, l_total: 0.0665, l_in: 0.0244, l_grad: 0.0420, msssim_ir: 0.3751, msssim_vis: 0.0785, mx_loss: 0.0186, eta: 0:22:30, time: 4.5100
INFO train.py(173): step: 2670/5410, l_total: 0.0431, l_in: 0.0097, l_grad: 0.0334, msssim_ir: 0.3999, msssim_vis: 0.0536, mx_loss: 0.0084, eta: 0:22:25, time: 4.5379
INFO train.py(173): step: 2680/5410, l_total: 0.0598, l_in: 0.0216, l_grad: 0.0382, msssim_ir: 0.3879, msssim_vis: 0.0470, mx_loss: 0.0105, eta: 0:22:20, time: 4.6325
INFO train.py(173): step: 2690/5410, l_total: 0.0547, l_in: 0.0203, l_grad: 0.0344, msssim_ir: 0.3081, msssim_vis: 0.1130, mx_loss: 0.0104, eta: 0:22:14, time: 4.5110
INFO train.py(173): step: 2700/5410, l_total: 0.0421, l_in: 0.0108, l_grad: 0.0313, msssim_ir: 0.3881, msssim_vis: 0.0537, mx_loss: 0.0074, eta: 0:22:09, time: 4.5598
INFO train.py(173): step: 2710/5410, l_total: 0.0447, l_in: 0.0133, l_grad: 0.0314, msssim_ir: 0.2926, msssim_vis: 0.1211, mx_loss: 0.0059, eta: 0:22:24, time: 24.6718
INFO train.py(173): step: 2720/5410, l_total: 0.0580, l_in: 0.0132, l_grad: 0.0448, msssim_ir: 0.3241, msssim_vis: 0.0717, mx_loss: 0.0083, eta: 0:22:18, time: 4.4732
INFO train.py(173): step: 2730/5410, l_total: 0.0442, l_in: 0.0103, l_grad: 0.0339, msssim_ir: 0.3759, msssim_vis: 0.0371, mx_loss: 0.0042, eta: 0:22:13, time: 4.4762
INFO train.py(173): step: 2740/5410, l_total: 0.0435, l_in: 0.0099, l_grad: 0.0336, msssim_ir: 0.3746, msssim_vis: 0.0805, mx_loss: 0.0045, eta: 0:22:07, time: 4.4752
INFO train.py(173): step: 2750/5410, l_total: 0.0440, l_in: 0.0125, l_grad: 0.0315, msssim_ir: 0.3347, msssim_vis: 0.0673, mx_loss: 0.0070, eta: 0:22:02, time: 4.4951
INFO train.py(173): step: 2760/5410, l_total: 0.0516, l_in: 0.0106, l_grad: 0.0410, msssim_ir: 0.3216, msssim_vis: 0.0746, mx_loss: 0.0062, eta: 0:21:56, time: 4.4732
INFO train.py(173): step: 2770/5410, l_total: 0.0364, l_in: 0.0115, l_grad: 0.0250, msssim_ir: 0.3363, msssim_vis: 0.0481, mx_loss: 0.0113, eta: 0:21:51, time: 4.4961
INFO train.py(173): step: 2780/5410, l_total: 0.0522, l_in: 0.0196, l_grad: 0.0326, msssim_ir: 0.4012, msssim_vis: 0.0396, mx_loss: 0.0139, eta: 0:21:46, time: 4.4832
INFO train.py(173): step: 2790/5410, l_total: 0.0499, l_in: 0.0224, l_grad: 0.0275, msssim_ir: 0.2358, msssim_vis: 0.0671, mx_loss: 0.0179, eta: 0:21:40, time: 4.4851
INFO train.py(173): step: 2800/5410, l_total: 0.0590, l_in: 0.0130, l_grad: 0.0460, msssim_ir: 0.3635, msssim_vis: 0.0491, mx_loss: 0.0093, eta: 0:21:35, time: 4.4981
INFO train.py(173): step: 2810/5410, l_total: 0.0594, l_in: 0.0130, l_grad: 0.0464, msssim_ir: 0.4305, msssim_vis: 0.0461, mx_loss: 0.0086, eta: 0:21:29, time: 4.5041
INFO train.py(173): step: 2820/5410, l_total: 0.0509, l_in: 0.0138, l_grad: 0.0371, msssim_ir: 0.3854, msssim_vis: 0.0394, mx_loss: 0.0143, eta: 0:21:24, time: 4.5090
INFO train.py(173): step: 2830/5410, l_total: 0.0674, l_in: 0.0218, l_grad: 0.0456, msssim_ir: 0.4304, msssim_vis: 0.0388, mx_loss: 0.0147, eta: 0:21:19, time: 4.4931
INFO train.py(173): step: 2840/5410, l_total: 0.0484, l_in: 0.0101, l_grad: 0.0383, msssim_ir: 0.2031, msssim_vis: 0.1587, mx_loss: 0.0066, eta: 0:21:13, time: 4.4971
INFO train.py(173): step: 2850/5410, l_total: 0.0566, l_in: 0.0146, l_grad: 0.0420, msssim_ir: 0.4594, msssim_vis: 0.0140, mx_loss: 0.0121, eta: 0:21:08, time: 4.5031
INFO train.py(173): step: 2860/5410, l_total: 0.0635, l_in: 0.0148, l_grad: 0.0487, msssim_ir: 0.5070, msssim_vis: 0.0077, mx_loss: 0.0096, eta: 0:21:03, time: 4.5120
INFO train.py(173): step: 2870/5410, l_total: 0.0450, l_in: 0.0162, l_grad: 0.0288, msssim_ir: 0.3116, msssim_vis: 0.0993, mx_loss: 0.0118, eta: 0:20:57, time: 4.6026
INFO train.py(173): step: 2880/5410, l_total: 0.0438, l_in: 0.0196, l_grad: 0.0242, msssim_ir: 0.2145, msssim_vis: 0.1015, mx_loss: 0.0132, eta: 0:20:52, time: 4.5598
INFO train.py(173): step: 2890/5410, l_total: 0.0369, l_in: 0.0118, l_grad: 0.0252, msssim_ir: 0.2659, msssim_vis: 0.0499, mx_loss: 0.0110, eta: 0:20:47, time: 4.5240
INFO train.py(173): step: 2900/5410, l_total: 0.0378, l_in: 0.0139, l_grad: 0.0239, msssim_ir: 0.2657, msssim_vis: 0.0751, mx_loss: 0.0099, eta: 0:20:41, time: 4.5519
INFO train.py(173): step: 2910/5410, l_total: 0.0478, l_in: 0.0111, l_grad: 0.0367, msssim_ir: 0.3054, msssim_vis: 0.0879, mx_loss: 0.0059, eta: 0:20:36, time: 4.5797
INFO train.py(173): step: 2920/5410, l_total: 0.0406, l_in: 0.0133, l_grad: 0.0273, msssim_ir: 0.2180, msssim_vis: 0.1080, mx_loss: 0.0100, eta: 0:20:31, time: 4.5230
INFO train.py(173): step: 2930/5410, l_total: 0.0385, l_in: 0.0132, l_grad: 0.0254, msssim_ir: 0.2639, msssim_vis: 0.0693, mx_loss: 0.0073, eta: 0:20:25, time: 4.5051
INFO train.py(173): step: 2940/5410, l_total: 0.0422, l_in: 0.0163, l_grad: 0.0260, msssim_ir: 0.2762, msssim_vis: 0.0865, mx_loss: 0.0161, eta: 0:20:20, time: 4.6166
INFO train.py(173): step: 2950/5410, l_total: 0.0577, l_in: 0.0157, l_grad: 0.0420, msssim_ir: 0.3757, msssim_vis: 0.0277, mx_loss: 0.0132, eta: 0:20:15, time: 4.5130
INFO train.py(173): step: 2960/5410, l_total: 0.0437, l_in: 0.0123, l_grad: 0.0314, msssim_ir: 0.3060, msssim_vis: 0.1139, mx_loss: 0.0094, eta: 0:20:10, time: 4.5180
INFO train.py(173): step: 2970/5410, l_total: 0.0587, l_in: 0.0144, l_grad: 0.0443, msssim_ir: 0.4494, msssim_vis: 0.0298, mx_loss: 0.0123, eta: 0:20:04, time: 4.5349
INFO train.py(173): step: 2980/5410, l_total: 0.0477, l_in: 0.0116, l_grad: 0.0361, msssim_ir: 0.3786, msssim_vis: 0.0356, mx_loss: 0.0070, eta: 0:19:59, time: 4.5389
INFO train.py(173): step: 2990/5410, l_total: 0.0672, l_in: 0.0228, l_grad: 0.0443, msssim_ir: 0.3214, msssim_vis: 0.1177, mx_loss: 0.0194, eta: 0:19:54, time: 4.5539
INFO train.py(173): step: 3000/5410, l_total: 0.0594, l_in: 0.0207, l_grad: 0.0387, msssim_ir: 0.4840, msssim_vis: 0.0108, mx_loss: 0.0065, eta: 0:19:49, time: 4.5877
INFO train.py(173): step: 3010/5410, l_total: 0.0532, l_in: 0.0274, l_grad: 0.0258, msssim_ir: 0.2033, msssim_vis: 0.1321, mx_loss: 0.0181, eta: 0:19:43, time: 4.5140
INFO train.py(173): step: 3020/5410, l_total: 0.0659, l_in: 0.0204, l_grad: 0.0455, msssim_ir: 0.3446, msssim_vis: 0.1065, mx_loss: 0.0150, eta: 0:19:38, time: 4.6026
INFO train.py(173): step: 3030/5410, l_total: 0.0501, l_in: 0.0113, l_grad: 0.0388, msssim_ir: 0.3702, msssim_vis: 0.0538, mx_loss: 0.0048, eta: 0:19:33, time: 4.5290
INFO train.py(173): step: 3040/5410, l_total: 0.0451, l_in: 0.0111, l_grad: 0.0340, msssim_ir: 0.2270, msssim_vis: 0.1215, mx_loss: 0.0108, eta: 0:19:28, time: 4.5309
INFO train.py(173): step: 3050/5410, l_total: 0.0603, l_in: 0.0122, l_grad: 0.0481, msssim_ir: 0.3486, msssim_vis: 0.1011, mx_loss: 0.0126, eta: 0:19:23, time: 4.5648
INFO train.py(173): step: 3060/5410, l_total: 0.0510, l_in: 0.0142, l_grad: 0.0368, msssim_ir: 0.3982, msssim_vis: 0.0738, mx_loss: 0.0063, eta: 0:19:17, time: 4.6624
INFO train.py(173): step: 3070/5410, l_total: 0.0546, l_in: 0.0107, l_grad: 0.0439, msssim_ir: 0.2653, msssim_vis: 0.0794, mx_loss: 0.0079, eta: 0:19:12, time: 4.5309
INFO train.py(173): step: 3080/5410, l_total: 0.0602, l_in: 0.0176, l_grad: 0.0426, msssim_ir: 0.1869, msssim_vis: 0.1604, mx_loss: 0.0152, eta: 0:19:07, time: 4.5031
INFO train.py(173): step: 3090/5410, l_total: 0.0518, l_in: 0.0221, l_grad: 0.0297, msssim_ir: 0.2235, msssim_vis: 0.1454, mx_loss: 0.0167, eta: 0:19:02, time: 4.5110
INFO train.py(173): step: 3100/5410, l_total: 0.0387, l_in: 0.0124, l_grad: 0.0263, msssim_ir: 0.2721, msssim_vis: 0.1152, mx_loss: 0.0060, eta: 0:18:56, time: 4.5469
INFO train.py(173): step: 3110/5410, l_total: 0.0472, l_in: 0.0134, l_grad: 0.0338, msssim_ir: 0.3017, msssim_vis: 0.0635, mx_loss: 0.0084, eta: 0:18:51, time: 4.5618
INFO train.py(173): step: 3120/5410, l_total: 0.0467, l_in: 0.0118, l_grad: 0.0349, msssim_ir: 0.4297, msssim_vis: 0.0283, mx_loss: 0.0059, eta: 0:18:46, time: 4.5717
INFO train.py(173): step: 3130/5410, l_total: 0.0509, l_in: 0.0106, l_grad: 0.0403, msssim_ir: 0.3697, msssim_vis: 0.0566, mx_loss: 0.0099, eta: 0:18:41, time: 4.5359
INFO train.py(173): step: 3140/5410, l_total: 0.0407, l_in: 0.0110, l_grad: 0.0297, msssim_ir: 0.3692, msssim_vis: 0.0431, mx_loss: 0.0083, eta: 0:18:36, time: 4.5250
INFO train.py(173): step: 3150/5410, l_total: 0.0550, l_in: 0.0233, l_grad: 0.0317, msssim_ir: 0.4022, msssim_vis: 0.0715, mx_loss: 0.0125, eta: 0:18:31, time: 4.5867
INFO train.py(173): step: 3160/5410, l_total: 0.0742, l_in: 0.0185, l_grad: 0.0557, msssim_ir: 0.4648, msssim_vis: 0.0529, mx_loss: 0.0160, eta: 0:18:25, time: 4.5538
INFO train.py(173): step: 3170/5410, l_total: 0.0500, l_in: 0.0132, l_grad: 0.0368, msssim_ir: 0.1888, msssim_vis: 0.1456, mx_loss: 0.0132, eta: 0:18:20, time: 4.5957
INFO train.py(173): step: 3180/5410, l_total: 0.0437, l_in: 0.0116, l_grad: 0.0320, msssim_ir: 0.1518, msssim_vis: 0.1729, mx_loss: 0.0091, eta: 0:18:15, time: 4.5369
INFO train.py(173): step: 3190/5410, l_total: 0.0367, l_in: 0.0089, l_grad: 0.0278, msssim_ir: 0.3631, msssim_vis: 0.0520, mx_loss: 0.0052, eta: 0:18:10, time: 4.6245
INFO train.py(173): step: 3200/5410, l_total: 0.0535, l_in: 0.0151, l_grad: 0.0384, msssim_ir: 0.3300, msssim_vis: 0.0818, mx_loss: 0.0115, eta: 0:18:05, time: 4.5160
INFO train.py(173): step: 3210/5410, l_total: 0.0661, l_in: 0.0163, l_grad: 0.0498, msssim_ir: 0.4555, msssim_vis: 0.0295, mx_loss: 0.0120, eta: 0:18:00, time: 4.5100
INFO train.py(173): step: 3220/5410, l_total: 0.0460, l_in: 0.0159, l_grad: 0.0300, msssim_ir: 0.2791, msssim_vis: 0.0422, mx_loss: 0.0157, eta: 0:17:54, time: 4.6066
INFO train.py(173): step: 3230/5410, l_total: 0.0443, l_in: 0.0088, l_grad: 0.0355, msssim_ir: 0.1662, msssim_vis: 0.1537, mx_loss: 0.0068, eta: 0:17:49, time: 4.5150
INFO train.py(173): step: 3240/5410, l_total: 0.0450, l_in: 0.0099, l_grad: 0.0352, msssim_ir: 0.3595, msssim_vis: 0.0521, mx_loss: 0.0054, eta: 0:17:44, time: 4.5240
INFO train.py(173): step: 3250/5410, l_total: 0.0472, l_in: 0.0162, l_grad: 0.0310, msssim_ir: 0.3899, msssim_vis: 0.0726, mx_loss: 0.0050, eta: 0:17:53, time: 24.9516
INFO train.py(173): step: 3260/5410, l_total: 0.0383, l_in: 0.0091, l_grad: 0.0292, msssim_ir: 0.3246, msssim_vis: 0.0579, mx_loss: 0.0055, eta: 0:17:47, time: 4.4473
INFO train.py(173): step: 3270/5410, l_total: 0.0622, l_in: 0.0146, l_grad: 0.0476, msssim_ir: 0.3659, msssim_vis: 0.0723, mx_loss: 0.0117, eta: 0:17:42, time: 4.4732
INFO train.py(173): step: 3280/5410, l_total: 0.1054, l_in: 0.0346, l_grad: 0.0708, msssim_ir: 0.4386, msssim_vis: 0.0868, mx_loss: 0.0244, eta: 0:17:37, time: 4.4732
INFO train.py(173): step: 3290/5410, l_total: 0.0524, l_in: 0.0149, l_grad: 0.0375, msssim_ir: 0.3168, msssim_vis: 0.0794, mx_loss: 0.0125, eta: 0:17:31, time: 4.4981
INFO train.py(173): step: 3300/5410, l_total: 0.0404, l_in: 0.0137, l_grad: 0.0268, msssim_ir: 0.2385, msssim_vis: 0.1218, mx_loss: 0.0104, eta: 0:17:26, time: 4.4862
INFO train.py(173): step: 3310/5410, l_total: 0.0408, l_in: 0.0105, l_grad: 0.0302, msssim_ir: 0.3032, msssim_vis: 0.0867, mx_loss: 0.0069, eta: 0:17:21, time: 4.4921
INFO train.py(173): step: 3320/5410, l_total: 0.0635, l_in: 0.0218, l_grad: 0.0417, msssim_ir: 0.5027, msssim_vis: 0.0189, mx_loss: 0.0116, eta: 0:17:16, time: 4.4961
INFO train.py(173): step: 3330/5410, l_total: 0.0439, l_in: 0.0119, l_grad: 0.0319, msssim_ir: 0.3256, msssim_vis: 0.0320, mx_loss: 0.0087, eta: 0:17:10, time: 4.4881
INFO train.py(173): step: 3340/5410, l_total: 0.0572, l_in: 0.0165, l_grad: 0.0407, msssim_ir: 0.4134, msssim_vis: 0.0332, mx_loss: 0.0145, eta: 0:17:05, time: 4.4852
INFO train.py(173): step: 3350/5410, l_total: 0.0424, l_in: 0.0145, l_grad: 0.0279, msssim_ir: 0.2871, msssim_vis: 0.0533, mx_loss: 0.0117, eta: 0:17:00, time: 4.5011
INFO train.py(173): step: 3360/5410, l_total: 0.0436, l_in: 0.0096, l_grad: 0.0340, msssim_ir: 0.2474, msssim_vis: 0.0916, mx_loss: 0.0092, eta: 0:16:55, time: 4.5031
INFO train.py(173): step: 3370/5410, l_total: 0.0395, l_in: 0.0083, l_grad: 0.0312, msssim_ir: 0.3098, msssim_vis: 0.0667, mx_loss: 0.0047, eta: 0:16:49, time: 4.5071
INFO train.py(173): step: 3380/5410, l_total: 0.0350, l_in: 0.0092, l_grad: 0.0258, msssim_ir: 0.2336, msssim_vis: 0.0763, mx_loss: 0.0062, eta: 0:16:44, time: 4.5080
INFO train.py(173): step: 3390/5410, l_total: 0.0419, l_in: 0.0098, l_grad: 0.0322, msssim_ir: 0.3664, msssim_vis: 0.0362, mx_loss: 0.0065, eta: 0:16:39, time: 4.5140
INFO train.py(173): step: 3400/5410, l_total: 0.0466, l_in: 0.0174, l_grad: 0.0292, msssim_ir: 0.3554, msssim_vis: 0.0469, mx_loss: 0.0104, eta: 0:16:34, time: 4.5001
INFO train.py(173): step: 3410/5410, l_total: 0.0466, l_in: 0.0111, l_grad: 0.0355, msssim_ir: 0.3723, msssim_vis: 0.0819, mx_loss: 0.0061, eta: 0:16:29, time: 4.5459
INFO train.py(173): step: 3420/5410, l_total: 0.0552, l_in: 0.0128, l_grad: 0.0424, msssim_ir: 0.3781, msssim_vis: 0.0746, mx_loss: 0.0095, eta: 0:16:23, time: 4.5339
INFO train.py(173): step: 3430/5410, l_total: 0.0490, l_in: 0.0144, l_grad: 0.0345, msssim_ir: 0.2942, msssim_vis: 0.0820, mx_loss: 0.0129, eta: 0:16:18, time: 4.5489
INFO train.py(173): step: 3440/5410, l_total: 0.0516, l_in: 0.0131, l_grad: 0.0384, msssim_ir: 0.3924, msssim_vis: 0.0331, mx_loss: 0.0091, eta: 0:16:13, time: 4.5588
INFO train.py(173): step: 3450/5410, l_total: 0.0425, l_in: 0.0120, l_grad: 0.0305, msssim_ir: 0.2617, msssim_vis: 0.1037, mx_loss: 0.0121, eta: 0:16:08, time: 4.5190
INFO train.py(173): step: 3460/5410, l_total: 0.0459, l_in: 0.0092, l_grad: 0.0367, msssim_ir: 0.1766, msssim_vis: 0.1898, mx_loss: 0.0089, eta: 0:16:03, time: 4.5290
INFO train.py(173): step: 3470/5410, l_total: 0.0590, l_in: 0.0222, l_grad: 0.0368, msssim_ir: 0.3429, msssim_vis: 0.0674, mx_loss: 0.0107, eta: 0:15:58, time: 4.5439
INFO train.py(173): step: 3480/5410, l_total: 0.0413, l_in: 0.0134, l_grad: 0.0279, msssim_ir: 0.3212, msssim_vis: 0.0667, mx_loss: 0.0080, eta: 0:15:52, time: 4.6295
INFO train.py(173): step: 3490/5410, l_total: 0.0658, l_in: 0.0153, l_grad: 0.0505, msssim_ir: 0.3863, msssim_vis: 0.0902, mx_loss: 0.0134, eta: 0:15:47, time: 4.5200
INFO train.py(173): step: 3500/5410, l_total: 0.0392, l_in: 0.0105, l_grad: 0.0287, msssim_ir: 0.4659, msssim_vis: 0.0175, mx_loss: 0.0039, eta: 0:15:42, time: 4.5260
INFO train.py(173): step: 3510/5410, l_total: 0.0393, l_in: 0.0092, l_grad: 0.0301, msssim_ir: 0.3434, msssim_vis: 0.0421, mx_loss: 0.0063, eta: 0:15:37, time: 4.5638
INFO train.py(173): step: 3520/5410, l_total: 0.0443, l_in: 0.0118, l_grad: 0.0326, msssim_ir: 0.3863, msssim_vis: 0.0616, mx_loss: 0.0081, eta: 0:15:32, time: 4.5190
INFO train.py(173): step: 3530/5410, l_total: 0.1116, l_in: 0.0438, l_grad: 0.0678, msssim_ir: 0.5019, msssim_vis: 0.0859, mx_loss: 0.0255, eta: 0:15:27, time: 4.5628
INFO train.py(173): step: 3540/5410, l_total: 0.0477, l_in: 0.0133, l_grad: 0.0344, msssim_ir: 0.3542, msssim_vis: 0.0458, mx_loss: 0.0097, eta: 0:15:22, time: 4.5439
INFO train.py(173): step: 3550/5410, l_total: 0.0565, l_in: 0.0140, l_grad: 0.0425, msssim_ir: 0.4863, msssim_vis: 0.0569, mx_loss: 0.0179, eta: 0:15:16, time: 4.5469
INFO train.py(173): step: 3560/5410, l_total: 0.0431, l_in: 0.0083, l_grad: 0.0348, msssim_ir: 0.3091, msssim_vis: 0.0957, mx_loss: 0.0052, eta: 0:15:11, time: 4.5678
INFO train.py(173): step: 3570/5410, l_total: 0.0340, l_in: 0.0075, l_grad: 0.0265, msssim_ir: 0.2070, msssim_vis: 0.0914, mx_loss: 0.0067, eta: 0:15:06, time: 4.5369
INFO train.py(173): step: 3580/5410, l_total: 0.0431, l_in: 0.0180, l_grad: 0.0251, msssim_ir: 0.2281, msssim_vis: 0.1108, mx_loss: 0.0188, eta: 0:15:01, time: 4.5877
INFO train.py(173): step: 3590/5410, l_total: 0.0392, l_in: 0.0086, l_grad: 0.0306, msssim_ir: 0.4584, msssim_vis: 0.0276, mx_loss: 0.0042, eta: 0:14:56, time: 4.5309
INFO train.py(173): step: 3600/5410, l_total: 0.0364, l_in: 0.0099, l_grad: 0.0264, msssim_ir: 0.3414, msssim_vis: 0.0575, mx_loss: 0.0080, eta: 0:14:51, time: 4.5270
INFO train.py(173): step: 3610/5410, l_total: 0.0382, l_in: 0.0092, l_grad: 0.0290, msssim_ir: 0.3319, msssim_vis: 0.0569, mx_loss: 0.0069, eta: 0:14:46, time: 4.5608
INFO train.py(173): step: 3620/5410, l_total: 0.0459, l_in: 0.0175, l_grad: 0.0283, msssim_ir: 0.3382, msssim_vis: 0.1024, mx_loss: 0.0092, eta: 0:14:41, time: 4.5110
INFO train.py(173): step: 3630/5410, l_total: 0.0499, l_in: 0.0123, l_grad: 0.0376, msssim_ir: 0.3185, msssim_vis: 0.0878, mx_loss: 0.0077, eta: 0:14:36, time: 4.6036
INFO train.py(173): step: 3640/5410, l_total: 0.0455, l_in: 0.0097, l_grad: 0.0358, msssim_ir: 0.3659, msssim_vis: 0.0472, mx_loss: 0.0054, eta: 0:14:30, time: 4.5190
INFO train.py(173): step: 3650/5410, l_total: 0.0610, l_in: 0.0202, l_grad: 0.0408, msssim_ir: 0.4730, msssim_vis: 0.0488, mx_loss: 0.0259, eta: 0:14:25, time: 4.5551
INFO train.py(173): step: 3660/5410, l_total: 0.0418, l_in: 0.0112, l_grad: 0.0305, msssim_ir: 0.3065, msssim_vis: 0.1199, mx_loss: 0.0056, eta: 0:14:20, time: 4.5419
INFO train.py(173): step: 3670/5410, l_total: 0.0533, l_in: 0.0139, l_grad: 0.0394, msssim_ir: 0.3433, msssim_vis: 0.0664, mx_loss: 0.0113, eta: 0:14:15, time: 4.5339
INFO train.py(173): step: 3680/5410, l_total: 0.0783, l_in: 0.0201, l_grad: 0.0582, msssim_ir: 0.4868, msssim_vis: 0.0133, mx_loss: 0.0089, eta: 0:14:10, time: 4.5339
INFO train.py(173): step: 3690/5410, l_total: 0.0545, l_in: 0.0138, l_grad: 0.0407, msssim_ir: 0.4295, msssim_vis: 0.0343, mx_loss: 0.0083, eta: 0:14:05, time: 4.6066
INFO train.py(173): step: 3700/5410, l_total: 0.0662, l_in: 0.0191, l_grad: 0.0471, msssim_ir: 0.4426, msssim_vis: 0.0164, mx_loss: 0.0133, eta: 0:14:00, time: 4.5220
INFO train.py(173): step: 3710/5410, l_total: 0.0367, l_in: 0.0114, l_grad: 0.0254, msssim_ir: 0.3183, msssim_vis: 0.0460, mx_loss: 0.0067, eta: 0:13:55, time: 4.6385
INFO train.py(173): step: 3720/5410, l_total: 0.0487, l_in: 0.0115, l_grad: 0.0372, msssim_ir: 0.3315, msssim_vis: 0.0403, mx_loss: 0.0084, eta: 0:13:50, time: 4.5558
INFO train.py(173): step: 3730/5410, l_total: 0.0685, l_in: 0.0235, l_grad: 0.0450, msssim_ir: 0.2246, msssim_vis: 0.1431, mx_loss: 0.0121, eta: 0:13:45, time: 4.5140
INFO train.py(173): step: 3740/5410, l_total: 0.0686, l_in: 0.0264, l_grad: 0.0422, msssim_ir: 0.5296, msssim_vis: 0.0059, mx_loss: 0.0105, eta: 0:13:40, time: 4.5180
INFO train.py(173): step: 3750/5410, l_total: 0.0437, l_in: 0.0161, l_grad: 0.0276, msssim_ir: 0.3506, msssim_vis: 0.0524, mx_loss: 0.0129, eta: 0:13:35, time: 4.5917
INFO train.py(173): step: 3760/5410, l_total: 0.0424, l_in: 0.0130, l_grad: 0.0294, msssim_ir: 0.3358, msssim_vis: 0.0698, mx_loss: 0.0069, eta: 0:13:29, time: 4.5100
INFO train.py(173): step: 3770/5410, l_total: 0.0489, l_in: 0.0137, l_grad: 0.0352, msssim_ir: 0.3999, msssim_vis: 0.0377, mx_loss: 0.0085, eta: 0:13:24, time: 4.6116
INFO train.py(173): step: 3780/5410, l_total: 0.0445, l_in: 0.0112, l_grad: 0.0333, msssim_ir: 0.3750, msssim_vis: 0.0244, mx_loss: 0.0065, eta: 0:13:19, time: 4.5011
INFO train.py(173): step: 3790/5410, l_total: 0.0387, l_in: 0.0108, l_grad: 0.0279, msssim_ir: 0.3601, msssim_vis: 0.0735, mx_loss: 0.0086, eta: 0:13:23, time: 24.7823
INFO train.py(173): step: 3800/5410, l_total: 0.0516, l_in: 0.0116, l_grad: 0.0400, msssim_ir: 0.4880, msssim_vis: 0.0126, mx_loss: 0.0063, eta: 0:13:18, time: 4.4762
INFO train.py(173): step: 3810/5410, l_total: 0.0464, l_in: 0.0081, l_grad: 0.0382, msssim_ir: 0.3352, msssim_vis: 0.0488, mx_loss: 0.0050, eta: 0:13:13, time: 4.4662
INFO train.py(173): step: 3820/5410, l_total: 0.0591, l_in: 0.0146, l_grad: 0.0445, msssim_ir: 0.3611, msssim_vis: 0.0811, mx_loss: 0.0106, eta: 0:13:07, time: 4.4642
INFO train.py(173): step: 3830/5410, l_total: 0.0616, l_in: 0.0184, l_grad: 0.0432, msssim_ir: 0.4368, msssim_vis: 0.0299, mx_loss: 0.0187, eta: 0:13:02, time: 4.4762
INFO train.py(173): step: 3840/5410, l_total: 0.0657, l_in: 0.0224, l_grad: 0.0434, msssim_ir: 0.3395, msssim_vis: 0.1400, mx_loss: 0.0139, eta: 0:12:57, time: 4.4951
INFO train.py(173): step: 3850/5410, l_total: 0.0350, l_in: 0.0082, l_grad: 0.0268, msssim_ir: 0.2775, msssim_vis: 0.1003, mx_loss: 0.0046, eta: 0:12:52, time: 4.4911
INFO train.py(173): step: 3860/5410, l_total: 0.0470, l_in: 0.0109, l_grad: 0.0361, msssim_ir: 0.3397, msssim_vis: 0.0616, mx_loss: 0.0073, eta: 0:12:47, time: 4.4921
INFO train.py(173): step: 3870/5410, l_total: 0.0422, l_in: 0.0120, l_grad: 0.0302, msssim_ir: 0.3668, msssim_vis: 0.0482, mx_loss: 0.0059, eta: 0:12:42, time: 4.4841
INFO train.py(173): step: 3880/5410, l_total: 0.0357, l_in: 0.0091, l_grad: 0.0265, msssim_ir: 0.3775, msssim_vis: 0.0546, mx_loss: 0.0032, eta: 0:12:37, time: 4.4881
INFO train.py(173): step: 3890/5410, l_total: 0.0894, l_in: 0.0333, l_grad: 0.0561, msssim_ir: 0.4461, msssim_vis: 0.0930, mx_loss: 0.0176, eta: 0:12:31, time: 4.4931
INFO train.py(173): step: 3900/5410, l_total: 0.0442, l_in: 0.0137, l_grad: 0.0305, msssim_ir: 0.2719, msssim_vis: 0.0994, mx_loss: 0.0115, eta: 0:12:26, time: 4.4991
INFO train.py(173): step: 3910/5410, l_total: 0.0439, l_in: 0.0164, l_grad: 0.0274, msssim_ir: 0.3703, msssim_vis: 0.0510, mx_loss: 0.0060, eta: 0:12:21, time: 4.4971
INFO train.py(173): step: 3920/5410, l_total: 0.0406, l_in: 0.0084, l_grad: 0.0322, msssim_ir: 0.2272, msssim_vis: 0.1014, mx_loss: 0.0068, eta: 0:12:16, time: 4.5041
INFO train.py(173): step: 3930/5410, l_total: 0.0571, l_in: 0.0136, l_grad: 0.0435, msssim_ir: 0.3630, msssim_vis: 0.0609, mx_loss: 0.0081, eta: 0:12:11, time: 4.5150
INFO train.py(173): step: 3940/5410, l_total: 0.0469, l_in: 0.0208, l_grad: 0.0261, msssim_ir: 0.3230, msssim_vis: 0.0705, mx_loss: 0.0082, eta: 0:12:06, time: 4.5110
INFO train.py(173): step: 3950/5410, l_total: 0.0642, l_in: 0.0182, l_grad: 0.0461, msssim_ir: 0.3789, msssim_vis: 0.0534, mx_loss: 0.0178, eta: 0:12:01, time: 4.5110
INFO train.py(173): step: 3960/5410, l_total: 0.0347, l_in: 0.0099, l_grad: 0.0248, msssim_ir: 0.2224, msssim_vis: 0.1213, mx_loss: 0.0084, eta: 0:11:56, time: 4.5439
INFO train.py(173): step: 3970/5410, l_total: 0.0323, l_in: 0.0086, l_grad: 0.0237, msssim_ir: 0.1935, msssim_vis: 0.1036, mx_loss: 0.0076, eta: 0:11:51, time: 4.5339
INFO train.py(173): step: 3980/5410, l_total: 0.0444, l_in: 0.0111, l_grad: 0.0333, msssim_ir: 0.3851, msssim_vis: 0.0784, mx_loss: 0.0049, eta: 0:11:46, time: 4.6385
INFO train.py(173): step: 3990/5410, l_total: 0.0469, l_in: 0.0095, l_grad: 0.0375, msssim_ir: 0.3441, msssim_vis: 0.0590, mx_loss: 0.0044, eta: 0:11:40, time: 4.5051
INFO train.py(173): step: 4000/5410, l_total: 0.0335, l_in: 0.0097, l_grad: 0.0237, msssim_ir: 0.3138, msssim_vis: 0.0460, mx_loss: 0.0083, eta: 0:11:35, time: 4.5668
INFO train.py(173): step: 4010/5410, l_total: 0.0590, l_in: 0.0166, l_grad: 0.0423, msssim_ir: 0.4676, msssim_vis: 0.0294, mx_loss: 0.0118, eta: 0:11:30, time: 4.5648
INFO train.py(173): step: 4020/5410, l_total: 0.0545, l_in: 0.0138, l_grad: 0.0407, msssim_ir: 0.5128, msssim_vis: 0.0076, mx_loss: 0.0062, eta: 0:11:25, time: 4.5041
INFO train.py(173): step: 4030/5410, l_total: 0.0447, l_in: 0.0120, l_grad: 0.0327, msssim_ir: 0.2275, msssim_vis: 0.1330, mx_loss: 0.0087, eta: 0:11:20, time: 4.5280
INFO train.py(173): step: 4040/5410, l_total: 0.0453, l_in: 0.0139, l_grad: 0.0313, msssim_ir: 0.2725, msssim_vis: 0.1514, mx_loss: 0.0084, eta: 0:11:15, time: 4.5399
INFO train.py(173): step: 4050/5410, l_total: 0.0446, l_in: 0.0129, l_grad: 0.0317, msssim_ir: 0.1922, msssim_vis: 0.1078, mx_loss: 0.0129, eta: 0:11:10, time: 4.6026
INFO train.py(173): step: 4060/5410, l_total: 0.0649, l_in: 0.0258, l_grad: 0.0390, msssim_ir: 0.4908, msssim_vis: 0.0155, mx_loss: 0.0071, eta: 0:11:05, time: 4.5519
INFO train.py(173): step: 4070/5410, l_total: 0.0526, l_in: 0.0127, l_grad: 0.0399, msssim_ir: 0.3846, msssim_vis: 0.0675, mx_loss: 0.0087, eta: 0:11:00, time: 4.5220
INFO train.py(173): step: 4080/5410, l_total: 0.0430, l_in: 0.0191, l_grad: 0.0239, msssim_ir: 0.3155, msssim_vis: 0.0812, mx_loss: 0.0073, eta: 0:10:55, time: 4.5080
INFO train.py(173): step: 4090/5410, l_total: 0.0493, l_in: 0.0241, l_grad: 0.0252, msssim_ir: 0.2065, msssim_vis: 0.0912, mx_loss: 0.0206, eta: 0:10:50, time: 4.5578
INFO train.py(173): step: 4100/5410, l_total: 0.0323, l_in: 0.0085, l_grad: 0.0238, msssim_ir: 0.2919, msssim_vis: 0.0458, mx_loss: 0.0062, eta: 0:10:45, time: 4.5369
INFO train.py(173): step: 4110/5410, l_total: 0.0553, l_in: 0.0149, l_grad: 0.0404, msssim_ir: 0.4592, msssim_vis: 0.0111, mx_loss: 0.0066, eta: 0:10:40, time: 4.5429
INFO train.py(173): step: 4120/5410, l_total: 0.0472, l_in: 0.0123, l_grad: 0.0349, msssim_ir: 0.4752, msssim_vis: 0.0226, mx_loss: 0.0073, eta: 0:10:35, time: 4.5409
INFO train.py(173): step: 4130/5410, l_total: 0.0451, l_in: 0.0116, l_grad: 0.0336, msssim_ir: 0.2203, msssim_vis: 0.1225, mx_loss: 0.0090, eta: 0:10:30, time: 4.5200
INFO train.py(173): step: 4140/5410, l_total: 0.0415, l_in: 0.0131, l_grad: 0.0284, msssim_ir: 0.2956, msssim_vis: 0.0843, mx_loss: 0.0057, eta: 0:10:25, time: 4.6504
INFO train.py(173): step: 4150/5410, l_total: 0.0366, l_in: 0.0094, l_grad: 0.0272, msssim_ir: 0.2166, msssim_vis: 0.1300, mx_loss: 0.0075, eta: 0:10:20, time: 4.5150
INFO train.py(173): step: 4160/5410, l_total: 0.0538, l_in: 0.0151, l_grad: 0.0388, msssim_ir: 0.3673, msssim_vis: 0.0718, mx_loss: 0.0162, eta: 0:10:15, time: 4.5230
INFO train.py(173): step: 4170/5410, l_total: 0.0634, l_in: 0.0188, l_grad: 0.0446, msssim_ir: 0.5136, msssim_vis: 0.0272, mx_loss: 0.0148, eta: 0:10:10, time: 4.5309
INFO train.py(173): step: 4180/5410, l_total: 0.0326, l_in: 0.0079, l_grad: 0.0247, msssim_ir: 0.3650, msssim_vis: 0.0293, mx_loss: 0.0048, eta: 0:10:04, time: 4.5469
INFO train.py(173): step: 4190/5410, l_total: 0.0380, l_in: 0.0169, l_grad: 0.0212, msssim_ir: 0.1699, msssim_vis: 0.1074, mx_loss: 0.0221, eta: 0:09:59, time: 4.5668
INFO train.py(173): step: 4200/5410, l_total: 0.0806, l_in: 0.0218, l_grad: 0.0588, msssim_ir: 0.3353, msssim_vis: 0.0928, mx_loss: 0.0132, eta: 0:09:54, time: 4.5230
INFO train.py(173): step: 4210/5410, l_total: 0.0837, l_in: 0.0338, l_grad: 0.0499, msssim_ir: 0.4401, msssim_vis: 0.0550, mx_loss: 0.0343, eta: 0:09:49, time: 4.5528
INFO train.py(173): step: 4220/5410, l_total: 0.0393, l_in: 0.0119, l_grad: 0.0274, msssim_ir: 0.3535, msssim_vis: 0.0593, mx_loss: 0.0057, eta: 0:09:44, time: 4.5339
INFO train.py(173): step: 4230/5410, l_total: 0.0652, l_in: 0.0138, l_grad: 0.0514, msssim_ir: 0.3813, msssim_vis: 0.0418, mx_loss: 0.0140, eta: 0:09:39, time: 4.6415
INFO train.py(173): step: 4240/5410, l_total: 0.0570, l_in: 0.0173, l_grad: 0.0396, msssim_ir: 0.4567, msssim_vis: 0.0156, mx_loss: 0.0102, eta: 0:09:34, time: 4.4951
INFO train.py(173): step: 4250/5410, l_total: 0.0414, l_in: 0.0076, l_grad: 0.0338, msssim_ir: 0.3777, msssim_vis: 0.0496, mx_loss: 0.0043, eta: 0:09:29, time: 4.5200
INFO train.py(173): step: 4260/5410, l_total: 0.0450, l_in: 0.0134, l_grad: 0.0316, msssim_ir: 0.3122, msssim_vis: 0.1221, mx_loss: 0.0062, eta: 0:09:24, time: 4.5379
INFO train.py(173): step: 4270/5410, l_total: 0.0443, l_in: 0.0106, l_grad: 0.0336, msssim_ir: 0.4041, msssim_vis: 0.0444, mx_loss: 0.0053, eta: 0:09:19, time: 4.6235
INFO train.py(173): step: 4280/5410, l_total: 0.0511, l_in: 0.0145, l_grad: 0.0366, msssim_ir: 0.3915, msssim_vis: 0.0355, mx_loss: 0.0125, eta: 0:09:14, time: 4.5130
INFO train.py(173): step: 4290/5410, l_total: 0.0537, l_in: 0.0187, l_grad: 0.0350, msssim_ir: 0.3886, msssim_vis: 0.0663, mx_loss: 0.0080, eta: 0:09:09, time: 4.5678
INFO train.py(173): step: 4300/5410, l_total: 0.0470, l_in: 0.0141, l_grad: 0.0329, msssim_ir: 0.2648, msssim_vis: 0.1068, mx_loss: 0.0083, eta: 0:09:04, time: 4.5130
INFO train.py(173): step: 4310/5410, l_total: 0.0474, l_in: 0.0131, l_grad: 0.0343, msssim_ir: 0.1993, msssim_vis: 0.1408, mx_loss: 0.0133, eta: 0:08:59, time: 4.5718
INFO train.py(173): step: 4320/5410, l_total: 0.0375, l_in: 0.0099, l_grad: 0.0276, msssim_ir: 0.4332, msssim_vis: 0.0405, mx_loss: 0.0050, eta: 0:08:54, time: 4.5658
INFO train.py(173): step: 4330/5410, l_total: 0.0455, l_in: 0.0110, l_grad: 0.0345, msssim_ir: 0.3954, msssim_vis: 0.0470, mx_loss: 0.0075, eta: 0:08:54, time: 24.5364
INFO train.py(173): step: 4340/5410, l_total: 0.0469, l_in: 0.0126, l_grad: 0.0342, msssim_ir: 0.4729, msssim_vis: 0.0298, mx_loss: 0.0134, eta: 0:08:49, time: 4.4692
INFO train.py(173): step: 4350/5410, l_total: 0.0649, l_in: 0.0214, l_grad: 0.0435, msssim_ir: 0.4556, msssim_vis: 0.0305, mx_loss: 0.0241, eta: 0:08:44, time: 4.4573
INFO train.py(173): step: 4360/5410, l_total: 0.0377, l_in: 0.0108, l_grad: 0.0269, msssim_ir: 0.4200, msssim_vis: 0.0171, mx_loss: 0.0057, eta: 0:08:39, time: 4.4802
INFO train.py(173): step: 4370/5410, l_total: 0.0417, l_in: 0.0140, l_grad: 0.0277, msssim_ir: 0.3571, msssim_vis: 0.0640, mx_loss: 0.0069, eta: 0:08:34, time: 4.4881
INFO train.py(173): step: 4380/5410, l_total: 0.0677, l_in: 0.0156, l_grad: 0.0521, msssim_ir: 0.5102, msssim_vis: 0.0146, mx_loss: 0.0091, eta: 0:08:29, time: 4.4802
INFO train.py(173): step: 4390/5410, l_total: 0.0467, l_in: 0.0087, l_grad: 0.0380, msssim_ir: 0.2545, msssim_vis: 0.1354, mx_loss: 0.0053, eta: 0:08:24, time: 4.5011
INFO train.py(173): step: 4400/5410, l_total: 0.0433, l_in: 0.0084, l_grad: 0.0349, msssim_ir: 0.3293, msssim_vis: 0.0453, mx_loss: 0.0060, eta: 0:08:19, time: 4.4941
INFO train.py(173): step: 4410/5410, l_total: 0.0470, l_in: 0.0125, l_grad: 0.0345, msssim_ir: 0.4461, msssim_vis: 0.0169, mx_loss: 0.0082, eta: 0:08:14, time: 4.4822
INFO train.py(173): step: 4420/5410, l_total: 0.0570, l_in: 0.0199, l_grad: 0.0371, msssim_ir: 0.4000, msssim_vis: 0.0490, mx_loss: 0.0071, eta: 0:08:09, time: 4.4991
INFO train.py(173): step: 4430/5410, l_total: 0.0481, l_in: 0.0120, l_grad: 0.0361, msssim_ir: 0.3348, msssim_vis: 0.0976, mx_loss: 0.0071, eta: 0:08:04, time: 4.4951
INFO train.py(173): step: 4440/5410, l_total: 0.0509, l_in: 0.0115, l_grad: 0.0394, msssim_ir: 0.4529, msssim_vis: 0.0196, mx_loss: 0.0066, eta: 0:07:59, time: 4.5041
INFO train.py(173): step: 4450/5410, l_total: 0.0492, l_in: 0.0204, l_grad: 0.0287, msssim_ir: 0.4682, msssim_vis: 0.0125, mx_loss: 0.0041, eta: 0:07:54, time: 4.5061
INFO train.py(173): step: 4460/5410, l_total: 0.0382, l_in: 0.0080, l_grad: 0.0302, msssim_ir: 0.3151, msssim_vis: 0.0651, mx_loss: 0.0044, eta: 0:07:49, time: 4.5011
INFO train.py(173): step: 4470/5410, l_total: 0.0466, l_in: 0.0112, l_grad: 0.0354, msssim_ir: 0.1990, msssim_vis: 0.1139, mx_loss: 0.0092, eta: 0:07:44, time: 4.4862
INFO train.py(173): step: 4480/5410, l_total: 0.0461, l_in: 0.0127, l_grad: 0.0334, msssim_ir: 0.4697, msssim_vis: 0.0210, mx_loss: 0.0117, eta: 0:07:39, time: 4.5140
INFO train.py(173): step: 4490/5410, l_total: 0.0388, l_in: 0.0097, l_grad: 0.0291, msssim_ir: 0.4033, msssim_vis: 0.0250, mx_loss: 0.0084, eta: 0:07:34, time: 4.5160
INFO train.py(173): step: 4500/5410, l_total: 0.0348, l_in: 0.0085, l_grad: 0.0263, msssim_ir: 0.3452, msssim_vis: 0.0430, mx_loss: 0.0042, eta: 0:07:29, time: 4.5290
INFO train.py(173): step: 4510/5410, l_total: 0.0418, l_in: 0.0149, l_grad: 0.0269, msssim_ir: 0.3111, msssim_vis: 0.0885, mx_loss: 0.0071, eta: 0:07:24, time: 4.6146
INFO train.py(173): step: 4520/5410, l_total: 0.0444, l_in: 0.0117, l_grad: 0.0327, msssim_ir: 0.4044, msssim_vis: 0.0385, mx_loss: 0.0107, eta: 0:07:19, time: 4.5011
INFO train.py(173): step: 4530/5410, l_total: 0.0288, l_in: 0.0065, l_grad: 0.0223, msssim_ir: 0.2963, msssim_vis: 0.0537, mx_loss: 0.0047, eta: 0:07:14, time: 4.6335
INFO train.py(173): step: 4540/5410, l_total: 0.0442, l_in: 0.0107, l_grad: 0.0335, msssim_ir: 0.4344, msssim_vis: 0.0442, mx_loss: 0.0072, eta: 0:07:09, time: 4.5140
INFO train.py(173): step: 4550/5410, l_total: 0.0461, l_in: 0.0240, l_grad: 0.0222, msssim_ir: 0.2274, msssim_vis: 0.0990, mx_loss: 0.0277, eta: 0:07:04, time: 4.5031
INFO train.py(173): step: 4560/5410, l_total: 0.0511, l_in: 0.0144, l_grad: 0.0367, msssim_ir: 0.4769, msssim_vis: 0.0230, mx_loss: 0.0129, eta: 0:06:59, time: 4.5648
INFO train.py(173): step: 4570/5410, l_total: 0.0447, l_in: 0.0122, l_grad: 0.0325, msssim_ir: 0.4247, msssim_vis: 0.0533, mx_loss: 0.0062, eta: 0:06:54, time: 4.5220
INFO train.py(173): step: 4580/5410, l_total: 0.0498, l_in: 0.0128, l_grad: 0.0370, msssim_ir: 0.4989, msssim_vis: 0.0079, mx_loss: 0.0063, eta: 0:06:49, time: 4.5708
INFO train.py(173): step: 4590/5410, l_total: 0.0473, l_in: 0.0157, l_grad: 0.0316, msssim_ir: 0.3632, msssim_vis: 0.0510, mx_loss: 0.0075, eta: 0:06:44, time: 4.5210
INFO train.py(173): step: 4600/5410, l_total: 0.0424, l_in: 0.0093, l_grad: 0.0331, msssim_ir: 0.3323, msssim_vis: 0.0789, mx_loss: 0.0056, eta: 0:06:39, time: 4.5429
INFO train.py(173): step: 4610/5410, l_total: 0.0630, l_in: 0.0199, l_grad: 0.0431, msssim_ir: 0.4742, msssim_vis: 0.0123, mx_loss: 0.0119, eta: 0:06:34, time: 4.5329
INFO train.py(173): step: 4620/5410, l_total: 0.0424, l_in: 0.0154, l_grad: 0.0270, msssim_ir: 0.3254, msssim_vis: 0.0460, mx_loss: 0.0072, eta: 0:06:29, time: 4.5628
INFO train.py(173): step: 4630/5410, l_total: 0.0412, l_in: 0.0129, l_grad: 0.0283, msssim_ir: 0.2390, msssim_vis: 0.1594, mx_loss: 0.0095, eta: 0:06:24, time: 4.5160
INFO train.py(173): step: 4640/5410, l_total: 0.0582, l_in: 0.0172, l_grad: 0.0410, msssim_ir: 0.4695, msssim_vis: 0.0344, mx_loss: 0.0082, eta: 0:06:19, time: 4.5329
INFO train.py(173): step: 4650/5410, l_total: 0.0320, l_in: 0.0072, l_grad: 0.0248, msssim_ir: 0.3808, msssim_vis: 0.0509, mx_loss: 0.0031, eta: 0:06:14, time: 4.5608
INFO train.py(173): step: 4660/5410, l_total: 0.0479, l_in: 0.0193, l_grad: 0.0286, msssim_ir: 0.1852, msssim_vis: 0.1463, mx_loss: 0.0208, eta: 0:06:09, time: 4.6494
INFO train.py(173): step: 4670/5410, l_total: 0.0731, l_in: 0.0150, l_grad: 0.0581, msssim_ir: 0.4511, msssim_vis: 0.0184, mx_loss: 0.0106, eta: 0:06:04, time: 4.5150
INFO train.py(173): step: 4680/5410, l_total: 0.0388, l_in: 0.0114, l_grad: 0.0274, msssim_ir: 0.3112, msssim_vis: 0.0822, mx_loss: 0.0055, eta: 0:05:59, time: 4.5310
INFO train.py(173): step: 4690/5410, l_total: 0.0306, l_in: 0.0078, l_grad: 0.0227, msssim_ir: 0.3073, msssim_vis: 0.0743, mx_loss: 0.0048, eta: 0:05:54, time: 4.5220
INFO train.py(173): step: 4700/5410, l_total: 0.0413, l_in: 0.0072, l_grad: 0.0341, msssim_ir: 0.2868, msssim_vis: 0.0915, mx_loss: 0.0059, eta: 0:05:49, time: 4.5200
INFO train.py(173): step: 4710/5410, l_total: 0.0346, l_in: 0.0075, l_grad: 0.0271, msssim_ir: 0.3357, msssim_vis: 0.0471, mx_loss: 0.0048, eta: 0:05:44, time: 4.5967
INFO train.py(173): step: 4720/5410, l_total: 0.0715, l_in: 0.0145, l_grad: 0.0570, msssim_ir: 0.4524, msssim_vis: 0.0348, mx_loss: 0.0129, eta: 0:05:39, time: 4.5310
INFO train.py(173): step: 4730/5410, l_total: 0.0435, l_in: 0.0127, l_grad: 0.0308, msssim_ir: 0.5181, msssim_vis: 0.0079, mx_loss: 0.0122, eta: 0:05:34, time: 4.5947
INFO train.py(173): step: 4740/5410, l_total: 0.0307, l_in: 0.0068, l_grad: 0.0239, msssim_ir: 0.3277, msssim_vis: 0.0476, mx_loss: 0.0045, eta: 0:05:29, time: 4.5130
INFO train.py(173): step: 4750/5410, l_total: 0.0307, l_in: 0.0078, l_grad: 0.0229, msssim_ir: 0.2806, msssim_vis: 0.0637, mx_loss: 0.0059, eta: 0:05:24, time: 4.6435
INFO train.py(173): step: 4760/5410, l_total: 0.0363, l_in: 0.0079, l_grad: 0.0283, msssim_ir: 0.3789, msssim_vis: 0.0406, mx_loss: 0.0051, eta: 0:05:19, time: 4.4971
INFO train.py(173): step: 4770/5410, l_total: 0.0537, l_in: 0.0160, l_grad: 0.0376, msssim_ir: 0.3723, msssim_vis: 0.0602, mx_loss: 0.0092, eta: 0:05:14, time: 4.5150
INFO train.py(173): step: 4780/5410, l_total: 0.0478, l_in: 0.0114, l_grad: 0.0365, msssim_ir: 0.3335, msssim_vis: 0.0777, mx_loss: 0.0066, eta: 0:05:09, time: 4.5529
INFO train.py(173): step: 4790/5410, l_total: 0.0462, l_in: 0.0118, l_grad: 0.0344, msssim_ir: 0.4293, msssim_vis: 0.0264, mx_loss: 0.0078, eta: 0:05:04, time: 4.5439
INFO train.py(173): step: 4800/5410, l_total: 0.0525, l_in: 0.0187, l_grad: 0.0338, msssim_ir: 0.4903, msssim_vis: 0.0064, mx_loss: 0.0049, eta: 0:04:59, time: 4.5772
INFO train.py(173): step: 4810/5410, l_total: 0.0421, l_in: 0.0098, l_grad: 0.0323, msssim_ir: 0.3384, msssim_vis: 0.0930, mx_loss: 0.0073, eta: 0:04:54, time: 4.5260
INFO train.py(173): step: 4820/5410, l_total: 0.0562, l_in: 0.0174, l_grad: 0.0388, msssim_ir: 0.2947, msssim_vis: 0.1161, mx_loss: 0.0101, eta: 0:04:49, time: 4.5738
INFO train.py(173): step: 4830/5410, l_total: 0.0529, l_in: 0.0121, l_grad: 0.0408, msssim_ir: 0.2653, msssim_vis: 0.1012, mx_loss: 0.0143, eta: 0:04:44, time: 4.5329
INFO train.py(173): step: 4840/5410, l_total: 0.0426, l_in: 0.0180, l_grad: 0.0246, msssim_ir: 0.1864, msssim_vis: 0.1278, mx_loss: 0.0160, eta: 0:04:39, time: 4.5419
INFO train.py(173): step: 4850/5410, l_total: 0.0396, l_in: 0.0086, l_grad: 0.0310, msssim_ir: 0.3756, msssim_vis: 0.0406, mx_loss: 0.0048, eta: 0:04:34, time: 4.5768
INFO train.py(173): step: 4860/5410, l_total: 0.0335, l_in: 0.0087, l_grad: 0.0248, msssim_ir: 0.3239, msssim_vis: 0.0750, mx_loss: 0.0037, eta: 0:04:29, time: 4.5479
INFO train.py(173): step: 4870/5410, l_total: 0.0533, l_in: 0.0113, l_grad: 0.0420, msssim_ir: 0.4374, msssim_vis: 0.0302, mx_loss: 0.0100, eta: 0:04:27, time: 25.4146
INFO train.py(173): step: 4880/5410, l_total: 0.0275, l_in: 0.0078, l_grad: 0.0197, msssim_ir: 0.2633, msssim_vis: 0.0495, mx_loss: 0.0064, eta: 0:04:22, time: 4.4862
INFO train.py(173): step: 4890/5410, l_total: 0.0434, l_in: 0.0125, l_grad: 0.0310, msssim_ir: 0.3776, msssim_vis: 0.0607, mx_loss: 0.0075, eta: 0:04:17, time: 4.4662
INFO train.py(173): step: 4900/5410, l_total: 0.0328, l_in: 0.0080, l_grad: 0.0248, msssim_ir: 0.3569, msssim_vis: 0.0372, mx_loss: 0.0052, eta: 0:04:12, time: 4.4662
INFO train.py(173): step: 4910/5410, l_total: 0.0357, l_in: 0.0089, l_grad: 0.0268, msssim_ir: 0.1666, msssim_vis: 0.1104, mx_loss: 0.0088, eta: 0:04:07, time: 4.4832
INFO train.py(173): step: 4920/5410, l_total: 0.0513, l_in: 0.0117, l_grad: 0.0396, msssim_ir: 0.2529, msssim_vis: 0.1320, mx_loss: 0.0089, eta: 0:04:02, time: 4.4971
INFO train.py(173): step: 4930/5410, l_total: 0.0326, l_in: 0.0075, l_grad: 0.0252, msssim_ir: 0.3406, msssim_vis: 0.0551, mx_loss: 0.0057, eta: 0:03:57, time: 4.4832
INFO train.py(173): step: 4940/5410, l_total: 0.0367, l_in: 0.0103, l_grad: 0.0264, msssim_ir: 0.2791, msssim_vis: 0.0739, mx_loss: 0.0056, eta: 0:03:52, time: 4.4921
INFO train.py(173): step: 4950/5410, l_total: 0.0527, l_in: 0.0138, l_grad: 0.0389, msssim_ir: 0.3748, msssim_vis: 0.0479, mx_loss: 0.0083, eta: 0:03:47, time: 4.4991
INFO train.py(173): step: 4960/5410, l_total: 0.0280, l_in: 0.0069, l_grad: 0.0211, msssim_ir: 0.3377, msssim_vis: 0.0447, mx_loss: 0.0039, eta: 0:03:42, time: 4.4981
INFO train.py(173): step: 4970/5410, l_total: 0.0451, l_in: 0.0114, l_grad: 0.0336, msssim_ir: 0.4001, msssim_vis: 0.0398, mx_loss: 0.0169, eta: 0:03:37, time: 4.4842
INFO train.py(173): step: 4980/5410, l_total: 0.0405, l_in: 0.0118, l_grad: 0.0288, msssim_ir: 0.3100, msssim_vis: 0.0528, mx_loss: 0.0064, eta: 0:03:32, time: 4.4991
INFO train.py(173): step: 4990/5410, l_total: 0.0487, l_in: 0.0129, l_grad: 0.0358, msssim_ir: 0.4320, msssim_vis: 0.0165, mx_loss: 0.0111, eta: 0:03:27, time: 4.4991
INFO train.py(173): step: 5000/5410, l_total: 0.0503, l_in: 0.0124, l_grad: 0.0379, msssim_ir: 0.4358, msssim_vis: 0.0296, mx_loss: 0.0135, eta: 0:03:22, time: 4.4961
INFO train.py(173): step: 5010/5410, l_total: 0.0439, l_in: 0.0119, l_grad: 0.0320, msssim_ir: 0.3617, msssim_vis: 0.0442, mx_loss: 0.0059, eta: 0:03:17, time: 4.4991
INFO train.py(173): step: 5020/5410, l_total: 0.0447, l_in: 0.0123, l_grad: 0.0324, msssim_ir: 0.3951, msssim_vis: 0.0342, mx_loss: 0.0075, eta: 0:03:12, time: 4.5140
INFO train.py(173): step: 5030/5410, l_total: 0.0569, l_in: 0.0176, l_grad: 0.0393, msssim_ir: 0.2794, msssim_vis: 0.1045, mx_loss: 0.0111, eta: 0:03:07, time: 4.5031
INFO train.py(173): step: 5040/5410, l_total: 0.0303, l_in: 0.0071, l_grad: 0.0232, msssim_ir: 0.3896, msssim_vis: 0.0204, mx_loss: 0.0029, eta: 0:03:02, time: 4.5339
INFO train.py(173): step: 5050/5410, l_total: 0.0277, l_in: 0.0080, l_grad: 0.0196, msssim_ir: 0.2605, msssim_vis: 0.0646, mx_loss: 0.0065, eta: 0:02:57, time: 4.5230
INFO train.py(173): step: 5060/5410, l_total: 0.0403, l_in: 0.0124, l_grad: 0.0279, msssim_ir: 0.2757, msssim_vis: 0.0688, mx_loss: 0.0094, eta: 0:02:52, time: 4.5787
INFO train.py(173): step: 5070/5410, l_total: 0.0604, l_in: 0.0145, l_grad: 0.0459, msssim_ir: 0.3634, msssim_vis: 0.0753, mx_loss: 0.0093, eta: 0:02:47, time: 4.5270
INFO train.py(173): step: 5080/5410, l_total: 0.0565, l_in: 0.0205, l_grad: 0.0361, msssim_ir: 0.2874, msssim_vis: 0.1657, mx_loss: 0.0087, eta: 0:02:42, time: 4.6036
INFO train.py(173): step: 5090/5410, l_total: 0.0400, l_in: 0.0136, l_grad: 0.0264, msssim_ir: 0.1884, msssim_vis: 0.1198, mx_loss: 0.0110, eta: 0:02:37, time: 4.5031
INFO train.py(173): step: 5100/5410, l_total: 0.0515, l_in: 0.0136, l_grad: 0.0379, msssim_ir: 0.4386, msssim_vis: 0.0107, mx_loss: 0.0070, eta: 0:02:32, time: 4.5110
INFO train.py(173): step: 5110/5410, l_total: 0.0576, l_in: 0.0135, l_grad: 0.0441, msssim_ir: 0.3553, msssim_vis: 0.0811, mx_loss: 0.0119, eta: 0:02:27, time: 4.5748
INFO train.py(173): step: 5120/5410, l_total: 0.0478, l_in: 0.0139, l_grad: 0.0339, msssim_ir: 0.3160, msssim_vis: 0.1153, mx_loss: 0.0061, eta: 0:02:22, time: 4.5250
INFO train.py(173): step: 5130/5410, l_total: 0.0599, l_in: 0.0197, l_grad: 0.0402, msssim_ir: 0.3127, msssim_vis: 0.1234, mx_loss: 0.0136, eta: 0:02:17, time: 4.5459
INFO train.py(173): step: 5140/5410, l_total: 0.0573, l_in: 0.0154, l_grad: 0.0419, msssim_ir: 0.5054, msssim_vis: 0.0112, mx_loss: 0.0076, eta: 0:02:12, time: 4.5300
INFO train.py(173): step: 5150/5410, l_total: 0.0635, l_in: 0.0191, l_grad: 0.0443, msssim_ir: 0.4568, msssim_vis: 0.0591, mx_loss: 0.0140, eta: 0:02:08, time: 4.5339
INFO train.py(173): step: 5160/5410, l_total: 0.0455, l_in: 0.0125, l_grad: 0.0330, msssim_ir: 0.4674, msssim_vis: 0.0104, mx_loss: 0.0116, eta: 0:02:03, time: 4.5300
INFO train.py(173): step: 5170/5410, l_total: 0.0319, l_in: 0.0079, l_grad: 0.0241, msssim_ir: 0.3000, msssim_vis: 0.0629, mx_loss: 0.0055, eta: 0:01:58, time: 4.5509
INFO train.py(173): step: 5180/5410, l_total: 0.0363, l_in: 0.0088, l_grad: 0.0275, msssim_ir: 0.4358, msssim_vis: 0.0292, mx_loss: 0.0037, eta: 0:01:53, time: 4.6016
INFO train.py(173): step: 5190/5410, l_total: 0.0344, l_in: 0.0089, l_grad: 0.0254, msssim_ir: 0.3370, msssim_vis: 0.0815, mx_loss: 0.0051, eta: 0:01:48, time: 4.5140
INFO train.py(173): step: 5200/5410, l_total: 0.0346, l_in: 0.0112, l_grad: 0.0234, msssim_ir: 0.3862, msssim_vis: 0.0293, mx_loss: 0.0069, eta: 0:01:43, time: 4.5270
INFO train.py(173): step: 5210/5410, l_total: 0.0284, l_in: 0.0067, l_grad: 0.0217, msssim_ir: 0.2905, msssim_vis: 0.0603, mx_loss: 0.0047, eta: 0:01:38, time: 4.5200
INFO train.py(173): step: 5220/5410, l_total: 0.0492, l_in: 0.0111, l_grad: 0.0380, msssim_ir: 0.3749, msssim_vis: 0.0453, mx_loss: 0.0064, eta: 0:01:33, time: 4.5409
INFO train.py(173): step: 5230/5410, l_total: 0.0458, l_in: 0.0114, l_grad: 0.0344, msssim_ir: 0.4168, msssim_vis: 0.0332, mx_loss: 0.0089, eta: 0:01:28, time: 4.5449
INFO train.py(173): step: 5240/5410, l_total: 0.0377, l_in: 0.0095, l_grad: 0.0282, msssim_ir: 0.3169, msssim_vis: 0.0552, mx_loss: 0.0070, eta: 0:01:23, time: 4.5439
INFO train.py(173): step: 5250/5410, l_total: 0.0335, l_in: 0.0077, l_grad: 0.0258, msssim_ir: 0.2957, msssim_vis: 0.0503, mx_loss: 0.0056, eta: 0:01:18, time: 4.6156
INFO train.py(173): step: 5260/5410, l_total: 0.0391, l_in: 0.0107, l_grad: 0.0284, msssim_ir: 0.3038, msssim_vis: 0.0704, mx_loss: 0.0072, eta: 0:01:13, time: 4.5180
INFO train.py(173): step: 5270/5410, l_total: 0.0366, l_in: 0.0128, l_grad: 0.0238, msssim_ir: 0.1943, msssim_vis: 0.1102, mx_loss: 0.0163, eta: 0:01:08, time: 4.5250
INFO train.py(173): step: 5280/5410, l_total: 0.0480, l_in: 0.0103, l_grad: 0.0377, msssim_ir: 0.4228, msssim_vis: 0.0089, mx_loss: 0.0085, eta: 0:01:03, time: 4.5389
INFO train.py(173): step: 5290/5410, l_total: 0.0363, l_in: 0.0087, l_grad: 0.0276, msssim_ir: 0.3686, msssim_vis: 0.0761, mx_loss: 0.0035, eta: 0:00:58, time: 4.5439
INFO train.py(173): step: 5300/5410, l_total: 0.0355, l_in: 0.0088, l_grad: 0.0266, msssim_ir: 0.1752, msssim_vis: 0.1146, mx_loss: 0.0073, eta: 0:00:54, time: 4.5429
INFO train.py(173): step: 5310/5410, l_total: 0.0696, l_in: 0.0170, l_grad: 0.0526, msssim_ir: 0.3900, msssim_vis: 0.0408, mx_loss: 0.0115, eta: 0:00:49, time: 4.5489
INFO train.py(173): step: 5320/5410, l_total: 0.0343, l_in: 0.0071, l_grad: 0.0272, msssim_ir: 0.4296, msssim_vis: 0.0251, mx_loss: 0.0035, eta: 0:00:44, time: 4.5300
INFO train.py(173): step: 5330/5410, l_total: 0.0832, l_in: 0.0251, l_grad: 0.0581, msssim_ir: 0.4595, msssim_vis: 0.0481, mx_loss: 0.0311, eta: 0:00:39, time: 4.5827
INFO train.py(173): step: 5340/5410, l_total: 0.0301, l_in: 0.0092, l_grad: 0.0210, msssim_ir: 0.3433, msssim_vis: 0.0363, mx_loss: 0.0047, eta: 0:00:34, time: 4.5140
INFO train.py(173): step: 5350/5410, l_total: 0.0455, l_in: 0.0094, l_grad: 0.0361, msssim_ir: 0.4287, msssim_vis: 0.0335, mx_loss: 0.0084, eta: 0:00:29, time: 4.6425
INFO train.py(173): step: 5360/5410, l_total: 0.0419, l_in: 0.0180, l_grad: 0.0238, msssim_ir: 0.2211, msssim_vis: 0.1018, mx_loss: 0.0143, eta: 0:00:24, time: 4.5110
INFO train.py(173): step: 5370/5410, l_total: 0.0509, l_in: 0.0131, l_grad: 0.0378, msssim_ir: 0.4466, msssim_vis: 0.0351, mx_loss: 0.0081, eta: 0:00:19, time: 4.5330
INFO train.py(173): step: 5380/5410, l_total: 0.0573, l_in: 0.0184, l_grad: 0.0389, msssim_ir: 0.2750, msssim_vis: 0.1202, mx_loss: 0.0152, eta: 0:00:14, time: 4.5320
INFO train.py(173): step: 5390/5410, l_total: 0.0393, l_in: 0.0096, l_grad: 0.0297, msssim_ir: 0.3726, msssim_vis: 0.0564, mx_loss: 0.0101, eta: 0:00:09, time: 4.5220
INFO train.py(173): step: 5400/5410, l_total: 0.0503, l_in: 0.0149, l_grad: 0.0355, msssim_ir: 0.4423, msssim_vis: 0.0329, mx_loss: 0.0125, eta: 0:00:04, time: 4.5230
INFO train.py(173): step: 5410/5410, l_total: 0.0371, l_in: 0.0089, l_grad: 0.0282, msssim_ir: 0.2997, msssim_vis: 0.0699, mx_loss: 0.0070, eta: 0:00:00, time: 4.5489
INFO train.py(177): Fusion Model Save to: ./model\Fusion\fusion_model.pth
INFO train.py(178): 

INFO train.py(108): Training Fusion Model start~
INFO train.py(173): step: 10/5410, l_total: 0.0426, l_in: 0.0140, l_grad: 0.0285, msssim_ir: 0.3489, msssim_vis: 0.0435, mx_loss: 0.0076, eta: 3:36:35, time: 24.0666
INFO train.py(173): step: 20/5410, l_total: 0.0459, l_in: 0.0168, l_grad: 0.0291, msssim_ir: 0.4685, msssim_vis: 0.0108, mx_loss: 0.0073, eta: 2:08:07, time: 4.4583
INFO train.py(173): step: 30/5410, l_total: 0.0381, l_in: 0.0106, l_grad: 0.0275, msssim_ir: 0.3267, msssim_vis: 0.0730, mx_loss: 0.0065, eta: 1:38:38, time: 4.4792
INFO train.py(173): step: 40/5410, l_total: 0.0569, l_in: 0.0135, l_grad: 0.0434, msssim_ir: 0.4369, msssim_vis: 0.0133, mx_loss: 0.0103, eta: 1:23:52, time: 4.4802
INFO train.py(173): step: 50/5410, l_total: 0.0538, l_in: 0.0152, l_grad: 0.0386, msssim_ir: 0.4548, msssim_vis: 0.0597, mx_loss: 0.0130, eta: 1:14:59, time: 4.4921
INFO train.py(173): step: 60/5410, l_total: 0.0501, l_in: 0.0179, l_grad: 0.0322, msssim_ir: 0.4391, msssim_vis: 0.0486, mx_loss: 0.0206, eta: 1:09:03, time: 4.4931
INFO train.py(173): step: 70/5410, l_total: 0.0281, l_in: 0.0074, l_grad: 0.0207, msssim_ir: 0.2383, msssim_vis: 0.0812, mx_loss: 0.0063, eta: 1:04:46, time: 4.4812
INFO train.py(173): step: 80/5410, l_total: 0.0399, l_in: 0.0103, l_grad: 0.0296, msssim_ir: 0.3356, msssim_vis: 0.0563, mx_loss: 0.0091, eta: 1:01:34, time: 4.5021
INFO train.py(173): step: 90/5410, l_total: 0.0628, l_in: 0.0272, l_grad: 0.0355, msssim_ir: 0.4965, msssim_vis: 0.0326, mx_loss: 0.0144, eta: 0:59:03, time: 4.4921
INFO train.py(173): step: 100/5410, l_total: 0.0519, l_in: 0.0150, l_grad: 0.0369, msssim_ir: 0.4906, msssim_vis: 0.0122, mx_loss: 0.0078, eta: 0:57:01, time: 4.4812
INFO train.py(173): step: 110/5410, l_total: 0.0382, l_in: 0.0090, l_grad: 0.0291, msssim_ir: 0.3295, msssim_vis: 0.0499, mx_loss: 0.0055, eta: 0:55:20, time: 4.4941
INFO train.py(173): step: 120/5410, l_total: 0.0425, l_in: 0.0163, l_grad: 0.0262, msssim_ir: 0.3707, msssim_vis: 0.0581, mx_loss: 0.0100, eta: 0:53:56, time: 4.4981
INFO train.py(173): step: 130/5410, l_total: 0.0525, l_in: 0.0145, l_grad: 0.0380, msssim_ir: 0.2406, msssim_vis: 0.1240, mx_loss: 0.0094, eta: 0:52:44, time: 4.4971
INFO train.py(173): step: 140/5410, l_total: 0.0512, l_in: 0.0095, l_grad: 0.0417, msssim_ir: 0.4622, msssim_vis: 0.0190, mx_loss: 0.0065, eta: 0:51:42, time: 4.5011
INFO train.py(173): step: 150/5410, l_total: 0.0363, l_in: 0.0090, l_grad: 0.0272, msssim_ir: 0.2224, msssim_vis: 0.0812, mx_loss: 0.0075, eta: 0:50:48, time: 4.5160
INFO train.py(173): step: 160/5410, l_total: 0.0366, l_in: 0.0091, l_grad: 0.0274, msssim_ir: 0.3657, msssim_vis: 0.0482, mx_loss: 0.0052, eta: 0:50:00, time: 4.5071
INFO train.py(173): step: 170/5410, l_total: 0.0326, l_in: 0.0078, l_grad: 0.0248, msssim_ir: 0.4188, msssim_vis: 0.0206, mx_loss: 0.0034, eta: 0:49:17, time: 4.5200
INFO train.py(173): step: 180/5410, l_total: 0.0315, l_in: 0.0093, l_grad: 0.0223, msssim_ir: 0.3764, msssim_vis: 0.0618, mx_loss: 0.0053, eta: 0:48:39, time: 4.5150
INFO train.py(173): step: 190/5410, l_total: 0.0382, l_in: 0.0112, l_grad: 0.0270, msssim_ir: 0.1743, msssim_vis: 0.1278, mx_loss: 0.0071, eta: 0:48:05, time: 4.5489
INFO train.py(173): step: 200/5410, l_total: 0.0351, l_in: 0.0069, l_grad: 0.0282, msssim_ir: 0.3392, msssim_vis: 0.0310, mx_loss: 0.0062, eta: 0:47:34, time: 4.5558
INFO train.py(173): step: 210/5410, l_total: 0.0422, l_in: 0.0099, l_grad: 0.0323, msssim_ir: 0.4493, msssim_vis: 0.0204, mx_loss: 0.0067, eta: 0:47:07, time: 4.6256
INFO train.py(173): step: 220/5410, l_total: 0.0367, l_in: 0.0076, l_grad: 0.0291, msssim_ir: 0.2290, msssim_vis: 0.0942, mx_loss: 0.0049, eta: 0:46:41, time: 4.5618
INFO train.py(173): step: 230/5410, l_total: 0.0335, l_in: 0.0074, l_grad: 0.0261, msssim_ir: 0.2825, msssim_vis: 0.1015, mx_loss: 0.0034, eta: 0:46:16, time: 4.5359
INFO train.py(173): step: 240/5410, l_total: 0.0781, l_in: 0.0205, l_grad: 0.0576, msssim_ir: 0.3144, msssim_vis: 0.0736, mx_loss: 0.0112, eta: 0:45:53, time: 4.5071
INFO train.py(173): step: 250/5410, l_total: 0.0744, l_in: 0.0168, l_grad: 0.0576, msssim_ir: 0.3995, msssim_vis: 0.0465, mx_loss: 0.0133, eta: 0:45:31, time: 4.5359
INFO train.py(173): step: 260/5410, l_total: 0.0383, l_in: 0.0089, l_grad: 0.0294, msssim_ir: 0.1787, msssim_vis: 0.1367, mx_loss: 0.0067, eta: 0:45:11, time: 4.5578
INFO train.py(173): step: 270/5410, l_total: 0.0294, l_in: 0.0087, l_grad: 0.0208, msssim_ir: 0.2739, msssim_vis: 0.0658, mx_loss: 0.0054, eta: 0:44:52, time: 4.5320
INFO train.py(173): step: 280/5410, l_total: 0.0390, l_in: 0.0087, l_grad: 0.0303, msssim_ir: 0.2723, msssim_vis: 0.0782, mx_loss: 0.0070, eta: 0:44:34, time: 4.5459
INFO train.py(173): step: 290/5410, l_total: 0.0385, l_in: 0.0150, l_grad: 0.0235, msssim_ir: 0.2520, msssim_vis: 0.0606, mx_loss: 0.0108, eta: 0:44:17, time: 4.5290
INFO train.py(173): step: 300/5410, l_total: 0.0373, l_in: 0.0079, l_grad: 0.0294, msssim_ir: 0.2555, msssim_vis: 0.1074, mx_loss: 0.0053, eta: 0:44:00, time: 4.5369
INFO train.py(173): step: 310/5410, l_total: 0.0315, l_in: 0.0073, l_grad: 0.0242, msssim_ir: 0.1855, msssim_vis: 0.1369, mx_loss: 0.0051, eta: 0:43:45, time: 4.5359
INFO train.py(173): step: 320/5410, l_total: 0.0376, l_in: 0.0124, l_grad: 0.0252, msssim_ir: 0.3496, msssim_vis: 0.0573, mx_loss: 0.0058, eta: 0:43:30, time: 4.5230
INFO train.py(173): step: 330/5410, l_total: 0.0382, l_in: 0.0109, l_grad: 0.0272, msssim_ir: 0.3235, msssim_vis: 0.0909, mx_loss: 0.0074, eta: 0:43:17, time: 4.5967
INFO train.py(173): step: 340/5410, l_total: 0.0612, l_in: 0.0132, l_grad: 0.0481, msssim_ir: 0.4746, msssim_vis: 0.0363, mx_loss: 0.0089, eta: 0:43:03, time: 4.5200
INFO train.py(173): step: 350/5410, l_total: 0.0605, l_in: 0.0236, l_grad: 0.0369, msssim_ir: 0.2879, msssim_vis: 0.0668, mx_loss: 0.0208, eta: 0:42:49, time: 4.5190
INFO train.py(173): step: 360/5410, l_total: 0.0419, l_in: 0.0110, l_grad: 0.0309, msssim_ir: 0.4963, msssim_vis: 0.0125, mx_loss: 0.0093, eta: 0:42:37, time: 4.5907
INFO train.py(173): step: 370/5410, l_total: 0.0410, l_in: 0.0088, l_grad: 0.0321, msssim_ir: 0.3924, msssim_vis: 0.0236, mx_loss: 0.0044, eta: 0:42:25, time: 4.5300
INFO train.py(173): step: 380/5410, l_total: 0.0393, l_in: 0.0081, l_grad: 0.0312, msssim_ir: 0.3476, msssim_vis: 0.0605, mx_loss: 0.0060, eta: 0:42:13, time: 4.5678
INFO train.py(173): step: 390/5410, l_total: 0.0624, l_in: 0.0146, l_grad: 0.0478, msssim_ir: 0.3409, msssim_vis: 0.0726, mx_loss: 0.0141, eta: 0:42:02, time: 4.5290
INFO train.py(173): step: 400/5410, l_total: 0.0292, l_in: 0.0060, l_grad: 0.0232, msssim_ir: 0.4536, msssim_vis: 0.0139, mx_loss: 0.0024, eta: 0:41:51, time: 4.5349
INFO train.py(173): step: 410/5410, l_total: 0.0565, l_in: 0.0185, l_grad: 0.0379, msssim_ir: 0.2535, msssim_vis: 0.1023, mx_loss: 0.0159, eta: 0:41:40, time: 4.5130
INFO train.py(173): step: 420/5410, l_total: 0.0367, l_in: 0.0083, l_grad: 0.0284, msssim_ir: 0.4138, msssim_vis: 0.0454, mx_loss: 0.0083, eta: 0:41:29, time: 4.5529
INFO train.py(173): step: 430/5410, l_total: 0.0395, l_in: 0.0095, l_grad: 0.0300, msssim_ir: 0.4304, msssim_vis: 0.0439, mx_loss: 0.0058, eta: 0:41:19, time: 4.5295
INFO train.py(173): step: 440/5410, l_total: 0.0474, l_in: 0.0111, l_grad: 0.0363, msssim_ir: 0.4727, msssim_vis: 0.0201, mx_loss: 0.0087, eta: 0:41:09, time: 4.5290
INFO train.py(173): step: 450/5410, l_total: 0.0356, l_in: 0.0078, l_grad: 0.0278, msssim_ir: 0.2511, msssim_vis: 0.1388, mx_loss: 0.0051, eta: 0:40:59, time: 4.5414
INFO train.py(173): step: 460/5410, l_total: 0.0494, l_in: 0.0107, l_grad: 0.0387, msssim_ir: 0.3347, msssim_vis: 0.0729, mx_loss: 0.0079, eta: 0:40:51, time: 4.6156
INFO train.py(173): step: 470/5410, l_total: 0.0468, l_in: 0.0127, l_grad: 0.0341, msssim_ir: 0.3825, msssim_vis: 0.0441, mx_loss: 0.0163, eta: 0:40:41, time: 4.5429
INFO train.py(173): step: 480/5410, l_total: 0.0412, l_in: 0.0137, l_grad: 0.0274, msssim_ir: 0.4231, msssim_vis: 0.0277, mx_loss: 0.0036, eta: 0:40:32, time: 4.5170
INFO train.py(173): step: 490/5410, l_total: 0.0369, l_in: 0.0089, l_grad: 0.0280, msssim_ir: 0.1951, msssim_vis: 0.1591, mx_loss: 0.0057, eta: 0:40:23, time: 4.5638
INFO train.py(173): step: 500/5410, l_total: 0.0440, l_in: 0.0137, l_grad: 0.0303, msssim_ir: 0.4147, msssim_vis: 0.0508, mx_loss: 0.0078, eta: 0:40:15, time: 4.5429
INFO train.py(173): step: 510/5410, l_total: 0.0638, l_in: 0.0182, l_grad: 0.0456, msssim_ir: 0.3062, msssim_vis: 0.1103, mx_loss: 0.0095, eta: 0:40:06, time: 4.5340
INFO train.py(173): step: 520/5410, l_total: 0.0507, l_in: 0.0136, l_grad: 0.0371, msssim_ir: 0.3331, msssim_vis: 0.0589, mx_loss: 0.0141, eta: 0:39:58, time: 4.5618
INFO train.py(173): step: 530/5410, l_total: 0.0481, l_in: 0.0165, l_grad: 0.0315, msssim_ir: 0.2846, msssim_vis: 0.1095, mx_loss: 0.0130, eta: 0:39:50, time: 4.5539
INFO train.py(173): step: 540/5410, l_total: 0.0314, l_in: 0.0101, l_grad: 0.0212, msssim_ir: 0.2418, msssim_vis: 0.0970, mx_loss: 0.0095, eta: 0:39:42, time: 4.5359
INFO train.py(173): step: 550/5410, l_total: 0.0304, l_in: 0.0089, l_grad: 0.0215, msssim_ir: 0.2505, msssim_vis: 0.0540, mx_loss: 0.0071, eta: 0:42:32, time: 24.6858
INFO train.py(173): step: 560/5410, l_total: 0.0627, l_in: 0.0200, l_grad: 0.0427, msssim_ir: 0.3884, msssim_vis: 0.0548, mx_loss: 0.0077, eta: 0:42:19, time: 4.4583
INFO train.py(173): step: 570/5410, l_total: 0.0464, l_in: 0.0112, l_grad: 0.0351, msssim_ir: 0.3232, msssim_vis: 0.0931, mx_loss: 0.0086, eta: 0:42:08, time: 4.4752
INFO train.py(173): step: 580/5410, l_total: 0.0375, l_in: 0.0099, l_grad: 0.0276, msssim_ir: 0.3648, msssim_vis: 0.0500, mx_loss: 0.0053, eta: 0:41:56, time: 4.4901
INFO train.py(173): step: 590/5410, l_total: 0.0307, l_in: 0.0091, l_grad: 0.0216, msssim_ir: 0.3034, msssim_vis: 0.0429, mx_loss: 0.0075, eta: 0:41:45, time: 4.4852
INFO train.py(173): step: 600/5410, l_total: 0.0299, l_in: 0.0075, l_grad: 0.0224, msssim_ir: 0.3493, msssim_vis: 0.0390, mx_loss: 0.0037, eta: 0:41:34, time: 4.4881
INFO train.py(173): step: 610/5410, l_total: 0.0360, l_in: 0.0090, l_grad: 0.0270, msssim_ir: 0.4193, msssim_vis: 0.0278, mx_loss: 0.0052, eta: 0:41:24, time: 4.4961
INFO train.py(173): step: 620/5410, l_total: 0.0300, l_in: 0.0078, l_grad: 0.0223, msssim_ir: 0.3505, msssim_vis: 0.0514, mx_loss: 0.0048, eta: 0:41:13, time: 4.4901
INFO train.py(173): step: 630/5410, l_total: 0.0388, l_in: 0.0093, l_grad: 0.0294, msssim_ir: 0.3335, msssim_vis: 0.0747, mx_loss: 0.0058, eta: 0:41:03, time: 4.4991
INFO train.py(173): step: 640/5410, l_total: 0.0439, l_in: 0.0127, l_grad: 0.0312, msssim_ir: 0.3220, msssim_vis: 0.0990, mx_loss: 0.0089, eta: 0:40:53, time: 4.5091
INFO train.py(173): step: 650/5410, l_total: 0.0401, l_in: 0.0087, l_grad: 0.0314, msssim_ir: 0.3052, msssim_vis: 0.0766, mx_loss: 0.0051, eta: 0:40:43, time: 4.5051
INFO train.py(173): step: 660/5410, l_total: 0.0408, l_in: 0.0087, l_grad: 0.0321, msssim_ir: 0.2780, msssim_vis: 0.0908, mx_loss: 0.0053, eta: 0:40:34, time: 4.4971
INFO train.py(173): step: 670/5410, l_total: 0.0336, l_in: 0.0077, l_grad: 0.0259, msssim_ir: 0.2574, msssim_vis: 0.0698, mx_loss: 0.0058, eta: 0:40:24, time: 4.5031
INFO train.py(173): step: 680/5410, l_total: 0.0287, l_in: 0.0072, l_grad: 0.0215, msssim_ir: 0.2502, msssim_vis: 0.0571, mx_loss: 0.0054, eta: 0:40:15, time: 4.5041
INFO train.py(173): step: 690/5410, l_total: 0.0373, l_in: 0.0110, l_grad: 0.0263, msssim_ir: 0.1349, msssim_vis: 0.1913, mx_loss: 0.0105, eta: 0:40:05, time: 4.5100
INFO train.py(173): step: 700/5410, l_total: 0.0374, l_in: 0.0096, l_grad: 0.0279, msssim_ir: 0.4607, msssim_vis: 0.0110, mx_loss: 0.0058, eta: 0:39:56, time: 4.5031
INFO train.py(173): step: 710/5410, l_total: 0.0472, l_in: 0.0110, l_grad: 0.0362, msssim_ir: 0.3302, msssim_vis: 0.0837, mx_loss: 0.0076, eta: 0:39:48, time: 4.5220
INFO train.py(173): step: 720/5410, l_total: 0.0383, l_in: 0.0099, l_grad: 0.0285, msssim_ir: 0.3422, msssim_vis: 0.1125, mx_loss: 0.0045, eta: 0:39:39, time: 4.5384
INFO train.py(173): step: 730/5410, l_total: 0.0350, l_in: 0.0141, l_grad: 0.0209, msssim_ir: 0.1734, msssim_vis: 0.1202, mx_loss: 0.0102, eta: 0:39:30, time: 4.5389
INFO train.py(173): step: 740/5410, l_total: 0.0421, l_in: 0.0139, l_grad: 0.0282, msssim_ir: 0.2615, msssim_vis: 0.1308, mx_loss: 0.0086, eta: 0:39:22, time: 4.5330
INFO train.py(173): step: 750/5410, l_total: 0.0305, l_in: 0.0084, l_grad: 0.0221, msssim_ir: 0.2577, msssim_vis: 0.0508, mx_loss: 0.0064, eta: 0:39:14, time: 4.5359
INFO train.py(173): step: 760/5410, l_total: 0.0355, l_in: 0.0081, l_grad: 0.0274, msssim_ir: 0.2573, msssim_vis: 0.0895, mx_loss: 0.0051, eta: 0:39:05, time: 4.5240
INFO train.py(173): step: 770/5410, l_total: 0.0438, l_in: 0.0119, l_grad: 0.0319, msssim_ir: 0.2689, msssim_vis: 0.1169, mx_loss: 0.0086, eta: 0:38:57, time: 4.5349
INFO train.py(173): step: 780/5410, l_total: 0.0343, l_in: 0.0074, l_grad: 0.0270, msssim_ir: 0.3128, msssim_vis: 0.0648, mx_loss: 0.0038, eta: 0:38:49, time: 4.5708
INFO train.py(173): step: 790/5410, l_total: 0.0308, l_in: 0.0086, l_grad: 0.0222, msssim_ir: 0.2949, msssim_vis: 0.0748, mx_loss: 0.0061, eta: 0:38:42, time: 4.5459
INFO train.py(173): step: 800/5410, l_total: 0.0551, l_in: 0.0130, l_grad: 0.0421, msssim_ir: 0.4817, msssim_vis: 0.0128, mx_loss: 0.0080, eta: 0:38:34, time: 4.5270
INFO train.py(173): step: 810/5410, l_total: 0.0432, l_in: 0.0108, l_grad: 0.0324, msssim_ir: 0.2830, msssim_vis: 0.0917, mx_loss: 0.0069, eta: 0:38:26, time: 4.5648
INFO train.py(173): step: 820/5410, l_total: 0.0391, l_in: 0.0101, l_grad: 0.0290, msssim_ir: 0.4037, msssim_vis: 0.0265, mx_loss: 0.0040, eta: 0:38:19, time: 4.5967
INFO train.py(173): step: 830/5410, l_total: 0.0447, l_in: 0.0128, l_grad: 0.0318, msssim_ir: 0.3402, msssim_vis: 0.0551, mx_loss: 0.0105, eta: 0:38:11, time: 4.5389
INFO train.py(173): step: 840/5410, l_total: 0.0363, l_in: 0.0090, l_grad: 0.0273, msssim_ir: 0.3277, msssim_vis: 0.0466, mx_loss: 0.0051, eta: 0:38:03, time: 4.5100
INFO train.py(173): step: 850/5410, l_total: 0.0640, l_in: 0.0173, l_grad: 0.0467, msssim_ir: 0.5123, msssim_vis: 0.0116, mx_loss: 0.0070, eta: 0:37:56, time: 4.5817
INFO train.py(173): step: 860/5410, l_total: 0.0499, l_in: 0.0091, l_grad: 0.0408, msssim_ir: 0.3502, msssim_vis: 0.0550, mx_loss: 0.0088, eta: 0:37:49, time: 4.5240
INFO train.py(173): step: 870/5410, l_total: 0.0492, l_in: 0.0131, l_grad: 0.0361, msssim_ir: 0.4071, msssim_vis: 0.0317, mx_loss: 0.0115, eta: 0:37:41, time: 4.5220
INFO train.py(173): step: 880/5410, l_total: 0.0306, l_in: 0.0061, l_grad: 0.0245, msssim_ir: 0.2622, msssim_vis: 0.0885, mx_loss: 0.0052, eta: 0:37:34, time: 4.5429
INFO train.py(173): step: 890/5410, l_total: 0.0606, l_in: 0.0139, l_grad: 0.0467, msssim_ir: 0.4589, msssim_vis: 0.0261, mx_loss: 0.0148, eta: 0:37:27, time: 4.5240
INFO train.py(173): step: 900/5410, l_total: 0.0486, l_in: 0.0109, l_grad: 0.0377, msssim_ir: 0.3878, msssim_vis: 0.0650, mx_loss: 0.0090, eta: 0:37:20, time: 4.6036
INFO train.py(173): step: 910/5410, l_total: 0.0342, l_in: 0.0083, l_grad: 0.0259, msssim_ir: 0.4111, msssim_vis: 0.0298, mx_loss: 0.0043, eta: 0:37:13, time: 4.5300
INFO train.py(173): step: 920/5410, l_total: 0.0408, l_in: 0.0094, l_grad: 0.0314, msssim_ir: 0.3882, msssim_vis: 0.0392, mx_loss: 0.0070, eta: 0:37:06, time: 4.5529
INFO train.py(173): step: 930/5410, l_total: 0.0359, l_in: 0.0072, l_grad: 0.0287, msssim_ir: 0.3517, msssim_vis: 0.0305, mx_loss: 0.0037, eta: 0:36:59, time: 4.5519
INFO train.py(173): step: 940/5410, l_total: 0.0541, l_in: 0.0138, l_grad: 0.0403, msssim_ir: 0.4168, msssim_vis: 0.0679, mx_loss: 0.0142, eta: 0:36:52, time: 4.5190
INFO train.py(173): step: 950/5410, l_total: 0.0463, l_in: 0.0109, l_grad: 0.0355, msssim_ir: 0.3425, msssim_vis: 0.0704, mx_loss: 0.0087, eta: 0:36:45, time: 4.5270
INFO train.py(173): step: 960/5410, l_total: 0.0411, l_in: 0.0096, l_grad: 0.0315, msssim_ir: 0.4891, msssim_vis: 0.0166, mx_loss: 0.0094, eta: 0:36:38, time: 4.5339
INFO train.py(173): step: 970/5410, l_total: 0.0479, l_in: 0.0142, l_grad: 0.0337, msssim_ir: 0.3896, msssim_vis: 0.0532, mx_loss: 0.0107, eta: 0:36:31, time: 4.5260
INFO train.py(173): step: 980/5410, l_total: 0.0519, l_in: 0.0139, l_grad: 0.0380, msssim_ir: 0.3157, msssim_vis: 0.0805, mx_loss: 0.0090, eta: 0:36:25, time: 4.5379
INFO train.py(173): step: 990/5410, l_total: 0.0323, l_in: 0.0059, l_grad: 0.0263, msssim_ir: 0.3393, msssim_vis: 0.0611, mx_loss: 0.0052, eta: 0:36:18, time: 4.5409
INFO train.py(173): step: 1000/5410, l_total: 0.0518, l_in: 0.0127, l_grad: 0.0392, msssim_ir: 0.4983, msssim_vis: 0.0123, mx_loss: 0.0050, eta: 0:36:11, time: 4.5399
INFO train.py(173): step: 1010/5410, l_total: 0.0318, l_in: 0.0099, l_grad: 0.0219, msssim_ir: 0.2716, msssim_vis: 0.0739, mx_loss: 0.0071, eta: 0:36:05, time: 4.5558
INFO train.py(173): step: 1020/5410, l_total: 0.0307, l_in: 0.0071, l_grad: 0.0236, msssim_ir: 0.3961, msssim_vis: 0.0394, mx_loss: 0.0030, eta: 0:35:58, time: 4.6086
INFO train.py(173): step: 1030/5410, l_total: 0.0616, l_in: 0.0181, l_grad: 0.0435, msssim_ir: 0.4953, msssim_vis: 0.0420, mx_loss: 0.0072, eta: 0:35:52, time: 4.5658
INFO train.py(173): step: 1040/5410, l_total: 0.0336, l_in: 0.0076, l_grad: 0.0260, msssim_ir: 0.3015, msssim_vis: 0.1055, mx_loss: 0.0039, eta: 0:35:46, time: 4.5489
INFO train.py(173): step: 1050/5410, l_total: 0.0330, l_in: 0.0069, l_grad: 0.0262, msssim_ir: 0.2425, msssim_vis: 0.0851, mx_loss: 0.0054, eta: 0:35:39, time: 4.5061
INFO train.py(173): step: 1060/5410, l_total: 0.0329, l_in: 0.0064, l_grad: 0.0265, msssim_ir: 0.3097, msssim_vis: 0.0530, mx_loss: 0.0045, eta: 0:35:33, time: 4.5519
INFO train.py(173): step: 1070/5410, l_total: 0.0501, l_in: 0.0146, l_grad: 0.0355, msssim_ir: 0.2908, msssim_vis: 0.1207, mx_loss: 0.0099, eta: 0:35:26, time: 4.5558
INFO train.py(173): step: 1080/5410, l_total: 0.0475, l_in: 0.0091, l_grad: 0.0384, msssim_ir: 0.2681, msssim_vis: 0.1253, mx_loss: 0.0064, eta: 0:35:20, time: 4.5260
INFO train.py(173): step: 1090/5410, l_total: 0.0769, l_in: 0.0295, l_grad: 0.0473, msssim_ir: 0.3778, msssim_vis: 0.1305, mx_loss: 0.0168, eta: 0:36:35, time: 25.0860
INFO train.py(173): step: 1100/5410, l_total: 0.0530, l_in: 0.0132, l_grad: 0.0397, msssim_ir: 0.4917, msssim_vis: 0.0163, mx_loss: 0.0064, eta: 0:36:28, time: 4.4653
INFO train.py(173): step: 1110/5410, l_total: 0.0508, l_in: 0.0137, l_grad: 0.0372, msssim_ir: 0.1319, msssim_vis: 0.1599, mx_loss: 0.0134, eta: 0:36:20, time: 4.4722
INFO train.py(173): step: 1120/5410, l_total: 0.0535, l_in: 0.0118, l_grad: 0.0417, msssim_ir: 0.3446, msssim_vis: 0.0596, mx_loss: 0.0113, eta: 0:36:13, time: 4.4911
INFO train.py(173): step: 1130/5410, l_total: 0.0545, l_in: 0.0134, l_grad: 0.0411, msssim_ir: 0.4584, msssim_vis: 0.0323, mx_loss: 0.0104, eta: 0:36:06, time: 4.4812
INFO train.py(173): step: 1140/5410, l_total: 0.0300, l_in: 0.0078, l_grad: 0.0222, msssim_ir: 0.2829, msssim_vis: 0.0730, mx_loss: 0.0046, eta: 0:35:58, time: 4.4872
INFO train.py(173): step: 1150/5410, l_total: 0.0480, l_in: 0.0135, l_grad: 0.0345, msssim_ir: 0.4950, msssim_vis: 0.0139, mx_loss: 0.0070, eta: 0:35:51, time: 4.4941
INFO train.py(173): step: 1160/5410, l_total: 0.0379, l_in: 0.0134, l_grad: 0.0244, msssim_ir: 0.3109, msssim_vis: 0.1051, mx_loss: 0.0071, eta: 0:35:44, time: 4.4951
INFO train.py(173): step: 1170/5410, l_total: 0.0375, l_in: 0.0074, l_grad: 0.0301, msssim_ir: 0.3190, msssim_vis: 0.0678, mx_loss: 0.0047, eta: 0:35:37, time: 4.4892
INFO train.py(173): step: 1180/5410, l_total: 0.0470, l_in: 0.0120, l_grad: 0.0350, msssim_ir: 0.4839, msssim_vis: 0.0090, mx_loss: 0.0080, eta: 0:35:30, time: 4.4921
INFO train.py(173): step: 1190/5410, l_total: 0.0765, l_in: 0.0261, l_grad: 0.0504, msssim_ir: 0.4717, msssim_vis: 0.0489, mx_loss: 0.0291, eta: 0:35:23, time: 4.4951
INFO train.py(173): step: 1200/5410, l_total: 0.0390, l_in: 0.0083, l_grad: 0.0307, msssim_ir: 0.2017, msssim_vis: 0.1440, mx_loss: 0.0066, eta: 0:35:16, time: 4.5021
INFO train.py(173): step: 1210/5410, l_total: 0.1117, l_in: 0.0289, l_grad: 0.0829, msssim_ir: 0.4279, msssim_vis: 0.0485, mx_loss: 0.0301, eta: 0:35:09, time: 4.4842
INFO train.py(173): step: 1220/5410, l_total: 0.0397, l_in: 0.0089, l_grad: 0.0308, msssim_ir: 0.3962, msssim_vis: 0.0249, mx_loss: 0.0039, eta: 0:35:02, time: 4.5011
INFO train.py(173): step: 1230/5410, l_total: 0.0332, l_in: 0.0116, l_grad: 0.0217, msssim_ir: 0.2895, msssim_vis: 0.0379, mx_loss: 0.0094, eta: 0:34:56, time: 4.5041
INFO train.py(173): step: 1240/5410, l_total: 0.0497, l_in: 0.0136, l_grad: 0.0361, msssim_ir: 0.5107, msssim_vis: 0.0106, mx_loss: 0.0057, eta: 0:34:49, time: 4.5120
INFO train.py(173): step: 1250/5410, l_total: 0.0383, l_in: 0.0129, l_grad: 0.0254, msssim_ir: 0.3477, msssim_vis: 0.0600, mx_loss: 0.0059, eta: 0:34:43, time: 4.6275
INFO train.py(173): step: 1260/5410, l_total: 0.0504, l_in: 0.0167, l_grad: 0.0337, msssim_ir: 0.3597, msssim_vis: 0.0746, mx_loss: 0.0085, eta: 0:34:36, time: 4.5061
INFO train.py(173): step: 1270/5410, l_total: 0.0366, l_in: 0.0125, l_grad: 0.0241, msssim_ir: 0.3743, msssim_vis: 0.0444, mx_loss: 0.0052, eta: 0:34:29, time: 4.5140
INFO train.py(173): step: 1280/5410, l_total: 0.0375, l_in: 0.0095, l_grad: 0.0279, msssim_ir: 0.3049, msssim_vis: 0.0778, mx_loss: 0.0064, eta: 0:34:23, time: 4.5260
INFO train.py(173): step: 1290/5410, l_total: 0.0617, l_in: 0.0164, l_grad: 0.0452, msssim_ir: 0.3393, msssim_vis: 0.0717, mx_loss: 0.0084, eta: 0:34:16, time: 4.5419
INFO train.py(173): step: 1300/5410, l_total: 0.0550, l_in: 0.0155, l_grad: 0.0396, msssim_ir: 0.3320, msssim_vis: 0.0911, mx_loss: 0.0105, eta: 0:34:10, time: 4.5489
INFO train.py(173): step: 1310/5410, l_total: 0.0561, l_in: 0.0165, l_grad: 0.0397, msssim_ir: 0.4560, msssim_vis: 0.0298, mx_loss: 0.0088, eta: 0:34:04, time: 4.5240
INFO train.py(173): step: 1320/5410, l_total: 0.0548, l_in: 0.0119, l_grad: 0.0429, msssim_ir: 0.4494, msssim_vis: 0.0144, mx_loss: 0.0033, eta: 0:33:58, time: 4.6295
INFO train.py(173): step: 1330/5410, l_total: 0.0406, l_in: 0.0090, l_grad: 0.0316, msssim_ir: 0.3017, msssim_vis: 0.0706, mx_loss: 0.0046, eta: 0:33:51, time: 4.5061
INFO train.py(173): step: 1340/5410, l_total: 0.0425, l_in: 0.0139, l_grad: 0.0286, msssim_ir: 0.3798, msssim_vis: 0.0546, mx_loss: 0.0081, eta: 0:33:45, time: 4.5887
INFO train.py(173): step: 1350/5410, l_total: 0.0337, l_in: 0.0070, l_grad: 0.0267, msssim_ir: 0.3878, msssim_vis: 0.0382, mx_loss: 0.0036, eta: 0:33:39, time: 4.5588
INFO train.py(173): step: 1360/5410, l_total: 0.0404, l_in: 0.0071, l_grad: 0.0332, msssim_ir: 0.3018, msssim_vis: 0.0998, mx_loss: 0.0041, eta: 0:33:32, time: 4.5170
INFO train.py(173): step: 1370/5410, l_total: 0.0438, l_in: 0.0083, l_grad: 0.0355, msssim_ir: 0.3462, msssim_vis: 0.0667, mx_loss: 0.0051, eta: 0:33:26, time: 4.5539
INFO train.py(173): step: 1380/5410, l_total: 0.0410, l_in: 0.0092, l_grad: 0.0318, msssim_ir: 0.3759, msssim_vis: 0.0380, mx_loss: 0.0057, eta: 0:33:20, time: 4.5340
INFO train.py(173): step: 1390/5410, l_total: 0.0594, l_in: 0.0157, l_grad: 0.0436, msssim_ir: 0.4186, msssim_vis: 0.0363, mx_loss: 0.0128, eta: 0:33:14, time: 4.5399
INFO train.py(173): step: 1400/5410, l_total: 0.0386, l_in: 0.0115, l_grad: 0.0271, msssim_ir: 0.2015, msssim_vis: 0.1040, mx_loss: 0.0084, eta: 0:33:08, time: 4.5379
INFO train.py(173): step: 1410/5410, l_total: 0.0454, l_in: 0.0152, l_grad: 0.0303, msssim_ir: 0.2355, msssim_vis: 0.1428, mx_loss: 0.0109, eta: 0:33:02, time: 4.5897
INFO train.py(173): step: 1420/5410, l_total: 0.0467, l_in: 0.0133, l_grad: 0.0334, msssim_ir: 0.2939, msssim_vis: 0.0933, mx_loss: 0.0069, eta: 0:32:55, time: 4.5439
INFO train.py(173): step: 1430/5410, l_total: 0.0331, l_in: 0.0085, l_grad: 0.0246, msssim_ir: 0.2070, msssim_vis: 0.1026, mx_loss: 0.0062, eta: 0:32:50, time: 4.6256
INFO train.py(173): step: 1440/5410, l_total: 0.0374, l_in: 0.0152, l_grad: 0.0222, msssim_ir: 0.2181, msssim_vis: 0.1172, mx_loss: 0.0163, eta: 0:32:43, time: 4.5240
INFO train.py(173): step: 1450/5410, l_total: 0.0448, l_in: 0.0105, l_grad: 0.0343, msssim_ir: 0.3296, msssim_vis: 0.0987, mx_loss: 0.0078, eta: 0:32:37, time: 4.5101
INFO train.py(173): step: 1460/5410, l_total: 0.0448, l_in: 0.0115, l_grad: 0.0333, msssim_ir: 0.3373, msssim_vis: 0.1246, mx_loss: 0.0083, eta: 0:32:31, time: 4.5320
INFO train.py(173): step: 1470/5410, l_total: 0.0442, l_in: 0.0192, l_grad: 0.0250, msssim_ir: 0.3862, msssim_vis: 0.0611, mx_loss: 0.0201, eta: 0:32:26, time: 4.6315
INFO train.py(173): step: 1480/5410, l_total: 0.0447, l_in: 0.0121, l_grad: 0.0326, msssim_ir: 0.3766, msssim_vis: 0.0879, mx_loss: 0.0054, eta: 0:32:19, time: 4.5031
INFO train.py(173): step: 1490/5410, l_total: 0.0395, l_in: 0.0102, l_grad: 0.0293, msssim_ir: 0.3392, msssim_vis: 0.0460, mx_loss: 0.0074, eta: 0:32:13, time: 4.5359
INFO train.py(173): step: 1500/5410, l_total: 0.0344, l_in: 0.0063, l_grad: 0.0281, msssim_ir: 0.3636, msssim_vis: 0.0409, mx_loss: 0.0043, eta: 0:32:08, time: 4.5768
INFO train.py(173): step: 1510/5410, l_total: 0.0441, l_in: 0.0172, l_grad: 0.0269, msssim_ir: 0.3201, msssim_vis: 0.0940, mx_loss: 0.0111, eta: 0:32:02, time: 4.5230
INFO train.py(173): step: 1520/5410, l_total: 0.0391, l_in: 0.0105, l_grad: 0.0286, msssim_ir: 0.2823, msssim_vis: 0.0942, mx_loss: 0.0056, eta: 0:31:56, time: 4.5469
INFO train.py(173): step: 1530/5410, l_total: 0.0305, l_in: 0.0073, l_grad: 0.0232, msssim_ir: 0.2191, msssim_vis: 0.0764, mx_loss: 0.0053, eta: 0:31:50, time: 4.5499
INFO train.py(173): step: 1540/5410, l_total: 0.0300, l_in: 0.0077, l_grad: 0.0222, msssim_ir: 0.2853, msssim_vis: 0.0535, mx_loss: 0.0051, eta: 0:31:44, time: 4.5160
INFO train.py(173): step: 1550/5410, l_total: 0.0469, l_in: 0.0095, l_grad: 0.0374, msssim_ir: 0.3907, msssim_vis: 0.0583, mx_loss: 0.0058, eta: 0:31:38, time: 4.5429
INFO train.py(173): step: 1560/5410, l_total: 0.0416, l_in: 0.0096, l_grad: 0.0319, msssim_ir: 0.3102, msssim_vis: 0.1129, mx_loss: 0.0051, eta: 0:31:32, time: 4.5300
INFO train.py(173): step: 1570/5410, l_total: 0.0342, l_in: 0.0064, l_grad: 0.0278, msssim_ir: 0.3757, msssim_vis: 0.0469, mx_loss: 0.0051, eta: 0:31:26, time: 4.5618
INFO train.py(173): step: 1580/5410, l_total: 0.0418, l_in: 0.0144, l_grad: 0.0274, msssim_ir: 0.4800, msssim_vis: 0.0056, mx_loss: 0.0049, eta: 0:31:20, time: 4.5310
INFO train.py(173): step: 1590/5410, l_total: 0.0477, l_in: 0.0181, l_grad: 0.0295, msssim_ir: 0.2497, msssim_vis: 0.0856, mx_loss: 0.0086, eta: 0:31:15, time: 4.5559
INFO train.py(173): step: 1600/5410, l_total: 0.0642, l_in: 0.0240, l_grad: 0.0402, msssim_ir: 0.3343, msssim_vis: 0.1021, mx_loss: 0.0122, eta: 0:31:09, time: 4.5957
INFO train.py(173): step: 1610/5410, l_total: 0.1091, l_in: 0.0530, l_grad: 0.0561, msssim_ir: 0.5193, msssim_vis: 0.0360, mx_loss: 0.0245, eta: 0:31:03, time: 4.5330
INFO train.py(173): step: 1620/5410, l_total: 0.0480, l_in: 0.0128, l_grad: 0.0352, msssim_ir: 0.2130, msssim_vis: 0.1353, mx_loss: 0.0082, eta: 0:30:57, time: 4.5320
INFO train.py(173): step: 1630/5410, l_total: 0.0450, l_in: 0.0112, l_grad: 0.0338, msssim_ir: 0.4574, msssim_vis: 0.0235, mx_loss: 0.0047, eta: 0:31:39, time: 24.9676
INFO train.py(173): step: 1640/5410, l_total: 0.0504, l_in: 0.0117, l_grad: 0.0387, msssim_ir: 0.4442, msssim_vis: 0.0242, mx_loss: 0.0101, eta: 0:31:33, time: 4.4443
INFO train.py(173): step: 1650/5410, l_total: 0.0394, l_in: 0.0127, l_grad: 0.0268, msssim_ir: 0.3671, msssim_vis: 0.0256, mx_loss: 0.0063, eta: 0:31:26, time: 4.4533
INFO train.py(173): step: 1660/5410, l_total: 0.0356, l_in: 0.0090, l_grad: 0.0266, msssim_ir: 0.3197, msssim_vis: 0.0658, mx_loss: 0.0063, eta: 0:31:20, time: 4.4762
INFO train.py(173): step: 1670/5410, l_total: 0.0349, l_in: 0.0087, l_grad: 0.0262, msssim_ir: 0.3389, msssim_vis: 0.0920, mx_loss: 0.0047, eta: 0:31:14, time: 4.4882
INFO train.py(173): step: 1680/5410, l_total: 0.0391, l_in: 0.0080, l_grad: 0.0312, msssim_ir: 0.3354, msssim_vis: 0.0454, mx_loss: 0.0038, eta: 0:31:08, time: 4.4961
INFO train.py(173): step: 1690/5410, l_total: 0.0598, l_in: 0.0250, l_grad: 0.0348, msssim_ir: 0.2086, msssim_vis: 0.1670, mx_loss: 0.0136, eta: 0:31:02, time: 4.4911
INFO train.py(173): step: 1700/5410, l_total: 0.0366, l_in: 0.0087, l_grad: 0.0279, msssim_ir: 0.3871, msssim_vis: 0.0207, mx_loss: 0.0073, eta: 0:30:56, time: 4.4862
INFO train.py(173): step: 1710/5410, l_total: 0.0343, l_in: 0.0080, l_grad: 0.0263, msssim_ir: 0.2729, msssim_vis: 0.0824, mx_loss: 0.0070, eta: 0:30:49, time: 4.4931
INFO train.py(173): step: 1720/5410, l_total: 0.0516, l_in: 0.0159, l_grad: 0.0357, msssim_ir: 0.1263, msssim_vis: 0.2501, mx_loss: 0.0186, eta: 0:30:43, time: 4.5031
INFO train.py(173): step: 1730/5410, l_total: 0.0486, l_in: 0.0114, l_grad: 0.0372, msssim_ir: 0.4650, msssim_vis: 0.0277, mx_loss: 0.0067, eta: 0:30:37, time: 4.5016
INFO train.py(173): step: 1740/5410, l_total: 0.0382, l_in: 0.0101, l_grad: 0.0281, msssim_ir: 0.3575, msssim_vis: 0.0623, mx_loss: 0.0045, eta: 0:30:31, time: 4.5011
INFO train.py(173): step: 1750/5410, l_total: 0.0378, l_in: 0.0084, l_grad: 0.0294, msssim_ir: 0.3915, msssim_vis: 0.0471, mx_loss: 0.0045, eta: 0:30:25, time: 4.4971
INFO train.py(173): step: 1760/5410, l_total: 0.0321, l_in: 0.0091, l_grad: 0.0230, msssim_ir: 0.3798, msssim_vis: 0.0376, mx_loss: 0.0054, eta: 0:30:19, time: 4.5071
INFO train.py(173): step: 1770/5410, l_total: 0.0351, l_in: 0.0063, l_grad: 0.0288, msssim_ir: 0.3399, msssim_vis: 0.0558, mx_loss: 0.0050, eta: 0:30:13, time: 4.4892
INFO train.py(173): step: 1780/5410, l_total: 0.0313, l_in: 0.0102, l_grad: 0.0211, msssim_ir: 0.2353, msssim_vis: 0.0578, mx_loss: 0.0082, eta: 0:30:07, time: 4.5071
INFO train.py(173): step: 1790/5410, l_total: 0.0374, l_in: 0.0116, l_grad: 0.0257, msssim_ir: 0.3730, msssim_vis: 0.0876, mx_loss: 0.0054, eta: 0:30:01, time: 4.5240
INFO train.py(173): step: 1800/5410, l_total: 0.0386, l_in: 0.0102, l_grad: 0.0284, msssim_ir: 0.2885, msssim_vis: 0.1160, mx_loss: 0.0049, eta: 0:29:56, time: 4.5598
INFO train.py(173): step: 1810/5410, l_total: 0.0545, l_in: 0.0121, l_grad: 0.0424, msssim_ir: 0.4117, msssim_vis: 0.0307, mx_loss: 0.0093, eta: 0:29:50, time: 4.5280
INFO train.py(173): step: 1820/5410, l_total: 0.0386, l_in: 0.0167, l_grad: 0.0219, msssim_ir: 0.1855, msssim_vis: 0.1204, mx_loss: 0.0110, eta: 0:29:44, time: 4.5300
INFO train.py(173): step: 1830/5410, l_total: 0.0340, l_in: 0.0090, l_grad: 0.0250, msssim_ir: 0.4069, msssim_vis: 0.0281, mx_loss: 0.0036, eta: 0:29:38, time: 4.6255
INFO train.py(173): step: 1840/5410, l_total: 0.0424, l_in: 0.0084, l_grad: 0.0341, msssim_ir: 0.2585, msssim_vis: 0.1176, mx_loss: 0.0055, eta: 0:29:32, time: 4.5081
INFO train.py(173): step: 1850/5410, l_total: 0.0429, l_in: 0.0108, l_grad: 0.0321, msssim_ir: 0.2616, msssim_vis: 0.1632, mx_loss: 0.0055, eta: 0:29:27, time: 4.6106
INFO train.py(173): step: 1860/5410, l_total: 0.0497, l_in: 0.0140, l_grad: 0.0357, msssim_ir: 0.4560, msssim_vis: 0.0174, mx_loss: 0.0173, eta: 0:29:21, time: 4.5120
INFO train.py(173): step: 1870/5410, l_total: 0.0547, l_in: 0.0153, l_grad: 0.0394, msssim_ir: 0.2271, msssim_vis: 0.1233, mx_loss: 0.0121, eta: 0:29:15, time: 4.5967
INFO train.py(173): step: 1880/5410, l_total: 0.0379, l_in: 0.0096, l_grad: 0.0283, msssim_ir: 0.3940, msssim_vis: 0.0399, mx_loss: 0.0036, eta: 0:29:10, time: 4.5429
INFO train.py(173): step: 1890/5410, l_total: 0.0399, l_in: 0.0091, l_grad: 0.0308, msssim_ir: 0.4062, msssim_vis: 0.0298, mx_loss: 0.0047, eta: 0:29:04, time: 4.5130
INFO train.py(173): step: 1900/5410, l_total: 0.0293, l_in: 0.0068, l_grad: 0.0225, msssim_ir: 0.3173, msssim_vis: 0.0278, mx_loss: 0.0058, eta: 0:28:58, time: 4.5379
INFO train.py(173): step: 1910/5410, l_total: 0.0363, l_in: 0.0107, l_grad: 0.0256, msssim_ir: 0.2722, msssim_vis: 0.0752, mx_loss: 0.0060, eta: 0:28:52, time: 4.5001
INFO train.py(173): step: 1920/5410, l_total: 0.0381, l_in: 0.0122, l_grad: 0.0259, msssim_ir: 0.3137, msssim_vis: 0.0857, mx_loss: 0.0075, eta: 0:28:47, time: 4.5728
INFO train.py(173): step: 1930/5410, l_total: 0.0474, l_in: 0.0144, l_grad: 0.0329, msssim_ir: 0.3185, msssim_vis: 0.1561, mx_loss: 0.0065, eta: 0:28:41, time: 4.6026
INFO train.py(173): step: 1940/5410, l_total: 0.0444, l_in: 0.0136, l_grad: 0.0307, msssim_ir: 0.2397, msssim_vis: 0.0990, mx_loss: 0.0068, eta: 0:28:35, time: 4.5300
INFO train.py(173): step: 1950/5410, l_total: 0.0328, l_in: 0.0090, l_grad: 0.0237, msssim_ir: 0.3459, msssim_vis: 0.0472, mx_loss: 0.0059, eta: 0:28:30, time: 4.6206
INFO train.py(173): step: 1960/5410, l_total: 0.0328, l_in: 0.0062, l_grad: 0.0267, msssim_ir: 0.3038, msssim_vis: 0.0752, mx_loss: 0.0040, eta: 0:28:24, time: 4.5170
INFO train.py(173): step: 1970/5410, l_total: 0.0360, l_in: 0.0074, l_grad: 0.0286, msssim_ir: 0.2416, msssim_vis: 0.0981, mx_loss: 0.0060, eta: 0:28:18, time: 4.5449
INFO train.py(173): step: 1980/5410, l_total: 0.0428, l_in: 0.0139, l_grad: 0.0289, msssim_ir: 0.1894, msssim_vis: 0.1181, mx_loss: 0.0127, eta: 0:28:13, time: 4.5454
INFO train.py(173): step: 1990/5410, l_total: 0.0316, l_in: 0.0063, l_grad: 0.0253, msssim_ir: 0.2601, msssim_vis: 0.0640, mx_loss: 0.0044, eta: 0:28:07, time: 4.6186
INFO train.py(173): step: 2000/5410, l_total: 0.0403, l_in: 0.0092, l_grad: 0.0311, msssim_ir: 0.4615, msssim_vis: 0.0105, mx_loss: 0.0057, eta: 0:28:02, time: 4.5788
INFO train.py(173): step: 2010/5410, l_total: 0.0430, l_in: 0.0145, l_grad: 0.0285, msssim_ir: 0.3184, msssim_vis: 0.0495, mx_loss: 0.0105, eta: 0:27:56, time: 4.5280
INFO train.py(173): step: 2020/5410, l_total: 0.0578, l_in: 0.0231, l_grad: 0.0348, msssim_ir: 0.1760, msssim_vis: 0.1965, mx_loss: 0.0158, eta: 0:27:51, time: 4.5170
INFO train.py(173): step: 2030/5410, l_total: 0.0497, l_in: 0.0142, l_grad: 0.0356, msssim_ir: 0.3242, msssim_vis: 0.0764, mx_loss: 0.0077, eta: 0:27:45, time: 4.5698
INFO train.py(173): step: 2040/5410, l_total: 0.0357, l_in: 0.0083, l_grad: 0.0274, msssim_ir: 0.2973, msssim_vis: 0.1223, mx_loss: 0.0038, eta: 0:27:40, time: 4.6027
INFO train.py(173): step: 2050/5410, l_total: 0.0560, l_in: 0.0231, l_grad: 0.0330, msssim_ir: 0.4406, msssim_vis: 0.0462, mx_loss: 0.0129, eta: 0:27:34, time: 4.5369
INFO train.py(173): step: 2060/5410, l_total: 0.0379, l_in: 0.0096, l_grad: 0.0283, msssim_ir: 0.4708, msssim_vis: 0.0096, mx_loss: 0.0050, eta: 0:27:28, time: 4.5270
INFO train.py(173): step: 2070/5410, l_total: 0.0380, l_in: 0.0109, l_grad: 0.0271, msssim_ir: 0.3941, msssim_vis: 0.0589, mx_loss: 0.0059, eta: 0:27:23, time: 4.5479
INFO train.py(173): step: 2080/5410, l_total: 0.0368, l_in: 0.0097, l_grad: 0.0271, msssim_ir: 0.2229, msssim_vis: 0.1042, mx_loss: 0.0074, eta: 0:27:17, time: 4.5349
INFO train.py(173): step: 2090/5410, l_total: 0.0482, l_in: 0.0097, l_grad: 0.0385, msssim_ir: 0.3622, msssim_vis: 0.0687, mx_loss: 0.0083, eta: 0:27:12, time: 4.5349
INFO train.py(173): step: 2100/5410, l_total: 0.0349, l_in: 0.0111, l_grad: 0.0237, msssim_ir: 0.2936, msssim_vis: 0.0628, mx_loss: 0.0063, eta: 0:27:07, time: 4.6514
INFO train.py(173): step: 2110/5410, l_total: 0.0509, l_in: 0.0128, l_grad: 0.0380, msssim_ir: 0.4756, msssim_vis: 0.0180, mx_loss: 0.0061, eta: 0:27:01, time: 4.5150
INFO train.py(173): step: 2120/5410, l_total: 0.0390, l_in: 0.0099, l_grad: 0.0291, msssim_ir: 0.3568, msssim_vis: 0.0426, mx_loss: 0.0077, eta: 0:26:56, time: 4.5738
INFO train.py(173): step: 2130/5410, l_total: 0.0543, l_in: 0.0125, l_grad: 0.0418, msssim_ir: 0.3975, msssim_vis: 0.0446, mx_loss: 0.0102, eta: 0:26:50, time: 4.5579
INFO train.py(173): step: 2140/5410, l_total: 0.0338, l_in: 0.0070, l_grad: 0.0268, msssim_ir: 0.4477, msssim_vis: 0.0237, mx_loss: 0.0035, eta: 0:26:45, time: 4.6325
INFO train.py(173): step: 2150/5410, l_total: 0.0385, l_in: 0.0089, l_grad: 0.0296, msssim_ir: 0.3095, msssim_vis: 0.0557, mx_loss: 0.0077, eta: 0:26:39, time: 4.5170
INFO train.py(173): step: 2160/5410, l_total: 0.0421, l_in: 0.0139, l_grad: 0.0282, msssim_ir: 0.2204, msssim_vis: 0.1297, mx_loss: 0.0109, eta: 0:26:34, time: 4.5140
INFO train.py(173): step: 2170/5410, l_total: 0.0541, l_in: 0.0129, l_grad: 0.0412, msssim_ir: 0.4317, msssim_vis: 0.0309, mx_loss: 0.0122, eta: 0:26:59, time: 24.7755
INFO train.py(173): step: 2180/5410, l_total: 0.0429, l_in: 0.0086, l_grad: 0.0342, msssim_ir: 0.4848, msssim_vis: 0.0144, mx_loss: 0.0078, eta: 0:26:53, time: 4.4782
INFO train.py(173): step: 2190/5410, l_total: 0.0360, l_in: 0.0120, l_grad: 0.0239, msssim_ir: 0.3286, msssim_vis: 0.0787, mx_loss: 0.0049, eta: 0:26:47, time: 4.4653
INFO train.py(173): step: 2200/5410, l_total: 0.0613, l_in: 0.0205, l_grad: 0.0408, msssim_ir: 0.2808, msssim_vis: 0.1250, mx_loss: 0.0143, eta: 0:26:41, time: 4.4772
INFO train.py(173): step: 2210/5410, l_total: 0.0380, l_in: 0.0064, l_grad: 0.0316, msssim_ir: 0.3546, msssim_vis: 0.0343, mx_loss: 0.0045, eta: 0:26:36, time: 4.4802
INFO train.py(173): step: 2220/5410, l_total: 0.0335, l_in: 0.0101, l_grad: 0.0234, msssim_ir: 0.2121, msssim_vis: 0.0856, mx_loss: 0.0090, eta: 0:26:30, time: 4.4862
INFO train.py(173): step: 2230/5410, l_total: 0.0378, l_in: 0.0117, l_grad: 0.0261, msssim_ir: 0.3310, msssim_vis: 0.0528, mx_loss: 0.0046, eta: 0:26:24, time: 4.4921
INFO train.py(173): step: 2240/5410, l_total: 0.0430, l_in: 0.0125, l_grad: 0.0305, msssim_ir: 0.4130, msssim_vis: 0.0634, mx_loss: 0.0063, eta: 0:26:18, time: 4.4991
INFO train.py(173): step: 2250/5410, l_total: 0.0403, l_in: 0.0103, l_grad: 0.0300, msssim_ir: 0.3513, msssim_vis: 0.0866, mx_loss: 0.0069, eta: 0:26:13, time: 4.4892
INFO train.py(173): step: 2260/5410, l_total: 0.0529, l_in: 0.0141, l_grad: 0.0388, msssim_ir: 0.3798, msssim_vis: 0.0639, mx_loss: 0.0150, eta: 0:26:07, time: 4.5061
INFO train.py(173): step: 2270/5410, l_total: 0.0255, l_in: 0.0058, l_grad: 0.0198, msssim_ir: 0.3006, msssim_vis: 0.0354, mx_loss: 0.0050, eta: 0:26:01, time: 4.4792
INFO train.py(173): step: 2280/5410, l_total: 0.0458, l_in: 0.0082, l_grad: 0.0376, msssim_ir: 0.3377, msssim_vis: 0.0814, mx_loss: 0.0054, eta: 0:25:56, time: 4.4961
INFO train.py(173): step: 2290/5410, l_total: 0.0425, l_in: 0.0198, l_grad: 0.0227, msssim_ir: 0.2845, msssim_vis: 0.0540, mx_loss: 0.0150, eta: 0:25:50, time: 4.5031
INFO train.py(173): step: 2300/5410, l_total: 0.0684, l_in: 0.0187, l_grad: 0.0498, msssim_ir: 0.4461, msssim_vis: 0.0483, mx_loss: 0.0205, eta: 0:25:45, time: 4.5091
INFO train.py(173): step: 2310/5410, l_total: 0.0594, l_in: 0.0183, l_grad: 0.0411, msssim_ir: 0.3479, msssim_vis: 0.0832, mx_loss: 0.0138, eta: 0:25:39, time: 4.5120
INFO train.py(173): step: 2320/5410, l_total: 0.0429, l_in: 0.0112, l_grad: 0.0318, msssim_ir: 0.4488, msssim_vis: 0.0189, mx_loss: 0.0071, eta: 0:25:33, time: 4.4971
INFO train.py(173): step: 2330/5410, l_total: 0.0489, l_in: 0.0125, l_grad: 0.0363, msssim_ir: 0.4584, msssim_vis: 0.0377, mx_loss: 0.0114, eta: 0:25:28, time: 4.6285
INFO train.py(173): step: 2340/5410, l_total: 0.0448, l_in: 0.0097, l_grad: 0.0351, msssim_ir: 0.1684, msssim_vis: 0.1458, mx_loss: 0.0068, eta: 0:25:23, time: 4.5240
INFO train.py(173): step: 2350/5410, l_total: 0.0789, l_in: 0.0247, l_grad: 0.0543, msssim_ir: 0.3744, msssim_vis: 0.0740, mx_loss: 0.0158, eta: 0:25:17, time: 4.5061
INFO train.py(173): step: 2360/5410, l_total: 0.0577, l_in: 0.0161, l_grad: 0.0417, msssim_ir: 0.4970, msssim_vis: 0.0095, mx_loss: 0.0088, eta: 0:25:11, time: 4.5280
INFO train.py(173): step: 2370/5410, l_total: 0.0434, l_in: 0.0114, l_grad: 0.0320, msssim_ir: 0.2524, msssim_vis: 0.1054, mx_loss: 0.0084, eta: 0:25:06, time: 4.5588
INFO train.py(173): step: 2380/5410, l_total: 0.0577, l_in: 0.0147, l_grad: 0.0430, msssim_ir: 0.3711, msssim_vis: 0.0748, mx_loss: 0.0108, eta: 0:25:00, time: 4.5260
INFO train.py(173): step: 2390/5410, l_total: 0.0425, l_in: 0.0096, l_grad: 0.0329, msssim_ir: 0.3784, msssim_vis: 0.0413, mx_loss: 0.0050, eta: 0:24:55, time: 4.6295
INFO train.py(173): step: 2400/5410, l_total: 0.0560, l_in: 0.0144, l_grad: 0.0416, msssim_ir: 0.3507, msssim_vis: 0.1291, mx_loss: 0.0084, eta: 0:24:50, time: 4.5131
INFO train.py(173): step: 2410/5410, l_total: 0.0348, l_in: 0.0075, l_grad: 0.0273, msssim_ir: 0.3170, msssim_vis: 0.0654, mx_loss: 0.0062, eta: 0:24:44, time: 4.5519
INFO train.py(173): step: 2420/5410, l_total: 0.0478, l_in: 0.0100, l_grad: 0.0379, msssim_ir: 0.3285, msssim_vis: 0.0617, mx_loss: 0.0049, eta: 0:24:39, time: 4.5389
INFO train.py(173): step: 2430/5410, l_total: 0.0479, l_in: 0.0117, l_grad: 0.0363, msssim_ir: 0.1983, msssim_vis: 0.1594, mx_loss: 0.0125, eta: 0:24:33, time: 4.5668
INFO train.py(173): step: 2440/5410, l_total: 0.0545, l_in: 0.0183, l_grad: 0.0362, msssim_ir: 0.2760, msssim_vis: 0.0949, mx_loss: 0.0096, eta: 0:24:28, time: 4.5310
INFO train.py(173): step: 2450/5410, l_total: 0.0365, l_in: 0.0096, l_grad: 0.0268, msssim_ir: 0.3210, msssim_vis: 0.0765, mx_loss: 0.0071, eta: 0:24:22, time: 4.5648
INFO train.py(173): step: 2460/5410, l_total: 0.0352, l_in: 0.0127, l_grad: 0.0226, msssim_ir: 0.3611, msssim_vis: 0.0426, mx_loss: 0.0070, eta: 0:24:17, time: 4.5280
INFO train.py(173): step: 2470/5410, l_total: 0.0369, l_in: 0.0083, l_grad: 0.0286, msssim_ir: 0.3308, msssim_vis: 0.0852, mx_loss: 0.0051, eta: 0:24:12, time: 4.5330
INFO train.py(173): step: 2480/5410, l_total: 0.0396, l_in: 0.0152, l_grad: 0.0243, msssim_ir: 0.4285, msssim_vis: 0.0254, mx_loss: 0.0035, eta: 0:24:06, time: 4.5359
INFO train.py(173): step: 2490/5410, l_total: 0.0327, l_in: 0.0071, l_grad: 0.0257, msssim_ir: 0.3636, msssim_vis: 0.0519, mx_loss: 0.0040, eta: 0:24:01, time: 4.6534
INFO train.py(173): step: 2500/5410, l_total: 0.0677, l_in: 0.0237, l_grad: 0.0440, msssim_ir: 0.4955, msssim_vis: 0.0223, mx_loss: 0.0103, eta: 0:23:55, time: 4.5240
INFO train.py(173): step: 2510/5410, l_total: 0.0686, l_in: 0.0237, l_grad: 0.0449, msssim_ir: 0.4612, msssim_vis: 0.0152, mx_loss: 0.0137, eta: 0:23:50, time: 4.5399
INFO train.py(173): step: 2520/5410, l_total: 0.0333, l_in: 0.0080, l_grad: 0.0253, msssim_ir: 0.3923, msssim_vis: 0.0260, mx_loss: 0.0033, eta: 0:23:45, time: 4.5223
INFO train.py(173): step: 2530/5410, l_total: 0.0383, l_in: 0.0103, l_grad: 0.0280, msssim_ir: 0.4001, msssim_vis: 0.0178, mx_loss: 0.0072, eta: 0:23:39, time: 4.5180
INFO train.py(173): step: 2540/5410, l_total: 0.0364, l_in: 0.0087, l_grad: 0.0277, msssim_ir: 0.4181, msssim_vis: 0.0159, mx_loss: 0.0041, eta: 0:23:34, time: 4.5379
INFO train.py(173): step: 2550/5410, l_total: 0.0441, l_in: 0.0134, l_grad: 0.0307, msssim_ir: 0.4796, msssim_vis: 0.0112, mx_loss: 0.0097, eta: 0:23:29, time: 4.6285
INFO train.py(173): step: 2560/5410, l_total: 0.0404, l_in: 0.0094, l_grad: 0.0310, msssim_ir: 0.4589, msssim_vis: 0.0183, mx_loss: 0.0138, eta: 0:23:23, time: 4.5091
INFO train.py(173): step: 2570/5410, l_total: 0.0399, l_in: 0.0104, l_grad: 0.0294, msssim_ir: 0.3097, msssim_vis: 0.0855, mx_loss: 0.0083, eta: 0:23:18, time: 4.5310
INFO train.py(173): step: 2580/5410, l_total: 0.0336, l_in: 0.0068, l_grad: 0.0268, msssim_ir: 0.1593, msssim_vis: 0.1439, mx_loss: 0.0052, eta: 0:23:13, time: 4.5290
INFO train.py(173): step: 2590/5410, l_total: 0.0259, l_in: 0.0059, l_grad: 0.0200, msssim_ir: 0.2697, msssim_vis: 0.0666, mx_loss: 0.0045, eta: 0:23:07, time: 4.5240
INFO train.py(173): step: 2600/5410, l_total: 0.0370, l_in: 0.0089, l_grad: 0.0281, msssim_ir: 0.3219, msssim_vis: 0.0822, mx_loss: 0.0058, eta: 0:23:02, time: 4.5519
INFO train.py(173): step: 2610/5410, l_total: 0.0362, l_in: 0.0099, l_grad: 0.0263, msssim_ir: 0.3262, msssim_vis: 0.0733, mx_loss: 0.0046, eta: 0:22:57, time: 4.6066
INFO train.py(173): step: 2620/5410, l_total: 0.0382, l_in: 0.0099, l_grad: 0.0283, msssim_ir: 0.3889, msssim_vis: 0.0425, mx_loss: 0.0093, eta: 0:22:51, time: 4.5399
INFO train.py(173): step: 2630/5410, l_total: 0.0408, l_in: 0.0089, l_grad: 0.0318, msssim_ir: 0.3179, msssim_vis: 0.0937, mx_loss: 0.0049, eta: 0:22:46, time: 4.6445
INFO train.py(173): step: 2640/5410, l_total: 0.0373, l_in: 0.0082, l_grad: 0.0291, msssim_ir: 0.4303, msssim_vis: 0.0182, mx_loss: 0.0070, eta: 0:22:41, time: 4.4951
INFO train.py(173): step: 2650/5410, l_total: 0.0458, l_in: 0.0127, l_grad: 0.0331, msssim_ir: 0.4411, msssim_vis: 0.0534, mx_loss: 0.0087, eta: 0:22:35, time: 4.5330
INFO train.py(173): step: 2660/5410, l_total: 0.0386, l_in: 0.0081, l_grad: 0.0305, msssim_ir: 0.3453, msssim_vis: 0.0618, mx_loss: 0.0066, eta: 0:22:30, time: 4.5598
INFO train.py(173): step: 2670/5410, l_total: 0.0386, l_in: 0.0084, l_grad: 0.0302, msssim_ir: 0.2840, msssim_vis: 0.1022, mx_loss: 0.0055, eta: 0:22:25, time: 4.5379
INFO train.py(173): step: 2680/5410, l_total: 0.0331, l_in: 0.0068, l_grad: 0.0263, msssim_ir: 0.3667, msssim_vis: 0.0752, mx_loss: 0.0036, eta: 0:22:20, time: 4.5688
INFO train.py(173): step: 2690/5410, l_total: 0.0441, l_in: 0.0099, l_grad: 0.0341, msssim_ir: 0.3440, msssim_vis: 0.0859, mx_loss: 0.0077, eta: 0:22:14, time: 4.5170
INFO train.py(173): step: 2700/5410, l_total: 0.0251, l_in: 0.0054, l_grad: 0.0197, msssim_ir: 0.3908, msssim_vis: 0.0328, mx_loss: 0.0022, eta: 0:22:09, time: 4.5708
INFO train.py(173): step: 2710/5410, l_total: 0.0453, l_in: 0.0133, l_grad: 0.0320, msssim_ir: 0.4584, msssim_vis: 0.0206, mx_loss: 0.0075, eta: 0:22:24, time: 24.6699
INFO train.py(173): step: 2720/5410, l_total: 0.0432, l_in: 0.0092, l_grad: 0.0340, msssim_ir: 0.4655, msssim_vis: 0.0309, mx_loss: 0.0057, eta: 0:22:18, time: 4.4653
INFO train.py(173): step: 2730/5410, l_total: 0.0610, l_in: 0.0126, l_grad: 0.0484, msssim_ir: 0.3927, msssim_vis: 0.0459, mx_loss: 0.0084, eta: 0:22:13, time: 4.4692
INFO train.py(173): step: 2740/5410, l_total: 0.0329, l_in: 0.0108, l_grad: 0.0221, msssim_ir: 0.3087, msssim_vis: 0.0471, mx_loss: 0.0064, eta: 0:22:07, time: 4.4692
INFO train.py(173): step: 2750/5410, l_total: 0.0465, l_in: 0.0142, l_grad: 0.0322, msssim_ir: 0.4194, msssim_vis: 0.0347, mx_loss: 0.0136, eta: 0:22:02, time: 4.4931
INFO train.py(173): step: 2760/5410, l_total: 0.0554, l_in: 0.0226, l_grad: 0.0328, msssim_ir: 0.2938, msssim_vis: 0.1165, mx_loss: 0.0095, eta: 0:21:57, time: 4.4842
INFO train.py(173): step: 2770/5410, l_total: 0.0332, l_in: 0.0150, l_grad: 0.0182, msssim_ir: 0.2065, msssim_vis: 0.0644, mx_loss: 0.0127, eta: 0:21:51, time: 4.5041
INFO train.py(173): step: 2780/5410, l_total: 0.0377, l_in: 0.0132, l_grad: 0.0245, msssim_ir: 0.1996, msssim_vis: 0.0972, mx_loss: 0.0122, eta: 0:21:46, time: 4.4951
INFO train.py(173): step: 2790/5410, l_total: 0.0315, l_in: 0.0078, l_grad: 0.0238, msssim_ir: 0.3484, msssim_vis: 0.0390, mx_loss: 0.0053, eta: 0:21:40, time: 4.4862
INFO train.py(173): step: 2800/5410, l_total: 0.0618, l_in: 0.0142, l_grad: 0.0476, msssim_ir: 0.3720, msssim_vis: 0.0626, mx_loss: 0.0084, eta: 0:21:35, time: 4.4911
INFO train.py(173): step: 2810/5410, l_total: 0.0613, l_in: 0.0176, l_grad: 0.0438, msssim_ir: 0.4462, msssim_vis: 0.0169, mx_loss: 0.0147, eta: 0:21:29, time: 4.5026
INFO train.py(173): step: 2820/5410, l_total: 0.0451, l_in: 0.0120, l_grad: 0.0331, msssim_ir: 0.4102, msssim_vis: 0.0475, mx_loss: 0.0057, eta: 0:21:24, time: 4.5041
INFO train.py(173): step: 2830/5410, l_total: 0.0295, l_in: 0.0080, l_grad: 0.0216, msssim_ir: 0.3209, msssim_vis: 0.0530, mx_loss: 0.0047, eta: 0:21:19, time: 4.5001
INFO train.py(173): step: 2840/5410, l_total: 0.0362, l_in: 0.0102, l_grad: 0.0260, msssim_ir: 0.2731, msssim_vis: 0.0624, mx_loss: 0.0085, eta: 0:21:13, time: 4.4902
INFO train.py(173): step: 2850/5410, l_total: 0.0344, l_in: 0.0067, l_grad: 0.0277, msssim_ir: 0.3794, msssim_vis: 0.0201, mx_loss: 0.0035, eta: 0:21:08, time: 4.5021
INFO train.py(173): step: 2860/5410, l_total: 0.0460, l_in: 0.0131, l_grad: 0.0329, msssim_ir: 0.1772, msssim_vis: 0.1472, mx_loss: 0.0126, eta: 0:21:03, time: 4.5031
INFO train.py(173): step: 2870/5410, l_total: 0.0393, l_in: 0.0094, l_grad: 0.0299, msssim_ir: 0.2373, msssim_vis: 0.1370, mx_loss: 0.0051, eta: 0:20:57, time: 4.4971
INFO train.py(173): step: 2880/5410, l_total: 0.0598, l_in: 0.0214, l_grad: 0.0384, msssim_ir: 0.4375, msssim_vis: 0.0195, mx_loss: 0.0105, eta: 0:20:52, time: 4.5648
INFO train.py(173): step: 2890/5410, l_total: 0.0386, l_in: 0.0090, l_grad: 0.0295, msssim_ir: 0.3109, msssim_vis: 0.0453, mx_loss: 0.0063, eta: 0:20:47, time: 4.5320
INFO train.py(173): step: 2900/5410, l_total: 0.0384, l_in: 0.0077, l_grad: 0.0306, msssim_ir: 0.3342, msssim_vis: 0.0950, mx_loss: 0.0036, eta: 0:20:41, time: 4.5260
INFO train.py(173): step: 2910/5410, l_total: 0.0457, l_in: 0.0137, l_grad: 0.0319, msssim_ir: 0.4516, msssim_vis: 0.0177, mx_loss: 0.0077, eta: 0:20:36, time: 4.5399
INFO train.py(173): step: 2920/5410, l_total: 0.0484, l_in: 0.0117, l_grad: 0.0367, msssim_ir: 0.4186, msssim_vis: 0.0530, mx_loss: 0.0122, eta: 0:20:31, time: 4.5987
INFO train.py(173): step: 2930/5410, l_total: 0.0397, l_in: 0.0096, l_grad: 0.0301, msssim_ir: 0.4227, msssim_vis: 0.0255, mx_loss: 0.0049, eta: 0:20:25, time: 4.5120
INFO train.py(173): step: 2940/5410, l_total: 0.0632, l_in: 0.0184, l_grad: 0.0448, msssim_ir: 0.4435, msssim_vis: 0.0417, mx_loss: 0.0119, eta: 0:20:20, time: 4.5340
INFO train.py(173): step: 2950/5410, l_total: 0.0380, l_in: 0.0098, l_grad: 0.0282, msssim_ir: 0.3609, msssim_vis: 0.0387, mx_loss: 0.0074, eta: 0:20:15, time: 4.5359
INFO train.py(173): step: 2960/5410, l_total: 0.0495, l_in: 0.0118, l_grad: 0.0377, msssim_ir: 0.3429, msssim_vis: 0.0614, mx_loss: 0.0106, eta: 0:20:10, time: 4.5758
INFO train.py(173): step: 2970/5410, l_total: 0.0346, l_in: 0.0083, l_grad: 0.0263, msssim_ir: 0.3200, msssim_vis: 0.0540, mx_loss: 0.0054, eta: 0:20:04, time: 4.6017
INFO train.py(173): step: 2980/5410, l_total: 0.0356, l_in: 0.0076, l_grad: 0.0280, msssim_ir: 0.3919, msssim_vis: 0.0327, mx_loss: 0.0044, eta: 0:19:59, time: 4.5240
INFO train.py(173): step: 2990/5410, l_total: 0.0508, l_in: 0.0170, l_grad: 0.0338, msssim_ir: 0.4765, msssim_vis: 0.0138, mx_loss: 0.0082, eta: 0:19:54, time: 4.5220
INFO train.py(173): step: 3000/5410, l_total: 0.0500, l_in: 0.0130, l_grad: 0.0370, msssim_ir: 0.4806, msssim_vis: 0.0186, mx_loss: 0.0089, eta: 0:19:49, time: 4.5977
INFO train.py(173): step: 3010/5410, l_total: 0.0384, l_in: 0.0095, l_grad: 0.0289, msssim_ir: 0.3834, msssim_vis: 0.0601, mx_loss: 0.0039, eta: 0:19:43, time: 4.5011
INFO train.py(173): step: 3020/5410, l_total: 0.0378, l_in: 0.0087, l_grad: 0.0291, msssim_ir: 0.3259, msssim_vis: 0.0667, mx_loss: 0.0064, eta: 0:19:38, time: 4.5081
INFO train.py(173): step: 3030/5410, l_total: 0.0415, l_in: 0.0096, l_grad: 0.0319, msssim_ir: 0.4948, msssim_vis: 0.0120, mx_loss: 0.0066, eta: 0:19:33, time: 4.5459
INFO train.py(173): step: 3040/5410, l_total: 0.0377, l_in: 0.0108, l_grad: 0.0270, msssim_ir: 0.3355, msssim_vis: 0.0609, mx_loss: 0.0082, eta: 0:19:28, time: 4.5618
INFO train.py(173): step: 3050/5410, l_total: 0.0290, l_in: 0.0074, l_grad: 0.0216, msssim_ir: 0.4505, msssim_vis: 0.0083, mx_loss: 0.0026, eta: 0:19:22, time: 4.5409
INFO train.py(173): step: 3060/5410, l_total: 0.0605, l_in: 0.0167, l_grad: 0.0438, msssim_ir: 0.4132, msssim_vis: 0.0654, mx_loss: 0.0162, eta: 0:19:17, time: 4.5300
INFO train.py(173): step: 3070/5410, l_total: 0.0343, l_in: 0.0074, l_grad: 0.0269, msssim_ir: 0.3505, msssim_vis: 0.0717, mx_loss: 0.0038, eta: 0:19:12, time: 4.6206
INFO train.py(173): step: 3080/5410, l_total: 0.0314, l_in: 0.0098, l_grad: 0.0216, msssim_ir: 0.3149, msssim_vis: 0.0699, mx_loss: 0.0046, eta: 0:19:07, time: 4.5150
INFO train.py(173): step: 3090/5410, l_total: 0.0355, l_in: 0.0071, l_grad: 0.0285, msssim_ir: 0.4184, msssim_vis: 0.0397, mx_loss: 0.0037, eta: 0:19:02, time: 4.5330
INFO train.py(173): step: 3100/5410, l_total: 0.0428, l_in: 0.0110, l_grad: 0.0318, msssim_ir: 0.4820, msssim_vis: 0.0163, mx_loss: 0.0117, eta: 0:18:56, time: 4.5499
INFO train.py(173): step: 3110/5410, l_total: 0.0715, l_in: 0.0161, l_grad: 0.0554, msssim_ir: 0.3111, msssim_vis: 0.0803, mx_loss: 0.0134, eta: 0:18:51, time: 4.5678
INFO train.py(173): step: 3120/5410, l_total: 0.0763, l_in: 0.0280, l_grad: 0.0483, msssim_ir: 0.3918, msssim_vis: 0.0637, mx_loss: 0.0398, eta: 0:18:46, time: 4.5459
INFO train.py(173): step: 3130/5410, l_total: 0.0371, l_in: 0.0084, l_grad: 0.0286, msssim_ir: 0.3441, msssim_vis: 0.0976, mx_loss: 0.0043, eta: 0:18:41, time: 4.5320
INFO train.py(173): step: 3140/5410, l_total: 0.0352, l_in: 0.0086, l_grad: 0.0267, msssim_ir: 0.2193, msssim_vis: 0.1170, mx_loss: 0.0069, eta: 0:18:36, time: 4.5748
INFO train.py(173): step: 3150/5410, l_total: 0.0425, l_in: 0.0090, l_grad: 0.0335, msssim_ir: 0.3816, msssim_vis: 0.0767, mx_loss: 0.0042, eta: 0:18:30, time: 4.5240
INFO train.py(173): step: 3160/5410, l_total: 0.0365, l_in: 0.0114, l_grad: 0.0251, msssim_ir: 0.4079, msssim_vis: 0.0299, mx_loss: 0.0079, eta: 0:18:25, time: 4.5459
INFO train.py(173): step: 3170/5410, l_total: 0.0284, l_in: 0.0065, l_grad: 0.0218, msssim_ir: 0.4093, msssim_vis: 0.0210, mx_loss: 0.0030, eta: 0:18:20, time: 4.5220
INFO train.py(173): step: 3180/5410, l_total: 0.0372, l_in: 0.0098, l_grad: 0.0274, msssim_ir: 0.2897, msssim_vis: 0.0699, mx_loss: 0.0078, eta: 0:18:15, time: 4.5628
INFO train.py(173): step: 3190/5410, l_total: 0.0311, l_in: 0.0065, l_grad: 0.0246, msssim_ir: 0.3687, msssim_vis: 0.0556, mx_loss: 0.0032, eta: 0:18:10, time: 4.6246
INFO train.py(173): step: 3200/5410, l_total: 0.0447, l_in: 0.0096, l_grad: 0.0351, msssim_ir: 0.3048, msssim_vis: 0.1269, mx_loss: 0.0053, eta: 0:18:05, time: 4.5170
INFO train.py(173): step: 3210/5410, l_total: 0.0384, l_in: 0.0086, l_grad: 0.0298, msssim_ir: 0.4246, msssim_vis: 0.0324, mx_loss: 0.0033, eta: 0:17:59, time: 4.5210
INFO train.py(173): step: 3220/5410, l_total: 0.0450, l_in: 0.0117, l_grad: 0.0333, msssim_ir: 0.4813, msssim_vis: 0.0154, mx_loss: 0.0094, eta: 0:17:54, time: 4.5668
INFO train.py(173): step: 3230/5410, l_total: 0.0532, l_in: 0.0114, l_grad: 0.0418, msssim_ir: 0.4816, msssim_vis: 0.0300, mx_loss: 0.0119, eta: 0:17:49, time: 4.6564
INFO train.py(173): step: 3240/5410, l_total: 0.0283, l_in: 0.0060, l_grad: 0.0223, msssim_ir: 0.4351, msssim_vis: 0.0234, mx_loss: 0.0032, eta: 0:17:44, time: 4.5021
INFO train.py(173): step: 3250/5410, l_total: 0.0385, l_in: 0.0147, l_grad: 0.0238, msssim_ir: 0.3507, msssim_vis: 0.0877, mx_loss: 0.0079, eta: 0:17:52, time: 24.7944
INFO train.py(173): step: 3260/5410, l_total: 0.0294, l_in: 0.0075, l_grad: 0.0219, msssim_ir: 0.3664, msssim_vis: 0.0675, mx_loss: 0.0038, eta: 0:17:47, time: 4.4692
INFO train.py(173): step: 3270/5410, l_total: 0.0433, l_in: 0.0111, l_grad: 0.0322, msssim_ir: 0.3856, msssim_vis: 0.0564, mx_loss: 0.0048, eta: 0:17:42, time: 4.4633
INFO train.py(173): step: 3280/5410, l_total: 0.0401, l_in: 0.0115, l_grad: 0.0285, msssim_ir: 0.3423, msssim_vis: 0.0718, mx_loss: 0.0048, eta: 0:17:36, time: 4.4742
INFO train.py(173): step: 3290/5410, l_total: 0.0407, l_in: 0.0113, l_grad: 0.0294, msssim_ir: 0.3097, msssim_vis: 0.0932, mx_loss: 0.0050, eta: 0:17:31, time: 4.4802
INFO train.py(173): step: 3300/5410, l_total: 0.0337, l_in: 0.0068, l_grad: 0.0268, msssim_ir: 0.2163, msssim_vis: 0.1037, mx_loss: 0.0056, eta: 0:17:26, time: 4.4971
INFO train.py(173): step: 3310/5410, l_total: 0.0372, l_in: 0.0101, l_grad: 0.0272, msssim_ir: 0.3857, msssim_vis: 0.0518, mx_loss: 0.0048, eta: 0:17:21, time: 4.4991
INFO train.py(173): step: 3320/5410, l_total: 0.0412, l_in: 0.0080, l_grad: 0.0332, msssim_ir: 0.2724, msssim_vis: 0.0754, mx_loss: 0.0073, eta: 0:17:15, time: 4.4981
INFO train.py(173): step: 3330/5410, l_total: 0.0528, l_in: 0.0119, l_grad: 0.0408, msssim_ir: 0.4005, msssim_vis: 0.0447, mx_loss: 0.0093, eta: 0:17:10, time: 4.4911
INFO train.py(173): step: 3340/5410, l_total: 0.0368, l_in: 0.0102, l_grad: 0.0266, msssim_ir: 0.3862, msssim_vis: 0.0294, mx_loss: 0.0075, eta: 0:17:05, time: 4.4772
INFO train.py(173): step: 3350/5410, l_total: 0.0337, l_in: 0.0091, l_grad: 0.0246, msssim_ir: 0.3439, msssim_vis: 0.0448, mx_loss: 0.0059, eta: 0:17:00, time: 4.5081
INFO train.py(173): step: 3360/5410, l_total: 0.0375, l_in: 0.0080, l_grad: 0.0295, msssim_ir: 0.4432, msssim_vis: 0.0439, mx_loss: 0.0058, eta: 0:16:55, time: 4.4822
INFO train.py(173): step: 3370/5410, l_total: 0.0293, l_in: 0.0107, l_grad: 0.0186, msssim_ir: 0.2417, msssim_vis: 0.0563, mx_loss: 0.0065, eta: 0:16:49, time: 4.4971
INFO train.py(173): step: 3380/5410, l_total: 0.0369, l_in: 0.0165, l_grad: 0.0205, msssim_ir: 0.1767, msssim_vis: 0.1322, mx_loss: 0.0113, eta: 0:16:44, time: 4.5081
INFO train.py(173): step: 3390/5410, l_total: 0.0435, l_in: 0.0102, l_grad: 0.0332, msssim_ir: 0.4604, msssim_vis: 0.0295, mx_loss: 0.0073, eta: 0:16:39, time: 4.5121
INFO train.py(173): step: 3400/5410, l_total: 0.0415, l_in: 0.0069, l_grad: 0.0345, msssim_ir: 0.3567, msssim_vis: 0.0670, mx_loss: 0.0042, eta: 0:16:34, time: 4.5031
INFO train.py(173): step: 3410/5410, l_total: 0.0296, l_in: 0.0078, l_grad: 0.0218, msssim_ir: 0.2183, msssim_vis: 0.1282, mx_loss: 0.0064, eta: 0:16:28, time: 4.5111
INFO train.py(173): step: 3420/5410, l_total: 0.0604, l_in: 0.0223, l_grad: 0.0381, msssim_ir: 0.4404, msssim_vis: 0.0251, mx_loss: 0.0074, eta: 0:16:23, time: 4.5150
INFO train.py(173): step: 3430/5410, l_total: 0.0424, l_in: 0.0106, l_grad: 0.0318, msssim_ir: 0.3919, msssim_vis: 0.0270, mx_loss: 0.0106, eta: 0:16:18, time: 4.5628
INFO train.py(173): step: 3440/5410, l_total: 0.0315, l_in: 0.0062, l_grad: 0.0254, msssim_ir: 0.3332, msssim_vis: 0.0714, mx_loss: 0.0039, eta: 0:16:13, time: 4.5798
INFO train.py(173): step: 3450/5410, l_total: 0.0391, l_in: 0.0193, l_grad: 0.0198, msssim_ir: 0.1618, msssim_vis: 0.1206, mx_loss: 0.0163, eta: 0:16:08, time: 4.5031
INFO train.py(173): step: 3460/5410, l_total: 0.0455, l_in: 0.0140, l_grad: 0.0315, msssim_ir: 0.4144, msssim_vis: 0.0568, mx_loss: 0.0052, eta: 0:16:03, time: 4.5409
INFO train.py(173): step: 3470/5410, l_total: 0.0347, l_in: 0.0094, l_grad: 0.0253, msssim_ir: 0.2369, msssim_vis: 0.1006, mx_loss: 0.0072, eta: 0:15:57, time: 4.5698
INFO train.py(173): step: 3480/5410, l_total: 0.0546, l_in: 0.0148, l_grad: 0.0398, msssim_ir: 0.2023, msssim_vis: 0.1373, mx_loss: 0.0126, eta: 0:15:52, time: 4.5290
INFO train.py(173): step: 3490/5410, l_total: 0.0864, l_in: 0.0237, l_grad: 0.0627, msssim_ir: 0.4736, msssim_vis: 0.0420, mx_loss: 0.0237, eta: 0:15:47, time: 4.5628
INFO train.py(173): step: 3500/5410, l_total: 0.0439, l_in: 0.0136, l_grad: 0.0303, msssim_ir: 0.3605, msssim_vis: 0.0539, mx_loss: 0.0118, eta: 0:15:42, time: 4.5031
INFO train.py(173): step: 3510/5410, l_total: 0.0424, l_in: 0.0118, l_grad: 0.0306, msssim_ir: 0.4277, msssim_vis: 0.0258, mx_loss: 0.0069, eta: 0:15:37, time: 4.5404
INFO train.py(173): step: 3520/5410, l_total: 0.0729, l_in: 0.0151, l_grad: 0.0578, msssim_ir: 0.4340, msssim_vis: 0.0359, mx_loss: 0.0201, eta: 0:15:32, time: 4.6017
INFO train.py(173): step: 3530/5410, l_total: 0.0443, l_in: 0.0100, l_grad: 0.0343, msssim_ir: 0.4431, msssim_vis: 0.0349, mx_loss: 0.0074, eta: 0:15:27, time: 4.5150
INFO train.py(173): step: 3540/5410, l_total: 0.0496, l_in: 0.0156, l_grad: 0.0340, msssim_ir: 0.3005, msssim_vis: 0.0946, mx_loss: 0.0094, eta: 0:15:21, time: 4.5360
INFO train.py(173): step: 3550/5410, l_total: 0.0445, l_in: 0.0127, l_grad: 0.0318, msssim_ir: 0.2818, msssim_vis: 0.1035, mx_loss: 0.0068, eta: 0:15:16, time: 4.5360
INFO train.py(173): step: 3560/5410, l_total: 0.0433, l_in: 0.0115, l_grad: 0.0318, msssim_ir: 0.3273, msssim_vis: 0.0922, mx_loss: 0.0056, eta: 0:15:11, time: 4.5409
INFO train.py(173): step: 3570/5410, l_total: 0.0325, l_in: 0.0081, l_grad: 0.0244, msssim_ir: 0.3478, msssim_vis: 0.0487, mx_loss: 0.0042, eta: 0:15:06, time: 4.5549
INFO train.py(173): step: 3580/5410, l_total: 0.0395, l_in: 0.0111, l_grad: 0.0284, msssim_ir: 0.3123, msssim_vis: 0.0545, mx_loss: 0.0076, eta: 0:15:01, time: 4.5907
INFO train.py(173): step: 3590/5410, l_total: 0.0326, l_in: 0.0059, l_grad: 0.0267, msssim_ir: 0.3788, msssim_vis: 0.0304, mx_loss: 0.0034, eta: 0:14:56, time: 4.5190
INFO train.py(173): step: 3600/5410, l_total: 0.0340, l_in: 0.0078, l_grad: 0.0263, msssim_ir: 0.3225, msssim_vis: 0.1067, mx_loss: 0.0041, eta: 0:14:51, time: 4.5150
INFO train.py(173): step: 3610/5410, l_total: 0.0389, l_in: 0.0098, l_grad: 0.0290, msssim_ir: 0.1937, msssim_vis: 0.1655, mx_loss: 0.0085, eta: 0:14:46, time: 4.5160
INFO train.py(173): step: 3620/5410, l_total: 0.0507, l_in: 0.0116, l_grad: 0.0391, msssim_ir: 0.5223, msssim_vis: 0.0074, mx_loss: 0.0065, eta: 0:14:40, time: 4.6574
INFO train.py(173): step: 3630/5410, l_total: 0.0416, l_in: 0.0095, l_grad: 0.0322, msssim_ir: 0.4368, msssim_vis: 0.0361, mx_loss: 0.0069, eta: 0:14:35, time: 4.5549
INFO train.py(173): step: 3640/5410, l_total: 0.0333, l_in: 0.0075, l_grad: 0.0257, msssim_ir: 0.2544, msssim_vis: 0.1082, mx_loss: 0.0059, eta: 0:14:30, time: 4.6126
INFO train.py(173): step: 3650/5410, l_total: 0.0485, l_in: 0.0165, l_grad: 0.0320, msssim_ir: 0.4615, msssim_vis: 0.0170, mx_loss: 0.0203, eta: 0:14:25, time: 4.5081
INFO train.py(173): step: 3660/5410, l_total: 0.0354, l_in: 0.0073, l_grad: 0.0281, msssim_ir: 0.2488, msssim_vis: 0.1187, mx_loss: 0.0068, eta: 0:14:20, time: 4.5210
INFO train.py(173): step: 3670/5410, l_total: 0.0502, l_in: 0.0116, l_grad: 0.0386, msssim_ir: 0.5101, msssim_vis: 0.0097, mx_loss: 0.0055, eta: 0:14:15, time: 4.5290
INFO train.py(173): step: 3680/5410, l_total: 0.0394, l_in: 0.0096, l_grad: 0.0298, msssim_ir: 0.4512, msssim_vis: 0.0129, mx_loss: 0.0107, eta: 0:14:10, time: 4.5240
INFO train.py(173): step: 3690/5410, l_total: 0.0421, l_in: 0.0161, l_grad: 0.0261, msssim_ir: 0.2116, msssim_vis: 0.0869, mx_loss: 0.0123, eta: 0:14:05, time: 4.5469
INFO train.py(173): step: 3700/5410, l_total: 0.0412, l_in: 0.0106, l_grad: 0.0305, msssim_ir: 0.2400, msssim_vis: 0.1101, mx_loss: 0.0091, eta: 0:14:00, time: 4.5210
INFO train.py(173): step: 3710/5410, l_total: 0.0395, l_in: 0.0123, l_grad: 0.0271, msssim_ir: 0.2052, msssim_vis: 0.1822, mx_loss: 0.0102, eta: 0:13:55, time: 4.5340
INFO train.py(173): step: 3720/5410, l_total: 0.0345, l_in: 0.0070, l_grad: 0.0275, msssim_ir: 0.4663, msssim_vis: 0.0127, mx_loss: 0.0059, eta: 0:13:50, time: 4.5937
INFO train.py(173): step: 3730/5410, l_total: 0.0430, l_in: 0.0106, l_grad: 0.0324, msssim_ir: 0.3418, msssim_vis: 0.0678, mx_loss: 0.0071, eta: 0:13:44, time: 4.5350
INFO train.py(173): step: 3740/5410, l_total: 0.0519, l_in: 0.0140, l_grad: 0.0379, msssim_ir: 0.2140, msssim_vis: 0.1904, mx_loss: 0.0110, eta: 0:13:39, time: 4.5101
INFO train.py(173): step: 3750/5410, l_total: 0.0444, l_in: 0.0098, l_grad: 0.0347, msssim_ir: 0.4500, msssim_vis: 0.0269, mx_loss: 0.0116, eta: 0:13:34, time: 4.6281
INFO train.py(173): step: 3760/5410, l_total: 0.0312, l_in: 0.0076, l_grad: 0.0236, msssim_ir: 0.4341, msssim_vis: 0.0091, mx_loss: 0.0029, eta: 0:13:29, time: 4.5111
INFO train.py(173): step: 3770/5410, l_total: 0.0527, l_in: 0.0135, l_grad: 0.0392, msssim_ir: 0.3869, msssim_vis: 0.0907, mx_loss: 0.0060, eta: 0:13:24, time: 4.5668
INFO train.py(173): step: 3780/5410, l_total: 0.0317, l_in: 0.0066, l_grad: 0.0251, msssim_ir: 0.3895, msssim_vis: 0.0454, mx_loss: 0.0041, eta: 0:13:19, time: 4.5101
INFO train.py(173): step: 3790/5410, l_total: 0.0341, l_in: 0.0097, l_grad: 0.0243, msssim_ir: 0.3562, msssim_vis: 0.0583, mx_loss: 0.0048, eta: 0:13:23, time: 24.7895
INFO train.py(173): step: 3800/5410, l_total: 0.0579, l_in: 0.0159, l_grad: 0.0421, msssim_ir: 0.3201, msssim_vis: 0.0936, mx_loss: 0.0125, eta: 0:13:18, time: 4.4533
INFO train.py(173): step: 3810/5410, l_total: 0.0510, l_in: 0.0146, l_grad: 0.0363, msssim_ir: 0.4969, msssim_vis: 0.0260, mx_loss: 0.0108, eta: 0:13:12, time: 4.4615
INFO train.py(173): step: 3820/5410, l_total: 0.0313, l_in: 0.0056, l_grad: 0.0257, msssim_ir: 0.3469, msssim_vis: 0.0330, mx_loss: 0.0037, eta: 0:13:07, time: 4.4812
INFO train.py(173): step: 3830/5410, l_total: 0.0412, l_in: 0.0083, l_grad: 0.0329, msssim_ir: 0.3711, msssim_vis: 0.0604, mx_loss: 0.0039, eta: 0:13:02, time: 4.4812
INFO train.py(173): step: 3840/5410, l_total: 0.0346, l_in: 0.0106, l_grad: 0.0240, msssim_ir: 0.3580, msssim_vis: 0.0557, mx_loss: 0.0047, eta: 0:12:57, time: 4.4971
INFO train.py(173): step: 3850/5410, l_total: 0.0523, l_in: 0.0143, l_grad: 0.0380, msssim_ir: 0.4603, msssim_vis: 0.0368, mx_loss: 0.0155, eta: 0:12:52, time: 4.4911
INFO train.py(173): step: 3860/5410, l_total: 0.0557, l_in: 0.0202, l_grad: 0.0355, msssim_ir: 0.5015, msssim_vis: 0.0114, mx_loss: 0.0054, eta: 0:12:47, time: 4.4842
INFO train.py(173): step: 3870/5410, l_total: 0.0394, l_in: 0.0127, l_grad: 0.0267, msssim_ir: 0.4145, msssim_vis: 0.0421, mx_loss: 0.0066, eta: 0:12:42, time: 4.4911
INFO train.py(173): step: 3880/5410, l_total: 0.0456, l_in: 0.0130, l_grad: 0.0327, msssim_ir: 0.4957, msssim_vis: 0.0062, mx_loss: 0.0081, eta: 0:12:36, time: 4.5091
INFO train.py(173): step: 3890/5410, l_total: 0.0322, l_in: 0.0098, l_grad: 0.0224, msssim_ir: 0.2763, msssim_vis: 0.0785, mx_loss: 0.0077, eta: 0:12:31, time: 4.4902
INFO train.py(173): step: 3900/5410, l_total: 0.0415, l_in: 0.0109, l_grad: 0.0305, msssim_ir: 0.3171, msssim_vis: 0.0960, mx_loss: 0.0039, eta: 0:12:26, time: 4.4902
INFO train.py(173): step: 3910/5410, l_total: 0.0390, l_in: 0.0125, l_grad: 0.0265, msssim_ir: 0.2042, msssim_vis: 0.1581, mx_loss: 0.0100, eta: 0:12:21, time: 4.5021
INFO train.py(173): step: 3920/5410, l_total: 0.0374, l_in: 0.0084, l_grad: 0.0290, msssim_ir: 0.4353, msssim_vis: 0.0261, mx_loss: 0.0048, eta: 0:12:16, time: 4.5001
INFO train.py(173): step: 3930/5410, l_total: 0.0504, l_in: 0.0099, l_grad: 0.0405, msssim_ir: 0.2908, msssim_vis: 0.0966, mx_loss: 0.0109, eta: 0:12:11, time: 4.5140
INFO train.py(173): step: 3940/5410, l_total: 0.0398, l_in: 0.0099, l_grad: 0.0299, msssim_ir: 0.3744, msssim_vis: 0.0567, mx_loss: 0.0058, eta: 0:12:06, time: 4.5150
INFO train.py(173): step: 3950/5410, l_total: 0.0514, l_in: 0.0116, l_grad: 0.0397, msssim_ir: 0.4328, msssim_vis: 0.0228, mx_loss: 0.0094, eta: 0:12:01, time: 4.5240
INFO train.py(173): step: 3960/5410, l_total: 0.0510, l_in: 0.0150, l_grad: 0.0360, msssim_ir: 0.4442, msssim_vis: 0.0450, mx_loss: 0.0154, eta: 0:11:56, time: 4.5350
INFO train.py(173): step: 3970/5410, l_total: 0.0269, l_in: 0.0064, l_grad: 0.0206, msssim_ir: 0.2481, msssim_vis: 0.0742, mx_loss: 0.0040, eta: 0:11:50, time: 4.5051
INFO train.py(173): step: 3980/5410, l_total: 0.0419, l_in: 0.0085, l_grad: 0.0334, msssim_ir: 0.2858, msssim_vis: 0.0805, mx_loss: 0.0062, eta: 0:11:45, time: 4.5369
INFO train.py(173): step: 3990/5410, l_total: 0.0349, l_in: 0.0083, l_grad: 0.0266, msssim_ir: 0.3415, msssim_vis: 0.0368, mx_loss: 0.0053, eta: 0:11:40, time: 4.5549
INFO train.py(173): step: 4000/5410, l_total: 0.0484, l_in: 0.0112, l_grad: 0.0372, msssim_ir: 0.3665, msssim_vis: 0.0476, mx_loss: 0.0086, eta: 0:11:35, time: 4.5180
INFO train.py(173): step: 4010/5410, l_total: 0.0685, l_in: 0.0157, l_grad: 0.0528, msssim_ir: 0.4089, msssim_vis: 0.0409, mx_loss: 0.0093, eta: 0:11:30, time: 4.6624
INFO train.py(173): step: 4020/5410, l_total: 0.0396, l_in: 0.0081, l_grad: 0.0315, msssim_ir: 0.2461, msssim_vis: 0.0947, mx_loss: 0.0055, eta: 0:11:25, time: 4.5121
INFO train.py(173): step: 4030/5410, l_total: 0.0417, l_in: 0.0108, l_grad: 0.0309, msssim_ir: 0.4761, msssim_vis: 0.0277, mx_loss: 0.0098, eta: 0:11:20, time: 4.5131
INFO train.py(173): step: 4040/5410, l_total: 0.0439, l_in: 0.0092, l_grad: 0.0347, msssim_ir: 0.3613, msssim_vis: 0.0739, mx_loss: 0.0071, eta: 0:11:15, time: 4.5061
INFO train.py(173): step: 4050/5410, l_total: 0.0378, l_in: 0.0098, l_grad: 0.0280, msssim_ir: 0.4082, msssim_vis: 0.0239, mx_loss: 0.0060, eta: 0:11:10, time: 4.6684
INFO train.py(173): step: 4060/5410, l_total: 0.0360, l_in: 0.0080, l_grad: 0.0280, msssim_ir: 0.3485, msssim_vis: 0.0269, mx_loss: 0.0051, eta: 0:11:05, time: 4.5031
INFO train.py(173): step: 4070/5410, l_total: 0.0520, l_in: 0.0185, l_grad: 0.0335, msssim_ir: 0.2652, msssim_vis: 0.0907, mx_loss: 0.0161, eta: 0:11:00, time: 4.5101
INFO train.py(173): step: 4080/5410, l_total: 0.0468, l_in: 0.0158, l_grad: 0.0310, msssim_ir: 0.4274, msssim_vis: 0.0608, mx_loss: 0.0201, eta: 0:10:55, time: 4.5688
INFO train.py(173): step: 4090/5410, l_total: 0.0529, l_in: 0.0169, l_grad: 0.0360, msssim_ir: 0.4789, msssim_vis: 0.0251, mx_loss: 0.0143, eta: 0:10:50, time: 4.5389
INFO train.py(173): step: 4100/5410, l_total: 0.0299, l_in: 0.0079, l_grad: 0.0220, msssim_ir: 0.2189, msssim_vis: 0.1123, mx_loss: 0.0044, eta: 0:10:45, time: 4.5360
INFO train.py(173): step: 4110/5410, l_total: 0.0312, l_in: 0.0074, l_grad: 0.0238, msssim_ir: 0.2744, msssim_vis: 0.1085, mx_loss: 0.0043, eta: 0:10:40, time: 4.5360
INFO train.py(173): step: 4120/5410, l_total: 0.0487, l_in: 0.0122, l_grad: 0.0365, msssim_ir: 0.2376, msssim_vis: 0.1212, mx_loss: 0.0084, eta: 0:10:35, time: 4.6634
INFO train.py(173): step: 4130/5410, l_total: 0.0371, l_in: 0.0085, l_grad: 0.0286, msssim_ir: 0.2734, msssim_vis: 0.0995, mx_loss: 0.0060, eta: 0:10:30, time: 4.5131
INFO train.py(173): step: 4140/5410, l_total: 0.0366, l_in: 0.0107, l_grad: 0.0259, msssim_ir: 0.1908, msssim_vis: 0.1129, mx_loss: 0.0075, eta: 0:10:25, time: 4.5180
INFO train.py(173): step: 4150/5410, l_total: 0.0295, l_in: 0.0084, l_grad: 0.0211, msssim_ir: 0.2917, msssim_vis: 0.0887, mx_loss: 0.0056, eta: 0:10:19, time: 4.5459
INFO train.py(173): step: 4160/5410, l_total: 0.0496, l_in: 0.0178, l_grad: 0.0318, msssim_ir: 0.1271, msssim_vis: 0.2061, mx_loss: 0.0156, eta: 0:10:14, time: 4.6365
INFO train.py(173): step: 4170/5410, l_total: 0.0509, l_in: 0.0128, l_grad: 0.0381, msssim_ir: 0.3555, msssim_vis: 0.1084, mx_loss: 0.0069, eta: 0:10:09, time: 4.5081
INFO train.py(173): step: 4180/5410, l_total: 0.0492, l_in: 0.0105, l_grad: 0.0388, msssim_ir: 0.4246, msssim_vis: 0.0517, mx_loss: 0.0102, eta: 0:10:04, time: 4.5549
INFO train.py(173): step: 4190/5410, l_total: 0.0397, l_in: 0.0117, l_grad: 0.0280, msssim_ir: 0.4545, msssim_vis: 0.0317, mx_loss: 0.0119, eta: 0:09:59, time: 4.5091
INFO train.py(173): step: 4200/5410, l_total: 0.0379, l_in: 0.0105, l_grad: 0.0273, msssim_ir: 0.3493, msssim_vis: 0.0612, mx_loss: 0.0072, eta: 0:09:54, time: 4.5817
INFO train.py(173): step: 4210/5410, l_total: 0.0453, l_in: 0.0096, l_grad: 0.0357, msssim_ir: 0.3360, msssim_vis: 0.0503, mx_loss: 0.0054, eta: 0:09:49, time: 4.5419
INFO train.py(173): step: 4220/5410, l_total: 0.0380, l_in: 0.0122, l_grad: 0.0257, msssim_ir: 0.3901, msssim_vis: 0.0335, mx_loss: 0.0035, eta: 0:09:44, time: 4.5300
INFO train.py(173): step: 4230/5410, l_total: 0.0346, l_in: 0.0085, l_grad: 0.0261, msssim_ir: 0.3041, msssim_vis: 0.0740, mx_loss: 0.0057, eta: 0:09:39, time: 4.5200
INFO train.py(173): step: 4240/5410, l_total: 0.0348, l_in: 0.0080, l_grad: 0.0268, msssim_ir: 0.3005, msssim_vis: 0.0827, mx_loss: 0.0038, eta: 0:09:34, time: 4.5409
INFO train.py(173): step: 4250/5410, l_total: 0.0491, l_in: 0.0159, l_grad: 0.0332, msssim_ir: 0.2839, msssim_vis: 0.1219, mx_loss: 0.0079, eta: 0:09:29, time: 4.5489
INFO train.py(173): step: 4260/5410, l_total: 0.0449, l_in: 0.0097, l_grad: 0.0352, msssim_ir: 0.4145, msssim_vis: 0.0267, mx_loss: 0.0075, eta: 0:09:24, time: 4.5360
INFO train.py(173): step: 4270/5410, l_total: 0.0729, l_in: 0.0246, l_grad: 0.0483, msssim_ir: 0.4233, msssim_vis: 0.0710, mx_loss: 0.0259, eta: 0:09:19, time: 4.5688
INFO train.py(173): step: 4280/5410, l_total: 0.0368, l_in: 0.0083, l_grad: 0.0285, msssim_ir: 0.4683, msssim_vis: 0.0186, mx_loss: 0.0053, eta: 0:09:14, time: 4.5260
INFO train.py(173): step: 4290/5410, l_total: 0.0301, l_in: 0.0076, l_grad: 0.0226, msssim_ir: 0.1973, msssim_vis: 0.1048, mx_loss: 0.0046, eta: 0:09:09, time: 4.5598
INFO train.py(173): step: 4300/5410, l_total: 0.0346, l_in: 0.0084, l_grad: 0.0262, msssim_ir: 0.4036, msssim_vis: 0.0639, mx_loss: 0.0043, eta: 0:09:04, time: 4.5399
INFO train.py(173): step: 4310/5410, l_total: 0.0349, l_in: 0.0077, l_grad: 0.0272, msssim_ir: 0.1599, msssim_vis: 0.1089, mx_loss: 0.0060, eta: 0:08:59, time: 4.5300
INFO train.py(173): step: 4320/5410, l_total: 0.0488, l_in: 0.0094, l_grad: 0.0393, msssim_ir: 0.2875, msssim_vis: 0.1267, mx_loss: 0.0050, eta: 0:08:54, time: 4.5957
INFO train.py(173): step: 4330/5410, l_total: 0.0461, l_in: 0.0124, l_grad: 0.0338, msssim_ir: 0.3088, msssim_vis: 0.1276, mx_loss: 0.0092, eta: 0:08:54, time: 24.8183
INFO train.py(173): step: 4340/5410, l_total: 0.0429, l_in: 0.0089, l_grad: 0.0340, msssim_ir: 0.3463, msssim_vis: 0.0495, mx_loss: 0.0060, eta: 0:08:49, time: 4.4563
INFO train.py(173): step: 4350/5410, l_total: 0.0554, l_in: 0.0125, l_grad: 0.0428, msssim_ir: 0.3514, msssim_vis: 0.1173, mx_loss: 0.0079, eta: 0:08:44, time: 4.4613
INFO train.py(173): step: 4360/5410, l_total: 0.0350, l_in: 0.0085, l_grad: 0.0266, msssim_ir: 0.3103, msssim_vis: 0.0524, mx_loss: 0.0083, eta: 0:08:39, time: 4.4822
INFO train.py(173): step: 4370/5410, l_total: 0.0367, l_in: 0.0081, l_grad: 0.0286, msssim_ir: 0.2454, msssim_vis: 0.1081, mx_loss: 0.0060, eta: 0:08:34, time: 4.4951
INFO train.py(173): step: 4380/5410, l_total: 0.0311, l_in: 0.0095, l_grad: 0.0215, msssim_ir: 0.4020, msssim_vis: 0.0434, mx_loss: 0.0047, eta: 0:08:29, time: 4.4852
INFO train.py(173): step: 4390/5410, l_total: 0.0370, l_in: 0.0112, l_grad: 0.0257, msssim_ir: 0.3082, msssim_vis: 0.1015, mx_loss: 0.0046, eta: 0:08:24, time: 4.5021
INFO train.py(173): step: 4400/5410, l_total: 0.0476, l_in: 0.0114, l_grad: 0.0361, msssim_ir: 0.3685, msssim_vis: 0.0405, mx_loss: 0.0061, eta: 0:08:19, time: 4.4991
INFO train.py(173): step: 4410/5410, l_total: 0.0367, l_in: 0.0095, l_grad: 0.0272, msssim_ir: 0.3872, msssim_vis: 0.0297, mx_loss: 0.0045, eta: 0:08:14, time: 4.4882
INFO train.py(173): step: 4420/5410, l_total: 0.0406, l_in: 0.0120, l_grad: 0.0285, msssim_ir: 0.3112, msssim_vis: 0.0839, mx_loss: 0.0115, eta: 0:08:09, time: 4.4822
INFO train.py(173): step: 4430/5410, l_total: 0.0349, l_in: 0.0076, l_grad: 0.0273, msssim_ir: 0.2621, msssim_vis: 0.0873, mx_loss: 0.0064, eta: 0:08:04, time: 4.5001
INFO train.py(173): step: 4440/5410, l_total: 0.0421, l_in: 0.0085, l_grad: 0.0336, msssim_ir: 0.2836, msssim_vis: 0.1013, mx_loss: 0.0038, eta: 0:07:59, time: 4.4832
INFO train.py(173): step: 4450/5410, l_total: 0.0676, l_in: 0.0146, l_grad: 0.0530, msssim_ir: 0.4887, msssim_vis: 0.0116, mx_loss: 0.0104, eta: 0:07:54, time: 4.4961
INFO train.py(173): step: 4460/5410, l_total: 0.0345, l_in: 0.0132, l_grad: 0.0213, msssim_ir: 0.2408, msssim_vis: 0.0961, mx_loss: 0.0080, eta: 0:07:49, time: 4.5031
INFO train.py(173): step: 4470/5410, l_total: 0.0250, l_in: 0.0060, l_grad: 0.0189, msssim_ir: 0.2929, msssim_vis: 0.0396, mx_loss: 0.0041, eta: 0:07:44, time: 4.4937
INFO train.py(173): step: 4480/5410, l_total: 0.0480, l_in: 0.0131, l_grad: 0.0349, msssim_ir: 0.2617, msssim_vis: 0.1264, mx_loss: 0.0091, eta: 0:07:39, time: 4.5160
INFO train.py(173): step: 4490/5410, l_total: 0.0422, l_in: 0.0110, l_grad: 0.0312, msssim_ir: 0.1965, msssim_vis: 0.1347, mx_loss: 0.0105, eta: 0:07:34, time: 4.5061
INFO train.py(173): step: 4500/5410, l_total: 0.0503, l_in: 0.0213, l_grad: 0.0290, msssim_ir: 0.1612, msssim_vis: 0.1271, mx_loss: 0.0192, eta: 0:07:29, time: 4.5091
INFO train.py(173): step: 4510/5410, l_total: 0.0363, l_in: 0.0153, l_grad: 0.0210, msssim_ir: 0.1704, msssim_vis: 0.1096, mx_loss: 0.0109, eta: 0:07:24, time: 4.5352
INFO train.py(173): step: 4520/5410, l_total: 0.0340, l_in: 0.0087, l_grad: 0.0253, msssim_ir: 0.4580, msssim_vis: 0.0162, mx_loss: 0.0038, eta: 0:07:19, time: 4.5708
INFO train.py(173): step: 4530/5410, l_total: 0.0375, l_in: 0.0107, l_grad: 0.0268, msssim_ir: 0.4010, msssim_vis: 0.0355, mx_loss: 0.0070, eta: 0:07:13, time: 4.5330
INFO train.py(173): step: 4540/5410, l_total: 0.0347, l_in: 0.0075, l_grad: 0.0273, msssim_ir: 0.3861, msssim_vis: 0.0358, mx_loss: 0.0048, eta: 0:07:08, time: 4.5419
INFO train.py(173): step: 4550/5410, l_total: 0.0467, l_in: 0.0116, l_grad: 0.0351, msssim_ir: 0.2472, msssim_vis: 0.1225, mx_loss: 0.0082, eta: 0:07:03, time: 4.5340
INFO train.py(173): step: 4560/5410, l_total: 0.0331, l_in: 0.0070, l_grad: 0.0261, msssim_ir: 0.4184, msssim_vis: 0.0125, mx_loss: 0.0036, eta: 0:06:58, time: 4.5449
INFO train.py(173): step: 4570/5410, l_total: 0.0499, l_in: 0.0108, l_grad: 0.0391, msssim_ir: 0.2872, msssim_vis: 0.0900, mx_loss: 0.0083, eta: 0:06:53, time: 4.5180
INFO train.py(173): step: 4580/5410, l_total: 0.0349, l_in: 0.0071, l_grad: 0.0278, msssim_ir: 0.3374, msssim_vis: 0.0870, mx_loss: 0.0034, eta: 0:06:48, time: 4.6166
INFO train.py(173): step: 4590/5410, l_total: 0.0453, l_in: 0.0107, l_grad: 0.0346, msssim_ir: 0.4101, msssim_vis: 0.0612, mx_loss: 0.0066, eta: 0:06:43, time: 4.5280
INFO train.py(173): step: 4600/5410, l_total: 0.0415, l_in: 0.0118, l_grad: 0.0297, msssim_ir: 0.4412, msssim_vis: 0.0177, mx_loss: 0.0066, eta: 0:06:39, time: 4.5877
INFO train.py(173): step: 4610/5410, l_total: 0.0435, l_in: 0.0122, l_grad: 0.0314, msssim_ir: 0.3851, msssim_vis: 0.0626, mx_loss: 0.0052, eta: 0:06:34, time: 4.5350
INFO train.py(173): step: 4620/5410, l_total: 0.0478, l_in: 0.0110, l_grad: 0.0368, msssim_ir: 0.3671, msssim_vis: 0.0717, mx_loss: 0.0088, eta: 0:06:29, time: 4.5270
INFO train.py(173): step: 4630/5410, l_total: 0.0583, l_in: 0.0231, l_grad: 0.0352, msssim_ir: 0.4817, msssim_vis: 0.0092, mx_loss: 0.0054, eta: 0:06:24, time: 4.5509
INFO train.py(173): step: 4640/5410, l_total: 0.0389, l_in: 0.0166, l_grad: 0.0222, msssim_ir: 0.2305, msssim_vis: 0.0611, mx_loss: 0.0127, eta: 0:06:19, time: 4.5290
INFO train.py(173): step: 4650/5410, l_total: 0.0365, l_in: 0.0076, l_grad: 0.0289, msssim_ir: 0.3467, msssim_vis: 0.0612, mx_loss: 0.0047, eta: 0:06:14, time: 4.6206
INFO train.py(173): step: 4660/5410, l_total: 0.0344, l_in: 0.0074, l_grad: 0.0270, msssim_ir: 0.3912, msssim_vis: 0.0264, mx_loss: 0.0035, eta: 0:06:09, time: 4.5031
INFO train.py(173): step: 4670/5410, l_total: 0.0439, l_in: 0.0104, l_grad: 0.0335, msssim_ir: 0.3938, msssim_vis: 0.0443, mx_loss: 0.0065, eta: 0:06:04, time: 4.5350
INFO train.py(173): step: 4680/5410, l_total: 0.0431, l_in: 0.0106, l_grad: 0.0325, msssim_ir: 0.4234, msssim_vis: 0.0157, mx_loss: 0.0110, eta: 0:05:59, time: 4.5230
INFO train.py(173): step: 4690/5410, l_total: 0.0546, l_in: 0.0167, l_grad: 0.0378, msssim_ir: 0.5182, msssim_vis: 0.0135, mx_loss: 0.0130, eta: 0:05:54, time: 4.5827
INFO train.py(173): step: 4700/5410, l_total: 0.0431, l_in: 0.0094, l_grad: 0.0337, msssim_ir: 0.4340, msssim_vis: 0.0277, mx_loss: 0.0055, eta: 0:05:49, time: 4.5260
INFO train.py(173): step: 4710/5410, l_total: 0.0445, l_in: 0.0148, l_grad: 0.0296, msssim_ir: 0.3030, msssim_vis: 0.0927, mx_loss: 0.0082, eta: 0:05:44, time: 4.5160
INFO train.py(173): step: 4720/5410, l_total: 0.0298, l_in: 0.0091, l_grad: 0.0207, msssim_ir: 0.3627, msssim_vis: 0.0507, mx_loss: 0.0027, eta: 0:05:39, time: 4.5111
INFO train.py(173): step: 4730/5410, l_total: 0.0450, l_in: 0.0091, l_grad: 0.0359, msssim_ir: 0.3348, msssim_vis: 0.0899, mx_loss: 0.0070, eta: 0:05:34, time: 4.5230
INFO train.py(173): step: 4740/5410, l_total: 0.0529, l_in: 0.0171, l_grad: 0.0358, msssim_ir: 0.3671, msssim_vis: 0.0640, mx_loss: 0.0103, eta: 0:05:29, time: 4.5618
INFO train.py(173): step: 4750/5410, l_total: 0.0522, l_in: 0.0157, l_grad: 0.0364, msssim_ir: 0.4452, msssim_vis: 0.0334, mx_loss: 0.0069, eta: 0:05:24, time: 4.6017
INFO train.py(173): step: 4760/5410, l_total: 0.0685, l_in: 0.0243, l_grad: 0.0442, msssim_ir: 0.4372, msssim_vis: 0.0427, mx_loss: 0.0376, eta: 0:05:19, time: 4.5121
INFO train.py(173): step: 4770/5410, l_total: 0.0320, l_in: 0.0074, l_grad: 0.0246, msssim_ir: 0.2621, msssim_vis: 0.1022, mx_loss: 0.0045, eta: 0:05:14, time: 4.6136
INFO train.py(173): step: 4780/5410, l_total: 0.0414, l_in: 0.0072, l_grad: 0.0342, msssim_ir: 0.2161, msssim_vis: 0.1421, mx_loss: 0.0053, eta: 0:05:09, time: 4.5001
INFO train.py(173): step: 4790/5410, l_total: 0.0381, l_in: 0.0103, l_grad: 0.0279, msssim_ir: 0.2409, msssim_vis: 0.1032, mx_loss: 0.0087, eta: 0:05:04, time: 4.5419
INFO train.py(173): step: 4800/5410, l_total: 0.0409, l_in: 0.0088, l_grad: 0.0321, msssim_ir: 0.4864, msssim_vis: 0.0092, mx_loss: 0.0041, eta: 0:04:59, time: 4.5300
INFO train.py(173): step: 4810/5410, l_total: 0.0426, l_in: 0.0134, l_grad: 0.0293, msssim_ir: 0.3527, msssim_vis: 0.0826, mx_loss: 0.0061, eta: 0:04:54, time: 4.5399
INFO train.py(173): step: 4820/5410, l_total: 0.0338, l_in: 0.0076, l_grad: 0.0262, msssim_ir: 0.2019, msssim_vis: 0.1156, mx_loss: 0.0068, eta: 0:04:49, time: 4.5748
INFO train.py(173): step: 4830/5410, l_total: 0.0462, l_in: 0.0140, l_grad: 0.0322, msssim_ir: 0.3447, msssim_vis: 0.0946, mx_loss: 0.0069, eta: 0:04:44, time: 4.5240
INFO train.py(173): step: 4840/5410, l_total: 0.0294, l_in: 0.0083, l_grad: 0.0212, msssim_ir: 0.4212, msssim_vis: 0.0187, mx_loss: 0.0030, eta: 0:04:39, time: 4.5320
INFO train.py(173): step: 4850/5410, l_total: 0.0385, l_in: 0.0086, l_grad: 0.0299, msssim_ir: 0.3718, msssim_vis: 0.0560, mx_loss: 0.0076, eta: 0:04:34, time: 4.5917
INFO train.py(173): step: 4860/5410, l_total: 0.0550, l_in: 0.0184, l_grad: 0.0367, msssim_ir: 0.2874, msssim_vis: 0.1345, mx_loss: 0.0066, eta: 0:04:29, time: 4.5150
INFO train.py(173): step: 4870/5410, l_total: 0.0453, l_in: 0.0108, l_grad: 0.0345, msssim_ir: 0.3623, msssim_vis: 0.0392, mx_loss: 0.0070, eta: 0:04:27, time: 24.4769
INFO train.py(173): step: 4880/5410, l_total: 0.0367, l_in: 0.0093, l_grad: 0.0274, msssim_ir: 0.2494, msssim_vis: 0.1226, mx_loss: 0.0066, eta: 0:04:22, time: 4.4912
INFO train.py(173): step: 4890/5410, l_total: 0.0384, l_in: 0.0092, l_grad: 0.0292, msssim_ir: 0.3205, msssim_vis: 0.0954, mx_loss: 0.0059, eta: 0:04:17, time: 4.4643
INFO train.py(173): step: 4900/5410, l_total: 0.0254, l_in: 0.0063, l_grad: 0.0191, msssim_ir: 0.3063, msssim_vis: 0.0536, mx_loss: 0.0040, eta: 0:04:12, time: 4.4792
INFO train.py(173): step: 4910/5410, l_total: 0.0513, l_in: 0.0135, l_grad: 0.0378, msssim_ir: 0.4507, msssim_vis: 0.0215, mx_loss: 0.0071, eta: 0:04:07, time: 4.4692
INFO train.py(173): step: 4920/5410, l_total: 0.0460, l_in: 0.0105, l_grad: 0.0355, msssim_ir: 0.3792, msssim_vis: 0.0778, mx_loss: 0.0084, eta: 0:04:02, time: 4.4872
INFO train.py(173): step: 4930/5410, l_total: 0.0492, l_in: 0.0144, l_grad: 0.0348, msssim_ir: 0.3371, msssim_vis: 0.1338, mx_loss: 0.0114, eta: 0:03:57, time: 4.4742
INFO train.py(173): step: 4940/5410, l_total: 0.0306, l_in: 0.0069, l_grad: 0.0237, msssim_ir: 0.3951, msssim_vis: 0.0379, mx_loss: 0.0035, eta: 0:03:52, time: 4.4862
INFO train.py(173): step: 4950/5410, l_total: 0.0499, l_in: 0.0115, l_grad: 0.0384, msssim_ir: 0.3238, msssim_vis: 0.0859, mx_loss: 0.0076, eta: 0:03:47, time: 4.5001
INFO train.py(173): step: 4960/5410, l_total: 0.0404, l_in: 0.0154, l_grad: 0.0250, msssim_ir: 0.1390, msssim_vis: 0.1315, mx_loss: 0.0146, eta: 0:03:42, time: 4.5041
INFO train.py(173): step: 4970/5410, l_total: 0.0449, l_in: 0.0090, l_grad: 0.0358, msssim_ir: 0.2071, msssim_vis: 0.1671, mx_loss: 0.0048, eta: 0:03:37, time: 4.4991
INFO train.py(173): step: 4980/5410, l_total: 0.0317, l_in: 0.0115, l_grad: 0.0202, msssim_ir: 0.2332, msssim_vis: 0.0666, mx_loss: 0.0094, eta: 0:03:32, time: 4.4991
INFO train.py(173): step: 4990/5410, l_total: 0.0307, l_in: 0.0083, l_grad: 0.0224, msssim_ir: 0.3746, msssim_vis: 0.0269, mx_loss: 0.0049, eta: 0:03:27, time: 4.4892
INFO train.py(173): step: 5000/5410, l_total: 0.0365, l_in: 0.0080, l_grad: 0.0285, msssim_ir: 0.4660, msssim_vis: 0.0096, mx_loss: 0.0046, eta: 0:03:22, time: 4.4991
INFO train.py(173): step: 5010/5410, l_total: 0.0555, l_in: 0.0165, l_grad: 0.0390, msssim_ir: 0.4871, msssim_vis: 0.0091, mx_loss: 0.0155, eta: 0:03:17, time: 4.5071
INFO train.py(173): step: 5020/5410, l_total: 0.0429, l_in: 0.0095, l_grad: 0.0334, msssim_ir: 0.2921, msssim_vis: 0.1152, mx_loss: 0.0055, eta: 0:03:12, time: 4.5121
INFO train.py(173): step: 5030/5410, l_total: 0.0589, l_in: 0.0167, l_grad: 0.0422, msssim_ir: 0.4899, msssim_vis: 0.0220, mx_loss: 0.0131, eta: 0:03:07, time: 4.5031
INFO train.py(173): step: 5040/5410, l_total: 0.0331, l_in: 0.0074, l_grad: 0.0258, msssim_ir: 0.3700, msssim_vis: 0.0232, mx_loss: 0.0050, eta: 0:03:02, time: 4.5160
INFO train.py(173): step: 5050/5410, l_total: 0.0488, l_in: 0.0112, l_grad: 0.0376, msssim_ir: 0.4115, msssim_vis: 0.0449, mx_loss: 0.0068, eta: 0:02:57, time: 4.5379
INFO train.py(173): step: 5060/5410, l_total: 0.0390, l_in: 0.0152, l_grad: 0.0238, msssim_ir: 0.1639, msssim_vis: 0.1012, mx_loss: 0.0142, eta: 0:02:52, time: 4.5748
INFO train.py(173): step: 5070/5410, l_total: 0.0469, l_in: 0.0102, l_grad: 0.0367, msssim_ir: 0.4596, msssim_vis: 0.0209, mx_loss: 0.0073, eta: 0:02:47, time: 4.5439
INFO train.py(173): step: 5080/5410, l_total: 0.0600, l_in: 0.0163, l_grad: 0.0437, msssim_ir: 0.4826, msssim_vis: 0.0333, mx_loss: 0.0057, eta: 0:02:42, time: 4.5081
INFO train.py(173): step: 5090/5410, l_total: 0.0527, l_in: 0.0141, l_grad: 0.0386, msssim_ir: 0.3494, msssim_vis: 0.0778, mx_loss: 0.0072, eta: 0:02:37, time: 4.5369
INFO train.py(173): step: 5100/5410, l_total: 0.0484, l_in: 0.0088, l_grad: 0.0396, msssim_ir: 0.2987, msssim_vis: 0.1012, mx_loss: 0.0075, eta: 0:02:32, time: 4.5330
INFO train.py(173): step: 5110/5410, l_total: 0.0434, l_in: 0.0182, l_grad: 0.0252, msssim_ir: 0.2181, msssim_vis: 0.0961, mx_loss: 0.0124, eta: 0:02:27, time: 4.5509
INFO train.py(173): step: 5120/5410, l_total: 0.0460, l_in: 0.0151, l_grad: 0.0309, msssim_ir: 0.3713, msssim_vis: 0.0623, mx_loss: 0.0073, eta: 0:02:22, time: 4.5419
INFO train.py(173): step: 5130/5410, l_total: 0.0288, l_in: 0.0075, l_grad: 0.0213, msssim_ir: 0.2493, msssim_vis: 0.1025, mx_loss: 0.0043, eta: 0:02:17, time: 4.5589
INFO train.py(173): step: 5140/5410, l_total: 0.0315, l_in: 0.0064, l_grad: 0.0251, msssim_ir: 0.3454, msssim_vis: 0.0632, mx_loss: 0.0034, eta: 0:02:12, time: 4.5330
INFO train.py(173): step: 5150/5410, l_total: 0.0624, l_in: 0.0208, l_grad: 0.0416, msssim_ir: 0.3753, msssim_vis: 0.1269, mx_loss: 0.0120, eta: 0:02:07, time: 4.5509
INFO train.py(173): step: 5160/5410, l_total: 0.0398, l_in: 0.0119, l_grad: 0.0279, msssim_ir: 0.2541, msssim_vis: 0.1496, mx_loss: 0.0076, eta: 0:02:03, time: 4.5688
INFO train.py(173): step: 5170/5410, l_total: 0.0690, l_in: 0.0256, l_grad: 0.0434, msssim_ir: 0.4407, msssim_vis: 0.0462, mx_loss: 0.0154, eta: 0:01:58, time: 4.5091
INFO train.py(173): step: 5180/5410, l_total: 0.0294, l_in: 0.0071, l_grad: 0.0223, msssim_ir: 0.3534, msssim_vis: 0.0281, mx_loss: 0.0041, eta: 0:01:53, time: 4.6136
INFO train.py(173): step: 5190/5410, l_total: 0.0449, l_in: 0.0114, l_grad: 0.0335, msssim_ir: 0.3352, msssim_vis: 0.1179, mx_loss: 0.0071, eta: 0:01:48, time: 4.5170
INFO train.py(173): step: 5200/5410, l_total: 0.0380, l_in: 0.0078, l_grad: 0.0302, msssim_ir: 0.3260, msssim_vis: 0.0884, mx_loss: 0.0042, eta: 0:01:43, time: 4.5180
INFO train.py(173): step: 5210/5410, l_total: 0.0387, l_in: 0.0077, l_grad: 0.0309, msssim_ir: 0.3213, msssim_vis: 0.1002, mx_loss: 0.0071, eta: 0:01:38, time: 4.5579
INFO train.py(173): step: 5220/5410, l_total: 0.0371, l_in: 0.0095, l_grad: 0.0276, msssim_ir: 0.2029, msssim_vis: 0.1456, mx_loss: 0.0070, eta: 0:01:33, time: 4.5310
INFO train.py(173): step: 5230/5410, l_total: 0.0269, l_in: 0.0070, l_grad: 0.0199, msssim_ir: 0.2051, msssim_vis: 0.0774, mx_loss: 0.0060, eta: 0:01:28, time: 4.5320
INFO train.py(173): step: 5240/5410, l_total: 0.0515, l_in: 0.0108, l_grad: 0.0407, msssim_ir: 0.4906, msssim_vis: 0.0083, mx_loss: 0.0040, eta: 0:01:23, time: 4.5369
INFO train.py(173): step: 5250/5410, l_total: 0.0348, l_in: 0.0095, l_grad: 0.0253, msssim_ir: 0.1972, msssim_vis: 0.1345, mx_loss: 0.0066, eta: 0:01:18, time: 4.5867
INFO train.py(173): step: 5260/5410, l_total: 0.0468, l_in: 0.0141, l_grad: 0.0327, msssim_ir: 0.2821, msssim_vis: 0.1111, mx_loss: 0.0126, eta: 0:01:13, time: 4.5250
INFO train.py(173): step: 5270/5410, l_total: 0.0506, l_in: 0.0173, l_grad: 0.0334, msssim_ir: 0.4627, msssim_vis: 0.0180, mx_loss: 0.0074, eta: 0:01:08, time: 4.5608
INFO train.py(173): step: 5280/5410, l_total: 0.0454, l_in: 0.0107, l_grad: 0.0347, msssim_ir: 0.2750, msssim_vis: 0.0847, mx_loss: 0.0071, eta: 0:01:03, time: 4.5270
INFO train.py(173): step: 5290/5410, l_total: 0.0371, l_in: 0.0150, l_grad: 0.0221, msssim_ir: 0.4083, msssim_vis: 0.0238, mx_loss: 0.0045, eta: 0:00:58, time: 4.5579
INFO train.py(173): step: 5300/5410, l_total: 0.0552, l_in: 0.0207, l_grad: 0.0345, msssim_ir: 0.4892, msssim_vis: 0.0270, mx_loss: 0.0080, eta: 0:00:54, time: 4.6166
INFO train.py(173): step: 5310/5410, l_total: 0.0519, l_in: 0.0119, l_grad: 0.0399, msssim_ir: 0.3630, msssim_vis: 0.0674, mx_loss: 0.0100, eta: 0:00:49, time: 4.5260
INFO train.py(173): step: 5320/5410, l_total: 0.0452, l_in: 0.0155, l_grad: 0.0297, msssim_ir: 0.3858, msssim_vis: 0.0363, mx_loss: 0.0077, eta: 0:00:44, time: 4.5833
INFO train.py(173): step: 5330/5410, l_total: 0.0418, l_in: 0.0114, l_grad: 0.0304, msssim_ir: 0.4651, msssim_vis: 0.0094, mx_loss: 0.0050, eta: 0:00:39, time: 4.5220
INFO train.py(173): step: 5340/5410, l_total: 0.0352, l_in: 0.0121, l_grad: 0.0231, msssim_ir: 0.2038, msssim_vis: 0.1242, mx_loss: 0.0103, eta: 0:00:34, time: 4.5330
INFO train.py(173): step: 5350/5410, l_total: 0.0494, l_in: 0.0114, l_grad: 0.0380, msssim_ir: 0.4514, msssim_vis: 0.0200, mx_loss: 0.0059, eta: 0:00:29, time: 4.5180
INFO train.py(173): step: 5360/5410, l_total: 0.0411, l_in: 0.0088, l_grad: 0.0322, msssim_ir: 0.3818, msssim_vis: 0.0470, mx_loss: 0.0039, eta: 0:00:24, time: 4.5330
INFO train.py(173): step: 5370/5410, l_total: 0.0314, l_in: 0.0090, l_grad: 0.0224, msssim_ir: 0.3954, msssim_vis: 0.0224, mx_loss: 0.0069, eta: 0:00:19, time: 4.5489
INFO train.py(173): step: 5380/5410, l_total: 0.0295, l_in: 0.0087, l_grad: 0.0207, msssim_ir: 0.3920, msssim_vis: 0.0214, mx_loss: 0.0046, eta: 0:00:14, time: 4.5927
INFO train.py(173): step: 5390/5410, l_total: 0.0400, l_in: 0.0090, l_grad: 0.0310, msssim_ir: 0.3214, msssim_vis: 0.0731, mx_loss: 0.0064, eta: 0:00:09, time: 4.5519
INFO train.py(173): step: 5400/5410, l_total: 0.0332, l_in: 0.0119, l_grad: 0.0214, msssim_ir: 0.3393, msssim_vis: 0.0657, mx_loss: 0.0066, eta: 0:00:04, time: 4.5459
INFO train.py(173): step: 5410/5410, l_total: 0.0431, l_in: 0.0117, l_grad: 0.0314, msssim_ir: 0.3158, msssim_vis: 0.1124, mx_loss: 0.0065, eta: 0:00:00, time: 4.5250
INFO train.py(177): Fusion Model Save to: ./model\Fusion\fusion_model.pth
INFO train.py(178): 

INFO train.py(108): Training Fusion Model start~
INFO train.py(173): step: 10/5410, l_total: 0.0774, l_in: 0.0289, l_grad: 0.0485, msssim_ir: 0.4182, msssim_vis: 0.0356, mx_loss: 0.0254, eta: 3:36:16, time: 24.0298
INFO train.py(173): step: 20/5410, l_total: 0.0309, l_in: 0.0112, l_grad: 0.0197, msssim_ir: 0.1932, msssim_vis: 0.1264, mx_loss: 0.0063, eta: 2:07:59, time: 4.4653
INFO train.py(173): step: 30/5410, l_total: 0.0478, l_in: 0.0125, l_grad: 0.0352, msssim_ir: 0.3585, msssim_vis: 0.0569, mx_loss: 0.0139, eta: 1:38:31, time: 4.4712
INFO train.py(173): step: 40/5410, l_total: 0.0387, l_in: 0.0100, l_grad: 0.0287, msssim_ir: 0.4194, msssim_vis: 0.0214, mx_loss: 0.0137, eta: 1:23:46, time: 4.4722
INFO train.py(173): step: 50/5410, l_total: 0.0359, l_in: 0.0070, l_grad: 0.0289, msssim_ir: 0.3055, msssim_vis: 0.0981, mx_loss: 0.0048, eta: 1:14:54, time: 4.4852
INFO train.py(173): step: 60/5410, l_total: 0.0480, l_in: 0.0091, l_grad: 0.0388, msssim_ir: 0.2668, msssim_vis: 0.0753, mx_loss: 0.0056, eta: 1:08:58, time: 4.4932
INFO train.py(173): step: 70/5410, l_total: 0.0470, l_in: 0.0090, l_grad: 0.0380, msssim_ir: 0.3785, msssim_vis: 0.0827, mx_loss: 0.0046, eta: 1:04:43, time: 4.4896
INFO train.py(173): step: 80/5410, l_total: 0.0532, l_in: 0.0117, l_grad: 0.0415, msssim_ir: 0.2885, msssim_vis: 0.1312, mx_loss: 0.0081, eta: 1:01:30, time: 4.4892
INFO train.py(173): step: 90/5410, l_total: 0.0400, l_in: 0.0102, l_grad: 0.0298, msssim_ir: 0.4403, msssim_vis: 0.0244, mx_loss: 0.0071, eta: 0:59:00, time: 4.4981
INFO train.py(173): step: 100/5410, l_total: 0.0606, l_in: 0.0121, l_grad: 0.0485, msssim_ir: 0.3891, msssim_vis: 0.0671, mx_loss: 0.0073, eta: 0:56:58, time: 4.4902
INFO train.py(173): step: 110/5410, l_total: 0.0350, l_in: 0.0090, l_grad: 0.0260, msssim_ir: 0.4280, msssim_vis: 0.0273, mx_loss: 0.0069, eta: 0:55:18, time: 4.4936
INFO train.py(173): step: 120/5410, l_total: 0.0581, l_in: 0.0179, l_grad: 0.0402, msssim_ir: 0.4076, msssim_vis: 0.0505, mx_loss: 0.0175, eta: 0:53:54, time: 4.4945
INFO train.py(173): step: 130/5410, l_total: 0.0343, l_in: 0.0064, l_grad: 0.0280, msssim_ir: 0.3602, msssim_vis: 0.0871, mx_loss: 0.0033, eta: 0:52:42, time: 4.5021
INFO train.py(173): step: 140/5410, l_total: 0.0646, l_in: 0.0173, l_grad: 0.0473, msssim_ir: 0.4295, msssim_vis: 0.0669, mx_loss: 0.0121, eta: 0:51:40, time: 4.4902
INFO train.py(173): step: 150/5410, l_total: 0.0435, l_in: 0.0098, l_grad: 0.0337, msssim_ir: 0.2732, msssim_vis: 0.1162, mx_loss: 0.0048, eta: 0:50:46, time: 4.4994
INFO train.py(173): step: 160/5410, l_total: 0.0298, l_in: 0.0079, l_grad: 0.0219, msssim_ir: 0.2554, msssim_vis: 0.0718, mx_loss: 0.0051, eta: 0:49:58, time: 4.5240
INFO train.py(173): step: 170/5410, l_total: 0.0541, l_in: 0.0179, l_grad: 0.0362, msssim_ir: 0.4428, msssim_vis: 0.0308, mx_loss: 0.0061, eta: 0:49:16, time: 4.5180
INFO train.py(173): step: 180/5410, l_total: 0.0363, l_in: 0.0089, l_grad: 0.0274, msssim_ir: 0.3723, msssim_vis: 0.0565, mx_loss: 0.0036, eta: 0:48:40, time: 4.6126
INFO train.py(173): step: 190/5410, l_total: 0.0334, l_in: 0.0117, l_grad: 0.0217, msssim_ir: 0.2459, msssim_vis: 0.0767, mx_loss: 0.0112, eta: 0:48:05, time: 4.5031
INFO train.py(173): step: 200/5410, l_total: 0.0511, l_in: 0.0177, l_grad: 0.0334, msssim_ir: 0.4716, msssim_vis: 0.0180, mx_loss: 0.0106, eta: 0:47:33, time: 4.5230
INFO train.py(173): step: 210/5410, l_total: 0.0324, l_in: 0.0090, l_grad: 0.0234, msssim_ir: 0.2643, msssim_vis: 0.0738, mx_loss: 0.0063, eta: 0:47:05, time: 4.5429
INFO train.py(173): step: 220/5410, l_total: 0.0475, l_in: 0.0116, l_grad: 0.0359, msssim_ir: 0.3698, msssim_vis: 0.0615, mx_loss: 0.0097, eta: 0:46:38, time: 4.5330
INFO train.py(173): step: 230/5410, l_total: 0.0340, l_in: 0.0093, l_grad: 0.0247, msssim_ir: 0.3061, msssim_vis: 0.1196, mx_loss: 0.0056, eta: 0:46:13, time: 4.5310
INFO train.py(173): step: 240/5410, l_total: 0.0350, l_in: 0.0090, l_grad: 0.0261, msssim_ir: 0.3485, msssim_vis: 0.0983, mx_loss: 0.0045, eta: 0:45:51, time: 4.5708
INFO train.py(173): step: 250/5410, l_total: 0.0376, l_in: 0.0082, l_grad: 0.0294, msssim_ir: 0.2983, msssim_vis: 0.0799, mx_loss: 0.0076, eta: 0:45:32, time: 4.6495
INFO train.py(173): step: 260/5410, l_total: 0.0390, l_in: 0.0086, l_grad: 0.0304, msssim_ir: 0.4180, msssim_vis: 0.0360, mx_loss: 0.0073, eta: 0:45:11, time: 4.5041
INFO train.py(173): step: 270/5410, l_total: 0.0284, l_in: 0.0083, l_grad: 0.0201, msssim_ir: 0.3786, msssim_vis: 0.0246, mx_loss: 0.0064, eta: 0:44:51, time: 4.5031
INFO train.py(173): step: 280/5410, l_total: 0.0987, l_in: 0.0227, l_grad: 0.0760, msssim_ir: 0.4183, msssim_vis: 0.0584, mx_loss: 0.0216, eta: 0:44:33, time: 4.5370
INFO train.py(173): step: 290/5410, l_total: 0.0345, l_in: 0.0128, l_grad: 0.0217, msssim_ir: 0.3743, msssim_vis: 0.0427, mx_loss: 0.0034, eta: 0:44:17, time: 4.6325
INFO train.py(173): step: 300/5410, l_total: 0.0618, l_in: 0.0140, l_grad: 0.0478, msssim_ir: 0.4224, msssim_vis: 0.0653, mx_loss: 0.0120, eta: 0:44:01, time: 4.5141
INFO train.py(173): step: 310/5410, l_total: 0.0390, l_in: 0.0094, l_grad: 0.0296, msssim_ir: 0.3838, msssim_vis: 0.0610, mx_loss: 0.0056, eta: 0:43:45, time: 4.5190
INFO train.py(173): step: 320/5410, l_total: 0.0371, l_in: 0.0083, l_grad: 0.0288, msssim_ir: 0.2189, msssim_vis: 0.0920, mx_loss: 0.0072, eta: 0:43:30, time: 4.5190
INFO train.py(173): step: 330/5410, l_total: 0.0377, l_in: 0.0110, l_grad: 0.0267, msssim_ir: 0.1795, msssim_vis: 0.1513, mx_loss: 0.0076, eta: 0:43:17, time: 4.6027
INFO train.py(173): step: 340/5410, l_total: 0.0665, l_in: 0.0167, l_grad: 0.0498, msssim_ir: 0.3839, msssim_vis: 0.0644, mx_loss: 0.0127, eta: 0:43:03, time: 4.5310
INFO train.py(173): step: 350/5410, l_total: 0.0682, l_in: 0.0188, l_grad: 0.0494, msssim_ir: 0.3310, msssim_vis: 0.1014, mx_loss: 0.0165, eta: 0:42:50, time: 4.5877
INFO train.py(173): step: 360/5410, l_total: 0.0368, l_in: 0.0082, l_grad: 0.0286, msssim_ir: 0.3022, msssim_vis: 0.0889, mx_loss: 0.0058, eta: 0:42:37, time: 4.5101
INFO train.py(173): step: 370/5410, l_total: 0.0333, l_in: 0.0074, l_grad: 0.0259, msssim_ir: 0.3347, msssim_vis: 0.0656, mx_loss: 0.0048, eta: 0:42:26, time: 4.5867
INFO train.py(173): step: 380/5410, l_total: 0.0551, l_in: 0.0140, l_grad: 0.0412, msssim_ir: 0.4762, msssim_vis: 0.0325, mx_loss: 0.0057, eta: 0:42:14, time: 4.5230
INFO train.py(173): step: 390/5410, l_total: 0.0300, l_in: 0.0063, l_grad: 0.0238, msssim_ir: 0.4087, msssim_vis: 0.0246, mx_loss: 0.0043, eta: 0:42:02, time: 4.5409
INFO train.py(173): step: 400/5410, l_total: 0.0337, l_in: 0.0093, l_grad: 0.0243, msssim_ir: 0.2387, msssim_vis: 0.0921, mx_loss: 0.0056, eta: 0:41:51, time: 4.5648
INFO train.py(173): step: 410/5410, l_total: 0.0465, l_in: 0.0165, l_grad: 0.0300, msssim_ir: 0.4034, msssim_vis: 0.0519, mx_loss: 0.0121, eta: 0:41:40, time: 4.5290
INFO train.py(173): step: 420/5410, l_total: 0.0406, l_in: 0.0113, l_grad: 0.0293, msssim_ir: 0.4955, msssim_vis: 0.0067, mx_loss: 0.0068, eta: 0:41:30, time: 4.5728
INFO train.py(173): step: 430/5410, l_total: 0.0404, l_in: 0.0094, l_grad: 0.0310, msssim_ir: 0.3939, msssim_vis: 0.0343, mx_loss: 0.0040, eta: 0:41:21, time: 4.5788
INFO train.py(173): step: 440/5410, l_total: 0.0331, l_in: 0.0108, l_grad: 0.0223, msssim_ir: 0.3408, msssim_vis: 0.0414, mx_loss: 0.0041, eta: 0:41:11, time: 4.5380
INFO train.py(173): step: 450/5410, l_total: 0.0329, l_in: 0.0098, l_grad: 0.0231, msssim_ir: 0.4210, msssim_vis: 0.0213, mx_loss: 0.0036, eta: 0:41:01, time: 4.5121
INFO train.py(173): step: 460/5410, l_total: 0.0419, l_in: 0.0080, l_grad: 0.0338, msssim_ir: 0.2820, msssim_vis: 0.1166, mx_loss: 0.0051, eta: 0:40:51, time: 4.5280
INFO train.py(173): step: 470/5410, l_total: 0.0284, l_in: 0.0077, l_grad: 0.0207, msssim_ir: 0.3826, msssim_vis: 0.0359, mx_loss: 0.0035, eta: 0:40:43, time: 4.6335
INFO train.py(173): step: 480/5410, l_total: 0.0319, l_in: 0.0081, l_grad: 0.0238, msssim_ir: 0.1596, msssim_vis: 0.1308, mx_loss: 0.0069, eta: 0:40:34, time: 4.5549
INFO train.py(173): step: 490/5410, l_total: 0.0352, l_in: 0.0124, l_grad: 0.0228, msssim_ir: 0.3347, msssim_vis: 0.0562, mx_loss: 0.0092, eta: 0:40:25, time: 4.5509
INFO train.py(173): step: 500/5410, l_total: 0.0383, l_in: 0.0091, l_grad: 0.0292, msssim_ir: 0.2119, msssim_vis: 0.1189, mx_loss: 0.0072, eta: 0:40:16, time: 4.5210
INFO train.py(173): step: 510/5410, l_total: 0.0339, l_in: 0.0087, l_grad: 0.0252, msssim_ir: 0.4363, msssim_vis: 0.0273, mx_loss: 0.0037, eta: 0:40:07, time: 4.5141
INFO train.py(173): step: 520/5410, l_total: 0.0258, l_in: 0.0058, l_grad: 0.0200, msssim_ir: 0.3337, msssim_vis: 0.0531, mx_loss: 0.0040, eta: 0:39:59, time: 4.6176
INFO train.py(173): step: 530/5410, l_total: 0.0396, l_in: 0.0094, l_grad: 0.0302, msssim_ir: 0.3846, msssim_vis: 0.0190, mx_loss: 0.0055, eta: 0:39:51, time: 4.5121
INFO train.py(173): step: 540/5410, l_total: 0.0271, l_in: 0.0061, l_grad: 0.0210, msssim_ir: 0.3082, msssim_vis: 0.0543, mx_loss: 0.0040, eta: 0:39:44, time: 4.6465
INFO train.py(173): step: 550/5410, l_total: 0.0305, l_in: 0.0073, l_grad: 0.0232, msssim_ir: 0.3903, msssim_vis: 0.0398, mx_loss: 0.0042, eta: 0:42:34, time: 24.7745
INFO train.py(173): step: 560/5410, l_total: 0.0331, l_in: 0.0093, l_grad: 0.0238, msssim_ir: 0.2368, msssim_vis: 0.0957, mx_loss: 0.0067, eta: 0:42:22, time: 4.4563
INFO train.py(173): step: 570/5410, l_total: 0.0329, l_in: 0.0075, l_grad: 0.0254, msssim_ir: 0.3560, msssim_vis: 0.0482, mx_loss: 0.0039, eta: 0:42:10, time: 4.4762
INFO train.py(173): step: 580/5410, l_total: 0.0355, l_in: 0.0076, l_grad: 0.0280, msssim_ir: 0.3367, msssim_vis: 0.0810, mx_loss: 0.0042, eta: 0:41:59, time: 4.4742
INFO train.py(173): step: 590/5410, l_total: 0.0414, l_in: 0.0136, l_grad: 0.0278, msssim_ir: 0.5034, msssim_vis: 0.0197, mx_loss: 0.0056, eta: 0:41:48, time: 4.4752
INFO train.py(173): step: 600/5410, l_total: 0.0273, l_in: 0.0061, l_grad: 0.0212, msssim_ir: 0.3133, msssim_vis: 0.0514, mx_loss: 0.0031, eta: 0:41:37, time: 4.5001
INFO train.py(173): step: 610/5410, l_total: 0.0516, l_in: 0.0168, l_grad: 0.0347, msssim_ir: 0.2919, msssim_vis: 0.1367, mx_loss: 0.0087, eta: 0:41:26, time: 4.4752
INFO train.py(173): step: 620/5410, l_total: 0.0497, l_in: 0.0110, l_grad: 0.0387, msssim_ir: 0.4267, msssim_vis: 0.0252, mx_loss: 0.0093, eta: 0:41:15, time: 4.4941
INFO train.py(173): step: 630/5410, l_total: 0.0306, l_in: 0.0075, l_grad: 0.0231, msssim_ir: 0.3800, msssim_vis: 0.0369, mx_loss: 0.0045, eta: 0:41:05, time: 4.4862
INFO train.py(173): step: 640/5410, l_total: 0.0382, l_in: 0.0070, l_grad: 0.0312, msssim_ir: 0.3873, msssim_vis: 0.0258, mx_loss: 0.0050, eta: 0:40:55, time: 4.4981
INFO train.py(173): step: 650/5410, l_total: 0.0366, l_in: 0.0111, l_grad: 0.0255, msssim_ir: 0.4933, msssim_vis: 0.0100, mx_loss: 0.0050, eta: 0:40:45, time: 4.4842
INFO train.py(173): step: 660/5410, l_total: 0.0438, l_in: 0.0115, l_grad: 0.0322, msssim_ir: 0.4919, msssim_vis: 0.0072, mx_loss: 0.0089, eta: 0:40:35, time: 4.5011
INFO train.py(173): step: 670/5410, l_total: 0.0364, l_in: 0.0124, l_grad: 0.0240, msssim_ir: 0.2449, msssim_vis: 0.1036, mx_loss: 0.0065, eta: 0:40:26, time: 4.4892
INFO train.py(173): step: 680/5410, l_total: 0.0546, l_in: 0.0113, l_grad: 0.0433, msssim_ir: 0.3871, msssim_vis: 0.0481, mx_loss: 0.0092, eta: 0:40:16, time: 4.4951
INFO train.py(173): step: 690/5410, l_total: 0.0370, l_in: 0.0093, l_grad: 0.0276, msssim_ir: 0.2790, msssim_vis: 0.0567, mx_loss: 0.0069, eta: 0:40:07, time: 4.5160
INFO train.py(173): step: 700/5410, l_total: 0.0342, l_in: 0.0086, l_grad: 0.0256, msssim_ir: 0.3488, msssim_vis: 0.0492, mx_loss: 0.0058, eta: 0:39:58, time: 4.5131
INFO train.py(173): step: 710/5410, l_total: 0.0394, l_in: 0.0099, l_grad: 0.0295, msssim_ir: 0.3985, msssim_vis: 0.0378, mx_loss: 0.0059, eta: 0:39:49, time: 4.5111
INFO train.py(173): step: 720/5410, l_total: 0.0535, l_in: 0.0118, l_grad: 0.0417, msssim_ir: 0.4475, msssim_vis: 0.0149, mx_loss: 0.0092, eta: 0:39:40, time: 4.5210
INFO train.py(173): step: 730/5410, l_total: 0.0538, l_in: 0.0118, l_grad: 0.0420, msssim_ir: 0.4552, msssim_vis: 0.0300, mx_loss: 0.0077, eta: 0:39:32, time: 4.5330
INFO train.py(173): step: 740/5410, l_total: 0.0318, l_in: 0.0082, l_grad: 0.0236, msssim_ir: 0.4023, msssim_vis: 0.0164, mx_loss: 0.0051, eta: 0:39:23, time: 4.5599
INFO train.py(173): step: 750/5410, l_total: 0.0528, l_in: 0.0189, l_grad: 0.0339, msssim_ir: 0.1627, msssim_vis: 0.1678, mx_loss: 0.0165, eta: 0:39:15, time: 4.5161
INFO train.py(173): step: 760/5410, l_total: 0.0616, l_in: 0.0155, l_grad: 0.0462, msssim_ir: 0.3765, msssim_vis: 0.0615, mx_loss: 0.0133, eta: 0:39:07, time: 4.5449
INFO train.py(173): step: 770/5410, l_total: 0.0443, l_in: 0.0108, l_grad: 0.0334, msssim_ir: 0.4833, msssim_vis: 0.0170, mx_loss: 0.0069, eta: 0:38:59, time: 4.5389
INFO train.py(173): step: 780/5410, l_total: 0.0319, l_in: 0.0084, l_grad: 0.0236, msssim_ir: 0.3720, msssim_vis: 0.0311, mx_loss: 0.0031, eta: 0:38:51, time: 4.5250
INFO train.py(173): step: 790/5410, l_total: 0.0461, l_in: 0.0125, l_grad: 0.0336, msssim_ir: 0.5144, msssim_vis: 0.0064, mx_loss: 0.0053, eta: 0:38:43, time: 4.5260
INFO train.py(173): step: 800/5410, l_total: 0.0310, l_in: 0.0069, l_grad: 0.0241, msssim_ir: 0.3823, msssim_vis: 0.0433, mx_loss: 0.0037, eta: 0:38:35, time: 4.5240
INFO train.py(173): step: 810/5410, l_total: 0.0375, l_in: 0.0098, l_grad: 0.0277, msssim_ir: 0.2745, msssim_vis: 0.1238, mx_loss: 0.0062, eta: 0:38:27, time: 4.5370
INFO train.py(173): step: 820/5410, l_total: 0.0337, l_in: 0.0097, l_grad: 0.0240, msssim_ir: 0.1546, msssim_vis: 0.1305, mx_loss: 0.0067, eta: 0:38:19, time: 4.5847
INFO train.py(173): step: 830/5410, l_total: 0.0357, l_in: 0.0103, l_grad: 0.0254, msssim_ir: 0.1328, msssim_vis: 0.1604, mx_loss: 0.0103, eta: 0:38:12, time: 4.5250
INFO train.py(173): step: 840/5410, l_total: 0.0560, l_in: 0.0115, l_grad: 0.0445, msssim_ir: 0.4101, msssim_vis: 0.0363, mx_loss: 0.0108, eta: 0:38:04, time: 4.5589
INFO train.py(173): step: 850/5410, l_total: 0.0367, l_in: 0.0086, l_grad: 0.0281, msssim_ir: 0.3610, msssim_vis: 0.0521, mx_loss: 0.0049, eta: 0:37:57, time: 4.5210
INFO train.py(173): step: 860/5410, l_total: 0.0589, l_in: 0.0152, l_grad: 0.0437, msssim_ir: 0.4758, msssim_vis: 0.0213, mx_loss: 0.0112, eta: 0:37:50, time: 4.6206
INFO train.py(173): step: 870/5410, l_total: 0.0389, l_in: 0.0117, l_grad: 0.0272, msssim_ir: 0.2820, msssim_vis: 0.1201, mx_loss: 0.0044, eta: 0:37:42, time: 4.5151
INFO train.py(173): step: 880/5410, l_total: 0.0560, l_in: 0.0183, l_grad: 0.0377, msssim_ir: 0.3872, msssim_vis: 0.0340, mx_loss: 0.0140, eta: 0:37:35, time: 4.5967
INFO train.py(173): step: 890/5410, l_total: 0.0276, l_in: 0.0071, l_grad: 0.0205, msssim_ir: 0.1956, msssim_vis: 0.1181, mx_loss: 0.0054, eta: 0:37:28, time: 4.5150
INFO train.py(173): step: 900/5410, l_total: 0.0362, l_in: 0.0073, l_grad: 0.0289, msssim_ir: 0.2058, msssim_vis: 0.1213, mx_loss: 0.0050, eta: 0:37:21, time: 4.5310
INFO train.py(173): step: 910/5410, l_total: 0.0352, l_in: 0.0142, l_grad: 0.0210, msssim_ir: 0.1544, msssim_vis: 0.1157, mx_loss: 0.0104, eta: 0:37:14, time: 4.5150
INFO train.py(173): step: 920/5410, l_total: 0.0370, l_in: 0.0101, l_grad: 0.0269, msssim_ir: 0.4800, msssim_vis: 0.0313, mx_loss: 0.0046, eta: 0:37:07, time: 4.6544
INFO train.py(173): step: 930/5410, l_total: 0.0424, l_in: 0.0104, l_grad: 0.0319, msssim_ir: 0.2895, msssim_vis: 0.0798, mx_loss: 0.0053, eta: 0:37:00, time: 4.5210
INFO train.py(173): step: 940/5410, l_total: 0.0436, l_in: 0.0101, l_grad: 0.0335, msssim_ir: 0.3499, msssim_vis: 0.0588, mx_loss: 0.0071, eta: 0:36:53, time: 4.5111
INFO train.py(173): step: 950/5410, l_total: 0.0338, l_in: 0.0111, l_grad: 0.0226, msssim_ir: 0.1951, msssim_vis: 0.1052, mx_loss: 0.0082, eta: 0:36:46, time: 4.5250
INFO train.py(173): step: 960/5410, l_total: 0.0549, l_in: 0.0170, l_grad: 0.0379, msssim_ir: 0.4944, msssim_vis: 0.0295, mx_loss: 0.0058, eta: 0:36:39, time: 4.5987
INFO train.py(173): step: 970/5410, l_total: 0.0435, l_in: 0.0101, l_grad: 0.0334, msssim_ir: 0.4493, msssim_vis: 0.0180, mx_loss: 0.0124, eta: 0:36:33, time: 4.5240
INFO train.py(173): step: 980/5410, l_total: 0.0464, l_in: 0.0122, l_grad: 0.0342, msssim_ir: 0.3336, msssim_vis: 0.0670, mx_loss: 0.0090, eta: 0:36:26, time: 4.5141
INFO train.py(173): step: 990/5410, l_total: 0.0301, l_in: 0.0061, l_grad: 0.0240, msssim_ir: 0.3245, msssim_vis: 0.0900, mx_loss: 0.0039, eta: 0:36:19, time: 4.5190
INFO train.py(173): step: 1000/5410, l_total: 0.0488, l_in: 0.0196, l_grad: 0.0293, msssim_ir: 0.3355, msssim_vis: 0.0471, mx_loss: 0.0163, eta: 0:36:13, time: 4.6066
INFO train.py(173): step: 1010/5410, l_total: 0.0297, l_in: 0.0085, l_grad: 0.0211, msssim_ir: 0.2578, msssim_vis: 0.1201, mx_loss: 0.0053, eta: 0:36:06, time: 4.5111
INFO train.py(173): step: 1020/5410, l_total: 0.0491, l_in: 0.0098, l_grad: 0.0393, msssim_ir: 0.2507, msssim_vis: 0.1577, mx_loss: 0.0083, eta: 0:35:59, time: 4.5270
INFO train.py(173): step: 1030/5410, l_total: 0.0508, l_in: 0.0119, l_grad: 0.0388, msssim_ir: 0.3730, msssim_vis: 0.0419, mx_loss: 0.0068, eta: 0:35:53, time: 4.5071
INFO train.py(173): step: 1040/5410, l_total: 0.0454, l_in: 0.0121, l_grad: 0.0334, msssim_ir: 0.2029, msssim_vis: 0.1749, mx_loss: 0.0087, eta: 0:35:46, time: 4.5360
INFO train.py(173): step: 1050/5410, l_total: 0.0508, l_in: 0.0121, l_grad: 0.0387, msssim_ir: 0.4841, msssim_vis: 0.0465, mx_loss: 0.0072, eta: 0:35:40, time: 4.6385
INFO train.py(173): step: 1060/5410, l_total: 0.0301, l_in: 0.0063, l_grad: 0.0238, msssim_ir: 0.4136, msssim_vis: 0.0307, mx_loss: 0.0037, eta: 0:35:33, time: 4.5011
INFO train.py(173): step: 1070/5410, l_total: 0.0392, l_in: 0.0091, l_grad: 0.0301, msssim_ir: 0.4131, msssim_vis: 0.0496, mx_loss: 0.0045, eta: 0:35:27, time: 4.6176
INFO train.py(173): step: 1080/5410, l_total: 0.0373, l_in: 0.0095, l_grad: 0.0278, msssim_ir: 0.2940, msssim_vis: 0.0761, mx_loss: 0.0046, eta: 0:35:21, time: 4.5330
INFO train.py(173): step: 1090/5410, l_total: 0.0385, l_in: 0.0121, l_grad: 0.0264, msssim_ir: 0.3440, msssim_vis: 0.0412, mx_loss: 0.0086, eta: 0:36:35, time: 24.7686
INFO train.py(173): step: 1100/5410, l_total: 0.0680, l_in: 0.0234, l_grad: 0.0446, msssim_ir: 0.3031, msssim_vis: 0.1299, mx_loss: 0.0209, eta: 0:36:27, time: 4.4717
INFO train.py(173): step: 1110/5410, l_total: 0.0453, l_in: 0.0096, l_grad: 0.0358, msssim_ir: 0.3328, msssim_vis: 0.0691, mx_loss: 0.0066, eta: 0:36:20, time: 4.4613
INFO train.py(173): step: 1120/5410, l_total: 0.0365, l_in: 0.0105, l_grad: 0.0260, msssim_ir: 0.3986, msssim_vis: 0.0306, mx_loss: 0.0033, eta: 0:36:12, time: 4.4693
INFO train.py(173): step: 1130/5410, l_total: 0.0481, l_in: 0.0111, l_grad: 0.0370, msssim_ir: 0.3060, msssim_vis: 0.1211, mx_loss: 0.0055, eta: 0:36:05, time: 4.4852
INFO train.py(173): step: 1140/5410, l_total: 0.0607, l_in: 0.0194, l_grad: 0.0413, msssim_ir: 0.4220, msssim_vis: 0.0443, mx_loss: 0.0114, eta: 0:35:58, time: 4.4702
INFO train.py(173): step: 1150/5410, l_total: 0.0440, l_in: 0.0092, l_grad: 0.0348, msssim_ir: 0.2735, msssim_vis: 0.0889, mx_loss: 0.0057, eta: 0:35:51, time: 4.4762
INFO train.py(173): step: 1160/5410, l_total: 0.0289, l_in: 0.0075, l_grad: 0.0215, msssim_ir: 0.2942, msssim_vis: 0.0614, mx_loss: 0.0037, eta: 0:35:44, time: 4.4832
INFO train.py(173): step: 1170/5410, l_total: 0.0332, l_in: 0.0070, l_grad: 0.0262, msssim_ir: 0.2148, msssim_vis: 0.0996, mx_loss: 0.0055, eta: 0:35:37, time: 4.5001
INFO train.py(173): step: 1180/5410, l_total: 0.0616, l_in: 0.0131, l_grad: 0.0485, msssim_ir: 0.4146, msssim_vis: 0.0758, mx_loss: 0.0083, eta: 0:35:30, time: 4.4882
INFO train.py(173): step: 1190/5410, l_total: 0.0330, l_in: 0.0133, l_grad: 0.0198, msssim_ir: 0.4031, msssim_vis: 0.0316, mx_loss: 0.0076, eta: 0:35:23, time: 4.4862
INFO train.py(173): step: 1200/5410, l_total: 0.0351, l_in: 0.0133, l_grad: 0.0217, msssim_ir: 0.2977, msssim_vis: 0.1084, mx_loss: 0.0051, eta: 0:35:16, time: 4.4981
INFO train.py(173): step: 1210/5410, l_total: 0.0467, l_in: 0.0147, l_grad: 0.0319, msssim_ir: 0.4798, msssim_vis: 0.0074, mx_loss: 0.0042, eta: 0:35:09, time: 4.4941
INFO train.py(173): step: 1220/5410, l_total: 0.0468, l_in: 0.0130, l_grad: 0.0338, msssim_ir: 0.4173, msssim_vis: 0.0307, mx_loss: 0.0152, eta: 0:35:02, time: 4.4931
INFO train.py(173): step: 1230/5410, l_total: 0.0359, l_in: 0.0102, l_grad: 0.0257, msssim_ir: 0.3911, msssim_vis: 0.0456, mx_loss: 0.0061, eta: 0:34:55, time: 4.5046
INFO train.py(173): step: 1240/5410, l_total: 0.0522, l_in: 0.0137, l_grad: 0.0385, msssim_ir: 0.4854, msssim_vis: 0.0314, mx_loss: 0.0088, eta: 0:34:48, time: 4.4991
INFO train.py(173): step: 1250/5410, l_total: 0.0456, l_in: 0.0094, l_grad: 0.0362, msssim_ir: 0.3592, msssim_vis: 0.0620, mx_loss: 0.0086, eta: 0:34:42, time: 4.4991
INFO train.py(173): step: 1260/5410, l_total: 0.0492, l_in: 0.0145, l_grad: 0.0347, msssim_ir: 0.4451, msssim_vis: 0.0255, mx_loss: 0.0095, eta: 0:34:35, time: 4.5141
INFO train.py(173): step: 1270/5410, l_total: 0.0474, l_in: 0.0112, l_grad: 0.0362, msssim_ir: 0.3000, msssim_vis: 0.0980, mx_loss: 0.0082, eta: 0:34:29, time: 4.5131
INFO train.py(173): step: 1280/5410, l_total: 0.0300, l_in: 0.0069, l_grad: 0.0231, msssim_ir: 0.3128, msssim_vis: 0.0737, mx_loss: 0.0041, eta: 0:34:22, time: 4.5150
INFO train.py(173): step: 1290/5410, l_total: 0.0265, l_in: 0.0066, l_grad: 0.0199, msssim_ir: 0.3804, msssim_vis: 0.0308, mx_loss: 0.0037, eta: 0:34:16, time: 4.5509
INFO train.py(173): step: 1300/5410, l_total: 0.0393, l_in: 0.0134, l_grad: 0.0260, msssim_ir: 0.2715, msssim_vis: 0.0956, mx_loss: 0.0075, eta: 0:34:09, time: 4.5150
INFO train.py(173): step: 1310/5410, l_total: 0.0284, l_in: 0.0062, l_grad: 0.0222, msssim_ir: 0.3558, msssim_vis: 0.0747, mx_loss: 0.0034, eta: 0:34:03, time: 4.5220
INFO train.py(173): step: 1320/5410, l_total: 0.0329, l_in: 0.0069, l_grad: 0.0260, msssim_ir: 0.2092, msssim_vis: 0.1275, mx_loss: 0.0055, eta: 0:33:56, time: 4.5141
INFO train.py(173): step: 1330/5410, l_total: 0.0336, l_in: 0.0096, l_grad: 0.0241, msssim_ir: 0.3882, msssim_vis: 0.0436, mx_loss: 0.0045, eta: 0:33:50, time: 4.5280
INFO train.py(173): step: 1340/5410, l_total: 0.0317, l_in: 0.0077, l_grad: 0.0240, msssim_ir: 0.3616, msssim_vis: 0.0663, mx_loss: 0.0044, eta: 0:33:44, time: 4.5290
INFO train.py(173): step: 1350/5410, l_total: 0.0462, l_in: 0.0099, l_grad: 0.0364, msssim_ir: 0.3878, msssim_vis: 0.0530, mx_loss: 0.0065, eta: 0:33:37, time: 4.5788
INFO train.py(173): step: 1360/5410, l_total: 0.0343, l_in: 0.0092, l_grad: 0.0251, msssim_ir: 0.3244, msssim_vis: 0.0733, mx_loss: 0.0048, eta: 0:33:31, time: 4.5091
INFO train.py(173): step: 1370/5410, l_total: 0.0390, l_in: 0.0103, l_grad: 0.0287, msssim_ir: 0.2680, msssim_vis: 0.0931, mx_loss: 0.0054, eta: 0:33:25, time: 4.5071
INFO train.py(173): step: 1380/5410, l_total: 0.0375, l_in: 0.0099, l_grad: 0.0276, msssim_ir: 0.3318, msssim_vis: 0.0315, mx_loss: 0.0051, eta: 0:33:19, time: 4.6325
INFO train.py(173): step: 1390/5410, l_total: 0.0468, l_in: 0.0140, l_grad: 0.0328, msssim_ir: 0.3880, msssim_vis: 0.0540, mx_loss: 0.0106, eta: 0:33:13, time: 4.5190
INFO train.py(173): step: 1400/5410, l_total: 0.0298, l_in: 0.0100, l_grad: 0.0198, msssim_ir: 0.2411, msssim_vis: 0.0859, mx_loss: 0.0076, eta: 0:33:06, time: 4.5031
INFO train.py(173): step: 1410/5410, l_total: 0.0429, l_in: 0.0106, l_grad: 0.0323, msssim_ir: 0.3860, msssim_vis: 0.0501, mx_loss: 0.0047, eta: 0:33:00, time: 4.5220
INFO train.py(173): step: 1420/5410, l_total: 0.0351, l_in: 0.0089, l_grad: 0.0262, msssim_ir: 0.2498, msssim_vis: 0.1228, mx_loss: 0.0063, eta: 0:32:54, time: 4.5081
INFO train.py(173): step: 1430/5410, l_total: 0.0424, l_in: 0.0081, l_grad: 0.0343, msssim_ir: 0.3390, msssim_vis: 0.0662, mx_loss: 0.0069, eta: 0:32:48, time: 4.5957
INFO train.py(173): step: 1440/5410, l_total: 0.0346, l_in: 0.0085, l_grad: 0.0261, msssim_ir: 0.2141, msssim_vis: 0.1108, mx_loss: 0.0099, eta: 0:32:42, time: 4.5031
INFO train.py(173): step: 1450/5410, l_total: 0.0314, l_in: 0.0078, l_grad: 0.0236, msssim_ir: 0.4138, msssim_vis: 0.0221, mx_loss: 0.0032, eta: 0:32:36, time: 4.6315
INFO train.py(173): step: 1460/5410, l_total: 0.0386, l_in: 0.0097, l_grad: 0.0290, msssim_ir: 0.4540, msssim_vis: 0.0382, mx_loss: 0.0059, eta: 0:32:30, time: 4.5061
INFO train.py(173): step: 1470/5410, l_total: 0.0357, l_in: 0.0090, l_grad: 0.0267, msssim_ir: 0.2745, msssim_vis: 0.1403, mx_loss: 0.0046, eta: 0:32:24, time: 4.5360
INFO train.py(173): step: 1480/5410, l_total: 0.0390, l_in: 0.0092, l_grad: 0.0298, msssim_ir: 0.1516, msssim_vis: 0.1680, mx_loss: 0.0044, eta: 0:32:18, time: 4.4991
INFO train.py(173): step: 1490/5410, l_total: 0.0328, l_in: 0.0070, l_grad: 0.0257, msssim_ir: 0.3696, msssim_vis: 0.0754, mx_loss: 0.0031, eta: 0:32:12, time: 4.5091
INFO train.py(173): step: 1500/5410, l_total: 0.0428, l_in: 0.0230, l_grad: 0.0198, msssim_ir: 0.1768, msssim_vis: 0.1137, mx_loss: 0.0214, eta: 0:32:06, time: 4.5160
INFO train.py(173): step: 1510/5410, l_total: 0.0351, l_in: 0.0066, l_grad: 0.0285, msssim_ir: 0.3392, msssim_vis: 0.0638, mx_loss: 0.0035, eta: 0:32:00, time: 4.6156
INFO train.py(173): step: 1520/5410, l_total: 0.0278, l_in: 0.0069, l_grad: 0.0209, msssim_ir: 0.3893, msssim_vis: 0.0342, mx_loss: 0.0036, eta: 0:31:54, time: 4.5111
INFO train.py(173): step: 1530/5410, l_total: 0.0411, l_in: 0.0127, l_grad: 0.0283, msssim_ir: 0.2929, msssim_vis: 0.1491, mx_loss: 0.0051, eta: 0:31:48, time: 4.5210
INFO train.py(173): step: 1540/5410, l_total: 0.0331, l_in: 0.0083, l_grad: 0.0248, msssim_ir: 0.3952, msssim_vis: 0.0479, mx_loss: 0.0041, eta: 0:31:42, time: 4.5419
INFO train.py(173): step: 1550/5410, l_total: 0.0386, l_in: 0.0097, l_grad: 0.0289, msssim_ir: 0.2356, msssim_vis: 0.1322, mx_loss: 0.0076, eta: 0:31:36, time: 4.5091
INFO train.py(173): step: 1560/5410, l_total: 0.0466, l_in: 0.0108, l_grad: 0.0358, msssim_ir: 0.4495, msssim_vis: 0.0267, mx_loss: 0.0095, eta: 0:31:30, time: 4.5071
INFO train.py(173): step: 1570/5410, l_total: 0.0517, l_in: 0.0109, l_grad: 0.0408, msssim_ir: 0.2606, msssim_vis: 0.1187, mx_loss: 0.0071, eta: 0:31:24, time: 4.5071
INFO train.py(173): step: 1580/5410, l_total: 0.0364, l_in: 0.0118, l_grad: 0.0246, msssim_ir: 0.3943, msssim_vis: 0.0312, mx_loss: 0.0062, eta: 0:31:19, time: 4.6076
INFO train.py(173): step: 1590/5410, l_total: 0.0372, l_in: 0.0111, l_grad: 0.0260, msssim_ir: 0.3858, msssim_vis: 0.0395, mx_loss: 0.0049, eta: 0:31:13, time: 4.5081
INFO train.py(173): step: 1600/5410, l_total: 0.0418, l_in: 0.0103, l_grad: 0.0314, msssim_ir: 0.3491, msssim_vis: 0.0973, mx_loss: 0.0067, eta: 0:31:07, time: 4.5170
INFO train.py(173): step: 1610/5410, l_total: 0.0371, l_in: 0.0085, l_grad: 0.0286, msssim_ir: 0.3819, msssim_vis: 0.0308, mx_loss: 0.0050, eta: 0:31:01, time: 4.5240
INFO train.py(173): step: 1620/5410, l_total: 0.0483, l_in: 0.0110, l_grad: 0.0373, msssim_ir: 0.3780, msssim_vis: 0.0430, mx_loss: 0.0118, eta: 0:30:56, time: 4.5170
INFO train.py(173): step: 1630/5410, l_total: 0.0284, l_in: 0.0067, l_grad: 0.0217, msssim_ir: 0.3538, msssim_vis: 0.0402, mx_loss: 0.0051, eta: 0:31:36, time: 24.5127
INFO train.py(173): step: 1640/5410, l_total: 0.0314, l_in: 0.0083, l_grad: 0.0231, msssim_ir: 0.2501, msssim_vis: 0.0966, mx_loss: 0.0069, eta: 0:31:30, time: 4.4593
INFO train.py(173): step: 1650/5410, l_total: 0.0349, l_in: 0.0097, l_grad: 0.0253, msssim_ir: 0.4849, msssim_vis: 0.0126, mx_loss: 0.0049, eta: 0:31:24, time: 4.4732
INFO train.py(173): step: 1660/5410, l_total: 0.0442, l_in: 0.0123, l_grad: 0.0319, msssim_ir: 0.3386, msssim_vis: 0.0508, mx_loss: 0.0095, eta: 0:31:17, time: 4.4822
INFO train.py(173): step: 1670/5410, l_total: 0.0285, l_in: 0.0057, l_grad: 0.0228, msssim_ir: 0.3341, msssim_vis: 0.0465, mx_loss: 0.0045, eta: 0:31:11, time: 4.4932
INFO train.py(173): step: 1680/5410, l_total: 0.0520, l_in: 0.0136, l_grad: 0.0384, msssim_ir: 0.4631, msssim_vis: 0.0260, mx_loss: 0.0054, eta: 0:31:05, time: 4.4892
INFO train.py(173): step: 1690/5410, l_total: 0.0425, l_in: 0.0124, l_grad: 0.0301, msssim_ir: 0.2350, msssim_vis: 0.1667, mx_loss: 0.0081, eta: 0:30:59, time: 4.5021
INFO train.py(173): step: 1700/5410, l_total: 0.0321, l_in: 0.0070, l_grad: 0.0251, msssim_ir: 0.2721, msssim_vis: 0.0995, mx_loss: 0.0043, eta: 0:30:53, time: 4.4762
INFO train.py(173): step: 1710/5410, l_total: 0.0409, l_in: 0.0110, l_grad: 0.0299, msssim_ir: 0.3379, msssim_vis: 0.0899, mx_loss: 0.0060, eta: 0:30:47, time: 4.5091
INFO train.py(173): step: 1720/5410, l_total: 0.0323, l_in: 0.0073, l_grad: 0.0250, msssim_ir: 0.3909, msssim_vis: 0.0328, mx_loss: 0.0098, eta: 0:30:41, time: 4.4852
INFO train.py(173): step: 1730/5410, l_total: 0.0421, l_in: 0.0112, l_grad: 0.0309, msssim_ir: 0.2266, msssim_vis: 0.1001, mx_loss: 0.0086, eta: 0:30:35, time: 4.5071
INFO train.py(173): step: 1740/5410, l_total: 0.0500, l_in: 0.0103, l_grad: 0.0397, msssim_ir: 0.3367, msssim_vis: 0.0857, mx_loss: 0.0100, eta: 0:30:29, time: 4.5051
INFO train.py(173): step: 1750/5410, l_total: 0.0341, l_in: 0.0108, l_grad: 0.0233, msssim_ir: 0.1948, msssim_vis: 0.1000, mx_loss: 0.0058, eta: 0:30:23, time: 4.5041
INFO train.py(173): step: 1760/5410, l_total: 0.0485, l_in: 0.0120, l_grad: 0.0365, msssim_ir: 0.3972, msssim_vis: 0.0481, mx_loss: 0.0080, eta: 0:30:17, time: 4.4941
INFO train.py(173): step: 1770/5410, l_total: 0.0581, l_in: 0.0129, l_grad: 0.0452, msssim_ir: 0.4331, msssim_vis: 0.0681, mx_loss: 0.0116, eta: 0:30:11, time: 4.4912
INFO train.py(173): step: 1780/5410, l_total: 0.0402, l_in: 0.0072, l_grad: 0.0330, msssim_ir: 0.3388, msssim_vis: 0.0579, mx_loss: 0.0044, eta: 0:30:05, time: 4.5021
INFO train.py(173): step: 1790/5410, l_total: 0.0323, l_in: 0.0072, l_grad: 0.0252, msssim_ir: 0.2824, msssim_vis: 0.0951, mx_loss: 0.0052, eta: 0:29:59, time: 4.4912
INFO train.py(173): step: 1800/5410, l_total: 0.0381, l_in: 0.0092, l_grad: 0.0288, msssim_ir: 0.2994, msssim_vis: 0.0837, mx_loss: 0.0072, eta: 0:29:53, time: 4.5081
INFO train.py(173): step: 1810/5410, l_total: 0.0334, l_in: 0.0072, l_grad: 0.0262, msssim_ir: 0.3293, msssim_vis: 0.0365, mx_loss: 0.0059, eta: 0:29:47, time: 4.5001
INFO train.py(173): step: 1820/5410, l_total: 0.0378, l_in: 0.0077, l_grad: 0.0301, msssim_ir: 0.3652, msssim_vis: 0.0391, mx_loss: 0.0065, eta: 0:29:41, time: 4.5170
INFO train.py(173): step: 1830/5410, l_total: 0.0333, l_in: 0.0076, l_grad: 0.0256, msssim_ir: 0.3453, msssim_vis: 0.0513, mx_loss: 0.0052, eta: 0:29:35, time: 4.4931
INFO train.py(173): step: 1840/5410, l_total: 0.0410, l_in: 0.0089, l_grad: 0.0321, msssim_ir: 0.3230, msssim_vis: 0.0893, mx_loss: 0.0080, eta: 0:29:29, time: 4.5031
INFO train.py(173): step: 1850/5410, l_total: 0.0472, l_in: 0.0119, l_grad: 0.0353, msssim_ir: 0.3940, msssim_vis: 0.0343, mx_loss: 0.0103, eta: 0:29:24, time: 4.5230
INFO train.py(173): step: 1860/5410, l_total: 0.0324, l_in: 0.0066, l_grad: 0.0257, msssim_ir: 0.4169, msssim_vis: 0.0221, mx_loss: 0.0065, eta: 0:29:18, time: 4.5111
INFO train.py(173): step: 1870/5410, l_total: 0.0402, l_in: 0.0133, l_grad: 0.0268, msssim_ir: 0.3912, msssim_vis: 0.0230, mx_loss: 0.0055, eta: 0:29:12, time: 4.5648
INFO train.py(173): step: 1880/5410, l_total: 0.0339, l_in: 0.0103, l_grad: 0.0237, msssim_ir: 0.3357, msssim_vis: 0.0444, mx_loss: 0.0069, eta: 0:29:06, time: 4.5180
INFO train.py(173): step: 1890/5410, l_total: 0.0433, l_in: 0.0125, l_grad: 0.0308, msssim_ir: 0.4517, msssim_vis: 0.0138, mx_loss: 0.0119, eta: 0:29:01, time: 4.5031
INFO train.py(173): step: 1900/5410, l_total: 0.0378, l_in: 0.0079, l_grad: 0.0298, msssim_ir: 0.2853, msssim_vis: 0.0778, mx_loss: 0.0068, eta: 0:28:55, time: 4.5111
INFO train.py(173): step: 1910/5410, l_total: 0.0477, l_in: 0.0146, l_grad: 0.0331, msssim_ir: 0.3053, msssim_vis: 0.1249, mx_loss: 0.0097, eta: 0:28:49, time: 4.5260
INFO train.py(173): step: 1920/5410, l_total: 0.0374, l_in: 0.0106, l_grad: 0.0269, msssim_ir: 0.2503, msssim_vis: 0.1379, mx_loss: 0.0069, eta: 0:28:43, time: 4.5290
INFO train.py(173): step: 1930/5410, l_total: 0.0391, l_in: 0.0068, l_grad: 0.0323, msssim_ir: 0.3565, msssim_vis: 0.0514, mx_loss: 0.0041, eta: 0:28:38, time: 4.5141
INFO train.py(173): step: 1940/5410, l_total: 0.0315, l_in: 0.0092, l_grad: 0.0223, msssim_ir: 0.3860, msssim_vis: 0.0448, mx_loss: 0.0053, eta: 0:28:32, time: 4.5035
INFO train.py(173): step: 1950/5410, l_total: 0.0345, l_in: 0.0120, l_grad: 0.0225, msssim_ir: 0.1430, msssim_vis: 0.1497, mx_loss: 0.0099, eta: 0:28:26, time: 4.5250
INFO train.py(173): step: 1960/5410, l_total: 0.0396, l_in: 0.0115, l_grad: 0.0282, msssim_ir: 0.2864, msssim_vis: 0.0704, mx_loss: 0.0047, eta: 0:28:21, time: 4.5111
INFO train.py(173): step: 1970/5410, l_total: 0.0478, l_in: 0.0092, l_grad: 0.0386, msssim_ir: 0.4111, msssim_vis: 0.0179, mx_loss: 0.0041, eta: 0:28:15, time: 4.5360
INFO train.py(173): step: 1980/5410, l_total: 0.0297, l_in: 0.0106, l_grad: 0.0191, msssim_ir: 0.2172, msssim_vis: 0.0635, mx_loss: 0.0077, eta: 0:28:09, time: 4.5141
INFO train.py(173): step: 1990/5410, l_total: 0.0304, l_in: 0.0090, l_grad: 0.0214, msssim_ir: 0.2571, msssim_vis: 0.0556, mx_loss: 0.0071, eta: 0:28:04, time: 4.5111
INFO train.py(173): step: 2000/5410, l_total: 0.0334, l_in: 0.0079, l_grad: 0.0255, msssim_ir: 0.3132, msssim_vis: 0.0552, mx_loss: 0.0038, eta: 0:27:58, time: 4.5151
INFO train.py(173): step: 2010/5410, l_total: 0.0565, l_in: 0.0210, l_grad: 0.0355, msssim_ir: 0.4639, msssim_vis: 0.0079, mx_loss: 0.0069, eta: 0:27:53, time: 4.5131
INFO train.py(173): step: 2020/5410, l_total: 0.0260, l_in: 0.0062, l_grad: 0.0198, msssim_ir: 0.3268, msssim_vis: 0.0255, mx_loss: 0.0054, eta: 0:27:47, time: 4.5350
INFO train.py(173): step: 2030/5410, l_total: 0.0387, l_in: 0.0103, l_grad: 0.0285, msssim_ir: 0.2807, msssim_vis: 0.1023, mx_loss: 0.0049, eta: 0:27:41, time: 4.5141
INFO train.py(173): step: 2040/5410, l_total: 0.0259, l_in: 0.0059, l_grad: 0.0201, msssim_ir: 0.3037, msssim_vis: 0.0768, mx_loss: 0.0027, eta: 0:27:36, time: 4.5021
INFO train.py(173): step: 2050/5410, l_total: 0.0312, l_in: 0.0093, l_grad: 0.0219, msssim_ir: 0.2558, msssim_vis: 0.0704, mx_loss: 0.0063, eta: 0:27:30, time: 4.5101
INFO train.py(173): step: 2060/5410, l_total: 0.0319, l_in: 0.0081, l_grad: 0.0238, msssim_ir: 0.2735, msssim_vis: 0.0772, mx_loss: 0.0062, eta: 0:27:25, time: 4.5101
INFO train.py(173): step: 2070/5410, l_total: 0.0286, l_in: 0.0073, l_grad: 0.0213, msssim_ir: 0.3992, msssim_vis: 0.0335, mx_loss: 0.0031, eta: 0:27:19, time: 4.6116
INFO train.py(173): step: 2080/5410, l_total: 0.0386, l_in: 0.0080, l_grad: 0.0306, msssim_ir: 0.3448, msssim_vis: 0.0749, mx_loss: 0.0064, eta: 0:27:14, time: 4.5011
INFO train.py(173): step: 2090/5410, l_total: 0.0323, l_in: 0.0116, l_grad: 0.0206, msssim_ir: 0.2166, msssim_vis: 0.0643, mx_loss: 0.0076, eta: 0:27:08, time: 4.5220
INFO train.py(173): step: 2100/5410, l_total: 0.0389, l_in: 0.0093, l_grad: 0.0296, msssim_ir: 0.3334, msssim_vis: 0.0663, mx_loss: 0.0098, eta: 0:27:03, time: 4.5180
INFO train.py(173): step: 2110/5410, l_total: 0.0439, l_in: 0.0091, l_grad: 0.0348, msssim_ir: 0.3549, msssim_vis: 0.0689, mx_loss: 0.0047, eta: 0:26:57, time: 4.5021
INFO train.py(173): step: 2120/5410, l_total: 0.0311, l_in: 0.0062, l_grad: 0.0249, msssim_ir: 0.3099, msssim_vis: 0.1154, mx_loss: 0.0030, eta: 0:26:52, time: 4.5160
INFO train.py(173): step: 2130/5410, l_total: 0.0574, l_in: 0.0186, l_grad: 0.0388, msssim_ir: 0.3721, msssim_vis: 0.0694, mx_loss: 0.0169, eta: 0:26:46, time: 4.5180
INFO train.py(173): step: 2140/5410, l_total: 0.0440, l_in: 0.0140, l_grad: 0.0300, msssim_ir: 0.2901, msssim_vis: 0.0875, mx_loss: 0.0099, eta: 0:26:41, time: 4.5031
INFO train.py(173): step: 2150/5410, l_total: 0.0529, l_in: 0.0143, l_grad: 0.0387, msssim_ir: 0.4404, msssim_vis: 0.0450, mx_loss: 0.0169, eta: 0:26:35, time: 4.5200
INFO train.py(173): step: 2160/5410, l_total: 0.0315, l_in: 0.0075, l_grad: 0.0240, msssim_ir: 0.4075, msssim_vis: 0.0497, mx_loss: 0.0027, eta: 0:26:30, time: 4.5131
INFO train.py(173): step: 2170/5410, l_total: 0.0452, l_in: 0.0135, l_grad: 0.0317, msssim_ir: 0.2396, msssim_vis: 0.1549, mx_loss: 0.0171, eta: 0:26:54, time: 24.7367
INFO train.py(173): step: 2180/5410, l_total: 0.0430, l_in: 0.0149, l_grad: 0.0281, msssim_ir: 0.1573, msssim_vis: 0.1913, mx_loss: 0.0122, eta: 0:26:49, time: 4.4742
INFO train.py(173): step: 2190/5410, l_total: 0.0304, l_in: 0.0064, l_grad: 0.0240, msssim_ir: 0.2482, msssim_vis: 0.0892, mx_loss: 0.0041, eta: 0:26:43, time: 4.4484
INFO train.py(173): step: 2200/5410, l_total: 0.0543, l_in: 0.0230, l_grad: 0.0313, msssim_ir: 0.4727, msssim_vis: 0.0210, mx_loss: 0.0059, eta: 0:26:37, time: 4.4892
INFO train.py(173): step: 2210/5410, l_total: 0.0340, l_in: 0.0089, l_grad: 0.0251, msssim_ir: 0.3890, msssim_vis: 0.0719, mx_loss: 0.0036, eta: 0:26:32, time: 4.4713
INFO train.py(173): step: 2220/5410, l_total: 0.0305, l_in: 0.0062, l_grad: 0.0243, msssim_ir: 0.3059, msssim_vis: 0.0866, mx_loss: 0.0044, eta: 0:26:26, time: 4.4902
INFO train.py(173): step: 2230/5410, l_total: 0.0371, l_in: 0.0082, l_grad: 0.0289, msssim_ir: 0.4026, msssim_vis: 0.0319, mx_loss: 0.0048, eta: 0:26:20, time: 4.4683
INFO train.py(173): step: 2240/5410, l_total: 0.0378, l_in: 0.0098, l_grad: 0.0280, msssim_ir: 0.2511, msssim_vis: 0.1549, mx_loss: 0.0055, eta: 0:26:15, time: 4.4912
INFO train.py(173): step: 2250/5410, l_total: 0.0267, l_in: 0.0070, l_grad: 0.0197, msssim_ir: 0.2565, msssim_vis: 0.0380, mx_loss: 0.0059, eta: 0:26:09, time: 4.4991
INFO train.py(173): step: 2260/5410, l_total: 0.0422, l_in: 0.0095, l_grad: 0.0327, msssim_ir: 0.1696, msssim_vis: 0.1475, mx_loss: 0.0057, eta: 0:26:03, time: 4.4792
INFO train.py(173): step: 2270/5410, l_total: 0.0615, l_in: 0.0139, l_grad: 0.0477, msssim_ir: 0.4945, msssim_vis: 0.0222, mx_loss: 0.0103, eta: 0:25:58, time: 4.4832
INFO train.py(173): step: 2280/5410, l_total: 0.0396, l_in: 0.0091, l_grad: 0.0305, msssim_ir: 0.3645, msssim_vis: 0.0590, mx_loss: 0.0080, eta: 0:25:52, time: 4.4941
INFO train.py(173): step: 2290/5410, l_total: 0.0348, l_in: 0.0118, l_grad: 0.0230, msssim_ir: 0.4447, msssim_vis: 0.0112, mx_loss: 0.0034, eta: 0:25:46, time: 4.4991
INFO train.py(173): step: 2300/5410, l_total: 0.0411, l_in: 0.0073, l_grad: 0.0338, msssim_ir: 0.4398, msssim_vis: 0.0232, mx_loss: 0.0043, eta: 0:25:41, time: 4.4892
INFO train.py(173): step: 2310/5410, l_total: 0.0650, l_in: 0.0158, l_grad: 0.0492, msssim_ir: 0.4497, msssim_vis: 0.0323, mx_loss: 0.0105, eta: 0:25:35, time: 4.5111
INFO train.py(173): step: 2320/5410, l_total: 0.0443, l_in: 0.0101, l_grad: 0.0342, msssim_ir: 0.5056, msssim_vis: 0.0111, mx_loss: 0.0055, eta: 0:25:30, time: 4.4902
INFO train.py(173): step: 2330/5410, l_total: 0.0337, l_in: 0.0106, l_grad: 0.0231, msssim_ir: 0.3172, msssim_vis: 0.0602, mx_loss: 0.0056, eta: 0:25:24, time: 4.5001
INFO train.py(173): step: 2340/5410, l_total: 0.0429, l_in: 0.0142, l_grad: 0.0287, msssim_ir: 0.3231, msssim_vis: 0.0855, mx_loss: 0.0067, eta: 0:25:19, time: 4.4991
INFO train.py(173): step: 2350/5410, l_total: 0.0345, l_in: 0.0118, l_grad: 0.0227, msssim_ir: 0.3698, msssim_vis: 0.0564, mx_loss: 0.0062, eta: 0:25:13, time: 4.5011
INFO train.py(173): step: 2360/5410, l_total: 0.0423, l_in: 0.0138, l_grad: 0.0285, msssim_ir: 0.4479, msssim_vis: 0.0446, mx_loss: 0.0064, eta: 0:25:08, time: 4.4931
INFO train.py(173): step: 2370/5410, l_total: 0.0332, l_in: 0.0128, l_grad: 0.0204, msssim_ir: 0.2641, msssim_vis: 0.0584, mx_loss: 0.0137, eta: 0:25:02, time: 4.5061
INFO train.py(173): step: 2380/5410, l_total: 0.0476, l_in: 0.0135, l_grad: 0.0341, msssim_ir: 0.4516, msssim_vis: 0.0137, mx_loss: 0.0058, eta: 0:24:57, time: 4.5151
INFO train.py(173): step: 2390/5410, l_total: 0.0375, l_in: 0.0097, l_grad: 0.0278, msssim_ir: 0.4449, msssim_vis: 0.0090, mx_loss: 0.0093, eta: 0:24:51, time: 4.5041
INFO train.py(173): step: 2400/5410, l_total: 0.0280, l_in: 0.0079, l_grad: 0.0201, msssim_ir: 0.2838, msssim_vis: 0.0774, mx_loss: 0.0045, eta: 0:24:46, time: 4.5065
INFO train.py(173): step: 2410/5410, l_total: 0.0530, l_in: 0.0176, l_grad: 0.0354, msssim_ir: 0.5120, msssim_vis: 0.0107, mx_loss: 0.0052, eta: 0:24:40, time: 4.4981
INFO train.py(173): step: 2420/5410, l_total: 0.0489, l_in: 0.0125, l_grad: 0.0364, msssim_ir: 0.5061, msssim_vis: 0.0106, mx_loss: 0.0066, eta: 0:24:35, time: 4.5360
INFO train.py(173): step: 2430/5410, l_total: 0.0450, l_in: 0.0119, l_grad: 0.0331, msssim_ir: 0.5066, msssim_vis: 0.0076, mx_loss: 0.0055, eta: 0:24:29, time: 4.5708
INFO train.py(173): step: 2440/5410, l_total: 0.0499, l_in: 0.0133, l_grad: 0.0367, msssim_ir: 0.4141, msssim_vis: 0.0487, mx_loss: 0.0068, eta: 0:24:24, time: 4.5101
INFO train.py(173): step: 2450/5410, l_total: 0.0436, l_in: 0.0097, l_grad: 0.0339, msssim_ir: 0.4822, msssim_vis: 0.0288, mx_loss: 0.0064, eta: 0:24:18, time: 4.5131
INFO train.py(173): step: 2460/5410, l_total: 0.0370, l_in: 0.0113, l_grad: 0.0256, msssim_ir: 0.3303, msssim_vis: 0.0682, mx_loss: 0.0071, eta: 0:24:13, time: 4.4922
INFO train.py(173): step: 2470/5410, l_total: 0.0347, l_in: 0.0078, l_grad: 0.0270, msssim_ir: 0.2764, msssim_vis: 0.0915, mx_loss: 0.0048, eta: 0:24:08, time: 4.5230
INFO train.py(173): step: 2480/5410, l_total: 0.0873, l_in: 0.0313, l_grad: 0.0560, msssim_ir: 0.4284, msssim_vis: 0.0570, mx_loss: 0.0433, eta: 0:24:02, time: 4.5111
INFO train.py(173): step: 2490/5410, l_total: 0.0297, l_in: 0.0072, l_grad: 0.0225, msssim_ir: 0.3494, msssim_vis: 0.0646, mx_loss: 0.0039, eta: 0:23:57, time: 4.4991
INFO train.py(173): step: 2500/5410, l_total: 0.0482, l_in: 0.0143, l_grad: 0.0339, msssim_ir: 0.4864, msssim_vis: 0.0172, mx_loss: 0.0065, eta: 0:23:51, time: 4.5260
INFO train.py(173): step: 2510/5410, l_total: 0.0308, l_in: 0.0107, l_grad: 0.0201, msssim_ir: 0.2568, msssim_vis: 0.0658, mx_loss: 0.0069, eta: 0:23:46, time: 4.5031
INFO train.py(173): step: 2520/5410, l_total: 0.0322, l_in: 0.0121, l_grad: 0.0201, msssim_ir: 0.3393, msssim_vis: 0.0546, mx_loss: 0.0087, eta: 0:23:41, time: 4.5101
INFO train.py(173): step: 2530/5410, l_total: 0.0344, l_in: 0.0080, l_grad: 0.0264, msssim_ir: 0.3735, msssim_vis: 0.0578, mx_loss: 0.0059, eta: 0:23:35, time: 4.5380
INFO train.py(173): step: 2540/5410, l_total: 0.0323, l_in: 0.0081, l_grad: 0.0242, msssim_ir: 0.2615, msssim_vis: 0.0854, mx_loss: 0.0047, eta: 0:23:30, time: 4.5031
INFO train.py(173): step: 2550/5410, l_total: 0.0373, l_in: 0.0119, l_grad: 0.0254, msssim_ir: 0.2045, msssim_vis: 0.1201, mx_loss: 0.0053, eta: 0:23:24, time: 4.5031
INFO train.py(173): step: 2560/5410, l_total: 0.0464, l_in: 0.0097, l_grad: 0.0367, msssim_ir: 0.5037, msssim_vis: 0.0135, mx_loss: 0.0052, eta: 0:23:19, time: 4.5021
INFO train.py(173): step: 2570/5410, l_total: 0.0288, l_in: 0.0070, l_grad: 0.0217, msssim_ir: 0.3531, msssim_vis: 0.0495, mx_loss: 0.0036, eta: 0:23:14, time: 4.5200
INFO train.py(173): step: 2580/5410, l_total: 0.0328, l_in: 0.0095, l_grad: 0.0233, msssim_ir: 0.3358, msssim_vis: 0.0332, mx_loss: 0.0049, eta: 0:23:08, time: 4.5082
INFO train.py(173): step: 2590/5410, l_total: 0.0519, l_in: 0.0114, l_grad: 0.0405, msssim_ir: 0.4277, msssim_vis: 0.0261, mx_loss: 0.0094, eta: 0:23:03, time: 4.5370
INFO train.py(173): step: 2600/5410, l_total: 0.0501, l_in: 0.0139, l_grad: 0.0361, msssim_ir: 0.4391, msssim_vis: 0.0312, mx_loss: 0.0092, eta: 0:22:58, time: 4.5101
INFO train.py(173): step: 2610/5410, l_total: 0.0356, l_in: 0.0077, l_grad: 0.0278, msssim_ir: 0.4201, msssim_vis: 0.0302, mx_loss: 0.0035, eta: 0:22:52, time: 4.5091
INFO train.py(173): step: 2620/5410, l_total: 0.0377, l_in: 0.0097, l_grad: 0.0281, msssim_ir: 0.3445, msssim_vis: 0.1084, mx_loss: 0.0055, eta: 0:22:47, time: 4.6345
INFO train.py(173): step: 2630/5410, l_total: 0.0477, l_in: 0.0139, l_grad: 0.0338, msssim_ir: 0.4553, msssim_vis: 0.0142, mx_loss: 0.0066, eta: 0:22:42, time: 4.5081
INFO train.py(173): step: 2640/5410, l_total: 0.0679, l_in: 0.0174, l_grad: 0.0505, msssim_ir: 0.4505, msssim_vis: 0.0965, mx_loss: 0.0105, eta: 0:22:37, time: 4.5031
INFO train.py(173): step: 2650/5410, l_total: 0.0396, l_in: 0.0073, l_grad: 0.0322, msssim_ir: 0.3555, msssim_vis: 0.0465, mx_loss: 0.0048, eta: 0:22:31, time: 4.5111
INFO train.py(173): step: 2660/5410, l_total: 0.0297, l_in: 0.0083, l_grad: 0.0214, msssim_ir: 0.3493, msssim_vis: 0.0307, mx_loss: 0.0048, eta: 0:22:26, time: 4.5131
INFO train.py(173): step: 2670/5410, l_total: 0.0332, l_in: 0.0082, l_grad: 0.0250, msssim_ir: 0.2046, msssim_vis: 0.1255, mx_loss: 0.0059, eta: 0:22:21, time: 4.5111
INFO train.py(173): step: 2680/5410, l_total: 0.0429, l_in: 0.0074, l_grad: 0.0356, msssim_ir: 0.3649, msssim_vis: 0.0310, mx_loss: 0.0050, eta: 0:22:15, time: 4.5091
INFO train.py(173): step: 2690/5410, l_total: 0.0414, l_in: 0.0110, l_grad: 0.0304, msssim_ir: 0.2931, msssim_vis: 0.1207, mx_loss: 0.0102, eta: 0:22:10, time: 4.5091
INFO train.py(173): step: 2700/5410, l_total: 0.0509, l_in: 0.0099, l_grad: 0.0410, msssim_ir: 0.3089, msssim_vis: 0.0806, mx_loss: 0.0070, eta: 0:22:05, time: 4.4991
INFO train.py(173): step: 2710/5410, l_total: 0.0276, l_in: 0.0081, l_grad: 0.0194, msssim_ir: 0.3088, msssim_vis: 0.0514, mx_loss: 0.0052, eta: 0:22:20, time: 24.8223
INFO train.py(173): step: 2720/5410, l_total: 0.0365, l_in: 0.0086, l_grad: 0.0279, msssim_ir: 0.3995, msssim_vis: 0.0335, mx_loss: 0.0099, eta: 0:22:14, time: 4.4643
INFO train.py(173): step: 2730/5410, l_total: 0.0449, l_in: 0.0108, l_grad: 0.0342, msssim_ir: 0.4381, msssim_vis: 0.0368, mx_loss: 0.0059, eta: 0:22:09, time: 4.4643
INFO train.py(173): step: 2740/5410, l_total: 0.0331, l_in: 0.0077, l_grad: 0.0254, msssim_ir: 0.2808, msssim_vis: 0.0519, mx_loss: 0.0049, eta: 0:22:03, time: 4.4732
INFO train.py(173): step: 2750/5410, l_total: 0.0301, l_in: 0.0103, l_grad: 0.0198, msssim_ir: 0.2921, msssim_vis: 0.0502, mx_loss: 0.0061, eta: 0:21:58, time: 4.4971
INFO train.py(173): step: 2760/5410, l_total: 0.0478, l_in: 0.0132, l_grad: 0.0346, msssim_ir: 0.3047, msssim_vis: 0.1157, mx_loss: 0.0057, eta: 0:21:53, time: 4.4802
INFO train.py(173): step: 2770/5410, l_total: 0.0458, l_in: 0.0109, l_grad: 0.0349, msssim_ir: 0.3704, msssim_vis: 0.0941, mx_loss: 0.0059, eta: 0:21:47, time: 4.4922
INFO train.py(173): step: 2780/5410, l_total: 0.0438, l_in: 0.0094, l_grad: 0.0344, msssim_ir: 0.3066, msssim_vis: 0.1004, mx_loss: 0.0059, eta: 0:21:42, time: 4.4902
INFO train.py(173): step: 2790/5410, l_total: 0.0380, l_in: 0.0099, l_grad: 0.0280, msssim_ir: 0.3565, msssim_vis: 0.0700, mx_loss: 0.0043, eta: 0:21:36, time: 4.4931
INFO train.py(173): step: 2800/5410, l_total: 0.0286, l_in: 0.0062, l_grad: 0.0224, msssim_ir: 0.3007, msssim_vis: 0.0771, mx_loss: 0.0056, eta: 0:21:31, time: 4.5061
INFO train.py(173): step: 2810/5410, l_total: 0.0430, l_in: 0.0107, l_grad: 0.0322, msssim_ir: 0.2916, msssim_vis: 0.1283, mx_loss: 0.0063, eta: 0:21:26, time: 4.4912
INFO train.py(173): step: 2820/5410, l_total: 0.0289, l_in: 0.0070, l_grad: 0.0219, msssim_ir: 0.3449, msssim_vis: 0.0365, mx_loss: 0.0034, eta: 0:21:20, time: 4.4961
INFO train.py(173): step: 2830/5410, l_total: 0.0317, l_in: 0.0079, l_grad: 0.0238, msssim_ir: 0.4112, msssim_vis: 0.0266, mx_loss: 0.0030, eta: 0:21:15, time: 4.4892
INFO train.py(173): step: 2840/5410, l_total: 0.0580, l_in: 0.0168, l_grad: 0.0412, msssim_ir: 0.4239, msssim_vis: 0.0229, mx_loss: 0.0102, eta: 0:21:10, time: 4.5021
INFO train.py(173): step: 2850/5410, l_total: 0.0288, l_in: 0.0062, l_grad: 0.0226, msssim_ir: 0.4164, msssim_vis: 0.0230, mx_loss: 0.0031, eta: 0:21:04, time: 4.5101
INFO train.py(173): step: 2860/5410, l_total: 0.0454, l_in: 0.0108, l_grad: 0.0346, msssim_ir: 0.3307, msssim_vis: 0.0627, mx_loss: 0.0119, eta: 0:20:59, time: 4.4872
INFO train.py(173): step: 2870/5410, l_total: 0.0469, l_in: 0.0096, l_grad: 0.0373, msssim_ir: 0.4242, msssim_vis: 0.0278, mx_loss: 0.0060, eta: 0:20:54, time: 4.4922
INFO train.py(173): step: 2880/5410, l_total: 0.0349, l_in: 0.0108, l_grad: 0.0241, msssim_ir: 0.2205, msssim_vis: 0.0849, mx_loss: 0.0100, eta: 0:20:48, time: 4.4951
INFO train.py(173): step: 2890/5410, l_total: 0.0458, l_in: 0.0094, l_grad: 0.0364, msssim_ir: 0.3388, msssim_vis: 0.0602, mx_loss: 0.0047, eta: 0:20:43, time: 4.4842
INFO train.py(173): step: 2900/5410, l_total: 0.0380, l_in: 0.0107, l_grad: 0.0273, msssim_ir: 0.4266, msssim_vis: 0.0230, mx_loss: 0.0118, eta: 0:20:38, time: 4.4981
INFO train.py(173): step: 2910/5410, l_total: 0.0317, l_in: 0.0089, l_grad: 0.0228, msssim_ir: 0.2857, msssim_vis: 0.0388, mx_loss: 0.0097, eta: 0:20:32, time: 4.4932
INFO train.py(173): step: 2920/5410, l_total: 0.0542, l_in: 0.0162, l_grad: 0.0380, msssim_ir: 0.3129, msssim_vis: 0.1592, mx_loss: 0.0098, eta: 0:20:27, time: 4.4892
INFO train.py(173): step: 2930/5410, l_total: 0.0322, l_in: 0.0094, l_grad: 0.0229, msssim_ir: 0.2750, msssim_vis: 0.1268, mx_loss: 0.0039, eta: 0:20:22, time: 4.5021
INFO train.py(173): step: 2940/5410, l_total: 0.0440, l_in: 0.0101, l_grad: 0.0339, msssim_ir: 0.4363, msssim_vis: 0.0192, mx_loss: 0.0074, eta: 0:20:17, time: 4.5370
INFO train.py(173): step: 2950/5410, l_total: 0.0614, l_in: 0.0162, l_grad: 0.0453, msssim_ir: 0.3771, msssim_vis: 0.0519, mx_loss: 0.0098, eta: 0:20:11, time: 4.5091
INFO train.py(173): step: 2960/5410, l_total: 0.0394, l_in: 0.0103, l_grad: 0.0291, msssim_ir: 0.4164, msssim_vis: 0.0432, mx_loss: 0.0107, eta: 0:20:06, time: 4.5190
INFO train.py(173): step: 2970/5410, l_total: 0.0381, l_in: 0.0074, l_grad: 0.0307, msssim_ir: 0.3968, msssim_vis: 0.0396, mx_loss: 0.0049, eta: 0:20:01, time: 4.4981
INFO train.py(173): step: 2980/5410, l_total: 0.0439, l_in: 0.0082, l_grad: 0.0357, msssim_ir: 0.4080, msssim_vis: 0.0612, mx_loss: 0.0072, eta: 0:19:55, time: 4.4971
INFO train.py(173): step: 2990/5410, l_total: 0.0427, l_in: 0.0085, l_grad: 0.0342, msssim_ir: 0.4199, msssim_vis: 0.0376, mx_loss: 0.0049, eta: 0:19:50, time: 4.5180
INFO train.py(173): step: 3000/5410, l_total: 0.0281, l_in: 0.0078, l_grad: 0.0203, msssim_ir: 0.4141, msssim_vis: 0.0142, mx_loss: 0.0036, eta: 0:19:45, time: 4.5031
INFO train.py(173): step: 3010/5410, l_total: 0.0357, l_in: 0.0072, l_grad: 0.0285, msssim_ir: 0.3424, msssim_vis: 0.1279, mx_loss: 0.0049, eta: 0:19:40, time: 4.5091
INFO train.py(173): step: 3020/5410, l_total: 0.0465, l_in: 0.0166, l_grad: 0.0299, msssim_ir: 0.4253, msssim_vis: 0.0220, mx_loss: 0.0083, eta: 0:19:34, time: 4.5111
INFO train.py(173): step: 3030/5410, l_total: 0.0310, l_in: 0.0118, l_grad: 0.0192, msssim_ir: 0.3082, msssim_vis: 0.0959, mx_loss: 0.0108, eta: 0:19:29, time: 4.4991
INFO train.py(173): step: 3040/5410, l_total: 0.0466, l_in: 0.0109, l_grad: 0.0357, msssim_ir: 0.4125, msssim_vis: 0.0319, mx_loss: 0.0072, eta: 0:19:24, time: 4.5011
INFO train.py(173): step: 3050/5410, l_total: 0.0390, l_in: 0.0113, l_grad: 0.0277, msssim_ir: 0.3994, msssim_vis: 0.0538, mx_loss: 0.0052, eta: 0:19:19, time: 4.5180
INFO train.py(173): step: 3060/5410, l_total: 0.0291, l_in: 0.0066, l_grad: 0.0224, msssim_ir: 0.2121, msssim_vis: 0.1280, mx_loss: 0.0036, eta: 0:19:14, time: 4.5190
INFO train.py(173): step: 3070/5410, l_total: 0.0609, l_in: 0.0145, l_grad: 0.0464, msssim_ir: 0.4982, msssim_vis: 0.0124, mx_loss: 0.0090, eta: 0:19:08, time: 4.5101
INFO train.py(173): step: 3080/5410, l_total: 0.0266, l_in: 0.0076, l_grad: 0.0190, msssim_ir: 0.2981, msssim_vis: 0.0536, mx_loss: 0.0043, eta: 0:19:03, time: 4.5190
INFO train.py(173): step: 3090/5410, l_total: 0.0346, l_in: 0.0094, l_grad: 0.0253, msssim_ir: 0.3955, msssim_vis: 0.0186, mx_loss: 0.0043, eta: 0:18:58, time: 4.4991
INFO train.py(173): step: 3100/5410, l_total: 0.0425, l_in: 0.0128, l_grad: 0.0297, msssim_ir: 0.3742, msssim_vis: 0.0569, mx_loss: 0.0070, eta: 0:18:53, time: 4.5210
INFO train.py(173): step: 3110/5410, l_total: 0.0499, l_in: 0.0135, l_grad: 0.0364, msssim_ir: 0.4061, msssim_vis: 0.0735, mx_loss: 0.0110, eta: 0:18:47, time: 4.5071
INFO train.py(173): step: 3120/5410, l_total: 0.0394, l_in: 0.0092, l_grad: 0.0302, msssim_ir: 0.4593, msssim_vis: 0.0384, mx_loss: 0.0057, eta: 0:18:42, time: 4.5180
INFO train.py(173): step: 3130/5410, l_total: 0.0463, l_in: 0.0109, l_grad: 0.0354, msssim_ir: 0.3364, msssim_vis: 0.0557, mx_loss: 0.0089, eta: 0:18:37, time: 4.5121
INFO train.py(173): step: 3140/5410, l_total: 0.0378, l_in: 0.0076, l_grad: 0.0302, msssim_ir: 0.2136, msssim_vis: 0.1351, mx_loss: 0.0057, eta: 0:18:32, time: 4.5081
INFO train.py(173): step: 3150/5410, l_total: 0.0434, l_in: 0.0144, l_grad: 0.0290, msssim_ir: 0.2738, msssim_vis: 0.1261, mx_loss: 0.0098, eta: 0:18:27, time: 4.5141
INFO train.py(173): step: 3160/5410, l_total: 0.0318, l_in: 0.0090, l_grad: 0.0228, msssim_ir: 0.2745, msssim_vis: 0.0742, mx_loss: 0.0075, eta: 0:18:22, time: 4.5141
INFO train.py(173): step: 3170/5410, l_total: 0.0357, l_in: 0.0096, l_grad: 0.0262, msssim_ir: 0.3532, msssim_vis: 0.0518, mx_loss: 0.0049, eta: 0:18:16, time: 4.4912
INFO train.py(173): step: 3180/5410, l_total: 0.0298, l_in: 0.0085, l_grad: 0.0213, msssim_ir: 0.1914, msssim_vis: 0.1530, mx_loss: 0.0060, eta: 0:18:11, time: 4.5370
INFO train.py(173): step: 3190/5410, l_total: 0.0368, l_in: 0.0065, l_grad: 0.0303, msssim_ir: 0.4209, msssim_vis: 0.0208, mx_loss: 0.0042, eta: 0:18:06, time: 4.5160
INFO train.py(173): step: 3200/5410, l_total: 0.0383, l_in: 0.0086, l_grad: 0.0296, msssim_ir: 0.3358, msssim_vis: 0.0741, mx_loss: 0.0075, eta: 0:18:01, time: 4.5091
INFO train.py(173): step: 3210/5410, l_total: 0.0456, l_in: 0.0091, l_grad: 0.0364, msssim_ir: 0.4639, msssim_vis: 0.0100, mx_loss: 0.0065, eta: 0:17:56, time: 4.5160
INFO train.py(173): step: 3220/5410, l_total: 0.0474, l_in: 0.0158, l_grad: 0.0315, msssim_ir: 0.4567, msssim_vis: 0.0362, mx_loss: 0.0098, eta: 0:17:51, time: 4.5151
INFO train.py(173): step: 3230/5410, l_total: 0.0322, l_in: 0.0094, l_grad: 0.0229, msssim_ir: 0.3654, msssim_vis: 0.0446, mx_loss: 0.0049, eta: 0:17:45, time: 4.5061
INFO train.py(173): step: 3240/5410, l_total: 0.0288, l_in: 0.0098, l_grad: 0.0189, msssim_ir: 0.2308, msssim_vis: 0.0896, mx_loss: 0.0068, eta: 0:17:40, time: 4.5091
INFO train.py(173): step: 3250/5410, l_total: 0.0409, l_in: 0.0092, l_grad: 0.0317, msssim_ir: 0.3372, msssim_vis: 0.0847, mx_loss: 0.0058, eta: 0:17:49, time: 24.7835
INFO train.py(173): step: 3260/5410, l_total: 0.0272, l_in: 0.0054, l_grad: 0.0219, msssim_ir: 0.3929, msssim_vis: 0.0283, mx_loss: 0.0029, eta: 0:17:43, time: 4.4354
INFO train.py(173): step: 3270/5410, l_total: 0.0516, l_in: 0.0131, l_grad: 0.0386, msssim_ir: 0.4277, msssim_vis: 0.0529, mx_loss: 0.0049, eta: 0:17:38, time: 4.4414
INFO train.py(173): step: 3280/5410, l_total: 0.0346, l_in: 0.0076, l_grad: 0.0270, msssim_ir: 0.3611, msssim_vis: 0.0339, mx_loss: 0.0047, eta: 0:17:33, time: 4.4653
INFO train.py(173): step: 3290/5410, l_total: 0.0368, l_in: 0.0118, l_grad: 0.0250, msssim_ir: 0.4063, msssim_vis: 0.0338, mx_loss: 0.0091, eta: 0:17:28, time: 4.4613
INFO train.py(173): step: 3300/5410, l_total: 0.0402, l_in: 0.0140, l_grad: 0.0261, msssim_ir: 0.2460, msssim_vis: 0.1091, mx_loss: 0.0096, eta: 0:17:22, time: 4.4961
INFO train.py(173): step: 3310/5410, l_total: 0.0424, l_in: 0.0096, l_grad: 0.0328, msssim_ir: 0.3853, msssim_vis: 0.0325, mx_loss: 0.0063, eta: 0:17:17, time: 4.4842
INFO train.py(173): step: 3320/5410, l_total: 0.0315, l_in: 0.0078, l_grad: 0.0237, msssim_ir: 0.3627, msssim_vis: 0.0353, mx_loss: 0.0049, eta: 0:17:12, time: 4.4941
INFO train.py(173): step: 3330/5410, l_total: 0.0634, l_in: 0.0225, l_grad: 0.0409, msssim_ir: 0.5387, msssim_vis: 0.0121, mx_loss: 0.0100, eta: 0:17:07, time: 4.4892
INFO train.py(173): step: 3340/5410, l_total: 0.0521, l_in: 0.0101, l_grad: 0.0420, msssim_ir: 0.4469, msssim_vis: 0.0352, mx_loss: 0.0060, eta: 0:17:01, time: 4.4922
INFO train.py(173): step: 3350/5410, l_total: 0.0288, l_in: 0.0070, l_grad: 0.0217, msssim_ir: 0.3354, msssim_vis: 0.0374, mx_loss: 0.0037, eta: 0:16:56, time: 4.4822
INFO train.py(173): step: 3360/5410, l_total: 0.0301, l_in: 0.0070, l_grad: 0.0231, msssim_ir: 0.2076, msssim_vis: 0.1430, mx_loss: 0.0035, eta: 0:16:51, time: 4.4931
INFO train.py(173): step: 3370/5410, l_total: 0.0390, l_in: 0.0092, l_grad: 0.0297, msssim_ir: 0.5053, msssim_vis: 0.0077, mx_loss: 0.0057, eta: 0:16:46, time: 4.4852
INFO train.py(173): step: 3380/5410, l_total: 0.0277, l_in: 0.0059, l_grad: 0.0217, msssim_ir: 0.2988, msssim_vis: 0.0622, mx_loss: 0.0045, eta: 0:16:41, time: 4.4912
INFO train.py(173): step: 3390/5410, l_total: 0.0538, l_in: 0.0202, l_grad: 0.0336, msssim_ir: 0.4555, msssim_vis: 0.0254, mx_loss: 0.0159, eta: 0:16:35, time: 4.4852
INFO train.py(173): step: 3400/5410, l_total: 0.0266, l_in: 0.0060, l_grad: 0.0205, msssim_ir: 0.2490, msssim_vis: 0.0589, mx_loss: 0.0042, eta: 0:16:30, time: 4.5031
INFO train.py(173): step: 3410/5410, l_total: 0.0316, l_in: 0.0088, l_grad: 0.0228, msssim_ir: 0.3564, msssim_vis: 0.0429, mx_loss: 0.0057, eta: 0:16:25, time: 4.4852
INFO train.py(173): step: 3420/5410, l_total: 0.0381, l_in: 0.0092, l_grad: 0.0289, msssim_ir: 0.2191, msssim_vis: 0.1258, mx_loss: 0.0056, eta: 0:16:20, time: 4.4842
INFO train.py(173): step: 3430/5410, l_total: 0.0354, l_in: 0.0093, l_grad: 0.0261, msssim_ir: 0.3307, msssim_vis: 0.0491, mx_loss: 0.0059, eta: 0:16:15, time: 4.5001
INFO train.py(173): step: 3440/5410, l_total: 0.0566, l_in: 0.0120, l_grad: 0.0446, msssim_ir: 0.4741, msssim_vis: 0.0280, mx_loss: 0.0113, eta: 0:16:10, time: 4.4882
INFO train.py(173): step: 3450/5410, l_total: 0.0345, l_in: 0.0122, l_grad: 0.0223, msssim_ir: 0.1871, msssim_vis: 0.1293, mx_loss: 0.0099, eta: 0:16:04, time: 4.4902
INFO train.py(173): step: 3460/5410, l_total: 0.0291, l_in: 0.0076, l_grad: 0.0215, msssim_ir: 0.3169, msssim_vis: 0.0647, mx_loss: 0.0041, eta: 0:15:59, time: 4.5021
INFO train.py(173): step: 3470/5410, l_total: 0.0364, l_in: 0.0091, l_grad: 0.0274, msssim_ir: 0.2346, msssim_vis: 0.1222, mx_loss: 0.0044, eta: 0:15:54, time: 4.4912
INFO train.py(173): step: 3480/5410, l_total: 0.0435, l_in: 0.0094, l_grad: 0.0342, msssim_ir: 0.4445, msssim_vis: 0.0079, mx_loss: 0.0062, eta: 0:15:49, time: 4.5041
INFO train.py(173): step: 3490/5410, l_total: 0.0281, l_in: 0.0055, l_grad: 0.0226, msssim_ir: 0.4476, msssim_vis: 0.0175, mx_loss: 0.0028, eta: 0:15:44, time: 4.5220
INFO train.py(173): step: 3500/5410, l_total: 0.0320, l_in: 0.0108, l_grad: 0.0212, msssim_ir: 0.3273, msssim_vis: 0.0360, mx_loss: 0.0061, eta: 0:15:39, time: 4.5111
INFO train.py(173): step: 3510/5410, l_total: 0.0447, l_in: 0.0104, l_grad: 0.0343, msssim_ir: 0.4133, msssim_vis: 0.0297, mx_loss: 0.0042, eta: 0:15:33, time: 4.5141
INFO train.py(173): step: 3520/5410, l_total: 0.0317, l_in: 0.0075, l_grad: 0.0242, msssim_ir: 0.3053, msssim_vis: 0.0727, mx_loss: 0.0050, eta: 0:15:28, time: 4.5081
INFO train.py(173): step: 3530/5410, l_total: 0.0473, l_in: 0.0122, l_grad: 0.0351, msssim_ir: 0.4108, msssim_vis: 0.0235, mx_loss: 0.0062, eta: 0:15:23, time: 4.5141
INFO train.py(173): step: 3540/5410, l_total: 0.0288, l_in: 0.0065, l_grad: 0.0224, msssim_ir: 0.2669, msssim_vis: 0.0914, mx_loss: 0.0048, eta: 0:15:18, time: 4.5101
INFO train.py(173): step: 3550/5410, l_total: 0.0436, l_in: 0.0111, l_grad: 0.0325, msssim_ir: 0.1736, msssim_vis: 0.1659, mx_loss: 0.0086, eta: 0:15:13, time: 4.5210
INFO train.py(173): step: 3560/5410, l_total: 0.0466, l_in: 0.0154, l_grad: 0.0313, msssim_ir: 0.3230, msssim_vis: 0.1239, mx_loss: 0.0083, eta: 0:15:08, time: 4.5151
INFO train.py(173): step: 3570/5410, l_total: 0.0471, l_in: 0.0116, l_grad: 0.0355, msssim_ir: 0.2420, msssim_vis: 0.1540, mx_loss: 0.0064, eta: 0:15:03, time: 4.5071
INFO train.py(173): step: 3580/5410, l_total: 0.0477, l_in: 0.0112, l_grad: 0.0366, msssim_ir: 0.0831, msssim_vis: 0.2644, mx_loss: 0.0126, eta: 0:14:58, time: 4.5121
INFO train.py(173): step: 3590/5410, l_total: 0.0740, l_in: 0.0274, l_grad: 0.0467, msssim_ir: 0.2430, msssim_vis: 0.1799, mx_loss: 0.0195, eta: 0:14:53, time: 4.5121
INFO train.py(173): step: 3600/5410, l_total: 0.0336, l_in: 0.0094, l_grad: 0.0242, msssim_ir: 0.3664, msssim_vis: 0.0381, mx_loss: 0.0046, eta: 0:14:47, time: 4.5101
INFO train.py(173): step: 3610/5410, l_total: 0.0282, l_in: 0.0067, l_grad: 0.0214, msssim_ir: 0.3388, msssim_vis: 0.0501, mx_loss: 0.0036, eta: 0:14:42, time: 4.5081
INFO train.py(173): step: 3620/5410, l_total: 0.0391, l_in: 0.0107, l_grad: 0.0284, msssim_ir: 0.4140, msssim_vis: 0.0178, mx_loss: 0.0040, eta: 0:14:37, time: 4.5031
INFO train.py(173): step: 3630/5410, l_total: 0.0370, l_in: 0.0090, l_grad: 0.0280, msssim_ir: 0.3803, msssim_vis: 0.0343, mx_loss: 0.0057, eta: 0:14:32, time: 4.5031
INFO train.py(173): step: 3640/5410, l_total: 0.0410, l_in: 0.0094, l_grad: 0.0316, msssim_ir: 0.4018, msssim_vis: 0.0584, mx_loss: 0.0081, eta: 0:14:27, time: 4.5051
INFO train.py(173): step: 3650/5410, l_total: 0.0263, l_in: 0.0070, l_grad: 0.0192, msssim_ir: 0.1428, msssim_vis: 0.1465, mx_loss: 0.0064, eta: 0:14:22, time: 4.5161
INFO train.py(173): step: 3660/5410, l_total: 0.0311, l_in: 0.0073, l_grad: 0.0238, msssim_ir: 0.3328, msssim_vis: 0.0413, mx_loss: 0.0039, eta: 0:14:17, time: 4.5151
INFO train.py(173): step: 3670/5410, l_total: 0.0533, l_in: 0.0134, l_grad: 0.0399, msssim_ir: 0.3916, msssim_vis: 0.0314, mx_loss: 0.0150, eta: 0:14:12, time: 4.5051
INFO train.py(173): step: 3680/5410, l_total: 0.0307, l_in: 0.0079, l_grad: 0.0228, msssim_ir: 0.1782, msssim_vis: 0.1205, mx_loss: 0.0062, eta: 0:14:07, time: 4.5001
INFO train.py(173): step: 3690/5410, l_total: 0.0321, l_in: 0.0113, l_grad: 0.0208, msssim_ir: 0.2268, msssim_vis: 0.0795, mx_loss: 0.0084, eta: 0:14:02, time: 4.5031
INFO train.py(173): step: 3700/5410, l_total: 0.0364, l_in: 0.0086, l_grad: 0.0279, msssim_ir: 0.3813, msssim_vis: 0.0532, mx_loss: 0.0055, eta: 0:13:57, time: 4.5240
INFO train.py(173): step: 3710/5410, l_total: 0.0337, l_in: 0.0083, l_grad: 0.0254, msssim_ir: 0.3758, msssim_vis: 0.0215, mx_loss: 0.0056, eta: 0:13:51, time: 4.5021
INFO train.py(173): step: 3720/5410, l_total: 0.0365, l_in: 0.0086, l_grad: 0.0280, msssim_ir: 0.3517, msssim_vis: 0.0762, mx_loss: 0.0067, eta: 0:13:46, time: 4.5151
INFO train.py(173): step: 3730/5410, l_total: 0.0386, l_in: 0.0086, l_grad: 0.0300, msssim_ir: 0.3151, msssim_vis: 0.0849, mx_loss: 0.0054, eta: 0:13:41, time: 4.5151
INFO train.py(173): step: 3740/5410, l_total: 0.0315, l_in: 0.0080, l_grad: 0.0235, msssim_ir: 0.2598, msssim_vis: 0.1110, mx_loss: 0.0053, eta: 0:13:36, time: 4.5071
INFO train.py(173): step: 3750/5410, l_total: 0.0374, l_in: 0.0098, l_grad: 0.0276, msssim_ir: 0.1800, msssim_vis: 0.1775, mx_loss: 0.0058, eta: 0:13:31, time: 4.5180
INFO train.py(173): step: 3760/5410, l_total: 0.0572, l_in: 0.0110, l_grad: 0.0462, msssim_ir: 0.3834, msssim_vis: 0.0348, mx_loss: 0.0078, eta: 0:13:26, time: 4.5041
INFO train.py(173): step: 3770/5410, l_total: 0.0278, l_in: 0.0066, l_grad: 0.0212, msssim_ir: 0.3981, msssim_vis: 0.0371, mx_loss: 0.0033, eta: 0:13:21, time: 4.5061
INFO train.py(173): step: 3780/5410, l_total: 0.0491, l_in: 0.0085, l_grad: 0.0406, msssim_ir: 0.4692, msssim_vis: 0.0152, mx_loss: 0.0056, eta: 0:13:16, time: 4.5111
INFO train.py(173): step: 3790/5410, l_total: 0.0348, l_in: 0.0084, l_grad: 0.0263, msssim_ir: 0.3532, msssim_vis: 0.0297, mx_loss: 0.0072, eta: 0:13:20, time: 24.6242
INFO train.py(173): step: 3800/5410, l_total: 0.0291, l_in: 0.0066, l_grad: 0.0225, msssim_ir: 0.1965, msssim_vis: 0.1097, mx_loss: 0.0041, eta: 0:13:14, time: 4.4762
INFO train.py(173): step: 3810/5410, l_total: 0.0266, l_in: 0.0058, l_grad: 0.0208, msssim_ir: 0.2382, msssim_vis: 0.1062, mx_loss: 0.0046, eta: 0:13:09, time: 4.4613
INFO train.py(173): step: 3820/5410, l_total: 0.0492, l_in: 0.0145, l_grad: 0.0347, msssim_ir: 0.4699, msssim_vis: 0.0220, mx_loss: 0.0079, eta: 0:13:04, time: 4.4882
INFO train.py(173): step: 3830/5410, l_total: 0.0498, l_in: 0.0137, l_grad: 0.0361, msssim_ir: 0.4891, msssim_vis: 0.0485, mx_loss: 0.0142, eta: 0:12:59, time: 4.4782
INFO train.py(173): step: 3840/5410, l_total: 0.0560, l_in: 0.0187, l_grad: 0.0373, msssim_ir: 0.2092, msssim_vis: 0.1905, mx_loss: 0.0117, eta: 0:12:54, time: 4.4822
INFO train.py(173): step: 3850/5410, l_total: 0.0380, l_in: 0.0135, l_grad: 0.0245, msssim_ir: 0.3753, msssim_vis: 0.0267, mx_loss: 0.0091, eta: 0:12:49, time: 4.4892
INFO train.py(173): step: 3860/5410, l_total: 0.0408, l_in: 0.0097, l_grad: 0.0311, msssim_ir: 0.4836, msssim_vis: 0.0154, mx_loss: 0.0064, eta: 0:12:44, time: 4.4792
INFO train.py(173): step: 3870/5410, l_total: 0.0389, l_in: 0.0079, l_grad: 0.0310, msssim_ir: 0.4475, msssim_vis: 0.0238, mx_loss: 0.0061, eta: 0:12:39, time: 4.4941
INFO train.py(173): step: 3880/5410, l_total: 0.0417, l_in: 0.0109, l_grad: 0.0308, msssim_ir: 0.2775, msssim_vis: 0.1298, mx_loss: 0.0068, eta: 0:12:34, time: 4.4912
INFO train.py(173): step: 3890/5410, l_total: 0.0347, l_in: 0.0081, l_grad: 0.0266, msssim_ir: 0.2383, msssim_vis: 0.1085, mx_loss: 0.0056, eta: 0:12:28, time: 4.4892
INFO train.py(173): step: 3900/5410, l_total: 0.0518, l_in: 0.0105, l_grad: 0.0413, msssim_ir: 0.3994, msssim_vis: 0.0340, mx_loss: 0.0127, eta: 0:12:23, time: 4.4981
INFO train.py(173): step: 3910/5410, l_total: 0.0451, l_in: 0.0128, l_grad: 0.0323, msssim_ir: 0.3383, msssim_vis: 0.1163, mx_loss: 0.0074, eta: 0:12:18, time: 4.4941
INFO train.py(173): step: 3920/5410, l_total: 0.0298, l_in: 0.0054, l_grad: 0.0243, msssim_ir: 0.3841, msssim_vis: 0.0273, mx_loss: 0.0039, eta: 0:12:13, time: 4.4961
INFO train.py(173): step: 3930/5410, l_total: 0.0487, l_in: 0.0127, l_grad: 0.0360, msssim_ir: 0.3563, msssim_vis: 0.0870, mx_loss: 0.0055, eta: 0:12:08, time: 4.4971
INFO train.py(173): step: 3940/5410, l_total: 0.0368, l_in: 0.0079, l_grad: 0.0289, msssim_ir: 0.1481, msssim_vis: 0.1749, mx_loss: 0.0051, eta: 0:12:03, time: 4.5011
INFO train.py(173): step: 3950/5410, l_total: 0.0321, l_in: 0.0076, l_grad: 0.0245, msssim_ir: 0.3416, msssim_vis: 0.0318, mx_loss: 0.0054, eta: 0:11:58, time: 4.5151
INFO train.py(173): step: 3960/5410, l_total: 0.0304, l_in: 0.0083, l_grad: 0.0221, msssim_ir: 0.2633, msssim_vis: 0.0724, mx_loss: 0.0070, eta: 0:11:53, time: 4.4852
INFO train.py(173): step: 3970/5410, l_total: 0.0385, l_in: 0.0069, l_grad: 0.0316, msssim_ir: 0.2993, msssim_vis: 0.0575, mx_loss: 0.0063, eta: 0:11:48, time: 4.4892
INFO train.py(173): step: 3980/5410, l_total: 0.0486, l_in: 0.0115, l_grad: 0.0371, msssim_ir: 0.3045, msssim_vis: 0.0763, mx_loss: 0.0102, eta: 0:11:43, time: 4.4981
INFO train.py(173): step: 3990/5410, l_total: 0.0379, l_in: 0.0081, l_grad: 0.0298, msssim_ir: 0.3764, msssim_vis: 0.0578, mx_loss: 0.0045, eta: 0:11:38, time: 4.4862
INFO train.py(173): step: 4000/5410, l_total: 0.0392, l_in: 0.0077, l_grad: 0.0315, msssim_ir: 0.4248, msssim_vis: 0.0317, mx_loss: 0.0051, eta: 0:11:33, time: 4.5111
INFO train.py(173): step: 4010/5410, l_total: 0.0323, l_in: 0.0077, l_grad: 0.0246, msssim_ir: 0.4113, msssim_vis: 0.0329, mx_loss: 0.0057, eta: 0:11:27, time: 4.4981
INFO train.py(173): step: 4020/5410, l_total: 0.0371, l_in: 0.0173, l_grad: 0.0198, msssim_ir: 0.1583, msssim_vis: 0.1157, mx_loss: 0.0138, eta: 0:11:22, time: 4.5061
INFO train.py(173): step: 4030/5410, l_total: 0.0385, l_in: 0.0090, l_grad: 0.0295, msssim_ir: 0.3254, msssim_vis: 0.0608, mx_loss: 0.0041, eta: 0:11:17, time: 4.5011
INFO train.py(173): step: 4040/5410, l_total: 0.0442, l_in: 0.0144, l_grad: 0.0298, msssim_ir: 0.2605, msssim_vis: 0.0904, mx_loss: 0.0102, eta: 0:11:12, time: 4.4981
INFO train.py(173): step: 4050/5410, l_total: 0.0272, l_in: 0.0068, l_grad: 0.0204, msssim_ir: 0.2234, msssim_vis: 0.1356, mx_loss: 0.0038, eta: 0:11:07, time: 4.4951
INFO train.py(173): step: 4060/5410, l_total: 0.0323, l_in: 0.0056, l_grad: 0.0266, msssim_ir: 0.3378, msssim_vis: 0.0321, mx_loss: 0.0038, eta: 0:11:02, time: 4.5170
INFO train.py(173): step: 4070/5410, l_total: 0.0365, l_in: 0.0091, l_grad: 0.0274, msssim_ir: 0.2337, msssim_vis: 0.1061, mx_loss: 0.0058, eta: 0:10:57, time: 4.5021
INFO train.py(173): step: 4080/5410, l_total: 0.0418, l_in: 0.0090, l_grad: 0.0328, msssim_ir: 0.1364, msssim_vis: 0.2030, mx_loss: 0.0076, eta: 0:10:52, time: 4.4961
INFO train.py(173): step: 4090/5410, l_total: 0.0324, l_in: 0.0088, l_grad: 0.0236, msssim_ir: 0.3456, msssim_vis: 0.0482, mx_loss: 0.0048, eta: 0:10:47, time: 4.5160
INFO train.py(173): step: 4100/5410, l_total: 0.0349, l_in: 0.0072, l_grad: 0.0277, msssim_ir: 0.2949, msssim_vis: 0.0776, mx_loss: 0.0053, eta: 0:10:42, time: 4.5011
INFO train.py(173): step: 4110/5410, l_total: 0.0414, l_in: 0.0088, l_grad: 0.0326, msssim_ir: 0.4295, msssim_vis: 0.0212, mx_loss: 0.0078, eta: 0:10:37, time: 4.5001
INFO train.py(173): step: 4120/5410, l_total: 0.0431, l_in: 0.0164, l_grad: 0.0266, msssim_ir: 0.2736, msssim_vis: 0.0838, mx_loss: 0.0076, eta: 0:10:32, time: 4.4951
INFO train.py(173): step: 4130/5410, l_total: 0.0392, l_in: 0.0119, l_grad: 0.0273, msssim_ir: 0.4272, msssim_vis: 0.0231, mx_loss: 0.0044, eta: 0:10:27, time: 4.5051
INFO train.py(173): step: 4140/5410, l_total: 0.0430, l_in: 0.0091, l_grad: 0.0339, msssim_ir: 0.3253, msssim_vis: 0.0885, mx_loss: 0.0058, eta: 0:10:22, time: 4.5154
INFO train.py(173): step: 4150/5410, l_total: 0.0255, l_in: 0.0069, l_grad: 0.0186, msssim_ir: 0.3511, msssim_vis: 0.0253, mx_loss: 0.0064, eta: 0:10:17, time: 4.5190
INFO train.py(173): step: 4160/5410, l_total: 0.0431, l_in: 0.0129, l_grad: 0.0303, msssim_ir: 0.2957, msssim_vis: 0.0900, mx_loss: 0.0070, eta: 0:10:12, time: 4.4971
INFO train.py(173): step: 4170/5410, l_total: 0.0473, l_in: 0.0092, l_grad: 0.0381, msssim_ir: 0.4713, msssim_vis: 0.0138, mx_loss: 0.0095, eta: 0:10:07, time: 4.5151
INFO train.py(173): step: 4180/5410, l_total: 0.0453, l_in: 0.0094, l_grad: 0.0359, msssim_ir: 0.5011, msssim_vis: 0.0150, mx_loss: 0.0046, eta: 0:10:02, time: 4.5091
INFO train.py(173): step: 4190/5410, l_total: 0.0383, l_in: 0.0091, l_grad: 0.0291, msssim_ir: 0.1985, msssim_vis: 0.1160, mx_loss: 0.0065, eta: 0:09:57, time: 4.5151
INFO train.py(173): step: 4200/5410, l_total: 0.0380, l_in: 0.0093, l_grad: 0.0286, msssim_ir: 0.2136, msssim_vis: 0.1673, mx_loss: 0.0070, eta: 0:09:52, time: 4.5041
INFO train.py(173): step: 4210/5410, l_total: 0.0318, l_in: 0.0084, l_grad: 0.0234, msssim_ir: 0.3408, msssim_vis: 0.0407, mx_loss: 0.0044, eta: 0:09:47, time: 4.5041
INFO train.py(173): step: 4220/5410, l_total: 0.0283, l_in: 0.0067, l_grad: 0.0216, msssim_ir: 0.4004, msssim_vis: 0.0549, mx_loss: 0.0034, eta: 0:09:42, time: 4.5161
INFO train.py(173): step: 4230/5410, l_total: 0.0369, l_in: 0.0154, l_grad: 0.0215, msssim_ir: 0.3932, msssim_vis: 0.0124, mx_loss: 0.0047, eta: 0:09:37, time: 4.5230
INFO train.py(173): step: 4240/5410, l_total: 0.0343, l_in: 0.0104, l_grad: 0.0239, msssim_ir: 0.4076, msssim_vis: 0.0247, mx_loss: 0.0043, eta: 0:09:32, time: 4.5091
INFO train.py(173): step: 4250/5410, l_total: 0.0366, l_in: 0.0081, l_grad: 0.0284, msssim_ir: 0.1865, msssim_vis: 0.1113, mx_loss: 0.0079, eta: 0:09:27, time: 4.5121
INFO train.py(173): step: 4260/5410, l_total: 0.0602, l_in: 0.0191, l_grad: 0.0411, msssim_ir: 0.2915, msssim_vis: 0.1064, mx_loss: 0.0200, eta: 0:09:22, time: 4.5031
INFO train.py(173): step: 4270/5410, l_total: 0.0424, l_in: 0.0115, l_grad: 0.0309, msssim_ir: 0.3154, msssim_vis: 0.0782, mx_loss: 0.0061, eta: 0:09:17, time: 4.5051
INFO train.py(173): step: 4280/5410, l_total: 0.0433, l_in: 0.0133, l_grad: 0.0299, msssim_ir: 0.3390, msssim_vis: 0.1148, mx_loss: 0.0066, eta: 0:09:12, time: 4.4981
INFO train.py(173): step: 4290/5410, l_total: 0.0332, l_in: 0.0089, l_grad: 0.0243, msssim_ir: 0.3159, msssim_vis: 0.0828, mx_loss: 0.0038, eta: 0:09:07, time: 4.5160
INFO train.py(173): step: 4300/5410, l_total: 0.0392, l_in: 0.0098, l_grad: 0.0294, msssim_ir: 0.2949, msssim_vis: 0.0762, mx_loss: 0.0064, eta: 0:09:02, time: 4.5111
INFO train.py(173): step: 4310/5410, l_total: 0.0429, l_in: 0.0100, l_grad: 0.0329, msssim_ir: 0.2617, msssim_vis: 0.0802, mx_loss: 0.0098, eta: 0:08:57, time: 4.5031
INFO train.py(173): step: 4320/5410, l_total: 0.0356, l_in: 0.0072, l_grad: 0.0284, msssim_ir: 0.4133, msssim_vis: 0.0366, mx_loss: 0.0038, eta: 0:08:52, time: 4.4981
INFO train.py(173): step: 4330/5410, l_total: 0.0549, l_in: 0.0266, l_grad: 0.0283, msssim_ir: 0.5066, msssim_vis: 0.0114, mx_loss: 0.0099, eta: 0:08:52, time: 24.6760
INFO train.py(173): step: 4340/5410, l_total: 0.0376, l_in: 0.0082, l_grad: 0.0294, msssim_ir: 0.3240, msssim_vis: 0.0661, mx_loss: 0.0064, eta: 0:08:47, time: 4.4653
INFO train.py(173): step: 4350/5410, l_total: 0.0250, l_in: 0.0064, l_grad: 0.0186, msssim_ir: 0.2763, msssim_vis: 0.0532, mx_loss: 0.0045, eta: 0:08:42, time: 4.4553
INFO train.py(173): step: 4360/5410, l_total: 0.0297, l_in: 0.0056, l_grad: 0.0242, msssim_ir: 0.4060, msssim_vis: 0.0352, mx_loss: 0.0028, eta: 0:08:37, time: 4.4633
INFO train.py(173): step: 4370/5410, l_total: 0.0392, l_in: 0.0091, l_grad: 0.0301, msssim_ir: 0.1662, msssim_vis: 0.1127, mx_loss: 0.0063, eta: 0:08:32, time: 4.4712
INFO train.py(173): step: 4380/5410, l_total: 0.0437, l_in: 0.0125, l_grad: 0.0312, msssim_ir: 0.4423, msssim_vis: 0.0140, mx_loss: 0.0049, eta: 0:08:27, time: 4.4832
INFO train.py(173): step: 4390/5410, l_total: 0.0499, l_in: 0.0150, l_grad: 0.0349, msssim_ir: 0.4834, msssim_vis: 0.0475, mx_loss: 0.0156, eta: 0:08:22, time: 4.4782
INFO train.py(173): step: 4400/5410, l_total: 0.0573, l_in: 0.0236, l_grad: 0.0337, msssim_ir: 0.4959, msssim_vis: 0.0229, mx_loss: 0.0095, eta: 0:08:17, time: 4.4772
INFO train.py(173): step: 4410/5410, l_total: 0.0361, l_in: 0.0086, l_grad: 0.0275, msssim_ir: 0.3393, msssim_vis: 0.0654, mx_loss: 0.0049, eta: 0:08:12, time: 4.4822
INFO train.py(173): step: 4420/5410, l_total: 0.0568, l_in: 0.0161, l_grad: 0.0407, msssim_ir: 0.4275, msssim_vis: 0.0434, mx_loss: 0.0159, eta: 0:08:07, time: 4.4961
INFO train.py(173): step: 4430/5410, l_total: 0.0720, l_in: 0.0265, l_grad: 0.0455, msssim_ir: 0.4666, msssim_vis: 0.0210, mx_loss: 0.0097, eta: 0:08:02, time: 4.4922
INFO train.py(173): step: 4440/5410, l_total: 0.0367, l_in: 0.0087, l_grad: 0.0280, msssim_ir: 0.4227, msssim_vis: 0.0448, mx_loss: 0.0048, eta: 0:07:57, time: 4.4832
INFO train.py(173): step: 4450/5410, l_total: 0.0374, l_in: 0.0118, l_grad: 0.0255, msssim_ir: 0.4317, msssim_vis: 0.0325, mx_loss: 0.0079, eta: 0:07:52, time: 4.4981
INFO train.py(173): step: 4460/5410, l_total: 0.0284, l_in: 0.0077, l_grad: 0.0207, msssim_ir: 0.2278, msssim_vis: 0.0874, mx_loss: 0.0053, eta: 0:07:47, time: 4.4921
INFO train.py(173): step: 4470/5410, l_total: 0.0300, l_in: 0.0077, l_grad: 0.0223, msssim_ir: 0.1914, msssim_vis: 0.1597, mx_loss: 0.0053, eta: 0:07:42, time: 4.4981
INFO train.py(173): step: 4480/5410, l_total: 0.0297, l_in: 0.0067, l_grad: 0.0230, msssim_ir: 0.2956, msssim_vis: 0.0720, mx_loss: 0.0044, eta: 0:07:37, time: 4.4991
INFO train.py(173): step: 4490/5410, l_total: 0.0336, l_in: 0.0080, l_grad: 0.0256, msssim_ir: 0.3987, msssim_vis: 0.0227, mx_loss: 0.0053, eta: 0:07:32, time: 4.4892
INFO train.py(173): step: 4500/5410, l_total: 0.0282, l_in: 0.0087, l_grad: 0.0195, msssim_ir: 0.4091, msssim_vis: 0.0090, mx_loss: 0.0039, eta: 0:07:27, time: 4.4912
INFO train.py(173): step: 4510/5410, l_total: 0.0464, l_in: 0.0149, l_grad: 0.0315, msssim_ir: 0.3306, msssim_vis: 0.0640, mx_loss: 0.0064, eta: 0:07:22, time: 4.5071
INFO train.py(173): step: 4520/5410, l_total: 0.0266, l_in: 0.0054, l_grad: 0.0212, msssim_ir: 0.3859, msssim_vis: 0.0296, mx_loss: 0.0030, eta: 0:07:17, time: 4.5021
INFO train.py(173): step: 4530/5410, l_total: 0.0328, l_in: 0.0098, l_grad: 0.0231, msssim_ir: 0.1547, msssim_vis: 0.1218, mx_loss: 0.0083, eta: 0:07:12, time: 4.5051
INFO train.py(173): step: 4540/5410, l_total: 0.0314, l_in: 0.0063, l_grad: 0.0252, msssim_ir: 0.3111, msssim_vis: 0.0522, mx_loss: 0.0051, eta: 0:07:07, time: 4.4951
INFO train.py(173): step: 4550/5410, l_total: 0.0580, l_in: 0.0133, l_grad: 0.0446, msssim_ir: 0.4799, msssim_vis: 0.0127, mx_loss: 0.0079, eta: 0:07:02, time: 4.4981
INFO train.py(173): step: 4560/5410, l_total: 0.0328, l_in: 0.0087, l_grad: 0.0241, msssim_ir: 0.3303, msssim_vis: 0.0429, mx_loss: 0.0047, eta: 0:06:57, time: 4.4941
INFO train.py(173): step: 4570/5410, l_total: 0.0408, l_in: 0.0116, l_grad: 0.0292, msssim_ir: 0.5020, msssim_vis: 0.0076, mx_loss: 0.0055, eta: 0:06:52, time: 4.5071
INFO train.py(173): step: 4580/5410, l_total: 0.0290, l_in: 0.0055, l_grad: 0.0235, msssim_ir: 0.3949, msssim_vis: 0.0344, mx_loss: 0.0037, eta: 0:06:47, time: 4.5151
INFO train.py(173): step: 4590/5410, l_total: 0.0543, l_in: 0.0142, l_grad: 0.0401, msssim_ir: 0.4701, msssim_vis: 0.0166, mx_loss: 0.0083, eta: 0:06:42, time: 4.5001
INFO train.py(173): step: 4600/5410, l_total: 0.0490, l_in: 0.0106, l_grad: 0.0383, msssim_ir: 0.5232, msssim_vis: 0.0098, mx_loss: 0.0067, eta: 0:06:37, time: 4.4932
INFO train.py(173): step: 4610/5410, l_total: 0.0526, l_in: 0.0154, l_grad: 0.0372, msssim_ir: 0.5113, msssim_vis: 0.0078, mx_loss: 0.0074, eta: 0:06:32, time: 4.5001
INFO train.py(173): step: 4620/5410, l_total: 0.0501, l_in: 0.0112, l_grad: 0.0390, msssim_ir: 0.5007, msssim_vis: 0.0117, mx_loss: 0.0075, eta: 0:06:27, time: 4.4896
INFO train.py(173): step: 4630/5410, l_total: 0.0391, l_in: 0.0107, l_grad: 0.0284, msssim_ir: 0.4765, msssim_vis: 0.0193, mx_loss: 0.0046, eta: 0:06:22, time: 4.5121
INFO train.py(173): step: 4640/5410, l_total: 0.0428, l_in: 0.0079, l_grad: 0.0349, msssim_ir: 0.2425, msssim_vis: 0.1257, mx_loss: 0.0048, eta: 0:06:17, time: 4.4961
INFO train.py(173): step: 4650/5410, l_total: 0.0271, l_in: 0.0063, l_grad: 0.0207, msssim_ir: 0.3277, msssim_vis: 0.0546, mx_loss: 0.0042, eta: 0:06:12, time: 4.4902
INFO train.py(173): step: 4660/5410, l_total: 0.0305, l_in: 0.0108, l_grad: 0.0196, msssim_ir: 0.3362, msssim_vis: 0.0824, mx_loss: 0.0055, eta: 0:06:07, time: 4.5011
INFO train.py(173): step: 4670/5410, l_total: 0.0370, l_in: 0.0110, l_grad: 0.0260, msssim_ir: 0.3759, msssim_vis: 0.0516, mx_loss: 0.0037, eta: 0:06:02, time: 4.5111
INFO train.py(173): step: 4680/5410, l_total: 0.0286, l_in: 0.0066, l_grad: 0.0220, msssim_ir: 0.3639, msssim_vis: 0.0593, mx_loss: 0.0038, eta: 0:05:57, time: 4.5091
INFO train.py(173): step: 4690/5410, l_total: 0.0379, l_in: 0.0090, l_grad: 0.0289, msssim_ir: 0.2941, msssim_vis: 0.0944, mx_loss: 0.0060, eta: 0:05:52, time: 4.5141
INFO train.py(173): step: 4700/5410, l_total: 0.0347, l_in: 0.0071, l_grad: 0.0276, msssim_ir: 0.3857, msssim_vis: 0.0464, mx_loss: 0.0043, eta: 0:05:47, time: 4.5111
INFO train.py(173): step: 4710/5410, l_total: 0.0435, l_in: 0.0149, l_grad: 0.0286, msssim_ir: 0.2254, msssim_vis: 0.0810, mx_loss: 0.0117, eta: 0:05:42, time: 4.5051
INFO train.py(173): step: 4720/5410, l_total: 0.0531, l_in: 0.0098, l_grad: 0.0432, msssim_ir: 0.3343, msssim_vis: 0.0628, mx_loss: 0.0089, eta: 0:05:37, time: 4.5190
INFO train.py(173): step: 4730/5410, l_total: 0.0469, l_in: 0.0150, l_grad: 0.0319, msssim_ir: 0.2243, msssim_vis: 0.1168, mx_loss: 0.0149, eta: 0:05:32, time: 4.4981
INFO train.py(173): step: 4740/5410, l_total: 0.0657, l_in: 0.0156, l_grad: 0.0501, msssim_ir: 0.4857, msssim_vis: 0.0102, mx_loss: 0.0067, eta: 0:05:27, time: 4.5061
INFO train.py(173): step: 4750/5410, l_total: 0.0401, l_in: 0.0086, l_grad: 0.0316, msssim_ir: 0.4856, msssim_vis: 0.0050, mx_loss: 0.0046, eta: 0:05:22, time: 4.5200
INFO train.py(173): step: 4760/5410, l_total: 0.0448, l_in: 0.0167, l_grad: 0.0281, msssim_ir: 0.1896, msssim_vis: 0.1698, mx_loss: 0.0072, eta: 0:05:17, time: 4.4991
INFO train.py(173): step: 4770/5410, l_total: 0.0312, l_in: 0.0076, l_grad: 0.0236, msssim_ir: 0.3366, msssim_vis: 0.0365, mx_loss: 0.0042, eta: 0:05:12, time: 4.5056
INFO train.py(173): step: 4780/5410, l_total: 0.0376, l_in: 0.0108, l_grad: 0.0269, msssim_ir: 0.4076, msssim_vis: 0.0234, mx_loss: 0.0062, eta: 0:05:08, time: 4.5126
INFO train.py(173): step: 4790/5410, l_total: 0.0427, l_in: 0.0086, l_grad: 0.0341, msssim_ir: 0.4417, msssim_vis: 0.0178, mx_loss: 0.0054, eta: 0:05:03, time: 4.5111
INFO train.py(173): step: 4800/5410, l_total: 0.0339, l_in: 0.0068, l_grad: 0.0271, msssim_ir: 0.3619, msssim_vis: 0.0475, mx_loss: 0.0032, eta: 0:04:58, time: 4.5131
INFO train.py(173): step: 4810/5410, l_total: 0.0398, l_in: 0.0088, l_grad: 0.0310, msssim_ir: 0.3670, msssim_vis: 0.0633, mx_loss: 0.0038, eta: 0:04:53, time: 4.5190
INFO train.py(173): step: 4820/5410, l_total: 0.0299, l_in: 0.0077, l_grad: 0.0222, msssim_ir: 0.2783, msssim_vis: 0.1250, mx_loss: 0.0043, eta: 0:04:48, time: 4.5161
INFO train.py(173): step: 4830/5410, l_total: 0.0325, l_in: 0.0070, l_grad: 0.0255, msssim_ir: 0.1980, msssim_vis: 0.0938, mx_loss: 0.0054, eta: 0:04:43, time: 4.5061
INFO train.py(173): step: 4840/5410, l_total: 0.0340, l_in: 0.0074, l_grad: 0.0266, msssim_ir: 0.3155, msssim_vis: 0.0859, mx_loss: 0.0046, eta: 0:04:38, time: 4.4991
INFO train.py(173): step: 4850/5410, l_total: 0.0422, l_in: 0.0103, l_grad: 0.0319, msssim_ir: 0.2339, msssim_vis: 0.1324, mx_loss: 0.0089, eta: 0:04:33, time: 4.5161
INFO train.py(173): step: 4860/5410, l_total: 0.0575, l_in: 0.0177, l_grad: 0.0398, msssim_ir: 0.4244, msssim_vis: 0.0322, mx_loss: 0.0238, eta: 0:04:28, time: 4.4991
INFO train.py(173): step: 4870/5410, l_total: 0.0311, l_in: 0.0070, l_grad: 0.0241, msssim_ir: 0.3950, msssim_vis: 0.0740, mx_loss: 0.0033, eta: 0:04:25, time: 24.7636
INFO train.py(173): step: 4880/5410, l_total: 0.0292, l_in: 0.0061, l_grad: 0.0231, msssim_ir: 0.3099, msssim_vis: 0.0862, mx_loss: 0.0041, eta: 0:04:20, time: 4.4991
INFO train.py(173): step: 4890/5410, l_total: 0.0262, l_in: 0.0073, l_grad: 0.0189, msssim_ir: 0.2114, msssim_vis: 0.0931, mx_loss: 0.0050, eta: 0:04:15, time: 4.4732
INFO train.py(173): step: 4900/5410, l_total: 0.0364, l_in: 0.0068, l_grad: 0.0296, msssim_ir: 0.3649, msssim_vis: 0.0556, mx_loss: 0.0052, eta: 0:04:10, time: 4.4653
INFO train.py(173): step: 4910/5410, l_total: 0.0505, l_in: 0.0145, l_grad: 0.0360, msssim_ir: 0.2677, msssim_vis: 0.0916, mx_loss: 0.0115, eta: 0:04:06, time: 4.4792
INFO train.py(173): step: 4920/5410, l_total: 0.0716, l_in: 0.0262, l_grad: 0.0454, msssim_ir: 0.3792, msssim_vis: 0.0749, mx_loss: 0.0325, eta: 0:04:01, time: 4.4935
INFO train.py(173): step: 4930/5410, l_total: 0.0324, l_in: 0.0082, l_grad: 0.0242, msssim_ir: 0.2898, msssim_vis: 0.0929, mx_loss: 0.0067, eta: 0:03:56, time: 4.4822
INFO train.py(173): step: 4940/5410, l_total: 0.0353, l_in: 0.0130, l_grad: 0.0223, msssim_ir: 0.1855, msssim_vis: 0.1113, mx_loss: 0.0110, eta: 0:03:51, time: 4.4922
INFO train.py(173): step: 4950/5410, l_total: 0.0318, l_in: 0.0081, l_grad: 0.0237, msssim_ir: 0.1682, msssim_vis: 0.1635, mx_loss: 0.0072, eta: 0:03:46, time: 4.4892
INFO train.py(173): step: 4960/5410, l_total: 0.0304, l_in: 0.0077, l_grad: 0.0227, msssim_ir: 0.3113, msssim_vis: 0.0723, mx_loss: 0.0049, eta: 0:03:41, time: 4.4932
INFO train.py(173): step: 4970/5410, l_total: 0.0360, l_in: 0.0074, l_grad: 0.0286, msssim_ir: 0.2021, msssim_vis: 0.1533, mx_loss: 0.0057, eta: 0:03:36, time: 4.4852
INFO train.py(173): step: 4980/5410, l_total: 0.0335, l_in: 0.0103, l_grad: 0.0233, msssim_ir: 0.2668, msssim_vis: 0.1396, mx_loss: 0.0046, eta: 0:03:31, time: 4.4812
INFO train.py(173): step: 4990/5410, l_total: 0.0316, l_in: 0.0064, l_grad: 0.0252, msssim_ir: 0.3691, msssim_vis: 0.0583, mx_loss: 0.0030, eta: 0:03:26, time: 4.4902
INFO train.py(173): step: 5000/5410, l_total: 0.0281, l_in: 0.0065, l_grad: 0.0216, msssim_ir: 0.3539, msssim_vis: 0.0432, mx_loss: 0.0041, eta: 0:03:21, time: 4.4971
INFO train.py(173): step: 5010/5410, l_total: 0.0386, l_in: 0.0076, l_grad: 0.0310, msssim_ir: 0.3296, msssim_vis: 0.0679, mx_loss: 0.0059, eta: 0:03:16, time: 4.4962
INFO train.py(173): step: 5020/5410, l_total: 0.0267, l_in: 0.0096, l_grad: 0.0171, msssim_ir: 0.2967, msssim_vis: 0.0408, mx_loss: 0.0080, eta: 0:03:11, time: 4.4951
INFO train.py(173): step: 5030/5410, l_total: 0.0380, l_in: 0.0093, l_grad: 0.0287, msssim_ir: 0.4402, msssim_vis: 0.0304, mx_loss: 0.0059, eta: 0:03:06, time: 4.4912
INFO train.py(173): step: 5040/5410, l_total: 0.1019, l_in: 0.0207, l_grad: 0.0812, msssim_ir: 0.4170, msssim_vis: 0.0580, mx_loss: 0.0248, eta: 0:03:01, time: 4.4941
INFO train.py(173): step: 5050/5410, l_total: 0.0573, l_in: 0.0138, l_grad: 0.0436, msssim_ir: 0.4750, msssim_vis: 0.0225, mx_loss: 0.0099, eta: 0:02:56, time: 4.4802
INFO train.py(173): step: 5060/5410, l_total: 0.0330, l_in: 0.0069, l_grad: 0.0261, msssim_ir: 0.2836, msssim_vis: 0.1009, mx_loss: 0.0055, eta: 0:02:51, time: 4.4951
INFO train.py(173): step: 5070/5410, l_total: 0.0340, l_in: 0.0074, l_grad: 0.0267, msssim_ir: 0.1745, msssim_vis: 0.1195, mx_loss: 0.0066, eta: 0:02:46, time: 4.5061
INFO train.py(173): step: 5080/5410, l_total: 0.0308, l_in: 0.0067, l_grad: 0.0241, msssim_ir: 0.2931, msssim_vis: 0.0568, mx_loss: 0.0056, eta: 0:02:41, time: 4.5111
INFO train.py(173): step: 5090/5410, l_total: 0.0387, l_in: 0.0104, l_grad: 0.0283, msssim_ir: 0.3608, msssim_vis: 0.0388, mx_loss: 0.0065, eta: 0:02:36, time: 4.5051
INFO train.py(173): step: 5100/5410, l_total: 0.0356, l_in: 0.0128, l_grad: 0.0228, msssim_ir: 0.2543, msssim_vis: 0.1103, mx_loss: 0.0057, eta: 0:02:32, time: 4.5091
INFO train.py(173): step: 5110/5410, l_total: 0.0327, l_in: 0.0098, l_grad: 0.0229, msssim_ir: 0.3989, msssim_vis: 0.0169, mx_loss: 0.0062, eta: 0:02:27, time: 4.5061
INFO train.py(173): step: 5120/5410, l_total: 0.0661, l_in: 0.0223, l_grad: 0.0437, msssim_ir: 0.5314, msssim_vis: 0.0130, mx_loss: 0.0115, eta: 0:02:22, time: 4.5151
INFO train.py(173): step: 5130/5410, l_total: 0.0305, l_in: 0.0079, l_grad: 0.0226, msssim_ir: 0.3804, msssim_vis: 0.0334, mx_loss: 0.0033, eta: 0:02:17, time: 4.5081
INFO train.py(173): step: 5140/5410, l_total: 0.0453, l_in: 0.0101, l_grad: 0.0352, msssim_ir: 0.3827, msssim_vis: 0.0293, mx_loss: 0.0048, eta: 0:02:12, time: 4.5041
INFO train.py(173): step: 5150/5410, l_total: 0.0513, l_in: 0.0095, l_grad: 0.0418, msssim_ir: 0.4054, msssim_vis: 0.0475, mx_loss: 0.0089, eta: 0:02:07, time: 4.5011
INFO train.py(173): step: 5160/5410, l_total: 0.0439, l_in: 0.0082, l_grad: 0.0357, msssim_ir: 0.4708, msssim_vis: 0.0312, mx_loss: 0.0044, eta: 0:02:02, time: 4.5031
INFO train.py(173): step: 5170/5410, l_total: 0.0378, l_in: 0.0103, l_grad: 0.0275, msssim_ir: 0.3426, msssim_vis: 0.0765, mx_loss: 0.0064, eta: 0:01:57, time: 4.5141
INFO train.py(173): step: 5180/5410, l_total: 0.0277, l_in: 0.0086, l_grad: 0.0191, msssim_ir: 0.1956, msssim_vis: 0.1027, mx_loss: 0.0048, eta: 0:01:52, time: 4.4902
INFO train.py(173): step: 5190/5410, l_total: 0.0435, l_in: 0.0106, l_grad: 0.0330, msssim_ir: 0.4190, msssim_vis: 0.0588, mx_loss: 0.0080, eta: 0:01:47, time: 4.5141
INFO train.py(173): step: 5200/5410, l_total: 0.0413, l_in: 0.0122, l_grad: 0.0291, msssim_ir: 0.3816, msssim_vis: 0.0498, mx_loss: 0.0055, eta: 0:01:42, time: 4.5200
INFO train.py(173): step: 5210/5410, l_total: 0.0361, l_in: 0.0090, l_grad: 0.0271, msssim_ir: 0.4466, msssim_vis: 0.0165, mx_loss: 0.0073, eta: 0:01:37, time: 4.4991
INFO train.py(173): step: 5220/5410, l_total: 0.0568, l_in: 0.0153, l_grad: 0.0416, msssim_ir: 0.4102, msssim_vis: 0.0441, mx_loss: 0.0111, eta: 0:01:33, time: 4.5021
INFO train.py(173): step: 5230/5410, l_total: 0.0546, l_in: 0.0179, l_grad: 0.0367, msssim_ir: 0.3572, msssim_vis: 0.0767, mx_loss: 0.0118, eta: 0:01:28, time: 4.5131
INFO train.py(173): step: 5240/5410, l_total: 0.0306, l_in: 0.0091, l_grad: 0.0215, msssim_ir: 0.4045, msssim_vis: 0.0233, mx_loss: 0.0049, eta: 0:01:23, time: 4.5071
INFO train.py(173): step: 5250/5410, l_total: 0.0433, l_in: 0.0106, l_grad: 0.0327, msssim_ir: 0.3111, msssim_vis: 0.0786, mx_loss: 0.0116, eta: 0:01:18, time: 4.5061
INFO train.py(173): step: 5260/5410, l_total: 0.0287, l_in: 0.0089, l_grad: 0.0198, msssim_ir: 0.2193, msssim_vis: 0.1261, mx_loss: 0.0055, eta: 0:01:13, time: 4.5200
INFO train.py(173): step: 5270/5410, l_total: 0.0391, l_in: 0.0124, l_grad: 0.0267, msssim_ir: 0.4450, msssim_vis: 0.0304, mx_loss: 0.0138, eta: 0:01:08, time: 4.5111
INFO train.py(173): step: 5280/5410, l_total: 0.0225, l_in: 0.0055, l_grad: 0.0171, msssim_ir: 0.3883, msssim_vis: 0.0217, mx_loss: 0.0039, eta: 0:01:03, time: 4.4941
INFO train.py(173): step: 5290/5410, l_total: 0.0378, l_in: 0.0081, l_grad: 0.0297, msssim_ir: 0.2434, msssim_vis: 0.1312, mx_loss: 0.0061, eta: 0:00:58, time: 4.5151
INFO train.py(173): step: 5300/5410, l_total: 0.0421, l_in: 0.0173, l_grad: 0.0248, msssim_ir: 0.1606, msssim_vis: 0.1328, mx_loss: 0.0128, eta: 0:00:53, time: 4.5021
INFO train.py(173): step: 5310/5410, l_total: 0.0294, l_in: 0.0070, l_grad: 0.0225, msssim_ir: 0.1877, msssim_vis: 0.1059, mx_loss: 0.0048, eta: 0:00:48, time: 4.5151
INFO train.py(173): step: 5320/5410, l_total: 0.0328, l_in: 0.0111, l_grad: 0.0216, msssim_ir: 0.3472, msssim_vis: 0.0797, mx_loss: 0.0050, eta: 0:00:43, time: 4.5075
INFO train.py(173): step: 5330/5410, l_total: 0.0398, l_in: 0.0105, l_grad: 0.0293, msssim_ir: 0.5081, msssim_vis: 0.0195, mx_loss: 0.0079, eta: 0:00:39, time: 4.5081
INFO train.py(173): step: 5340/5410, l_total: 0.0274, l_in: 0.0068, l_grad: 0.0206, msssim_ir: 0.2731, msssim_vis: 0.0601, mx_loss: 0.0049, eta: 0:00:34, time: 4.5141
INFO train.py(173): step: 5350/5410, l_total: 0.0331, l_in: 0.0076, l_grad: 0.0256, msssim_ir: 0.4151, msssim_vis: 0.0356, mx_loss: 0.0076, eta: 0:00:29, time: 4.5051
INFO train.py(173): step: 5360/5410, l_total: 0.0397, l_in: 0.0083, l_grad: 0.0314, msssim_ir: 0.3373, msssim_vis: 0.0567, mx_loss: 0.0060, eta: 0:00:24, time: 4.5131
INFO train.py(173): step: 5370/5410, l_total: 0.0336, l_in: 0.0075, l_grad: 0.0261, msssim_ir: 0.3210, msssim_vis: 0.0397, mx_loss: 0.0043, eta: 0:00:19, time: 4.5001
INFO train.py(173): step: 5380/5410, l_total: 0.0280, l_in: 0.0084, l_grad: 0.0196, msssim_ir: 0.4085, msssim_vis: 0.0311, mx_loss: 0.0045, eta: 0:00:14, time: 4.5091
INFO train.py(173): step: 5390/5410, l_total: 0.0309, l_in: 0.0073, l_grad: 0.0235, msssim_ir: 0.3599, msssim_vis: 0.0931, mx_loss: 0.0040, eta: 0:00:09, time: 4.5151
INFO train.py(173): step: 5400/5410, l_total: 0.0450, l_in: 0.0128, l_grad: 0.0322, msssim_ir: 0.1974, msssim_vis: 0.1694, mx_loss: 0.0092, eta: 0:00:04, time: 4.5021
INFO train.py(173): step: 5410/5410, l_total: 0.0504, l_in: 0.0149, l_grad: 0.0356, msssim_ir: 0.3163, msssim_vis: 0.1272, mx_loss: 0.0089, eta: 0:00:00, time: 4.5131
INFO train.py(177): Fusion Model Save to: ./model\Fusion\fusion_model.pth
INFO train.py(178): 

INFO train.py(108): Training Fusion Model start~
INFO train.py(173): step: 10/5410, l_total: 0.0360, l_in: 0.0091, l_grad: 0.0269, msssim_ir: 0.2748, msssim_vis: 0.1312, mx_loss: 0.0046, eta: 3:35:48, time: 23.9781
INFO train.py(173): step: 20/5410, l_total: 0.0339, l_in: 0.0068, l_grad: 0.0271, msssim_ir: 0.3478, msssim_vis: 0.0286, mx_loss: 0.0042, eta: 2:07:44, time: 4.4623
INFO train.py(173): step: 30/5410, l_total: 0.0313, l_in: 0.0062, l_grad: 0.0251, msssim_ir: 0.4041, msssim_vis: 0.0208, mx_loss: 0.0047, eta: 1:38:22, time: 4.4722
INFO train.py(173): step: 40/5410, l_total: 0.0462, l_in: 0.0179, l_grad: 0.0283, msssim_ir: 0.4823, msssim_vis: 0.0442, mx_loss: 0.0082, eta: 1:23:38, time: 4.4722
INFO train.py(173): step: 50/5410, l_total: 0.0455, l_in: 0.0088, l_grad: 0.0367, msssim_ir: 0.1796, msssim_vis: 0.1521, mx_loss: 0.0068, eta: 1:14:47, time: 4.4722
INFO train.py(173): step: 60/5410, l_total: 0.0289, l_in: 0.0057, l_grad: 0.0231, msssim_ir: 0.3518, msssim_vis: 0.0256, mx_loss: 0.0035, eta: 1:08:51, time: 4.4762
INFO train.py(173): step: 70/5410, l_total: 0.0460, l_in: 0.0089, l_grad: 0.0371, msssim_ir: 0.3816, msssim_vis: 0.0567, mx_loss: 0.0059, eta: 1:04:37, time: 4.4902
INFO train.py(173): step: 80/5410, l_total: 0.0633, l_in: 0.0155, l_grad: 0.0478, msssim_ir: 0.4177, msssim_vis: 0.0363, mx_loss: 0.0119, eta: 1:01:25, time: 4.4912
INFO train.py(173): step: 90/5410, l_total: 0.0342, l_in: 0.0086, l_grad: 0.0256, msssim_ir: 0.4754, msssim_vis: 0.0065, mx_loss: 0.0035, eta: 0:58:54, time: 4.4842
INFO train.py(173): step: 100/5410, l_total: 0.0330, l_in: 0.0085, l_grad: 0.0245, msssim_ir: 0.2515, msssim_vis: 0.0568, mx_loss: 0.0061, eta: 0:56:53, time: 4.4922
INFO train.py(173): step: 110/5410, l_total: 0.0261, l_in: 0.0077, l_grad: 0.0183, msssim_ir: 0.3341, msssim_vis: 0.0457, mx_loss: 0.0054, eta: 0:55:14, time: 4.4981
INFO train.py(173): step: 120/5410, l_total: 0.0462, l_in: 0.0102, l_grad: 0.0361, msssim_ir: 0.4799, msssim_vis: 0.0313, mx_loss: 0.0102, eta: 0:53:50, time: 4.4991
INFO train.py(173): step: 130/5410, l_total: 0.0290, l_in: 0.0070, l_grad: 0.0220, msssim_ir: 0.3112, msssim_vis: 0.0439, mx_loss: 0.0041, eta: 0:52:39, time: 4.5091
INFO train.py(173): step: 140/5410, l_total: 0.0233, l_in: 0.0053, l_grad: 0.0180, msssim_ir: 0.2300, msssim_vis: 0.0919, mx_loss: 0.0036, eta: 0:51:37, time: 4.4991
INFO train.py(173): step: 150/5410, l_total: 0.0446, l_in: 0.0087, l_grad: 0.0359, msssim_ir: 0.2270, msssim_vis: 0.1379, mx_loss: 0.0072, eta: 0:50:43, time: 4.4981
INFO train.py(173): step: 160/5410, l_total: 0.0415, l_in: 0.0117, l_grad: 0.0298, msssim_ir: 0.3637, msssim_vis: 0.0526, mx_loss: 0.0068, eta: 0:49:55, time: 4.4916
INFO train.py(173): step: 170/5410, l_total: 0.0516, l_in: 0.0099, l_grad: 0.0416, msssim_ir: 0.4135, msssim_vis: 0.0369, mx_loss: 0.0084, eta: 0:49:12, time: 4.5001
INFO train.py(173): step: 180/5410, l_total: 0.0263, l_in: 0.0057, l_grad: 0.0206, msssim_ir: 0.2266, msssim_vis: 0.0754, mx_loss: 0.0039, eta: 0:48:33, time: 4.5021
INFO train.py(173): step: 190/5410, l_total: 0.0275, l_in: 0.0089, l_grad: 0.0186, msssim_ir: 0.2380, msssim_vis: 0.0539, mx_loss: 0.0055, eta: 0:47:58, time: 4.4971
INFO train.py(173): step: 200/5410, l_total: 0.0388, l_in: 0.0099, l_grad: 0.0289, msssim_ir: 0.1718, msssim_vis: 0.1233, mx_loss: 0.0091, eta: 0:47:26, time: 4.5041
INFO train.py(173): step: 210/5410, l_total: 0.0338, l_in: 0.0086, l_grad: 0.0251, msssim_ir: 0.4591, msssim_vis: 0.0230, mx_loss: 0.0028, eta: 0:46:57, time: 4.5031
INFO train.py(173): step: 220/5410, l_total: 0.0348, l_in: 0.0080, l_grad: 0.0269, msssim_ir: 0.3469, msssim_vis: 0.0438, mx_loss: 0.0075, eta: 0:46:30, time: 4.4912
INFO train.py(173): step: 230/5410, l_total: 0.0412, l_in: 0.0091, l_grad: 0.0321, msssim_ir: 0.3607, msssim_vis: 0.0835, mx_loss: 0.0041, eta: 0:46:05, time: 4.5041
INFO train.py(173): step: 240/5410, l_total: 0.0376, l_in: 0.0096, l_grad: 0.0280, msssim_ir: 0.3599, msssim_vis: 0.0594, mx_loss: 0.0038, eta: 0:45:42, time: 4.5011
INFO train.py(173): step: 250/5410, l_total: 0.0462, l_in: 0.0095, l_grad: 0.0367, msssim_ir: 0.4573, msssim_vis: 0.0238, mx_loss: 0.0052, eta: 0:45:20, time: 4.5041
INFO train.py(173): step: 260/5410, l_total: 0.0327, l_in: 0.0085, l_grad: 0.0242, msssim_ir: 0.3787, msssim_vis: 0.0292, mx_loss: 0.0038, eta: 0:44:59, time: 4.5171
INFO train.py(173): step: 270/5410, l_total: 0.0247, l_in: 0.0057, l_grad: 0.0190, msssim_ir: 0.3681, msssim_vis: 0.0387, mx_loss: 0.0039, eta: 0:44:40, time: 4.5170
INFO train.py(173): step: 280/5410, l_total: 0.0357, l_in: 0.0104, l_grad: 0.0253, msssim_ir: 0.5085, msssim_vis: 0.0103, mx_loss: 0.0029, eta: 0:44:22, time: 4.4981
INFO train.py(173): step: 290/5410, l_total: 0.0334, l_in: 0.0090, l_grad: 0.0244, msssim_ir: 0.2862, msssim_vis: 0.1043, mx_loss: 0.0062, eta: 0:44:05, time: 4.5001
INFO train.py(173): step: 300/5410, l_total: 0.0291, l_in: 0.0067, l_grad: 0.0224, msssim_ir: 0.3008, msssim_vis: 0.0582, mx_loss: 0.0048, eta: 0:43:48, time: 4.5021
INFO train.py(173): step: 310/5410, l_total: 0.0389, l_in: 0.0096, l_grad: 0.0293, msssim_ir: 0.4511, msssim_vis: 0.0252, mx_loss: 0.0038, eta: 0:43:33, time: 4.5111
INFO train.py(173): step: 320/5410, l_total: 0.0439, l_in: 0.0120, l_grad: 0.0319, msssim_ir: 0.3383, msssim_vis: 0.1088, mx_loss: 0.0083, eta: 0:43:18, time: 4.4961
INFO train.py(173): step: 330/5410, l_total: 0.0345, l_in: 0.0091, l_grad: 0.0255, msssim_ir: 0.4861, msssim_vis: 0.0111, mx_loss: 0.0059, eta: 0:43:03, time: 4.5081
INFO train.py(173): step: 340/5410, l_total: 0.0251, l_in: 0.0056, l_grad: 0.0195, msssim_ir: 0.3109, msssim_vis: 0.0555, mx_loss: 0.0033, eta: 0:42:50, time: 4.5121
INFO train.py(173): step: 350/5410, l_total: 0.0512, l_in: 0.0140, l_grad: 0.0372, msssim_ir: 0.4527, msssim_vis: 0.0464, mx_loss: 0.0073, eta: 0:42:36, time: 4.4981
INFO train.py(173): step: 360/5410, l_total: 0.0286, l_in: 0.0067, l_grad: 0.0219, msssim_ir: 0.3357, msssim_vis: 0.0544, mx_loss: 0.0033, eta: 0:42:24, time: 4.5031
INFO train.py(173): step: 370/5410, l_total: 0.0440, l_in: 0.0126, l_grad: 0.0314, msssim_ir: 0.4944, msssim_vis: 0.0238, mx_loss: 0.0062, eta: 0:42:11, time: 4.5103
INFO train.py(173): step: 380/5410, l_total: 0.0343, l_in: 0.0085, l_grad: 0.0258, msssim_ir: 0.4583, msssim_vis: 0.0301, mx_loss: 0.0040, eta: 0:42:00, time: 4.5131
INFO train.py(173): step: 390/5410, l_total: 0.0288, l_in: 0.0082, l_grad: 0.0205, msssim_ir: 0.1910, msssim_vis: 0.1186, mx_loss: 0.0046, eta: 0:41:48, time: 4.5051
INFO train.py(173): step: 400/5410, l_total: 0.0439, l_in: 0.0117, l_grad: 0.0322, msssim_ir: 0.1170, msssim_vis: 0.1816, mx_loss: 0.0105, eta: 0:41:37, time: 4.5200
INFO train.py(173): step: 410/5410, l_total: 0.0318, l_in: 0.0119, l_grad: 0.0199, msssim_ir: 0.2151, msssim_vis: 0.0894, mx_loss: 0.0099, eta: 0:41:26, time: 4.4882
INFO train.py(173): step: 420/5410, l_total: 0.0339, l_in: 0.0106, l_grad: 0.0233, msssim_ir: 0.4006, msssim_vis: 0.0298, mx_loss: 0.0048, eta: 0:41:15, time: 4.5001
INFO train.py(173): step: 430/5410, l_total: 0.0315, l_in: 0.0067, l_grad: 0.0248, msssim_ir: 0.4256, msssim_vis: 0.0172, mx_loss: 0.0032, eta: 0:41:05, time: 4.5081
INFO train.py(173): step: 440/5410, l_total: 0.0548, l_in: 0.0137, l_grad: 0.0410, msssim_ir: 0.2198, msssim_vis: 0.1285, mx_loss: 0.0156, eta: 0:40:55, time: 4.5151
INFO train.py(173): step: 450/5410, l_total: 0.0358, l_in: 0.0106, l_grad: 0.0252, msssim_ir: 0.3020, msssim_vis: 0.1157, mx_loss: 0.0059, eta: 0:40:46, time: 4.5051
INFO train.py(173): step: 460/5410, l_total: 0.0324, l_in: 0.0064, l_grad: 0.0260, msssim_ir: 0.3648, msssim_vis: 0.0334, mx_loss: 0.0042, eta: 0:40:36, time: 4.5071
INFO train.py(173): step: 470/5410, l_total: 0.0565, l_in: 0.0117, l_grad: 0.0448, msssim_ir: 0.2296, msssim_vis: 0.1320, mx_loss: 0.0087, eta: 0:40:27, time: 4.5170
INFO train.py(173): step: 480/5410, l_total: 0.0310, l_in: 0.0116, l_grad: 0.0194, msssim_ir: 0.3584, msssim_vis: 0.0386, mx_loss: 0.0052, eta: 0:40:18, time: 4.5021
INFO train.py(173): step: 490/5410, l_total: 0.0376, l_in: 0.0096, l_grad: 0.0280, msssim_ir: 0.2990, msssim_vis: 0.0692, mx_loss: 0.0090, eta: 0:40:09, time: 4.5180
INFO train.py(173): step: 500/5410, l_total: 0.0428, l_in: 0.0095, l_grad: 0.0334, msssim_ir: 0.4495, msssim_vis: 0.0245, mx_loss: 0.0038, eta: 0:40:00, time: 4.5041
INFO train.py(173): step: 510/5410, l_total: 0.0354, l_in: 0.0074, l_grad: 0.0280, msssim_ir: 0.3003, msssim_vis: 0.0687, mx_loss: 0.0053, eta: 0:39:52, time: 4.4991
INFO train.py(173): step: 520/5410, l_total: 0.0421, l_in: 0.0088, l_grad: 0.0333, msssim_ir: 0.1733, msssim_vis: 0.1632, mx_loss: 0.0069, eta: 0:39:43, time: 4.5021
INFO train.py(173): step: 530/5410, l_total: 0.0225, l_in: 0.0052, l_grad: 0.0173, msssim_ir: 0.3178, msssim_vis: 0.0571, mx_loss: 0.0035, eta: 0:39:35, time: 4.5160
INFO train.py(173): step: 540/5410, l_total: 0.0383, l_in: 0.0095, l_grad: 0.0288, msssim_ir: 0.2844, msssim_vis: 0.1205, mx_loss: 0.0052, eta: 0:39:27, time: 4.5011
INFO train.py(173): step: 550/5410, l_total: 0.0293, l_in: 0.0074, l_grad: 0.0219, msssim_ir: 0.1954, msssim_vis: 0.0988, mx_loss: 0.0054, eta: 0:42:16, time: 24.5585
INFO train.py(173): step: 560/5410, l_total: 0.0583, l_in: 0.0168, l_grad: 0.0415, msssim_ir: 0.4571, msssim_vis: 0.0426, mx_loss: 0.0108, eta: 0:42:04, time: 4.4464
INFO train.py(173): step: 570/5410, l_total: 0.0503, l_in: 0.0189, l_grad: 0.0314, msssim_ir: 0.4917, msssim_vis: 0.0116, mx_loss: 0.0066, eta: 0:41:53, time: 4.4673
INFO train.py(173): step: 580/5410, l_total: 0.0368, l_in: 0.0082, l_grad: 0.0286, msssim_ir: 0.2841, msssim_vis: 0.1113, mx_loss: 0.0038, eta: 0:41:41, time: 4.4593
INFO train.py(173): step: 590/5410, l_total: 0.0444, l_in: 0.0136, l_grad: 0.0308, msssim_ir: 0.3661, msssim_vis: 0.0486, mx_loss: 0.0070, eta: 0:41:30, time: 4.4772
INFO train.py(173): step: 600/5410, l_total: 0.0270, l_in: 0.0074, l_grad: 0.0196, msssim_ir: 0.2202, msssim_vis: 0.1394, mx_loss: 0.0037, eta: 0:41:20, time: 4.4832
INFO train.py(173): step: 610/5410, l_total: 0.0380, l_in: 0.0075, l_grad: 0.0305, msssim_ir: 0.3028, msssim_vis: 0.1186, mx_loss: 0.0042, eta: 0:41:09, time: 4.4882
INFO train.py(173): step: 620/5410, l_total: 0.0398, l_in: 0.0090, l_grad: 0.0308, msssim_ir: 0.4785, msssim_vis: 0.0080, mx_loss: 0.0039, eta: 0:40:59, time: 4.4981
INFO train.py(173): step: 630/5410, l_total: 0.0363, l_in: 0.0075, l_grad: 0.0288, msssim_ir: 0.3029, msssim_vis: 0.1062, mx_loss: 0.0045, eta: 0:40:49, time: 4.5220
INFO train.py(173): step: 640/5410, l_total: 0.0556, l_in: 0.0187, l_grad: 0.0369, msssim_ir: 0.2985, msssim_vis: 0.1545, mx_loss: 0.0133, eta: 0:40:40, time: 4.5131
INFO train.py(173): step: 650/5410, l_total: 0.0688, l_in: 0.0191, l_grad: 0.0497, msssim_ir: 0.4529, msssim_vis: 0.1008, mx_loss: 0.0093, eta: 0:40:30, time: 4.4882
INFO train.py(173): step: 660/5410, l_total: 0.0545, l_in: 0.0127, l_grad: 0.0417, msssim_ir: 0.4527, msssim_vis: 0.0090, mx_loss: 0.0115, eta: 0:40:20, time: 4.4971
INFO train.py(173): step: 670/5410, l_total: 0.0360, l_in: 0.0118, l_grad: 0.0242, msssim_ir: 0.3015, msssim_vis: 0.0987, mx_loss: 0.0080, eta: 0:40:11, time: 4.4862
INFO train.py(173): step: 680/5410, l_total: 0.0293, l_in: 0.0074, l_grad: 0.0219, msssim_ir: 0.2364, msssim_vis: 0.0947, mx_loss: 0.0053, eta: 0:40:02, time: 4.4922
INFO train.py(173): step: 690/5410, l_total: 0.0311, l_in: 0.0097, l_grad: 0.0215, msssim_ir: 0.3631, msssim_vis: 0.0487, mx_loss: 0.0058, eta: 0:39:53, time: 4.4912
INFO train.py(173): step: 700/5410, l_total: 0.0355, l_in: 0.0092, l_grad: 0.0263, msssim_ir: 0.2524, msssim_vis: 0.1338, mx_loss: 0.0049, eta: 0:39:44, time: 4.4981
INFO train.py(173): step: 710/5410, l_total: 0.0347, l_in: 0.0086, l_grad: 0.0261, msssim_ir: 0.3591, msssim_vis: 0.0633, mx_loss: 0.0046, eta: 0:39:35, time: 4.5001
INFO train.py(173): step: 720/5410, l_total: 0.0351, l_in: 0.0060, l_grad: 0.0291, msssim_ir: 0.4279, msssim_vis: 0.0319, mx_loss: 0.0038, eta: 0:39:26, time: 4.5021
INFO train.py(173): step: 730/5410, l_total: 0.0650, l_in: 0.0214, l_grad: 0.0436, msssim_ir: 0.4816, msssim_vis: 0.0333, mx_loss: 0.0124, eta: 0:39:18, time: 4.4961
INFO train.py(173): step: 740/5410, l_total: 0.0424, l_in: 0.0080, l_grad: 0.0344, msssim_ir: 0.3719, msssim_vis: 0.0528, mx_loss: 0.0059, eta: 0:39:09, time: 4.4872
INFO train.py(173): step: 750/5410, l_total: 0.0387, l_in: 0.0119, l_grad: 0.0269, msssim_ir: 0.2827, msssim_vis: 0.0564, mx_loss: 0.0057, eta: 0:39:01, time: 4.4872
INFO train.py(173): step: 760/5410, l_total: 0.0381, l_in: 0.0093, l_grad: 0.0288, msssim_ir: 0.3139, msssim_vis: 0.1168, mx_loss: 0.0055, eta: 0:38:53, time: 4.5041
INFO train.py(173): step: 770/5410, l_total: 0.0514, l_in: 0.0167, l_grad: 0.0346, msssim_ir: 0.1429, msssim_vis: 0.1994, mx_loss: 0.0132, eta: 0:38:44, time: 4.4981
INFO train.py(173): step: 780/5410, l_total: 0.0407, l_in: 0.0075, l_grad: 0.0332, msssim_ir: 0.2592, msssim_vis: 0.0815, mx_loss: 0.0071, eta: 0:38:36, time: 4.4961
INFO train.py(173): step: 790/5410, l_total: 0.0343, l_in: 0.0132, l_grad: 0.0212, msssim_ir: 0.3024, msssim_vis: 0.0390, mx_loss: 0.0077, eta: 0:38:28, time: 4.5011
INFO train.py(173): step: 800/5410, l_total: 0.0309, l_in: 0.0087, l_grad: 0.0222, msssim_ir: 0.2365, msssim_vis: 0.1195, mx_loss: 0.0058, eta: 0:38:21, time: 4.5011
INFO train.py(173): step: 810/5410, l_total: 0.0502, l_in: 0.0129, l_grad: 0.0373, msssim_ir: 0.4503, msssim_vis: 0.0124, mx_loss: 0.0074, eta: 0:38:13, time: 4.5051
INFO train.py(173): step: 820/5410, l_total: 0.0468, l_in: 0.0131, l_grad: 0.0336, msssim_ir: 0.2753, msssim_vis: 0.1019, mx_loss: 0.0088, eta: 0:38:05, time: 4.5151
INFO train.py(173): step: 830/5410, l_total: 0.0309, l_in: 0.0099, l_grad: 0.0209, msssim_ir: 0.1924, msssim_vis: 0.1138, mx_loss: 0.0068, eta: 0:37:58, time: 4.5041
INFO train.py(173): step: 840/5410, l_total: 0.0384, l_in: 0.0103, l_grad: 0.0281, msssim_ir: 0.3565, msssim_vis: 0.0430, mx_loss: 0.0058, eta: 0:37:50, time: 4.5041
INFO train.py(173): step: 850/5410, l_total: 0.0374, l_in: 0.0077, l_grad: 0.0296, msssim_ir: 0.3029, msssim_vis: 0.0858, mx_loss: 0.0059, eta: 0:37:43, time: 4.5101
INFO train.py(173): step: 860/5410, l_total: 0.0425, l_in: 0.0138, l_grad: 0.0287, msssim_ir: 0.5217, msssim_vis: 0.0270, mx_loss: 0.0092, eta: 0:37:35, time: 4.5071
INFO train.py(173): step: 870/5410, l_total: 0.0388, l_in: 0.0073, l_grad: 0.0314, msssim_ir: 0.3933, msssim_vis: 0.0410, mx_loss: 0.0064, eta: 0:37:28, time: 4.4941
INFO train.py(173): step: 880/5410, l_total: 0.0375, l_in: 0.0074, l_grad: 0.0301, msssim_ir: 0.4495, msssim_vis: 0.0161, mx_loss: 0.0032, eta: 0:37:21, time: 4.5031
INFO train.py(173): step: 890/5410, l_total: 0.0370, l_in: 0.0093, l_grad: 0.0277, msssim_ir: 0.4556, msssim_vis: 0.0152, mx_loss: 0.0075, eta: 0:37:13, time: 4.4951
INFO train.py(173): step: 900/5410, l_total: 0.0445, l_in: 0.0102, l_grad: 0.0343, msssim_ir: 0.3226, msssim_vis: 0.0822, mx_loss: 0.0064, eta: 0:37:06, time: 4.5121
INFO train.py(173): step: 910/5410, l_total: 0.0678, l_in: 0.0269, l_grad: 0.0410, msssim_ir: 0.5011, msssim_vis: 0.0205, mx_loss: 0.0079, eta: 0:36:59, time: 4.5021
INFO train.py(173): step: 920/5410, l_total: 0.0508, l_in: 0.0123, l_grad: 0.0385, msssim_ir: 0.4453, msssim_vis: 0.0238, mx_loss: 0.0095, eta: 0:36:52, time: 4.5101
INFO train.py(173): step: 930/5410, l_total: 0.0449, l_in: 0.0113, l_grad: 0.0336, msssim_ir: 0.4747, msssim_vis: 0.0141, mx_loss: 0.0092, eta: 0:36:45, time: 4.5141
INFO train.py(173): step: 940/5410, l_total: 0.0409, l_in: 0.0148, l_grad: 0.0261, msssim_ir: 0.2939, msssim_vis: 0.0909, mx_loss: 0.0110, eta: 0:36:38, time: 4.4961
INFO train.py(173): step: 950/5410, l_total: 0.0459, l_in: 0.0127, l_grad: 0.0331, msssim_ir: 0.4754, msssim_vis: 0.0284, mx_loss: 0.0065, eta: 0:36:32, time: 4.5151
INFO train.py(173): step: 960/5410, l_total: 0.0464, l_in: 0.0146, l_grad: 0.0318, msssim_ir: 0.4266, msssim_vis: 0.0281, mx_loss: 0.0056, eta: 0:36:25, time: 4.4932
INFO train.py(173): step: 970/5410, l_total: 0.0377, l_in: 0.0085, l_grad: 0.0292, msssim_ir: 0.3754, msssim_vis: 0.0521, mx_loss: 0.0051, eta: 0:36:18, time: 4.4902
INFO train.py(173): step: 980/5410, l_total: 0.0303, l_in: 0.0074, l_grad: 0.0228, msssim_ir: 0.2946, msssim_vis: 0.0519, mx_loss: 0.0053, eta: 0:36:11, time: 4.5051
INFO train.py(173): step: 990/5410, l_total: 0.0315, l_in: 0.0077, l_grad: 0.0238, msssim_ir: 0.3967, msssim_vis: 0.0508, mx_loss: 0.0041, eta: 0:36:04, time: 4.4981
INFO train.py(173): step: 1000/5410, l_total: 0.0676, l_in: 0.0218, l_grad: 0.0459, msssim_ir: 0.3839, msssim_vis: 0.0742, mx_loss: 0.0288, eta: 0:35:58, time: 4.5021
INFO train.py(173): step: 1010/5410, l_total: 0.0325, l_in: 0.0096, l_grad: 0.0229, msssim_ir: 0.3140, msssim_vis: 0.0655, mx_loss: 0.0074, eta: 0:35:51, time: 4.5111
INFO train.py(173): step: 1020/5410, l_total: 0.0404, l_in: 0.0093, l_grad: 0.0311, msssim_ir: 0.3825, msssim_vis: 0.0676, mx_loss: 0.0093, eta: 0:35:45, time: 4.5200
INFO train.py(173): step: 1030/5410, l_total: 0.0406, l_in: 0.0102, l_grad: 0.0304, msssim_ir: 0.4819, msssim_vis: 0.0402, mx_loss: 0.0070, eta: 0:35:38, time: 4.5161
INFO train.py(173): step: 1040/5410, l_total: 0.0251, l_in: 0.0065, l_grad: 0.0186, msssim_ir: 0.2461, msssim_vis: 0.0927, mx_loss: 0.0036, eta: 0:35:32, time: 4.5111
INFO train.py(173): step: 1050/5410, l_total: 0.0359, l_in: 0.0087, l_grad: 0.0272, msssim_ir: 0.4898, msssim_vis: 0.0114, mx_loss: 0.0045, eta: 0:35:25, time: 4.5081
INFO train.py(173): step: 1060/5410, l_total: 0.0324, l_in: 0.0065, l_grad: 0.0260, msssim_ir: 0.2664, msssim_vis: 0.1041, mx_loss: 0.0047, eta: 0:35:19, time: 4.5031
INFO train.py(173): step: 1070/5410, l_total: 0.0477, l_in: 0.0099, l_grad: 0.0379, msssim_ir: 0.4313, msssim_vis: 0.0466, mx_loss: 0.0076, eta: 0:35:13, time: 4.5170
INFO train.py(173): step: 1080/5410, l_total: 0.0671, l_in: 0.0146, l_grad: 0.0525, msssim_ir: 0.4654, msssim_vis: 0.0404, mx_loss: 0.0097, eta: 0:35:06, time: 4.5031
INFO train.py(173): step: 1090/5410, l_total: 0.0412, l_in: 0.0116, l_grad: 0.0297, msssim_ir: 0.4568, msssim_vis: 0.0370, mx_loss: 0.0055, eta: 0:36:19, time: 24.5516
INFO train.py(173): step: 1100/5410, l_total: 0.0349, l_in: 0.0073, l_grad: 0.0277, msssim_ir: 0.4549, msssim_vis: 0.0494, mx_loss: 0.0031, eta: 0:36:12, time: 4.4792
INFO train.py(173): step: 1110/5410, l_total: 0.0318, l_in: 0.0079, l_grad: 0.0239, msssim_ir: 0.1246, msssim_vis: 0.1719, mx_loss: 0.0093, eta: 0:36:05, time: 4.4493
INFO train.py(173): step: 1120/5410, l_total: 0.0432, l_in: 0.0141, l_grad: 0.0291, msssim_ir: 0.3520, msssim_vis: 0.0549, mx_loss: 0.0097, eta: 0:35:58, time: 4.4882
INFO train.py(173): step: 1130/5410, l_total: 0.0302, l_in: 0.0108, l_grad: 0.0194, msssim_ir: 0.2967, msssim_vis: 0.0577, mx_loss: 0.0051, eta: 0:35:51, time: 4.4663
INFO train.py(173): step: 1140/5410, l_total: 0.0397, l_in: 0.0120, l_grad: 0.0277, msssim_ir: 0.4072, msssim_vis: 0.0477, mx_loss: 0.0075, eta: 0:35:43, time: 4.4723
INFO train.py(173): step: 1150/5410, l_total: 0.0445, l_in: 0.0120, l_grad: 0.0325, msssim_ir: 0.4736, msssim_vis: 0.0124, mx_loss: 0.0061, eta: 0:35:36, time: 4.4772
INFO train.py(173): step: 1160/5410, l_total: 0.0419, l_in: 0.0128, l_grad: 0.0291, msssim_ir: 0.4161, msssim_vis: 0.0500, mx_loss: 0.0090, eta: 0:35:30, time: 4.4882
INFO train.py(173): step: 1170/5410, l_total: 0.0286, l_in: 0.0073, l_grad: 0.0213, msssim_ir: 0.3295, msssim_vis: 0.0527, mx_loss: 0.0040, eta: 0:35:23, time: 4.4961
INFO train.py(173): step: 1180/5410, l_total: 0.0377, l_in: 0.0099, l_grad: 0.0278, msssim_ir: 0.3378, msssim_vis: 0.1299, mx_loss: 0.0062, eta: 0:35:16, time: 4.4822
INFO train.py(173): step: 1190/5410, l_total: 0.0467, l_in: 0.0091, l_grad: 0.0377, msssim_ir: 0.3641, msssim_vis: 0.0752, mx_loss: 0.0053, eta: 0:35:09, time: 4.4961
INFO train.py(173): step: 1200/5410, l_total: 0.0428, l_in: 0.0097, l_grad: 0.0332, msssim_ir: 0.1328, msssim_vis: 0.2395, mx_loss: 0.0092, eta: 0:35:02, time: 4.4912
INFO train.py(173): step: 1210/5410, l_total: 0.0337, l_in: 0.0080, l_grad: 0.0257, msssim_ir: 0.3660, msssim_vis: 0.0405, mx_loss: 0.0030, eta: 0:34:55, time: 4.4932
INFO train.py(173): step: 1220/5410, l_total: 0.0322, l_in: 0.0098, l_grad: 0.0224, msssim_ir: 0.2283, msssim_vis: 0.1268, mx_loss: 0.0054, eta: 0:34:49, time: 4.5001
INFO train.py(173): step: 1230/5410, l_total: 0.0440, l_in: 0.0151, l_grad: 0.0289, msssim_ir: 0.2062, msssim_vis: 0.1472, mx_loss: 0.0109, eta: 0:34:42, time: 4.4944
INFO train.py(173): step: 1240/5410, l_total: 0.0341, l_in: 0.0132, l_grad: 0.0209, msssim_ir: 0.2678, msssim_vis: 0.0817, mx_loss: 0.0082, eta: 0:34:35, time: 4.4912
INFO train.py(173): step: 1250/5410, l_total: 0.0391, l_in: 0.0108, l_grad: 0.0283, msssim_ir: 0.4318, msssim_vis: 0.0438, mx_loss: 0.0058, eta: 0:34:29, time: 4.5011
INFO train.py(173): step: 1260/5410, l_total: 0.0381, l_in: 0.0086, l_grad: 0.0295, msssim_ir: 0.5032, msssim_vis: 0.0117, mx_loss: 0.0048, eta: 0:34:22, time: 4.4822
INFO train.py(173): step: 1270/5410, l_total: 0.0342, l_in: 0.0110, l_grad: 0.0232, msssim_ir: 0.2667, msssim_vis: 0.0661, mx_loss: 0.0064, eta: 0:34:16, time: 4.5121
INFO train.py(173): step: 1280/5410, l_total: 0.0491, l_in: 0.0135, l_grad: 0.0356, msssim_ir: 0.3006, msssim_vis: 0.1044, mx_loss: 0.0089, eta: 0:34:09, time: 4.4991
INFO train.py(173): step: 1290/5410, l_total: 0.0358, l_in: 0.0062, l_grad: 0.0295, msssim_ir: 0.3866, msssim_vis: 0.0591, mx_loss: 0.0048, eta: 0:34:03, time: 4.4971
INFO train.py(173): step: 1300/5410, l_total: 0.0480, l_in: 0.0140, l_grad: 0.0340, msssim_ir: 0.2632, msssim_vis: 0.1458, mx_loss: 0.0067, eta: 0:33:56, time: 4.4961
INFO train.py(173): step: 1310/5410, l_total: 0.0470, l_in: 0.0161, l_grad: 0.0309, msssim_ir: 0.2604, msssim_vis: 0.1362, mx_loss: 0.0067, eta: 0:33:50, time: 4.5051
INFO train.py(173): step: 1320/5410, l_total: 0.0269, l_in: 0.0073, l_grad: 0.0196, msssim_ir: 0.1845, msssim_vis: 0.1389, mx_loss: 0.0049, eta: 0:33:44, time: 4.5180
INFO train.py(173): step: 1330/5410, l_total: 0.0338, l_in: 0.0061, l_grad: 0.0277, msssim_ir: 0.3968, msssim_vis: 0.0389, mx_loss: 0.0031, eta: 0:33:37, time: 4.4902
INFO train.py(173): step: 1340/5410, l_total: 0.0457, l_in: 0.0119, l_grad: 0.0338, msssim_ir: 0.4073, msssim_vis: 0.0889, mx_loss: 0.0111, eta: 0:33:31, time: 4.4981
INFO train.py(173): step: 1350/5410, l_total: 0.0555, l_in: 0.0116, l_grad: 0.0439, msssim_ir: 0.4067, msssim_vis: 0.0605, mx_loss: 0.0082, eta: 0:33:25, time: 4.4941
INFO train.py(173): step: 1360/5410, l_total: 0.0261, l_in: 0.0055, l_grad: 0.0207, msssim_ir: 0.3131, msssim_vis: 0.0485, mx_loss: 0.0039, eta: 0:33:19, time: 4.5011
INFO train.py(173): step: 1370/5410, l_total: 0.0305, l_in: 0.0064, l_grad: 0.0241, msssim_ir: 0.3666, msssim_vis: 0.0553, mx_loss: 0.0040, eta: 0:33:12, time: 4.5071
INFO train.py(173): step: 1380/5410, l_total: 0.0298, l_in: 0.0086, l_grad: 0.0212, msssim_ir: 0.3288, msssim_vis: 0.0617, mx_loss: 0.0039, eta: 0:33:06, time: 4.4961
INFO train.py(173): step: 1390/5410, l_total: 0.0267, l_in: 0.0058, l_grad: 0.0209, msssim_ir: 0.3676, msssim_vis: 0.0375, mx_loss: 0.0037, eta: 0:33:00, time: 4.4902
INFO train.py(173): step: 1400/5410, l_total: 0.0271, l_in: 0.0068, l_grad: 0.0203, msssim_ir: 0.2779, msssim_vis: 0.0542, mx_loss: 0.0045, eta: 0:32:54, time: 4.5001
INFO train.py(173): step: 1410/5410, l_total: 0.0391, l_in: 0.0104, l_grad: 0.0287, msssim_ir: 0.4131, msssim_vis: 0.0297, mx_loss: 0.0047, eta: 0:32:48, time: 4.4862
INFO train.py(173): step: 1420/5410, l_total: 0.0377, l_in: 0.0089, l_grad: 0.0288, msssim_ir: 0.4357, msssim_vis: 0.0580, mx_loss: 0.0040, eta: 0:32:42, time: 4.4951
INFO train.py(173): step: 1430/5410, l_total: 0.0383, l_in: 0.0102, l_grad: 0.0281, msssim_ir: 0.4670, msssim_vis: 0.0085, mx_loss: 0.0055, eta: 0:32:35, time: 4.4991
INFO train.py(173): step: 1440/5410, l_total: 0.0410, l_in: 0.0090, l_grad: 0.0319, msssim_ir: 0.3696, msssim_vis: 0.0942, mx_loss: 0.0043, eta: 0:32:29, time: 4.4772
INFO train.py(173): step: 1450/5410, l_total: 0.0672, l_in: 0.0233, l_grad: 0.0439, msssim_ir: 0.4737, msssim_vis: 0.0241, mx_loss: 0.0146, eta: 0:32:23, time: 4.4991
INFO train.py(173): step: 1460/5410, l_total: 0.0385, l_in: 0.0076, l_grad: 0.0309, msssim_ir: 0.5065, msssim_vis: 0.0088, mx_loss: 0.0036, eta: 0:32:17, time: 4.4862
INFO train.py(173): step: 1470/5410, l_total: 0.0247, l_in: 0.0060, l_grad: 0.0187, msssim_ir: 0.4109, msssim_vis: 0.0211, mx_loss: 0.0030, eta: 0:32:11, time: 4.4991
INFO train.py(173): step: 1480/5410, l_total: 0.0312, l_in: 0.0068, l_grad: 0.0244, msssim_ir: 0.3081, msssim_vis: 0.0406, mx_loss: 0.0057, eta: 0:32:05, time: 4.4981
INFO train.py(173): step: 1490/5410, l_total: 0.0573, l_in: 0.0130, l_grad: 0.0443, msssim_ir: 0.2578, msssim_vis: 0.1577, mx_loss: 0.0108, eta: 0:31:59, time: 4.4782
INFO train.py(173): step: 1500/5410, l_total: 0.0538, l_in: 0.0121, l_grad: 0.0417, msssim_ir: 0.4404, msssim_vis: 0.0312, mx_loss: 0.0088, eta: 0:31:53, time: 4.4892
INFO train.py(173): step: 1510/5410, l_total: 0.0523, l_in: 0.0088, l_grad: 0.0436, msssim_ir: 0.3581, msssim_vis: 0.0795, mx_loss: 0.0088, eta: 0:31:47, time: 4.4892
INFO train.py(173): step: 1520/5410, l_total: 0.0344, l_in: 0.0068, l_grad: 0.0277, msssim_ir: 0.4013, msssim_vis: 0.0335, mx_loss: 0.0038, eta: 0:31:41, time: 4.4902
INFO train.py(173): step: 1530/5410, l_total: 0.0379, l_in: 0.0099, l_grad: 0.0280, msssim_ir: 0.4859, msssim_vis: 0.0124, mx_loss: 0.0041, eta: 0:31:36, time: 4.4902
INFO train.py(173): step: 1540/5410, l_total: 0.0372, l_in: 0.0094, l_grad: 0.0278, msssim_ir: 0.2179, msssim_vis: 0.1522, mx_loss: 0.0075, eta: 0:31:30, time: 4.4961
INFO train.py(173): step: 1550/5410, l_total: 0.0343, l_in: 0.0080, l_grad: 0.0264, msssim_ir: 0.3083, msssim_vis: 0.0740, mx_loss: 0.0047, eta: 0:31:24, time: 4.4822
INFO train.py(173): step: 1560/5410, l_total: 0.0509, l_in: 0.0115, l_grad: 0.0394, msssim_ir: 0.2827, msssim_vis: 0.1162, mx_loss: 0.0100, eta: 0:31:18, time: 4.4951
INFO train.py(173): step: 1570/5410, l_total: 0.0350, l_in: 0.0093, l_grad: 0.0257, msssim_ir: 0.3194, msssim_vis: 0.0631, mx_loss: 0.0062, eta: 0:31:12, time: 4.4882
INFO train.py(173): step: 1580/5410, l_total: 0.0365, l_in: 0.0087, l_grad: 0.0279, msssim_ir: 0.2754, msssim_vis: 0.1146, mx_loss: 0.0051, eta: 0:31:06, time: 4.5081
INFO train.py(173): step: 1590/5410, l_total: 0.0471, l_in: 0.0092, l_grad: 0.0380, msssim_ir: 0.3843, msssim_vis: 0.0302, mx_loss: 0.0069, eta: 0:31:01, time: 4.5001
INFO train.py(173): step: 1600/5410, l_total: 0.0351, l_in: 0.0100, l_grad: 0.0251, msssim_ir: 0.2644, msssim_vis: 0.1090, mx_loss: 0.0047, eta: 0:30:55, time: 4.4981
INFO train.py(173): step: 1610/5410, l_total: 0.0439, l_in: 0.0103, l_grad: 0.0336, msssim_ir: 0.3969, msssim_vis: 0.0607, mx_loss: 0.0068, eta: 0:30:49, time: 4.4852
INFO train.py(173): step: 1620/5410, l_total: 0.0263, l_in: 0.0062, l_grad: 0.0201, msssim_ir: 0.3336, msssim_vis: 0.0340, mx_loss: 0.0037, eta: 0:30:43, time: 4.4862
INFO train.py(173): step: 1630/5410, l_total: 0.0316, l_in: 0.0061, l_grad: 0.0256, msssim_ir: 0.4240, msssim_vis: 0.0289, mx_loss: 0.0044, eta: 0:31:24, time: 24.3076
INFO train.py(173): step: 1640/5410, l_total: 0.0254, l_in: 0.0053, l_grad: 0.0202, msssim_ir: 0.3812, msssim_vis: 0.0256, mx_loss: 0.0026, eta: 0:31:17, time: 4.4474
INFO train.py(173): step: 1650/5410, l_total: 0.0346, l_in: 0.0079, l_grad: 0.0267, msssim_ir: 0.3570, msssim_vis: 0.0476, mx_loss: 0.0062, eta: 0:31:11, time: 4.4603
INFO train.py(173): step: 1660/5410, l_total: 0.0372, l_in: 0.0120, l_grad: 0.0252, msssim_ir: 0.4101, msssim_vis: 0.0546, mx_loss: 0.0050, eta: 0:31:05, time: 4.4663
INFO train.py(173): step: 1670/5410, l_total: 0.0431, l_in: 0.0091, l_grad: 0.0340, msssim_ir: 0.4906, msssim_vis: 0.0156, mx_loss: 0.0050, eta: 0:30:59, time: 4.4712
INFO train.py(173): step: 1680/5410, l_total: 0.0441, l_in: 0.0085, l_grad: 0.0356, msssim_ir: 0.3580, msssim_vis: 0.0697, mx_loss: 0.0072, eta: 0:30:53, time: 4.4573
INFO train.py(173): step: 1690/5410, l_total: 0.0497, l_in: 0.0120, l_grad: 0.0377, msssim_ir: 0.3622, msssim_vis: 0.0551, mx_loss: 0.0050, eta: 0:30:47, time: 4.4762
INFO train.py(173): step: 1700/5410, l_total: 0.0252, l_in: 0.0053, l_grad: 0.0199, msssim_ir: 0.1670, msssim_vis: 0.1693, mx_loss: 0.0026, eta: 0:30:41, time: 4.4742
INFO train.py(173): step: 1710/5410, l_total: 0.0337, l_in: 0.0098, l_grad: 0.0239, msssim_ir: 0.3418, msssim_vis: 0.0472, mx_loss: 0.0068, eta: 0:30:35, time: 4.4832
INFO train.py(173): step: 1720/5410, l_total: 0.0493, l_in: 0.0150, l_grad: 0.0342, msssim_ir: 0.4916, msssim_vis: 0.0426, mx_loss: 0.0149, eta: 0:30:29, time: 4.4872
INFO train.py(173): step: 1730/5410, l_total: 0.0292, l_in: 0.0074, l_grad: 0.0218, msssim_ir: 0.2884, msssim_vis: 0.0717, mx_loss: 0.0040, eta: 0:30:23, time: 4.4812
INFO train.py(173): step: 1740/5410, l_total: 0.0345, l_in: 0.0075, l_grad: 0.0270, msssim_ir: 0.4585, msssim_vis: 0.0086, mx_loss: 0.0045, eta: 0:30:17, time: 4.4932
INFO train.py(173): step: 1750/5410, l_total: 0.0394, l_in: 0.0114, l_grad: 0.0280, msssim_ir: 0.3023, msssim_vis: 0.1288, mx_loss: 0.0070, eta: 0:30:11, time: 4.4912
INFO train.py(173): step: 1760/5410, l_total: 0.0413, l_in: 0.0084, l_grad: 0.0330, msssim_ir: 0.4858, msssim_vis: 0.0176, mx_loss: 0.0050, eta: 0:30:05, time: 4.4842
INFO train.py(173): step: 1770/5410, l_total: 0.0320, l_in: 0.0068, l_grad: 0.0252, msssim_ir: 0.3023, msssim_vis: 0.0843, mx_loss: 0.0044, eta: 0:29:59, time: 4.4832
INFO train.py(173): step: 1780/5410, l_total: 0.0375, l_in: 0.0077, l_grad: 0.0298, msssim_ir: 0.2026, msssim_vis: 0.1236, mx_loss: 0.0061, eta: 0:29:53, time: 4.5071
INFO train.py(173): step: 1790/5410, l_total: 0.0289, l_in: 0.0057, l_grad: 0.0232, msssim_ir: 0.3095, msssim_vis: 0.1109, mx_loss: 0.0036, eta: 0:29:47, time: 4.4802
INFO train.py(173): step: 1800/5410, l_total: 0.0266, l_in: 0.0094, l_grad: 0.0172, msssim_ir: 0.3574, msssim_vis: 0.0462, mx_loss: 0.0041, eta: 0:29:42, time: 4.4782
INFO train.py(173): step: 1810/5410, l_total: 0.0406, l_in: 0.0127, l_grad: 0.0279, msssim_ir: 0.3718, msssim_vis: 0.0881, mx_loss: 0.0050, eta: 0:29:36, time: 4.4941
INFO train.py(173): step: 1820/5410, l_total: 0.0244, l_in: 0.0077, l_grad: 0.0166, msssim_ir: 0.2552, msssim_vis: 0.0691, mx_loss: 0.0048, eta: 0:29:30, time: 4.4852
INFO train.py(173): step: 1830/5410, l_total: 0.0433, l_in: 0.0095, l_grad: 0.0337, msssim_ir: 0.2865, msssim_vis: 0.1155, mx_loss: 0.0057, eta: 0:29:24, time: 4.4941
INFO train.py(173): step: 1840/5410, l_total: 0.0435, l_in: 0.0115, l_grad: 0.0320, msssim_ir: 0.3253, msssim_vis: 0.1297, mx_loss: 0.0053, eta: 0:29:18, time: 4.4872
INFO train.py(173): step: 1850/5410, l_total: 0.0516, l_in: 0.0181, l_grad: 0.0335, msssim_ir: 0.3086, msssim_vis: 0.1055, mx_loss: 0.0097, eta: 0:29:13, time: 4.4922
INFO train.py(173): step: 1860/5410, l_total: 0.0398, l_in: 0.0084, l_grad: 0.0314, msssim_ir: 0.4416, msssim_vis: 0.0387, mx_loss: 0.0056, eta: 0:29:07, time: 4.4941
INFO train.py(173): step: 1870/5410, l_total: 0.0329, l_in: 0.0080, l_grad: 0.0248, msssim_ir: 0.3129, msssim_vis: 0.0966, mx_loss: 0.0043, eta: 0:29:01, time: 4.4852
INFO train.py(173): step: 1880/5410, l_total: 0.0345, l_in: 0.0083, l_grad: 0.0262, msssim_ir: 0.4398, msssim_vis: 0.0143, mx_loss: 0.0047, eta: 0:28:55, time: 4.4912
INFO train.py(173): step: 1890/5410, l_total: 0.0515, l_in: 0.0103, l_grad: 0.0412, msssim_ir: 0.4065, msssim_vis: 0.0393, mx_loss: 0.0081, eta: 0:28:50, time: 4.5091
INFO train.py(173): step: 1900/5410, l_total: 0.0348, l_in: 0.0075, l_grad: 0.0274, msssim_ir: 0.5067, msssim_vis: 0.0103, mx_loss: 0.0042, eta: 0:28:44, time: 4.5041
INFO train.py(173): step: 1910/5410, l_total: 0.0443, l_in: 0.0089, l_grad: 0.0354, msssim_ir: 0.3966, msssim_vis: 0.0252, mx_loss: 0.0096, eta: 0:28:38, time: 4.4951
INFO train.py(173): step: 1920/5410, l_total: 0.0407, l_in: 0.0075, l_grad: 0.0332, msssim_ir: 0.3838, msssim_vis: 0.0368, mx_loss: 0.0057, eta: 0:28:33, time: 4.4902
INFO train.py(173): step: 1930/5410, l_total: 0.0814, l_in: 0.0344, l_grad: 0.0470, msssim_ir: 0.4686, msssim_vis: 0.0339, mx_loss: 0.0284, eta: 0:28:27, time: 4.5041
INFO train.py(173): step: 1940/5410, l_total: 0.0336, l_in: 0.0080, l_grad: 0.0256, msssim_ir: 0.1277, msssim_vis: 0.1781, mx_loss: 0.0058, eta: 0:28:21, time: 4.4912
INFO train.py(173): step: 1950/5410, l_total: 0.0430, l_in: 0.0099, l_grad: 0.0331, msssim_ir: 0.4892, msssim_vis: 0.0437, mx_loss: 0.0083, eta: 0:28:16, time: 4.4822
INFO train.py(173): step: 1960/5410, l_total: 0.0470, l_in: 0.0117, l_grad: 0.0352, msssim_ir: 0.3087, msssim_vis: 0.0954, mx_loss: 0.0059, eta: 0:28:10, time: 4.5021
INFO train.py(173): step: 1970/5410, l_total: 0.0336, l_in: 0.0071, l_grad: 0.0265, msssim_ir: 0.3678, msssim_vis: 0.0382, mx_loss: 0.0038, eta: 0:28:04, time: 4.4892
INFO train.py(173): step: 1980/5410, l_total: 0.0515, l_in: 0.0120, l_grad: 0.0395, msssim_ir: 0.2465, msssim_vis: 0.1199, mx_loss: 0.0072, eta: 0:27:59, time: 4.4822
INFO train.py(173): step: 1990/5410, l_total: 0.0386, l_in: 0.0078, l_grad: 0.0308, msssim_ir: 0.4902, msssim_vis: 0.0171, mx_loss: 0.0045, eta: 0:27:53, time: 4.5001
INFO train.py(173): step: 2000/5410, l_total: 0.0347, l_in: 0.0081, l_grad: 0.0266, msssim_ir: 0.1977, msssim_vis: 0.1231, mx_loss: 0.0064, eta: 0:27:48, time: 4.4872
INFO train.py(173): step: 2010/5410, l_total: 0.0452, l_in: 0.0098, l_grad: 0.0353, msssim_ir: 0.3959, msssim_vis: 0.0391, mx_loss: 0.0058, eta: 0:27:42, time: 4.4852
INFO train.py(173): step: 2020/5410, l_total: 0.0319, l_in: 0.0077, l_grad: 0.0242, msssim_ir: 0.3353, msssim_vis: 0.0536, mx_loss: 0.0109, eta: 0:27:37, time: 4.5041
INFO train.py(173): step: 2030/5410, l_total: 0.0314, l_in: 0.0076, l_grad: 0.0238, msssim_ir: 0.2834, msssim_vis: 0.0774, mx_loss: 0.0053, eta: 0:27:31, time: 4.5011
INFO train.py(173): step: 2040/5410, l_total: 0.0283, l_in: 0.0071, l_grad: 0.0213, msssim_ir: 0.3795, msssim_vis: 0.0635, mx_loss: 0.0034, eta: 0:27:26, time: 4.5001
INFO train.py(173): step: 2050/5410, l_total: 0.0327, l_in: 0.0070, l_grad: 0.0257, msssim_ir: 0.3506, msssim_vis: 0.0351, mx_loss: 0.0049, eta: 0:27:20, time: 4.4932
INFO train.py(173): step: 2060/5410, l_total: 0.0375, l_in: 0.0089, l_grad: 0.0286, msssim_ir: 0.1805, msssim_vis: 0.1867, mx_loss: 0.0057, eta: 0:27:14, time: 4.4991
INFO train.py(173): step: 2070/5410, l_total: 0.0301, l_in: 0.0088, l_grad: 0.0213, msssim_ir: 0.2272, msssim_vis: 0.0886, mx_loss: 0.0050, eta: 0:27:09, time: 4.4971
INFO train.py(173): step: 2080/5410, l_total: 0.0302, l_in: 0.0073, l_grad: 0.0229, msssim_ir: 0.4593, msssim_vis: 0.0177, mx_loss: 0.0062, eta: 0:27:03, time: 4.5011
INFO train.py(173): step: 2090/5410, l_total: 0.0370, l_in: 0.0103, l_grad: 0.0267, msssim_ir: 0.1044, msssim_vis: 0.1461, mx_loss: 0.0091, eta: 0:26:58, time: 4.4981
INFO train.py(173): step: 2100/5410, l_total: 0.0306, l_in: 0.0091, l_grad: 0.0215, msssim_ir: 0.2259, msssim_vis: 0.0587, mx_loss: 0.0069, eta: 0:26:53, time: 4.4872
INFO train.py(173): step: 2110/5410, l_total: 0.0831, l_in: 0.0312, l_grad: 0.0518, msssim_ir: 0.4813, msssim_vis: 0.0321, mx_loss: 0.0253, eta: 0:26:47, time: 4.5091
INFO train.py(173): step: 2120/5410, l_total: 0.0329, l_in: 0.0071, l_grad: 0.0257, msssim_ir: 0.3531, msssim_vis: 0.0352, mx_loss: 0.0039, eta: 0:26:42, time: 4.4872
INFO train.py(173): step: 2130/5410, l_total: 0.0459, l_in: 0.0147, l_grad: 0.0312, msssim_ir: 0.4920, msssim_vis: 0.0156, mx_loss: 0.0096, eta: 0:26:36, time: 4.4932
INFO train.py(173): step: 2140/5410, l_total: 0.0584, l_in: 0.0138, l_grad: 0.0446, msssim_ir: 0.4706, msssim_vis: 0.0590, mx_loss: 0.0118, eta: 0:26:31, time: 4.4932
INFO train.py(173): step: 2150/5410, l_total: 0.0496, l_in: 0.0140, l_grad: 0.0356, msssim_ir: 0.4661, msssim_vis: 0.0144, mx_loss: 0.0061, eta: 0:26:25, time: 4.5051
INFO train.py(173): step: 2160/5410, l_total: 0.0263, l_in: 0.0057, l_grad: 0.0206, msssim_ir: 0.2868, msssim_vis: 0.0440, mx_loss: 0.0040, eta: 0:26:20, time: 4.4961
INFO train.py(173): step: 2170/5410, l_total: 0.0393, l_in: 0.0093, l_grad: 0.0300, msssim_ir: 0.1866, msssim_vis: 0.2041, mx_loss: 0.0058, eta: 0:26:44, time: 24.4241
INFO train.py(173): step: 2180/5410, l_total: 0.0305, l_in: 0.0079, l_grad: 0.0226, msssim_ir: 0.3856, msssim_vis: 0.0544, mx_loss: 0.0048, eta: 0:26:39, time: 4.4533
INFO train.py(173): step: 2190/5410, l_total: 0.0336, l_in: 0.0091, l_grad: 0.0245, msssim_ir: 0.3044, msssim_vis: 0.1446, mx_loss: 0.0055, eta: 0:26:33, time: 4.4633
INFO train.py(173): step: 2200/5410, l_total: 0.0284, l_in: 0.0059, l_grad: 0.0226, msssim_ir: 0.3896, msssim_vis: 0.0328, mx_loss: 0.0028, eta: 0:26:27, time: 4.4474
INFO train.py(173): step: 2210/5410, l_total: 0.0258, l_in: 0.0065, l_grad: 0.0193, msssim_ir: 0.2234, msssim_vis: 0.0732, mx_loss: 0.0044, eta: 0:26:22, time: 4.4703
INFO train.py(173): step: 2220/5410, l_total: 0.0487, l_in: 0.0152, l_grad: 0.0335, msssim_ir: 0.4172, msssim_vis: 0.0362, mx_loss: 0.0134, eta: 0:26:16, time: 4.4673
INFO train.py(173): step: 2230/5410, l_total: 0.0377, l_in: 0.0115, l_grad: 0.0262, msssim_ir: 0.2136, msssim_vis: 0.0936, mx_loss: 0.0081, eta: 0:26:10, time: 4.4663
INFO train.py(173): step: 2240/5410, l_total: 0.0390, l_in: 0.0078, l_grad: 0.0312, msssim_ir: 0.4231, msssim_vis: 0.0560, mx_loss: 0.0047, eta: 0:26:05, time: 4.4713
INFO train.py(173): step: 2250/5410, l_total: 0.0329, l_in: 0.0074, l_grad: 0.0255, msssim_ir: 0.3525, msssim_vis: 0.0677, mx_loss: 0.0028, eta: 0:25:59, time: 4.4832
INFO train.py(173): step: 2260/5410, l_total: 0.0398, l_in: 0.0140, l_grad: 0.0258, msssim_ir: 0.2405, msssim_vis: 0.1288, mx_loss: 0.0100, eta: 0:25:54, time: 4.4912
INFO train.py(173): step: 2270/5410, l_total: 0.0510, l_in: 0.0133, l_grad: 0.0378, msssim_ir: 0.2155, msssim_vis: 0.1422, mx_loss: 0.0115, eta: 0:25:48, time: 4.4812
INFO train.py(173): step: 2280/5410, l_total: 0.0679, l_in: 0.0269, l_grad: 0.0410, msssim_ir: 0.3807, msssim_vis: 0.0807, mx_loss: 0.0130, eta: 0:25:42, time: 4.4772
INFO train.py(173): step: 2290/5410, l_total: 0.0378, l_in: 0.0078, l_grad: 0.0300, msssim_ir: 0.3171, msssim_vis: 0.1068, mx_loss: 0.0050, eta: 0:25:37, time: 4.4782
INFO train.py(173): step: 2300/5410, l_total: 0.0411, l_in: 0.0108, l_grad: 0.0302, msssim_ir: 0.2809, msssim_vis: 0.1295, mx_loss: 0.0079, eta: 0:25:31, time: 4.4842
INFO train.py(173): step: 2310/5410, l_total: 0.0369, l_in: 0.0088, l_grad: 0.0281, msssim_ir: 0.3504, msssim_vis: 0.0581, mx_loss: 0.0048, eta: 0:25:26, time: 4.4892
INFO train.py(173): step: 2320/5410, l_total: 0.0421, l_in: 0.0117, l_grad: 0.0304, msssim_ir: 0.3121, msssim_vis: 0.0765, mx_loss: 0.0092, eta: 0:25:20, time: 4.4832
INFO train.py(173): step: 2330/5410, l_total: 0.0342, l_in: 0.0091, l_grad: 0.0251, msssim_ir: 0.3927, msssim_vis: 0.0447, mx_loss: 0.0050, eta: 0:25:15, time: 4.4932
INFO train.py(173): step: 2340/5410, l_total: 0.0362, l_in: 0.0110, l_grad: 0.0251, msssim_ir: 0.4135, msssim_vis: 0.0288, mx_loss: 0.0038, eta: 0:25:09, time: 4.4892
INFO train.py(173): step: 2350/5410, l_total: 0.0683, l_in: 0.0204, l_grad: 0.0479, msssim_ir: 0.4261, msssim_vis: 0.0488, mx_loss: 0.0154, eta: 0:25:04, time: 4.4792
INFO train.py(173): step: 2360/5410, l_total: 0.0405, l_in: 0.0101, l_grad: 0.0304, msssim_ir: 0.4688, msssim_vis: 0.0185, mx_loss: 0.0048, eta: 0:24:58, time: 4.4812
INFO train.py(173): step: 2370/5410, l_total: 0.0422, l_in: 0.0110, l_grad: 0.0313, msssim_ir: 0.4282, msssim_vis: 0.0395, mx_loss: 0.0112, eta: 0:24:53, time: 4.4852
INFO train.py(173): step: 2380/5410, l_total: 0.0413, l_in: 0.0089, l_grad: 0.0324, msssim_ir: 0.3362, msssim_vis: 0.0925, mx_loss: 0.0055, eta: 0:24:48, time: 4.5061
INFO train.py(173): step: 2390/5410, l_total: 0.0301, l_in: 0.0073, l_grad: 0.0228, msssim_ir: 0.1994, msssim_vis: 0.1446, mx_loss: 0.0050, eta: 0:24:42, time: 4.4752
INFO train.py(173): step: 2400/5410, l_total: 0.0387, l_in: 0.0081, l_grad: 0.0306, msssim_ir: 0.3378, msssim_vis: 0.0690, mx_loss: 0.0041, eta: 0:24:37, time: 4.4872
INFO train.py(173): step: 2410/5410, l_total: 0.0440, l_in: 0.0124, l_grad: 0.0316, msssim_ir: 0.2594, msssim_vis: 0.1375, mx_loss: 0.0089, eta: 0:24:31, time: 4.4932
INFO train.py(173): step: 2420/5410, l_total: 0.0303, l_in: 0.0067, l_grad: 0.0236, msssim_ir: 0.4279, msssim_vis: 0.0089, mx_loss: 0.0027, eta: 0:24:26, time: 4.4941
INFO train.py(173): step: 2430/5410, l_total: 0.0283, l_in: 0.0066, l_grad: 0.0216, msssim_ir: 0.2657, msssim_vis: 0.1078, mx_loss: 0.0041, eta: 0:24:20, time: 4.5021
INFO train.py(173): step: 2440/5410, l_total: 0.0266, l_in: 0.0064, l_grad: 0.0202, msssim_ir: 0.2603, msssim_vis: 0.0902, mx_loss: 0.0043, eta: 0:24:15, time: 4.4862
INFO train.py(173): step: 2450/5410, l_total: 0.0343, l_in: 0.0097, l_grad: 0.0246, msssim_ir: 0.3194, msssim_vis: 0.0532, mx_loss: 0.0058, eta: 0:24:10, time: 4.4842
INFO train.py(173): step: 2460/5410, l_total: 0.0248, l_in: 0.0061, l_grad: 0.0187, msssim_ir: 0.3420, msssim_vis: 0.0443, mx_loss: 0.0031, eta: 0:24:04, time: 4.4902
INFO train.py(173): step: 2470/5410, l_total: 0.0452, l_in: 0.0114, l_grad: 0.0337, msssim_ir: 0.2378, msssim_vis: 0.1113, mx_loss: 0.0092, eta: 0:23:59, time: 4.4941
INFO train.py(173): step: 2480/5410, l_total: 0.0299, l_in: 0.0082, l_grad: 0.0218, msssim_ir: 0.3857, msssim_vis: 0.0331, mx_loss: 0.0041, eta: 0:23:53, time: 4.4951
INFO train.py(173): step: 2490/5410, l_total: 0.0394, l_in: 0.0110, l_grad: 0.0284, msssim_ir: 0.4416, msssim_vis: 0.0545, mx_loss: 0.0093, eta: 0:23:48, time: 4.4882
INFO train.py(173): step: 2500/5410, l_total: 0.0296, l_in: 0.0066, l_grad: 0.0231, msssim_ir: 0.3133, msssim_vis: 0.0583, mx_loss: 0.0046, eta: 0:23:43, time: 4.4971
INFO train.py(173): step: 2510/5410, l_total: 0.0348, l_in: 0.0111, l_grad: 0.0238, msssim_ir: 0.4295, msssim_vis: 0.0210, mx_loss: 0.0034, eta: 0:23:37, time: 4.5141
INFO train.py(173): step: 2520/5410, l_total: 0.0392, l_in: 0.0085, l_grad: 0.0307, msssim_ir: 0.3659, msssim_vis: 0.0572, mx_loss: 0.0050, eta: 0:23:32, time: 4.5011
INFO train.py(173): step: 2530/5410, l_total: 0.0308, l_in: 0.0069, l_grad: 0.0239, msssim_ir: 0.3656, msssim_vis: 0.0288, mx_loss: 0.0037, eta: 0:23:27, time: 4.4872
INFO train.py(173): step: 2540/5410, l_total: 0.0325, l_in: 0.0089, l_grad: 0.0236, msssim_ir: 0.3210, msssim_vis: 0.0580, mx_loss: 0.0051, eta: 0:23:21, time: 4.4991
INFO train.py(173): step: 2550/5410, l_total: 0.0464, l_in: 0.0114, l_grad: 0.0350, msssim_ir: 0.3112, msssim_vis: 0.1034, mx_loss: 0.0097, eta: 0:23:16, time: 4.5021
INFO train.py(173): step: 2560/5410, l_total: 0.0391, l_in: 0.0092, l_grad: 0.0299, msssim_ir: 0.4613, msssim_vis: 0.0263, mx_loss: 0.0057, eta: 0:23:11, time: 4.4822
INFO train.py(173): step: 2570/5410, l_total: 0.0215, l_in: 0.0045, l_grad: 0.0171, msssim_ir: 0.2408, msssim_vis: 0.0807, mx_loss: 0.0029, eta: 0:23:05, time: 4.5101
INFO train.py(173): step: 2580/5410, l_total: 0.0368, l_in: 0.0103, l_grad: 0.0265, msssim_ir: 0.3511, msssim_vis: 0.0642, mx_loss: 0.0051, eta: 0:23:00, time: 4.4991
INFO train.py(173): step: 2590/5410, l_total: 0.0346, l_in: 0.0078, l_grad: 0.0268, msssim_ir: 0.4805, msssim_vis: 0.0078, mx_loss: 0.0030, eta: 0:22:55, time: 4.4991
INFO train.py(173): step: 2600/5410, l_total: 0.0270, l_in: 0.0062, l_grad: 0.0207, msssim_ir: 0.3380, msssim_vis: 0.0709, mx_loss: 0.0033, eta: 0:22:50, time: 4.4862
INFO train.py(173): step: 2610/5410, l_total: 0.0258, l_in: 0.0075, l_grad: 0.0183, msssim_ir: 0.3222, msssim_vis: 0.0819, mx_loss: 0.0035, eta: 0:22:44, time: 4.5021
INFO train.py(173): step: 2620/5410, l_total: 0.0350, l_in: 0.0072, l_grad: 0.0278, msssim_ir: 0.3539, msssim_vis: 0.1013, mx_loss: 0.0054, eta: 0:22:39, time: 4.4991
INFO train.py(173): step: 2630/5410, l_total: 0.0259, l_in: 0.0058, l_grad: 0.0202, msssim_ir: 0.3757, msssim_vis: 0.0306, mx_loss: 0.0030, eta: 0:22:34, time: 4.4971
INFO train.py(173): step: 2640/5410, l_total: 0.0282, l_in: 0.0057, l_grad: 0.0225, msssim_ir: 0.2948, msssim_vis: 0.0669, mx_loss: 0.0043, eta: 0:22:28, time: 4.4922
INFO train.py(173): step: 2650/5410, l_total: 0.0294, l_in: 0.0075, l_grad: 0.0219, msssim_ir: 0.2254, msssim_vis: 0.1506, mx_loss: 0.0041, eta: 0:22:23, time: 4.5041
INFO train.py(173): step: 2660/5410, l_total: 0.0379, l_in: 0.0075, l_grad: 0.0304, msssim_ir: 0.3209, msssim_vis: 0.0723, mx_loss: 0.0070, eta: 0:22:18, time: 4.4852
INFO train.py(173): step: 2670/5410, l_total: 0.0482, l_in: 0.0103, l_grad: 0.0379, msssim_ir: 0.4049, msssim_vis: 0.0575, mx_loss: 0.0080, eta: 0:22:13, time: 4.4971
INFO train.py(173): step: 2680/5410, l_total: 0.0390, l_in: 0.0086, l_grad: 0.0303, msssim_ir: 0.3407, msssim_vis: 0.0684, mx_loss: 0.0068, eta: 0:22:07, time: 4.4852
INFO train.py(173): step: 2690/5410, l_total: 0.0491, l_in: 0.0220, l_grad: 0.0271, msssim_ir: 0.4558, msssim_vis: 0.0192, mx_loss: 0.0042, eta: 0:22:02, time: 4.4802
INFO train.py(173): step: 2700/5410, l_total: 0.0384, l_in: 0.0120, l_grad: 0.0264, msssim_ir: 0.2812, msssim_vis: 0.1343, mx_loss: 0.0061, eta: 0:21:57, time: 4.4932
INFO train.py(173): step: 2710/5410, l_total: 0.0296, l_in: 0.0067, l_grad: 0.0228, msssim_ir: 0.4652, msssim_vis: 0.0152, mx_loss: 0.0026, eta: 0:22:12, time: 24.3405
INFO train.py(173): step: 2720/5410, l_total: 0.0367, l_in: 0.0082, l_grad: 0.0286, msssim_ir: 0.2800, msssim_vis: 0.1414, mx_loss: 0.0037, eta: 0:22:06, time: 4.4414
INFO train.py(173): step: 2730/5410, l_total: 0.0323, l_in: 0.0099, l_grad: 0.0225, msssim_ir: 0.1849, msssim_vis: 0.1339, mx_loss: 0.0078, eta: 0:22:01, time: 4.4493
INFO train.py(173): step: 2740/5410, l_total: 0.0469, l_in: 0.0078, l_grad: 0.0391, msssim_ir: 0.2770, msssim_vis: 0.1194, mx_loss: 0.0059, eta: 0:21:55, time: 4.4613
INFO train.py(173): step: 2750/5410, l_total: 0.0307, l_in: 0.0066, l_grad: 0.0240, msssim_ir: 0.2981, msssim_vis: 0.1483, mx_loss: 0.0033, eta: 0:21:50, time: 4.4722
INFO train.py(173): step: 2760/5410, l_total: 0.0371, l_in: 0.0084, l_grad: 0.0287, msssim_ir: 0.3160, msssim_vis: 0.0966, mx_loss: 0.0045, eta: 0:21:45, time: 4.4623
INFO train.py(173): step: 2770/5410, l_total: 0.0453, l_in: 0.0084, l_grad: 0.0369, msssim_ir: 0.3769, msssim_vis: 0.0546, mx_loss: 0.0046, eta: 0:21:39, time: 4.4603
INFO train.py(173): step: 2780/5410, l_total: 0.0538, l_in: 0.0127, l_grad: 0.0411, msssim_ir: 0.5043, msssim_vis: 0.0074, mx_loss: 0.0067, eta: 0:21:34, time: 4.4902
INFO train.py(173): step: 2790/5410, l_total: 0.0303, l_in: 0.0056, l_grad: 0.0247, msssim_ir: 0.2686, msssim_vis: 0.0707, mx_loss: 0.0057, eta: 0:21:29, time: 4.4782
INFO train.py(173): step: 2800/5410, l_total: 0.0368, l_in: 0.0099, l_grad: 0.0269, msssim_ir: 0.3170, msssim_vis: 0.0671, mx_loss: 0.0038, eta: 0:21:23, time: 4.4772
INFO train.py(173): step: 2810/5410, l_total: 0.0276, l_in: 0.0074, l_grad: 0.0203, msssim_ir: 0.3033, msssim_vis: 0.0444, mx_loss: 0.0056, eta: 0:21:18, time: 4.4792
INFO train.py(173): step: 2820/5410, l_total: 0.0388, l_in: 0.0108, l_grad: 0.0280, msssim_ir: 0.3181, msssim_vis: 0.0463, mx_loss: 0.0059, eta: 0:21:13, time: 4.4832
INFO train.py(173): step: 2830/5410, l_total: 0.0476, l_in: 0.0141, l_grad: 0.0334, msssim_ir: 0.2733, msssim_vis: 0.0998, mx_loss: 0.0100, eta: 0:21:07, time: 4.4832
INFO train.py(173): step: 2840/5410, l_total: 0.0488, l_in: 0.0113, l_grad: 0.0375, msssim_ir: 0.3723, msssim_vis: 0.0753, mx_loss: 0.0081, eta: 0:21:02, time: 4.4922
INFO train.py(173): step: 2850/5410, l_total: 0.0375, l_in: 0.0092, l_grad: 0.0283, msssim_ir: 0.4495, msssim_vis: 0.0200, mx_loss: 0.0066, eta: 0:20:57, time: 4.4862
INFO train.py(173): step: 2860/5410, l_total: 0.0273, l_in: 0.0075, l_grad: 0.0198, msssim_ir: 0.3228, msssim_vis: 0.0427, mx_loss: 0.0043, eta: 0:20:51, time: 4.4941
INFO train.py(173): step: 2870/5410, l_total: 0.0298, l_in: 0.0067, l_grad: 0.0231, msssim_ir: 0.3087, msssim_vis: 0.0746, mx_loss: 0.0036, eta: 0:20:46, time: 4.4822
INFO train.py(173): step: 2880/5410, l_total: 0.0367, l_in: 0.0073, l_grad: 0.0294, msssim_ir: 0.4687, msssim_vis: 0.0236, mx_loss: 0.0032, eta: 0:20:41, time: 4.4882
INFO train.py(173): step: 2890/5410, l_total: 0.0365, l_in: 0.0068, l_grad: 0.0297, msssim_ir: 0.4896, msssim_vis: 0.0186, mx_loss: 0.0043, eta: 0:20:36, time: 4.4902
INFO train.py(173): step: 2900/5410, l_total: 0.0276, l_in: 0.0071, l_grad: 0.0205, msssim_ir: 0.3189, msssim_vis: 0.0635, mx_loss: 0.0044, eta: 0:20:30, time: 4.4951
INFO train.py(173): step: 2910/5410, l_total: 0.0402, l_in: 0.0079, l_grad: 0.0323, msssim_ir: 0.3301, msssim_vis: 0.0814, mx_loss: 0.0046, eta: 0:20:25, time: 4.4882
INFO train.py(173): step: 2920/5410, l_total: 0.0295, l_in: 0.0073, l_grad: 0.0222, msssim_ir: 0.2109, msssim_vis: 0.1228, mx_loss: 0.0039, eta: 0:20:20, time: 4.4882
INFO train.py(173): step: 2930/5410, l_total: 0.0536, l_in: 0.0223, l_grad: 0.0313, msssim_ir: 0.4851, msssim_vis: 0.0103, mx_loss: 0.0055, eta: 0:20:15, time: 4.5021
INFO train.py(173): step: 2940/5410, l_total: 0.0358, l_in: 0.0105, l_grad: 0.0253, msssim_ir: 0.2920, msssim_vis: 0.0766, mx_loss: 0.0052, eta: 0:20:09, time: 4.4862
INFO train.py(173): step: 2950/5410, l_total: 0.0316, l_in: 0.0072, l_grad: 0.0244, msssim_ir: 0.1779, msssim_vis: 0.1469, mx_loss: 0.0050, eta: 0:20:04, time: 4.4951
INFO train.py(173): step: 2960/5410, l_total: 0.0497, l_in: 0.0139, l_grad: 0.0358, msssim_ir: 0.4236, msssim_vis: 0.0425, mx_loss: 0.0126, eta: 0:19:59, time: 4.4922
INFO train.py(173): step: 2970/5410, l_total: 0.0376, l_in: 0.0075, l_grad: 0.0302, msssim_ir: 0.5272, msssim_vis: 0.0065, mx_loss: 0.0028, eta: 0:19:54, time: 4.4832
INFO train.py(173): step: 2980/5410, l_total: 0.0331, l_in: 0.0084, l_grad: 0.0246, msssim_ir: 0.1849, msssim_vis: 0.1068, mx_loss: 0.0058, eta: 0:19:48, time: 4.4912
INFO train.py(173): step: 2990/5410, l_total: 0.0344, l_in: 0.0088, l_grad: 0.0255, msssim_ir: 0.2975, msssim_vis: 0.1109, mx_loss: 0.0062, eta: 0:19:43, time: 4.4882
INFO train.py(173): step: 3000/5410, l_total: 0.0301, l_in: 0.0062, l_grad: 0.0239, msssim_ir: 0.2679, msssim_vis: 0.1199, mx_loss: 0.0035, eta: 0:19:38, time: 4.5081
INFO train.py(173): step: 3010/5410, l_total: 0.0447, l_in: 0.0085, l_grad: 0.0362, msssim_ir: 0.3951, msssim_vis: 0.0492, mx_loss: 0.0070, eta: 0:19:33, time: 4.4882
INFO train.py(173): step: 3020/5410, l_total: 0.0396, l_in: 0.0129, l_grad: 0.0267, msssim_ir: 0.2428, msssim_vis: 0.1513, mx_loss: 0.0058, eta: 0:19:28, time: 4.4892
INFO train.py(173): step: 3030/5410, l_total: 0.0279, l_in: 0.0086, l_grad: 0.0193, msssim_ir: 0.2951, msssim_vis: 0.0980, mx_loss: 0.0040, eta: 0:19:22, time: 4.4822
INFO train.py(173): step: 3040/5410, l_total: 0.0274, l_in: 0.0056, l_grad: 0.0218, msssim_ir: 0.3465, msssim_vis: 0.0324, mx_loss: 0.0035, eta: 0:19:17, time: 4.4961
INFO train.py(173): step: 3050/5410, l_total: 0.0784, l_in: 0.0255, l_grad: 0.0529, msssim_ir: 0.4568, msssim_vis: 0.0307, mx_loss: 0.0276, eta: 0:19:12, time: 4.4991
INFO train.py(173): step: 3060/5410, l_total: 0.0419, l_in: 0.0094, l_grad: 0.0325, msssim_ir: 0.3086, msssim_vis: 0.0770, mx_loss: 0.0094, eta: 0:19:07, time: 4.4782
INFO train.py(173): step: 3070/5410, l_total: 0.0337, l_in: 0.0069, l_grad: 0.0269, msssim_ir: 0.3118, msssim_vis: 0.0813, mx_loss: 0.0054, eta: 0:19:02, time: 4.4912
INFO train.py(173): step: 3080/5410, l_total: 0.0302, l_in: 0.0062, l_grad: 0.0240, msssim_ir: 0.3692, msssim_vis: 0.0739, mx_loss: 0.0040, eta: 0:18:56, time: 4.5071
INFO train.py(173): step: 3090/5410, l_total: 0.0288, l_in: 0.0054, l_grad: 0.0235, msssim_ir: 0.3812, msssim_vis: 0.0329, mx_loss: 0.0038, eta: 0:18:51, time: 4.4862
INFO train.py(173): step: 3100/5410, l_total: 0.0327, l_in: 0.0081, l_grad: 0.0246, msssim_ir: 0.4483, msssim_vis: 0.0258, mx_loss: 0.0036, eta: 0:18:46, time: 4.4892
INFO train.py(173): step: 3110/5410, l_total: 0.0317, l_in: 0.0074, l_grad: 0.0243, msssim_ir: 0.3820, msssim_vis: 0.0469, mx_loss: 0.0038, eta: 0:18:41, time: 4.4752
INFO train.py(173): step: 3120/5410, l_total: 0.0373, l_in: 0.0068, l_grad: 0.0305, msssim_ir: 0.3539, msssim_vis: 0.0480, mx_loss: 0.0047, eta: 0:18:36, time: 4.4852
INFO train.py(173): step: 3130/5410, l_total: 0.0247, l_in: 0.0050, l_grad: 0.0197, msssim_ir: 0.3787, msssim_vis: 0.0149, mx_loss: 0.0031, eta: 0:18:31, time: 4.5031
INFO train.py(173): step: 3140/5410, l_total: 0.0367, l_in: 0.0086, l_grad: 0.0281, msssim_ir: 0.2147, msssim_vis: 0.1096, mx_loss: 0.0078, eta: 0:18:25, time: 4.4902
INFO train.py(173): step: 3150/5410, l_total: 0.0409, l_in: 0.0099, l_grad: 0.0310, msssim_ir: 0.3825, msssim_vis: 0.0604, mx_loss: 0.0046, eta: 0:18:20, time: 4.4872
INFO train.py(173): step: 3160/5410, l_total: 0.0301, l_in: 0.0065, l_grad: 0.0236, msssim_ir: 0.4218, msssim_vis: 0.0227, mx_loss: 0.0026, eta: 0:18:15, time: 4.4902
INFO train.py(173): step: 3170/5410, l_total: 0.0381, l_in: 0.0144, l_grad: 0.0236, msssim_ir: 0.2514, msssim_vis: 0.1032, mx_loss: 0.0076, eta: 0:18:10, time: 4.4981
INFO train.py(173): step: 3180/5410, l_total: 0.0338, l_in: 0.0084, l_grad: 0.0255, msssim_ir: 0.4759, msssim_vis: 0.0105, mx_loss: 0.0036, eta: 0:18:05, time: 4.5081
INFO train.py(173): step: 3190/5410, l_total: 0.0413, l_in: 0.0103, l_grad: 0.0310, msssim_ir: 0.4757, msssim_vis: 0.0080, mx_loss: 0.0052, eta: 0:18:00, time: 4.5001
INFO train.py(173): step: 3200/5410, l_total: 0.0371, l_in: 0.0093, l_grad: 0.0277, msssim_ir: 0.3297, msssim_vis: 0.0951, mx_loss: 0.0045, eta: 0:17:55, time: 4.4951
INFO train.py(173): step: 3210/5410, l_total: 0.0392, l_in: 0.0095, l_grad: 0.0297, msssim_ir: 0.4894, msssim_vis: 0.0136, mx_loss: 0.0048, eta: 0:17:50, time: 4.5001
INFO train.py(173): step: 3220/5410, l_total: 0.0386, l_in: 0.0115, l_grad: 0.0270, msssim_ir: 0.3174, msssim_vis: 0.0751, mx_loss: 0.0084, eta: 0:17:44, time: 4.4802
INFO train.py(173): step: 3230/5410, l_total: 0.0273, l_in: 0.0060, l_grad: 0.0213, msssim_ir: 0.3403, msssim_vis: 0.0474, mx_loss: 0.0030, eta: 0:17:39, time: 4.4902
INFO train.py(173): step: 3240/5410, l_total: 0.0290, l_in: 0.0067, l_grad: 0.0223, msssim_ir: 0.4183, msssim_vis: 0.0187, mx_loss: 0.0026, eta: 0:17:34, time: 4.4932
INFO train.py(173): step: 3250/5410, l_total: 0.0493, l_in: 0.0179, l_grad: 0.0314, msssim_ir: 0.4354, msssim_vis: 0.0272, mx_loss: 0.0071, eta: 0:17:42, time: 24.1414
INFO train.py(173): step: 3260/5410, l_total: 0.0338, l_in: 0.0138, l_grad: 0.0200, msssim_ir: 0.2303, msssim_vis: 0.0876, mx_loss: 0.0097, eta: 0:17:37, time: 4.4384
INFO train.py(173): step: 3270/5410, l_total: 0.0458, l_in: 0.0086, l_grad: 0.0372, msssim_ir: 0.4742, msssim_vis: 0.0117, mx_loss: 0.0053, eta: 0:17:32, time: 4.4434
INFO train.py(173): step: 3280/5410, l_total: 0.0334, l_in: 0.0104, l_grad: 0.0231, msssim_ir: 0.3159, msssim_vis: 0.0429, mx_loss: 0.0067, eta: 0:17:26, time: 4.4683
INFO train.py(173): step: 3290/5410, l_total: 0.0286, l_in: 0.0068, l_grad: 0.0218, msssim_ir: 0.2377, msssim_vis: 0.0520, mx_loss: 0.0058, eta: 0:17:21, time: 4.4812
INFO train.py(173): step: 3300/5410, l_total: 0.0502, l_in: 0.0158, l_grad: 0.0344, msssim_ir: 0.5183, msssim_vis: 0.0106, mx_loss: 0.0067, eta: 0:17:16, time: 4.4663
INFO train.py(173): step: 3310/5410, l_total: 0.0401, l_in: 0.0105, l_grad: 0.0296, msssim_ir: 0.3553, msssim_vis: 0.0683, mx_loss: 0.0046, eta: 0:17:11, time: 4.4683
INFO train.py(173): step: 3320/5410, l_total: 0.0345, l_in: 0.0073, l_grad: 0.0272, msssim_ir: 0.3795, msssim_vis: 0.0639, mx_loss: 0.0056, eta: 0:17:06, time: 4.4792
INFO train.py(173): step: 3330/5410, l_total: 0.0437, l_in: 0.0084, l_grad: 0.0353, msssim_ir: 0.3305, msssim_vis: 0.0821, mx_loss: 0.0074, eta: 0:17:01, time: 4.4922
INFO train.py(173): step: 3340/5410, l_total: 0.0416, l_in: 0.0136, l_grad: 0.0280, msssim_ir: 0.3960, msssim_vis: 0.0411, mx_loss: 0.0066, eta: 0:16:55, time: 4.4822
INFO train.py(173): step: 3350/5410, l_total: 0.0335, l_in: 0.0066, l_grad: 0.0270, msssim_ir: 0.3115, msssim_vis: 0.0503, mx_loss: 0.0070, eta: 0:16:50, time: 4.4991
INFO train.py(173): step: 3360/5410, l_total: 0.0458, l_in: 0.0156, l_grad: 0.0302, msssim_ir: 0.2962, msssim_vis: 0.0596, mx_loss: 0.0168, eta: 0:16:45, time: 4.4932
INFO train.py(173): step: 3370/5410, l_total: 0.0313, l_in: 0.0083, l_grad: 0.0230, msssim_ir: 0.4149, msssim_vis: 0.0191, mx_loss: 0.0050, eta: 0:16:40, time: 4.4981
INFO train.py(173): step: 3380/5410, l_total: 0.0355, l_in: 0.0074, l_grad: 0.0281, msssim_ir: 0.2818, msssim_vis: 0.1049, mx_loss: 0.0041, eta: 0:16:35, time: 4.4832
INFO train.py(173): step: 3390/5410, l_total: 0.0254, l_in: 0.0071, l_grad: 0.0184, msssim_ir: 0.2812, msssim_vis: 0.0757, mx_loss: 0.0039, eta: 0:16:30, time: 4.4782
INFO train.py(173): step: 3400/5410, l_total: 0.0371, l_in: 0.0088, l_grad: 0.0283, msssim_ir: 0.3514, msssim_vis: 0.0790, mx_loss: 0.0048, eta: 0:16:24, time: 4.4902
INFO train.py(173): step: 3410/5410, l_total: 0.0384, l_in: 0.0130, l_grad: 0.0254, msssim_ir: 0.4995, msssim_vis: 0.0152, mx_loss: 0.0041, eta: 0:16:19, time: 4.4902
INFO train.py(173): step: 3420/5410, l_total: 0.0305, l_in: 0.0093, l_grad: 0.0212, msssim_ir: 0.2358, msssim_vis: 0.1610, mx_loss: 0.0048, eta: 0:16:14, time: 4.4981
INFO train.py(173): step: 3430/5410, l_total: 0.0434, l_in: 0.0116, l_grad: 0.0318, msssim_ir: 0.4374, msssim_vis: 0.0136, mx_loss: 0.0038, eta: 0:16:09, time: 4.4951
INFO train.py(173): step: 3440/5410, l_total: 0.0381, l_in: 0.0099, l_grad: 0.0282, msssim_ir: 0.4201, msssim_vis: 0.0236, mx_loss: 0.0047, eta: 0:16:04, time: 4.4912
INFO train.py(173): step: 3450/5410, l_total: 0.0343, l_in: 0.0068, l_grad: 0.0275, msssim_ir: 0.3887, msssim_vis: 0.0318, mx_loss: 0.0049, eta: 0:15:59, time: 4.4902
INFO train.py(173): step: 3460/5410, l_total: 0.0490, l_in: 0.0122, l_grad: 0.0369, msssim_ir: 0.4312, msssim_vis: 0.0411, mx_loss: 0.0059, eta: 0:15:54, time: 4.4981
INFO train.py(173): step: 3470/5410, l_total: 0.0326, l_in: 0.0055, l_grad: 0.0271, msssim_ir: 0.3570, msssim_vis: 0.0371, mx_loss: 0.0038, eta: 0:15:49, time: 4.4862
INFO train.py(173): step: 3480/5410, l_total: 0.0355, l_in: 0.0097, l_grad: 0.0258, msssim_ir: 0.4720, msssim_vis: 0.0112, mx_loss: 0.0045, eta: 0:15:43, time: 4.5101
INFO train.py(173): step: 3490/5410, l_total: 0.0361, l_in: 0.0080, l_grad: 0.0281, msssim_ir: 0.4761, msssim_vis: 0.0213, mx_loss: 0.0043, eta: 0:15:38, time: 4.4872
INFO train.py(173): step: 3500/5410, l_total: 0.0394, l_in: 0.0081, l_grad: 0.0313, msssim_ir: 0.4483, msssim_vis: 0.0128, mx_loss: 0.0061, eta: 0:15:33, time: 4.4872
INFO train.py(173): step: 3510/5410, l_total: 0.0444, l_in: 0.0126, l_grad: 0.0318, msssim_ir: 0.4434, msssim_vis: 0.0284, mx_loss: 0.0118, eta: 0:15:28, time: 4.5001
INFO train.py(173): step: 3520/5410, l_total: 0.0317, l_in: 0.0072, l_grad: 0.0245, msssim_ir: 0.1644, msssim_vis: 0.1481, mx_loss: 0.0065, eta: 0:15:23, time: 4.5161
INFO train.py(173): step: 3530/5410, l_total: 0.0316, l_in: 0.0066, l_grad: 0.0250, msssim_ir: 0.2859, msssim_vis: 0.0604, mx_loss: 0.0045, eta: 0:15:18, time: 4.5220
INFO train.py(173): step: 3540/5410, l_total: 0.0573, l_in: 0.0116, l_grad: 0.0457, msssim_ir: 0.2631, msssim_vis: 0.1053, mx_loss: 0.0095, eta: 0:15:13, time: 4.5320
INFO train.py(173): step: 3550/5410, l_total: 0.0631, l_in: 0.0213, l_grad: 0.0418, msssim_ir: 0.4992, msssim_vis: 0.0368, mx_loss: 0.0253, eta: 0:15:08, time: 4.4951
INFO train.py(173): step: 3560/5410, l_total: 0.0315, l_in: 0.0075, l_grad: 0.0240, msssim_ir: 0.2079, msssim_vis: 0.1180, mx_loss: 0.0051, eta: 0:15:03, time: 4.5081
INFO train.py(173): step: 3570/5410, l_total: 0.0344, l_in: 0.0115, l_grad: 0.0229, msssim_ir: 0.3034, msssim_vis: 0.0808, mx_loss: 0.0059, eta: 0:14:58, time: 4.5190
INFO train.py(173): step: 3580/5410, l_total: 0.0437, l_in: 0.0150, l_grad: 0.0287, msssim_ir: 0.2992, msssim_vis: 0.0857, mx_loss: 0.0055, eta: 0:14:53, time: 4.4932
INFO train.py(173): step: 3590/5410, l_total: 0.0374, l_in: 0.0070, l_grad: 0.0303, msssim_ir: 0.2498, msssim_vis: 0.1120, mx_loss: 0.0053, eta: 0:14:48, time: 4.5340
INFO train.py(173): step: 3600/5410, l_total: 0.0326, l_in: 0.0065, l_grad: 0.0261, msssim_ir: 0.4416, msssim_vis: 0.0210, mx_loss: 0.0033, eta: 0:14:42, time: 4.5091
INFO train.py(173): step: 3610/5410, l_total: 0.0254, l_in: 0.0058, l_grad: 0.0197, msssim_ir: 0.2489, msssim_vis: 0.0798, mx_loss: 0.0048, eta: 0:14:37, time: 4.5111
INFO train.py(173): step: 3620/5410, l_total: 0.0408, l_in: 0.0100, l_grad: 0.0308, msssim_ir: 0.4300, msssim_vis: 0.0486, mx_loss: 0.0086, eta: 0:14:32, time: 4.5081
INFO train.py(173): step: 3630/5410, l_total: 0.0294, l_in: 0.0088, l_grad: 0.0206, msssim_ir: 0.3413, msssim_vis: 0.0314, mx_loss: 0.0059, eta: 0:14:27, time: 4.5250
INFO train.py(173): step: 3640/5410, l_total: 0.0265, l_in: 0.0058, l_grad: 0.0207, msssim_ir: 0.2784, msssim_vis: 0.0767, mx_loss: 0.0033, eta: 0:14:22, time: 4.4951
INFO train.py(173): step: 3650/5410, l_total: 0.0642, l_in: 0.0164, l_grad: 0.0477, msssim_ir: 0.4807, msssim_vis: 0.0270, mx_loss: 0.0084, eta: 0:14:17, time: 4.5071
INFO train.py(173): step: 3660/5410, l_total: 0.0432, l_in: 0.0126, l_grad: 0.0305, msssim_ir: 0.4213, msssim_vis: 0.0286, mx_loss: 0.0058, eta: 0:14:12, time: 4.5031
INFO train.py(173): step: 3670/5410, l_total: 0.0371, l_in: 0.0072, l_grad: 0.0299, msssim_ir: 0.2764, msssim_vis: 0.0760, mx_loss: 0.0065, eta: 0:14:07, time: 4.5121
INFO train.py(173): step: 3680/5410, l_total: 0.0261, l_in: 0.0058, l_grad: 0.0203, msssim_ir: 0.3946, msssim_vis: 0.0263, mx_loss: 0.0039, eta: 0:14:02, time: 4.5937
INFO train.py(173): step: 3690/5410, l_total: 0.0326, l_in: 0.0066, l_grad: 0.0259, msssim_ir: 0.4303, msssim_vis: 0.0203, mx_loss: 0.0037, eta: 0:13:57, time: 4.5021
INFO train.py(173): step: 3700/5410, l_total: 0.0295, l_in: 0.0080, l_grad: 0.0215, msssim_ir: 0.2327, msssim_vis: 0.0540, mx_loss: 0.0056, eta: 0:13:52, time: 4.4902
INFO train.py(173): step: 3710/5410, l_total: 0.0379, l_in: 0.0088, l_grad: 0.0291, msssim_ir: 0.4798, msssim_vis: 0.0066, mx_loss: 0.0065, eta: 0:13:47, time: 4.5101
INFO train.py(173): step: 3720/5410, l_total: 0.0359, l_in: 0.0087, l_grad: 0.0271, msssim_ir: 0.3359, msssim_vis: 0.0857, mx_loss: 0.0052, eta: 0:13:42, time: 4.5280
INFO train.py(173): step: 3730/5410, l_total: 0.0351, l_in: 0.0071, l_grad: 0.0280, msssim_ir: 0.3631, msssim_vis: 0.0731, mx_loss: 0.0042, eta: 0:13:37, time: 4.5001
INFO train.py(173): step: 3740/5410, l_total: 0.0414, l_in: 0.0104, l_grad: 0.0310, msssim_ir: 0.2729, msssim_vis: 0.0718, mx_loss: 0.0092, eta: 0:13:32, time: 4.5210
INFO train.py(173): step: 3750/5410, l_total: 0.0339, l_in: 0.0084, l_grad: 0.0254, msssim_ir: 0.4019, msssim_vis: 0.0412, mx_loss: 0.0035, eta: 0:13:27, time: 4.5290
INFO train.py(173): step: 3760/5410, l_total: 0.0341, l_in: 0.0068, l_grad: 0.0272, msssim_ir: 0.3466, msssim_vis: 0.0436, mx_loss: 0.0049, eta: 0:13:22, time: 4.5180
INFO train.py(173): step: 3770/5410, l_total: 0.0477, l_in: 0.0092, l_grad: 0.0384, msssim_ir: 0.2704, msssim_vis: 0.0945, mx_loss: 0.0062, eta: 0:13:17, time: 4.5210
INFO train.py(173): step: 3780/5410, l_total: 0.0324, l_in: 0.0084, l_grad: 0.0240, msssim_ir: 0.3151, msssim_vis: 0.1214, mx_loss: 0.0050, eta: 0:13:12, time: 4.5001
INFO train.py(173): step: 3790/5410, l_total: 0.0431, l_in: 0.0083, l_grad: 0.0347, msssim_ir: 0.2889, msssim_vis: 0.1174, mx_loss: 0.0061, eta: 0:13:15, time: 24.2897
INFO train.py(173): step: 3800/5410, l_total: 0.0313, l_in: 0.0071, l_grad: 0.0242, msssim_ir: 0.3316, msssim_vis: 0.0395, mx_loss: 0.0029, eta: 0:13:10, time: 4.4533
INFO train.py(173): step: 3810/5410, l_total: 0.0272, l_in: 0.0060, l_grad: 0.0211, msssim_ir: 0.2672, msssim_vis: 0.0698, mx_loss: 0.0043, eta: 0:13:05, time: 4.4603
INFO train.py(173): step: 3820/5410, l_total: 0.0288, l_in: 0.0073, l_grad: 0.0215, msssim_ir: 0.3437, msssim_vis: 0.0420, mx_loss: 0.0036, eta: 0:13:00, time: 4.4792
INFO train.py(173): step: 3830/5410, l_total: 0.0333, l_in: 0.0125, l_grad: 0.0208, msssim_ir: 0.3055, msssim_vis: 0.1140, mx_loss: 0.0049, eta: 0:12:55, time: 4.4593
INFO train.py(173): step: 3840/5410, l_total: 0.0289, l_in: 0.0058, l_grad: 0.0231, msssim_ir: 0.2214, msssim_vis: 0.1114, mx_loss: 0.0043, eta: 0:12:50, time: 4.4703
INFO train.py(173): step: 3850/5410, l_total: 0.0539, l_in: 0.0205, l_grad: 0.0334, msssim_ir: 0.3121, msssim_vis: 0.0897, mx_loss: 0.0167, eta: 0:12:45, time: 4.4752
INFO train.py(173): step: 3860/5410, l_total: 0.0327, l_in: 0.0074, l_grad: 0.0253, msssim_ir: 0.3410, msssim_vis: 0.0585, mx_loss: 0.0044, eta: 0:12:40, time: 4.4882
INFO train.py(173): step: 3870/5410, l_total: 0.0380, l_in: 0.0082, l_grad: 0.0297, msssim_ir: 0.2904, msssim_vis: 0.0782, mx_loss: 0.0081, eta: 0:12:35, time: 4.4832
INFO train.py(173): step: 3880/5410, l_total: 0.0484, l_in: 0.0095, l_grad: 0.0389, msssim_ir: 0.4396, msssim_vis: 0.0240, mx_loss: 0.0057, eta: 0:12:29, time: 4.4971
INFO train.py(173): step: 3890/5410, l_total: 0.0290, l_in: 0.0083, l_grad: 0.0208, msssim_ir: 0.2094, msssim_vis: 0.1183, mx_loss: 0.0068, eta: 0:12:24, time: 4.5031
INFO train.py(173): step: 3900/5410, l_total: 0.0430, l_in: 0.0083, l_grad: 0.0347, msssim_ir: 0.3547, msssim_vis: 0.0831, mx_loss: 0.0056, eta: 0:12:19, time: 4.4842
INFO train.py(173): step: 3910/5410, l_total: 0.0304, l_in: 0.0077, l_grad: 0.0228, msssim_ir: 0.3192, msssim_vis: 0.0544, mx_loss: 0.0046, eta: 0:12:14, time: 4.4892
INFO train.py(173): step: 3920/5410, l_total: 0.0311, l_in: 0.0075, l_grad: 0.0237, msssim_ir: 0.2861, msssim_vis: 0.1052, mx_loss: 0.0044, eta: 0:12:09, time: 4.4902
INFO train.py(173): step: 3930/5410, l_total: 0.0301, l_in: 0.0090, l_grad: 0.0212, msssim_ir: 0.1966, msssim_vis: 0.1481, mx_loss: 0.0067, eta: 0:12:04, time: 4.4991
INFO train.py(173): step: 3940/5410, l_total: 0.0334, l_in: 0.0086, l_grad: 0.0247, msssim_ir: 0.3004, msssim_vis: 0.0626, mx_loss: 0.0055, eta: 0:11:59, time: 4.4762
INFO train.py(173): step: 3950/5410, l_total: 0.0317, l_in: 0.0067, l_grad: 0.0250, msssim_ir: 0.3347, msssim_vis: 0.0887, mx_loss: 0.0051, eta: 0:11:54, time: 4.5061
INFO train.py(173): step: 3960/5410, l_total: 0.0418, l_in: 0.0090, l_grad: 0.0328, msssim_ir: 0.4219, msssim_vis: 0.0170, mx_loss: 0.0077, eta: 0:11:49, time: 4.5001
INFO train.py(173): step: 3970/5410, l_total: 0.0281, l_in: 0.0058, l_grad: 0.0222, msssim_ir: 0.3556, msssim_vis: 0.0297, mx_loss: 0.0043, eta: 0:11:44, time: 4.6057
INFO train.py(173): step: 3980/5410, l_total: 0.0253, l_in: 0.0060, l_grad: 0.0194, msssim_ir: 0.3918, msssim_vis: 0.0339, mx_loss: 0.0032, eta: 0:11:39, time: 4.5131
INFO train.py(173): step: 3990/5410, l_total: 0.0297, l_in: 0.0093, l_grad: 0.0204, msssim_ir: 0.3117, msssim_vis: 0.0550, mx_loss: 0.0048, eta: 0:11:34, time: 4.4892
INFO train.py(173): step: 4000/5410, l_total: 0.0470, l_in: 0.0133, l_grad: 0.0337, msssim_ir: 0.4301, msssim_vis: 0.0341, mx_loss: 0.0069, eta: 0:11:29, time: 4.5589
INFO train.py(173): step: 4010/5410, l_total: 0.0418, l_in: 0.0094, l_grad: 0.0324, msssim_ir: 0.1413, msssim_vis: 0.2068, mx_loss: 0.0058, eta: 0:11:24, time: 4.4991
INFO train.py(173): step: 4020/5410, l_total: 0.0268, l_in: 0.0055, l_grad: 0.0214, msssim_ir: 0.3341, msssim_vis: 0.0580, mx_loss: 0.0041, eta: 0:11:19, time: 4.5081
INFO train.py(173): step: 4030/5410, l_total: 0.0323, l_in: 0.0105, l_grad: 0.0218, msssim_ir: 0.3579, msssim_vis: 0.0542, mx_loss: 0.0039, eta: 0:11:14, time: 4.5409
INFO train.py(173): step: 4040/5410, l_total: 0.0289, l_in: 0.0063, l_grad: 0.0226, msssim_ir: 0.3721, msssim_vis: 0.0788, mx_loss: 0.0032, eta: 0:11:09, time: 4.5887
INFO train.py(173): step: 4050/5410, l_total: 0.0303, l_in: 0.0079, l_grad: 0.0224, msssim_ir: 0.1905, msssim_vis: 0.0878, mx_loss: 0.0074, eta: 0:11:04, time: 4.5170
INFO train.py(173): step: 4060/5410, l_total: 0.0374, l_in: 0.0121, l_grad: 0.0253, msssim_ir: 0.4481, msssim_vis: 0.0138, mx_loss: 0.0054, eta: 0:10:59, time: 4.5081
INFO train.py(173): step: 4070/5410, l_total: 0.0442, l_in: 0.0083, l_grad: 0.0358, msssim_ir: 0.3053, msssim_vis: 0.0907, mx_loss: 0.0068, eta: 0:10:54, time: 4.5240
INFO train.py(173): step: 4080/5410, l_total: 0.0544, l_in: 0.0141, l_grad: 0.0403, msssim_ir: 0.4339, msssim_vis: 0.0179, mx_loss: 0.0082, eta: 0:10:49, time: 4.5270
INFO train.py(173): step: 4090/5410, l_total: 0.0292, l_in: 0.0105, l_grad: 0.0186, msssim_ir: 0.1902, msssim_vis: 0.1163, mx_loss: 0.0087, eta: 0:10:44, time: 4.5161
INFO train.py(173): step: 4100/5410, l_total: 0.0292, l_in: 0.0074, l_grad: 0.0218, msssim_ir: 0.3837, msssim_vis: 0.0321, mx_loss: 0.0040, eta: 0:10:39, time: 4.6116
INFO train.py(173): step: 4110/5410, l_total: 0.0427, l_in: 0.0119, l_grad: 0.0307, msssim_ir: 0.4050, msssim_vis: 0.0334, mx_loss: 0.0047, eta: 0:10:34, time: 4.5061
INFO train.py(173): step: 4120/5410, l_total: 0.0383, l_in: 0.0091, l_grad: 0.0292, msssim_ir: 0.2324, msssim_vis: 0.1464, mx_loss: 0.0070, eta: 0:10:29, time: 4.5180
INFO train.py(173): step: 4130/5410, l_total: 0.0321, l_in: 0.0063, l_grad: 0.0258, msssim_ir: 0.3579, msssim_vis: 0.0735, mx_loss: 0.0041, eta: 0:10:24, time: 4.5748
INFO train.py(173): step: 4140/5410, l_total: 0.0293, l_in: 0.0071, l_grad: 0.0222, msssim_ir: 0.2568, msssim_vis: 0.0792, mx_loss: 0.0060, eta: 0:10:19, time: 4.5161
INFO train.py(173): step: 4150/5410, l_total: 0.0247, l_in: 0.0066, l_grad: 0.0181, msssim_ir: 0.4106, msssim_vis: 0.0216, mx_loss: 0.0033, eta: 0:10:14, time: 4.5290
INFO train.py(173): step: 4160/5410, l_total: 0.0277, l_in: 0.0071, l_grad: 0.0206, msssim_ir: 0.2383, msssim_vis: 0.0600, mx_loss: 0.0068, eta: 0:10:09, time: 4.5091
INFO train.py(173): step: 4170/5410, l_total: 0.0279, l_in: 0.0052, l_grad: 0.0227, msssim_ir: 0.3444, msssim_vis: 0.0377, mx_loss: 0.0035, eta: 0:10:04, time: 4.5230
INFO train.py(173): step: 4180/5410, l_total: 0.0337, l_in: 0.0108, l_grad: 0.0230, msssim_ir: 0.3364, msssim_vis: 0.0503, mx_loss: 0.0070, eta: 0:09:59, time: 4.6216
INFO train.py(173): step: 4190/5410, l_total: 0.0306, l_in: 0.0084, l_grad: 0.0222, msssim_ir: 0.2840, msssim_vis: 0.1507, mx_loss: 0.0045, eta: 0:09:54, time: 4.5021
INFO train.py(173): step: 4200/5410, l_total: 0.0621, l_in: 0.0188, l_grad: 0.0433, msssim_ir: 0.3832, msssim_vis: 0.0743, mx_loss: 0.0146, eta: 0:09:49, time: 4.5101
INFO train.py(173): step: 4210/5410, l_total: 0.0524, l_in: 0.0105, l_grad: 0.0419, msssim_ir: 0.4394, msssim_vis: 0.0590, mx_loss: 0.0055, eta: 0:09:44, time: 4.5589
INFO train.py(173): step: 4220/5410, l_total: 0.0277, l_in: 0.0070, l_grad: 0.0207, msssim_ir: 0.3424, msssim_vis: 0.0612, mx_loss: 0.0051, eta: 0:09:39, time: 4.5569
INFO train.py(173): step: 4230/5410, l_total: 0.0347, l_in: 0.0081, l_grad: 0.0266, msssim_ir: 0.3447, msssim_vis: 0.0682, mx_loss: 0.0042, eta: 0:09:34, time: 4.5151
INFO train.py(173): step: 4240/5410, l_total: 0.0440, l_in: 0.0087, l_grad: 0.0354, msssim_ir: 0.4815, msssim_vis: 0.0077, mx_loss: 0.0044, eta: 0:09:29, time: 4.5111
INFO train.py(173): step: 4250/5410, l_total: 0.0285, l_in: 0.0064, l_grad: 0.0221, msssim_ir: 0.1865, msssim_vis: 0.1185, mx_loss: 0.0059, eta: 0:09:24, time: 4.5877
INFO train.py(173): step: 4260/5410, l_total: 0.0261, l_in: 0.0055, l_grad: 0.0206, msssim_ir: 0.3488, msssim_vis: 0.0836, mx_loss: 0.0027, eta: 0:09:19, time: 4.5151
INFO train.py(173): step: 4270/5410, l_total: 0.0273, l_in: 0.0060, l_grad: 0.0213, msssim_ir: 0.1740, msssim_vis: 0.1218, mx_loss: 0.0044, eta: 0:09:14, time: 4.5788
INFO train.py(173): step: 4280/5410, l_total: 0.0387, l_in: 0.0099, l_grad: 0.0288, msssim_ir: 0.4948, msssim_vis: 0.0098, mx_loss: 0.0038, eta: 0:09:09, time: 4.5230
INFO train.py(173): step: 4290/5410, l_total: 0.0416, l_in: 0.0093, l_grad: 0.0323, msssim_ir: 0.3513, msssim_vis: 0.0772, mx_loss: 0.0054, eta: 0:09:05, time: 4.5698
INFO train.py(173): step: 4300/5410, l_total: 0.0397, l_in: 0.0092, l_grad: 0.0305, msssim_ir: 0.2953, msssim_vis: 0.0844, mx_loss: 0.0076, eta: 0:09:00, time: 4.5161
INFO train.py(173): step: 4310/5410, l_total: 0.0297, l_in: 0.0087, l_grad: 0.0209, msssim_ir: 0.4038, msssim_vis: 0.0441, mx_loss: 0.0049, eta: 0:08:55, time: 4.5987
INFO train.py(173): step: 4320/5410, l_total: 0.0272, l_in: 0.0061, l_grad: 0.0211, msssim_ir: 0.2200, msssim_vis: 0.1149, mx_loss: 0.0038, eta: 0:08:50, time: 4.5907
INFO train.py(173): step: 4330/5410, l_total: 0.0432, l_in: 0.0101, l_grad: 0.0331, msssim_ir: 0.4721, msssim_vis: 0.0301, mx_loss: 0.0042, eta: 0:08:50, time: 24.3305
INFO train.py(173): step: 4340/5410, l_total: 0.0428, l_in: 0.0135, l_grad: 0.0293, msssim_ir: 0.3035, msssim_vis: 0.0492, mx_loss: 0.0091, eta: 0:08:45, time: 4.4493
INFO train.py(173): step: 4350/5410, l_total: 0.0306, l_in: 0.0061, l_grad: 0.0245, msssim_ir: 0.3224, msssim_vis: 0.0531, mx_loss: 0.0036, eta: 0:08:40, time: 4.4533
INFO train.py(173): step: 4360/5410, l_total: 0.0414, l_in: 0.0113, l_grad: 0.0302, msssim_ir: 0.4157, msssim_vis: 0.0382, mx_loss: 0.0082, eta: 0:08:35, time: 4.4772
INFO train.py(173): step: 4370/5410, l_total: 0.0425, l_in: 0.0117, l_grad: 0.0308, msssim_ir: 0.3870, msssim_vis: 0.0278, mx_loss: 0.0042, eta: 0:08:30, time: 4.4732
INFO train.py(173): step: 4380/5410, l_total: 0.0315, l_in: 0.0096, l_grad: 0.0219, msssim_ir: 0.3479, msssim_vis: 0.0317, mx_loss: 0.0048, eta: 0:08:25, time: 4.4832
INFO train.py(173): step: 4390/5410, l_total: 0.0474, l_in: 0.0086, l_grad: 0.0388, msssim_ir: 0.4546, msssim_vis: 0.0127, mx_loss: 0.0067, eta: 0:08:20, time: 4.4663
INFO train.py(173): step: 4400/5410, l_total: 0.0314, l_in: 0.0066, l_grad: 0.0248, msssim_ir: 0.3596, msssim_vis: 0.0463, mx_loss: 0.0051, eta: 0:08:15, time: 4.4792
INFO train.py(173): step: 4410/5410, l_total: 0.0328, l_in: 0.0065, l_grad: 0.0262, msssim_ir: 0.2594, msssim_vis: 0.1116, mx_loss: 0.0055, eta: 0:08:10, time: 4.4772
INFO train.py(173): step: 4420/5410, l_total: 0.0583, l_in: 0.0145, l_grad: 0.0438, msssim_ir: 0.2349, msssim_vis: 0.1045, mx_loss: 0.0104, eta: 0:08:05, time: 4.4842
INFO train.py(173): step: 4430/5410, l_total: 0.0350, l_in: 0.0097, l_grad: 0.0253, msssim_ir: 0.1942, msssim_vis: 0.1116, mx_loss: 0.0078, eta: 0:08:00, time: 4.5051
INFO train.py(173): step: 4440/5410, l_total: 0.0257, l_in: 0.0055, l_grad: 0.0201, msssim_ir: 0.2855, msssim_vis: 0.1060, mx_loss: 0.0055, eta: 0:07:55, time: 4.4872
INFO train.py(173): step: 4450/5410, l_total: 0.0305, l_in: 0.0077, l_grad: 0.0228, msssim_ir: 0.2485, msssim_vis: 0.0537, mx_loss: 0.0066, eta: 0:07:50, time: 4.4832
INFO train.py(173): step: 4460/5410, l_total: 0.0479, l_in: 0.0119, l_grad: 0.0360, msssim_ir: 0.2129, msssim_vis: 0.1551, mx_loss: 0.0105, eta: 0:07:45, time: 4.4991
INFO train.py(173): step: 4470/5410, l_total: 0.0362, l_in: 0.0074, l_grad: 0.0287, msssim_ir: 0.2884, msssim_vis: 0.0940, mx_loss: 0.0055, eta: 0:07:40, time: 4.5091
INFO train.py(173): step: 4480/5410, l_total: 0.0461, l_in: 0.0090, l_grad: 0.0371, msssim_ir: 0.4400, msssim_vis: 0.0191, mx_loss: 0.0047, eta: 0:07:35, time: 4.5190
INFO train.py(173): step: 4490/5410, l_total: 0.0533, l_in: 0.0108, l_grad: 0.0425, msssim_ir: 0.4590, msssim_vis: 0.0093, mx_loss: 0.0056, eta: 0:07:30, time: 4.4951
INFO train.py(173): step: 4500/5410, l_total: 0.0323, l_in: 0.0093, l_grad: 0.0230, msssim_ir: 0.3809, msssim_vis: 0.0459, mx_loss: 0.0036, eta: 0:07:25, time: 4.5180
INFO train.py(173): step: 4510/5410, l_total: 0.0307, l_in: 0.0128, l_grad: 0.0179, msssim_ir: 0.3773, msssim_vis: 0.0437, mx_loss: 0.0073, eta: 0:07:20, time: 4.5429
INFO train.py(173): step: 4520/5410, l_total: 0.0350, l_in: 0.0095, l_grad: 0.0254, msssim_ir: 0.2507, msssim_vis: 0.1432, mx_loss: 0.0043, eta: 0:07:15, time: 4.6305
INFO train.py(173): step: 4530/5410, l_total: 0.0345, l_in: 0.0071, l_grad: 0.0275, msssim_ir: 0.2981, msssim_vis: 0.0772, mx_loss: 0.0054, eta: 0:07:10, time: 4.6067
INFO train.py(173): step: 4540/5410, l_total: 0.0400, l_in: 0.0115, l_grad: 0.0285, msssim_ir: 0.3675, msssim_vis: 0.0258, mx_loss: 0.0071, eta: 0:07:05, time: 4.5180
INFO train.py(173): step: 4550/5410, l_total: 0.0302, l_in: 0.0094, l_grad: 0.0208, msssim_ir: 0.3674, msssim_vis: 0.0395, mx_loss: 0.0041, eta: 0:07:00, time: 4.5230
INFO train.py(173): step: 4560/5410, l_total: 0.0362, l_in: 0.0086, l_grad: 0.0276, msssim_ir: 0.4185, msssim_vis: 0.0621, mx_loss: 0.0034, eta: 0:06:55, time: 4.5987
INFO train.py(173): step: 4570/5410, l_total: 0.0528, l_in: 0.0140, l_grad: 0.0388, msssim_ir: 0.2330, msssim_vis: 0.1660, mx_loss: 0.0074, eta: 0:06:50, time: 4.5051
INFO train.py(173): step: 4580/5410, l_total: 0.0419, l_in: 0.0106, l_grad: 0.0314, msssim_ir: 0.2879, msssim_vis: 0.1729, mx_loss: 0.0049, eta: 0:06:45, time: 4.5409
INFO train.py(173): step: 4590/5410, l_total: 0.0375, l_in: 0.0090, l_grad: 0.0284, msssim_ir: 0.3532, msssim_vis: 0.0397, mx_loss: 0.0044, eta: 0:06:40, time: 4.5230
INFO train.py(173): step: 4600/5410, l_total: 0.0501, l_in: 0.0100, l_grad: 0.0400, msssim_ir: 0.3969, msssim_vis: 0.0495, mx_loss: 0.0083, eta: 0:06:35, time: 4.5170
INFO train.py(173): step: 4610/5410, l_total: 0.0389, l_in: 0.0115, l_grad: 0.0274, msssim_ir: 0.2803, msssim_vis: 0.1049, mx_loss: 0.0059, eta: 0:06:30, time: 4.6126
INFO train.py(173): step: 4620/5410, l_total: 0.0421, l_in: 0.0117, l_grad: 0.0305, msssim_ir: 0.3256, msssim_vis: 0.1019, mx_loss: 0.0060, eta: 0:06:25, time: 4.5240
INFO train.py(173): step: 4630/5410, l_total: 0.0350, l_in: 0.0076, l_grad: 0.0274, msssim_ir: 0.3366, msssim_vis: 0.0658, mx_loss: 0.0044, eta: 0:06:20, time: 4.5320
INFO train.py(173): step: 4640/5410, l_total: 0.0263, l_in: 0.0058, l_grad: 0.0206, msssim_ir: 0.2970, msssim_vis: 0.0627, mx_loss: 0.0043, eta: 0:06:15, time: 4.5599
INFO train.py(173): step: 4650/5410, l_total: 0.0638, l_in: 0.0247, l_grad: 0.0391, msssim_ir: 0.1599, msssim_vis: 0.2063, mx_loss: 0.0169, eta: 0:06:11, time: 4.5360
INFO train.py(173): step: 4660/5410, l_total: 0.0285, l_in: 0.0063, l_grad: 0.0222, msssim_ir: 0.3446, msssim_vis: 0.0625, mx_loss: 0.0032, eta: 0:06:06, time: 4.6425
INFO train.py(173): step: 4670/5410, l_total: 0.0347, l_in: 0.0085, l_grad: 0.0262, msssim_ir: 0.2435, msssim_vis: 0.1312, mx_loss: 0.0065, eta: 0:06:01, time: 4.5648
INFO train.py(173): step: 4680/5410, l_total: 0.0305, l_in: 0.0080, l_grad: 0.0225, msssim_ir: 0.4107, msssim_vis: 0.0453, mx_loss: 0.0035, eta: 0:05:56, time: 4.5141
INFO train.py(173): step: 4690/5410, l_total: 0.0433, l_in: 0.0093, l_grad: 0.0340, msssim_ir: 0.4909, msssim_vis: 0.0039, mx_loss: 0.0036, eta: 0:05:51, time: 4.5161
INFO train.py(173): step: 4700/5410, l_total: 0.0368, l_in: 0.0155, l_grad: 0.0213, msssim_ir: 0.4160, msssim_vis: 0.0264, mx_loss: 0.0046, eta: 0:05:46, time: 4.5589
INFO train.py(173): step: 4710/5410, l_total: 0.0553, l_in: 0.0152, l_grad: 0.0401, msssim_ir: 0.3737, msssim_vis: 0.1316, mx_loss: 0.0091, eta: 0:05:41, time: 4.5360
INFO train.py(173): step: 4720/5410, l_total: 0.0265, l_in: 0.0054, l_grad: 0.0212, msssim_ir: 0.3077, msssim_vis: 0.0653, mx_loss: 0.0038, eta: 0:05:36, time: 4.5847
INFO train.py(173): step: 4730/5410, l_total: 0.0502, l_in: 0.0133, l_grad: 0.0369, msssim_ir: 0.2837, msssim_vis: 0.1390, mx_loss: 0.0107, eta: 0:05:31, time: 4.6007
INFO train.py(173): step: 4740/5410, l_total: 0.0359, l_in: 0.0088, l_grad: 0.0271, msssim_ir: 0.5240, msssim_vis: 0.0054, mx_loss: 0.0051, eta: 0:05:26, time: 4.5250
INFO train.py(173): step: 4750/5410, l_total: 0.0381, l_in: 0.0120, l_grad: 0.0261, msssim_ir: 0.2900, msssim_vis: 0.1217, mx_loss: 0.0048, eta: 0:05:21, time: 4.5449
INFO train.py(173): step: 4760/5410, l_total: 0.0231, l_in: 0.0052, l_grad: 0.0179, msssim_ir: 0.2214, msssim_vis: 0.0682, mx_loss: 0.0040, eta: 0:05:16, time: 4.5111
INFO train.py(173): step: 4770/5410, l_total: 0.0278, l_in: 0.0054, l_grad: 0.0224, msssim_ir: 0.2973, msssim_vis: 0.0878, mx_loss: 0.0033, eta: 0:05:11, time: 4.5509
INFO train.py(173): step: 4780/5410, l_total: 0.0349, l_in: 0.0098, l_grad: 0.0250, msssim_ir: 0.2636, msssim_vis: 0.0993, mx_loss: 0.0051, eta: 0:05:07, time: 4.5668
INFO train.py(173): step: 4790/5410, l_total: 0.0782, l_in: 0.0285, l_grad: 0.0497, msssim_ir: 0.4308, msssim_vis: 0.0742, mx_loss: 0.0341, eta: 0:05:02, time: 4.5469
INFO train.py(173): step: 4800/5410, l_total: 0.0271, l_in: 0.0063, l_grad: 0.0208, msssim_ir: 0.2596, msssim_vis: 0.0895, mx_loss: 0.0044, eta: 0:04:57, time: 4.6216
INFO train.py(173): step: 4810/5410, l_total: 0.0361, l_in: 0.0066, l_grad: 0.0295, msssim_ir: 0.2298, msssim_vis: 0.1217, mx_loss: 0.0048, eta: 0:04:52, time: 4.5250
INFO train.py(173): step: 4820/5410, l_total: 0.0507, l_in: 0.0096, l_grad: 0.0411, msssim_ir: 0.3925, msssim_vis: 0.0872, mx_loss: 0.0089, eta: 0:04:47, time: 4.5589
INFO train.py(173): step: 4830/5410, l_total: 0.0367, l_in: 0.0101, l_grad: 0.0265, msssim_ir: 0.4918, msssim_vis: 0.0123, mx_loss: 0.0062, eta: 0:04:42, time: 4.5838
INFO train.py(173): step: 4840/5410, l_total: 0.0380, l_in: 0.0074, l_grad: 0.0306, msssim_ir: 0.3618, msssim_vis: 0.0449, mx_loss: 0.0038, eta: 0:04:37, time: 4.6405
INFO train.py(173): step: 4850/5410, l_total: 0.0385, l_in: 0.0080, l_grad: 0.0305, msssim_ir: 0.4654, msssim_vis: 0.0147, mx_loss: 0.0037, eta: 0:04:32, time: 4.5280
INFO train.py(173): step: 4860/5410, l_total: 0.0425, l_in: 0.0096, l_grad: 0.0330, msssim_ir: 0.5335, msssim_vis: 0.0135, mx_loss: 0.0060, eta: 0:04:27, time: 4.5101
INFO train.py(173): step: 4870/5410, l_total: 0.0248, l_in: 0.0055, l_grad: 0.0193, msssim_ir: 0.2917, msssim_vis: 0.0683, mx_loss: 0.0036, eta: 0:04:25, time: 24.3783
INFO train.py(173): step: 4880/5410, l_total: 0.0370, l_in: 0.0074, l_grad: 0.0296, msssim_ir: 0.3816, msssim_vis: 0.0352, mx_loss: 0.0067, eta: 0:04:20, time: 4.4673
INFO train.py(173): step: 4890/5410, l_total: 0.0384, l_in: 0.0070, l_grad: 0.0313, msssim_ir: 0.3660, msssim_vis: 0.0523, mx_loss: 0.0050, eta: 0:04:15, time: 4.4543
INFO train.py(173): step: 4900/5410, l_total: 0.0245, l_in: 0.0067, l_grad: 0.0177, msssim_ir: 0.3639, msssim_vis: 0.0405, mx_loss: 0.0052, eta: 0:04:10, time: 4.4414
INFO train.py(173): step: 4910/5410, l_total: 0.0380, l_in: 0.0074, l_grad: 0.0306, msssim_ir: 0.3809, msssim_vis: 0.0335, mx_loss: 0.0072, eta: 0:04:05, time: 4.4782
INFO train.py(173): step: 4920/5410, l_total: 0.0419, l_in: 0.0113, l_grad: 0.0307, msssim_ir: 0.2618, msssim_vis: 0.1220, mx_loss: 0.0063, eta: 0:04:00, time: 4.4852
INFO train.py(173): step: 4930/5410, l_total: 0.0397, l_in: 0.0087, l_grad: 0.0310, msssim_ir: 0.4100, msssim_vis: 0.0367, mx_loss: 0.0046, eta: 0:03:55, time: 4.4941
INFO train.py(173): step: 4940/5410, l_total: 0.0438, l_in: 0.0104, l_grad: 0.0333, msssim_ir: 0.1720, msssim_vis: 0.1438, mx_loss: 0.0074, eta: 0:03:50, time: 4.4832
INFO train.py(173): step: 4950/5410, l_total: 0.0411, l_in: 0.0087, l_grad: 0.0323, msssim_ir: 0.3732, msssim_vis: 0.0958, mx_loss: 0.0057, eta: 0:03:45, time: 4.4882
INFO train.py(173): step: 4960/5410, l_total: 0.0334, l_in: 0.0108, l_grad: 0.0226, msssim_ir: 0.2483, msssim_vis: 0.1330, mx_loss: 0.0046, eta: 0:03:40, time: 4.4892
INFO train.py(173): step: 4970/5410, l_total: 0.0338, l_in: 0.0080, l_grad: 0.0258, msssim_ir: 0.3101, msssim_vis: 0.1320, mx_loss: 0.0036, eta: 0:03:35, time: 4.4981
INFO train.py(173): step: 4980/5410, l_total: 0.0487, l_in: 0.0127, l_grad: 0.0360, msssim_ir: 0.2953, msssim_vis: 0.1506, mx_loss: 0.0074, eta: 0:03:30, time: 4.4862
INFO train.py(173): step: 4990/5410, l_total: 0.0394, l_in: 0.0081, l_grad: 0.0313, msssim_ir: 0.4761, msssim_vis: 0.0129, mx_loss: 0.0046, eta: 0:03:25, time: 4.4942
INFO train.py(173): step: 5000/5410, l_total: 0.0574, l_in: 0.0131, l_grad: 0.0444, msssim_ir: 0.3384, msssim_vis: 0.0827, mx_loss: 0.0113, eta: 0:03:20, time: 4.4971
INFO train.py(173): step: 5010/5410, l_total: 0.0406, l_in: 0.0112, l_grad: 0.0295, msssim_ir: 0.4990, msssim_vis: 0.0036, mx_loss: 0.0035, eta: 0:03:15, time: 4.6305
INFO train.py(173): step: 5020/5410, l_total: 0.0404, l_in: 0.0133, l_grad: 0.0271, msssim_ir: 0.3280, msssim_vis: 0.1009, mx_loss: 0.0065, eta: 0:03:10, time: 4.5051
INFO train.py(173): step: 5030/5410, l_total: 0.0350, l_in: 0.0084, l_grad: 0.0267, msssim_ir: 0.3715, msssim_vis: 0.0660, mx_loss: 0.0048, eta: 0:03:06, time: 4.5320
INFO train.py(173): step: 5040/5410, l_total: 0.0245, l_in: 0.0052, l_grad: 0.0193, msssim_ir: 0.3605, msssim_vis: 0.0393, mx_loss: 0.0038, eta: 0:03:01, time: 4.5997
INFO train.py(173): step: 5050/5410, l_total: 0.0289, l_in: 0.0074, l_grad: 0.0214, msssim_ir: 0.1854, msssim_vis: 0.1631, mx_loss: 0.0053, eta: 0:02:56, time: 4.5370
INFO train.py(173): step: 5060/5410, l_total: 0.0394, l_in: 0.0110, l_grad: 0.0283, msssim_ir: 0.3402, msssim_vis: 0.0932, mx_loss: 0.0068, eta: 0:02:51, time: 4.5808
INFO train.py(173): step: 5070/5410, l_total: 0.0497, l_in: 0.0091, l_grad: 0.0406, msssim_ir: 0.3192, msssim_vis: 0.0892, mx_loss: 0.0094, eta: 0:02:46, time: 4.5887
INFO train.py(173): step: 5080/5410, l_total: 0.0464, l_in: 0.0097, l_grad: 0.0367, msssim_ir: 0.4602, msssim_vis: 0.0407, mx_loss: 0.0054, eta: 0:02:41, time: 4.5399
INFO train.py(173): step: 5090/5410, l_total: 0.0386, l_in: 0.0087, l_grad: 0.0299, msssim_ir: 0.4684, msssim_vis: 0.0093, mx_loss: 0.0051, eta: 0:02:36, time: 4.5429
INFO train.py(173): step: 5100/5410, l_total: 0.0434, l_in: 0.0095, l_grad: 0.0339, msssim_ir: 0.4235, msssim_vis: 0.0334, mx_loss: 0.0053, eta: 0:02:31, time: 4.5678
INFO train.py(173): step: 5110/5410, l_total: 0.0293, l_in: 0.0071, l_grad: 0.0222, msssim_ir: 0.3003, msssim_vis: 0.0342, mx_loss: 0.0053, eta: 0:02:26, time: 4.5469
INFO train.py(173): step: 5120/5410, l_total: 0.0274, l_in: 0.0084, l_grad: 0.0190, msssim_ir: 0.3058, msssim_vis: 0.0639, mx_loss: 0.0056, eta: 0:02:21, time: 4.5260
INFO train.py(173): step: 5130/5410, l_total: 0.0252, l_in: 0.0050, l_grad: 0.0202, msssim_ir: 0.2508, msssim_vis: 0.0791, mx_loss: 0.0035, eta: 0:02:16, time: 4.5529
INFO train.py(173): step: 5140/5410, l_total: 0.0314, l_in: 0.0064, l_grad: 0.0250, msssim_ir: 0.3680, msssim_vis: 0.0837, mx_loss: 0.0029, eta: 0:02:11, time: 4.6096
INFO train.py(173): step: 5150/5410, l_total: 0.0485, l_in: 0.0089, l_grad: 0.0396, msssim_ir: 0.3276, msssim_vis: 0.1038, mx_loss: 0.0058, eta: 0:02:07, time: 4.5708
INFO train.py(173): step: 5160/5410, l_total: 0.0325, l_in: 0.0078, l_grad: 0.0246, msssim_ir: 0.2027, msssim_vis: 0.1250, mx_loss: 0.0052, eta: 0:02:02, time: 4.5300
INFO train.py(173): step: 5170/5410, l_total: 0.0284, l_in: 0.0098, l_grad: 0.0186, msssim_ir: 0.3315, msssim_vis: 0.0530, mx_loss: 0.0048, eta: 0:01:57, time: 4.5569
INFO train.py(173): step: 5180/5410, l_total: 0.0286, l_in: 0.0090, l_grad: 0.0197, msssim_ir: 0.2813, msssim_vis: 0.0766, mx_loss: 0.0040, eta: 0:01:52, time: 4.5897
INFO train.py(173): step: 5190/5410, l_total: 0.0479, l_in: 0.0131, l_grad: 0.0349, msssim_ir: 0.2338, msssim_vis: 0.1697, mx_loss: 0.0067, eta: 0:01:47, time: 4.5370
INFO train.py(173): step: 5200/5410, l_total: 0.0423, l_in: 0.0112, l_grad: 0.0311, msssim_ir: 0.2756, msssim_vis: 0.1252, mx_loss: 0.0047, eta: 0:01:42, time: 4.5579
INFO train.py(173): step: 5210/5410, l_total: 0.0259, l_in: 0.0057, l_grad: 0.0201, msssim_ir: 0.2037, msssim_vis: 0.1526, mx_loss: 0.0037, eta: 0:01:37, time: 4.5648
INFO train.py(173): step: 5220/5410, l_total: 0.0304, l_in: 0.0104, l_grad: 0.0200, msssim_ir: 0.4274, msssim_vis: 0.0197, mx_loss: 0.0040, eta: 0:01:32, time: 4.5549
INFO train.py(173): step: 5230/5410, l_total: 0.0283, l_in: 0.0052, l_grad: 0.0231, msssim_ir: 0.2721, msssim_vis: 0.0811, mx_loss: 0.0042, eta: 0:01:27, time: 4.5300
INFO train.py(173): step: 5240/5410, l_total: 0.0352, l_in: 0.0096, l_grad: 0.0255, msssim_ir: 0.2519, msssim_vis: 0.0851, mx_loss: 0.0090, eta: 0:01:22, time: 4.5867
INFO train.py(173): step: 5250/5410, l_total: 0.0342, l_in: 0.0078, l_grad: 0.0264, msssim_ir: 0.3587, msssim_vis: 0.0704, mx_loss: 0.0054, eta: 0:01:18, time: 4.5818
INFO train.py(173): step: 5260/5410, l_total: 0.0304, l_in: 0.0074, l_grad: 0.0230, msssim_ir: 0.1459, msssim_vis: 0.1771, mx_loss: 0.0067, eta: 0:01:13, time: 4.5101
INFO train.py(173): step: 5270/5410, l_total: 0.0351, l_in: 0.0092, l_grad: 0.0259, msssim_ir: 0.3599, msssim_vis: 0.0675, mx_loss: 0.0042, eta: 0:01:08, time: 4.5469
INFO train.py(173): step: 5280/5410, l_total: 0.0256, l_in: 0.0075, l_grad: 0.0181, msssim_ir: 0.3056, msssim_vis: 0.0568, mx_loss: 0.0038, eta: 0:01:03, time: 4.5828
INFO train.py(173): step: 5290/5410, l_total: 0.0362, l_in: 0.0071, l_grad: 0.0291, msssim_ir: 0.4407, msssim_vis: 0.0208, mx_loss: 0.0052, eta: 0:00:58, time: 4.6624
INFO train.py(173): step: 5300/5410, l_total: 0.0319, l_in: 0.0107, l_grad: 0.0213, msssim_ir: 0.3604, msssim_vis: 0.0521, mx_loss: 0.0046, eta: 0:00:53, time: 4.5161
INFO train.py(173): step: 5310/5410, l_total: 0.0270, l_in: 0.0063, l_grad: 0.0207, msssim_ir: 0.3817, msssim_vis: 0.0777, mx_loss: 0.0024, eta: 0:00:48, time: 4.5599
INFO train.py(173): step: 5320/5410, l_total: 0.0234, l_in: 0.0052, l_grad: 0.0181, msssim_ir: 0.3277, msssim_vis: 0.0619, mx_loss: 0.0022, eta: 0:00:43, time: 4.6096
INFO train.py(173): step: 5330/5410, l_total: 0.0337, l_in: 0.0104, l_grad: 0.0232, msssim_ir: 0.2909, msssim_vis: 0.0588, mx_loss: 0.0076, eta: 0:00:39, time: 4.5210
INFO train.py(173): step: 5340/5410, l_total: 0.0334, l_in: 0.0078, l_grad: 0.0256, msssim_ir: 0.4194, msssim_vis: 0.0266, mx_loss: 0.0037, eta: 0:00:34, time: 4.5927
INFO train.py(173): step: 5350/5410, l_total: 0.0438, l_in: 0.0129, l_grad: 0.0309, msssim_ir: 0.4372, msssim_vis: 0.0191, mx_loss: 0.0082, eta: 0:00:29, time: 4.6186
INFO train.py(173): step: 5360/5410, l_total: 0.0343, l_in: 0.0094, l_grad: 0.0248, msssim_ir: 0.2173, msssim_vis: 0.1039, mx_loss: 0.0059, eta: 0:00:24, time: 4.5619
INFO train.py(173): step: 5370/5410, l_total: 0.0752, l_in: 0.0247, l_grad: 0.0505, msssim_ir: 0.5229, msssim_vis: 0.0093, mx_loss: 0.0096, eta: 0:00:19, time: 4.5419
INFO train.py(173): step: 5380/5410, l_total: 0.0289, l_in: 0.0099, l_grad: 0.0190, msssim_ir: 0.2847, msssim_vis: 0.0669, mx_loss: 0.0075, eta: 0:00:14, time: 4.5609
INFO train.py(173): step: 5390/5410, l_total: 0.0323, l_in: 0.0089, l_grad: 0.0234, msssim_ir: 0.2477, msssim_vis: 0.1168, mx_loss: 0.0051, eta: 0:00:09, time: 4.6146
INFO train.py(173): step: 5400/5410, l_total: 0.0401, l_in: 0.0111, l_grad: 0.0290, msssim_ir: 0.2073, msssim_vis: 0.1767, mx_loss: 0.0062, eta: 0:00:04, time: 4.5290
INFO train.py(173): step: 5410/5410, l_total: 0.0322, l_in: 0.0079, l_grad: 0.0243, msssim_ir: 0.3361, msssim_vis: 0.0340, mx_loss: 0.0048, eta: 0:00:00, time: 4.6286
INFO train.py(177): Fusion Model Save to: ./model\Fusion\fusion_model.pth
INFO train.py(178): 

INFO train.py(108): Training Fusion Model start~
INFO train.py(173): step: 10/5410, l_total: 0.0558, l_in: 0.0150, l_grad: 0.0407, msssim_ir: 0.2806, msssim_vis: 0.1287, mx_loss: 0.0094, eta: 3:35:16, time: 23.9204
INFO train.py(173): step: 20/5410, l_total: 0.0340, l_in: 0.0097, l_grad: 0.0243, msssim_ir: 0.1350, msssim_vis: 0.1349, mx_loss: 0.0068, eta: 2:07:27, time: 4.4553
INFO train.py(173): step: 30/5410, l_total: 0.0302, l_in: 0.0060, l_grad: 0.0241, msssim_ir: 0.3865, msssim_vis: 0.0457, mx_loss: 0.0035, eta: 1:38:09, time: 4.4653
INFO train.py(173): step: 40/5410, l_total: 0.0445, l_in: 0.0115, l_grad: 0.0330, msssim_ir: 0.4663, msssim_vis: 0.0091, mx_loss: 0.0055, eta: 1:23:28, time: 4.4693
INFO train.py(173): step: 50/5410, l_total: 0.0541, l_in: 0.0151, l_grad: 0.0389, msssim_ir: 0.3858, msssim_vis: 0.0333, mx_loss: 0.0091, eta: 1:14:39, time: 4.4792
INFO train.py(173): step: 60/5410, l_total: 0.0348, l_in: 0.0115, l_grad: 0.0233, msssim_ir: 0.3048, msssim_vis: 0.1057, mx_loss: 0.0039, eta: 1:08:46, time: 4.4842
INFO train.py(173): step: 70/5410, l_total: 0.0374, l_in: 0.0067, l_grad: 0.0307, msssim_ir: 0.3247, msssim_vis: 0.0717, mx_loss: 0.0042, eta: 1:04:31, time: 4.4802
INFO train.py(173): step: 80/5410, l_total: 0.0346, l_in: 0.0077, l_grad: 0.0269, msssim_ir: 0.4534, msssim_vis: 0.0215, mx_loss: 0.0041, eta: 1:01:21, time: 4.5021
INFO train.py(173): step: 90/5410, l_total: 0.0572, l_in: 0.0134, l_grad: 0.0438, msssim_ir: 0.4609, msssim_vis: 0.1028, mx_loss: 0.0084, eta: 0:58:51, time: 4.4802
INFO train.py(173): step: 100/5410, l_total: 0.0490, l_in: 0.0101, l_grad: 0.0389, msssim_ir: 0.4165, msssim_vis: 0.0316, mx_loss: 0.0075, eta: 0:56:51, time: 4.5011
INFO train.py(173): step: 110/5410, l_total: 0.0347, l_in: 0.0086, l_grad: 0.0261, msssim_ir: 0.3425, msssim_vis: 0.0821, mx_loss: 0.0046, eta: 0:55:11, time: 4.5001
INFO train.py(173): step: 120/5410, l_total: 0.0296, l_in: 0.0098, l_grad: 0.0198, msssim_ir: 0.3023, msssim_vis: 0.0505, mx_loss: 0.0055, eta: 0:53:48, time: 4.4981
INFO train.py(173): step: 130/5410, l_total: 0.0259, l_in: 0.0057, l_grad: 0.0202, msssim_ir: 0.2607, msssim_vis: 0.0861, mx_loss: 0.0038, eta: 0:52:36, time: 4.4862
INFO train.py(173): step: 140/5410, l_total: 0.0279, l_in: 0.0081, l_grad: 0.0198, msssim_ir: 0.2916, msssim_vis: 0.1079, mx_loss: 0.0045, eta: 0:51:37, time: 4.5708
INFO train.py(173): step: 150/5410, l_total: 0.0385, l_in: 0.0115, l_grad: 0.0270, msssim_ir: 0.1634, msssim_vis: 0.1298, mx_loss: 0.0095, eta: 0:50:46, time: 4.5867
INFO train.py(173): step: 160/5410, l_total: 0.0492, l_in: 0.0130, l_grad: 0.0362, msssim_ir: 0.4340, msssim_vis: 0.0512, mx_loss: 0.0094, eta: 0:49:59, time: 4.5230
INFO train.py(173): step: 170/5410, l_total: 0.0399, l_in: 0.0100, l_grad: 0.0298, msssim_ir: 0.2608, msssim_vis: 0.0887, mx_loss: 0.0110, eta: 0:49:17, time: 4.5519
INFO train.py(173): step: 180/5410, l_total: 0.0404, l_in: 0.0136, l_grad: 0.0268, msssim_ir: 0.4729, msssim_vis: 0.0085, mx_loss: 0.0032, eta: 0:48:41, time: 4.5937
INFO train.py(173): step: 190/5410, l_total: 0.0264, l_in: 0.0054, l_grad: 0.0210, msssim_ir: 0.2756, msssim_vis: 0.0735, mx_loss: 0.0045, eta: 0:48:06, time: 4.5250
INFO train.py(173): step: 200/5410, l_total: 0.0341, l_in: 0.0072, l_grad: 0.0268, msssim_ir: 0.3963, msssim_vis: 0.0436, mx_loss: 0.0046, eta: 0:47:35, time: 4.5360
INFO train.py(173): step: 210/5410, l_total: 0.0317, l_in: 0.0081, l_grad: 0.0236, msssim_ir: 0.3495, msssim_vis: 0.0434, mx_loss: 0.0062, eta: 0:47:08, time: 4.6286
INFO train.py(173): step: 220/5410, l_total: 0.0276, l_in: 0.0060, l_grad: 0.0216, msssim_ir: 0.2681, msssim_vis: 0.0651, mx_loss: 0.0039, eta: 0:46:44, time: 4.6415
INFO train.py(173): step: 230/5410, l_total: 0.0469, l_in: 0.0135, l_grad: 0.0334, msssim_ir: 0.1847, msssim_vis: 0.1972, mx_loss: 0.0099, eta: 0:46:19, time: 4.5280
INFO train.py(173): step: 240/5410, l_total: 0.0521, l_in: 0.0134, l_grad: 0.0388, msssim_ir: 0.4443, msssim_vis: 0.0311, mx_loss: 0.0076, eta: 0:45:55, time: 4.5240
INFO train.py(173): step: 250/5410, l_total: 0.0404, l_in: 0.0089, l_grad: 0.0315, msssim_ir: 0.4761, msssim_vis: 0.0133, mx_loss: 0.0080, eta: 0:45:34, time: 4.5668
INFO train.py(173): step: 260/5410, l_total: 0.0443, l_in: 0.0109, l_grad: 0.0334, msssim_ir: 0.2332, msssim_vis: 0.1867, mx_loss: 0.0074, eta: 0:45:14, time: 4.5390
INFO train.py(173): step: 270/5410, l_total: 0.0447, l_in: 0.0105, l_grad: 0.0342, msssim_ir: 0.4689, msssim_vis: 0.0399, mx_loss: 0.0119, eta: 0:44:55, time: 4.5419
INFO train.py(173): step: 280/5410, l_total: 0.0323, l_in: 0.0091, l_grad: 0.0232, msssim_ir: 0.3614, msssim_vis: 0.0420, mx_loss: 0.0072, eta: 0:44:38, time: 4.6375
INFO train.py(173): step: 290/5410, l_total: 0.0301, l_in: 0.0072, l_grad: 0.0229, msssim_ir: 0.3552, msssim_vis: 0.0435, mx_loss: 0.0036, eta: 0:44:23, time: 4.6385
INFO train.py(173): step: 300/5410, l_total: 0.0303, l_in: 0.0067, l_grad: 0.0236, msssim_ir: 0.3244, msssim_vis: 0.1195, mx_loss: 0.0037, eta: 0:44:06, time: 4.5151
INFO train.py(173): step: 310/5410, l_total: 0.0298, l_in: 0.0062, l_grad: 0.0237, msssim_ir: 0.3332, msssim_vis: 0.0409, mx_loss: 0.0042, eta: 0:43:51, time: 4.6027
INFO train.py(173): step: 320/5410, l_total: 0.0281, l_in: 0.0068, l_grad: 0.0213, msssim_ir: 0.2106, msssim_vis: 0.1212, mx_loss: 0.0035, eta: 0:43:36, time: 4.5499
INFO train.py(173): step: 330/5410, l_total: 0.0327, l_in: 0.0076, l_grad: 0.0251, msssim_ir: 0.2892, msssim_vis: 0.0683, mx_loss: 0.0062, eta: 0:43:22, time: 4.5628
INFO train.py(173): step: 340/5410, l_total: 0.0382, l_in: 0.0093, l_grad: 0.0289, msssim_ir: 0.3063, msssim_vis: 0.0914, mx_loss: 0.0100, eta: 0:43:09, time: 4.5708
INFO train.py(173): step: 350/5410, l_total: 0.0356, l_in: 0.0095, l_grad: 0.0262, msssim_ir: 0.2301, msssim_vis: 0.1073, mx_loss: 0.0072, eta: 0:42:56, time: 4.5788
INFO train.py(173): step: 360/5410, l_total: 0.0412, l_in: 0.0101, l_grad: 0.0311, msssim_ir: 0.1069, msssim_vis: 0.2250, mx_loss: 0.0114, eta: 0:42:44, time: 4.5648
INFO train.py(173): step: 370/5410, l_total: 0.0367, l_in: 0.0108, l_grad: 0.0259, msssim_ir: 0.1487, msssim_vis: 0.1586, mx_loss: 0.0067, eta: 0:42:32, time: 4.6206
INFO train.py(173): step: 380/5410, l_total: 0.0309, l_in: 0.0106, l_grad: 0.0203, msssim_ir: 0.2808, msssim_vis: 0.0712, mx_loss: 0.0071, eta: 0:42:20, time: 4.5310
INFO train.py(173): step: 390/5410, l_total: 0.0389, l_in: 0.0079, l_grad: 0.0310, msssim_ir: 0.2924, msssim_vis: 0.0902, mx_loss: 0.0061, eta: 0:42:10, time: 4.6047
INFO train.py(173): step: 400/5410, l_total: 0.0392, l_in: 0.0076, l_grad: 0.0316, msssim_ir: 0.3426, msssim_vis: 0.0484, mx_loss: 0.0048, eta: 0:41:58, time: 4.5280
INFO train.py(173): step: 410/5410, l_total: 0.0487, l_in: 0.0199, l_grad: 0.0288, msssim_ir: 0.1187, msssim_vis: 0.2136, mx_loss: 0.0135, eta: 0:41:48, time: 4.5808
INFO train.py(173): step: 420/5410, l_total: 0.0399, l_in: 0.0096, l_grad: 0.0303, msssim_ir: 0.4294, msssim_vis: 0.0307, mx_loss: 0.0090, eta: 0:41:37, time: 4.5768
INFO train.py(173): step: 430/5410, l_total: 0.0374, l_in: 0.0113, l_grad: 0.0261, msssim_ir: 0.3514, msssim_vis: 0.0319, mx_loss: 0.0061, eta: 0:41:27, time: 4.5738
INFO train.py(173): step: 440/5410, l_total: 0.0428, l_in: 0.0140, l_grad: 0.0288, msssim_ir: 0.4988, msssim_vis: 0.0250, mx_loss: 0.0046, eta: 0:41:17, time: 4.5529
INFO train.py(173): step: 450/5410, l_total: 0.0323, l_in: 0.0073, l_grad: 0.0249, msssim_ir: 0.2285, msssim_vis: 0.1055, mx_loss: 0.0059, eta: 0:41:08, time: 4.5828
INFO train.py(173): step: 460/5410, l_total: 0.0377, l_in: 0.0076, l_grad: 0.0301, msssim_ir: 0.3727, msssim_vis: 0.0256, mx_loss: 0.0042, eta: 0:40:58, time: 4.5499
INFO train.py(173): step: 470/5410, l_total: 0.0318, l_in: 0.0076, l_grad: 0.0242, msssim_ir: 0.3161, msssim_vis: 0.1134, mx_loss: 0.0047, eta: 0:40:50, time: 4.5987
INFO train.py(173): step: 480/5410, l_total: 0.0342, l_in: 0.0069, l_grad: 0.0273, msssim_ir: 0.5204, msssim_vis: 0.0060, mx_loss: 0.0037, eta: 0:40:41, time: 4.5867
INFO train.py(173): step: 490/5410, l_total: 0.0353, l_in: 0.0071, l_grad: 0.0282, msssim_ir: 0.4023, msssim_vis: 0.0575, mx_loss: 0.0056, eta: 0:40:32, time: 4.5559
INFO train.py(173): step: 500/5410, l_total: 0.0387, l_in: 0.0108, l_grad: 0.0280, msssim_ir: 0.4718, msssim_vis: 0.0070, mx_loss: 0.0052, eta: 0:40:24, time: 4.6166
INFO train.py(173): step: 510/5410, l_total: 0.0286, l_in: 0.0106, l_grad: 0.0180, msssim_ir: 0.3088, msssim_vis: 0.0678, mx_loss: 0.0122, eta: 0:40:15, time: 4.5469
INFO train.py(173): step: 520/5410, l_total: 0.0415, l_in: 0.0122, l_grad: 0.0293, msssim_ir: 0.4980, msssim_vis: 0.0248, mx_loss: 0.0057, eta: 0:40:07, time: 4.5569
INFO train.py(173): step: 530/5410, l_total: 0.0359, l_in: 0.0076, l_grad: 0.0283, msssim_ir: 0.5105, msssim_vis: 0.0147, mx_loss: 0.0031, eta: 0:39:59, time: 4.6116
INFO train.py(173): step: 540/5410, l_total: 0.0386, l_in: 0.0101, l_grad: 0.0285, msssim_ir: 0.4751, msssim_vis: 0.0149, mx_loss: 0.0064, eta: 0:39:50, time: 4.5459
INFO train.py(173): step: 550/5410, l_total: 0.0283, l_in: 0.0059, l_grad: 0.0224, msssim_ir: 0.3197, msssim_vis: 0.0814, mx_loss: 0.0036, eta: 0:42:37, time: 24.3425
INFO train.py(173): step: 560/5410, l_total: 0.0464, l_in: 0.0087, l_grad: 0.0377, msssim_ir: 0.1890, msssim_vis: 0.1790, mx_loss: 0.0072, eta: 0:42:25, time: 4.4474
INFO train.py(173): step: 570/5410, l_total: 0.0374, l_in: 0.0066, l_grad: 0.0309, msssim_ir: 0.3883, msssim_vis: 0.0541, mx_loss: 0.0050, eta: 0:42:13, time: 4.4872
INFO train.py(173): step: 580/5410, l_total: 0.0386, l_in: 0.0070, l_grad: 0.0317, msssim_ir: 0.2483, msssim_vis: 0.1472, mx_loss: 0.0046, eta: 0:42:02, time: 4.4872
INFO train.py(173): step: 590/5410, l_total: 0.0340, l_in: 0.0080, l_grad: 0.0260, msssim_ir: 0.3810, msssim_vis: 0.0436, mx_loss: 0.0046, eta: 0:41:50, time: 4.4673
INFO train.py(173): step: 600/5410, l_total: 0.0284, l_in: 0.0053, l_grad: 0.0231, msssim_ir: 0.2947, msssim_vis: 0.0880, mx_loss: 0.0045, eta: 0:41:39, time: 4.4852
INFO train.py(173): step: 610/5410, l_total: 0.0350, l_in: 0.0103, l_grad: 0.0247, msssim_ir: 0.1658, msssim_vis: 0.1281, mx_loss: 0.0078, eta: 0:41:28, time: 4.4693
INFO train.py(173): step: 620/5410, l_total: 0.0644, l_in: 0.0185, l_grad: 0.0459, msssim_ir: 0.5092, msssim_vis: 0.0077, mx_loss: 0.0105, eta: 0:41:18, time: 4.4742
INFO train.py(173): step: 630/5410, l_total: 0.0387, l_in: 0.0093, l_grad: 0.0294, msssim_ir: 0.2716, msssim_vis: 0.1054, mx_loss: 0.0063, eta: 0:41:08, time: 4.5021
INFO train.py(173): step: 640/5410, l_total: 0.0322, l_in: 0.0068, l_grad: 0.0254, msssim_ir: 0.3031, msssim_vis: 0.0970, mx_loss: 0.0039, eta: 0:40:57, time: 4.4802
INFO train.py(173): step: 650/5410, l_total: 0.0280, l_in: 0.0064, l_grad: 0.0216, msssim_ir: 0.3495, msssim_vis: 0.0403, mx_loss: 0.0038, eta: 0:40:47, time: 4.4951
INFO train.py(173): step: 660/5410, l_total: 0.0437, l_in: 0.0109, l_grad: 0.0328, msssim_ir: 0.3581, msssim_vis: 0.0607, mx_loss: 0.0067, eta: 0:40:38, time: 4.5011
INFO train.py(173): step: 670/5410, l_total: 0.0261, l_in: 0.0044, l_grad: 0.0217, msssim_ir: 0.3114, msssim_vis: 0.0782, mx_loss: 0.0028, eta: 0:40:28, time: 4.5380
INFO train.py(173): step: 680/5410, l_total: 0.0474, l_in: 0.0143, l_grad: 0.0332, msssim_ir: 0.4669, msssim_vis: 0.0388, mx_loss: 0.0068, eta: 0:40:19, time: 4.5449
INFO train.py(173): step: 690/5410, l_total: 0.0299, l_in: 0.0088, l_grad: 0.0211, msssim_ir: 0.3422, msssim_vis: 0.0782, mx_loss: 0.0042, eta: 0:40:11, time: 4.6335
INFO train.py(173): step: 700/5410, l_total: 0.0237, l_in: 0.0059, l_grad: 0.0177, msssim_ir: 0.2280, msssim_vis: 0.0651, mx_loss: 0.0043, eta: 0:40:02, time: 4.5619
INFO train.py(173): step: 710/5410, l_total: 0.0360, l_in: 0.0081, l_grad: 0.0280, msssim_ir: 0.4402, msssim_vis: 0.0453, mx_loss: 0.0044, eta: 0:39:53, time: 4.5668
INFO train.py(173): step: 720/5410, l_total: 0.0428, l_in: 0.0073, l_grad: 0.0355, msssim_ir: 0.3738, msssim_vis: 0.0586, mx_loss: 0.0069, eta: 0:39:45, time: 4.5559
INFO train.py(173): step: 730/5410, l_total: 0.0370, l_in: 0.0094, l_grad: 0.0276, msssim_ir: 0.3653, msssim_vis: 0.0694, mx_loss: 0.0058, eta: 0:39:36, time: 4.5409
INFO train.py(173): step: 740/5410, l_total: 0.0516, l_in: 0.0125, l_grad: 0.0391, msssim_ir: 0.3573, msssim_vis: 0.0767, mx_loss: 0.0127, eta: 0:39:28, time: 4.5499
INFO train.py(173): step: 750/5410, l_total: 0.0626, l_in: 0.0170, l_grad: 0.0456, msssim_ir: 0.4961, msssim_vis: 0.0464, mx_loss: 0.0231, eta: 0:39:19, time: 4.5539
INFO train.py(173): step: 760/5410, l_total: 0.0292, l_in: 0.0087, l_grad: 0.0205, msssim_ir: 0.1700, msssim_vis: 0.0988, mx_loss: 0.0068, eta: 0:39:12, time: 4.6146
INFO train.py(173): step: 770/5410, l_total: 0.0527, l_in: 0.0151, l_grad: 0.0376, msssim_ir: 0.4905, msssim_vis: 0.0267, mx_loss: 0.0117, eta: 0:39:04, time: 4.6276
INFO train.py(173): step: 780/5410, l_total: 0.0361, l_in: 0.0112, l_grad: 0.0249, msssim_ir: 0.1418, msssim_vis: 0.1833, mx_loss: 0.0122, eta: 0:38:56, time: 4.5579
INFO train.py(173): step: 790/5410, l_total: 0.0466, l_in: 0.0110, l_grad: 0.0355, msssim_ir: 0.4232, msssim_vis: 0.0304, mx_loss: 0.0063, eta: 0:38:48, time: 4.5638
INFO train.py(173): step: 800/5410, l_total: 0.0345, l_in: 0.0097, l_grad: 0.0248, msssim_ir: 0.4724, msssim_vis: 0.0085, mx_loss: 0.0034, eta: 0:38:40, time: 4.6057
INFO train.py(173): step: 810/5410, l_total: 0.0312, l_in: 0.0092, l_grad: 0.0221, msssim_ir: 0.1781, msssim_vis: 0.1229, mx_loss: 0.0090, eta: 0:38:33, time: 4.5409
INFO train.py(173): step: 820/5410, l_total: 0.0506, l_in: 0.0192, l_grad: 0.0315, msssim_ir: 0.3188, msssim_vis: 0.1227, mx_loss: 0.0074, eta: 0:38:25, time: 4.6106
INFO train.py(173): step: 830/5410, l_total: 0.0498, l_in: 0.0140, l_grad: 0.0358, msssim_ir: 0.4986, msssim_vis: 0.0148, mx_loss: 0.0060, eta: 0:38:18, time: 4.5340
INFO train.py(173): step: 840/5410, l_total: 0.0490, l_in: 0.0105, l_grad: 0.0385, msssim_ir: 0.3169, msssim_vis: 0.0894, mx_loss: 0.0149, eta: 0:38:10, time: 4.5977
INFO train.py(173): step: 850/5410, l_total: 0.0274, l_in: 0.0051, l_grad: 0.0223, msssim_ir: 0.2692, msssim_vis: 0.0828, mx_loss: 0.0032, eta: 0:38:03, time: 4.5609
INFO train.py(173): step: 860/5410, l_total: 0.0250, l_in: 0.0060, l_grad: 0.0190, msssim_ir: 0.2248, msssim_vis: 0.1288, mx_loss: 0.0028, eta: 0:37:56, time: 4.6604
INFO train.py(173): step: 870/5410, l_total: 0.0353, l_in: 0.0107, l_grad: 0.0247, msssim_ir: 0.2013, msssim_vis: 0.1602, mx_loss: 0.0054, eta: 0:37:49, time: 4.5628
INFO train.py(173): step: 880/5410, l_total: 0.0257, l_in: 0.0050, l_grad: 0.0207, msssim_ir: 0.2256, msssim_vis: 0.1054, mx_loss: 0.0026, eta: 0:37:42, time: 4.5947
INFO train.py(173): step: 890/5410, l_total: 0.0427, l_in: 0.0088, l_grad: 0.0339, msssim_ir: 0.4375, msssim_vis: 0.0419, mx_loss: 0.0052, eta: 0:37:35, time: 4.5917
INFO train.py(173): step: 900/5410, l_total: 0.0325, l_in: 0.0070, l_grad: 0.0255, msssim_ir: 0.4550, msssim_vis: 0.0253, mx_loss: 0.0026, eta: 0:37:27, time: 4.5489
INFO train.py(173): step: 910/5410, l_total: 0.0314, l_in: 0.0083, l_grad: 0.0231, msssim_ir: 0.2762, msssim_vis: 0.0621, mx_loss: 0.0055, eta: 0:37:20, time: 4.5977
INFO train.py(173): step: 920/5410, l_total: 0.0466, l_in: 0.0140, l_grad: 0.0326, msssim_ir: 0.4668, msssim_vis: 0.0078, mx_loss: 0.0045, eta: 0:37:14, time: 4.5987
INFO train.py(173): step: 930/5410, l_total: 0.0308, l_in: 0.0061, l_grad: 0.0247, msssim_ir: 0.3546, msssim_vis: 0.0830, mx_loss: 0.0043, eta: 0:37:07, time: 4.6076
INFO train.py(173): step: 940/5410, l_total: 0.0299, l_in: 0.0064, l_grad: 0.0235, msssim_ir: 0.1173, msssim_vis: 0.1621, mx_loss: 0.0049, eta: 0:37:00, time: 4.5609
INFO train.py(173): step: 950/5410, l_total: 0.0330, l_in: 0.0083, l_grad: 0.0247, msssim_ir: 0.4705, msssim_vis: 0.0161, mx_loss: 0.0098, eta: 0:36:53, time: 4.5539
INFO train.py(173): step: 960/5410, l_total: 0.0265, l_in: 0.0055, l_grad: 0.0210, msssim_ir: 0.4485, msssim_vis: 0.0249, mx_loss: 0.0026, eta: 0:36:46, time: 4.6027
INFO train.py(173): step: 970/5410, l_total: 0.0380, l_in: 0.0099, l_grad: 0.0282, msssim_ir: 0.3515, msssim_vis: 0.0607, mx_loss: 0.0088, eta: 0:36:40, time: 4.5768
INFO train.py(173): step: 980/5410, l_total: 0.0393, l_in: 0.0089, l_grad: 0.0304, msssim_ir: 0.3752, msssim_vis: 0.0728, mx_loss: 0.0063, eta: 0:36:33, time: 4.5399
INFO train.py(173): step: 990/5410, l_total: 0.0329, l_in: 0.0088, l_grad: 0.0241, msssim_ir: 0.4196, msssim_vis: 0.0292, mx_loss: 0.0042, eta: 0:36:26, time: 4.5818
INFO train.py(173): step: 1000/5410, l_total: 0.0323, l_in: 0.0087, l_grad: 0.0237, msssim_ir: 0.3082, msssim_vis: 0.1240, mx_loss: 0.0052, eta: 0:36:20, time: 4.6664
INFO train.py(173): step: 1010/5410, l_total: 0.0328, l_in: 0.0082, l_grad: 0.0246, msssim_ir: 0.3259, msssim_vis: 0.0581, mx_loss: 0.0043, eta: 0:36:14, time: 4.5778
INFO train.py(173): step: 1020/5410, l_total: 0.0261, l_in: 0.0052, l_grad: 0.0209, msssim_ir: 0.3070, msssim_vis: 0.0597, mx_loss: 0.0046, eta: 0:36:07, time: 4.5370
INFO train.py(173): step: 1030/5410, l_total: 0.0319, l_in: 0.0110, l_grad: 0.0209, msssim_ir: 0.3539, msssim_vis: 0.0460, mx_loss: 0.0042, eta: 0:36:01, time: 4.6345
INFO train.py(173): step: 1040/5410, l_total: 0.0569, l_in: 0.0142, l_grad: 0.0427, msssim_ir: 0.4339, msssim_vis: 0.0448, mx_loss: 0.0168, eta: 0:35:54, time: 4.6206
INFO train.py(173): step: 1050/5410, l_total: 0.0348, l_in: 0.0072, l_grad: 0.0276, msssim_ir: 0.3655, msssim_vis: 0.0694, mx_loss: 0.0061, eta: 0:35:48, time: 4.6057
INFO train.py(173): step: 1060/5410, l_total: 0.0271, l_in: 0.0085, l_grad: 0.0187, msssim_ir: 0.2122, msssim_vis: 0.0802, mx_loss: 0.0059, eta: 0:35:42, time: 4.5210
INFO train.py(173): step: 1070/5410, l_total: 0.0363, l_in: 0.0151, l_grad: 0.0211, msssim_ir: 0.4043, msssim_vis: 0.0352, mx_loss: 0.0076, eta: 0:35:35, time: 4.5579
INFO train.py(173): step: 1080/5410, l_total: 0.0288, l_in: 0.0088, l_grad: 0.0200, msssim_ir: 0.1378, msssim_vis: 0.1383, mx_loss: 0.0066, eta: 0:35:29, time: 4.5828
INFO train.py(173): step: 1090/5410, l_total: 0.0274, l_in: 0.0067, l_grad: 0.0208, msssim_ir: 0.2501, msssim_vis: 0.0817, mx_loss: 0.0046, eta: 0:36:41, time: 24.2688
INFO train.py(173): step: 1100/5410, l_total: 0.0409, l_in: 0.0074, l_grad: 0.0336, msssim_ir: 0.2707, msssim_vis: 0.1437, mx_loss: 0.0065, eta: 0:36:33, time: 4.4653
INFO train.py(173): step: 1110/5410, l_total: 0.0242, l_in: 0.0049, l_grad: 0.0193, msssim_ir: 0.3526, msssim_vis: 0.0340, mx_loss: 0.0033, eta: 0:36:25, time: 4.4444
INFO train.py(173): step: 1120/5410, l_total: 0.0239, l_in: 0.0067, l_grad: 0.0172, msssim_ir: 0.2838, msssim_vis: 0.0625, mx_loss: 0.0041, eta: 0:36:18, time: 4.4742
INFO train.py(173): step: 1130/5410, l_total: 0.0230, l_in: 0.0054, l_grad: 0.0177, msssim_ir: 0.3465, msssim_vis: 0.0311, mx_loss: 0.0043, eta: 0:36:11, time: 4.4842
INFO train.py(173): step: 1140/5410, l_total: 0.0414, l_in: 0.0100, l_grad: 0.0314, msssim_ir: 0.4638, msssim_vis: 0.0245, mx_loss: 0.0066, eta: 0:36:03, time: 4.4812
INFO train.py(173): step: 1150/5410, l_total: 0.0247, l_in: 0.0048, l_grad: 0.0199, msssim_ir: 0.3449, msssim_vis: 0.0293, mx_loss: 0.0037, eta: 0:35:56, time: 4.4832
INFO train.py(173): step: 1160/5410, l_total: 0.0302, l_in: 0.0067, l_grad: 0.0236, msssim_ir: 0.4029, msssim_vis: 0.0614, mx_loss: 0.0034, eta: 0:35:49, time: 4.4951
INFO train.py(173): step: 1170/5410, l_total: 0.0378, l_in: 0.0082, l_grad: 0.0295, msssim_ir: 0.4733, msssim_vis: 0.0165, mx_loss: 0.0067, eta: 0:35:42, time: 4.4961
INFO train.py(173): step: 1180/5410, l_total: 0.0229, l_in: 0.0051, l_grad: 0.0177, msssim_ir: 0.3892, msssim_vis: 0.0369, mx_loss: 0.0029, eta: 0:35:35, time: 4.5041
INFO train.py(173): step: 1190/5410, l_total: 0.0548, l_in: 0.0243, l_grad: 0.0305, msssim_ir: 0.5152, msssim_vis: 0.0046, mx_loss: 0.0035, eta: 0:35:28, time: 4.5051
INFO train.py(173): step: 1200/5410, l_total: 0.0298, l_in: 0.0072, l_grad: 0.0225, msssim_ir: 0.3804, msssim_vis: 0.0528, mx_loss: 0.0048, eta: 0:35:21, time: 4.5041
INFO train.py(173): step: 1210/5410, l_total: 0.0325, l_in: 0.0075, l_grad: 0.0250, msssim_ir: 0.4910, msssim_vis: 0.0277, mx_loss: 0.0041, eta: 0:35:14, time: 4.5131
INFO train.py(173): step: 1220/5410, l_total: 0.0315, l_in: 0.0100, l_grad: 0.0215, msssim_ir: 0.3468, msssim_vis: 0.0466, mx_loss: 0.0086, eta: 0:35:08, time: 4.5708
INFO train.py(173): step: 1230/5410, l_total: 0.0347, l_in: 0.0068, l_grad: 0.0280, msssim_ir: 0.4867, msssim_vis: 0.0167, mx_loss: 0.0035, eta: 0:35:01, time: 4.5599
INFO train.py(173): step: 1240/5410, l_total: 0.0364, l_in: 0.0091, l_grad: 0.0273, msssim_ir: 0.4147, msssim_vis: 0.0218, mx_loss: 0.0043, eta: 0:34:54, time: 4.6206
INFO train.py(173): step: 1250/5410, l_total: 0.0392, l_in: 0.0075, l_grad: 0.0317, msssim_ir: 0.4897, msssim_vis: 0.0100, mx_loss: 0.0051, eta: 0:34:48, time: 4.5449
INFO train.py(173): step: 1260/5410, l_total: 0.0304, l_in: 0.0073, l_grad: 0.0231, msssim_ir: 0.3669, msssim_vis: 0.0357, mx_loss: 0.0042, eta: 0:34:41, time: 4.6057
INFO train.py(173): step: 1270/5410, l_total: 0.0438, l_in: 0.0155, l_grad: 0.0282, msssim_ir: 0.4921, msssim_vis: 0.0122, mx_loss: 0.0043, eta: 0:34:35, time: 4.5838
INFO train.py(173): step: 1280/5410, l_total: 0.0467, l_in: 0.0131, l_grad: 0.0336, msssim_ir: 0.4589, msssim_vis: 0.0547, mx_loss: 0.0094, eta: 0:34:29, time: 4.5718
INFO train.py(173): step: 1290/5410, l_total: 0.0365, l_in: 0.0119, l_grad: 0.0246, msssim_ir: 0.4361, msssim_vis: 0.0377, mx_loss: 0.0050, eta: 0:34:22, time: 4.6007
INFO train.py(173): step: 1300/5410, l_total: 0.0294, l_in: 0.0084, l_grad: 0.0210, msssim_ir: 0.4261, msssim_vis: 0.0206, mx_loss: 0.0037, eta: 0:34:16, time: 4.6216
INFO train.py(173): step: 1310/5410, l_total: 0.0351, l_in: 0.0078, l_grad: 0.0273, msssim_ir: 0.2948, msssim_vis: 0.0936, mx_loss: 0.0044, eta: 0:34:10, time: 4.5798
INFO train.py(173): step: 1320/5410, l_total: 0.0461, l_in: 0.0098, l_grad: 0.0363, msssim_ir: 0.4183, msssim_vis: 0.0424, mx_loss: 0.0074, eta: 0:34:03, time: 4.5728
INFO train.py(173): step: 1330/5410, l_total: 0.0373, l_in: 0.0091, l_grad: 0.0282, msssim_ir: 0.3594, msssim_vis: 0.0646, mx_loss: 0.0050, eta: 0:33:57, time: 4.5300
INFO train.py(173): step: 1340/5410, l_total: 0.0457, l_in: 0.0092, l_grad: 0.0365, msssim_ir: 0.4524, msssim_vis: 0.0411, mx_loss: 0.0073, eta: 0:33:51, time: 4.6166
INFO train.py(173): step: 1350/5410, l_total: 0.0704, l_in: 0.0186, l_grad: 0.0518, msssim_ir: 0.4470, msssim_vis: 0.0451, mx_loss: 0.0126, eta: 0:33:45, time: 4.5589
INFO train.py(173): step: 1360/5410, l_total: 0.0556, l_in: 0.0112, l_grad: 0.0444, msssim_ir: 0.4077, msssim_vis: 0.0282, mx_loss: 0.0057, eta: 0:33:39, time: 4.6385
INFO train.py(173): step: 1370/5410, l_total: 0.0290, l_in: 0.0065, l_grad: 0.0225, msssim_ir: 0.2722, msssim_vis: 0.0673, mx_loss: 0.0053, eta: 0:33:32, time: 4.5897
INFO train.py(173): step: 1380/5410, l_total: 0.0519, l_in: 0.0121, l_grad: 0.0399, msssim_ir: 0.4128, msssim_vis: 0.0522, mx_loss: 0.0054, eta: 0:33:26, time: 4.6007
INFO train.py(173): step: 1390/5410, l_total: 0.0520, l_in: 0.0128, l_grad: 0.0392, msssim_ir: 0.4380, msssim_vis: 0.0310, mx_loss: 0.0063, eta: 0:33:20, time: 4.6136
INFO train.py(173): step: 1400/5410, l_total: 0.0599, l_in: 0.0145, l_grad: 0.0454, msssim_ir: 0.3701, msssim_vis: 0.0577, mx_loss: 0.0160, eta: 0:33:14, time: 4.5300
INFO train.py(173): step: 1410/5410, l_total: 0.0445, l_in: 0.0105, l_grad: 0.0340, msssim_ir: 0.2226, msssim_vis: 0.1058, mx_loss: 0.0086, eta: 0:33:08, time: 4.5818
INFO train.py(173): step: 1420/5410, l_total: 0.0512, l_in: 0.0100, l_grad: 0.0412, msssim_ir: 0.3887, msssim_vis: 0.0389, mx_loss: 0.0070, eta: 0:33:02, time: 4.5748
INFO train.py(173): step: 1430/5410, l_total: 0.0420, l_in: 0.0116, l_grad: 0.0304, msssim_ir: 0.4702, msssim_vis: 0.0240, mx_loss: 0.0056, eta: 0:32:56, time: 4.7062
INFO train.py(173): step: 1440/5410, l_total: 0.0520, l_in: 0.0111, l_grad: 0.0409, msssim_ir: 0.4339, msssim_vis: 0.0479, mx_loss: 0.0071, eta: 0:32:50, time: 4.6296
INFO train.py(173): step: 1450/5410, l_total: 0.0416, l_in: 0.0077, l_grad: 0.0340, msssim_ir: 0.3703, msssim_vis: 0.0493, mx_loss: 0.0058, eta: 0:32:44, time: 4.5917
INFO train.py(173): step: 1460/5410, l_total: 0.0346, l_in: 0.0071, l_grad: 0.0275, msssim_ir: 0.3712, msssim_vis: 0.0826, mx_loss: 0.0036, eta: 0:32:38, time: 4.5250
INFO train.py(173): step: 1470/5410, l_total: 0.0314, l_in: 0.0076, l_grad: 0.0237, msssim_ir: 0.1884, msssim_vis: 0.1689, mx_loss: 0.0054, eta: 0:32:32, time: 4.5380
INFO train.py(173): step: 1480/5410, l_total: 0.0306, l_in: 0.0085, l_grad: 0.0221, msssim_ir: 0.3675, msssim_vis: 0.0435, mx_loss: 0.0047, eta: 0:32:26, time: 4.5559
INFO train.py(173): step: 1490/5410, l_total: 0.0413, l_in: 0.0091, l_grad: 0.0322, msssim_ir: 0.4557, msssim_vis: 0.0149, mx_loss: 0.0074, eta: 0:32:20, time: 4.6405
INFO train.py(173): step: 1500/5410, l_total: 0.0311, l_in: 0.0065, l_grad: 0.0246, msssim_ir: 0.3466, msssim_vis: 0.0223, mx_loss: 0.0035, eta: 0:32:14, time: 4.6286
INFO train.py(173): step: 1510/5410, l_total: 0.0322, l_in: 0.0077, l_grad: 0.0245, msssim_ir: 0.3994, msssim_vis: 0.0231, mx_loss: 0.0040, eta: 0:32:08, time: 4.5658
INFO train.py(173): step: 1520/5410, l_total: 0.0343, l_in: 0.0067, l_grad: 0.0276, msssim_ir: 0.3049, msssim_vis: 0.0637, mx_loss: 0.0068, eta: 0:32:03, time: 4.5559
INFO train.py(173): step: 1530/5410, l_total: 0.0299, l_in: 0.0072, l_grad: 0.0227, msssim_ir: 0.3494, msssim_vis: 0.0352, mx_loss: 0.0043, eta: 0:31:57, time: 4.5469
INFO train.py(173): step: 1540/5410, l_total: 0.0534, l_in: 0.0135, l_grad: 0.0398, msssim_ir: 0.4290, msssim_vis: 0.0299, mx_loss: 0.0085, eta: 0:31:51, time: 4.5619
INFO train.py(173): step: 1550/5410, l_total: 0.0398, l_in: 0.0072, l_grad: 0.0326, msssim_ir: 0.3054, msssim_vis: 0.1128, mx_loss: 0.0044, eta: 0:31:45, time: 4.5619
INFO train.py(173): step: 1560/5410, l_total: 0.0427, l_in: 0.0103, l_grad: 0.0324, msssim_ir: 0.4492, msssim_vis: 0.0201, mx_loss: 0.0052, eta: 0:31:39, time: 4.5380
INFO train.py(173): step: 1570/5410, l_total: 0.0325, l_in: 0.0074, l_grad: 0.0251, msssim_ir: 0.2260, msssim_vis: 0.1829, mx_loss: 0.0032, eta: 0:31:33, time: 4.5549
INFO train.py(173): step: 1580/5410, l_total: 0.0261, l_in: 0.0064, l_grad: 0.0197, msssim_ir: 0.2662, msssim_vis: 0.0617, mx_loss: 0.0044, eta: 0:31:28, time: 4.6803
INFO train.py(173): step: 1590/5410, l_total: 0.0276, l_in: 0.0079, l_grad: 0.0197, msssim_ir: 0.3825, msssim_vis: 0.0373, mx_loss: 0.0026, eta: 0:31:22, time: 4.6973
INFO train.py(173): step: 1600/5410, l_total: 0.0409, l_in: 0.0093, l_grad: 0.0316, msssim_ir: 0.2826, msssim_vis: 0.1331, mx_loss: 0.0070, eta: 0:31:16, time: 4.5718
INFO train.py(173): step: 1610/5410, l_total: 0.0465, l_in: 0.0138, l_grad: 0.0328, msssim_ir: 0.2797, msssim_vis: 0.1504, mx_loss: 0.0086, eta: 0:31:11, time: 4.6395
INFO train.py(173): step: 1620/5410, l_total: 0.0449, l_in: 0.0093, l_grad: 0.0357, msssim_ir: 0.4681, msssim_vis: 0.0154, mx_loss: 0.0055, eta: 0:31:05, time: 4.6176
INFO train.py(173): step: 1630/5410, l_total: 0.0313, l_in: 0.0091, l_grad: 0.0222, msssim_ir: 0.2594, msssim_vis: 0.1244, mx_loss: 0.0052, eta: 0:31:45, time: 24.2967
INFO train.py(173): step: 1640/5410, l_total: 0.0311, l_in: 0.0108, l_grad: 0.0203, msssim_ir: 0.3848, msssim_vis: 0.0362, mx_loss: 0.0044, eta: 0:31:39, time: 4.4663
INFO train.py(173): step: 1650/5410, l_total: 0.0369, l_in: 0.0089, l_grad: 0.0280, msssim_ir: 0.1996, msssim_vis: 0.1083, mx_loss: 0.0069, eta: 0:31:32, time: 4.4742
INFO train.py(173): step: 1660/5410, l_total: 0.0280, l_in: 0.0061, l_grad: 0.0219, msssim_ir: 0.3619, msssim_vis: 0.0393, mx_loss: 0.0042, eta: 0:31:26, time: 4.4683
INFO train.py(173): step: 1670/5410, l_total: 0.0350, l_in: 0.0069, l_grad: 0.0282, msssim_ir: 0.2693, msssim_vis: 0.1048, mx_loss: 0.0061, eta: 0:31:20, time: 4.4842
INFO train.py(173): step: 1680/5410, l_total: 0.0517, l_in: 0.0108, l_grad: 0.0409, msssim_ir: 0.4282, msssim_vis: 0.0586, mx_loss: 0.0060, eta: 0:31:14, time: 4.4722
INFO train.py(173): step: 1690/5410, l_total: 0.0351, l_in: 0.0068, l_grad: 0.0282, msssim_ir: 0.4736, msssim_vis: 0.0129, mx_loss: 0.0042, eta: 0:31:07, time: 4.4722
INFO train.py(173): step: 1700/5410, l_total: 0.0321, l_in: 0.0067, l_grad: 0.0254, msssim_ir: 0.2996, msssim_vis: 0.1347, mx_loss: 0.0037, eta: 0:31:01, time: 4.4892
INFO train.py(173): step: 1710/5410, l_total: 0.0254, l_in: 0.0066, l_grad: 0.0188, msssim_ir: 0.3212, msssim_vis: 0.0298, mx_loss: 0.0037, eta: 0:30:55, time: 4.4842
INFO train.py(173): step: 1720/5410, l_total: 0.0263, l_in: 0.0070, l_grad: 0.0193, msssim_ir: 0.3563, msssim_vis: 0.0480, mx_loss: 0.0035, eta: 0:30:49, time: 4.4981
INFO train.py(173): step: 1730/5410, l_total: 0.0507, l_in: 0.0145, l_grad: 0.0362, msssim_ir: 0.4788, msssim_vis: 0.0157, mx_loss: 0.0080, eta: 0:30:43, time: 4.4892
INFO train.py(173): step: 1740/5410, l_total: 0.0313, l_in: 0.0065, l_grad: 0.0249, msssim_ir: 0.3697, msssim_vis: 0.0445, mx_loss: 0.0037, eta: 0:30:37, time: 4.5499
INFO train.py(173): step: 1750/5410, l_total: 0.0375, l_in: 0.0076, l_grad: 0.0299, msssim_ir: 0.2777, msssim_vis: 0.1196, mx_loss: 0.0047, eta: 0:30:31, time: 4.5678
INFO train.py(173): step: 1760/5410, l_total: 0.0325, l_in: 0.0057, l_grad: 0.0268, msssim_ir: 0.4407, msssim_vis: 0.0214, mx_loss: 0.0040, eta: 0:30:25, time: 4.5678
INFO train.py(173): step: 1770/5410, l_total: 0.0262, l_in: 0.0062, l_grad: 0.0200, msssim_ir: 0.3296, msssim_vis: 0.0528, mx_loss: 0.0038, eta: 0:30:19, time: 4.6385
INFO train.py(173): step: 1780/5410, l_total: 0.0465, l_in: 0.0096, l_grad: 0.0368, msssim_ir: 0.5014, msssim_vis: 0.0177, mx_loss: 0.0044, eta: 0:30:13, time: 4.5469
INFO train.py(173): step: 1790/5410, l_total: 0.0385, l_in: 0.0091, l_grad: 0.0294, msssim_ir: 0.2883, msssim_vis: 0.0859, mx_loss: 0.0083, eta: 0:30:07, time: 4.6017
INFO train.py(173): step: 1800/5410, l_total: 0.0654, l_in: 0.0154, l_grad: 0.0501, msssim_ir: 0.3742, msssim_vis: 0.0783, mx_loss: 0.0116, eta: 0:30:02, time: 4.5638
INFO train.py(173): step: 1810/5410, l_total: 0.0353, l_in: 0.0098, l_grad: 0.0255, msssim_ir: 0.5113, msssim_vis: 0.0089, mx_loss: 0.0066, eta: 0:29:56, time: 4.6485
INFO train.py(173): step: 1820/5410, l_total: 0.0386, l_in: 0.0080, l_grad: 0.0306, msssim_ir: 0.3143, msssim_vis: 0.1127, mx_loss: 0.0062, eta: 0:29:50, time: 4.5479
INFO train.py(173): step: 1830/5410, l_total: 0.0384, l_in: 0.0074, l_grad: 0.0310, msssim_ir: 0.4902, msssim_vis: 0.0074, mx_loss: 0.0032, eta: 0:29:44, time: 4.5499
INFO train.py(173): step: 1840/5410, l_total: 0.0340, l_in: 0.0071, l_grad: 0.0268, msssim_ir: 0.4289, msssim_vis: 0.0252, mx_loss: 0.0036, eta: 0:29:38, time: 4.5897
INFO train.py(173): step: 1850/5410, l_total: 0.0549, l_in: 0.0152, l_grad: 0.0397, msssim_ir: 0.4018, msssim_vis: 0.0476, mx_loss: 0.0188, eta: 0:29:33, time: 4.5678
INFO train.py(173): step: 1860/5410, l_total: 0.0337, l_in: 0.0092, l_grad: 0.0245, msssim_ir: 0.3130, msssim_vis: 0.0768, mx_loss: 0.0037, eta: 0:29:27, time: 4.6146
INFO train.py(173): step: 1870/5410, l_total: 0.0316, l_in: 0.0061, l_grad: 0.0254, msssim_ir: 0.2880, msssim_vis: 0.0658, mx_loss: 0.0046, eta: 0:29:21, time: 4.5748
INFO train.py(173): step: 1880/5410, l_total: 0.0368, l_in: 0.0068, l_grad: 0.0300, msssim_ir: 0.4058, msssim_vis: 0.0789, mx_loss: 0.0049, eta: 0:29:15, time: 4.5678
INFO train.py(173): step: 1890/5410, l_total: 0.0341, l_in: 0.0070, l_grad: 0.0271, msssim_ir: 0.1989, msssim_vis: 0.1322, mx_loss: 0.0055, eta: 0:29:10, time: 4.5987
INFO train.py(173): step: 1900/5410, l_total: 0.0279, l_in: 0.0064, l_grad: 0.0215, msssim_ir: 0.1730, msssim_vis: 0.1566, mx_loss: 0.0050, eta: 0:29:04, time: 4.6465
INFO train.py(173): step: 1910/5410, l_total: 0.0556, l_in: 0.0148, l_grad: 0.0409, msssim_ir: 0.4488, msssim_vis: 0.0589, mx_loss: 0.0101, eta: 0:28:59, time: 4.5698
INFO train.py(173): step: 1920/5410, l_total: 0.0397, l_in: 0.0135, l_grad: 0.0262, msssim_ir: 0.3758, msssim_vis: 0.0552, mx_loss: 0.0084, eta: 0:28:53, time: 4.6296
INFO train.py(173): step: 1930/5410, l_total: 0.0253, l_in: 0.0059, l_grad: 0.0193, msssim_ir: 0.3489, msssim_vis: 0.0429, mx_loss: 0.0030, eta: 0:28:47, time: 4.6216
INFO train.py(173): step: 1940/5410, l_total: 0.0375, l_in: 0.0092, l_grad: 0.0283, msssim_ir: 0.4619, msssim_vis: 0.0307, mx_loss: 0.0050, eta: 0:28:42, time: 4.6415
INFO train.py(173): step: 1950/5410, l_total: 0.0434, l_in: 0.0112, l_grad: 0.0322, msssim_ir: 0.5018, msssim_vis: 0.0163, mx_loss: 0.0046, eta: 0:28:36, time: 4.5270
INFO train.py(173): step: 1960/5410, l_total: 0.0528, l_in: 0.0144, l_grad: 0.0384, msssim_ir: 0.5197, msssim_vis: 0.0204, mx_loss: 0.0092, eta: 0:28:30, time: 4.5529
INFO train.py(173): step: 1970/5410, l_total: 0.0392, l_in: 0.0071, l_grad: 0.0321, msssim_ir: 0.4104, msssim_vis: 0.0333, mx_loss: 0.0041, eta: 0:28:25, time: 4.6335
INFO train.py(173): step: 1980/5410, l_total: 0.0253, l_in: 0.0061, l_grad: 0.0193, msssim_ir: 0.3434, msssim_vis: 0.0489, mx_loss: 0.0034, eta: 0:28:19, time: 4.5240
INFO train.py(173): step: 1990/5410, l_total: 0.0354, l_in: 0.0057, l_grad: 0.0297, msssim_ir: 0.4150, msssim_vis: 0.0715, mx_loss: 0.0031, eta: 0:28:14, time: 4.5768
INFO train.py(173): step: 2000/5410, l_total: 0.0340, l_in: 0.0111, l_grad: 0.0230, msssim_ir: 0.3642, msssim_vis: 0.0671, mx_loss: 0.0068, eta: 0:28:08, time: 4.6584
INFO train.py(173): step: 2010/5410, l_total: 0.0386, l_in: 0.0102, l_grad: 0.0285, msssim_ir: 0.3971, msssim_vis: 0.0211, mx_loss: 0.0043, eta: 0:28:02, time: 4.5599
INFO train.py(173): step: 2020/5410, l_total: 0.0482, l_in: 0.0104, l_grad: 0.0378, msssim_ir: 0.2661, msssim_vis: 0.1004, mx_loss: 0.0080, eta: 0:27:57, time: 4.6813
INFO train.py(173): step: 2030/5410, l_total: 0.0469, l_in: 0.0093, l_grad: 0.0376, msssim_ir: 0.3436, msssim_vis: 0.0719, mx_loss: 0.0089, eta: 0:27:52, time: 4.6296
INFO train.py(173): step: 2040/5410, l_total: 0.0434, l_in: 0.0118, l_grad: 0.0316, msssim_ir: 0.3652, msssim_vis: 0.0854, mx_loss: 0.0078, eta: 0:27:46, time: 4.5628
INFO train.py(173): step: 2050/5410, l_total: 0.0427, l_in: 0.0095, l_grad: 0.0333, msssim_ir: 0.4115, msssim_vis: 0.0338, mx_loss: 0.0075, eta: 0:27:40, time: 4.5728
INFO train.py(173): step: 2060/5410, l_total: 0.0343, l_in: 0.0108, l_grad: 0.0235, msssim_ir: 0.2462, msssim_vis: 0.1686, mx_loss: 0.0068, eta: 0:27:35, time: 4.5818
INFO train.py(173): step: 2070/5410, l_total: 0.0382, l_in: 0.0099, l_grad: 0.0283, msssim_ir: 0.1715, msssim_vis: 0.1945, mx_loss: 0.0067, eta: 0:27:29, time: 4.6077
INFO train.py(173): step: 2080/5410, l_total: 0.0328, l_in: 0.0084, l_grad: 0.0243, msssim_ir: 0.2276, msssim_vis: 0.1515, mx_loss: 0.0047, eta: 0:27:24, time: 4.5638
INFO train.py(173): step: 2090/5410, l_total: 0.0374, l_in: 0.0082, l_grad: 0.0292, msssim_ir: 0.3529, msssim_vis: 0.0170, mx_loss: 0.0082, eta: 0:27:18, time: 4.5907
INFO train.py(173): step: 2100/5410, l_total: 0.0304, l_in: 0.0076, l_grad: 0.0229, msssim_ir: 0.2432, msssim_vis: 0.0844, mx_loss: 0.0060, eta: 0:27:13, time: 4.5678
INFO train.py(173): step: 2110/5410, l_total: 0.0414, l_in: 0.0109, l_grad: 0.0305, msssim_ir: 0.4649, msssim_vis: 0.0339, mx_loss: 0.0042, eta: 0:27:08, time: 4.6704
INFO train.py(173): step: 2120/5410, l_total: 0.0264, l_in: 0.0085, l_grad: 0.0179, msssim_ir: 0.3600, msssim_vis: 0.0323, mx_loss: 0.0041, eta: 0:27:02, time: 4.6146
INFO train.py(173): step: 2130/5410, l_total: 0.0302, l_in: 0.0059, l_grad: 0.0243, msssim_ir: 0.3832, msssim_vis: 0.0279, mx_loss: 0.0037, eta: 0:26:57, time: 4.5828
INFO train.py(173): step: 2140/5410, l_total: 0.0394, l_in: 0.0115, l_grad: 0.0278, msssim_ir: 0.4788, msssim_vis: 0.0175, mx_loss: 0.0137, eta: 0:26:51, time: 4.5619
INFO train.py(173): step: 2150/5410, l_total: 0.0285, l_in: 0.0083, l_grad: 0.0203, msssim_ir: 0.3292, msssim_vis: 0.0761, mx_loss: 0.0038, eta: 0:26:46, time: 4.6505
INFO train.py(173): step: 2160/5410, l_total: 0.0440, l_in: 0.0085, l_grad: 0.0355, msssim_ir: 0.3372, msssim_vis: 0.0616, mx_loss: 0.0085, eta: 0:26:40, time: 4.5698
INFO train.py(173): step: 2170/5410, l_total: 0.0312, l_in: 0.0090, l_grad: 0.0221, msssim_ir: 0.4134, msssim_vis: 0.0325, mx_loss: 0.0025, eta: 0:27:05, time: 24.4679
INFO train.py(173): step: 2180/5410, l_total: 0.0471, l_in: 0.0111, l_grad: 0.0360, msssim_ir: 0.4028, msssim_vis: 0.0385, mx_loss: 0.0093, eta: 0:26:59, time: 4.4653
INFO train.py(173): step: 2190/5410, l_total: 0.0406, l_in: 0.0129, l_grad: 0.0278, msssim_ir: 0.5047, msssim_vis: 0.0102, mx_loss: 0.0050, eta: 0:26:53, time: 4.4722
INFO train.py(173): step: 2200/5410, l_total: 0.0365, l_in: 0.0122, l_grad: 0.0243, msssim_ir: 0.2266, msssim_vis: 0.1125, mx_loss: 0.0041, eta: 0:26:47, time: 4.4872
INFO train.py(173): step: 2210/5410, l_total: 0.0362, l_in: 0.0101, l_grad: 0.0261, msssim_ir: 0.4195, msssim_vis: 0.0285, mx_loss: 0.0060, eta: 0:26:41, time: 4.4762
INFO train.py(173): step: 2220/5410, l_total: 0.0337, l_in: 0.0082, l_grad: 0.0255, msssim_ir: 0.4811, msssim_vis: 0.0113, mx_loss: 0.0035, eta: 0:26:36, time: 4.4862
INFO train.py(173): step: 2230/5410, l_total: 0.0378, l_in: 0.0103, l_grad: 0.0274, msssim_ir: 0.4577, msssim_vis: 0.0237, mx_loss: 0.0049, eta: 0:26:30, time: 4.4981
INFO train.py(173): step: 2240/5410, l_total: 0.0488, l_in: 0.0143, l_grad: 0.0345, msssim_ir: 0.3892, msssim_vis: 0.1184, mx_loss: 0.0095, eta: 0:26:24, time: 4.4862
INFO train.py(173): step: 2250/5410, l_total: 0.0396, l_in: 0.0086, l_grad: 0.0310, msssim_ir: 0.3694, msssim_vis: 0.0671, mx_loss: 0.0059, eta: 0:26:18, time: 4.4912
INFO train.py(173): step: 2260/5410, l_total: 0.0362, l_in: 0.0073, l_grad: 0.0289, msssim_ir: 0.4293, msssim_vis: 0.0200, mx_loss: 0.0059, eta: 0:26:13, time: 4.4961
INFO train.py(173): step: 2270/5410, l_total: 0.0269, l_in: 0.0056, l_grad: 0.0212, msssim_ir: 0.3263, msssim_vis: 0.0506, mx_loss: 0.0033, eta: 0:26:07, time: 4.4932
INFO train.py(173): step: 2280/5410, l_total: 0.0330, l_in: 0.0062, l_grad: 0.0267, msssim_ir: 0.3371, msssim_vis: 0.1022, mx_loss: 0.0031, eta: 0:26:01, time: 4.5081
INFO train.py(173): step: 2290/5410, l_total: 0.0780, l_in: 0.0313, l_grad: 0.0467, msssim_ir: 0.1595, msssim_vis: 0.2395, mx_loss: 0.0314, eta: 0:25:56, time: 4.5857
INFO train.py(173): step: 2300/5410, l_total: 0.0299, l_in: 0.0068, l_grad: 0.0231, msssim_ir: 0.3431, msssim_vis: 0.0822, mx_loss: 0.0039, eta: 0:25:50, time: 4.5489
[truncated: 504,009 more chars]
