# Supplementary material for: Infrared and visible image fusion algorithm based on gradient attention residuals dense block
Source: PeerJ Comput Sci. 2024 Nov 28;10:e2569. doi: 10.7717/peerj-cs.2569 (PMC11622899; doi:10.7717/peerj-cs.2569)
Supplement: Supplemental Information 2 [file peerj-cs-10-2569-s002.zip › code/TaskFusion_dataset.py]

# coding:utf-8
import os
import torch
from torch.utils.data.dataset import Dataset
from torch.utils.data import DataLoader
import numpy as np
from PIL import Image
import cv2
import glob
import os
from skimage.color import gray2rgb


def prepare_data_path(dataset_path):
    filenames = os.listdir(dataset_path)
    data_dir = dataset_path
    data = glob.glob(os.path.join(data_dir, "*.bmp"))
    data.extend(glob.glob(os.path.join(data_dir, "*.tif")))
    data.extend(glob.glob((os.path.join(data_dir, "*.jpg"))))
    data.extend(glob.glob((os.path.join(data_dir, "*.png"))))
    data.sort()
    filenames.sort()#
    return data, filenames


class Fusion_dataset(Dataset):
    def __init__(self, split, ir_path=None, vi_path=None):
        super(Fusion_dataset, self).__init__()
        assert split in ['train', 'val', 'test'], 'split must be "train"|"val"|"test"'

        if split == 'train':
            data_dir_vis = './msrs-main/train/vi/'
            data_dir_ir = './msrs-main/train/ir/'
            data_dir_label = './msrs-main/train/Segmentation_labels/'
            self.filepath_vis, self.filenames_vis = prepare_data_path(data_dir_vis)
            self.filepath_ir, self.filenames_ir = prepare_data_path(data_dir_ir)
            self.filepath_label, self.filenames_label = prepare_data_path(data_dir_label)
            self.split = split
            self.length = min(len(self.filenames_vis), len(self.filenames_ir))

        elif split == 'test':
            data_dir_vis = './MSRS/Visible/test/MSRS/'
            data_dir_ir = './MSRS/Infrared/test/MSRS/'
            data_dir_label = './MSRS/Label/test/MSRS/'
            self.filepath_vis, self.filenames_vis = prepare_data_path(data_dir_vis)
            self.filepath_ir, self.filenames_ir = prepare_data_path(data_dir_ir)
            self.filepath_label, self.filenames_label = prepare_data_path(data_dir_label)
            self.split = split
            self.length = min(len(self.filenames_vis), len(self.filenames_ir))
        elif split == 'val':
            data_dir_vis = vi_path
            data_dir_ir = ir_path
            self.filepath_vis, self.filenames_vis = prepare_data_path(data_dir_vis)
            self.filepath_ir, self.filenames_ir = prepare_data_path(data_dir_ir)
            self.split = split
            self.length = min(len(self.filenames_vis), len(self.filenames_ir))


    def __getitem__(self, index):
        if self.split == 'train':
            vis_path = self.filepath_vis[index]
            ir_path = self.filepath_ir[index]
            label_path = self.filepath_label[index]
            image_vis = np.array(Image.open(vis_path))
            image_inf = cv2.imread(ir_path, 0)
            label = np.array(Image.open(label_path))
            image_vis = (
                    np.asarray(Image.fromarray(image_vis), dtype=np.float32).transpose((2,0,1))
                    / 255.0
            )
            # image_vis = image_vis.astype(np.float32)/255
            image_ir = np.asarray(Image.fromarray(image_inf), dtype=np.float32) / 255.0
            image_ir = np.expand_dims(image_ir, axis=0)
            label = np.asarray(Image.fromarray(label), dtype=np.int64)
            name = self.filenames_vis[index]
            return (
                torch.tensor(image_vis),
                torch.tensor(image_ir),
                torch.tensor(label),
                name,
            )
        elif self.split == 'test':
            vis_path = self.filepath_vis[index]
            ir_path = self.filepath_ir[index]
            label_path = self.filepath_label[index]
            image_vis = np.array(Image.open(vis_path))
            image_inf = cv2.imread(ir_path, 0)
            label = np.array(Image.open(label_path))
            if len(image_vis.shape) == 2:
                image_vis = gray2rgb(image_vis)
            # if len(image_inf.shape) == 2:
            #     image_inf = gray2rgb(image_inf)
            image_vis = (
                np.asarray(Image.fromarray(image_vis), dtype=np.float32).transpose(
                    (2, 0, 1)
                )
                / 255.0
            )
            image_ir = np.asarray(Image.fromarray(image_inf), dtype=np.float32) / 255.0
            image_ir = np.expand_dims(image_ir, axis=0)
            label = np.asarray(Image.fromarray(label), dtype=np.int64)
            name = self.filenames_vis[index]
            return (
                torch.tensor(image_vis),
                torch.tensor(image_ir),
                torch.tensor(label),
                name,
            )
        elif self.split=='val':
            vis_path = self.filepath_vis[index]
            ir_path = self.filepath_ir[index]
            image_vis = np.array(Image.open(vis_path))
            image_inf = cv2.imread(ir_path, 0)
            if len(image_vis.shape) == 2:
                image_vis = gray2rgb(image_vis)
            image_vis = (
                np.asarray(Image.fromarray(image_vis), dtype=np.float32).transpose(
                    (2, 0, 1)
                )
                / 255.0
            )
            image_ir = np.asarray(Image.fromarray(image_inf), dtype=np.float32) / 255.0
            image_ir = np.expand_dims(image_ir, axis=0)
            name = self.filenames_vis[index]
            return (
                torch.tensor(image_vis),
                torch.tensor(image_ir),
                name,
            )

    def __len__(self):
        return self.length

# if __name__ == '__main__':
    # data_dir = '/data1/yjt/MFFusion/dataset/'
    # train_dataset = MF_dataset(data_dir, 'train', have_label=True)
    # print("the training dataset is length:{}".format(train_dataset.length))
    # train_loader = DataLoader(
    #     dataset=train_dataset,
    #     batch_size=2,
    #     shuffle=True,
    #     num_workers=2,
    #     pin_memory=True,
    #     drop_last=True,
    # )
    # train_loader.n_iter = len(train_loader)
    # for it, (image_vis, image_ir, label) in enumerate(train_loader):
    #     if it == 5:
    #         image_vis.numpy()
    #         print(image_vis.shape)
    #         image_ir.numpy()
    #         print(image_ir.shape)
    #         break
