# Supplementary material for: Infrared and visible image fusion algorithm based on gradient attention residuals dense block
Source: PeerJ Comput Sci. 2024 Nov 28;10:e2569. doi: 10.7717/peerj-cs.2569 (PMC11622899; doi:10.7717/peerj-cs.2569)
Supplement: Supplemental Information 2 [file peerj-cs-10-2569-s002.zip › code/test.py]

# coding:utf-8
import os
import argparse
import time
import numpy as np


import torch
import torch.nn.functional as F
from torch.autograd import Variable
from torch.utils.data import DataLoader
from TaskFusion_dataset import Fusion_dataset
from torch.autograd import Variable
from PIL import Image
from FusionNet1 import FusionNet3
from PIL import Image
from torchvision import transforms
import cv2
from torchvision.transforms import functional as TF


def main():
    fusion_model_path = './model/Fusion/fusion_model.pth'
    fusionmodel = eval('FusionNet3')(output=1)
    device = torch.device("cuda:{}".format(args.gpu) if torch.cuda.is_available() else "cpu")
    if args.gpu >= 0:
        fusionmodel.to(device)
    fusionmodel.load_state_dict(torch.load(fusion_model_path))
    print('fusionmodel load done!')
    ir_path = './test_imgs/ir'
    vi_path = './test_imgs/vi'
    test_dataset = Fusion_dataset('val', ir_path=ir_path, vi_path=vi_path)
    test_loader = DataLoader(
        dataset=test_dataset,
        batch_size=args.batch_size,
        shuffle=False,
        num_workers=args.num_workers,
        pin_memory=True,
        drop_last=False,
    )
    test_loader.n_iter = len(test_loader)
    image_index = 1  # 初始化图片索引
    with torch.no_grad():
        for it, (images_vis, images_ir,name) in enumerate(test_loader):

            original_size = images_vis.shape[2:]  # 记录原始尺寸 (假设所有图像尺寸相同)

            images_vis = Variable(images_vis)
            images_ir = Variable(images_ir)

            if args.gpu >= 0:
                images_vis = images_vis.to(device)
                images_ir = images_ir.to(device)
            images_vis_ycrcb = RGB2YCrCb(images_vis)
            logits = fusionmodel(images_vis_ycrcb, images_ir)
            fusion_ycrcb = torch.cat(
                (logits, images_vis_ycrcb[:, 1:2, :, :], images_vis_ycrcb[:, 2:, :, :]),
                dim=1,
            )
            fusion_image = YCrCb2RGB(fusion_ycrcb)
            ones = torch.ones_like(fusion_image)
            zeros = torch.zeros_like(fusion_image)
            fusion_image = torch.where(fusion_image > ones, ones, fusion_image)
            fusion_image = torch.where(fusion_image < zeros, zeros, fusion_image)

            fused_image = fusion_image.cpu().numpy()
            fused_image = fused_image.transpose((0, 2, 3, 1))
            fused_image = (fused_image - np.min(fused_image)) / (
                np.max(fused_image) - np.min(fused_image)
            )

            fused_image = np.uint8(255.0 * fused_image)

            for k in range(len(name)):
                image = fused_image[k, :, :, :]
                image = Image.fromarray(image)

                image = image.resize((original_size[1], original_size[0]), Image.BILINEAR)  # 恢复到原始尺寸，注意尺寸顺序

                save_path = os.path.join(fused_dir, name[k])
                image.save(save_path)
                print('Fusion {0} Sucessfully!'.format(save_path))
                image_index += 1  # 递增图片索引
def YCrCb2RGB(input_im):
    device = torch.device("cuda:{}".format(args.gpu) if torch.cuda.is_available() else "cpu")
    im_flat = input_im.transpose(1, 3).transpose(1, 2).reshape(-1, 3)
    mat = torch.tensor(
        [[1.0, 1.0, 1.0], [1.403, -0.714, 0.0], [0.0, -0.344, 1.773]]
    ).to(device)
    bias = torch.tensor([0.0 / 255, -0.5, -0.5]).to(device)
    temp = (im_flat + bias).mm(mat).to(device)
    out = (
        temp.reshape(
            list(input_im.size())[0],
            list(input_im.size())[2],
            list(input_im.size())[3],
            3,
        )
        .transpose(1, 3)
        .transpose(2, 3)
    )
    return out

def RGB2YCrCb(input_im):
    device = torch.device("cuda:{}".format(args.gpu) if torch.cuda.is_available() else "cpu")
    im_flat = input_im.transpose(1, 3).transpose(1, 2).reshape(-1, 3)  # (nhw,c)
    R = im_flat[:, 0]
    G = im_flat[:, 1]
    B = im_flat[:, 2]
    Y = 0.299 * R + 0.587 * G + 0.114 * B
    Cr = (R - Y) * 0.713 + 0.5
    Cb = (B - Y) * 0.564 + 0.5
    Y = torch.unsqueeze(Y, 1)
    Cr = torch.unsqueeze(Cr, 1)
    Cb = torch.unsqueeze(Cb, 1)
    temp = torch.cat((Y, Cr, Cb), dim=1).to(device)
    out = (
        temp.reshape(
            list(input_im.size())[0],
            list(input_im.size())[2],
            list(input_im.size())[3],
            3,
        )
        .transpose(1, 3)
        .transpose(2, 3)
    )
    return out
if __name__ == '__main__':
    parser = argparse.ArgumentParser(description='Run SeAFusiuon with pytorch')
    parser.add_argument('--model_name', '-M', type=str, default='SeAFusion')
    parser.add_argument('--batch_size', '-B', type=int, default=1)
    parser.add_argument('--gpu', '-G', type=int, default=0)
    parser.add_argument('--num_workers', '-j', type=int, default=1)
    args = parser.parse_args()
    n_class = 9
    seg_model_path = './model/Fusion/model_final.pth'
    fusion_model_path = './model/Fusion/fusion_model.pth'
    fused_dir = './outputs'
    os.makedirs(fused_dir, mode=0o777, exist_ok=True)
    print('| testing %s on GPU #%d with pytorch' % (args.model_name, args.gpu))
    main()
