# Supplementary material for: Infrared and visible image fusion algorithm based on gradient attention residuals dense block
Source: PeerJ Comput Sci. 2024 Nov 28;10:e2569. doi: 10.7717/peerj-cs.2569 (PMC11622899; doi:10.7717/peerj-cs.2569)
Supplement: Supplemental Information 3 — The data set is divided into infrared images and visible images, each type of image has 42, and one-to-one correspondence. [file peerj-cs-10-2569-s003.zip]

Archive with 87 entries (84 files):
- TNO dataset/
- TNO dataset/ir/
- TNO dataset/ir/01.png
- TNO dataset/ir/02.png
- TNO dataset/ir/03.png
- TNO dataset/ir/04.png
- TNO dataset/ir/05.png
- TNO dataset/ir/06.png
- TNO dataset/ir/07.png
- TNO dataset/ir/08.png
- TNO dataset/ir/09.png
- TNO dataset/ir/10.png
- TNO dataset/ir/11.png
- TNO dataset/ir/12.png
- TNO dataset/ir/13.png
- TNO dataset/ir/14.png
- TNO dataset/ir/15.png
- TNO dataset/ir/16.png
- TNO dataset/ir/17.png
- TNO dataset/ir/18.png
- TNO dataset/ir/19.png
- TNO dataset/ir/20.png
- TNO dataset/ir/21.png
- TNO dataset/ir/22.png
- TNO dataset/ir/23.png
- TNO dataset/ir/24.png
- TNO dataset/ir/25.png
- TNO dataset/ir/26.png
- TNO dataset/ir/27.png
- TNO dataset/ir/28.png
- TNO dataset/ir/29.png
- TNO dataset/ir/30.png
- TNO dataset/ir/31.png
- TNO dataset/ir/32.png
- TNO dataset/ir/33.png
- TNO dataset/ir/34.png
- TNO dataset/ir/35.png
- TNO dataset/ir/36.png
- TNO dataset/ir/37.png
- TNO dataset/ir/38.png
- TNO dataset/ir/39.png
- TNO dataset/ir/40.png
- TNO dataset/ir/41.png
- TNO dataset/ir/42.png
- TNO dataset/vi/
- TNO dataset/vi/01.png
- TNO dataset/vi/02.png
- TNO dataset/vi/03.png
- TNO dataset/vi/04.png
- TNO dataset/vi/05.png
- TNO dataset/vi/06.png
- TNO dataset/vi/07.png
- TNO dataset/vi/08.png
- TNO dataset/vi/09.png
- TNO dataset/vi/10.png
- TNO dataset/vi/11.png
- TNO dataset/vi/12.png
- TNO dataset/vi/13.png
- TNO dataset/vi/14.png
- TNO dataset/vi/15.png
- TNO dataset/vi/16.png
- TNO dataset/vi/17.png
- TNO dataset/vi/18.png
- TNO dataset/vi/19.png
- TNO dataset/vi/20.png
- TNO dataset/vi/21.png
- TNO dataset/vi/22.png
- TNO dataset/vi/23.png
- TNO dataset/vi/24.png
- TNO dataset/vi/25.png
- TNO dataset/vi/26.png
- TNO dataset/vi/27.png
- TNO dataset/vi/28.png
- TNO dataset/vi/29.png
- TNO dataset/vi/30.png
- TNO dataset/vi/31.png
- TNO dataset/vi/32.png
- TNO dataset/vi/33.png
- TNO dataset/vi/34.png
- TNO dataset/vi/35.png
- TNO dataset/vi/36.png
- TNO dataset/vi/37.png
- TNO dataset/vi/38.png
- TNO dataset/vi/39.png
- TNO dataset/vi/40.png
- TNO dataset/vi/41.png
- TNO dataset/vi/42.png
